# Supplementary material for: Deep learning prediction of noise-driven nonlinear instabilities in fibre optics
Source: Nat Commun. 2025 Aug 21;16:7800. doi: 10.1038/s41467-025-62713-x (PMC12371006; doi:10.1038/s41467-025-62713-x)
Supplement: Supplementary file 3 — Source Data [file 41467_2025_62713_MOESM3_ESM.zip]

Archive with 10 entries (10 files):
- Source_Data_File/Data_Figure1.xlsx
- Source_Data_File/Data_Figure3.xlsx
- Source_Data_File/Data_Figure5.xlsx
- Source_Data_File/Data_Figure6.xlsx
- Source_Data_File/Data_Figure7.xlsx
- Source_Data_File/Data_FigureS1.xlsx
- Source_Data_File/Data_FigureS2.xlsx
- Source_Data_File/Data_FigureS3.xlsx
- Source_Data_File/Data_FigureS4.xlsx
- Source_Data_File/Data_FigureS5.xlsx
