# Supplementary material for: Deep learning prediction of noise-driven nonlinear instabilities in fibre optics
Source: Nat Commun. 2025 Aug 21;16:7800. doi: 10.1038/s41467-025-62713-x (PMC12371006; doi:10.1038/s41467-025-62713-x)
Supplement: Supplementary file 3 — Source Data [file 41467_2025_62713_MOESM3_ESM.zip › Source_Data_File/Data_Figure1.xlsx]

## Sheet: Axes
Distance (m)	Time (ps)	Wavelength (nm)
0	-120	1577.51
0.485	-119.766	1577.48
0.97	-119.531	1577.44
1.455	-119.297	1577.41
1.94	-119.062	1577.37
2.425	-118.828	1577.34
2.91	-118.594	1577.3
3.395	-118.359	1577.27
3.88	-118.125	1577.24
4.365	-117.891	1577.2
4.85	-117.656	1577.17
5.335	-117.422	1577.13
5.82	-117.188	1577.1
6.305	-116.953	1577.06
6.79	-116.719	1577.03
7.275	-116.484	1576.99
7.76	-116.25	1576.96
8.245	-116.016	1576.92
8.73	-115.781	1576.89
9.215	-115.547	1576.86
9.7	-115.312	1576.82
10.185	-115.078	1576.79
10.67	-114.844	1576.75
11.155	-114.609	1576.72
11.64	-114.375	1576.68
12.125	-114.141	1576.65
12.61	-113.906	1576.61
13.095	-113.672	1576.58
13.58	-113.438	1576.54
14.065	-113.203	1576.51
14.55	-112.969	1576.48
15.035	-112.734	1576.44
15.52	-112.5	1576.41
16.005	-112.266	1576.37
16.49	-112.031	1576.34
16.975	-111.797	1576.3
17.46	-111.562	1576.27
17.945	-111.328	1576.23
18.43	-111.094	1576.2
18.915	-110.859	1576.16
19.4	-110.625	1576.13
19.885	-110.391	1576.1
20.37	-110.156	1576.06
20.855	-109.922	1576.03
21.34	-109.688	1575.99
21.825	-109.453	1575.96
22.31	-109.219	1575.92
22.795	-108.984	1575.89
23.28	-108.75	1575.85
23.765	-108.516	1575.82
24.25	-108.281	1575.78
24.735	-108.047	1575.75
25.22	-107.812	1575.72
25.705	-107.578	1575.68
26.19	-107.344	1575.65
26.675	-107.109	1575.61
27.16	-106.875	1575.58
27.645	-106.641	1575.54
28.13	-106.406	1575.51
28.615	-106.172	1575.47
29.1	-105.938	1575.44
29.585	-105.703	1575.4
30.07	-105.469	1575.37
30.555	-105.234	1575.34
31.04	-105	1575.3
31.525	-104.766	1575.27
32.01	-104.531	1575.23
32.495	-104.297	1575.2
32.98	-104.062	1575.16
33.465	-103.828	1575.13
33.95	-103.594	1575.09
34.435	-103.359	1575.06
34.92	-103.125	1575.03
35.405	-102.891	1574.99
35.89	-102.656	1574.96
36.375	-102.422	1574.92
36.86	-102.188	1574.89
37.345	-101.953	1574.85
37.83	-101.719	1574.82
38.315	-101.484	1574.78
38.8	-101.25	1574.75
39.285	-101.016	1574.72
39.77	-100.781	1574.68
40.255	-100.547	1574.65
40.74	-100.312	1574.61
41.225	-100.078	1574.58
41.71	-99.8438	1574.54
42.195	-99.6094	1574.51
42.68	-99.375	1574.47
43.165	-99.1406	1574.44
43.65	-98.9062	1574.41
44.135	-98.6719	1574.37
44.62	-98.4375	1574.34
45.105	-98.2031	1574.3
45.59	-97.9688	1574.27
46.075	-97.7344	1574.23
46.56	-97.5	1574.2
47.045	-97.2656	1574.16
47.53	-97.0312	1574.13
48.015	-96.7969	1574.1
48.5	-96.5625	1574.06
48.985	-96.3281	1574.03
49.47	-96.0938	1573.99
49.955	-95.8594	1573.96
50.44	-95.625	1573.92
50.925	-95.3906	1573.89
51.41	-95.1562	1573.85
51.895	-94.9219	1573.82
52.38	-94.6875	1573.79
52.865	-94.4531	1573.75
53.35	-94.2188	1573.72
53.835	-93.9844	1573.68
54.32	-93.75	1573.65
54.805	-93.5156	1573.61
55.29	-93.2812	1573.58
55.775	-93.0469	1573.54
56.26	-92.8125	1573.51
56.745	-92.5781	1573.48
57.23	-92.3438	1573.44
57.715	-92.1094	1573.41
58.2	-91.875	1573.37
58.685	-91.6406	1573.34
59.17	-91.4062	1573.3
59.655	-91.1719	1573.27
60.14	-90.9375	1573.23
60.625	-90.7031	1573.2
61.11	-90.4688	1573.17
61.595	-90.2344	1573.13
62.08	-90	1573.1
62.565	-89.7656	1573.06
63.05	-89.5312	1573.03
63.535	-89.2969	1572.99
64.02	-89.0625	1572.96
64.505	-88.8281	1572.93
64.99	-88.5938	1572.89
65.475	-88.3594	1572.86
65.96	-88.125	1572.82
66.445	-87.8906	1572.79
66.93	-87.6562	1572.75
67.415	-87.4219	1572.72
67.9	-87.1875	1572.68
68.385	-86.9531	1572.65
68.87	-86.7188	1572.62
69.355	-86.4844	1572.58
69.84	-86.25	1572.55
70.325	-86.0156	1572.51
70.81	-85.7812	1572.48
71.295	-85.5469	1572.44
71.78	-85.3125	1572.41
72.265	-85.0781	1572.38
72.75	-84.8438	1572.34
73.235	-84.6094	1572.31
73.72	-84.375	1572.27
74.205	-84.1406	1572.24
74.69	-83.9062	1572.2
75.175	-83.6719	1572.17
75.66	-83.4375	1572.13
76.145	-83.2031	1572.1
76.63	-82.9688	1572.07
77.115	-82.7344	1572.03
77.6	-82.5	1572
78.085	-82.2656	1571.96
78.57	-82.0312	1571.93
79.055	-81.7969	1571.89
79.54	-81.5625	1571.86
80.025	-81.3281	1571.83
80.51	-81.0938	1571.79
80.995	-80.8594	1571.76
81.48	-80.625	1571.72
81.965	-80.3906	1571.69
82.45	-80.1562	1571.65
82.935	-79.9219	1571.62
83.42	-79.6875	1571.59
83.905	-79.4531	1571.55
84.39	-79.2188	1571.52
84.875	-78.9844	1571.48
85.36	-78.75	1571.45
85.845	-78.5156	1571.41
86.33	-78.2812	1571.38
86.815	-78.0469	1571.35
87.3	-77.8125	1571.31
87.785	-77.5781	1571.28
88.27	-77.3438	1571.24
88.755	-77.1094	1571.21
89.24	-76.875	1571.17
89.725	-76.6406	1571.14
90.21	-76.4062	1571.1
90.695	-76.1719	1571.07
91.18	-75.9375	1571.04
91.665	-75.7031	1571
92.15	-75.4688	1570.97
92.635	-75.2344	1570.93
93.12	-75	1570.9
93.605	-74.7656	1570.86
94.09	-74.5312	1570.83
94.575	-74.2969	1570.8
95.06	-74.0625	1570.76
95.545	-73.8281	1570.73
96.03	-73.5938	1570.69
96.515	-73.3594	1570.66
97	-73.125	1570.62
97.485	-72.8906	1570.59
97.97	-72.6562	1570.56
98.455	-72.4219	1570.52
98.94	-72.1875	1570.49
99.425	-71.9531	1570.45
99.91	-71.7188	1570.42
100.395	-71.4844	1570.38
100.88	-71.25	1570.35
101.365	-71.0156	1570.32
101.85	-70.7812	1570.28
102.335	-70.5469	1570.25
102.82	-70.3125	1570.21
103.305	-70.0781	1570.18
103.79	-69.8438	1570.14
104.275	-69.6094	1570.11
104.76	-69.375	1570.08
105.245	-69.1406	1570.04
105.73	-68.9062	1570.01
106.215	-68.6719	1569.97
106.7	-68.4375	1569.94
107.185	-68.2031	1569.91
107.67	-67.9688	1569.87
108.155	-67.7344	1569.84
108.64	-67.5	1569.8
109.125	-67.2656	1569.77
109.61	-67.0312	1569.73
110.095	-66.7969	1569.7
110.58	-66.5625	1569.67
111.065	-66.3281	1569.63
111.55	-66.0938	1569.6
112.035	-65.8594	1569.56
112.52	-65.625	1569.53
113.005	-65.3906	1569.49
113.49	-65.1562	1569.46
113.975	-64.9219	1569.43
114.46	-64.6875	1569.39
114.945	-64.4531	1569.36
115.43	-64.2188	1569.32
115.915	-63.9844	1569.29
116.4	-63.75	1569.25
116.885	-63.5156	1569.22
117.37	-63.2812	1569.19
117.855	-63.0469	1569.15
118.34	-62.8125	1569.12
118.825	-62.5781	1569.08
119.31	-62.3438	1569.05
119.795	-62.1094	1569.01
120.28	-61.875	1568.98
120.765	-61.6406	1568.95
121.25	-61.4062	1568.91
121.735	-61.1719	1568.88
122.22	-60.9375	1568.84
122.705	-60.7031	1568.81
123.19	-60.4688	1568.78
123.675	-60.2344	1568.74
124.16	-60	1568.71
124.645	-59.7656	1568.67
125.13	-59.5312	1568.64
125.615	-59.2969	1568.6
126.1	-59.0625	1568.57
126.585	-58.8281	1568.54
127.07	-58.5938	1568.5
127.555	-58.3594	1568.47
128.04	-58.125	1568.43
128.525	-57.8906	1568.4
129.01	-57.6562	1568.37
129.495	-57.4219	1568.33
129.98	-57.1875	1568.3
130.465	-56.9531	1568.26
130.95	-56.7188	1568.23
131.435	-56.4844	1568.19
131.92	-56.25	1568.16
132.405	-56.0156	1568.13
132.89	-55.7812	1568.09
133.375	-55.5469	1568.06
133.86	-55.3125	1568.02
134.345	-55.0781	1567.99
134.83	-54.8438	1567.96
135.315	-54.6094	1567.92
135.8	-54.375	1567.89
136.285	-54.1406	1567.85
136.77	-53.9062	1567.82
137.255	-53.6719	1567.78
137.74	-53.4375	1567.75
138.225	-53.2031	1567.72
138.71	-52.9688	1567.68
139.195	-52.7344	1567.65
139.68	-52.5	1567.61
140.165	-52.2656	1567.58
140.65	-52.0312	1567.55
141.135	-51.7969	1567.51
141.62	-51.5625	1567.48
142.105	-51.3281	1567.44
142.59	-51.0938	1567.41
143.075	-50.8594	1567.37
143.56	-50.625	1567.34
144.045	-50.3906	1567.31
144.53	-50.1562	1567.27
145.015	-49.9219	1567.24
145.5	-49.6875	1567.2
145.985	-49.4531	1567.17
146.47	-49.2188	1567.14
146.955	-48.9844	1567.1
147.44	-48.75	1567.07
147.925	-48.5156	1567.03
148.41	-48.2812	1567
148.895	-48.0469	1566.96
149.38	-47.8125	1566.93
149.865	-47.5781	1566.9
150.35	-47.3438	1566.86
150.835	-47.1094	1566.83
151.32	-46.875	1566.79
151.805	-46.6406	1566.76
152.29	-46.4062	1566.73
152.775	-46.1719	1566.69
153.26	-45.9375	1566.66
153.745	-45.7031	1566.62
154.23	-45.4688	1566.59
154.715	-45.2344	1566.56
155.2	-45	1566.52
155.685	-44.7656	1566.49
156.17	-44.5312	1566.45
156.655	-44.2969	1566.42
157.14	-44.0625	1566.38
157.625	-43.8281	1566.35
158.11	-43.5938	1566.32
158.595	-43.3594	1566.28
159.08	-43.125	1566.25
159.565	-42.8906	1566.21
160.05	-42.6562	1566.18
160.535	-42.4219	1566.15
161.02	-42.1875	1566.11
161.505	-41.9531	1566.08
161.99	-41.7188	1566.04
162.475	-41.4844	1566.01
162.96	-41.25	1565.98
163.445	-41.0156	1565.94
163.93	-40.7812	1565.91
164.415	-40.5469	1565.87
164.9	-40.3125	1565.84
165.385	-40.0781	1565.81
165.87	-39.8438	1565.77
166.355	-39.6094	1565.74
166.84	-39.375	1565.7
167.325	-39.1406	1565.67
167.81	-38.9062	1565.63
168.295	-38.6719	1565.6
168.78	-38.4375	1565.57
169.265	-38.2031	1565.53
169.75	-37.9688	1565.5
170.235	-37.7344	1565.46
170.72	-37.5	1565.43
171.205	-37.2656	1565.4
171.69	-37.0312	1565.36
172.175	-36.7969	1565.33
172.66	-36.5625	1565.29
173.145	-36.3281	1565.26
173.63	-36.0938	1565.23
174.115	-35.8594	1565.19
174.6	-35.625	1565.16
175.085	-35.3906	1565.12
175.57	-35.1562	1565.09
176.055	-34.9219	1565.06
176.54	-34.6875	1565.02
177.025	-34.4531	1564.99
177.51	-34.2188	1564.95
177.995	-33.9844	1564.92
178.48	-33.75	1564.89
178.965	-33.5156	1564.85
179.45	-33.2812	1564.82
179.935	-33.0469	1564.78
180.42	-32.8125	1564.75
180.905	-32.5781	1564.72
181.39	-32.3438	1564.68
181.875	-32.1094	1564.65
182.36	-31.875	1564.61
182.845	-31.6406	1564.58
183.33	-31.4062	1564.55
183.815	-31.1719	1564.51
184.3	-30.9375	1564.48
184.785	-30.7031	1564.44
185.27	-30.4688	1564.41
185.755	-30.2344	1564.38
186.24	-30	1564.34
186.725	-29.7656	1564.31
187.21	-29.5312	1564.27
187.695	-29.2969	1564.24
188.18	-29.0625	1564.21
188.665	-28.8281	1564.17
189.15	-28.5938	1564.14
189.635	-28.3594	1564.1
190.12	-28.125	1564.07
190.605	-27.8906	1564.04
191.09	-27.6562	1564
191.575	-27.4219	1563.97
192.06	-27.1875	1563.93
192.545	-26.9531	1563.9
193.03	-26.7188	1563.87
193.515	-26.4844	1563.83
194	-26.25	1563.8
194.485	-26.0156	1563.76
194.97	-25.7812	1563.73
195.455	-25.5469	1563.7
195.94	-25.3125	1563.66
196.425	-25.0781	1563.63
196.91	-24.8438	1563.59
197.395	-24.6094	1563.56
197.88	-24.375	1563.53
198.365	-24.1406	1563.49
198.85	-23.9062	1563.46
199.335	-23.6719	1563.42
199.82	-23.4375	1563.39
200.305	-23.2031	1563.36
200.79	-22.9688	1563.32
201.275	-22.7344	1563.29
201.76	-22.5	1563.25
202.245	-22.2656	1563.22
202.73	-22.0312	1563.19
203.215	-21.7969	1563.15
203.7	-21.5625	1563.12
204.185	-21.3281	1563.08
204.67	-21.0938	1563.05
205.155	-20.8594	1563.02
205.64	-20.625	1562.98
206.125	-20.3906	1562.95
206.61	-20.1562	1562.91
207.095	-19.9219	1562.88
207.58	-19.6875	1562.85
208.065	-19.4531	1562.81
208.55	-19.2188	1562.78
209.035	-18.9844	1562.74
209.52	-18.75	1562.71
210.005	-18.5156	1562.68
210.49	-18.2812	1562.64
210.975	-18.0469	1562.61
211.46	-17.8125	1562.57
211.945	-17.5781	1562.54
212.43	-17.3438	1562.51
212.915	-17.1094	1562.47
213.4	-16.875	1562.44
213.885	-16.6406	1562.41
214.37	-16.4062	1562.37
214.855	-16.1719	1562.34
215.34	-15.9375	1562.3
215.825	-15.7031	1562.27
216.31	-15.4688	1562.24
216.795	-15.2344	1562.2
217.28	-15	1562.17
217.765	-14.7656	1562.13
218.25	-14.5312	1562.1
218.735	-14.2969	1562.07
219.22	-14.0625	1562.03
219.705	-13.8281	1562
220.19	-13.5938	1561.96
220.675	-13.3594	1561.93
221.16	-13.125	1561.9
221.645	-12.8906	1561.86
222.13	-12.6562	1561.83
222.615	-12.4219	1561.79
223.1	-12.1875	1561.76
223.585	-11.9531	1561.73
224.07	-11.7188	1561.69
224.555	-11.4844	1561.66
225.04	-11.25	1561.63
225.525	-11.0156	1561.59
226.01	-10.7812	1561.56
226.495	-10.5469	1561.52
226.98	-10.3125	1561.49
227.465	-10.0781	1561.46
227.95	-9.84375	1561.42
228.435	-9.60938	1561.39
228.92	-9.375	1561.35
229.405	-9.14062	1561.32
229.89	-8.90625	1561.29
230.375	-8.67188	1561.25
230.86	-8.4375	1561.22
231.345	-8.20312	1561.18
231.83	-7.96875	1561.15
232.315	-7.73438	1561.12
232.8	-7.5	1561.08
233.285	-7.26562	1561.05
233.77	-7.03125	1561.02
234.255	-6.79688	1560.98
234.74	-6.5625	1560.95
235.225	-6.32812	1560.91
235.71	-6.09375	1560.88
236.195	-5.85938	1560.85
236.68	-5.625	1560.81
237.165	-5.39062	1560.78
237.65	-5.15625	1560.74
238.135	-4.92188	1560.71
238.62	-4.6875	1560.68
239.105	-4.45312	1560.64
239.59	-4.21875	1560.61
240.075	-3.98438	1560.58
240.56	-3.75	1560.54
241.045	-3.51562	1560.51
241.53	-3.28125	1560.47
242.015	-3.04688	1560.44
242.5	-2.8125	1560.41
242.985	-2.57812	1560.37
243.47	-2.34375	1560.34
243.955	-2.10938	1560.3
244.44	-1.875	1560.27
244.925	-1.64062	1560.24
245.41	-1.40625	1560.2
245.895	-1.17188	1560.17
246.38	-0.9375	1560.14
246.865	-0.703125	1560.1
247.35	-0.46875	1560.07
247.835	-0.234375	1560.03
248.32	0	1560
248.805	0.234375	1559.97
249.29	0.46875	1559.93
249.775	0.703125	1559.9
250.26	0.9375	1559.86
250.745	1.17188	1559.83
251.23	1.40625	1559.8
251.715	1.64062	1559.76
252.2	1.875	1559.73
252.685	2.10938	1559.7
253.17	2.34375	1559.66
253.655	2.57812	1559.63
254.14	2.8125	1559.59
254.625	3.04688	1559.56
255.11	3.28125	1559.53
255.595	3.51562	1559.49
256.08	3.75	1559.46
256.565	3.98438	1559.43
257.05	4.21875	1559.39
257.535	4.45312	1559.36
258.02	4.6875	1559.32
258.505	4.92188	1559.29
258.99	5.15625	1559.26
259.475	5.39062	1559.22
259.96	5.625	1559.19
260.445	5.85938	1559.15
260.93	6.09375	1559.12
261.415	6.32812	1559.09
261.9	6.5625	1559.05
262.385	6.79688	1559.02
262.87	7.03125	1558.99
263.355	7.26562	1558.95
263.84	7.5	1558.92
264.325	7.73438	1558.88
264.81	7.96875	1558.85
265.295	8.20312	1558.82
265.78	8.4375	1558.78
266.265	8.67188	1558.75
266.75	8.90625	1558.72
267.235	9.14062	1558.68
267.72	9.375	1558.65
268.205	9.60938	1558.61
268.69	9.84375	1558.58
269.175	10.0781	1558.55
269.66	10.3125	1558.51
270.145	10.5469	1558.48
270.63	10.7812	1558.45
271.115	11.0156	1558.41
271.6	11.25	1558.38
272.085	11.4844	1558.34
272.57	11.7188	1558.31
273.055	11.9531	1558.28
273.54	12.1875	1558.24
274.025	12.4219	1558.21
274.51	12.6562	1558.18
274.995	12.8906	1558.14
275.48	13.125	1558.11
275.965	13.3594	1558.07
276.45	13.5938	1558.04
276.935	13.8281	1558.01
277.42	14.0625	1557.97
277.905	14.2969	1557.94
278.39	14.5312	1557.91
278.875	14.7656	1557.87
279.36	15	1557.84
279.845	15.2344	1557.8
280.33	15.4688	1557.77
280.815	15.7031	1557.74
281.3	15.9375	1557.7
281.785	16.1719	1557.67
282.27	16.4062	1557.64
282.755	16.6406	1557.6
283.24	16.875	1557.57
283.725	17.1094	1557.53
284.21	17.3438	1557.5
284.695	17.5781	1557.47
285.18	17.8125	1557.43
285.665	18.0469	1557.4
286.15	18.2812	1557.37
286.635	18.5156	1557.33
287.12	18.75	1557.3
287.605	18.9844	1557.27
288.09	19.2188	1557.23
288.575	19.4531	1557.2
289.06	19.6875	1557.16
289.545	19.9219	1557.13
290.03	20.1562	1557.1
290.515	20.3906	1557.06
291	20.625	1557.03
291.485	20.8594	1557
291.97	21.0938	1556.96
292.455	21.3281	1556.93
292.94	21.5625	1556.89
293.425	21.7969	1556.86
293.91	22.0312	1556.83
294.395	22.2656	1556.79
294.88	22.5	1556.76
295.365	22.7344	1556.73
295.85	22.9688	1556.69
296.335	23.2031	1556.66
296.82	23.4375	1556.62
297.305	23.6719	1556.59
297.79	23.9062	1556.56
298.275	24.1406	1556.52
298.76	24.375	1556.49
299.245	24.6094	1556.46
299.73	24.8438	1556.42
300.215	25.0781	1556.39
300.7	25.3125	1556.36
301.185	25.5469	1556.32
301.67	25.7812	1556.29
302.155	26.0156	1556.25
302.64	26.25	1556.22
303.125	26.4844	1556.19
303.61	26.7188	1556.15
304.095	26.9531	1556.12
304.58	27.1875	1556.09
305.065	27.4219	1556.05
305.55	27.6562	1556.02
306.035	27.8906	1555.99
306.52	28.125	1555.95
307.005	28.3594	1555.92
307.49	28.5938	1555.88
307.975	28.8281	1555.85
308.46	29.0625	1555.82
308.945	29.2969	1555.78
309.43	29.5312	1555.75
309.915	29.7656	1555.72
310.4	30	1555.68
310.885	30.2344	1555.65
311.37	30.4688	1555.62
311.855	30.7031	1555.58
312.34	30.9375	1555.55
312.825	31.1719	1555.51
313.31	31.4062	1555.48
313.795	31.6406	1555.45
314.28	31.875	1555.41
314.765	32.1094	1555.38
315.25	32.3438	1555.35
315.735	32.5781	1555.31
316.22	32.8125	1555.28
316.705	33.0469	1555.25
317.19	33.2812	1555.21
317.675	33.5156	1555.18
318.16	33.75	1555.14
318.645	33.9844	1555.11
319.13	34.2188	1555.08
319.615	34.4531	1555.04
320.1	34.6875	1555.01
320.585	34.9219	1554.98
321.07	35.1562	1554.94
321.555	35.3906	1554.91
322.04	35.625	1554.88
322.525	35.8594	1554.84
323.01	36.0938	1554.81
323.495	36.3281	1554.77
323.98	36.5625	1554.74
324.465	36.7969	1554.71
324.95	37.0312	1554.67
325.435	37.2656	1554.64
325.92	37.5	1554.61
326.405	37.7344	1554.57
326.89	37.9688	1554.54
327.375	38.2031	1554.51
327.86	38.4375	1554.47
328.345	38.6719	1554.44
328.83	38.9062	1554.41
329.315	39.1406	1554.37
329.8	39.375	1554.34
330.285	39.6094	1554.3
330.77	39.8438	1554.27
331.255	40.0781	1554.24
331.74	40.3125	1554.2
332.225	40.5469	1554.17
332.71	40.7812	1554.14
333.195	41.0156	1554.1
333.68	41.25	1554.07
334.165	41.4844	1554.04
334.65	41.7188	1554
335.135	41.9531	1553.97
335.62	42.1875	1553.94
336.105	42.4219	1553.9
336.59	42.6562	1553.87
337.075	42.8906	1553.83
337.56	43.125	1553.8
338.045	43.3594	1553.77
338.53	43.5938	1553.73
339.015	43.8281	1553.7
339.5	44.0625	1553.67
339.985	44.2969	1553.63
340.47	44.5312	1553.6
340.955	44.7656	1553.57
341.44	45	1553.53
341.925	45.2344	1553.5
342.41	45.4688	1553.47
342.895	45.7031	1553.43
343.38	45.9375	1553.4
343.865	46.1719	1553.37
344.35	46.4062	1553.33
344.835	46.6406	1553.3
345.32	46.875	1553.26
345.805	47.1094	1553.23
346.29	47.3438	1553.2
346.775	47.5781	1553.16
347.26	47.8125	1553.13
347.745	48.0469	1553.1
348.23	48.2812	1553.06
348.715	48.5156	1553.03
349.2	48.75	1553
349.685	48.9844	1552.96
350.17	49.2188	1552.93
350.655	49.4531	1552.9
351.14	49.6875	1552.86
351.625	49.9219	1552.83
352.11	50.1562	1552.8
352.595	50.3906	1552.76
353.08	50.625	1552.73
353.565	50.8594	1552.69
354.05	51.0938	1552.66
354.535	51.3281	1552.63
355.02	51.5625	1552.59
355.505	51.7969	1552.56
355.99	52.0312	1552.53
356.475	52.2656	1552.49
356.96	52.5	1552.46
357.445	52.7344	1552.43
357.93	52.9688	1552.39
358.415	53.2031	1552.36
358.9	53.4375	1552.33
359.385	53.6719	1552.29
359.87	53.9062	1552.26
360.355	54.1406	1552.23
360.84	54.375	1552.19
361.325	54.6094	1552.16
361.81	54.8438	1552.13
362.295	55.0781	1552.09
362.78	55.3125	1552.06
363.265	55.5469	1552.02
363.75	55.7812	1551.99
364.235	56.0156	1551.96
364.72	56.25	1551.92
365.205	56.4844	1551.89
365.69	56.7188	1551.86
366.175	56.9531	1551.82
366.66	57.1875	1551.79
367.145	57.4219	1551.76
367.63	57.6562	1551.72
368.115	57.8906	1551.69
368.6	58.125	1551.66
369.085	58.3594	1551.62
369.57	58.5938	1551.59
370.055	58.8281	1551.56
370.54	59.0625	1551.52
371.025	59.2969	1551.49
371.51	59.5312	1551.46
371.995	59.7656	1551.42
372.48	60	1551.39
372.965	60.2344	1551.36
373.45	60.4688	1551.32
373.935	60.7031	1551.29
374.42	60.9375	1551.26
374.905	61.1719	1551.22
375.39	61.4062	1551.19
375.875	61.6406	1551.15
376.36	61.875	1551.12
376.845	62.1094	1551.09
377.33	62.3438	1551.05
377.815	62.5781	1551.02
378.3	62.8125	1550.99
378.785	63.0469	1550.95
379.27	63.2812	1550.92
379.755	63.5156	1550.89
380.24	63.75	1550.85
380.725	63.9844	1550.82
381.21	64.2188	1550.79
381.695	64.4531	1550.75
382.18	64.6875	1550.72
382.665	64.9219	1550.69
383.15	65.1562	1550.65
383.635	65.3906	1550.62
384.12	65.625	1550.59
384.605	65.8594	1550.55
385.09	66.0938	1550.52
385.575	66.3281	1550.49
386.06	66.5625	1550.45
386.545	66.7969	1550.42
387.03	67.0312	1550.39
387.515	67.2656	1550.35
388	67.5	1550.32
388.485	67.7344	1550.29
388.97	67.9688	1550.25
389.455	68.2031	1550.22
389.94	68.4375	1550.19
390.425	68.6719	1550.15
390.91	68.9062	1550.12
391.395	69.1406	1550.09
391.88	69.375	1550.05
392.365	69.6094	1550.02
392.85	69.8438	1549.99
393.335	70.0781	1549.95
393.82	70.3125	1549.92
394.305	70.5469	1549.89
394.79	70.7812	1549.85
395.275	71.0156	1549.82
395.76	71.25	1549.79
396.245	71.4844	1549.75
396.73	71.7188	1549.72
397.215	71.9531	1549.68
397.7	72.1875	1549.65
398.185	72.4219	1549.62
398.67	72.6562	1549.58
399.155	72.8906	1549.55
399.64	73.125	1549.52
400.125	73.3594	1549.48
400.61	73.5938	1549.45
401.095	73.8281	1549.42
401.58	74.0625	1549.38
402.065	74.2969	1549.35
402.55	74.5312	1549.32
403.035	74.7656	1549.28
403.52	75	1549.25
404.005	75.2344	1549.22
404.49	75.4688	1549.18
404.975	75.7031	1549.15
405.46	75.9375	1549.12
405.945	76.1719	1549.08
406.43	76.4062	1549.05
406.915	76.6406	1549.02
407.4	76.875	1548.98
407.885	77.1094	1548.95
408.37	77.3438	1548.92
408.855	77.5781	1548.88
409.34	77.8125	1548.85
409.825	78.0469	1548.82
410.31	78.2812	1548.78
410.795	78.5156	1548.75
411.28	78.75	1548.72
411.765	78.9844	1548.68
412.25	79.2188	1548.65
412.735	79.4531	1548.62
413.22	79.6875	1548.58
413.705	79.9219	1548.55
414.19	80.1562	1548.52
414.675	80.3906	1548.48
415.16	80.625	1548.45
415.645	80.8594	1548.42
416.13	81.0938	1548.38
416.615	81.3281	1548.35
417.1	81.5625	1548.32
417.585	81.7969	1548.28
418.07	82.0312	1548.25
418.555	82.2656	1548.22
419.04	82.5	1548.18
419.525	82.7344	1548.15
420.01	82.9688	1548.12
420.495	83.2031	1548.08
420.98	83.4375	1548.05
421.465	83.6719	1548.02
421.95	83.9062	1547.98
422.435	84.1406	1547.95
422.92	84.375	1547.92
423.405	84.6094	1547.88
423.89	84.8438	1547.85
424.375	85.0781	1547.82
424.86	85.3125	1547.78
425.345	85.5469	1547.75
425.83	85.7812	1547.72
426.315	86.0156	1547.68
426.8	86.25	1547.65
427.285	86.4844	1547.62
427.77	86.7188	1547.58
428.255	86.9531	1547.55
428.74	87.1875	1547.52
429.225	87.4219	1547.49
429.71	87.6562	1547.45
430.195	87.8906	1547.42
430.68	88.125	1547.39
431.165	88.3594	1547.35
431.65	88.5938	1547.32
432.135	88.8281	1547.29
432.62	89.0625	1547.25
433.105	89.2969	1547.22
433.59	89.5312	1547.19
434.075	89.7656	1547.15
434.56	90	1547.12
435.045	90.2344	1547.09
435.53	90.4688	1547.05
436.015	90.7031	1547.02
436.5	90.9375	1546.99
436.985	91.1719	1546.95
437.47	91.4062	1546.92
437.955	91.6406	1546.89
438.44	91.875	1546.85
438.925	92.1094	1546.82
439.41	92.3438	1546.79
439.895	92.5781	1546.75
440.38	92.8125	1546.72
440.865	93.0469	1546.69
441.35	93.2812	1546.65
441.835	93.5156	1546.62
442.32	93.75	1546.59
442.805	93.9844	1546.55
443.29	94.2188	1546.52
443.775	94.4531	1546.49
444.26	94.6875	1546.45
444.745	94.9219	1546.42
445.23	95.1562	1546.39
445.715	95.3906	1546.35
446.2	95.625	1546.32
446.685	95.8594	1546.29
447.17	96.0938	1546.25
447.655	96.3281	1546.22
448.14	96.5625	1546.19
448.625	96.7969	1546.15
449.11	97.0312	1546.12
449.595	97.2656	1546.09
450.08	97.5	1546.06
450.565	97.7344	1546.02
451.05	97.9688	1545.99
451.535	98.2031	1545.96
452.02	98.4375	1545.92
452.505	98.6719	1545.89
452.99	98.9062	1545.86
453.475	99.1406	1545.82
453.96	99.375	1545.79
454.445	99.6094	1545.76
454.93	99.8438	1545.72
455.415	100.078	1545.69
455.9	100.312	1545.66
456.385	100.547	1545.62
456.87	100.781	1545.59
457.355	101.016	1545.56
457.84	101.25	1545.52
458.325	101.484	1545.49
458.81	101.719	1545.46
459.295	101.953	1545.42
459.78	102.188	1545.39
460.265	102.422	1545.36
460.75	102.656	1545.32
461.235	102.891	1545.29
461.72	103.125	1545.26
462.205	103.359	1545.23
462.69	103.594	1545.19
463.175	103.828	1545.16
463.66	104.062	1545.13
464.145	104.297	1545.09
464.63	104.531	1545.06
465.115	104.766	1545.03
465.6	105	1544.99
466.085	105.234	1544.96
466.57	105.469	1544.93
467.055	105.703	1544.89
467.54	105.938	1544.86
468.025	106.172	1544.83
468.51	106.406	1544.79
468.995	106.641	1544.76
469.48	106.875	1544.73
469.965	107.109	1544.69
470.45	107.344	1544.66
470.935	107.578	1544.63
471.42	107.812	1544.59
471.905	108.047	1544.56
472.39	108.281	1544.53
472.875	108.516	1544.5
473.36	108.75	1544.46
473.845	108.984	1544.43
474.33	109.219	1544.4
474.815	109.453	1544.36
475.3	109.688	1544.33
475.785	109.922	1544.3
476.27	110.156	1544.26
476.755	110.391	1544.23
477.24	110.625	1544.2
477.725	110.859	1544.16
478.21	111.094	1544.13
478.695	111.328	1544.1
479.18	111.562	1544.06
479.665	111.797	1544.03
480.15	112.031	1544
480.635	112.266	1543.97
481.12	112.5	1543.93
481.605	112.734	1543.9
482.09	112.969	1543.87
482.575	113.203	1543.83
483.06	113.438	1543.8
483.545	113.672	1543.77
484.03	113.906	1543.73
484.515	114.141	1543.7
485	114.375	1543.67
	114.609	1543.63
	114.844	1543.6
	115.078	1543.57
	115.312	1543.53
	115.547	1543.5
	115.781	1543.47
	116.016	1543.44
	116.25	1543.4
	116.484	1543.37
	116.719	1543.34
	116.953	1543.3
	117.188	1543.27
	117.422	1543.24
	117.656	1543.2
	117.891	1543.17
	118.125	1543.14
	118.359	1543.1
	118.594	1543.07
	118.828	1543.04
	119.062	1543
	119.297	1542.97
	119.531	1542.94
	119.766	1542.91

## Sheet: Fig1a_Temporal_Evolution
1.71579e-05	2.19478e-05	9.56389e-06	1.97231e-07	8.39395e-06	2.53341e-05	8.7052e-06	8.7917e-06	1.35283e-06	3.5514e-06	7.94713e-07	1.96031e-06	1.46384e-06	3.61307e-06	2.30457e-05	1.16175e-05	2.29962e-05	4.09616e-05	4.84138e-05	2.82979e-05	1.3711e-05	8.15529e-06	1.27375e-06	1.45421e-05	5.16428e-05	2.70245e-05	1.33622e-05	1.92066e-05	1.13247e-05	2.61848e-08	1.21906e-05	2.07325e-05	1.96335e-06	3.18597e-05	3.22658e-05	1.09912e-05	7.27316e-06	2.45102e-05	2.48937e-05	2.93877e-05	2.70954e-05	1.30153e-05	6.53575e-06	1.25593e-05	1.96261e-05	2.79411e-05	1.49103e-05	6.4876e-06	1.75182e-05	1.08115e-06
1.63946e-05	2.26253e-05	9.36256e-06	1.92867e-07	8.15099e-06	2.55537e-05	8.49947e-06	8.92959e-06	1.32844e-06	3.47515e-06	8.22817e-07	2.00921e-06	1.51732e-06	3.40698e-06	2.3239e-05	1.137e-05	2.3547e-05	3.99505e-05	4.90326e-05	2.84768e-05	1.33663e-05	8.48172e-06	1.1113e-06	1.49346e-05	5.16966e-05	2.64622e-05	1.33807e-05	1.92963e-05	1.14345e-05	4.30516e-08	1.17519e-05	2.11677e-05	1.86575e-06	3.24059e-05	3.15663e-05	1.14363e-05	6.79592e-06	2.5077e-05	2.45279e-05	2.92049e-05	2.72966e-05	1.31313e-05	6.40276e-06	1.27446e-05	1.92287e-05	2.85435e-05	1.44018e-05	6.90194e-06	1.71998e-05	1.12583e-06
1.56219e-05	2.32939e-05	9.15874e-06	1.96691e-07	7.90765e-06	2.57639e-05	8.30359e-06	9.05409e-06	1.31271e-06	3.39419e-06	8.50724e-07	2.0567e-06	1.57293e-06	3.20554e-06	2.34235e-05	1.11249e-05	2.40961e-05	3.8946e-05	4.96209e-05	2.86757e-05	1.3014e-05	8.80201e-06	9.59992e-07	1.53204e-05	5.17392e-05	2.59031e-05	1.34009e-05	1.93839e-05	1.15364e-05	7.40651e-08	1.13071e-05	2.15918e-05	1.7797e-06	3.29392e-05	3.08608e-05	1.189e-05	6.3244e-06	2.56148e-05	2.41865e-05	2.90052e-05	2.75e-05	1.32441e-05	6.27316e-06	1.29261e-05	1.8833e-05	2.91414e-05	1.38882e-05	7.31889e-06	1.68763e-05	1.17493e-06
1.48438e-05	2.39531e-05	8.95482e-06	2.08021e-07	7.66603e-06	2.59647e-05	8.11959e-06	9.1658e-06	1.30559e-06	3.30916e-06	8.78459e-07	2.10266e-06	1.63098e-06	3.0091e-06	2.36013e-05	1.08839e-05	2.46443e-05	3.79537e-05	5.01819e-05	2.88967e-05	1.26569e-05	9.1159e-06	8.20597e-07	1.57006e-05	5.17755e-05	2.53496e-05	1.34236e-05	1.94721e-05	1.16306e-05	1.19336e-07	1.08579e-05	2.20056e-05	1.70566e-06	3.34616e-05	3.01542e-05	1.23512e-05	5.86099e-06	2.61246e-05	2.38727e-05	2.87907e-05	2.77078e-05	1.33546e-05	6.14808e-06	1.31038e-05	1.84423e-05	2.97355e-05	1.33722e-05	7.73798e-06	1.65502e-05	1.22805e-06
1.40629e-05	2.46005e-05	8.75228e-06	2.26164e-07	7.42745e-06	2.61545e-05	7.94863e-06	9.26457e-06	1.30688e-06	3.22038e-06	9.05975e-07	2.14674e-06	1.69168e-06	2.81774e-06	2.37722e-05	1.06476e-05	2.51901e-05	3.69753e-05	5.07149e-05	2.91391e-05	1.2296e-05	9.42242e-06	6.93719e-07	1.60748e-05	5.18054e-05	2.4802e-05	1.34482e-05	1.95617e-05	1.17162e-05	1.78928e-07	1.04053e-05	2.24085e-05	1.64386e-06	3.39721e-05	2.94486e-05	1.28177e-05	5.40738e-06	2.66049e-05	2.35875e-05	2.85612e-05	2.79199e-05	1.34626e-05	6.02803e-06	1.32769e-05	1.80581e-05	3.03241e-05	1.28555e-05	8.15818e-06	1.62222e-05	1.28468e-06
1.32818e-05	2.52335e-05	8.55264e-06	2.50438e-07	7.19314e-06	2.63312e-05	7.79176e-06	9.35038e-06	1.31637e-06	3.12822e-06	9.33223e-07	2.18864e-06	1.75519e-06	2.63152e-06	2.39361e-05	1.04164e-05	2.57323e-05	3.60126e-05	5.12189e-05	2.9402e-05	1.19329e-05	9.72064e-06	5.7991e-07	1.64427e-05	5.18287e-05	2.42608e-05	1.34741e-05	1.96538e-05	1.17922e-05	2.52857e-07	9.95022e-06	2.27994e-05	1.59451e-06	3.44698e-05	2.8746e-05	1.32872e-05	4.96522e-06	2.70546e-05	2.33317e-05	2.83166e-05	2.81362e-05	1.35681e-05	5.91349e-06	1.34444e-05	1.76817e-05	3.09053e-05	1.23394e-05	8.57852e-06	1.58931e-05	1.34434e-06
1.25032e-05	2.58499e-05	8.35736e-06	2.80185e-07	6.96432e-06	2.64934e-05	7.64991e-06	9.42323e-06	1.33378e-06	3.03302e-06	9.60156e-07	2.22804e-06	1.82167e-06	2.45055e-06	2.40926e-05	1.01911e-05	2.62694e-05	3.50671e-05	5.16934e-05	2.96848e-05	1.15689e-05	1.00097e-05	4.79666e-07	1.68041e-05	5.18455e-05	2.37262e-05	1.35006e-05	1.97494e-05	1.18578e-05	3.41088e-07	9.49349e-06	2.31775e-05	1.55779e-06	3.49538e-05	2.80487e-05	1.37576e-05	4.53607e-06	2.74729e-05	2.31057e-05	2.8057e-05	2.83564e-05	1.3671e-05	5.80488e-06	1.36056e-05	1.73146e-05	3.14774e-05	1.18254e-05	8.99803e-06	1.55638e-05	1.40661e-06
1.17298e-05	2.64471e-05	8.16787e-06	3.14771e-07	6.74209e-06	2.66394e-05	7.52391e-06	9.48325e-06	1.35882e-06	2.93515e-06	9.86725e-07	2.26465e-06	1.89127e-06	2.27495e-06	2.42417e-05	9.97236e-06	2.68001e-05	3.41406e-05	5.21376e-05	2.99865e-05	1.12052e-05	1.02887e-05	3.93428e-07	1.71589e-05	5.18552e-05	2.31989e-05	1.35272e-05	1.98495e-05	1.19122e-05	4.43537e-07	9.03611e-06	2.3542e-05	1.53385e-06	3.54233e-05	2.73585e-05	1.42268e-05	4.12143e-06	2.78587e-05	2.29101e-05	2.77824e-05	2.85801e-05	1.37713e-05	5.7026e-06	1.37596e-05	1.69582e-05	3.20389e-05	1.1315e-05	9.41581e-06	1.52348e-05	1.47106e-06
1.09643e-05	2.7023e-05	7.98556e-06	3.53599e-07	6.5275e-06	2.67677e-05	7.41447e-06	9.53059e-06	1.39115e-06	2.83498e-06	1.01288e-06	2.29818e-06	1.9641e-06	2.10486e-06	2.43831e-05	9.76078e-06	2.73228e-05	3.32346e-05	5.25508e-05	3.03063e-05	1.08432e-05	1.05568e-05	3.2158e-07	1.7507e-05	5.18578e-05	2.26794e-05	1.35529e-05	1.99551e-05	1.19547e-05	5.60066e-07	8.57906e-06	2.3892e-05	1.52279e-06	3.58776e-05	2.66774e-05	1.46927e-05	3.72274e-06	2.82114e-05	2.27451e-05	2.74932e-05	2.88068e-05	1.3869e-05	5.60702e-06	1.39057e-05	1.66137e-05	3.25881e-05	1.08095e-05	9.83098e-06	1.4907e-05	1.53733e-06
1.02094e-05	2.75752e-05	7.81176e-06	3.96109e-07	6.32151e-06	2.6877e-05	7.32218e-06	9.56552e-06	1.43043e-06	2.7329e-06	1.03857e-06	2.32836e-06	2.04025e-06	1.94047e-06	2.45165e-05	9.55709e-06	2.78363e-05	3.23508e-05	5.29327e-05	3.06433e-05	1.04843e-05	1.08132e-05	2.64454e-07	1.78485e-05	5.18525e-05	2.21682e-05	1.35771e-05	2.0067e-05	1.19845e-05	6.90484e-07	8.12333e-06	2.42268e-05	1.52469e-06	3.63158e-05	2.60074e-05	1.51533e-05	3.34134e-06	2.85303e-05	2.26108e-05	2.71898e-05	2.90361e-05	1.39642e-05	5.51843e-06	1.40432e-05	1.62823e-05	3.31235e-05	1.03102e-05	1.02427e-05	1.45807e-05	1.60508e-06
9.46772e-06	2.81014e-05	7.64772e-06	4.41786e-07	6.12497e-06	2.69662e-05	7.24749e-06	9.58834e-06	1.47626e-06	2.62927e-06	1.06375e-06	2.35493e-06	2.11979e-06	1.78198e-06	2.46414e-05	9.36206e-06	2.83391e-05	3.14907e-05	5.32826e-05	3.09964e-05	1.01297e-05	1.10574e-05	2.22325e-07	1.81833e-05	5.18391e-05	2.16663e-05	1.35989e-05	2.01864e-05	1.2001e-05	8.34545e-07	7.66995e-06	2.45454e-05	1.53957e-06	3.67374e-05	2.53504e-05	1.56065e-05	2.97848e-06	2.88151e-05	2.25072e-05	2.68728e-05	2.92673e-05	1.40571e-05	5.43713e-06	1.41714e-05	1.59652e-05	3.36436e-05	9.81836e-06	1.06503e-05	1.42567e-05	1.67398e-06
8.74199e-06	2.85998e-05	7.49463e-06	4.90167e-07	5.93867e-06	2.70343e-05	7.19076e-06	9.59944e-06	1.52825e-06	2.52448e-06	1.08837e-06	2.37766e-06	2.20274e-06	1.62964e-06	2.47577e-05	9.17642e-06	2.88298e-05	3.06557e-05	5.36003e-05	3.13648e-05	9.78077e-06	1.12885e-05	1.95416e-07	1.85117e-05	5.18169e-05	2.11742e-05	1.36175e-05	2.0314e-05	1.20035e-05	9.91947e-07	7.21996e-06	2.48472e-05	1.56742e-06	3.71417e-05	2.47082e-05	1.60504e-05	2.63532e-06	2.90655e-05	2.2434e-05	2.65426e-05	2.94997e-05	1.41478e-05	5.36332e-06	1.42898e-05	1.56636e-05	3.41471e-05	9.33523e-06	1.10529e-05	1.39355e-05	1.74377e-06
8.03477e-06	2.90681e-05	7.35359e-06	5.40841e-07	5.76328e-06	2.70803e-05	7.15218e-06	9.59927e-06	1.58599e-06	2.41891e-06	1.11238e-06	2.39634e-06	2.28912e-06	1.48372e-06	2.48648e-05	9.00098e-06	2.9307e-05	2.98472e-05	5.38854e-05	3.17473e-05	9.4387e-06	1.15059e-05	1.83896e-07	1.88338e-05	5.17853e-05	2.06928e-05	1.36322e-05	2.04508e-05	1.19916e-05	1.16233e-06	6.77441e-06	2.51313e-05	1.60817e-06	3.75283e-05	2.40824e-05	1.64832e-05	2.31293e-06	2.92813e-05	2.23909e-05	2.62002e-05	2.97326e-05	1.42366e-05	5.29722e-06	1.43978e-05	1.53784e-05	3.46325e-05	8.86194e-06	1.14498e-05	1.36174e-05	1.81422e-06
7.34857e-06	2.95047e-05	7.22561e-06	5.93456e-07	5.59935e-06	2.71035e-05	7.13187e-06	9.58831e-06	1.64905e-06	2.31294e-06	1.13572e-06	2.41076e-06	2.37889e-06	1.34455e-06	2.49623e-05	8.83652e-06	2.97694e-05	2.90666e-05	5.41377e-05	3.2143e-05	9.10477e-06	1.17091e-05	1.87885e-07	1.91498e-05	5.17435e-05	2.0223e-05	1.36421e-05	2.05976e-05	1.19647e-05	1.34529e-06	6.33438e-06	2.53971e-05	1.66174e-06	3.78967e-05	2.34748e-05	1.69032e-05	2.01227e-06	2.94624e-05	2.23773e-05	2.58464e-05	2.99653e-05	1.43238e-05	5.23896e-06	1.4495e-05	1.51106e-05	3.50987e-05	8.39959e-06	1.18405e-05	1.3303e-05	1.88511e-06
6.68584e-06	2.99076e-05	7.11159e-06	6.47721e-07	5.44736e-06	2.71034e-05	7.12979e-06	9.56713e-06	1.71698e-06	2.20692e-06	1.15835e-06	2.42076e-06	2.47197e-06	1.21248e-06	2.50496e-05	8.68387e-06	3.02156e-05	2.83152e-05	5.43569e-05	3.25507e-05	8.7802e-06	1.18975e-05	2.07453e-07	1.946e-05	5.1691e-05	1.97656e-05	1.36464e-05	2.07551e-05	1.19224e-05	1.54035e-06	5.90093e-06	2.56437e-05	1.72795e-06	3.82464e-05	2.2887e-05	1.73085e-05	1.73421e-06	2.96091e-05	2.23926e-05	2.54822e-05	3.01968e-05	1.44095e-05	5.18866e-06	1.45808e-05	1.4861e-05	3.55444e-05	7.94922e-06	1.22244e-05	1.29925e-05	1.95627e-06
6.04891e-06	3.02754e-05	7.01234e-06	7.03407e-07	5.30765e-06	2.70795e-05	7.14579e-06	9.53634e-06	1.78934e-06	2.10122e-06	1.18022e-06	2.42621e-06	2.56826e-06	1.0879e-06	2.51264e-05	8.54384e-06	3.06442e-05	2.75943e-05	5.45431e-05	3.29693e-05	8.46618e-06	1.20707e-05	2.42625e-07	1.97647e-05	5.16268e-05	1.93216e-05	1.36443e-05	2.09241e-05	1.18645e-05	1.74699e-06	5.47513e-06	2.58707e-05	1.80662e-06	3.85773e-05	2.23203e-05	1.76976e-05	1.47951e-06	2.97215e-05	2.2436e-05	2.51086e-05	3.04261e-05	1.44943e-05	5.14638e-06	1.46549e-05	1.46306e-05	3.59687e-05	7.51179e-06	1.26008e-05	1.26863e-05	2.02757e-06
5.44e-06	3.06066e-05	6.92854e-06	7.60354e-07	5.18048e-06	2.70315e-05	7.17962e-06	9.49657e-06	1.86569e-06	1.9962e-06	1.20128e-06	2.42697e-06	2.66761e-06	9.71244e-07	2.5192e-05	8.41728e-06	3.10541e-05	2.69049e-05	5.46962e-05	3.33976e-05	8.16386e-06	1.22281e-05	2.9338e-07	2.00642e-05	5.15502e-05	1.88919e-05	1.3635e-05	2.11052e-05	1.17907e-05	1.96462e-06	5.05808e-06	2.60772e-05	1.8975e-06	3.88891e-05	2.17762e-05	1.8069e-05	1.24881e-06	2.98002e-05	2.25064e-05	2.47269e-05	3.06524e-05	1.45784e-05	5.11217e-06	1.47169e-05	1.442e-05	3.63704e-05	7.08821e-06	1.29694e-05	1.23846e-05	2.09891e-06
4.86122e-06	3.08999e-05	6.86076e-06	8.18465e-07	5.06597e-06	2.69593e-05	7.23091e-06	9.44851e-06	1.94557e-06	1.89218e-06	1.22149e-06	2.42296e-06	2.76983e-06	8.6297e-07	2.52458e-05	8.305e-06	3.14439e-05	2.62481e-05	5.48162e-05	3.38346e-05	7.87438e-06	1.23696e-05	3.59654e-07	2.03589e-05	5.14604e-05	1.84774e-05	1.36178e-05	2.12989e-05	1.17009e-05	2.19262e-06	4.65083e-06	2.62627e-05	2.00028e-06	3.91815e-05	2.1256e-05	1.84213e-05	1.04266e-06	2.98457e-05	2.26029e-05	2.43384e-05	3.08747e-05	1.46623e-05	5.08603e-06	1.47667e-05	1.42299e-05	3.67486e-05	6.67932e-06	1.33296e-05	1.20878e-05	2.1702e-06
4.31454e-06	3.11541e-05	6.80945e-06	8.77712e-07	4.96416e-06	2.6863e-05	7.29918e-06	9.39287e-06	2.02854e-06	1.7895e-06	1.24079e-06	2.41412e-06	2.8747e-06	7.63582e-07	2.52872e-05	8.20783e-06	3.18124e-05	2.56249e-05	5.49033e-05	3.4279e-05	7.59883e-06	1.24946e-05	4.41346e-07	2.06491e-05	5.13565e-05	1.80791e-05	1.3592e-05	2.15058e-05	1.15949e-05	2.4303e-06	4.25446e-06	2.64267e-05	2.11462e-06	3.94547e-05	2.07608e-05	1.87532e-05	8.61498e-07	2.98586e-05	2.27241e-05	2.39443e-05	3.10917e-05	1.47464e-05	5.06793e-06	1.4804e-05	1.40609e-05	3.71026e-05	6.2859e-06	1.36811e-05	1.1796e-05	2.2414e-06
3.80176e-06	3.13684e-05	6.77493e-06	9.38133e-07	4.87497e-06	2.67427e-05	7.38386e-06	9.33041e-06	2.11418e-06	1.68847e-06	1.25914e-06	2.40042e-06	2.98196e-06	6.73617e-07	2.53155e-05	8.1266e-06	3.21586e-05	2.50363e-05	5.49578e-05	3.47295e-05	7.33827e-06	1.2603e-05	5.38314e-07	2.09354e-05	5.12377e-05	1.76979e-05	1.3557e-05	2.17261e-05	1.14729e-05	2.67693e-06	3.87002e-06	2.65687e-05	2.24013e-06	3.97085e-05	2.02918e-05	1.90634e-05	7.05651e-07	2.98397e-05	2.28688e-05	2.35461e-05	3.13026e-05	1.4831e-05	5.05781e-06	1.48287e-05	1.39135e-05	3.74315e-05	5.90866e-06	1.40234e-05	1.15093e-05	2.31249e-06
3.32455e-06	3.15419e-05	6.75741e-06	9.99833e-07	4.79823e-06	2.65987e-05	7.48428e-06	9.26187e-06	2.20205e-06	1.58938e-06	1.2765e-06	2.38186e-06	3.09129e-06	5.93642e-07	2.53301e-05	8.06209e-06	3.24813e-05	2.4483e-05	5.498e-05	3.51851e-05	7.09373e-06	1.26945e-05	6.50387e-07	2.1218e-05	5.11032e-05	1.73346e-05	1.35122e-05	2.19603e-05	1.13349e-05	2.93173e-06	3.49854e-06	2.66882e-05	2.37636e-06	3.9943e-05	1.98499e-05	1.93509e-05	5.75339e-07	2.97899e-05	2.30355e-05	2.31454e-05	3.15062e-05	1.49167e-05	5.05558e-06	1.48405e-05	1.37881e-05	3.77346e-05	5.54825e-06	1.43564e-05	1.12279e-05	2.38348e-06
2.88439e-06	3.16741e-05	6.75693e-06	1.06298e-06	4.73367e-06	2.64316e-05	7.59969e-06	9.18805e-06	2.29175e-06	1.4925e-06	1.29283e-06	2.35845e-06	3.20236e-06	5.24253e-07	2.53303e-05	8.01508e-06	3.27795e-05	2.39656e-05	5.49703e-05	3.56443e-05	6.8662e-06	1.27689e-05	7.77356e-07	2.14974e-05	5.09521e-05	1.69903e-05	1.3457e-05	2.22084e-05	1.11812e-05	3.19386e-06	3.14104e-06	2.67848e-05	2.52282e-06	4.01585e-05	1.94359e-05	1.96148e-05	4.7068e-07	2.97104e-05	2.32227e-05	2.27435e-05	3.17013e-05	1.50038e-05	5.06115e-06	1.48395e-05	1.36852e-05	3.80114e-05	5.20525e-06	1.46796e-05	1.09519e-05	2.45438e-06
2.48261e-06	3.17646e-05	6.77345e-06	1.1278e-06	4.68091e-06	2.62418e-05	7.72926e-06	9.10971e-06	2.3829e-06	1.3981e-06	1.30809e-06	2.33027e-06	3.31478e-06	4.66073e-07	2.53154e-05	7.98632e-06	3.30522e-05	2.34849e-05	5.49293e-05	3.6106e-05	6.65662e-06	1.28261e-05	9.18989e-07	2.17739e-05	5.07837e-05	1.66656e-05	1.3391e-05	2.24706e-05	1.1012e-05	3.46246e-06	2.79852e-06	2.68581e-05	2.67899e-06	4.0355e-05	1.90507e-05	1.9854e-05	3.91684e-07	2.96021e-05	2.34287e-05	2.23422e-05	3.1887e-05	1.50929e-05	5.07438e-06	1.48257e-05	1.36049e-05	3.82614e-05	4.88018e-06	1.49928e-05	1.06814e-05	2.52525e-06
2.12032e-06	3.18132e-05	6.80678e-06	1.19459e-06	4.6395e-06	2.60301e-05	7.87209e-06	9.02766e-06	2.47511e-06	1.30642e-06	1.32224e-06	2.29738e-06	3.42814e-06	4.19747e-07	2.52846e-05	7.97652e-06	3.32987e-05	2.30412e-05	5.48574e-05	3.65688e-05	6.46592e-06	1.28659e-05	1.07502e-06	2.20481e-05	5.05972e-05	1.63614e-05	1.33138e-05	2.27468e-05	1.08279e-05	3.73661e-06	2.47193e-06	2.69079e-05	2.84428e-06	4.0533e-05	1.86949e-05	2.0068e-05	3.38264e-07	2.94663e-05	2.36519e-05	2.1943e-05	3.2062e-05	1.51844e-05	5.09512e-06	1.4799e-05	1.35476e-05	3.84841e-05	4.57352e-06	1.52959e-05	1.04163e-05	2.59614e-06
1.79849e-06	3.18199e-05	6.85659e-06	1.26369e-06	4.60889e-06	2.57973e-05	8.02721e-06	8.94267e-06	2.56805e-06	1.21767e-06	1.33525e-06	2.25992e-06	3.54199e-06	3.85939e-07	2.52372e-05	7.98635e-06	3.35182e-05	2.2635e-05	5.47554e-05	3.70314e-05	6.29496e-06	1.28885e-05	1.24518e-06	2.23202e-05	5.03918e-05	1.60785e-05	1.32251e-05	2.30368e-05	1.06293e-05	4.01538e-06	2.1622e-06	2.6934e-05	3.01808e-06	4.06928e-05	1.83689e-05	2.0256e-05	3.10233e-07	2.93043e-05	2.38905e-05	2.15476e-05	3.22253e-05	1.52787e-05	5.12323e-06	1.47595e-05	1.35134e-05	3.86791e-05	4.28566e-06	1.55886e-05	1.01567e-05	2.66713e-06
1.51787e-06	3.17848e-05	6.92245e-06	1.33549e-06	4.58849e-06	2.55444e-05	8.19361e-06	8.85551e-06	2.66139e-06	1.13204e-06	1.34707e-06	2.21802e-06	3.65584e-06	3.65326e-07	2.51726e-05	8.01642e-06	3.37099e-05	2.22664e-05	5.46242e-05	3.74924e-05	6.14458e-06	1.28937e-05	1.42914e-06	2.25907e-05	5.0167e-05	1.58174e-05	1.31248e-05	2.33404e-05	1.04168e-05	4.29778e-06	1.87022e-06	2.69361e-05	3.19972e-06	4.08348e-05	1.80733e-05	2.04175e-05	3.07309e-07	2.91175e-05	2.41426e-05	2.11576e-05	3.23757e-05	1.53762e-05	5.15853e-06	1.47074e-05	1.35024e-05	3.88462e-05	4.01696e-06	1.58707e-05	9.90261e-06	2.73832e-06
1.27902e-06	3.17085e-05	7.0038e-06	1.41043e-06	4.5776e-06	2.52723e-05	8.37024e-06	8.76693e-06	2.75483e-06	1.04971e-06	1.3577e-06	2.17185e-06	3.76919e-06	3.58597e-07	2.509e-05	8.06729e-06	3.38734e-05	2.19357e-05	5.44644e-05	3.79506e-05	6.01558e-06	1.28815e-05	1.62659e-06	2.28598e-05	4.99221e-05	1.55788e-05	1.30128e-05	2.36572e-05	1.01911e-05	4.5828e-06	1.59684e-06	2.69142e-05	3.38851e-06	4.09594e-05	1.78084e-05	2.05522e-05	3.2912e-07	2.89074e-05	2.44064e-05	2.07746e-05	3.25124e-05	1.54774e-05	5.20085e-06	1.46427e-05	1.35146e-05	3.89851e-05	3.76771e-06	1.61423e-05	9.65401e-06	2.8098e-06
1.08231e-06	3.15913e-05	7.09996e-06	1.48901e-06	4.57547e-06	2.49821e-05	8.55599e-06	8.67768e-06	2.84812e-06	9.70832e-07	1.36709e-06	2.12161e-06	3.8815e-06	3.66443e-07	2.49887e-05	8.13947e-06	3.40081e-05	2.16428e-05	5.42773e-05	3.84046e-05	5.90872e-06	1.28522e-05	1.83719e-06	2.3128e-05	4.96565e-05	1.53632e-05	1.28889e-05	2.39867e-05	9.95309e-06	4.86941e-06	1.34287e-06	2.68681e-05	3.58373e-06	4.10673e-05	1.75744e-05	2.06596e-05	3.75206e-07	2.86755e-05	2.468e-05	2.04003e-05	3.26342e-05	1.55825e-05	5.25001e-06	1.45657e-05	1.35501e-05	3.90956e-05	3.53816e-06	1.64031e-05	9.41086e-06	2.88166e-06
9.27914e-07	3.14342e-05	7.21014e-06	1.57172e-06	4.58132e-06	2.46751e-05	8.74975e-06	8.58845e-06	2.94102e-06	8.95531e-07	1.37524e-06	2.06752e-06	3.99221e-06	3.89554e-07	2.48681e-05	8.23337e-06	3.41138e-05	2.13875e-05	5.40637e-05	3.8853e-05	5.8247e-06	1.28057e-05	2.06059e-06	2.33954e-05	4.93699e-05	1.5171e-05	1.27534e-05	2.43284e-05	9.70354e-06	5.15656e-06	1.10906e-06	2.6798e-05	3.78461e-06	4.1159e-05	1.73715e-05	2.07396e-05	4.45028e-07	2.84233e-05	2.49615e-05	2.00363e-05	3.27402e-05	1.56919e-05	5.30583e-06	1.44765e-05	1.36088e-05	3.91778e-05	3.3285e-06	1.6653e-05	9.17314e-06	2.95402e-06
8.15822e-07	3.12379e-05	7.33346e-06	1.65913e-06	4.59431e-06	2.43525e-05	8.95039e-06	8.49992e-06	3.03333e-06	8.23913e-07	1.38211e-06	2.00982e-06	4.10075e-06	4.28614e-07	2.47275e-05	8.34935e-06	3.41902e-05	2.11697e-05	5.38249e-05	3.92944e-05	5.7642e-06	1.27423e-05	2.29641e-06	2.36623e-05	4.90617e-05	1.50025e-05	1.26065e-05	2.46813e-05	9.44345e-06	5.44318e-06	8.96112e-07	2.67039e-05	3.99037e-06	4.12352e-05	1.71996e-05	2.07922e-05	5.37966e-07	2.81525e-05	2.52489e-05	1.96842e-05	3.28296e-05	1.5806e-05	5.36814e-06	1.43755e-05	1.36905e-05	3.92315e-05	3.13888e-06	1.68921e-05	8.94079e-06	3.02699e-06
7.45827e-07	3.10036e-05	7.46892e-06	1.75179e-06	4.61355e-06	2.40157e-05	9.15676e-06	8.41273e-06	3.12488e-06	7.5606e-07	1.38771e-06	1.94878e-06	4.20652e-06	4.84293e-07	2.45664e-05	8.48767e-06	3.42372e-05	2.0989e-05	5.35621e-05	3.97274e-05	5.72785e-06	1.26621e-05	2.54429e-06	2.3929e-05	4.87316e-05	1.48581e-05	1.24484e-05	2.50447e-05	9.17388e-06	5.7282e-06	7.04662e-07	2.65859e-05	4.2002e-06	4.12964e-05	1.70588e-05	2.08173e-05	6.5333e-07	2.78648e-05	2.55403e-05	1.93455e-05	3.29013e-05	1.5925e-05	5.43676e-06	1.42627e-05	1.37952e-05	3.92567e-05	2.96942e-06	1.71202e-05	8.71377e-06	3.10066e-06
7.17537e-07	3.07326e-05	7.61543e-06	1.8503e-06	4.63815e-06	2.36658e-05	9.36774e-06	8.32746e-06	3.21554e-06	6.92032e-07	1.39201e-06	1.88468e-06	4.30893e-06	5.57244e-07	2.43842e-05	8.64851e-06	3.42549e-05	2.08447e-05	5.32767e-05	4.01506e-05	5.71625e-06	1.25654e-05	2.80383e-06	2.41955e-05	4.83796e-05	1.47377e-05	1.22796e-05	2.54176e-05	8.89595e-06	6.01051e-06	5.35297e-07	2.64442e-05	4.41328e-06	4.13434e-05	1.69488e-05	2.0815e-05	7.90363e-07	2.75617e-05	2.58337e-05	1.90218e-05	3.29548e-05	1.6049e-05	5.51152e-06	1.41386e-05	1.39226e-05	3.92536e-05	2.82016e-06	1.73373e-05	8.49203e-06	3.17514e-06
7.30383e-07	3.04263e-05	7.77185e-06	1.95523e-06	4.66718e-06	2.33044e-05	9.58219e-06	8.24466e-06	3.3052e-06	6.31869e-07	1.39502e-06	1.81783e-06	4.40735e-06	6.48093e-07	2.41803e-05	8.83195e-06	3.42434e-05	2.07363e-05	5.297e-05	4.05626e-05	5.72993e-06	1.24525e-05	3.07465e-06	2.44621e-05	4.80053e-05	1.46415e-05	1.21006e-05	2.5799e-05	8.61088e-06	6.28905e-06	3.88536e-07	2.62791e-05	4.62876e-06	4.1377e-05	1.68696e-05	2.07856e-05	9.48247e-07	2.7245e-05	2.61272e-05	1.87144e-05	3.29892e-05	1.61784e-05	5.59228e-06	1.40033e-05	1.40724e-05	3.92223e-05	2.69115e-06	1.75434e-05	8.27553e-06	3.25053e-06
7.83622e-07	3.00862e-05	7.93693e-06	2.0672e-06	4.69974e-06	2.29328e-05	9.79901e-06	8.16484e-06	3.39379e-06	5.75586e-07	1.39673e-06	1.74854e-06	4.50119e-06	7.57434e-07	2.39543e-05	9.03797e-06	3.42029e-05	2.0663e-05	5.26436e-05	4.09619e-05	5.7694e-06	1.23236e-05	3.35635e-06	2.47288e-05	4.76089e-05	1.45693e-05	1.19121e-05	2.61875e-05	8.31992e-06	6.56272e-06	2.64835e-07	2.6091e-05	4.84579e-06	4.13978e-05	1.68207e-05	2.07293e-05	1.12611e-06	2.69164e-05	2.64191e-05	1.84248e-05	3.3004e-05	1.63131e-05	5.67889e-06	1.38573e-05	1.42444e-05	3.9163e-05	2.58237e-06	1.77385e-05	8.06423e-06	3.3269e-06
8.76349e-07	2.97141e-05	8.10938e-06	2.18678e-06	4.73488e-06	2.25524e-05	1.00171e-05	8.08844e-06	3.48129e-06	5.23182e-07	1.39716e-06	1.67714e-06	4.58982e-06	8.85825e-07	2.3706e-05	9.26645e-06	3.41341e-05	2.06238e-05	5.22991e-05	4.13473e-05	5.83511e-06	1.2179e-05	3.64853e-06	2.49955e-05	4.71903e-05	1.45209e-05	1.17149e-05	2.6582e-05	8.02442e-06	6.83046e-06	1.64576e-07	2.58802e-05	5.0635e-06	4.14067e-05	1.68018e-05	2.06465e-05	1.32302e-06	2.65777e-05	2.67073e-05	1.81542e-05	3.29986e-05	1.64533e-05	5.77123e-06	1.37008e-05	1.44383e-05	3.90758e-05	2.49378e-06	1.79226e-05	7.85808e-06	3.40432e-06
1.0075e-06	2.93117e-05	8.28783e-06	2.31455e-06	4.7717e-06	2.21647e-05	1.02355e-05	8.01584e-06	3.56769e-06	4.74635e-07	1.39631e-06	1.60399e-06	4.67265e-06	1.03378e-06	2.34348e-05	9.51715e-06	3.40373e-05	2.06178e-05	5.19382e-05	4.17173e-05	5.92748e-06	1.20192e-05	3.95078e-06	2.52624e-05	4.67497e-05	1.4496e-05	1.15098e-05	2.6981e-05	7.72576e-06	7.09121e-06	8.8075e-08	2.56473e-05	5.28105e-06	4.14044e-05	1.68125e-05	2.05377e-05	1.53802e-06	2.62304e-05	2.69903e-05	1.79038e-05	3.29726e-05	1.6599e-05	5.86918e-06	1.35342e-05	1.46537e-05	3.89611e-05	2.42531e-06	1.80956e-05	7.65707e-06	3.48287e-06
1.17587e-06	2.88811e-05	8.4709e-06	2.45106e-06	4.80932e-06	2.1771e-05	1.04532e-05	7.94738e-06	3.65301e-06	4.29904e-07	1.3942e-06	1.52942e-06	4.74909e-06	1.20176e-06	2.31407e-05	9.78972e-06	3.39134e-05	2.06438e-05	5.15625e-05	4.20704e-05	6.04685e-06	1.18445e-05	4.2627e-06	2.55293e-05	4.62875e-05	1.44942e-05	1.12978e-05	2.7383e-05	7.42538e-06	7.34392e-06	3.55718e-08	2.53926e-05	5.49757e-06	4.13916e-05	1.68523e-05	2.04034e-05	1.7701e-06	2.58763e-05	2.72661e-05	1.76747e-05	3.29256e-05	1.67501e-05	5.97264e-06	1.33578e-05	1.48903e-05	3.88191e-05	2.37686e-06	1.82575e-05	7.46118e-06	3.56258e-06
1.3801e-06	2.84241e-05	8.65716e-06	2.59683e-06	4.84686e-06	2.13727e-05	1.06692e-05	7.88333e-06	3.73732e-06	3.88934e-07	1.39085e-06	1.4538e-06	4.81856e-06	1.39016e-06	2.28234e-05	1.00837e-05	3.37631e-05	2.07004e-05	5.11738e-05	4.24054e-05	6.19354e-06	1.16554e-05	4.58386e-06	2.57961e-05	4.5804e-05	1.45148e-05	1.10799e-05	2.77865e-05	7.12476e-06	7.58758e-06	7.2332e-09	2.51168e-05	5.71221e-06	4.13692e-05	1.69207e-05	2.02442e-05	2.01822e-06	2.5517e-05	2.75333e-05	1.7468e-05	3.28574e-05	1.69065e-05	6.08154e-06	1.3172e-05	1.51476e-05	3.86502e-05	2.34829e-06	1.84085e-05	7.2704e-06	3.64349e-06
1.61875e-06	2.7943e-05	8.84514e-06	2.75237e-06	4.8835e-06	2.09711e-05	1.08826e-05	7.82391e-06	3.82071e-06	3.51652e-07	1.3863e-06	1.37749e-06	4.88051e-06	1.59933e-06	2.24829e-05	1.03985e-05	3.35875e-05	2.07862e-05	5.07741e-05	4.27208e-05	6.36782e-06	1.14523e-05	4.91387e-06	2.60627e-05	4.52997e-05	1.45574e-05	1.08574e-05	2.81898e-05	6.8254e-06	7.82122e-06	3.14968e-09	2.48206e-05	5.92414e-06	4.13378e-05	1.70171e-05	2.00608e-05	2.28132e-06	2.51542e-05	2.77902e-05	1.72845e-05	3.27677e-05	1.70681e-05	6.19582e-06	1.29771e-05	1.54252e-05	3.84547e-05	2.33947e-06	1.85484e-05	7.08475e-06	3.7256e-06
1.89022e-06	2.74399e-05	9.03338e-06	2.91812e-06	4.91847e-06	2.05675e-05	1.10927e-05	7.76925e-06	3.90328e-06	3.17973e-07	1.38057e-06	1.30085e-06	4.93441e-06	1.82955e-06	2.21192e-05	1.07334e-05	3.33876e-05	2.08999e-05	5.03653e-05	4.30154e-05	6.56989e-06	1.12358e-05	5.25229e-06	2.63288e-05	4.47751e-05	1.46209e-05	1.06315e-05	2.85911e-05	6.52886e-06	8.04387e-06	2.3335e-08	2.45046e-05	6.13252e-06	4.12983e-05	1.71408e-05	1.98539e-05	2.55831e-06	2.47894e-05	2.80353e-05	1.71251e-05	3.26567e-05	1.72346e-05	6.31544e-06	1.27735e-05	1.57227e-05	3.82331e-05	2.3502e-06	1.86772e-05	6.90423e-06	3.80891e-06
2.19286e-06	2.69171e-05	9.22043e-06	3.09447e-06	4.95104e-06	2.01632e-05	1.12988e-05	7.71946e-06	3.98518e-06	2.87799e-07	1.3737e-06	1.22424e-06	4.97976e-06	2.08101e-06	2.17326e-05	1.10876e-05	3.31648e-05	2.10397e-05	4.99492e-05	4.32878e-05	6.7999e-06	1.10062e-05	5.59872e-06	2.65942e-05	4.4231e-05	1.47046e-05	1.04036e-05	2.89887e-05	6.23668e-06	8.25464e-06	6.77255e-08	2.41696e-05	6.33657e-06	4.12513e-05	1.72911e-05	1.96243e-05	2.84808e-06	2.44241e-05	2.82672e-05	1.69904e-05	3.25242e-05	1.74058e-05	6.44037e-06	1.25616e-05	1.60397e-05	3.79857e-05	2.3803e-06	1.87951e-05	6.72889e-06	3.8934e-06
2.52489e-06	2.63768e-05	9.4048e-06	3.28179e-06	4.98055e-06	1.97593e-05	1.15e-05	7.67457e-06	4.06657e-06	2.61024e-07	1.36574e-06	1.14801e-06	5.0161e-06	2.35382e-06	2.13231e-05	1.14602e-05	3.29203e-05	2.12039e-05	4.95278e-05	4.35367e-05	7.05795e-06	1.07642e-05	5.95273e-06	2.68586e-05	4.36682e-05	1.48075e-05	1.01751e-05	2.93808e-05	5.95042e-06	8.45265e-06	1.3618e-07	2.38163e-05	6.53551e-06	4.11975e-05	1.74675e-05	1.93728e-05	3.14953e-06	2.40599e-05	2.84847e-05	1.6881e-05	3.23705e-05	1.75813e-05	6.5706e-06	1.23417e-05	1.63756e-05	3.7713e-05	2.42954e-06	1.89019e-05	6.55878e-06	3.97902e-06
2.88449e-06	2.58214e-05	9.58508e-06	3.48034e-06	5.00639e-06	1.93569e-05	1.16959e-05	7.63454e-06	4.14761e-06	2.37531e-07	1.35675e-06	1.07251e-06	5.04301e-06	2.64802e-06	2.08911e-05	1.185e-05	3.26558e-05	2.13907e-05	4.91033e-05	4.3761e-05	7.34407e-06	1.05103e-05	6.31389e-06	2.71216e-05	4.30875e-05	1.49283e-05	9.94746e-06	2.97655e-05	5.67167e-06	8.63709e-06	2.2848e-07	2.34456e-05	6.72858e-06	4.11376e-05	1.76691e-05	1.91004e-05	3.46154e-06	2.36981e-05	2.86866e-05	1.67973e-05	3.21958e-05	1.77607e-05	6.70615e-06	1.21143e-05	1.67299e-05	3.74155e-05	2.49769e-06	1.89976e-05	6.39395e-06	4.06571e-06
3.26979e-06	2.52532e-05	9.75986e-06	3.69037e-06	5.02804e-06	1.89571e-05	1.1886e-05	7.5993e-06	4.22851e-06	2.17197e-07	1.34678e-06	9.98087e-07	5.06011e-06	2.96357e-06	2.04371e-05	1.22559e-05	3.23727e-05	2.15983e-05	4.86776e-05	4.39595e-05	7.65826e-06	1.02451e-05	6.68177e-06	2.7383e-05	4.24899e-05	1.5066e-05	9.72234e-06	3.01408e-05	5.40197e-06	8.80721e-06	3.44329e-07	2.30584e-05	6.91509e-06	4.10721e-05	1.78953e-05	1.88079e-05	3.78298e-06	2.33402e-05	2.88717e-05	1.67396e-05	3.20006e-05	1.79435e-05	6.84704e-06	1.18796e-05	1.71021e-05	3.70936e-05	2.5845e-06	1.90824e-05	6.23449e-06	4.1534e-06
3.67885e-06	2.46745e-05	9.92775e-06	3.91201e-06	5.04506e-06	1.85608e-05	1.20697e-05	7.56869e-06	4.30948e-06	1.99895e-07	1.33589e-06	9.25065e-07	5.06707e-06	3.30029e-06	1.99617e-05	1.26766e-05	3.20729e-05	2.18247e-05	4.82527e-05	4.4131e-05	8.00041e-06	9.9693e-06	7.05593e-06	2.76422e-05	4.18765e-05	1.52192e-05	9.50133e-06	3.05048e-05	5.14287e-06	8.96229e-06	4.83357e-07	2.26556e-05	7.09437e-06	4.10017e-05	1.81452e-05	1.84962e-05	4.11275e-06	2.29874e-05	2.9039e-05	1.67082e-05	3.17852e-05	1.81294e-05	6.99331e-06	1.16382e-05	1.74917e-05	3.67479e-05	2.6897e-06	1.91561e-05	6.08048e-06	4.24198e-06
4.10973e-06	2.40877e-05	1.00875e-05	4.14535e-06	5.05707e-06	1.81688e-05	1.22469e-05	7.54253e-06	4.39072e-06	1.85496e-07	1.32416e-06	8.53758e-07	5.0636e-06	3.65796e-06	1.94655e-05	1.31106e-05	3.17581e-05	2.20679e-05	4.78307e-05	4.42744e-05	8.37039e-06	9.68351e-06	7.43594e-06	2.78989e-05	4.12485e-05	1.53865e-05	9.28611e-06	3.08556e-05	4.89589e-06	9.1017e-06	6.45116e-07	2.22382e-05	7.26577e-06	4.09269e-05	1.84181e-05	1.81664e-05	4.44973e-06	2.26409e-05	2.91878e-05	1.67031e-05	3.15502e-05	1.83176e-05	7.14501e-06	1.13904e-05	1.78982e-05	3.63789e-05	2.81298e-06	1.92188e-05	5.93202e-06	4.33134e-06
4.56047e-06	2.34949e-05	1.02377e-05	4.39039e-06	5.06381e-06	1.77819e-05	1.24172e-05	7.52057e-06	4.47245e-06	1.73869e-07	1.31166e-06	7.84466e-07	5.04949e-06	4.03623e-06	1.89494e-05	1.35564e-05	3.14302e-05	2.23259e-05	4.74136e-05	4.43888e-05	8.76797e-06	9.3884e-06	7.82134e-06	2.81526e-05	4.0607e-05	1.55665e-05	9.0784e-06	3.11912e-05	4.66251e-06	9.22485e-06	8.29087e-07	2.18071e-05	7.42871e-06	4.08481e-05	1.87133e-05	1.78194e-05	4.79283e-06	2.23019e-05	2.93173e-05	1.67243e-05	3.12963e-05	1.85076e-05	7.30219e-06	1.11365e-05	1.83209e-05	3.59871e-05	2.95405e-06	1.92705e-05	5.78923e-06	4.42134e-06
5.02912e-06	2.28985e-05	1.03773e-05	4.64705e-06	5.06507e-06	1.74009e-05	1.25805e-05	7.50253e-06	4.5549e-06	1.64883e-07	1.29847e-06	7.17467e-07	5.02455e-06	4.43464e-06	1.84141e-05	1.40125e-05	3.10913e-05	2.25965e-05	4.70034e-05	4.44733e-05	9.19286e-06	9.08469e-06	8.21169e-06	2.84028e-05	3.99534e-05	1.57576e-05	8.87994e-06	3.15097e-05	4.44417e-06	9.33124e-06	1.03468e-06	2.13633e-05	7.58266e-06	4.07658e-05	1.903e-05	1.74564e-05	5.14097e-06	2.19715e-05	2.94268e-05	1.67715e-05	3.10242e-05	1.86988e-05	7.46492e-06	1.08771e-05	1.87593e-05	3.55731e-05	3.11258e-06	1.93112e-05	5.65222e-06	4.51183e-06
5.51372e-06	2.23006e-05	1.05052e-05	4.91518e-06	5.06076e-06	1.70262e-05	1.27367e-05	7.48808e-06	4.6383e-06	1.58414e-07	1.28468e-06	6.53022e-07	4.98868e-06	4.85266e-06	1.78608e-05	1.4477e-05	3.07434e-05	2.28777e-05	4.6602e-05	4.45269e-05	9.64472e-06	8.77312e-06	8.6065e-06	2.8649e-05	3.92889e-05	1.59582e-05	8.69249e-06	3.18093e-05	4.24228e-06	9.42043e-06	1.26124e-06	2.09079e-05	7.72712e-06	4.06803e-05	1.93674e-05	1.70782e-05	5.49309e-06	2.16506e-05	2.95158e-05	1.68446e-05	3.07349e-05	1.88906e-05	7.63327e-06	1.06124e-05	1.92128e-05	3.51376e-05	3.28822e-06	1.93409e-05	5.52112e-06	4.60266e-06
6.01238e-06	2.17033e-05	1.06203e-05	5.19452e-06	5.05086e-06	1.66583e-05	1.28858e-05	7.47685e-06	4.72284e-06	1.5434e-07	1.27038e-06	5.91371e-07	4.94182e-06	5.28962e-06	1.72906e-05	1.49481e-05	3.03887e-05	2.31673e-05	4.62115e-05	4.4549e-05	1.01231e-05	8.45445e-06	9.00532e-06	2.88908e-05	3.86151e-05	1.61666e-05	8.51783e-06	3.20879e-05	4.05815e-06	9.49205e-06	1.50803e-06	2.0442e-05	7.86168e-06	4.0592e-05	1.97247e-05	1.6686e-05	5.84814e-06	2.13402e-05	2.95839e-05	1.69429e-05	3.04292e-05	1.90821e-05	7.8073e-06	1.0343e-05	1.96807e-05	3.4681e-05	3.48062e-06	1.93596e-05	5.39607e-06	4.69365e-06
6.52323e-06	2.11087e-05	1.07217e-05	5.48476e-06	5.03546e-06	1.62976e-05	1.30279e-05	7.46845e-06	4.80876e-06	1.52545e-07	1.25566e-06	5.32727e-07	4.88401e-06	5.74476e-06	1.67046e-05	1.54239e-05	3.00292e-05	2.34632e-05	4.58335e-05	4.45389e-05	1.06275e-05	8.12947e-06	9.40766e-06	2.91276e-05	3.79334e-05	1.63812e-05	8.3577e-06	3.23438e-05	3.89307e-06	9.54581e-06	1.77427e-06	1.99667e-05	7.98594e-06	4.0501e-05	2.01012e-05	1.62808e-05	6.20511e-06	2.10411e-05	2.96309e-05	1.70661e-05	3.01081e-05	1.92726e-05	7.98709e-06	1.00693e-05	2.01625e-05	3.42041e-05	3.6894e-06	1.93674e-05	5.27721e-06	4.78462e-06
7.04445e-06	2.05187e-05	1.08085e-05	5.78547e-06	5.01473e-06	1.59444e-05	1.31632e-05	7.46244e-06	4.89623e-06	1.52924e-07	1.24064e-06	4.77282e-07	4.81531e-06	6.21723e-06	1.61043e-05	1.59025e-05	2.96673e-05	2.37633e-05	4.547e-05	4.4496e-05	1.11573e-05	7.79899e-06	9.81302e-06	2.93589e-05	3.72452e-05	1.66002e-05	8.21387e-06	3.25752e-05	3.74822e-06	9.5815e-06	2.05912e-06	1.94829e-05	8.09959e-06	4.04077e-05	2.04962e-05	1.58638e-05	6.56301e-06	2.07541e-05	2.96566e-05	1.72135e-05	2.97727e-05	1.94615e-05	8.17268e-06	9.79173e-06	2.06575e-05	3.37074e-05	3.91415e-06	1.93643e-05	5.16467e-06	4.87537e-06
7.57431e-06	1.99351e-05	1.088e-05	6.09618e-06	4.98893e-06	1.55988e-05	1.32918e-05	7.45839e-06	4.98543e-06	1.55379e-07	1.22541e-06	4.25201e-07	4.73586e-06	6.70605e-06	1.54911e-05	1.63817e-05	2.93051e-05	2.40655e-05	4.51226e-05	4.44198e-05	1.1712e-05	7.46386e-06	1.02209e-05	2.95841e-05	3.65521e-05	1.68219e-05	8.08805e-06	3.27804e-05	3.62472e-06	9.59899e-06	2.36166e-06	1.89918e-05	8.20237e-06	4.0312e-05	2.09089e-05	1.54358e-05	6.92088e-06	2.04798e-05	2.96609e-05	1.73844e-05	2.94242e-05	1.96479e-05	8.36414e-06	9.51075e-06	2.1165e-05	3.31917e-05	4.15446e-06	1.93503e-05	5.05861e-06	4.96571e-06
8.11114e-06	1.93597e-05	1.09356e-05	6.41629e-06	4.95841e-06	1.52609e-05	1.34142e-05	7.45584e-06	5.07654e-06	1.59827e-07	1.21008e-06	3.7662e-07	4.6459e-06	7.21016e-06	1.48665e-05	1.68594e-05	2.89449e-05	2.43678e-05	4.47929e-05	4.43101e-05	1.22906e-05	7.12495e-06	1.06308e-05	2.98028e-05	3.58556e-05	1.70445e-05	7.98195e-06	3.29577e-05	3.5236e-06	9.59821e-06	2.68094e-06	1.84946e-05	8.29408e-06	4.02142e-05	2.13386e-05	1.49981e-05	7.27778e-06	2.02188e-05	2.96438e-05	1.75779e-05	2.90638e-05	1.98311e-05	8.56149e-06	9.22685e-06	2.16843e-05	3.26576e-05	4.40989e-06	1.93255e-05	4.95914e-06	5.05542e-06
8.65336e-06	1.8794e-05	1.09748e-05	6.74516e-06	4.9236e-06	1.49308e-05	1.35307e-05	7.45431e-06	5.16968e-06	1.66195e-07	1.19477e-06	3.31652e-07	4.54568e-06	7.72837e-06	1.42322e-05	1.73336e-05	2.8589e-05	2.46681e-05	4.44825e-05	4.41666e-05	1.28924e-05	6.78314e-06	1.10421e-05	3.00146e-05	3.51573e-05	1.72661e-05	7.89718e-06	3.31057e-05	3.44579e-06	9.5792e-06	3.01597e-06	1.79922e-05	8.37457e-06	4.01141e-05	2.17846e-05	1.45516e-05	7.63282e-06	1.99717e-05	2.96056e-05	1.7793e-05	2.86927e-05	2.00103e-05	8.76475e-06	8.94054e-06	2.22146e-05	3.21058e-05	4.67996e-06	1.92901e-05	4.86642e-06	5.14432e-06
9.19951e-06	1.82395e-05	1.0997e-05	7.08206e-06	4.885e-06	1.46081e-05	1.36417e-05	7.45333e-06	5.26497e-06	1.74424e-07	1.17959e-06	2.90378e-07	4.43556e-06	8.25944e-06	1.35898e-05	1.7802e-05	2.82396e-05	2.49647e-05	4.41927e-05	4.39892e-05	1.35165e-05	6.43936e-06	1.14544e-05	3.02188e-05	3.44587e-05	1.7485e-05	7.83535e-06	3.32228e-05	3.39212e-06	9.54206e-06	3.36569e-06	1.74858e-05	8.44376e-06	4.00118e-05	2.22462e-05	1.40975e-05	7.98513e-06	1.97389e-05	2.95465e-05	1.80288e-05	2.83122e-05	2.01847e-05	8.97391e-06	8.65234e-06	2.27553e-05	3.15371e-05	4.9642e-06	1.92439e-05	4.78056e-06	5.23219e-06
9.7482e-06	1.76977e-05	1.10021e-05	7.42618e-06	4.84321e-06	1.42929e-05	1.37477e-05	7.45242e-06	5.3625e-06	1.84471e-07	1.16467e-06	2.52852e-07	4.31594e-06	8.80199e-06	1.29412e-05	1.82623e-05	2.78989e-05	2.52557e-05	4.39248e-05	4.37779e-05	1.4162e-05	6.09453e-06	1.1867e-05	3.04151e-05	3.37615e-05	1.76995e-05	7.79795e-06	3.33078e-05	3.36332e-06	9.48696e-06	3.72901e-06	1.69765e-05	8.50165e-06	3.99072e-05	2.27228e-05	1.36367e-05	8.33386e-06	1.95207e-05	2.94669e-05	1.82842e-05	2.79237e-05	2.03535e-05	9.18896e-06	8.36282e-06	2.33055e-05	3.09522e-05	5.26209e-06	1.91873e-05	4.70168e-06	5.31884e-06
1.02982e-05	1.71696e-05	1.09898e-05	7.77666e-06	4.79888e-06	1.39847e-05	1.38492e-05	7.45113e-06	5.4623e-06	1.96309e-07	1.15013e-06	2.191e-07	4.1873e-06	9.35458e-06	1.22883e-05	1.87124e-05	2.75689e-05	2.55392e-05	4.368e-05	4.35329e-05	1.48276e-05	5.74962e-06	1.22795e-05	3.0603e-05	3.3067e-05	1.79078e-05	7.78644e-06	3.33594e-05	3.36001e-06	9.41417e-06	4.10482e-06	1.64653e-05	8.54826e-06	3.98e-05	2.32136e-05	1.31704e-05	8.67821e-06	1.93175e-05	2.93671e-05	1.85579e-05	2.75284e-05	2.0516e-05	9.40983e-06	8.07254e-06	2.38644e-05	3.0352e-05	5.57309e-06	1.91203e-05	4.62988e-06	5.40407e-06
1.08483e-05	1.66564e-05	1.09602e-05	8.13256e-06	4.75272e-06	1.36833e-05	1.39469e-05	7.44901e-06	5.56441e-06	2.09927e-07	1.13608e-06	1.8912e-07	4.05018e-06	9.91569e-06	1.16329e-05	1.915e-05	2.72519e-05	2.58138e-05	4.34591e-05	4.32545e-05	1.55123e-05	5.40561e-06	1.26911e-05	3.07822e-05	3.2377e-05	1.81082e-05	7.80214e-06	3.33765e-05	3.3827e-06	9.32402e-06	4.49198e-06	1.59533e-05	8.58369e-06	3.96902e-05	2.37181e-05	1.26995e-05	9.01742e-06	1.91294e-05	2.92478e-05	1.88488e-05	2.71279e-05	2.06715e-05	9.63643e-06	7.78211e-06	2.44312e-05	2.97371e-05	5.89663e-06	1.90431e-05	4.56526e-06	5.4877e-06
1.13976e-05	1.6159e-05	1.09131e-05	8.49289e-06	4.70551e-06	1.33882e-05	1.40412e-05	7.44561e-06	5.66881e-06	2.2533e-07	1.12266e-06	1.6288e-07	3.90515e-06	1.04837e-05	1.09771e-05	1.95729e-05	2.69498e-05	2.60779e-05	4.32631e-05	4.29432e-05	1.62148e-05	5.06349e-06	1.31014e-05	3.09522e-05	3.16928e-05	1.82991e-05	7.84633e-06	3.33581e-05	3.43176e-06	9.21693e-06	4.8893e-06	1.54414e-05	8.60811e-06	3.95775e-05	2.42355e-05	1.22251e-05	9.35075e-06	1.89567e-05	2.91095e-05	1.91556e-05	2.67234e-05	2.08193e-05	9.86864e-06	7.49218e-06	2.5005e-05	2.91086e-05	6.23211e-06	1.89559e-05	4.50787e-06	5.56956e-06
1.1945e-05	1.56781e-05	1.08488e-05	8.85662e-06	4.65807e-06	1.30989e-05	1.41329e-05	7.44055e-06	5.77544e-06	2.42541e-07	1.10999e-06	1.40324e-07	3.75288e-06	1.10569e-05	1.03228e-05	1.99789e-05	2.66646e-05	2.63301e-05	4.30927e-05	4.25996e-05	1.69338e-05	4.72428e-06	1.35097e-05	3.11128e-05	3.10159e-05	1.84788e-05	7.92013e-06	3.33034e-05	3.50749e-06	9.09338e-06	5.2956e-06	1.49308e-05	8.62171e-06	3.94616e-05	2.47653e-05	1.17482e-05	9.67749e-06	1.87993e-05	2.89529e-05	1.94769e-05	2.63164e-05	2.09586e-05	1.01063e-05	7.20342e-06	2.55849e-05	2.84672e-05	6.57893e-06	1.88589e-05	4.45779e-06	5.64949e-06
1.249e-05	1.52145e-05	1.07675e-05	9.22266e-06	4.61126e-06	1.28149e-05	1.42225e-05	7.43345e-06	5.88421e-06	2.616e-07	1.0982e-06	1.21367e-07	3.59406e-06	1.16336e-05	9.67222e-06	2.03658e-05	2.63981e-05	2.65693e-05	4.29483e-05	4.22243e-05	1.76679e-05	4.38899e-06	1.39154e-05	3.12636e-05	3.03477e-05	1.86459e-05	8.02458e-06	3.32118e-05	3.61001e-06	8.95393e-06	5.70967e-06	1.44223e-05	8.62477e-06	3.93421e-05	2.53068e-05	1.12698e-05	9.99696e-06	1.86574e-05	2.87788e-05	1.98114e-05	2.59083e-05	2.1089e-05	1.03492e-05	6.91652e-06	2.61699e-05	2.78138e-05	6.93641e-06	1.87523e-05	4.41503e-06	5.72735e-06
1.30318e-05	1.47685e-05	1.06696e-05	9.58989e-06	4.56598e-06	1.25356e-05	1.43108e-05	7.42397e-06	5.99499e-06	2.82566e-07	1.08742e-06	1.059e-07	3.42944e-06	1.2212e-05	9.02732e-06	2.07316e-05	2.61519e-05	2.67944e-05	4.28302e-05	4.18184e-05	1.84156e-05	4.05868e-06	1.4318e-05	3.14044e-05	2.96896e-05	1.87988e-05	8.16058e-06	3.30826e-05	3.73935e-06	8.7992e-06	6.13031e-06	1.39168e-05	8.61761e-06	3.92188e-05	2.58594e-05	1.07909e-05	1.03085e-05	1.85309e-05	2.85879e-05	2.01576e-05	2.55004e-05	2.12097e-05	1.05971e-05	6.63224e-06	2.6759e-05	2.71494e-05	7.30389e-06	1.86364e-05	4.37961e-06	5.80301e-06
1.35699e-05	1.43405e-05	1.05556e-05	9.95717e-06	4.52314e-06	1.22603e-05	1.43982e-05	7.41182e-06	6.10761e-06	3.05511e-07	1.07777e-06	9.37889e-08	3.25982e-06	1.27902e-05	8.39023e-06	2.10741e-05	2.59277e-05	2.70044e-05	4.27387e-05	4.13827e-05	1.91753e-05	3.73438e-06	1.47167e-05	3.1535e-05	2.90428e-05	1.89361e-05	8.32892e-06	3.29156e-05	3.89542e-06	8.62987e-06	6.5563e-06	1.34154e-05	8.60057e-06	3.90912e-05	2.64225e-05	1.03125e-05	1.06116e-05	1.84198e-05	2.83812e-05	2.05142e-05	2.5094e-05	2.13203e-05	1.08497e-05	6.35133e-06	2.73512e-05	2.6475e-05	7.68063e-06	1.85115e-05	4.35151e-06	5.87637e-06
1.4104e-05	1.39307e-05	1.0426e-05	1.03233e-05	4.48367e-06	1.19885e-05	1.44855e-05	7.39675e-06	6.22185e-06	3.30527e-07	1.06937e-06	8.48791e-08	3.08604e-06	1.33664e-05	7.76305e-06	2.13915e-05	2.57269e-05	2.71987e-05	4.26736e-05	4.09186e-05	1.99454e-05	3.41715e-06	1.51109e-05	3.16552e-05	2.84085e-05	1.90567e-05	8.53023e-06	3.27104e-05	4.07799e-06	8.44669e-06	6.98643e-06	1.29189e-05	8.57408e-06	3.8959e-05	2.69954e-05	9.83544e-06	1.09055e-05	1.83239e-05	2.81595e-05	2.08798e-05	2.46905e-05	2.14204e-05	1.11066e-05	6.07463e-06	2.79454e-05	2.57916e-05	8.06591e-06	1.8378e-05	4.33068e-06	5.94735e-06
1.46337e-05	1.35392e-05	1.02815e-05	1.06872e-05	4.44851e-06	1.17195e-05	1.45733e-05	7.37857e-06	6.33745e-06	3.57718e-07	1.06236e-06	7.89933e-08	2.90896e-06	1.39386e-05	7.14786e-06	2.16819e-05	2.55508e-05	2.73766e-05	4.26348e-05	4.04273e-05	2.07242e-05	3.10805e-06	1.55001e-05	3.17649e-05	2.7788e-05	1.91592e-05	8.76502e-06	3.2467e-05	4.28671e-06	8.25046e-06	7.4195e-06	1.2428e-05	8.53858e-06	3.88218e-05	2.75775e-05	9.36083e-06	1.11899e-05	1.82431e-05	2.79238e-05	2.12527e-05	2.42912e-05	2.15094e-05	1.13675e-05	5.80298e-06	2.85405e-05	2.51002e-05	8.45893e-06	1.82362e-05	4.31707e-06	6.0159e-06
1.5159e-05	1.3166e-05	1.01228e-05	1.10476e-05	4.4186e-06	1.14525e-05	1.46622e-05	7.35712e-06	6.45414e-06	3.87206e-07	1.05686e-06	7.59358e-08	2.72948e-06	1.45049e-05	6.54674e-06	2.19434e-05	2.54006e-05	2.7538e-05	4.26219e-05	3.99104e-05	2.15099e-05	2.80813e-06	1.58835e-05	3.18641e-05	2.71823e-05	1.92427e-05	9.03364e-06	3.21855e-05	4.52112e-06	8.04204e-06	7.85432e-06	1.19436e-05	8.49455e-06	3.86791e-05	2.81682e-05	8.88957e-06	1.1464e-05	1.81771e-05	2.7675e-05	2.16318e-05	2.38972e-05	2.15871e-05	1.16319e-05	5.53727e-06	2.91353e-05	2.44019e-05	8.85889e-06	1.80865e-05	4.31058e-06	6.08198e-06
1.56798e-05	1.28107e-05	9.95074e-06	1.14033e-05	4.39486e-06	1.1187e-05	1.47526e-05	7.33234e-06	6.57156e-06	4.19124e-07	1.05298e-06	7.54938e-08	2.54855e-06	1.50633e-05	5.9617e-06	2.21745e-05	2.52771e-05	2.76824e-05	4.26342e-05	3.93694e-05	2.23007e-05	2.51843e-06	1.62606e-05	3.19528e-05	2.65923e-05	1.93061e-05	9.3363e-06	3.18663e-05	4.78061e-06	7.82233e-06	8.28971e-06	1.14663e-05	8.44251e-06	3.85306e-05	2.87668e-05	8.42261e-06	1.17275e-05	1.81258e-05	2.74141e-05	2.20154e-05	2.35098e-05	2.16531e-05	1.18994e-05	5.27842e-06	2.97286e-05	2.36978e-05	9.26496e-06	1.79293e-05	4.31107e-06	6.14559e-06
1.61962e-05	1.24733e-05	9.76616e-06	1.17532e-05	4.37818e-06	1.09222e-05	1.48452e-05	7.30419e-06	6.68935e-06	4.53616e-07	1.05084e-06	7.74396e-08	2.36709e-06	1.5612e-05	5.39475e-06	2.23736e-05	2.51811e-05	2.78102e-05	4.2671e-05	3.88061e-05	2.30946e-05	2.24002e-06	1.66307e-05	3.20309e-05	2.6019e-05	1.93485e-05	9.67307e-06	3.15096e-05	5.0645e-06	7.59228e-06	8.72454e-06	1.09969e-05	8.38301e-06	3.83759e-05	2.93727e-05	7.96089e-06	1.19798e-05	1.80888e-05	2.71422e-05	2.24023e-05	2.31301e-05	2.17074e-05	1.21693e-05	5.02739e-06	3.03193e-05	2.29891e-05	9.67625e-06	1.77651e-05	4.31839e-06	6.20676e-06
1.67083e-05	1.21532e-05	9.57002e-06	1.20961e-05	4.36943e-06	1.06575e-05	1.49403e-05	7.27272e-06	6.8071e-06	4.90838e-07	1.05055e-06	8.15329e-08	2.18608e-06	1.61488e-05	4.84781e-06	2.25393e-05	2.51133e-05	2.79213e-05	4.27313e-05	3.82224e-05	2.38898e-05	1.97391e-06	1.69933e-05	3.20986e-05	2.54631e-05	1.93692e-05	1.00438e-05	3.11161e-05	5.37195e-06	7.35286e-06	9.15768e-06	1.05361e-05	8.31662e-06	3.82145e-05	2.99851e-05	7.50534e-06	1.22206e-05	1.80658e-05	2.68602e-05	2.27911e-05	2.27591e-05	2.17497e-05	1.24411e-05	4.78519e-06	3.09058e-05	2.2277e-05	1.00919e-05	1.75944e-05	4.33237e-06	6.26554e-06
1.72165e-05	1.18499e-05	9.36329e-06	1.2431e-05	4.36944e-06	1.03923e-05	1.50384e-05	7.23802e-06	6.92437e-06	5.30955e-07	1.05224e-06	8.7523e-08	2.00647e-06	1.6672e-05	4.32275e-06	2.26704e-05	2.5074e-05	2.80163e-05	4.28139e-05	3.76204e-05	2.46843e-05	1.72114e-06	1.73477e-05	3.21559e-05	2.49255e-05	1.93676e-05	1.04483e-05	3.06866e-05	5.70203e-06	7.10509e-06	9.58805e-06	1.00843e-05	8.24394e-06	3.80461e-05	3.06033e-05	7.05687e-06	1.24493e-05	1.80566e-05	2.65693e-05	2.31803e-05	2.23979e-05	2.17799e-05	1.27141e-05	4.55284e-06	3.14871e-05	2.15626e-05	1.05109e-05	1.74178e-05	4.35277e-06	6.32202e-06
1.77211e-05	1.15628e-05	9.14702e-06	1.27567e-05	4.37898e-06	1.01259e-05	1.51398e-05	7.20026e-06	7.04068e-06	5.74137e-07	1.056e-06	9.51516e-08	1.82924e-06	1.71795e-05	3.82136e-06	2.27657e-05	2.50633e-05	2.80958e-05	4.29175e-05	3.70021e-05	2.54759e-05	1.48268e-06	1.76933e-05	3.22031e-05	2.44066e-05	1.93432e-05	1.08862e-05	3.02219e-05	6.05372e-06	6.85001e-06	1.00146e-05	9.6422e-06	8.16556e-06	3.78703e-05	3.12267e-05	6.6164e-06	1.26657e-05	1.80608e-05	2.62704e-05	2.35687e-05	2.20472e-05	2.17982e-05	1.29877e-05	4.3314e-06	3.20616e-05	2.08473e-05	1.09324e-05	1.72357e-05	4.37937e-06	6.37631e-06
1.82224e-05	1.12913e-05	8.92226e-06	1.30723e-05	4.39877e-06	9.85796e-06	1.52448e-05	7.15969e-06	7.15554e-06	6.20559e-07	1.06193e-06	1.04155e-07	1.65535e-06	1.76696e-05	3.34534e-06	2.28245e-05	2.50814e-05	2.81607e-05	4.30406e-05	3.63698e-05	2.62628e-05	1.25952e-06	1.80296e-05	3.22403e-05	2.39071e-05	1.92956e-05	1.13568e-05	2.97232e-05	6.42586e-06	6.58869e-06	1.04363e-05	9.2102e-06	8.08211e-06	3.76869e-05	3.18543e-05	6.18484e-06	1.28693e-05	1.8078e-05	2.59645e-05	2.39551e-05	2.1708e-05	2.18047e-05	1.3261e-05	4.12196e-06	3.2628e-05	2.01323e-05	1.13555e-05	1.70488e-05	4.4119e-06	6.42856e-06
1.87211e-05	1.10346e-05	8.6901e-06	1.33767e-05	4.42947e-06	9.58785e-06	1.53535e-05	7.1166e-06	7.26842e-06	6.704e-07	1.07013e-06	1.14267e-07	1.48576e-06	1.81404e-05	2.8963e-06	2.28459e-05	2.51278e-05	2.82119e-05	4.31814e-05	3.57259e-05	2.70426e-05	1.0526e-06	1.8356e-05	3.22679e-05	2.34273e-05	1.92245e-05	1.18595e-05	2.91916e-05	6.81724e-06	6.32221e-06	1.08523e-05	8.78875e-06	7.9942e-06	3.74956e-05	3.24854e-05	5.76309e-06	1.30598e-05	1.81079e-05	2.56528e-05	2.43382e-05	2.1381e-05	2.17994e-05	1.35334e-05	3.92564e-06	3.31849e-05	1.9419e-05	1.1779e-05	1.68577e-05	4.45004e-06	6.47895e-06
1.92175e-05	1.0792e-05	8.45165e-06	1.36691e-05	4.47166e-06	9.31516e-06	1.54661e-05	7.07136e-06	7.37878e-06	7.23836e-07	1.0807e-06	1.2522e-07	1.3214e-06	1.85902e-05	2.47574e-06	2.28293e-05	2.52023e-05	2.82507e-05	4.33382e-05	3.50729e-05	2.78135e-05	8.62838e-07	1.86721e-05	3.22861e-05	2.29675e-05	1.91299e-05	1.23934e-05	2.86284e-05	7.22653e-06	6.05165e-06	1.12615e-05	8.37823e-06	7.90247e-06	3.72961e-05	3.31192e-05	5.35204e-06	1.32368e-05	1.815e-05	2.53361e-05	2.4717e-05	2.10669e-05	2.17826e-05	1.38039e-05	3.74358e-06	3.37307e-05	1.87085e-05	1.2202e-05	1.66629e-05	4.49349e-06	6.52767e-06
1.97124e-05	1.05625e-05	8.20801e-06	1.39486e-05	4.52584e-06	9.03954e-06	1.55827e-05	7.0244e-06	7.48603e-06	7.81045e-07	1.09372e-06	1.36752e-07	1.16319e-06	1.90173e-05	2.08502e-06	2.27744e-05	2.53041e-05	2.82785e-05	4.3509e-05	3.44132e-05	2.85732e-05	6.91099e-07	1.89773e-05	3.22952e-05	2.2528e-05	1.90118e-05	1.29574e-05	2.80353e-05	7.65233e-06	5.77811e-06	1.16632e-05	7.97897e-06	7.80754e-06	3.70882e-05	3.37548e-05	4.9526e-06	1.34002e-05	1.8204e-05	2.50155e-05	2.50902e-05	2.07662e-05	2.17548e-05	1.40717e-05	3.57693e-06	3.4264e-05	1.80025e-05	1.26234e-05	1.64653e-05	4.5419e-06	6.57496e-06
2.02061e-05	1.03453e-05	7.96029e-06	1.42145e-05	4.59242e-06	8.76068e-06	1.57032e-05	6.97622e-06	7.58962e-06	8.42196e-07	1.10926e-06	1.48602e-07	1.01202e-06	1.94201e-05	1.7254e-06	2.26811e-05	2.54324e-05	2.82969e-05	4.36916e-05	3.37495e-05	2.93196e-05	5.38217e-07	1.92712e-05	3.22956e-05	2.21089e-05	1.88702e-05	1.35505e-05	2.74139e-05	8.09316e-06	5.5027e-06	1.20565e-05	7.59126e-06	7.71001e-06	3.68719e-05	3.43911e-05	4.56564e-06	1.35495e-05	1.82694e-05	2.46919e-05	2.54569e-05	2.04794e-05	2.17162e-05	1.43359e-05	3.42686e-06	3.47833e-05	1.73021e-05	1.30423e-05	1.62654e-05	4.59489e-06	6.62108e-06
2.06995e-05	1.01395e-05	7.70957e-06	1.44661e-05	4.67174e-06	8.47837e-06	1.58275e-05	6.92736e-06	7.68896e-06	9.07453e-07	1.12741e-06	1.60519e-07	8.6872e-07	1.97969e-05	1.398e-06	2.25492e-05	2.5586e-05	2.83076e-05	4.38837e-05	3.30844e-05	3.00506e-05	4.04978e-07	1.95535e-05	3.22877e-05	2.17102e-05	1.87056e-05	1.41713e-05	2.67658e-05	8.54748e-06	5.22648e-06	1.24408e-05	7.21532e-06	7.61048e-06	3.66471e-05	3.50274e-05	4.19204e-06	1.36845e-05	1.83458e-05	2.43662e-05	2.58162e-05	2.0207e-05	2.16674e-05	1.45956e-05	3.29455e-06	3.5287e-05	1.66088e-05	1.34576e-05	1.60639e-05	4.65208e-06	6.66631e-06
2.1193e-05	9.94415e-06	7.45694e-06	1.47028e-05	4.76403e-06	8.19247e-06	1.59553e-05	6.87845e-06	7.78344e-06	9.76971e-07	1.14823e-06	1.72262e-07	7.34115e-07	2.01465e-05	1.1038e-06	2.2379e-05	2.57639e-05	2.83125e-05	4.40831e-05	3.24207e-05	3.07642e-05	2.92114e-07	1.98236e-05	3.22719e-05	2.13319e-05	1.85182e-05	1.48183e-05	2.60931e-05	9.01369e-06	4.95056e-06	1.28152e-05	6.85132e-06	7.50954e-06	3.64138e-05	3.56625e-05	3.83267e-06	1.38051e-05	1.84329e-05	2.40394e-05	2.6167e-05	1.99493e-05	2.16089e-05	1.48498e-05	3.18118e-06	3.57736e-05	1.5924e-05	1.38683e-05	1.58616e-05	4.71308e-06	6.71096e-06
2.16872e-05	9.75842e-06	7.20344e-06	1.49242e-05	4.8694e-06	7.90292e-06	1.60863e-05	6.83013e-06	7.8725e-06	1.05089e-06	1.17178e-06	1.83602e-07	6.08964e-07	2.04674e-05	8.43626e-07	2.2171e-05	2.59644e-05	2.83137e-05	4.42871e-05	3.17611e-05	3.14582e-05	2.00304e-07	2.00814e-05	3.22487e-05	2.09738e-05	1.83087e-05	1.54901e-05	2.53976e-05	9.49014e-06	4.67598e-06	1.31792e-05	6.4994e-06	7.40775e-06	3.6172e-05	3.62953e-05	3.48839e-06	1.39109e-05	1.85302e-05	2.37123e-05	2.65087e-05	1.97064e-05	2.15413e-05	1.50975e-05	3.08795e-06	3.62414e-05	1.52492e-05	1.42732e-05	1.56591e-05	4.77745e-06	6.75537e-06
2.21827e-05	9.58136e-06	6.95007e-06	1.51297e-05	4.9879e-06	7.60976e-06	1.62203e-05	6.78312e-06	7.95554e-06	1.12934e-06	1.19812e-06	1.94324e-07	4.93979e-07	2.07585e-05	6.18159e-07	2.19256e-05	2.61859e-05	2.83134e-05	4.44934e-05	3.11084e-05	3.21306e-05	1.30165e-07	2.03265e-05	3.22184e-05	2.06356e-05	1.80776e-05	1.6185e-05	2.46815e-05	9.97511e-06	4.40378e-06	1.35323e-05	6.15963e-06	7.30564e-06	3.5922e-05	3.69248e-05	3.16005e-06	1.40019e-05	1.86372e-05	2.33857e-05	2.68404e-05	1.94786e-05	2.14653e-05	1.53378e-05	3.01601e-06	3.66891e-05	1.45856e-05	1.46714e-05	1.54572e-05	4.84478e-06	6.79989e-06
2.26801e-05	9.41211e-06	6.6978e-06	1.53192e-05	5.11945e-06	7.31311e-06	1.63566e-05	6.73817e-06	8.032e-06	1.21242e-06	1.2273e-06	2.04232e-07	3.89817e-07	2.10186e-05	4.27917e-07	2.16438e-05	2.64266e-05	2.83139e-05	4.46991e-05	3.04654e-05	3.27795e-05	8.22519e-08	2.05587e-05	3.21815e-05	2.03171e-05	1.78256e-05	1.69011e-05	2.3947e-05	1.04669e-05	4.13499e-06	1.38738e-05	5.83206e-06	7.20373e-06	3.56639e-05	3.75498e-05	2.84849e-06	1.40778e-05	1.87535e-05	2.30606e-05	2.71615e-05	1.92658e-05	2.13817e-05	1.55696e-05	2.96653e-06	3.71149e-05	1.39348e-05	1.50618e-05	1.52565e-05	4.91461e-06	6.84487e-06
2.31797e-05	9.24984e-06	6.44755e-06	1.54924e-05	5.26387e-06	7.01318e-06	1.64947e-05	6.69608e-06	8.10132e-06	1.30023e-06	1.25935e-06	2.13147e-07	2.97073e-07	2.12467e-05	2.73261e-07	2.13264e-05	2.66845e-05	2.83176e-05	4.49017e-05	2.98349e-05	3.34029e-05	5.7051e-08	2.07779e-05	3.21386e-05	2.00178e-05	1.75537e-05	1.76366e-05	2.31963e-05	1.09637e-05	3.87058e-06	1.42035e-05	5.51668e-06	7.10249e-06	3.5398e-05	3.81691e-05	2.55455e-06	1.41386e-05	1.88788e-05	2.27375e-05	2.74714e-05	1.90681e-05	2.12911e-05	1.57919e-05	2.94065e-06	3.75174e-05	1.32982e-05	1.54434e-05	1.50578e-05	4.98652e-06	6.8907e-06
2.3682e-05	9.09376e-06	6.20016e-06	1.56492e-05	5.42086e-06	6.71029e-06	1.6634e-05	6.65767e-06	8.16298e-06	1.39283e-06	1.29431e-06	2.20912e-07	2.16277e-07	2.14421e-05	1.54385e-07	2.09748e-05	2.69573e-05	2.8327e-05	4.50984e-05	2.92196e-05	3.39989e-05	5.49777e-08	2.09839e-05	3.209e-05	1.97372e-05	1.72628e-05	1.83894e-05	2.24317e-05	1.14638e-05	3.61151e-06	1.45209e-05	5.21344e-06	7.00235e-06	3.51247e-05	3.87815e-05	2.27901e-06	1.41842e-05	1.90125e-05	2.24173e-05	2.77695e-05	1.88854e-05	2.11944e-05	1.60037e-05	2.93949e-06	3.78949e-05	1.2677e-05	1.58152e-05	1.48619e-05	5.06006e-06	6.93778e-06
2.41873e-05	8.94312e-06	5.95642e-06	1.57897e-05	5.59004e-06	6.40482e-06	1.67737e-05	6.62379e-06	8.21648e-06	1.49027e-06	1.3322e-06	2.2739e-07	1.47893e-07	2.16039e-05	7.13188e-08	2.05902e-05	2.72429e-05	2.83447e-05	4.52865e-05	2.86222e-05	3.45657e-05	7.63725e-08	2.11767e-05	3.20362e-05	1.94748e-05	1.6954e-05	1.91576e-05	2.16558e-05	1.19653e-05	3.35867e-06	1.48258e-05	4.92225e-06	6.90372e-06	3.48444e-05	3.93856e-05	2.0227e-06	1.42145e-05	1.91541e-05	2.21007e-05	2.80554e-05	1.87175e-05	2.10925e-05	1.6204e-05	2.96411e-06	3.82461e-05	1.20728e-05	1.61763e-05	1.46692e-05	5.13479e-06	6.9865e-06
2.46959e-05	8.79726e-06	5.71708e-06	1.59139e-05	5.77092e-06	6.09727e-06	1.69131e-05	6.59531e-06	8.26136e-06	1.59255e-06	1.37305e-06	2.32472e-07	9.23109e-08	2.17315e-05	2.39257e-08	2.01742e-05	2.75386e-05	2.83734e-05	4.54633e-05	2.80454e-05	3.51017e-05	1.21499e-07	2.13564e-05	3.19778e-05	1.923e-05	1.66283e-05	1.99389e-05	2.08708e-05	1.24666e-05	3.11294e-06	1.51179e-05	4.64298e-06	6.80696e-06	3.45578e-05	3.99801e-05	1.78636e-06	1.42295e-05	1.93033e-05	2.17883e-05	2.83286e-05	1.85641e-05	2.09862e-05	1.63919e-05	3.01557e-06	3.85693e-05	1.14868e-05	1.65257e-05	1.44807e-05	5.21027e-06	7.03726e-06
2.52078e-05	8.65558e-06	5.48278e-06	1.60221e-05	5.96289e-06	5.7882e-06	1.70513e-05	6.5731e-06	8.29718e-06	1.69967e-06	1.41687e-06	2.36071e-07	4.9848e-08	2.18246e-05	1.19026e-08	1.97285e-05	2.7842e-05	2.84157e-05	4.56261e-05	2.74918e-05	3.56051e-05	1.9054e-07	2.1523e-05	3.19151e-05	1.90021e-05	1.62871e-05	2.07311e-05	2.00794e-05	1.29657e-05	2.87512e-06	1.5397e-05	4.37549e-06	6.71239e-06	3.42653e-05	4.05637e-05	1.57076e-06	1.42292e-05	1.94596e-05	2.14807e-05	2.85888e-05	1.8425e-05	2.08766e-05	1.65665e-05	3.09485e-06	3.88633e-05	1.09203e-05	1.68625e-05	1.42968e-05	5.28608e-06	7.09048e-06
2.57232e-05	8.51756e-06	5.25409e-06	1.61146e-05	6.16525e-06	5.47827e-06	1.71873e-05	6.55806e-06	8.32356e-06	1.81158e-06	1.46365e-06	2.38128e-07	2.07442e-08	2.18828e-05	3.47813e-08	1.9255e-05	2.81504e-05	2.84743e-05	4.57721e-05	2.6964e-05	3.60745e-05	2.83597e-07	2.16767e-05	3.18486e-05	1.87904e-05	1.59316e-05	2.1532e-05	1.9284e-05	1.3461e-05	2.64599e-06	1.5663e-05	4.11957e-06	6.62029e-06	3.39678e-05	4.11349e-05	1.37662e-06	1.42137e-05	1.96226e-05	2.11786e-05	2.88358e-05	1.82997e-05	2.07644e-05	1.67267e-05	3.20288e-06	3.91264e-05	1.03747e-05	1.71858e-05	1.41183e-05	5.36181e-06	7.14655e-06
2.6242e-05	8.38277e-06	5.03153e-06	1.61918e-05	6.37723e-06	5.16822e-06	1.73202e-05	6.55107e-06	8.34018e-06	1.9282e-06	1.5134e-06	2.38611e-07	5.16127e-09	2.1906e-05	9.19309e-08	1.87558e-05	2.8461e-05	2.85519e-05	4.58987e-05	2.64642e-05	3.65084e-05	4.00686e-07	2.18177e-05	3.17786e-05	1.85941e-05	1.55632e-05	2.23391e-05	1.84872e-05	1.39507e-05	2.42627e-06	1.5916e-05	3.87501e-06	6.53088e-06	3.3666e-05	4.16924e-05	1.20462e-06	1.4183e-05	1.97916e-05	2.08826e-05	2.90693e-05	1.81879e-05	2.06507e-05	1.68717e-05	3.34054e-06	3.93575e-05	9.85104e-06	1.74949e-05	1.39457e-05	5.43706e-06	7.20587e-06
2.67639e-05	8.25086e-06	4.81552e-06	1.62542e-05	6.59793e-06	4.85885e-06	1.74489e-05	6.553e-06	8.34676e-06	2.04942e-06	1.5661e-06	2.37515e-07	3.18131e-09	2.18941e-05	1.82561e-07	1.8233e-05	2.87709e-05	2.86511e-05	4.60035e-05	2.59949e-05	3.69056e-05	5.41739e-07	2.19463e-05	3.17056e-05	1.84124e-05	1.51833e-05	2.31503e-05	1.76915e-05	1.44331e-05	2.21661e-06	1.61558e-05	3.64156e-06	6.44435e-06	3.33606e-05	4.22345e-05	1.05543e-06	1.41374e-05	1.99663e-05	2.05931e-05	2.92892e-05	1.80891e-05	2.05364e-05	1.70007e-05	3.50863e-06	3.95552e-05	9.35062e-06	1.77889e-05	1.37796e-05	5.51146e-06	7.26884e-06
2.72887e-05	8.1216e-06	4.6064e-06	1.63023e-05	6.8264e-06	4.55104e-06	1.75723e-05	6.56471e-06	8.34307e-06	2.17511e-06	1.62174e-06	2.34864e-07	1.4806e-08	2.18473e-05	3.05726e-07	1.7689e-05	2.90772e-05	2.87746e-05	4.6084e-05	2.55582e-05	3.72647e-05	7.06602e-07	2.20628e-05	3.163e-05	1.82445e-05	1.47935e-05	2.39629e-05	1.68994e-05	1.49065e-05	2.0176e-06	1.63827e-05	3.41895e-06	6.36083e-06	3.30527e-05	4.27599e-05	9.2968e-07	1.40769e-05	2.01461e-05	2.03106e-05	2.94952e-05	1.80027e-05	2.04225e-05	1.7113e-05	3.70787e-06	3.97183e-05	8.8745e-06	1.80672e-05	1.36205e-05	5.58466e-06	7.33581e-06
2.7816e-05	7.99483e-06	4.40443e-06	1.6337e-05	7.06161e-06	4.24574e-06	1.76893e-05	6.58702e-06	8.32897e-06	2.30506e-06	1.68028e-06	2.30711e-07	3.99568e-08	2.17659e-05	4.6033e-07	1.71261e-05	2.93771e-05	2.89249e-05	4.61379e-05	2.51562e-05	3.75848e-05	8.95031e-07	2.21676e-05	3.1552e-05	1.80894e-05	1.43951e-05	2.47748e-05	1.61134e-05	1.53693e-05	1.8298e-06	1.65967e-05	3.20689e-06	6.28041e-06	3.27432e-05	4.32671e-05	8.27939e-07	1.40018e-05	2.03306e-05	2.00358e-05	2.96875e-05	1.79283e-05	2.03099e-05	1.72077e-05	3.93891e-06	3.98456e-05	8.42375e-06	1.8329e-05	1.34689e-05	5.65634e-06	7.40717e-06
2.8345e-05	7.87052e-06	4.20981e-06	1.63589e-05	7.30244e-06	3.94393e-06	1.77988e-05	6.62074e-06	8.30435e-06	2.43907e-06	1.74171e-06	2.25137e-07	7.84746e-08	2.16502e-05	6.45133e-07	1.6547e-05	2.96675e-05	2.91045e-05	4.61628e-05	2.47908e-05	3.7865e-05	1.1067e-06	2.22613e-05	3.1472e-05	1.79464e-05	1.39899e-05	2.55834e-05	1.53361e-05	1.582e-05	1.65369e-06	1.67979e-05	3.00507e-06	6.20315e-06	3.24331e-05	4.37545e-05	7.50747e-07	1.39124e-05	2.05191e-05	1.9769e-05	2.98659e-05	1.78652e-05	2.01994e-05	1.72844e-05	4.20229e-06	3.99361e-05	7.99933e-06	1.85739e-05	1.33252e-05	5.7262e-06	7.48323e-06
2.88753e-05	7.74872e-06	4.02264e-06	1.63688e-05	7.54774e-06	3.64668e-06	1.78995e-05	6.66662e-06	8.26922e-06	2.57689e-06	1.80597e-06	2.18249e-07	1.30121e-07	2.15009e-05	8.58759e-07	1.59542e-05	2.99456e-05	2.93157e-05	4.61569e-05	2.44636e-05	3.81043e-05	1.3412e-06	2.23444e-05	3.13902e-05	1.78146e-05	1.35793e-05	2.63864e-05	1.45699e-05	1.62569e-05	1.48968e-06	1.69867e-05	2.81317e-06	6.12903e-06	3.21236e-05	4.42206e-05	6.98593e-07	1.38091e-05	2.07111e-05	1.95106e-05	3.00304e-05	1.78129e-05	2.00921e-05	1.73423e-05	4.49848e-06	3.99888e-05	7.60214e-06	1.88013e-05	1.31898e-05	5.79399e-06	7.56431e-06
2.94058e-05	7.62959e-06	3.84295e-06	1.63677e-05	7.79627e-06	3.35506e-06	1.79904e-05	6.72536e-06	8.22361e-06	2.71821e-06	1.87302e-06	2.10185e-07	1.94581e-07	2.13185e-05	1.0997e-06	1.53505e-05	3.02084e-05	2.95608e-05	4.61183e-05	2.41763e-05	3.83023e-05	1.59802e-06	2.24175e-05	3.13068e-05	1.76929e-05	1.3165e-05	2.71813e-05	1.38172e-05	1.66788e-05	1.33813e-06	1.71633e-05	2.63085e-06	6.05801e-06	3.18158e-05	4.46639e-05	6.71909e-07	1.36922e-05	2.09061e-05	1.92613e-05	3.01812e-05	1.77708e-05	1.99887e-05	1.7381e-05	4.82781e-06	4.00028e-05	7.233e-06	1.90108e-05	1.3063e-05	5.85949e-06	7.65071e-06
2.99356e-05	7.51341e-06	3.67071e-06	1.63564e-05	8.04678e-06	3.07019e-06	1.80702e-05	6.79761e-06	8.16766e-06	2.86271e-06	1.94281e-06	2.01107e-07	2.71463e-07	2.11041e-05	1.36634e-06	1.47386e-05	3.04529e-05	2.98419e-05	4.60451e-05	2.39302e-05	3.84583e-05	1.87659e-06	2.24813e-05	3.1222e-05	1.75805e-05	1.27486e-05	2.79658e-05	1.30803e-05	1.70842e-05	1.19934e-06	1.73281e-05	2.45777e-06	5.99001e-06	3.15109e-05	4.5083e-05	6.71074e-07	1.35621e-05	2.11035e-05	1.90212e-05	3.03182e-05	1.77382e-05	1.98901e-05	1.74001e-05	5.19055e-06	3.99774e-05	6.89264e-06	1.9202e-05	1.29452e-05	5.92252e-06	7.74268e-06
3.04636e-05	7.40053e-06	3.50581e-06	1.63361e-05	8.29798e-06	2.79321e-06	1.81377e-05	6.88397e-06	8.10159e-06	3.01002e-06	2.01526e-06	1.91202e-07	3.60302e-07	2.08584e-05	1.65693e-06	1.41213e-05	3.06765e-05	3.01608e-05	4.5936e-05	2.37264e-05	3.85721e-05	2.17624e-06	2.25365e-05	3.11361e-05	1.74764e-05	1.23318e-05	2.87376e-05	1.23616e-05	1.74718e-05	1.07354e-06	1.74813e-05	2.29358e-06	5.9249e-06	3.121e-05	4.54763e-05	6.96402e-07	1.34195e-05	2.13026e-05	1.87909e-05	3.04415e-05	1.77146e-05	1.9797e-05	1.73992e-05	5.58681e-06	3.99118e-05	6.58168e-06	1.93746e-05	1.28364e-05	5.98292e-06	7.84043e-06
3.09886e-05	7.29142e-06	3.34809e-06	1.63076e-05	8.54854e-06	2.52528e-06	1.81918e-05	6.98494e-06	8.02568e-06	3.15974e-06	2.09033e-06	1.80685e-07	4.60562e-07	2.05826e-05	1.96963e-06	1.35016e-05	3.08763e-05	3.05194e-05	4.57897e-05	2.3566e-05	3.86434e-05	2.49623e-06	2.2584e-05	3.10489e-05	1.73799e-05	1.19161e-05	2.94944e-05	1.16632e-05	1.78404e-05	9.60902e-07	1.76234e-05	2.13791e-06	5.86251e-06	3.09146e-05	4.58424e-05	7.48143e-07	1.32647e-05	2.15027e-05	1.85709e-05	3.05513e-05	1.76992e-05	1.97102e-05	1.73782e-05	6.0166e-06	3.98055e-05	6.30066e-06	1.95285e-05	1.2737e-05	6.04062e-06	7.94417e-06
3.15091e-05	7.18664e-06	3.19731e-06	1.62721e-05	8.79713e-06	2.26754e-06	1.82315e-05	7.10098e-06	7.94031e-06	3.31143e-06	2.16791e-06	1.69789e-07	5.71643e-07	2.02779e-05	2.30253e-06	1.28822e-05	3.10498e-05	3.09191e-05	4.56051e-05	2.34496e-05	3.86722e-05	2.83575e-06	2.26245e-05	3.09607e-05	1.72899e-05	1.15031e-05	3.02339e-05	1.09873e-05	1.81889e-05	8.61543e-07	1.77548e-05	1.99042e-06	5.80264e-06	3.06258e-05	4.61799e-05	8.26478e-07	1.30986e-05	2.17032e-05	1.83614e-05	3.06477e-05	1.76915e-05	1.96303e-05	1.7337e-05	6.47982e-06	3.9658e-05	6.05002e-06	1.96635e-05	1.26469e-05	6.09555e-06	8.05403e-06
3.20238e-05	7.08682e-06	3.05322e-06	1.62307e-05	9.04243e-06	2.02116e-06	1.82555e-05	7.23243e-06	7.84592e-06	3.46462e-06	2.24795e-06	1.58772e-07	6.9288e-07	1.99456e-05	2.65361e-06	1.2266e-05	3.11943e-05	3.13613e-05	4.53813e-05	2.33779e-05	3.86587e-05	3.19392e-06	2.2659e-05	3.08714e-05	1.72056e-05	1.10944e-05	3.0954e-05	1.03359e-05	1.85162e-05	7.75512e-07	1.78759e-05	1.85075e-06	5.74507e-06	3.03449e-05	4.64873e-05	9.31513e-07	1.29216e-05	2.19034e-05	1.81628e-05	3.07308e-05	1.7691e-05	1.95579e-05	1.72755e-05	6.97623e-06	3.94692e-05	5.83007e-06	1.97797e-05	1.25661e-05	6.14772e-06	8.17014e-06
3.25309e-05	6.99269e-06	2.91547e-06	1.61844e-05	9.2831e-06	1.78726e-06	1.82628e-05	7.37956e-06	7.74305e-06	3.61881e-06	2.33034e-06	1.47908e-07	8.23551e-07	1.95871e-05	3.0208e-06	1.16559e-05	3.13075e-05	3.1847e-05	4.51179e-05	2.33511e-05	3.8603e-05	3.56978e-06	2.26883e-05	3.0781e-05	1.71261e-05	1.06916e-05	3.16526e-05	9.71095e-06	1.88215e-05	7.02806e-07	1.79873e-05	1.71853e-06	5.68952e-06	3.00733e-05	4.67634e-05	1.06328e-06	1.27347e-05	2.21026e-05	1.79757e-05	3.08008e-05	1.7697e-05	1.94935e-05	1.71938e-05	7.50545e-06	3.92386e-05	5.64103e-06	1.98771e-05	1.24947e-05	6.19715e-06	8.29254e-06
3.30287e-05	6.90505e-06	2.78373e-06	1.61344e-05	9.51784e-06	1.56695e-06	1.82525e-05	7.54257e-06	7.63232e-06	3.77348e-06	2.41499e-06	1.37491e-07	9.62878e-07	1.92038e-05	3.40197e-06	1.10546e-05	3.13872e-05	3.23772e-05	4.48145e-05	2.33693e-05	3.85056e-05	3.96231e-06	2.27135e-05	3.06894e-05	1.70507e-05	1.02963e-05	3.23277e-05	9.11428e-06	1.91038e-05	6.43366e-07	1.80894e-05	1.59344e-06	5.63571e-06	2.98122e-05	4.7007e-05	1.22173e-06	1.25386e-05	2.22999e-05	1.78003e-05	3.08577e-05	1.77091e-05	1.94376e-05	1.70921e-05	8.06699e-06	3.89665e-05	5.48301e-06	1.99559e-05	1.24326e-05	6.24394e-06	8.42128e-06
3.35156e-05	6.82475e-06	2.65759e-06	1.60816e-05	9.74537e-06	1.36131e-06	1.82236e-05	7.72151e-06	7.51441e-06	3.92805e-06	2.5018e-06	1.27828e-07	1.11004e-06	1.87975e-05	3.79495e-06	1.0465e-05	3.14313e-05	3.29524e-05	4.4471e-05	2.34324e-05	3.83671e-05	4.37045e-06	2.27356e-05	3.05965e-05	1.69785e-05	9.90979e-06	3.29773e-05	8.54761e-06	1.93624e-05	5.9708e-07	1.81826e-05	1.47512e-06	5.58334e-06	2.95629e-05	4.72167e-05	1.40672e-06	1.23342e-05	2.24947e-05	1.76371e-05	3.09017e-05	1.77266e-05	1.93905e-05	1.69708e-05	8.66022e-06	3.86527e-05	5.35597e-06	2.00163e-05	1.23795e-05	6.28822e-06	8.55631e-06
3.39894e-05	6.75272e-06	2.53666e-06	1.60272e-05	9.96446e-06	1.17136e-06	1.81754e-05	7.91639e-06	7.39011e-06	4.08195e-06	2.59066e-06	1.19239e-07	1.26416e-06	1.83696e-05	4.19754e-06	9.88958e-06	3.1438e-05	3.35729e-05	4.40876e-05	2.35399e-05	3.81882e-05	4.79309e-06	2.27555e-05	3.05021e-05	1.69087e-05	9.53366e-06	3.35997e-05	8.01256e-06	1.95967e-05	5.63785e-07	1.82676e-05	1.36325e-06	5.53208e-06	2.93267e-05	4.73915e-05	1.61805e-06	1.21223e-05	2.2686e-05	1.74866e-05	3.0933e-05	1.77492e-05	1.93526e-05	1.68303e-05	9.28436e-06	3.82975e-05	5.2598e-06	2.00588e-05	1.23352e-05	6.33019e-06	8.69758e-06
3.44484e-05	6.68992e-06	2.4205e-06	1.59721e-05	1.01739e-05	9.98082e-07	1.81069e-05	8.12706e-06	7.26026e-06	4.23457e-06	2.68146e-06	1.12054e-07	1.42434e-06	1.7922e-05	4.60753e-06	9.33107e-06	3.14055e-05	3.42388e-05	4.36649e-05	2.36914e-05	3.79697e-05	5.22904e-06	2.27743e-05	3.04062e-05	1.68406e-05	9.16926e-06	3.41929e-05	7.51061e-06	1.9806e-05	5.4327e-07	1.83448e-05	1.2575e-06	5.4816e-06	2.91047e-05	4.75304e-05	1.8554e-06	1.19041e-05	2.2873e-05	1.7349e-05	3.09517e-05	1.77764e-05	1.9324e-05	1.6671e-05	9.93853e-06	3.79014e-05	5.19423e-06	2.00836e-05	1.22994e-05	6.37006e-06	8.84497e-06
3.48905e-05	6.63736e-06	2.30869e-06	1.59174e-05	1.03726e-05	8.42377e-07	1.80176e-05	8.35331e-06	7.12577e-06	4.38528e-06	2.77407e-06	1.0661e-07	1.58965e-06	1.74564e-05	5.02268e-06	8.79192e-06	3.13324e-05	3.49498e-05	4.32037e-05	2.38859e-05	3.77128e-05	5.67712e-06	2.27931e-05	3.03084e-05	1.67736e-05	8.81794e-06	3.47554e-05	7.04314e-06	1.999e-05	5.35283e-07	1.84147e-05	1.15758e-06	5.43156e-06	2.88983e-05	4.76324e-05	2.11837e-06	1.16806e-05	2.30549e-05	1.72249e-05	3.09578e-05	1.78079e-05	1.93048e-05	1.64938e-05	1.06217e-05	3.74647e-05	5.1589e-06	2.00915e-05	1.22718e-05	6.40812e-06	8.9983e-06
3.53135e-05	6.59606e-06	2.20079e-06	1.5864e-05	1.05595e-05	7.05084e-07	1.79069e-05	8.59479e-06	6.98764e-06	4.53346e-06	2.86836e-06	1.03249e-07	1.75912e-06	1.69747e-05	5.4408e-06	8.27452e-06	3.12175e-05	3.57054e-05	4.27048e-05	2.41225e-05	3.74184e-05	6.13608e-06	2.28129e-05	3.02084e-05	1.67069e-05	8.48097e-06	3.52857e-05	6.61138e-06	2.01483e-05	5.39527e-07	1.84778e-05	1.06319e-06	5.3816e-06	2.87085e-05	4.76967e-05	2.40648e-06	1.14528e-05	2.32307e-05	1.71146e-05	3.09514e-05	1.78433e-05	1.92952e-05	1.62993e-05	1.13326e-05	3.69882e-05	5.15332e-06	2.0083e-05	1.22519e-05	6.44468e-06	9.15738e-06
3.57154e-05	6.56706e-06	2.0964e-06	1.58128e-05	1.07336e-05	5.86962e-07	1.77742e-05	8.85106e-06	6.84692e-06	4.67845e-06	2.96422e-06	1.02316e-07	1.93178e-06	1.64787e-05	5.85968e-06	7.78111e-06	3.10597e-05	3.65048e-05	4.21697e-05	2.43998e-05	3.7088e-05	6.60468e-06	2.28348e-05	3.01061e-05	1.664e-05	8.15958e-06	3.57822e-05	6.21646e-06	2.02806e-05	5.55668e-07	1.85346e-05	9.74055e-07	5.33138e-06	2.85363e-05	4.77224e-05	2.71914e-06	1.1222e-05	2.33995e-05	1.70187e-05	3.09327e-05	1.78822e-05	1.92949e-05	1.60884e-05	1.20701e-05	3.64726e-05	5.17687e-06	2.00589e-05	1.22392e-05	6.48011e-06	9.32194e-06
3.60941e-05	6.5514e-06	1.99511e-06	1.57645e-05	1.0894e-05	4.8868e-07	1.76192e-05	9.12157e-06	6.70472e-06	4.81959e-06	3.06149e-06	1.04152e-07	2.10662e-06	1.59703e-05	6.27717e-06	7.3138e-06	3.08584e-05	3.73468e-05	4.16e-05	2.47163e-05	3.67228e-05	7.08163e-06	2.28598e-05	3.00011e-05	1.65722e-05	7.85492e-06	3.62438e-05	5.85935e-06	2.03868e-05	5.83339e-07	1.85857e-05	8.89917e-07	5.28056e-06	2.83829e-05	4.77091e-05	3.05567e-06	1.09894e-05	2.35604e-05	1.69375e-05	3.09017e-05	1.79246e-05	1.93039e-05	1.58622e-05	1.28326e-05	3.59189e-05	5.22884e-06	2.00198e-05	1.22332e-05	6.51481e-06	9.49167e-06
3.64475e-05	6.55013e-06	1.89655e-06	1.57199e-05	1.10399e-05	4.10811e-07	1.74417e-05	9.40565e-06	6.5622e-06	4.95622e-06	3.16003e-06	1.09097e-07	2.28267e-06	1.54514e-05	6.69116e-06	6.87455e-06	3.0613e-05	3.82301e-05	4.09974e-05	2.50704e-05	3.63244e-05	7.56564e-06	2.2889e-05	2.98932e-05	1.6503e-05	7.56808e-06	3.66691e-05	5.54091e-06	2.04667e-05	6.22143e-07	1.86314e-05	8.10533e-07	5.22881e-06	2.82492e-05	4.76562e-05	3.41531e-06	1.07562e-05	2.37124e-05	1.68714e-05	3.08584e-05	1.79702e-05	1.9322e-05	1.56217e-05	1.36187e-05	3.53281e-05	5.30837e-06	1.99668e-05	1.22333e-05	6.54922e-06	9.66624e-06
3.67733e-05	6.56424e-06	1.8004e-06	1.56797e-05	1.11707e-05	3.5383e-07	1.72415e-05	9.70253e-06	6.42057e-06	5.08768e-06	3.25969e-06	1.17484e-07	2.45891e-06	1.49239e-05	7.09959e-06	6.46514e-06	3.03233e-05	3.91529e-05	4.03641e-05	2.54603e-05	3.58945e-05	8.05544e-06	2.29234e-05	2.97818e-05	1.6432e-05	7.30007e-06	3.70572e-05	5.26186e-06	2.05204e-05	6.71654e-07	1.86723e-05	7.35679e-07	5.17583e-06	2.81359e-05	4.75633e-05	3.7972e-06	1.05237e-05	2.38545e-05	1.6821e-05	3.08029e-05	1.80188e-05	1.93487e-05	1.53681e-05	1.44267e-05	3.47014e-05	5.41452e-06	1.99008e-05	1.22389e-05	6.58381e-06	9.84524e-06
3.70696e-05	6.59473e-06	1.70636e-06	1.56443e-05	1.12857e-05	3.18104e-07	1.70185e-05	1.00113e-05	6.2811e-06	5.21331e-06	3.36032e-06	1.29634e-07	2.63436e-06	1.43897e-05	7.50049e-06	6.08719e-06	2.99893e-05	4.01132e-05	3.97025e-05	2.58838e-05	3.54347e-05	8.54974e-06	2.2964e-05	2.96668e-05	1.63586e-05	7.05184e-06	3.74069e-05	5.02278e-06	2.05481e-05	7.31425e-07	1.87087e-05	6.65151e-07	5.1213e-06	2.80439e-05	4.74301e-05	4.20037e-06	1.02934e-05	2.39857e-05	1.67867e-05	3.07351e-05	1.80704e-05	1.93838e-05	1.51028e-05	1.52547e-05	3.40402e-05	5.54622e-06	1.98228e-05	1.22492e-05	6.61908e-06	1.00282e-05
3.73343e-05	6.64252e-06	1.61419e-06	1.56143e-05	1.13846e-05	3.03887e-07	1.67728e-05	1.03311e-05	6.14507e-06	5.33247e-06	3.46175e-06	1.4586e-07	2.80805e-06	1.38507e-05	7.89194e-06	5.74214e-06	2.96113e-05	4.11087e-05	3.9015e-05	2.63387e-05	3.49467e-05	9.04727e-06	2.30117e-05	2.95478e-05	1.62825e-05	6.82426e-06	3.77175e-05	4.82415e-06	2.05499e-05	8.00989e-07	1.87411e-05	5.98762e-07	5.06497e-06	2.79738e-05	4.72566e-05	4.62378e-06	1.00665e-05	2.41051e-05	1.67689e-05	3.06551e-05	1.81249e-05	1.94266e-05	1.48271e-05	1.61008e-05	3.3346e-05	5.70231e-06	1.97338e-05	1.22636e-05	6.65557e-06	1.02148e-05
3.75654e-05	6.70848e-06	1.5237e-06	1.55901e-05	1.14668e-05	3.1132e-07	1.65048e-05	1.06608e-05	6.01381e-06	5.44453e-06	3.56383e-06	1.66456e-07	2.97902e-06	1.33088e-05	8.27214e-06	5.4312e-06	2.91898e-05	4.21369e-05	3.83046e-05	2.68226e-05	3.44326e-05	9.54679e-06	2.30675e-05	2.94243e-05	1.62033e-05	6.61812e-06	3.79883e-05	4.66627e-06	2.05261e-05	8.79865e-07	1.87697e-05	5.36345e-07	5.00658e-06	2.79262e-05	4.70427e-05	5.06629e-06	9.84459e-06	2.42117e-05	1.67681e-05	3.05628e-05	1.81824e-05	1.94767e-05	1.45425e-05	1.69632e-05	3.26203e-05	5.88152e-06	1.96351e-05	1.22813e-05	6.69383e-06	1.04043e-05
3.7761e-05	6.79342e-06	1.43479e-06	1.55718e-05	1.15323e-05	3.40426e-07	1.62147e-05	1.09992e-05	5.88864e-06	5.54886e-06	3.66637e-06	1.917e-07	3.14634e-06	1.27657e-05	8.63937e-06	5.15544e-06	2.87258e-05	4.31949e-05	3.75743e-05	2.73329e-05	3.38942e-05	1.00471e-05	2.31321e-05	2.92961e-05	1.61206e-05	6.43414e-06	3.82186e-05	4.54937e-06	2.0477e-05	9.67559e-07	1.87951e-05	4.77751e-07	4.94594e-06	2.79015e-05	4.67887e-05	5.52669e-06	9.62902e-06	2.43044e-05	1.67847e-05	3.04583e-05	1.8243e-05	1.95333e-05	1.42505e-05	1.78396e-05	3.18649e-05	6.08249e-06	1.95279e-05	1.23014e-05	6.73443e-06	1.05964e-05
3.79193e-05	6.89805e-06	1.34739e-06	1.55596e-05	1.15809e-05	3.91107e-07	1.59029e-05	1.1345e-05	5.77092e-06	5.64487e-06	3.76921e-06	2.21851e-07	3.30913e-06	1.22233e-05	8.99202e-06	4.91567e-06	2.82202e-05	4.42796e-05	3.68272e-05	2.78671e-05	3.33336e-05	1.05469e-05	2.32065e-05	2.91628e-05	1.60342e-05	6.27296e-06	3.8408e-05	4.47351e-06	2.04032e-05	1.06357e-06	1.88173e-05	4.22852e-07	4.88287e-06	2.79001e-05	4.64948e-05	6.00367e-06	9.42127e-06	2.43823e-05	1.6819e-05	3.03413e-05	1.83067e-05	1.95958e-05	1.39529e-05	1.87278e-05	3.10815e-05	6.30377e-06	1.94134e-05	1.23232e-05	6.77796e-06	1.07903e-05
3.80387e-05	7.02301e-06	1.26155e-06	1.55535e-05	1.16126e-05	4.63142e-07	1.55701e-05	1.1697e-05	5.66202e-06	5.73201e-06	3.87216e-06	2.57142e-07	3.46652e-06	1.16833e-05	9.32862e-06	4.71252e-06	2.76745e-05	4.53878e-05	3.60668e-05	2.84223e-05	3.27527e-05	1.10452e-05	2.32914e-05	2.90241e-05	1.59437e-05	6.13516e-06	3.85561e-05	4.43865e-06	2.0305e-05	1.16739e-06	1.88368e-05	3.71536e-07	4.81722e-06	2.79221e-05	4.61615e-05	6.49585e-06	9.22282e-06	2.44444e-05	1.68716e-05	3.0212e-05	1.83737e-05	1.96634e-05	1.36512e-05	1.96257e-05	3.02721e-05	6.54384e-06	1.92929e-05	1.23459e-05	6.82501e-06	1.09856e-05
3.81175e-05	7.16883e-06	1.17735e-06	1.55535e-05	1.16276e-05	5.5619e-07	1.5217e-05	1.20537e-05	5.56327e-06	5.80973e-06	3.97504e-06	2.97785e-07	3.61771e-06	1.11473e-05	9.6478e-06	4.5464e-06	2.70902e-05	4.65157e-05	3.52966e-05	2.89956e-05	3.21536e-05	1.15408e-05	2.33874e-05	2.88797e-05	1.5849e-05	6.02122e-06	3.86626e-05	4.44463e-06	2.01832e-05	1.27852e-06	1.88537e-05	3.2371e-07	4.74892e-06	2.79677e-05	4.57894e-05	7.00177e-06	9.03516e-06	2.44897e-05	1.69428e-05	3.00703e-05	1.84442e-05	1.97352e-05	1.33473e-05	2.05309e-05	2.94387e-05	6.80108e-06	1.91678e-05	1.23686e-05	6.87618e-06	1.11816e-05
3.81543e-05	7.3359e-06	1.09498e-06	1.55593e-05	1.16263e-05	6.69789e-07	1.48444e-05	1.24137e-05	5.47602e-06	5.87754e-06	4.07766e-06	3.43963e-07	3.76192e-06	1.0617e-05	9.94832e-06	4.41753e-06	2.64693e-05	4.76597e-05	3.45203e-05	2.95841e-05	3.15384e-05	1.20328e-05	2.34951e-05	2.87292e-05	1.57498e-05	5.93157e-06	3.87275e-05	4.49117e-06	2.00383e-05	1.39646e-06	1.88682e-05	2.79297e-07	4.67792e-06	2.80368e-05	4.53792e-05	7.51991e-06	8.85975e-06	2.45174e-05	1.7033e-05	2.9916e-05	1.85184e-05	1.98104e-05	1.30429e-05	2.14409e-05	2.85834e-05	7.07383e-06	1.90394e-05	1.23904e-05	6.93207e-06	1.13776e-05
3.8148e-05	7.52453e-06	1.01472e-06	1.55708e-05	1.16089e-05	8.03357e-07	1.44533e-05	1.27754e-05	5.40159e-06	5.93498e-06	4.17982e-06	3.95831e-07	3.89845e-06	1.00939e-05	1.02291e-05	4.32588e-06	2.58137e-05	4.88158e-05	3.37419e-05	3.01847e-05	3.09093e-05	1.252e-05	2.36152e-05	2.85724e-05	1.56459e-05	5.86656e-06	3.87506e-05	4.57787e-06	1.9871e-05	1.5207e-06	1.88805e-05	2.38239e-07	4.60421e-06	2.81293e-05	4.49318e-05	8.04867e-06	8.69807e-06	2.45266e-05	1.71424e-05	2.97491e-05	1.85966e-05	1.9888e-05	1.274e-05	2.23534e-05	2.77084e-05	7.36035e-06	1.89091e-05	1.24106e-05	6.99327e-06	1.15731e-05
3.80972e-05	7.73488e-06	9.36929e-07	1.55873e-05	1.15761e-05	9.56195e-07	1.40446e-05	1.31372e-05	5.34127e-06	5.98163e-06	4.28133e-06	4.53512e-07	4.02665e-06	9.5794e-06	1.04892e-05	4.27123e-06	2.51259e-05	4.99798e-05	3.2965e-05	3.07944e-05	3.02683e-05	1.30016e-05	2.3748e-05	2.84091e-05	1.55373e-05	5.82645e-06	3.87321e-05	4.70425e-06	1.96821e-05	1.65077e-06	1.88907e-05	2.00491e-07	4.52785e-06	2.82447e-05	4.44483e-05	8.58641e-06	8.55157e-06	2.45164e-05	1.72714e-05	2.95697e-05	1.8679e-05	1.9967e-05	1.24403e-05	2.32658e-05	2.6816e-05	7.65887e-06	1.87782e-05	1.24283e-05	7.06037e-06	1.17673e-05
3.80013e-05	7.96697e-06	8.62045e-07	1.56084e-05	1.15284e-05	1.12749e-06	1.36197e-05	1.34975e-05	5.29631e-06	6.01713e-06	4.382e-06	5.17099e-07	4.14592e-06	9.07484e-06	1.07277e-05	4.25316e-06	2.44083e-05	5.11475e-05	3.21939e-05	3.141e-05	2.96174e-05	1.34768e-05	2.3894e-05	2.8239e-05	1.54238e-05	5.81146e-06	3.86722e-05	4.8697e-06	1.94723e-05	1.78618e-06	1.88989e-05	1.66024e-07	4.44895e-06	2.83827e-05	4.39298e-05	9.13144e-06	8.42168e-06	2.4486e-05	1.74202e-05	2.93776e-05	1.8766e-05	2.00464e-05	1.21458e-05	2.41756e-05	2.59085e-05	7.96755e-06	1.86482e-05	1.24426e-05	7.13393e-06	1.19595e-05
3.78593e-05	8.22069e-06	7.90606e-07	1.56335e-05	1.14668e-05	1.31633e-06	1.31797e-05	1.38546e-05	5.26791e-06	6.04116e-06	4.48161e-06	5.86649e-07	4.25573e-06	8.58149e-06	1.09441e-05	4.27103e-06	2.36637e-05	5.23143e-05	3.14324e-05	3.20286e-05	2.89588e-05	1.39448e-05	2.40535e-05	2.8062e-05	1.53053e-05	5.82172e-06	3.85712e-05	5.07353e-06	1.92426e-05	1.92648e-06	1.8905e-05	1.3482e-07	4.36766e-06	2.85427e-05	4.33776e-05	9.68201e-06	8.30978e-06	2.44347e-05	1.7589e-05	2.91728e-05	1.88579e-05	2.01251e-05	1.18584e-05	2.50802e-05	2.49883e-05	8.28454e-06	1.85205e-05	1.24528e-05	7.21449e-06	1.21492e-05
3.76709e-05	8.49577e-06	7.23231e-07	1.56619e-05	1.1392e-05	1.52167e-06	1.27259e-05	1.42069e-05	5.25723e-06	6.05347e-06	4.57996e-06	6.62188e-07	4.35564e-06	8.1005e-06	1.11378e-05	4.32399e-06	2.28951e-05	5.34759e-05	3.06847e-05	3.26469e-05	2.82944e-05	1.44049e-05	2.42265e-05	2.7878e-05	1.51817e-05	5.85729e-06	3.84295e-05	5.31496e-06	1.89937e-05	2.07122e-06	1.89091e-05	1.06875e-07	4.2842e-06	2.87241e-05	4.27932e-05	1.02363e-05	8.21723e-06	2.43618e-05	1.7778e-05	2.89554e-05	1.8955e-05	2.02022e-05	1.15799e-05	2.59771e-05	2.40579e-05	8.60797e-06	1.83964e-05	1.2458e-05	7.30258e-06	1.23357e-05
3.74356e-05	8.79179e-06	6.60626e-07	1.56926e-05	1.1305e-05	1.74241e-06	1.22598e-05	1.45526e-05	5.26536e-06	6.05385e-06	4.67684e-06	7.43704e-07	4.44524e-06	7.63293e-06	1.13084e-05	4.41104e-06	2.21055e-05	5.46275e-05	2.99549e-05	3.32619e-05	2.76262e-05	1.48565e-05	2.44134e-05	2.76868e-05	1.5053e-05	5.9182e-06	3.82476e-05	5.5931e-06	1.87267e-05	2.21997e-06	1.89112e-05	8.21957e-08	4.19883e-06	2.89258e-05	4.21781e-05	1.07926e-05	8.14532e-06	2.42666e-05	1.79873e-05	2.87254e-05	1.90575e-05	2.02764e-05	1.13124e-05	2.68638e-05	2.31195e-05	8.93592e-06	1.82772e-05	1.24577e-05	7.39867e-06	1.25182e-05
3.71534e-05	9.10818e-06	6.03579e-07	1.57247e-05	1.1207e-05	1.97733e-06	1.1783e-05	1.489e-05	5.2933e-06	6.04215e-06	4.77205e-06	8.31151e-07	4.52423e-06	7.17971e-06	1.14557e-05	4.53094e-06	2.12981e-05	5.57645e-05	2.92469e-05	3.38706e-05	2.69562e-05	1.52991e-05	2.4614e-05	2.74885e-05	1.4919e-05	6.00437e-06	3.8026e-05	5.907e-06	1.84424e-05	2.37234e-06	1.8911e-05	6.07976e-08	4.11188e-06	2.91471e-05	4.1534e-05	1.13491e-05	8.0953e-06	2.41488e-05	1.82169e-05	2.84828e-05	1.9166e-05	2.03469e-05	1.10577e-05	2.77377e-05	2.21758e-05	9.26651e-06	1.81643e-05	1.2451e-05	7.50323e-06	1.26962e-05
3.68245e-05	9.44422e-06	5.52957e-07	1.57573e-05	1.10992e-05	2.22514e-06	1.1297e-05	1.52175e-05	5.342e-06	6.01831e-06	4.86536e-06	9.24446e-07	4.59237e-06	6.74168e-06	1.15797e-05	4.68232e-06	2.04765e-05	5.68821e-05	2.85649e-05	3.44702e-05	2.6286e-05	1.57322e-05	2.48284e-05	2.72829e-05	1.47799e-05	6.1157e-06	3.77655e-05	6.25563e-06	1.81418e-05	2.52794e-06	1.89086e-05	4.27042e-08	4.02372e-06	2.93868e-05	4.08628e-05	1.19038e-05	8.06834e-06	2.40077e-05	1.84668e-05	2.82277e-05	1.92805e-05	2.04124e-05	1.08176e-05	2.85962e-05	2.12293e-05	9.59783e-06	1.8059e-05	1.24373e-05	7.61665e-06	1.2869e-05
3.64491e-05	9.79902e-06	5.09699e-07	1.57893e-05	1.09827e-05	2.48446e-06	1.08034e-05	1.55333e-05	5.41231e-06	5.98229e-06	4.95658e-06	1.02347e-06	4.64948e-06	6.31957e-06	1.16803e-05	4.86363e-06	1.96439e-05	5.79757e-05	2.79127e-05	3.50576e-05	2.56176e-05	1.61555e-05	2.50564e-05	2.70703e-05	1.46354e-05	6.25201e-06	3.74668e-05	6.63789e-06	1.78259e-05	2.68641e-06	1.89036e-05	2.79457e-08	3.93478e-06	2.96436e-05	4.01663e-05	1.2455e-05	8.06553e-06	2.38431e-05	1.87369e-05	2.79604e-05	1.94016e-05	2.0472e-05	1.05939e-05	2.9437e-05	2.02823e-05	9.92802e-06	1.79625e-05	1.2416e-05	7.73931e-06	1.3036e-05
3.6028e-05	1.01715e-05	4.74814e-07	1.58195e-05	1.0859e-05	2.75386e-06	1.03039e-05	1.58357e-05	5.50498e-06	5.93417e-06	5.04548e-06	1.12807e-06	4.69547e-06	5.91399e-06	1.17579e-05	5.07315e-06	1.88042e-05	5.90406e-05	2.72942e-05	3.56303e-05	2.49525e-05	1.65687e-05	2.52977e-05	2.68506e-05	1.44858e-05	6.41305e-06	3.71308e-05	7.0526e-06	1.74956e-05	2.84742e-06	1.88961e-05	1.65573e-08	3.84554e-06	2.99164e-05	3.94466e-05	1.30008e-05	8.08789e-06	2.36547e-05	1.90269e-05	2.76809e-05	1.95293e-05	2.05246e-05	1.03885e-05	3.02575e-05	1.93374e-05	1.02552e-05	1.78758e-05	1.23866e-05	7.87152e-06	1.31967e-05
3.55619e-05	1.05606e-05	4.49372e-07	1.58467e-05	1.07293e-05	3.03185e-06	9.8002e-06	1.61232e-05	5.62067e-06	5.87405e-06	5.13185e-06	1.23805e-06	4.73032e-06	5.52543e-06	1.18128e-05	5.30903e-06	1.79608e-05	6.0072e-05	2.67131e-05	3.61855e-05	2.42924e-05	1.69718e-05	2.55521e-05	2.66239e-05	1.43309e-05	6.59856e-06	3.67584e-05	7.49855e-06	1.71521e-05	3.01066e-06	1.88856e-05	8.57751e-09	3.75654e-06	3.02035e-05	3.87057e-05	1.35395e-05	8.13636e-06	2.34422e-05	1.93366e-05	2.73895e-05	1.96641e-05	2.05692e-05	1.0203e-05	3.10553e-05	1.83971e-05	1.05776e-05	1.78003e-05	1.23486e-05	8.01354e-06	1.33505e-05
3.50519e-05	1.09648e-05	4.34497e-07	1.58697e-05	1.05952e-05	3.3169e-06	9.29412e-06	1.63942e-05	5.75994e-06	5.80213e-06	5.21549e-06	1.3532e-06	4.75409e-06	5.1543e-06	1.18454e-05	5.5693e-06	1.71176e-05	6.10654e-05	2.61729e-05	3.67208e-05	2.36386e-05	1.73644e-05	2.58191e-05	2.63906e-05	1.41707e-05	6.80818e-06	3.63506e-05	7.97444e-06	1.67962e-05	3.17586e-06	1.8872e-05	4.04728e-09	3.66835e-06	3.05036e-05	3.79458e-05	1.40691e-05	8.21175e-06	2.32057e-05	1.96657e-05	2.70865e-05	1.9806e-05	2.06049e-05	1.00391e-05	3.18283e-05	1.74637e-05	1.08933e-05	1.77368e-05	1.23017e-05	8.16557e-06	1.34968e-05
3.44993e-05	1.13828e-05	4.31362e-07	1.58872e-05	1.04582e-05	3.60742e-06	8.7874e-06	1.66471e-05	5.92323e-06	5.71867e-06	5.29618e-06	1.47325e-06	4.76691e-06	4.80087e-06	1.18564e-05	5.85186e-06	1.62783e-05	6.20164e-05	2.56772e-05	3.7234e-05	2.29926e-05	1.77468e-05	2.60983e-05	2.61508e-05	1.40053e-05	7.04154e-06	3.59085e-05	8.47894e-06	1.6429e-05	3.34274e-06	1.8855e-05	3.00797e-09	3.5816e-06	3.08149e-05	3.71693e-05	1.4588e-05	8.31478e-06	2.29452e-05	2.00137e-05	2.67722e-05	1.99553e-05	2.06307e-05	9.89829e-06	3.2574e-05	1.65396e-05	1.12007e-05	1.76863e-05	1.22453e-05	8.32777e-06	1.36353e-05
3.39056e-05	1.18128e-05	4.41174e-07	1.58978e-05	1.03197e-05	3.90184e-06	8.28179e-06	1.68805e-05	6.11087e-06	5.62399e-06	5.37372e-06	1.59792e-06	4.76896e-06	4.4653e-06	1.18464e-05	6.1545e-06	1.54467e-05	6.29206e-05	2.52291e-05	3.77227e-05	2.23556e-05	1.81189e-05	2.63892e-05	2.59048e-05	1.38347e-05	7.29818e-06	3.54332e-05	9.01068e-06	1.60515e-05	3.51109e-06	1.88343e-05	5.50019e-09	3.49695e-06	3.11358e-05	3.63782e-05	1.50945e-05	8.44608e-06	2.26608e-05	2.03801e-05	2.64471e-05	2.01121e-05	2.06459e-05	9.78216e-06	3.32904e-05	1.56271e-05	1.14981e-05	1.76497e-05	1.21794e-05	8.50022e-06	1.37654e-05
3.32727e-05	1.22531e-05	4.65172e-07	1.59003e-05	1.01813e-05	4.19853e-06	7.77908e-06	1.70929e-05	6.32306e-06	5.51849e-06	5.4479e-06	1.72688e-06	4.76053e-06	4.14769e-06	1.18164e-05	6.47494e-06	1.46265e-05	6.37737e-05	2.48316e-05	3.81851e-05	2.17287e-05	1.8481e-05	2.6691e-05	2.56529e-05	1.36589e-05	7.57763e-06	3.49259e-05	9.56823e-06	1.56647e-05	3.6807e-06	1.88095e-05	1.15623e-08	3.41511e-06	3.14644e-05	3.55752e-05	1.55869e-05	8.60613e-06	2.23528e-05	2.07643e-05	2.61117e-05	2.02766e-05	2.06495e-05	9.69206e-06	3.39755e-05	1.47285e-05	1.1784e-05	1.76278e-05	1.21037e-05	8.68294e-06	1.38869e-05
3.26025e-05	1.27019e-05	5.04611e-07	1.58933e-05	1.00445e-05	4.49589e-06	7.28101e-06	1.72832e-05	6.55989e-06	5.40264e-06	5.51853e-06	1.85979e-06	4.74193e-06	3.84798e-06	1.17672e-05	6.81084e-06	1.38213e-05	6.45717e-05	2.44875e-05	3.86194e-05	2.11129e-05	1.88332e-05	2.70032e-05	2.53955e-05	1.3478e-05	7.87936e-06	3.43878e-05	1.01501e-05	1.52697e-05	3.85138e-06	1.87804e-05	2.12292e-08	3.33682e-06	3.17989e-05	3.47624e-05	1.60635e-05	8.79531e-06	2.20217e-05	2.11654e-05	2.57664e-05	2.04487e-05	2.06408e-05	9.62929e-06	3.46272e-05	1.3846e-05	1.20567e-05	1.76213e-05	1.20182e-05	8.87589e-06	1.39993e-05
3.18972e-05	1.31571e-05	5.60756e-07	1.58756e-05	9.91089e-06	4.79231e-06	6.78931e-06	1.74501e-05	6.82132e-06	5.27696e-06	5.5854e-06	1.99627e-06	4.71357e-06	3.56606e-06	1.16998e-05	7.15976e-06	1.3035e-05	6.53108e-05	2.41994e-05	3.9024e-05	2.05091e-05	1.91758e-05	2.7325e-05	2.51331e-05	1.32919e-05	8.20278e-06	3.38203e-05	1.07549e-05	1.48673e-05	4.02298e-06	1.87465e-05	3.45309e-08	3.26285e-06	3.21374e-05	3.39424e-05	1.65229e-05	9.01386e-06	2.16679e-05	2.15828e-05	2.54119e-05	2.06284e-05	2.06192e-05	9.59504e-06	3.52438e-05	1.29817e-05	1.23148e-05	1.76308e-05	1.19228e-05	9.07896e-06	1.41023e-05
3.11592e-05	1.36167e-05	6.34867e-07	1.58458e-05	9.78185e-06	5.08621e-06	6.30568e-06	1.75924e-05	7.10718e-06	5.14206e-06	5.64833e-06	2.13592e-06	4.67589e-06	3.30169e-06	1.16155e-05	7.51925e-06	1.2271e-05	6.59873e-05	2.39695e-05	3.93975e-05	1.99181e-05	1.95093e-05	2.76555e-05	2.48659e-05	1.31008e-05	8.54727e-06	3.32247e-05	1.1381e-05	1.44586e-05	4.19537e-06	1.87075e-05	5.14913e-08	3.19399e-06	3.2478e-05	3.31176e-05	1.69636e-05	9.26189e-06	2.1292e-05	2.20154e-05	2.50489e-05	2.08157e-05	2.05841e-05	9.59039e-06	3.58235e-05	1.21376e-05	1.2557e-05	1.76566e-05	1.18175e-05	9.29196e-06	1.41958e-05
3.03911e-05	1.40785e-05	7.28191e-07	1.58027e-05	9.65891e-06	5.37604e-06	5.83177e-06	1.77092e-05	7.41717e-06	4.99858e-06	5.70714e-06	2.27832e-06	4.6294e-06	3.05458e-06	1.15153e-05	7.88685e-06	1.15329e-05	6.65979e-05	2.37999e-05	3.97389e-05	1.93404e-05	1.98341e-05	2.79941e-05	2.45946e-05	1.29047e-05	8.91218e-06	3.26025e-05	1.2027e-05	1.40445e-05	4.36844e-06	1.86631e-05	7.21271e-08	3.13105e-06	3.28185e-05	3.22904e-05	1.73843e-05	9.53937e-06	2.0895e-05	2.24623e-05	2.46782e-05	2.10103e-05	2.05349e-05	9.61629e-06	3.63647e-05	1.13155e-05	1.27821e-05	1.76993e-05	1.17027e-05	9.51465e-06	1.42795e-05
2.95957e-05	1.45401e-05	8.41948e-07	1.57452e-05	9.54346e-06	5.66028e-06	5.36915e-06	1.77996e-05	7.75087e-06	4.84725e-06	5.76165e-06	2.42303e-06	4.57465e-06	2.82433e-06	1.14005e-05	8.26006e-06	1.08239e-05	6.71394e-05	2.36922e-05	4.00472e-05	1.87765e-05	2.01506e-05	2.83398e-05	2.43195e-05	1.27037e-05	9.2968e-06	3.1955e-05	1.26912e-05	1.3626e-05	4.54209e-06	1.86128e-05	9.6447e-08	3.07488e-06	3.31571e-05	3.14632e-05	1.77837e-05	9.84615e-06	2.04777e-05	2.29222e-05	2.43006e-05	2.12122e-05	2.04712e-05	9.67359e-06	3.6866e-05	1.05174e-05	1.29888e-05	1.7759e-05	1.15784e-05	9.74672e-06	1.43533e-05
2.8776e-05	1.49993e-05	9.77324e-07	1.5672e-05	9.43689e-06	5.93748e-06	4.91935e-06	1.78628e-05	8.10773e-06	4.68885e-06	5.81169e-06	2.56959e-06	4.51224e-06	2.61048e-06	1.12725e-05	8.6364e-06	1.01474e-05	6.7609e-05	2.36478e-05	4.03217e-05	1.82269e-05	2.04594e-05	2.86917e-05	2.40413e-05	1.24978e-05	9.70039e-06	3.12838e-05	1.33721e-05	1.32039e-05	4.71624e-06	1.85564e-05	1.2445e-07	3.02631e-06	3.34915e-05	3.06385e-05	1.81605e-05	1.01819e-05	2.0041e-05	2.3394e-05	2.39169e-05	2.14211e-05	2.03927e-05	9.763e-06	3.73261e-05	9.74485e-06	1.31763e-05	1.78359e-05	1.1445e-05	9.98779e-06	1.44171e-05
2.7935e-05	1.54536e-05	1.13545e-06	1.55822e-05	9.34046e-06	6.20625e-06	4.48383e-06	1.78982e-05	8.48706e-06	4.52419e-06	5.85712e-06	2.71753e-06	4.44283e-06	2.41248e-06	1.11325e-05	9.01341e-06	9.50633e-06	6.80042e-05	2.36679e-05	4.05621e-05	1.76917e-05	2.0761e-05	2.90489e-05	2.37605e-05	1.22872e-05	1.01222e-05	3.05904e-05	1.40681e-05	1.27793e-05	4.89086e-06	1.84934e-05	1.56126e-07	2.98618e-06	3.38199e-05	2.98186e-05	1.85138e-05	1.05462e-05	1.95863e-05	2.38763e-05	2.35283e-05	2.16365e-05	2.02992e-05	9.8851e-06	3.77439e-05	8.99946e-06	1.33434e-05	1.79301e-05	1.13031e-05	1.02374e-05	1.44709e-05
2.70761e-05	1.59007e-05	1.3174e-06	1.54747e-05	9.25539e-06	6.46526e-06	4.06394e-06	1.79052e-05	8.88805e-06	4.35415e-06	5.89777e-06	2.86636e-06	4.36707e-06	2.22976e-06	1.0982e-05	9.38868e-06	8.90366e-06	6.83226e-05	2.37533e-05	4.07681e-05	1.71711e-05	2.10561e-05	2.94105e-05	2.34775e-05	1.20719e-05	1.05613e-05	2.98765e-05	1.47775e-05	1.23528e-05	5.06588e-06	1.84236e-05	1.91453e-07	2.95536e-06	3.41402e-05	2.90058e-05	1.88427e-05	1.09385e-05	1.91147e-05	2.43677e-05	2.31357e-05	2.18581e-05	2.01903e-05	1.00403e-05	3.81183e-05	8.28267e-06	1.34895e-05	1.80414e-05	1.11529e-05	1.04951e-05	1.45148e-05
2.62025e-05	1.63381e-05	1.52418e-06	1.53487e-05	9.18279e-06	6.71328e-06	3.66095e-06	1.78835e-05	9.30978e-06	4.17967e-06	5.93353e-06	3.01559e-06	4.28568e-06	2.06164e-06	1.08224e-05	9.75984e-06	8.34207e-06	6.85624e-05	2.39042e-05	4.09397e-05	1.6665e-05	2.13453e-05	2.97755e-05	2.3193e-05	1.18521e-05	1.10169e-05	2.91435e-05	1.54989e-05	1.19255e-05	5.24128e-06	1.83465e-05	2.30398e-07	2.93468e-06	3.44503e-05	2.82023e-05	1.91462e-05	1.1358e-05	1.86276e-05	2.48666e-05	2.27402e-05	2.20855e-05	2.00662e-05	1.02291e-05	3.84484e-05	7.59579e-06	1.36139e-05	1.81696e-05	1.09953e-05	1.07602e-05	1.45489e-05
2.53178e-05	1.67633e-05	1.75671e-06	1.52034e-05	9.12368e-06	6.94915e-06	3.27605e-06	1.78329e-05	9.75119e-06	4.00169e-06	5.96426e-06	3.16473e-06	4.19939e-06	1.90745e-06	1.0655e-05	1.01246e-05	7.82406e-06	6.87221e-05	2.4121e-05	4.10773e-05	1.61734e-05	2.16291e-05	3.01431e-05	2.29075e-05	1.16278e-05	1.14881e-05	2.83931e-05	1.62306e-05	1.14981e-05	5.41705e-06	1.82618e-05	2.72917e-07	2.92496e-06	3.47482e-05	2.74105e-05	1.94237e-05	1.18039e-05	1.81267e-05	2.53715e-05	2.23431e-05	2.23181e-05	1.99268e-05	1.04514e-05	3.87336e-05	6.94001e-06	1.3716e-05	1.83145e-05	1.08308e-05	1.10322e-05	1.45732e-05
2.44255e-05	1.71738e-05	2.0158e-06	1.50383e-05	9.07897e-06	7.17183e-06	2.9103e-06	1.77531e-05	1.02111e-05	3.82122e-06	5.98985e-06	3.31328e-06	4.10893e-06	1.76643e-06	1.04814e-05	1.04807e-05	7.35191e-06	6.88002e-05	2.44033e-05	4.11813e-05	1.5696e-05	2.19082e-05	3.05124e-05	2.26216e-05	1.13993e-05	1.19739e-05	2.76271e-05	1.69709e-05	1.10714e-05	5.59317e-06	1.81693e-05	3.18951e-07	2.92702e-06	3.50321e-05	2.66323e-05	1.96747e-05	1.22751e-05	1.76134e-05	2.58807e-05	2.19456e-05	2.25552e-05	1.97721e-05	1.07074e-05	3.89733e-05	6.31638e-06	1.37953e-05	1.84756e-05	1.06601e-05	1.13104e-05	1.45881e-05
2.35292e-05	1.75674e-05	2.30217e-06	1.48527e-05	9.04942e-06	7.38038e-06	2.56465e-06	1.76443e-05	1.06883e-05	3.63927e-06	6.01022e-06	3.46075e-06	4.01508e-06	1.63782e-06	1.03028e-05	1.08261e-05	6.92766e-06	6.8796e-05	2.47506e-05	4.12525e-05	1.52325e-05	2.21834e-05	3.08824e-05	2.23358e-05	1.11668e-05	1.24733e-05	2.68471e-05	1.77183e-05	1.06463e-05	5.76965e-06	1.80687e-05	3.68431e-07	2.94165e-06	3.53e-05	2.58698e-05	1.98987e-05	1.27705e-05	1.70896e-05	2.63924e-05	2.1549e-05	2.27963e-05	1.96025e-05	1.09971e-05	3.91672e-05	5.72578e-06	1.38516e-05	1.86523e-05	1.04842e-05	1.1594e-05	1.45936e-05
2.26327e-05	1.79415e-05	2.61642e-06	1.46463e-05	9.03571e-06	7.57395e-06	2.23996e-06	1.75066e-05	1.11813e-05	3.45691e-06	6.02528e-06	3.60664e-06	3.91858e-06	1.52082e-06	1.01207e-05	1.11588e-05	6.55312e-06	6.87089e-05	2.51621e-05	4.12918e-05	1.47825e-05	2.24551e-05	3.12524e-05	2.20506e-05	1.09304e-05	1.29854e-05	2.60548e-05	1.84711e-05	1.02234e-05	5.94647e-06	1.79596e-05	4.21274e-07	2.9696e-06	3.55502e-05	2.51249e-05	2.00953e-05	1.32888e-05	1.65571e-05	2.69047e-05	2.11547e-05	2.30405e-05	1.94182e-05	1.13201e-05	3.9315e-05	5.16899e-06	1.38847e-05	1.8844e-05	1.03039e-05	1.18823e-05	1.45903e-05
2.17395e-05	1.82939e-05	2.95904e-06	1.44188e-05	9.03835e-06	7.75184e-06	1.93693e-06	1.73403e-05	1.16887e-05	3.2752e-06	6.03498e-06	3.75047e-06	3.82022e-06	1.41461e-06	9.93652e-06	1.14767e-05	6.22984e-06	6.85387e-05	2.56364e-05	4.13003e-05	1.43456e-05	2.2724e-05	3.16214e-05	2.17666e-05	1.06904e-05	1.35091e-05	2.5252e-05	1.92278e-05	9.80345e-06	6.12365e-06	1.7842e-05	4.77384e-07	3.01159e-06	3.57808e-05	2.43995e-05	2.02646e-05	1.38287e-05	1.60179e-05	2.74158e-05	2.07641e-05	2.32871e-05	1.92197e-05	1.16761e-05	3.94166e-05	4.64661e-06	1.38945e-05	1.90499e-05	1.01201e-05	1.21744e-05	1.45784e-05
2.08535e-05	1.86222e-05	3.33035e-06	1.41702e-05	9.05774e-06	7.91346e-06	1.65617e-06	1.71458e-05	1.2209e-05	3.09522e-06	6.03926e-06	3.89178e-06	3.72073e-06	1.31838e-06	9.75146e-06	1.17783e-05	5.95912e-06	6.82857e-05	2.61722e-05	4.12796e-05	1.39211e-05	2.29907e-05	3.19889e-05	2.14842e-05	1.04471e-05	1.40432e-05	2.44405e-05	1.99866e-05	9.38722e-06	6.30119e-06	1.77156e-05	5.36653e-07	3.06832e-06	3.59902e-05	2.36952e-05	2.04063e-05	1.43885e-05	1.54739e-05	2.79236e-05	2.03786e-05	2.35353e-05	1.90073e-05	1.20646e-05	3.94721e-05	4.15913e-06	1.38811e-05	1.92692e-05	9.93383e-06	1.24695e-05	1.45583e-05
1.99783e-05	1.89244e-05	3.73056e-06	1.39004e-05	9.09411e-06	8.05834e-06	1.39815e-06	1.69238e-05	1.27403e-05	2.91806e-06	6.0381e-06	4.0301e-06	3.62088e-06	1.2313e-06	9.56683e-06	1.20618e-05	5.74199e-06	6.79503e-05	2.67676e-05	4.12311e-05	1.35084e-05	2.32556e-05	3.23541e-05	2.12038e-05	1.02007e-05	1.45866e-05	2.3622e-05	2.07461e-05	8.97537e-06	6.47909e-06	1.75801e-05	5.98958e-07	3.14042e-06	3.61769e-05	2.30136e-05	2.05207e-05	1.49667e-05	1.49273e-05	2.84262e-05	1.99998e-05	2.37842e-05	1.87816e-05	1.24851e-05	3.94818e-05	3.70687e-06	1.38448e-05	1.95009e-05	9.74621e-06	1.27668e-05	1.45305e-05
1.91176e-05	1.91983e-05	4.15972e-06	1.36099e-05	9.14755e-06	8.18616e-06	1.1632e-06	1.66749e-05	1.32812e-05	2.74481e-06	6.0315e-06	4.165e-06	3.5214e-06	1.15255e-06	9.38384e-06	1.23257e-05	5.5792e-06	6.75334e-05	2.74204e-05	4.11565e-05	1.31069e-05	2.35194e-05	3.27163e-05	2.09259e-05	9.95158e-06	1.51382e-05	2.27984e-05	2.15047e-05	8.56855e-06	6.65735e-06	1.74357e-05	6.64165e-07	3.22846e-06	3.63394e-05	2.2356e-05	2.0608e-05	1.55614e-05	1.43802e-05	2.89214e-05	1.96292e-05	2.40328e-05	1.85433e-05	1.29368e-05	3.94461e-05	3.29002e-06	1.37857e-05	1.97439e-05	9.55834e-06	1.30652e-05	1.44954e-05
1.82749e-05	1.94421e-05	4.61772e-06	1.32988e-05	9.21802e-06	8.2967e-06	9.51555e-07	1.63999e-05	1.38296e-05	2.57655e-06	6.01945e-06	4.29606e-06	3.42298e-06	1.08132e-06	9.20364e-06	1.25688e-05	5.47127e-06	6.70363e-05	2.81283e-05	4.10577e-05	1.27157e-05	2.37824e-05	3.3075e-05	2.06508e-05	9.7001e-06	1.56967e-05	2.19715e-05	2.22607e-05	8.16738e-06	6.83596e-06	1.7282e-05	7.32129e-07	3.33299e-06	3.64763e-05	2.17239e-05	2.06687e-05	1.61708e-05	1.38349e-05	2.94073e-05	1.92683e-05	2.42802e-05	1.82932e-05	1.34189e-05	3.93655e-05	2.90863e-06	1.37044e-05	1.99971e-05	9.37135e-06	1.33639e-05	1.44536e-05
1.74539e-05	1.96538e-05	5.10429e-06	1.29678e-05	9.30531e-06	8.3899e-06	7.63289e-07	1.60999e-05	1.43838e-05	2.41436e-06	6.002e-06	4.42288e-06	3.32632e-06	1.01681e-06	9.02731e-06	1.27899e-05	5.4184e-06	6.64605e-05	2.88885e-05	4.09369e-05	1.23342e-05	2.40451e-05	3.34298e-05	2.03789e-05	9.44666e-06	1.62608e-05	2.11432e-05	2.30125e-05	7.77247e-06	7.01491e-06	1.71191e-05	8.02691e-07	3.45447e-06	3.65865e-05	2.11183e-05	2.07031e-05	1.6793e-05	1.32936e-05	2.98817e-05	1.89187e-05	2.45253e-05	1.80319e-05	1.39303e-05	3.92406e-05	2.56263e-06	1.36015e-05	2.02593e-05	9.18643e-06	1.36619e-05	1.44056e-05
1.66579e-05	1.98319e-05	5.619e-06	1.26175e-05	9.40906e-06	8.46581e-06	5.98363e-07	1.57758e-05	1.49419e-05	2.25928e-06	5.9792e-06	4.54511e-06	3.23205e-06	9.5827e-07	8.85583e-06	1.29879e-05	5.42054e-06	6.5808e-05	2.96982e-05	4.07961e-05	1.19616e-05	2.43077e-05	3.37802e-05	2.01104e-05	9.19173e-06	1.68293e-05	2.03153e-05	2.37587e-05	7.38442e-06	7.19417e-06	1.6947e-05	8.75682e-07	3.59331e-06	3.66688e-05	2.05403e-05	2.07121e-05	1.7426e-05	1.27586e-05	3.03424e-05	1.8582e-05	2.47671e-05	1.77603e-05	1.44701e-05	3.90724e-05	2.25177e-06	1.34775e-05	2.05292e-05	9.0048e-06	1.39582e-05	1.4352e-05
1.58903e-05	1.99747e-05	6.16125e-06	1.2249e-05	9.52877e-06	8.52464e-06	4.56613e-07	1.54289e-05	1.5502e-05	2.11235e-06	5.95111e-06	4.66239e-06	3.1408e-06	9.04953e-07	8.69014e-06	1.3162e-05	5.47739e-06	6.50809e-05	3.05541e-05	4.06377e-05	1.1597e-05	2.45704e-05	3.41259e-05	1.98455e-05	8.93576e-06	1.74008e-05	1.94897e-05	2.44976e-05	7.00377e-06	7.37371e-06	1.67657e-05	9.50923e-07	3.74985e-06	3.67223e-05	1.99906e-05	2.06964e-05	1.80676e-05	1.22324e-05	3.07874e-05	1.82596e-05	2.50046e-05	1.74794e-05	1.5037e-05	3.88618e-05	1.97573e-06	1.33332e-05	2.08054e-05	8.82768e-06	1.4252e-05	1.42934e-05
1.51542e-05	2.0081e-05	6.73026e-06	1.18631e-05	9.66379e-06	8.56669e-06	3.37749e-07	1.50604e-05	1.6062e-05	1.97455e-06	5.91783e-06	4.77442e-06	3.05313e-06	8.56159e-07	8.53103e-06	1.33115e-05	5.58836e-06	6.42819e-05	3.14529e-05	4.0464e-05	1.12396e-05	2.48334e-05	3.44667e-05	1.95844e-05	8.67931e-06	1.7974e-05	1.86683e-05	2.52278e-05	6.63108e-06	7.55348e-06	1.65754e-05	1.02822e-06	3.92435e-06	3.67462e-05	1.947e-05	2.06569e-05	1.87156e-05	1.17171e-05	3.12146e-05	1.79533e-05	2.52367e-05	1.71901e-05	1.56298e-05	3.86098e-05	1.73401e-06	1.31695e-05	2.10865e-05	8.6563e-06	1.45423e-05	1.42303e-05
1.44527e-05	2.01496e-05	7.32509e-06	1.1461e-05	9.81332e-06	8.59243e-06	2.41366e-07	1.46717e-05	1.66199e-05	1.84685e-06	5.87949e-06	4.88093e-06	2.96957e-06	8.1123e-07	8.37926e-06	1.3436e-05	5.75262e-06	6.34137e-05	3.2391e-05	4.02776e-05	1.08886e-05	2.50969e-05	3.48025e-05	1.93272e-05	8.42292e-06	1.85474e-05	1.78529e-05	2.59476e-05	6.26687e-06	7.73343e-06	1.63761e-05	1.10739e-06	4.11701e-06	3.67398e-05	1.8979e-05	2.05947e-05	1.93678e-05	1.12153e-05	3.16218e-05	1.76644e-05	2.54622e-05	1.68934e-05	1.62473e-05	3.83176e-05	1.52603e-06	1.29874e-05	2.1371e-05	8.49191e-06	1.48281e-05	1.41635e-05
1.37887e-05	2.01795e-05	7.94461e-06	1.10442e-05	9.97643e-06	8.60241e-06	1.66943e-07	1.42643e-05	1.71739e-05	1.73016e-06	5.83621e-06	4.98167e-06	2.89059e-06	7.6955e-07	8.23544e-06	1.3535e-05	5.96909e-06	6.24794e-05	3.33646e-05	4.00809e-05	1.05434e-05	2.53607e-05	3.51332e-05	1.90739e-05	8.16722e-06	1.91196e-05	1.70456e-05	2.66556e-05	5.91163e-06	7.91348e-06	1.61679e-05	1.18821e-06	4.32793e-06	3.67026e-05	1.85179e-05	2.05108e-05	2.00219e-05	1.07293e-05	3.2007e-05	1.73945e-05	2.56803e-05	1.65904e-05	1.68878e-05	3.79867e-05	1.35108e-06	1.27879e-05	2.16575e-05	8.33574e-06	1.51085e-05	1.40936e-05
1.31648e-05	2.01699e-05	8.58755e-06	1.06142e-05	1.0152e-05	8.59732e-06	1.1385e-07	1.38396e-05	1.77218e-05	1.62536e-06	5.78815e-06	5.07644e-06	2.81662e-06	7.30551e-07	8.10011e-06	1.36085e-05	6.23644e-06	6.14824e-05	3.43698e-05	3.98766e-05	1.0203e-05	2.56249e-05	3.5459e-05	1.88244e-05	7.91286e-06	1.96892e-05	1.62481e-05	2.73504e-05	5.56585e-06	8.09356e-06	1.59512e-05	1.27047e-06	4.55716e-06	3.66342e-05	1.80869e-05	2.04067e-05	2.06757e-05	1.02613e-05	3.23682e-05	1.71451e-05	2.58896e-05	1.62822e-05	1.755e-05	3.76182e-05	1.20835e-06	1.25721e-05	2.19443e-05	8.189e-06	1.53827e-05	1.40212e-05
1.25835e-05	2.01203e-05	9.25245e-06	1.01725e-05	1.0339e-05	8.57795e-06	8.13563e-08	1.33994e-05	1.82617e-05	1.53325e-06	5.7355e-06	5.16507e-06	2.74803e-06	6.9372e-07	7.97371e-06	1.36565e-05	6.55311e-06	6.04263e-05	3.54026e-05	3.96672e-05	9.86681e-06	2.58891e-05	3.57801e-05	1.85788e-05	7.66054e-06	2.02546e-05	1.54624e-05	2.80304e-05	5.22999e-06	8.27356e-06	1.57262e-05	1.35395e-06	4.80464e-06	3.65344e-05	1.76861e-05	2.02835e-05	2.13268e-05	9.81375e-06	3.27034e-05	1.69175e-05	2.60893e-05	1.59698e-05	1.82324e-05	3.72139e-05	1.09691e-06	1.23412e-05	2.22299e-05	8.05291e-06	1.56497e-05	1.39469e-05
1.20471e-05	2.00303e-05	9.93768e-06	9.72093e-06	1.05359e-05	8.5452e-06	6.86324e-08	1.29453e-05	1.87917e-05	1.45459e-06	5.67847e-06	5.24743e-06	2.68514e-06	6.58597e-07	7.85657e-06	1.36791e-05	6.91735e-06	5.93148e-05	3.64588e-05	3.94554e-05	9.53418e-06	2.61532e-05	3.60966e-05	1.83367e-05	7.41098e-06	2.08144e-05	1.46904e-05	2.86941e-05	4.90449e-06	8.45336e-06	1.54931e-05	1.43844e-06	5.07024e-06	3.64032e-05	1.73153e-05	2.01428e-05	2.19729e-05	9.38878e-06	3.30108e-05	1.67131e-05	2.62783e-05	1.56545e-05	1.89332e-05	3.67752e-05	1.01577e-06	1.20965e-05	2.25127e-05	7.92862e-06	1.59088e-05	1.38714e-05
1.15576e-05	1.98996e-05	1.06415e-05	9.26144e-06	1.07415e-05	8.50007e-06	7.47617e-08	1.24789e-05	1.93098e-05	1.39007e-06	5.61726e-06	5.32343e-06	2.62821e-06	6.24778e-07	7.7489e-06	1.36766e-05	7.32717e-06	5.8152e-05	3.75343e-05	3.92436e-05	9.2045e-06	2.64166e-05	3.64089e-05	1.80981e-05	7.16498e-06	2.13669e-05	1.3934e-05	2.93403e-05	4.58978e-06	8.63285e-06	1.52524e-05	1.52369e-06	5.35376e-06	3.62407e-05	1.69742e-05	1.99861e-05	2.26117e-05	8.98862e-06	3.32885e-05	1.65333e-05	2.64556e-05	1.53373e-05	1.96509e-05	3.63039e-05	9.63811e-07	1.18393e-05	2.27912e-05	7.81727e-06	1.61593e-05	1.37953e-05
1.11169e-05	1.97285e-05	1.13619e-05	8.79604e-06	1.09541e-05	8.44363e-06	9.8746e-08	1.20021e-05	1.98141e-05	1.34032e-06	5.55214e-06	5.39304e-06	2.57743e-06	5.9192e-07	7.65084e-06	1.36495e-05	7.78043e-06	5.69419e-05	3.86247e-05	3.90345e-05	8.87722e-06	2.6679e-05	3.67177e-05	1.78626e-05	6.92333e-06	2.19107e-05	1.3195e-05	2.99673e-05	4.28625e-06	8.81187e-06	1.50043e-05	1.60948e-06	5.6549e-06	3.60471e-05	1.66626e-05	1.9815e-05	2.32409e-05	8.61537e-06	3.35348e-05	1.63791e-05	2.66202e-05	1.50194e-05	2.03838e-05	3.58017e-05	9.39873e-07	1.15709e-05	2.30637e-05	7.71994e-06	1.64003e-05	1.37191e-05
1.07264e-05	1.95171e-05	1.20969e-05	8.32685e-06	1.11721e-05	8.37705e-06	1.39515e-07	1.15167e-05	2.03028e-05	1.30589e-06	5.48336e-06	5.45623e-06	2.53294e-06	5.59738e-07	7.56242e-06	1.35985e-05	8.27477e-06	5.5689e-05	3.97257e-05	3.88305e-05	8.55189e-06	2.69398e-05	3.70233e-05	1.76298e-05	6.6869e-06	2.24441e-05	1.24753e-05	3.0574e-05	3.99429e-06	8.99029e-06	1.47494e-05	1.69558e-06	5.97327e-06	3.58229e-05	1.63796e-05	1.96311e-05	2.38581e-05	8.27107e-06	3.37482e-05	1.62517e-05	2.67712e-05	1.4702e-05	2.11301e-05	3.52704e-05	9.42706e-07	1.12927e-05	2.33286e-05	7.63767e-06	1.66312e-05	1.36435e-05
1.03876e-05	1.9266e-05	1.28442e-05	7.85608e-06	1.13939e-05	8.30154e-06	1.95933e-07	1.10244e-05	2.07741e-05	1.28725e-06	5.41121e-06	5.51304e-06	2.49483e-06	5.28006e-07	7.48356e-06	1.35243e-05	8.80772e-06	5.43976e-05	4.08331e-05	3.86341e-05	8.22813e-06	2.71982e-05	3.73264e-05	1.73994e-05	6.45654e-06	2.29656e-05	1.17768e-05	3.1159e-05	3.71428e-06	9.16791e-06	1.44881e-05	1.78174e-06	6.30841e-06	3.55685e-05	1.61248e-05	1.94362e-05	2.44612e-05	7.95765e-06	3.39271e-05	1.61522e-05	2.69077e-05	1.43862e-05	2.18881e-05	3.47118e-05	9.71002e-07	1.10062e-05	2.35844e-05	7.57144e-06	1.68513e-05	1.35691e-05
1.01015e-05	1.89759e-05	1.36015e-05	7.38604e-06	1.16177e-05	8.21841e-06	2.66811e-07	1.0527e-05	2.12264e-05	1.2848e-06	5.33599e-06	5.56356e-06	2.46312e-06	4.96559e-07	7.4141e-06	1.34278e-05	9.37663e-06	5.30723e-05	4.19425e-05	3.84474e-05	7.90565e-06	2.74536e-05	3.76278e-05	1.71709e-05	6.23319e-06	2.34735e-05	1.11013e-05	3.17208e-05	3.44654e-06	9.34458e-06	1.42208e-05	1.86775e-06	6.65979e-06	3.52848e-05	1.58971e-05	1.9232e-05	2.5048e-05	7.67693e-06	3.407e-05	1.60814e-05	2.7029e-05	1.40732e-05	2.2656e-05	3.41279e-05	1.0234e-06	1.07129e-05	2.38296e-05	7.52216e-06	1.70603e-05	1.34963e-05
9.86872e-06	1.86477e-05	1.43664e-05	6.91909e-06	1.18418e-05	8.12898e-06	3.50914e-07	1.00264e-05	2.16579e-05	1.29887e-06	5.25802e-06	5.60788e-06	2.43775e-06	4.65291e-07	7.35378e-06	1.33101e-05	9.97876e-06	5.17176e-05	4.30498e-05	3.82729e-05	7.58424e-06	2.77051e-05	3.79283e-05	1.69438e-05	6.01775e-06	2.39663e-05	1.04506e-05	3.22584e-05	3.19142e-06	9.52009e-06	1.39481e-05	1.95335e-06	7.02677e-06	3.49726e-05	1.56956e-05	1.90203e-05	2.56163e-05	7.43063e-06	3.41758e-05	1.60402e-05	2.71342e-05	1.3764e-05	2.34322e-05	3.35206e-05	1.09848e-06	1.04141e-05	2.40627e-05	7.49066e-06	1.72575e-05	1.34257e-05
9.68994e-06	1.82825e-05	1.51363e-05	6.45766e-06	1.20641e-05	8.03462e-06	4.46971e-07	9.52435e-06	2.20673e-05	1.32968e-06	5.17764e-06	5.64617e-06	2.41865e-06	4.34153e-07	7.30226e-06	1.31721e-05	1.06113e-05	5.03382e-05	4.41508e-05	3.81124e-05	7.26382e-06	2.79519e-05	3.82287e-05	1.67175e-05	5.81119e-06	2.44423e-05	9.82639e-06	3.27703e-05	2.94922e-06	9.69424e-06	1.36707e-05	2.03833e-06	7.40867e-06	3.46329e-05	1.55193e-05	1.88028e-05	2.61642e-05	7.22033e-06	3.42434e-05	1.60293e-05	2.72227e-05	1.34598e-05	2.42148e-05	3.28918e-05	1.19481e-06	1.01114e-05	2.42822e-05	7.47771e-06	1.74426e-05	1.33576e-05
9.56536e-06	1.78818e-05	1.59085e-05	6.0042e-06	1.2283e-05	7.93673e-06	5.53685e-07	9.02266e-06	2.2453e-05	1.37739e-06	5.0952e-06	5.67861e-06	2.40566e-06	4.03152e-07	7.25911e-06	1.30153e-05	1.12711e-05	4.89386e-05	4.52414e-05	3.7968e-05	6.94438e-06	2.81928e-05	3.853e-05	1.64915e-05	5.61448e-06	2.49001e-05	9.2305e-06	3.32555e-05	2.72022e-06	9.86682e-06	1.33889e-05	2.12247e-06	7.80469e-06	3.42668e-05	1.53668e-05	1.85815e-05	2.66898e-05	7.04745e-06	3.42717e-05	1.60492e-05	2.7294e-05	1.31616e-05	2.50021e-05	3.22436e-05	1.3109e-06	9.80621e-06	2.44867e-05	7.484e-06	1.76153e-05	1.32926e-05
9.49495e-06	1.7447e-05	1.66804e-05	5.5612e-06	1.24964e-05	7.83673e-06	6.69743e-07	8.52305e-06	2.28137e-05	1.44206e-06	5.01107e-06	5.70544e-06	2.39857e-06	3.72347e-07	7.22385e-06	1.28408e-05	1.19555e-05	4.75237e-05	4.63177e-05	3.78413e-05	6.62602e-06	2.84269e-05	3.88331e-05	1.62652e-05	5.42858e-06	2.53379e-05	8.66457e-06	3.37127e-05	2.50468e-06	1.00376e-05	1.31035e-05	2.20552e-06	8.214e-06	3.38757e-05	1.52369e-05	1.83581e-05	2.71911e-05	6.91331e-06	3.426e-05	1.61003e-05	2.73475e-05	1.28703e-05	2.57924e-05	3.15779e-05	1.44526e-06	9.50003e-06	2.4675e-05	7.5101e-06	1.77752e-05	1.3231e-05
9.47841e-06	1.698e-05	1.7449e-05	5.13114e-06	1.27026e-05	7.73602e-06	7.93825e-07	8.02724e-06	2.31482e-05	1.52367e-06	4.92562e-06	5.72692e-06	2.39713e-06	3.41849e-07	7.19589e-06	1.265e-05	1.26611e-05	4.60979e-05	4.7376e-05	3.77341e-05	6.30895e-06	2.86531e-05	3.91391e-05	1.60378e-05	5.25447e-06	2.57543e-05	8.13023e-06	3.41408e-05	2.30284e-06	1.02064e-05	1.28152e-05	2.2873e-06	8.63569e-06	3.34607e-05	1.51282e-05	1.81344e-05	2.76664e-05	6.81903e-06	3.42075e-05	1.61831e-05	2.73827e-05	1.25871e-05	2.65839e-05	3.08967e-05	1.59636e-06	9.19427e-06	2.48456e-05	7.55654e-06	1.79223e-05	1.31731e-05
9.51518e-06	1.64826e-05	1.82117e-05	4.71651e-06	1.28996e-05	7.63601e-06	9.24614e-07	7.53688e-06	2.34555e-05	1.62211e-06	4.83924e-06	5.74335e-06	2.40103e-06	3.11815e-07	7.17461e-06	1.24445e-05	1.3385e-05	4.46658e-05	4.84125e-05	3.76477e-05	5.9935e-06	2.88701e-05	3.9449e-05	1.58088e-05	5.09313e-06	2.61478e-05	7.62907e-06	3.45389e-05	2.11492e-06	1.0373e-05	1.25244e-05	2.36757e-06	9.06876e-06	3.30236e-05	1.50392e-05	1.79122e-05	2.81142e-05	6.76559e-06	3.41139e-05	1.62976e-05	2.73993e-05	1.23128e-05	2.7375e-05	3.02019e-05	1.76271e-06	8.89037e-06	2.49975e-05	7.6237e-06	1.80565e-05	1.31192e-05
9.60445e-06	1.59569e-05	1.89655e-05	4.31976e-06	1.30856e-05	7.53809e-06	1.06081e-06	7.05357e-06	2.37344e-05	1.7372e-06	4.75233e-06	5.75505e-06	2.40993e-06	2.82446e-07	7.15933e-06	1.22257e-05	1.41241e-05	4.3232e-05	4.94239e-05	3.75833e-05	5.68007e-06	2.90769e-05	3.97639e-05	1.55774e-05	4.94552e-06	2.65168e-05	7.16261e-06	3.49059e-05	1.94111e-06	1.05371e-05	1.2232e-05	2.44615e-06	9.51219e-06	3.25659e-05	1.49682e-05	1.76933e-05	2.8533e-05	6.7538e-06	3.39787e-05	1.64438e-05	2.73971e-05	1.20483e-05	2.81641e-05	2.94955e-05	1.94276e-06	8.58969e-06	2.51296e-05	7.71192e-06	1.81777e-05	1.30695e-05
9.74513e-06	1.54052e-05	1.97074e-05	3.9433e-06	1.32587e-05	7.44361e-06	1.20112e-06	6.57883e-06	2.39842e-05	1.86866e-06	4.6653e-06	5.76238e-06	2.42344e-06	2.53983e-07	7.14932e-06	1.19951e-05	1.48752e-05	4.18007e-05	5.0407e-05	3.75419e-05	5.3692e-06	2.92721e-05	4.00849e-05	1.5343e-05	4.81261e-06	2.68599e-05	6.73229e-06	3.52408e-05	1.78157e-06	1.06985e-05	1.19386e-05	2.52285e-06	9.96488e-06	3.20892e-05	1.49137e-05	1.74793e-05	2.89214e-05	6.78429e-06	3.38019e-05	1.66218e-05	2.73759e-05	1.17945e-05	2.89495e-05	2.87796e-05	2.13502e-06	8.29359e-06	2.52407e-05	7.82138e-06	1.82861e-05	1.30243e-05
9.93592e-06	1.48299e-05	2.04347e-05	3.5895e-06	1.34174e-05	7.35388e-06	1.3443e-06	6.11413e-06	2.4204e-05	2.01614e-06	4.57855e-06	5.76574e-06	2.44113e-06	2.26699e-07	7.14379e-06	1.17544e-05	1.56354e-05	4.03764e-05	5.13587e-05	3.75243e-05	5.0615e-06	2.94546e-05	4.0413e-05	1.51049e-05	4.6953e-06	2.71757e-05	6.33949e-06	3.55427e-05	1.63643e-06	1.0857e-05	1.16449e-05	2.59747e-06	1.04257e-05	3.15954e-05	1.4874e-05	1.72718e-05	2.92782e-05	6.8575e-06	3.35835e-05	1.68311e-05	2.73355e-05	1.1552e-05	2.97297e-05	2.80558e-05	2.33799e-06	8.00336e-06	2.533e-05	7.95221e-06	1.83818e-05	1.29836e-05
1.01752e-05	1.42336e-05	2.11444e-05	3.26064e-06	1.35598e-05	7.27016e-06	1.48914e-06	5.66085e-06	2.43934e-05	2.17918e-06	4.49249e-06	5.76552e-06	2.46254e-06	2.00902e-07	7.14194e-06	1.1505e-05	1.64016e-05	3.89629e-05	5.22762e-05	3.75312e-05	4.75769e-06	2.96231e-05	4.07493e-05	1.48624e-05	4.5945e-06	2.7463e-05	5.98552e-06	3.58109e-05	1.50581e-06	1.10124e-05	1.13515e-05	2.66985e-06	1.08934e-05	3.10862e-05	1.48473e-05	1.70726e-05	2.96025e-05	6.97371e-06	3.33236e-05	1.70715e-05	2.72762e-05	1.13217e-05	3.05032e-05	2.73262e-05	2.5502e-06	7.72024e-06	2.53967e-05	8.10441e-06	1.8465e-05	1.29474e-05
1.04613e-05	1.36188e-05	2.18337e-05	2.95892e-06	1.36845e-05	7.19364e-06	1.63448e-06	5.22026e-06	2.45518e-05	2.3573e-06	4.40754e-06	5.76217e-06	2.4872e-06	1.7692e-07	7.14295e-06	1.12487e-05	1.71709e-05	3.75644e-05	5.31571e-05	3.75628e-05	4.45859e-06	2.97764e-05	4.10949e-05	1.4615e-05	4.51107e-06	2.77203e-05	5.67159e-06	3.60445e-05	1.38979e-06	1.11644e-05	1.10593e-05	2.73982e-06	1.13669e-05	3.05638e-05	1.4832e-05	1.6883e-05	2.98932e-05	7.13299e-06	3.30227e-05	1.73423e-05	2.71979e-05	1.11042e-05	3.12685e-05	2.65926e-05	2.77021e-06	7.44541e-06	2.54399e-05	8.27788e-06	1.85361e-05	1.2916e-05
1.07922e-05	1.29884e-05	2.24998e-05	2.68643e-06	1.37899e-05	7.12545e-06	1.77919e-06	4.79357e-06	2.46789e-05	2.54989e-06	4.32412e-06	5.75613e-06	2.51458e-06	1.55106e-07	7.14596e-06	1.09869e-05	1.79404e-05	3.61847e-05	5.3999e-05	3.76193e-05	4.16509e-06	2.99132e-05	4.14506e-05	1.4362e-05	4.44583e-06	2.79465e-05	5.39882e-06	3.6243e-05	1.2884e-06	1.13129e-05	1.07688e-05	2.80724e-06	1.18447e-05	3.00299e-05	1.48261e-05	1.67045e-05	3.01498e-05	7.33524e-06	3.26814e-05	1.76429e-05	2.71009e-05	1.09e-05	3.20242e-05	2.58567e-05	2.9966e-06	7.18001e-06	2.54591e-05	8.47242e-06	1.85956e-05	1.28891e-05
1.11656e-05	1.23453e-05	2.31399e-05	2.44515e-06	1.38746e-05	7.06662e-06	1.92225e-06	4.38189e-06	2.47745e-05	2.75631e-06	4.24262e-06	5.74787e-06	2.54417e-06	1.35826e-07	7.15013e-06	1.07213e-05	1.87072e-05	3.48272e-05	5.47999e-05	3.77007e-05	3.87818e-06	3.00324e-05	4.18176e-05	1.41029e-05	4.39952e-06	2.81405e-05	5.16822e-06	3.64056e-05	1.20166e-06	1.14576e-05	1.04808e-05	2.87197e-06	1.23257e-05	2.94866e-05	1.4828e-05	1.65384e-05	3.03717e-05	7.58016e-06	3.23004e-05	1.79724e-05	2.69855e-05	1.07098e-05	3.27691e-05	2.51203e-05	3.22801e-06	6.92508e-06	2.54537e-05	8.68772e-06	1.86438e-05	1.28668e-05
1.15792e-05	1.16923e-05	2.37513e-05	2.23693e-06	1.39375e-05	7.01811e-06	2.06266e-06	3.9862e-06	2.48385e-05	2.97582e-06	4.16346e-06	5.73787e-06	2.57543e-06	1.19454e-07	7.1546e-06	1.04533e-05	1.94688e-05	3.34954e-05	5.55582e-05	3.78065e-05	3.59889e-06	3.01328e-05	4.21965e-05	1.38371e-05	4.37286e-06	2.83013e-05	4.98073e-06	3.65319e-05	1.12956e-06	1.15984e-05	1.0196e-05	2.93388e-06	1.28086e-05	2.89361e-05	1.48359e-05	1.63859e-05	3.05584e-05	7.86726e-06	3.18806e-05	1.83298e-05	2.68521e-05	1.05339e-05	3.35017e-05	2.4385e-05	3.46311e-06	6.68161e-06	2.54233e-05	8.9234e-06	1.86814e-05	1.28488e-05
1.20305e-05	1.10325e-05	2.43315e-05	2.06346e-06	1.39773e-05	6.98076e-06	2.19952e-06	3.60741e-06	2.48709e-05	3.20766e-06	4.08703e-06	5.72661e-06	2.6078e-06	1.06371e-07	7.15851e-06	1.01844e-05	2.02226e-05	3.21925e-05	5.62724e-05	3.79363e-05	3.32835e-06	3.02133e-05	4.25882e-05	1.35643e-05	4.36648e-06	2.84278e-05	4.83715e-06	3.66214e-05	1.07203e-06	1.17351e-05	9.91502e-06	2.99287e-06	1.32919e-05	2.83802e-05	1.48479e-05	1.62483e-05	3.07099e-05	8.19588e-06	3.14232e-05	1.8714e-05	2.67012e-05	1.03729e-05	3.4221e-05	2.36525e-05	3.70063e-06	6.45051e-06	2.53676e-05	9.17894e-06	1.8709e-05	1.28351e-05
1.25167e-05	1.03688e-05	2.4878e-05	1.92629e-06	1.39931e-05	6.95531e-06	2.33202e-06	3.24631e-06	2.4872e-05	3.45098e-06	4.01371e-06	5.7146e-06	2.64075e-06	9.69568e-08	7.16105e-06	9.91617e-06	2.09662e-05	3.09213e-05	5.69413e-05	3.80893e-05	3.06772e-06	3.02729e-05	4.29934e-05	1.32841e-05	4.38094e-06	2.85193e-05	4.73817e-06	3.66738e-05	1.02898e-06	1.18675e-05	9.63854e-06	3.04882e-06	1.37745e-05	2.78213e-05	1.48625e-05	1.61264e-05	3.08259e-05	8.56516e-06	3.09294e-05	1.91238e-05	2.65333e-05	1.0227e-05	3.49257e-05	2.29243e-05	3.93933e-06	6.2326e-06	2.52863e-05	9.45375e-06	1.87273e-05	1.28254e-05
1.30349e-05	9.7044e-06	2.53884e-05	1.82679e-06	1.3984e-05	6.9424e-06	2.4594e-06	2.90357e-06	2.4842e-05	3.7049e-06	3.94388e-06	5.70232e-06	2.67371e-06	9.15839e-08	7.16139e-06	9.64985e-06	2.16972e-05	2.96846e-05	5.75641e-05	3.82645e-05	2.8182e-06	3.03107e-05	4.34127e-05	1.29961e-05	4.41671e-06	2.8575e-05	4.68437e-06	3.66888e-05	1.00029e-06	1.19956e-05	9.36723e-06	3.10166e-06	1.42548e-05	2.72612e-05	1.48778e-05	1.60213e-05	3.09068e-05	8.97407e-06	3.04007e-05	1.95578e-05	2.63492e-05	1.00966e-05	3.56147e-05	2.22018e-05	4.17805e-06	6.02864e-06	2.51794e-05	9.74714e-06	1.87371e-05	1.28193e-05
1.35823e-05	9.04228e-06	2.58607e-05	1.76616e-06	1.39495e-05	6.94255e-06	2.58102e-06	2.57977e-06	2.47814e-05	3.96848e-06	3.8779e-06	5.69029e-06	2.70615e-06	9.06144e-08	7.15877e-06	9.38678e-06	2.24137e-05	2.84848e-05	5.81402e-05	3.84607e-05	2.58106e-06	3.03258e-05	4.38465e-05	1.27001e-05	4.47418e-06	2.85942e-05	4.67619e-06	3.66662e-05	9.85794e-07	1.21191e-05	9.10169e-06	3.15131e-06	1.47316e-05	2.67021e-05	1.48922e-05	1.59336e-05	3.09528e-05	9.42139e-06	2.98387e-05	2.00145e-05	2.61496e-05	9.98191e-06	3.62871e-05	2.14866e-05	4.41568e-06	5.83929e-06	2.50469e-05	1.00583e-05	1.87392e-05	1.28167e-05
1.41558e-05	8.3855e-06	2.62926e-05	1.74541e-06	1.38889e-05	6.95615e-06	2.69631e-06	2.27537e-06	2.46907e-05	4.24075e-06	3.8161e-06	5.67898e-06	2.73755e-06	9.4394e-08	7.15243e-06	9.12819e-06	2.31135e-05	2.73241e-05	5.86694e-05	3.86767e-05	2.35756e-06	3.03174e-05	4.42951e-05	1.23962e-05	4.55365e-06	2.85766e-05	4.71393e-06	3.66059e-05	9.85279e-07	1.2238e-05	8.84255e-06	3.19771e-06	1.52036e-05	2.61461e-05	1.49042e-05	1.5864e-05	3.09644e-05	9.90575e-06	2.92451e-05	2.04922e-05	2.59353e-05	9.88312e-06	3.69418e-05	2.07799e-05	4.65118e-06	5.66514e-06	2.48888e-05	1.03865e-05	1.87344e-05	1.28172e-05
1.47521e-05	7.73709e-06	2.66823e-05	1.76534e-06	1.38019e-05	6.98346e-06	2.8048e-06	1.99072e-06	2.45706e-05	4.52072e-06	3.75882e-06	5.66889e-06	2.7674e-06	1.03247e-07	7.14168e-06	8.8752e-06	2.37949e-05	2.62045e-05	5.91515e-05	3.89108e-05	2.14897e-06	3.02851e-05	4.47588e-05	1.20842e-05	4.6553e-06	2.85216e-05	4.79779e-06	3.6508e-05	9.98503e-07	1.23522e-05	8.59037e-06	3.24083e-06	1.56695e-05	2.55952e-05	1.49122e-05	1.5813e-05	3.09422e-05	1.04256e-05	2.86218e-05	2.09893e-05	2.57072e-05	9.80038e-06	3.7578e-05	2.0083e-05	4.88355e-06	5.50668e-06	2.47054e-05	1.07306e-05	1.87238e-05	1.28203e-05
1.53681e-05	7.10002e-06	2.70281e-05	1.82657e-06	1.36883e-05	7.02463e-06	2.90611e-06	1.72607e-06	2.44218e-05	4.80735e-06	3.70636e-06	5.66049e-06	2.7952e-06	1.17474e-07	7.12586e-06	8.62889e-06	2.44563e-05	2.51276e-05	5.95868e-05	3.91612e-05	1.95658e-06	3.02282e-05	4.52377e-05	1.17642e-05	4.77923e-06	2.84291e-05	4.9278e-06	3.63726e-05	1.02518e-06	1.24616e-05	8.34574e-06	3.28062e-06	1.61278e-05	2.50512e-05	1.49147e-05	1.57811e-05	3.08871e-05	1.09793e-05	2.79709e-05	2.15039e-05	2.54661e-05	9.7338e-06	3.81948e-05	1.93972e-05	5.11188e-06	5.36433e-06	2.44971e-05	1.10898e-05	1.87082e-05	1.28257e-05
1.60005e-05	6.47721e-06	2.73285e-05	1.92948e-06	1.35482e-05	7.07967e-06	2.99996e-06	1.48156e-06	2.42452e-05	5.0996e-06	3.65898e-06	5.65424e-06	2.8205e-06	1.37344e-07	7.10438e-06	8.39018e-06	2.50962e-05	2.40948e-05	5.9976e-05	3.94262e-05	1.78167e-06	3.01464e-05	4.57315e-05	1.14366e-05	4.92541e-06	2.82989e-05	5.10386e-06	3.61999e-05	1.065e-06	1.25662e-05	8.10916e-06	3.31707e-06	1.65775e-05	2.45163e-05	1.49104e-05	1.57684e-05	3.08001e-05	1.15649e-05	2.72945e-05	2.20341e-05	2.52132e-05	9.68342e-06	3.87915e-05	1.87235e-05	5.33531e-06	5.23843e-06	2.42642e-05	1.14629e-05	1.86886e-05	1.2833e-05
1.66461e-05	5.87148e-06	2.75822e-05	2.07428e-06	1.33816e-05	7.14848e-06	3.08615e-06	1.25723e-06	2.40419e-05	5.3964e-06	3.61696e-06	5.6506e-06	2.84287e-06	1.63093e-07	7.07669e-06	8.15995e-06	2.57133e-05	2.31074e-05	6.03196e-05	3.97036e-05	1.62547e-06	3.00396e-05	4.62401e-05	1.11015e-05	5.0937e-06	2.81311e-05	5.32571e-06	3.59902e-05	1.11758e-06	1.2666e-05	7.88114e-06	3.35018e-06	1.70172e-05	2.39921e-05	1.48981e-05	1.57751e-05	3.06822e-05	1.21805e-05	2.65949e-05	2.2578e-05	2.49494e-05	9.64929e-06	3.93672e-05	1.8063e-05	5.55306e-06	5.1292e-06	2.40072e-05	1.18487e-05	1.86661e-05	1.28416e-05
1.73014e-05	5.2856e-06	2.77879e-05	2.26091e-06	1.31891e-05	7.2308e-06	3.1646e-06	1.05303e-06	2.38127e-05	5.69669e-06	3.58051e-06	5.64999e-06	2.86192e-06	1.94921e-07	7.04231e-06	7.93895e-06	2.63066e-05	2.21663e-05	6.06189e-05	3.99914e-05	1.48921e-06	2.99076e-05	4.6763e-05	1.07595e-05	5.28384e-06	2.79257e-05	5.59296e-06	3.5744e-05	1.18253e-06	1.27611e-05	7.66215e-06	3.37994e-06	1.74457e-05	2.34805e-05	1.48764e-05	1.58011e-05	3.05348e-05	1.28239e-05	2.58744e-05	2.31335e-05	2.46759e-05	9.63138e-06	3.99214e-05	1.74167e-05	5.7644e-06	5.03683e-06	2.37268e-05	1.22461e-05	1.86417e-05	1.28511e-05
1.79633e-05	4.7222e-06	2.79448e-05	2.48914e-06	1.2971e-05	7.32628e-06	3.23528e-06	8.68798e-07	2.35589e-05	5.99941e-06	3.54983e-06	5.65281e-06	2.87728e-06	2.32988e-07	7.00084e-06	7.72781e-06	2.68751e-05	2.12721e-05	6.0875e-05	4.02871e-05	1.37404e-06	2.97506e-05	4.72995e-05	1.04112e-05	5.49545e-06	2.76832e-05	5.90506e-06	3.54617e-05	1.2594e-06	1.28513e-05	7.45262e-06	3.40639e-06	1.7862e-05	2.29833e-05	1.48444e-05	1.58463e-05	3.03592e-05	1.3493e-05	2.51356e-05	2.36984e-05	2.43937e-05	9.62966e-06	4.04534e-05	1.67856e-05	5.96868e-06	4.9614e-06	2.34236e-05	1.26539e-05	1.86165e-05	1.28611e-05
1.86284e-05	4.18379e-06	2.80521e-05	2.75849e-06	1.27282e-05	7.43441e-06	3.29828e-06	7.04298e-07	2.32816e-05	6.3035e-06	3.5251e-06	5.65944e-06	2.88865e-06	2.7741e-07	6.95191e-06	7.52708e-06	2.7418e-05	2.04253e-05	6.10893e-05	4.05884e-05	1.28106e-06	2.95689e-05	4.7849e-05	1.00573e-05	5.72803e-06	2.74039e-05	6.26131e-06	3.5144e-05	1.34772e-06	1.29369e-05	7.25296e-06	3.42956e-06	1.82648e-05	2.25019e-05	1.48011e-05	1.59105e-05	3.01569e-05	1.41855e-05	2.4381e-05	2.42706e-05	2.4104e-05	9.64406e-06	4.09626e-05	1.61705e-05	6.16531e-06	4.9029e-06	2.30984e-05	1.30707e-05	1.85916e-05	1.28709e-05
1.92936e-05	3.67276e-06	2.81094e-05	3.06827e-06	1.24614e-05	7.55458e-06	3.35375e-06	5.59205e-07	2.29822e-05	6.60792e-06	3.50645e-06	5.67024e-06	2.89575e-06	3.28259e-07	6.89527e-06	7.33719e-06	2.79349e-05	1.96262e-05	6.12635e-05	4.08929e-05	1.21132e-06	2.93629e-05	4.84103e-05	9.69868e-06	5.98095e-06	2.70885e-05	6.66086e-06	3.47917e-05	1.44697e-06	1.30178e-05	7.06353e-06	3.44948e-06	1.86531e-05	2.2038e-05	1.47456e-05	1.59932e-05	2.99298e-05	1.48988e-05	2.36131e-05	2.4848e-05	2.3808e-05	9.6745e-06	4.14486e-05	1.55721e-05	6.35376e-06	4.86127e-06	2.27521e-05	1.34952e-05	1.85679e-05	1.28802e-05
1.99557e-05	3.19136e-06	2.81165e-05	3.41758e-06	1.21718e-05	7.68607e-06	3.40195e-06	4.33116e-07	2.26618e-05	6.91165e-06	3.49399e-06	5.68553e-06	2.89838e-06	3.85561e-07	6.83071e-06	7.15848e-06	2.84252e-05	1.88747e-05	6.13996e-05	4.11981e-05	1.16576e-06	2.91334e-05	4.89823e-05	9.33628e-06	6.25345e-06	2.67377e-05	7.10272e-06	3.44056e-05	1.55661e-06	1.30942e-05	6.88467e-06	3.46622e-06	1.90259e-05	2.1593e-05	1.46772e-05	1.60938e-05	2.96795e-05	1.56305e-05	2.28347e-05	2.54282e-05	2.35068e-05	9.72089e-06	4.19107e-05	1.49912e-05	6.53358e-06	4.83638e-06	2.23855e-05	1.39261e-05	1.85465e-05	1.28884e-05
2.06115e-05	2.74166e-06	2.80732e-05	3.80531e-06	1.18604e-05	7.82803e-06	3.44319e-06	3.25557e-07	2.2322e-05	7.21368e-06	3.48779e-06	5.7056e-06	2.89634e-06	4.49295e-07	6.75809e-06	6.99116e-06	2.88887e-05	1.81706e-05	6.14993e-05	4.15012e-05	1.14525e-06	2.88811e-05	4.95637e-05	8.97124e-06	6.54464e-06	2.63524e-05	7.58573e-06	3.39867e-05	1.67603e-06	1.31662e-05	6.71666e-06	3.47983e-06	1.93823e-05	2.11682e-05	1.45952e-05	1.62117e-05	2.94078e-05	1.63781e-05	2.20485e-05	2.60091e-05	2.32015e-05	9.78313e-06	4.23486e-05	1.44285e-05	6.70436e-06	4.82799e-06	2.19997e-05	1.43621e-05	1.85286e-05	1.2895e-05
2.12582e-05	2.32559e-06	2.79797e-05	4.23013e-06	1.15288e-05	7.97954e-06	3.47785e-06	2.35989e-07	2.1964e-05	7.51306e-06	3.48788e-06	5.73071e-06	2.88954e-06	5.19388e-07	6.67735e-06	6.83536e-06	2.93254e-05	1.75136e-05	6.15649e-05	4.17999e-05	1.15053e-06	2.8607e-05	5.01529e-05	8.60481e-06	6.85353e-06	2.59337e-05	8.10861e-06	3.35359e-05	1.80464e-06	1.32339e-05	6.55978e-06	3.4904e-06	1.97214e-05	2.07648e-05	1.44993e-05	1.63461e-05	2.91168e-05	1.71389e-05	2.12571e-05	2.65884e-05	2.28934e-05	9.86109e-06	4.27618e-05	1.38846e-05	6.86576e-06	4.83584e-06	2.15958e-05	1.48016e-05	1.85151e-05	1.28996e-05
2.18927e-05	1.94488e-06	2.78365e-05	4.69054e-06	1.11783e-05	8.13954e-06	3.50638e-06	1.63816e-07	2.15893e-05	7.80887e-06	3.49428e-06	5.76107e-06	2.87789e-06	5.95722e-07	6.58852e-06	6.6911e-06	2.97353e-05	1.69031e-05	6.15986e-05	4.20914e-05	1.18226e-06	2.83124e-05	5.07483e-05	8.23839e-06	7.17899e-06	2.54827e-05	8.6699e-06	3.30544e-05	1.94177e-06	1.32975e-05	6.41424e-06	3.49801e-06	2.00423e-05	2.03838e-05	1.43889e-05	1.64962e-05	2.88085e-05	1.79103e-05	2.04635e-05	2.71639e-05	2.25836e-05	9.95467e-06	4.315e-05	1.33599e-05	7.01751e-06	4.85958e-06	2.11747e-05	1.52434e-05	1.8507e-05	1.29017e-05
2.25124e-05	1.60109e-06	2.76443e-05	5.18481e-06	1.08107e-05	8.30692e-06	3.5293e-06	1.08391e-07	2.11993e-05	8.10022e-06	3.50695e-06	5.79688e-06	2.8614e-06	6.7813e-07	6.49167e-06	6.55831e-06	3.01185e-05	1.63385e-05	6.16028e-05	4.23732e-05	1.24096e-06	2.79987e-05	5.13478e-05	7.87347e-06	7.51977e-06	2.50007e-05	9.26805e-06	3.25435e-05	2.08676e-06	1.33571e-05	6.28023e-06	3.50275e-06	2.03444e-05	2.00263e-05	1.42638e-05	1.66609e-05	2.8485e-05	1.86895e-05	1.96702e-05	2.77334e-05	2.22731e-05	1.00638e-05	4.35128e-05	1.28551e-05	7.15937e-06	4.89881e-06	2.07377e-05	1.56861e-05	1.85053e-05	1.29009e-05
2.31146e-05	1.2956e-06	2.74037e-05	5.71105e-06	1.04277e-05	8.48046e-06	3.54714e-06	6.90262e-08	2.07955e-05	8.38628e-06	3.52581e-06	5.83827e-06	2.84009e-06	7.66394e-07	6.38695e-06	6.43683e-06	3.04753e-05	1.58187e-05	6.15799e-05	4.26428e-05	1.32702e-06	2.76675e-05	5.19494e-05	7.51168e-06	7.8745e-06	2.44893e-05	9.90131e-06	3.20045e-05	2.23891e-06	1.3413e-05	6.15792e-06	3.50473e-06	2.06268e-05	1.96931e-05	1.41239e-05	1.68391e-05	2.81485e-05	1.94739e-05	1.88802e-05	2.82946e-05	2.19631e-05	1.01883e-05	4.38499e-05	1.23704e-05	7.29117e-06	4.95309e-06	2.0286e-05	1.61283e-05	1.85108e-05	1.28967e-05
2.36969e-05	1.02958e-06	2.7116e-05	6.2672e-06	1.00311e-05	8.6589e-06	3.56053e-06	4.49966e-08	2.03793e-05	8.66628e-06	3.55078e-06	5.88536e-06	2.81407e-06	8.60254e-07	6.27459e-06	6.32642e-06	3.08063e-05	1.53429e-05	6.15323e-05	4.28976e-05	1.4407e-06	2.73205e-05	5.25509e-05	7.15476e-06	8.24172e-06	2.395e-05	1.05679e-05	3.14388e-05	2.39749e-06	1.34653e-05	6.04741e-06	3.50404e-06	2.08891e-05	1.93849e-05	1.39693e-05	1.70297e-05	2.78011e-05	2.02609e-05	1.80959e-05	2.88456e-05	2.16546e-05	1.03281e-05	4.4161e-05	1.19064e-05	7.41279e-06	5.02189e-06	1.98207e-05	1.65687e-05	1.85245e-05	1.28887e-05
2.42568e-05	8.04005e-07	2.67824e-05	6.85103e-06	9.62301e-06	8.84089e-06	3.57008e-06	3.55507e-08	1.99521e-05	8.9395e-06	3.5817e-06	5.93822e-06	2.78349e-06	9.59403e-07	6.15487e-06	6.22677e-06	3.11118e-05	1.491e-05	6.14626e-05	4.31353e-05	1.58213e-06	2.69597e-05	5.31499e-05	6.80455e-06	8.61984e-06	2.33845e-05	1.12657e-05	3.08479e-05	2.56177e-06	1.35143e-05	5.94881e-06	3.50081e-06	2.11308e-05	1.91023e-05	1.38e-05	1.72314e-05	2.74451e-05	2.10476e-05	1.73203e-05	2.93841e-05	2.13487e-05	1.04832e-05	4.44457e-05	1.14634e-05	7.52416e-06	5.10468e-06	1.93431e-05	1.70059e-05	1.85472e-05	1.28767e-05
2.47923e-05	6.1966e-07	2.64043e-05	7.46017e-06	9.20545e-06	9.02505e-06	3.57647e-06	3.99175e-08	1.95155e-05	9.20528e-06	3.61841e-06	5.99686e-06	2.74854e-06	1.06349e-06	6.02814e-06	6.13747e-06	3.13926e-05	1.45187e-05	6.13732e-05	4.33534e-05	1.75127e-06	2.65871e-05	5.37439e-05	6.463e-06	9.00721e-06	2.27948e-05	1.19928e-05	3.02333e-05	2.73099e-06	1.35601e-05	5.86216e-06	3.49516e-06	2.13512e-05	1.88457e-05	1.36162e-05	1.74428e-05	2.70827e-05	2.18315e-05	1.65558e-05	2.99082e-05	2.10462e-05	1.06535e-05	4.47039e-05	1.10416e-05	7.62524e-06	5.20085e-06	1.88546e-05	1.74385e-05	1.85797e-05	1.28603e-05
2.53013e-05	4.77121e-07	2.59835e-05	8.0921e-06	8.78059e-06	9.20994e-06	3.58037e-06	5.7314e-08	1.90707e-05	9.46302e-06	3.6607e-06	6.06129e-06	2.70948e-06	1.17213e-06	5.89478e-06	6.05809e-06	3.16493e-05	1.41677e-05	6.12666e-05	4.35499e-05	1.94795e-06	2.62051e-05	5.43301e-05	6.13213e-06	9.40203e-06	2.21827e-05	1.27469e-05	2.95968e-05	2.90438e-06	1.36031e-05	5.78749e-06	3.4872e-06	2.15501e-05	1.86155e-05	1.34183e-05	1.76626e-05	2.67162e-05	2.261e-05	1.58051e-05	3.0416e-05	2.07481e-05	1.0839e-05	4.49352e-05	1.06413e-05	7.71604e-06	5.30978e-06	1.83563e-05	1.78654e-05	1.86226e-05	1.28392e-05
2.5782e-05	3.76763e-07	2.55217e-05	8.74419e-06	8.35065e-06	9.39413e-06	3.58249e-06	8.69529e-08	1.86192e-05	9.71221e-06	3.70832e-06	6.13143e-06	2.66661e-06	1.28489e-06	5.75525e-06	5.98812e-06	3.18827e-05	1.38559e-05	6.11454e-05	4.37225e-05	2.17185e-06	2.58161e-05	5.49057e-05	5.81406e-06	9.80249e-06	2.15503e-05	1.35257e-05	2.89399e-05	3.08117e-06	1.36434e-05	5.7248e-06	3.47708e-06	2.17271e-05	1.84119e-05	1.32068e-05	1.78893e-05	2.63477e-05	2.33805e-05	1.50706e-05	3.09056e-05	2.04552e-05	1.10396e-05	4.51395e-05	1.02627e-05	7.79662e-06	5.43082e-06	1.78496e-05	1.82854e-05	1.86766e-05	1.28132e-05
2.62328e-05	3.18761e-07	2.50211e-05	9.41371e-06	7.9179e-06	9.57612e-06	3.58352e-06	1.2805e-07	1.81623e-05	9.95238e-06	3.76101e-06	6.20721e-06	2.62028e-06	1.40132e-06	5.61004e-06	5.927e-06	3.20936e-05	1.35817e-05	6.10119e-05	4.38694e-05	2.42247e-06	2.54227e-05	5.54679e-05	5.51096e-06	1.02066e-05	2.08998e-05	1.43268e-05	2.82646e-05	3.26058e-06	1.36813e-05	5.67406e-06	3.46491e-06	2.1882e-05	1.82349e-05	1.29822e-05	1.81213e-05	2.59797e-05	2.41405e-05	1.43547e-05	3.13752e-05	2.01682e-05	1.12554e-05	4.53165e-05	9.90607e-06	7.86706e-06	5.56326e-06	1.73357e-05	1.86971e-05	1.87422e-05	1.27821e-05
2.66521e-05	3.03094e-07	2.44838e-05	1.00978e-05	7.48465e-06	9.75445e-06	3.58415e-06	1.7983e-07	1.77013e-05	1.01832e-05	3.81846e-06	6.28848e-06	2.57088e-06	1.52093e-06	5.4597e-06	5.87414e-06	3.22828e-05	1.33439e-05	6.08685e-05	4.39886e-05	2.69918e-06	2.50274e-05	5.60136e-05	5.22506e-06	1.06125e-05	2.02334e-05	1.51478e-05	2.75725e-05	3.44182e-06	1.3717e-05	5.6352e-06	3.45085e-06	2.20147e-05	1.80846e-05	1.27452e-05	1.83572e-05	2.56141e-05	2.48877e-05	1.36597e-05	3.18232e-05	1.98879e-05	1.14865e-05	4.54659e-05	9.57144e-06	7.9275e-06	5.70639e-06	1.6816e-05	1.90996e-05	1.882e-05	1.27458e-05
2.70388e-05	3.29545e-07	2.3912e-05	1.07936e-05	7.05322e-06	9.92764e-06	3.58507e-06	2.41537e-07	1.72374e-05	1.04042e-05	3.88034e-06	6.37508e-06	2.51886e-06	1.6432e-06	5.30478e-06	5.82893e-06	3.24512e-05	1.31409e-05	6.07174e-05	4.40787e-05	3.0012e-06	2.46333e-05	5.65398e-05	4.95864e-06	1.10181e-05	1.95535e-05	1.5986e-05	2.68656e-05	3.62412e-06	1.37508e-05	5.60815e-06	3.43502e-06	2.2125e-05	1.79607e-05	1.24966e-05	1.85954e-05	2.52531e-05	2.56196e-05	1.29879e-05	3.2248e-05	1.96148e-05	1.17328e-05	4.55876e-05	9.25897e-06	7.97807e-06	5.85948e-06	1.62918e-05	1.94917e-05	1.89104e-05	1.27042e-05
2.73917e-05	3.97709e-07	2.33084e-05	1.14981e-05	6.62595e-06	1.00942e-05	3.58694e-06	3.12437e-07	1.67718e-05	1.06153e-05	3.94628e-06	6.46679e-06	2.46467e-06	1.76759e-06	5.14591e-06	5.79074e-06	3.25997e-05	1.29715e-05	6.05607e-05	4.4138e-05	3.32759e-06	2.42431e-05	5.70432e-05	4.71399e-06	1.14212e-05	1.88624e-05	1.68389e-05	2.61457e-05	3.80671e-06	1.37828e-05	5.5928e-06	3.41757e-06	2.2213e-05	1.78629e-05	1.22371e-05	1.88342e-05	2.48989e-05	2.63341e-05	1.23413e-05	3.26482e-05	1.93495e-05	1.19945e-05	4.56814e-05	8.96871e-06	8.01897e-06	6.02179e-06	1.57642e-05	1.98724e-05	1.90138e-05	1.26572e-05
2.77101e-05	5.06998e-07	2.26755e-05	1.22084e-05	6.20517e-06	1.02528e-05	3.59039e-06	3.91824e-07	1.63056e-05	1.08163e-05	4.01591e-06	6.56336e-06	2.40884e-06	1.89357e-06	4.98369e-06	5.7589e-06	3.27292e-05	1.28343e-05	6.04004e-05	4.41654e-05	3.67725e-06	2.38599e-05	5.75208e-05	4.49342e-06	1.18199e-05	1.81627e-05	1.77037e-05	2.54148e-05	3.98884e-06	1.38133e-05	5.58904e-06	3.39863e-06	2.22787e-05	1.77909e-05	1.19679e-05	1.90721e-05	2.45535e-05	2.70291e-05	1.17218e-05	3.30226e-05	1.90924e-05	1.22718e-05	4.57471e-05	8.70073e-06	8.0504e-06	6.19254e-06	1.52347e-05	2.02408e-05	1.91303e-05	1.2605e-05
2.7993e-05	6.56649e-07	2.20159e-05	1.29213e-05	5.79318e-06	1.04019e-05	3.59604e-06	4.79029e-07	1.58398e-05	1.10071e-05	4.08882e-06	6.66453e-06	2.35189e-06	2.02055e-06	4.81878e-06	5.73277e-06	3.28406e-05	1.2728e-05	6.02384e-05	4.41598e-05	4.04896e-06	2.34868e-05	5.79692e-05	4.29925e-06	1.22119e-05	1.74567e-05	1.85778e-05	2.46749e-05	4.16976e-06	1.38424e-05	5.5967e-06	3.37834e-06	2.23222e-05	1.77441e-05	1.16897e-05	1.93075e-05	2.42187e-05	2.77027e-05	1.11314e-05	3.33698e-05	1.88439e-05	1.25647e-05	4.57845e-05	8.45504e-06	8.07261e-06	6.37097e-06	1.47043e-05	2.05959e-05	1.92603e-05	1.25475e-05
2.82402e-05	8.45727e-07	2.13325e-05	1.36339e-05	5.39225e-06	1.05403e-05	3.60444e-06	5.73422e-07	1.53756e-05	1.11876e-05	4.16457e-06	6.76996e-06	2.29439e-06	2.14798e-06	4.65182e-06	5.7117e-06	3.29347e-05	1.26513e-05	6.00764e-05	4.41203e-05	4.44137e-06	2.31268e-05	5.83852e-05	4.13377e-06	1.25952e-05	1.6747e-05	1.94585e-05	2.39278e-05	4.34875e-06	1.38704e-05	5.61564e-06	3.35685e-06	2.23437e-05	1.7722e-05	1.14038e-05	1.95388e-05	2.38965e-05	2.83528e-05	1.05716e-05	3.36889e-05	1.86043e-05	1.28734e-05	4.57935e-05	8.23163e-06	8.08585e-06	6.5563e-06	1.41744e-05	2.09371e-05	1.94037e-05	1.24849e-05
2.84511e-05	1.07314e-06	2.06282e-05	1.43431e-05	5.00458e-06	1.06667e-05	3.61611e-06	6.74418e-07	1.49137e-05	1.1358e-05	4.24272e-06	6.87932e-06	2.23692e-06	2.27528e-06	4.48348e-06	5.69506e-06	3.30123e-05	1.2603e-05	5.99159e-05	4.40463e-05	4.85296e-06	2.27832e-05	5.87658e-05	3.99925e-06	1.29677e-05	1.60361e-05	2.03429e-05	2.31756e-05	4.52511e-06	1.38975e-05	5.64568e-06	3.33429e-06	2.23434e-05	1.77237e-05	1.11113e-05	1.97644e-05	2.35886e-05	2.89779e-05	1.00439e-05	3.3979e-05	1.83737e-05	1.31982e-05	4.57738e-05	8.03045e-06	8.09039e-06	6.74777e-06	1.36461e-05	2.12634e-05	1.95608e-05	1.24175e-05
2.86257e-05	1.33765e-06	1.99058e-05	1.50459e-05	4.63233e-06	1.07798e-05	3.63151e-06	7.81478e-07	1.4455e-05	1.15183e-05	4.32282e-06	6.99224e-06	2.18008e-06	2.40189e-06	4.31442e-06	5.68225e-06	3.30742e-05	1.25821e-05	5.97582e-05	4.39372e-05	5.28213e-06	2.2459e-05	5.91075e-05	3.8979e-06	1.33271e-05	1.53267e-05	2.12283e-05	2.24202e-05	4.69818e-06	1.39238e-05	5.68662e-06	3.3108e-06	2.23218e-05	1.77485e-05	1.08134e-05	1.99828e-05	2.32966e-05	2.95764e-05	9.54994e-06	3.42392e-05	1.81523e-05	1.35393e-05	4.57255e-05	7.85145e-06	8.08655e-06	6.94459e-06	1.31204e-05	2.15743e-05	1.97313e-05	1.23453e-05
2.87639e-05	1.63788e-06	1.91684e-05	1.57394e-05	4.27756e-06	1.08785e-05	3.65105e-06	8.94118e-07	1.40002e-05	1.16687e-05	4.40438e-06	7.1083e-06	2.1245e-06	2.52725e-06	4.14528e-06	5.67267e-06	3.31212e-05	1.25875e-05	5.96045e-05	4.3793e-05	5.72716e-06	2.21576e-05	5.94075e-05	3.83186e-06	1.36715e-05	1.46212e-05	2.21119e-05	2.16636e-05	4.86731e-06	1.39494e-05	5.73827e-06	3.28651e-06	2.22791e-05	1.77955e-05	1.05113e-05	2.01926e-05	2.30221e-05	3.01468e-05	9.09075e-06	3.44689e-05	1.79401e-05	1.38968e-05	4.56482e-05	7.69452e-06	8.07463e-06	7.14599e-06	1.25986e-05	2.18691e-05	1.99151e-05	1.22688e-05
2.88659e-05	1.9723e-06	1.84189e-05	1.64206e-05	3.94224e-06	1.09617e-05	3.67506e-06	1.01191e-06	1.35502e-05	1.18095e-05	4.48692e-06	7.22709e-06	2.07077e-06	2.65081e-06	3.9767e-06	5.66579e-06	3.31539e-05	1.26184e-05	5.94559e-05	4.36135e-05	6.18621e-06	2.1882e-05	5.96625e-05	3.80321e-06	1.39988e-05	1.39221e-05	2.2991e-05	2.09077e-05	5.03191e-06	1.39745e-05	5.80043e-06	3.26156e-06	2.22158e-05	1.78636e-05	1.02062e-05	2.03922e-05	2.27665e-05	3.06878e-05	8.66748e-06	3.46676e-05	1.77371e-05	1.4271e-05	4.5542e-05	7.55955e-06	8.05496e-06	7.35122e-06	1.20817e-05	2.21474e-05	2.01122e-05	1.21882e-05
2.89322e-05	2.33931e-06	1.76604e-05	1.70868e-05	3.62824e-06	1.10287e-05	3.70384e-06	1.13447e-06	1.31054e-05	1.19408e-05	4.56995e-06	7.34816e-06	2.01954e-06	2.77204e-06	3.80931e-06	5.6611e-06	3.31729e-05	1.26738e-05	5.93129e-05	4.3399e-05	6.65737e-06	2.16353e-05	5.98698e-05	3.8139e-06	1.43071e-05	1.32319e-05	2.38629e-05	2.01544e-05	5.19142e-06	1.39991e-05	5.87286e-06	3.23607e-06	2.21323e-05	1.79519e-05	9.89959e-06	2.05803e-05	2.25311e-05	3.11983e-05	8.28104e-06	3.48349e-05	1.75431e-05	1.46623e-05	4.54068e-05	7.44638e-06	8.0279e-06	7.55951e-06	1.15707e-05	2.24087e-05	2.03222e-05	1.21039e-05
2.8963e-05	2.73716e-06	1.68959e-05	1.77351e-05	3.33731e-06	1.10783e-05	3.73758e-06	1.26148e-06	1.26664e-05	1.20632e-05	4.65298e-06	7.47103e-06	1.97141e-06	2.89046e-06	3.6437e-06	5.65816e-06	3.31786e-05	1.27532e-05	5.91762e-05	4.315e-05	7.13864e-06	2.14207e-05	6.00263e-05	3.86581e-06	1.45945e-05	1.25532e-05	2.4725e-05	1.94055e-05	5.3453e-06	1.40234e-05	5.95535e-06	3.21017e-06	2.20293e-05	1.80592e-05	9.59268e-06	2.07555e-05	2.2317e-05	3.16774e-05	7.9322e-06	3.49707e-05	1.73579e-05	1.50707e-05	4.52425e-05	7.35484e-06	7.99382e-06	7.77013e-06	1.10665e-05	2.26525e-05	2.05448e-05	1.20164e-05
2.89591e-05	3.16402e-06	1.61284e-05	1.8363e-05	3.07107e-06	1.11101e-05	3.77642e-06	1.39269e-06	1.22337e-05	1.2177e-05	4.73552e-06	7.59524e-06	1.927e-06	3.00557e-06	3.48043e-06	5.65658e-06	3.31716e-05	1.28559e-05	5.90461e-05	4.28671e-05	7.62796e-06	2.12409e-05	6.01296e-05	3.96065e-06	1.48592e-05	1.18881e-05	2.55745e-05	1.86629e-05	5.49309e-06	1.40473e-05	6.04766e-06	3.18399e-06	2.19072e-05	1.81843e-05	9.28684e-06	2.09167e-05	2.21254e-05	3.21243e-05	7.62156e-06	3.50748e-05	1.71813e-05	1.54967e-05	4.5049e-05	7.28472e-06	7.95309e-06	7.98234e-06	1.05701e-05	2.28786e-05	2.07795e-05	1.19261e-05
2.89212e-05	3.61801e-06	1.53608e-05	1.89679e-05	2.83102e-06	1.11232e-05	3.82042e-06	1.52789e-06	1.18077e-05	1.22826e-05	4.81707e-06	7.72027e-06	1.88689e-06	3.11695e-06	3.32003e-06	5.65601e-06	3.31521e-05	1.29815e-05	5.89228e-05	4.2551e-05	8.12322e-06	2.1099e-05	6.0177e-05	4.10001e-06	1.50995e-05	1.12391e-05	2.64091e-05	1.79284e-05	5.63437e-06	1.4071e-05	6.14957e-06	3.15763e-06	2.17667e-05	1.8326e-05	8.98341e-06	2.10625e-05	2.1957e-05	3.25383e-05	7.34958e-06	3.51472e-05	1.70129e-05	1.59405e-05	4.48264e-05	7.23577e-06	7.9061e-06	8.19542e-06	1.00824e-05	2.30868e-05	2.1026e-05	1.18336e-05
2.88501e-05	4.09713e-06	1.45962e-05	1.95474e-05	2.61849e-06	1.11173e-05	3.86958e-06	1.66695e-06	1.13887e-05	1.23805e-05	4.89716e-06	7.84563e-06	1.85168e-06	3.2242e-06	3.16301e-06	5.65618e-06	3.31205e-05	1.31297e-05	5.88061e-05	4.2203e-05	8.62226e-06	2.09975e-05	6.01662e-05	4.28531e-06	1.53138e-05	1.06084e-05	2.72261e-05	1.72035e-05	5.76874e-06	1.40943e-05	6.26083e-06	3.13121e-06	2.16084e-05	1.8483e-05	8.68373e-06	2.1192e-05	2.18126e-05	3.29189e-05	7.11654e-06	3.51881e-05	1.68523e-05	1.64022e-05	4.45748e-05	7.20774e-06	7.85326e-06	8.40868e-06	9.60412e-06	2.32768e-05	2.12836e-05	1.17394e-05
2.87468e-05	4.59937e-06	1.38373e-05	2.00993e-05	2.43468e-06	1.10919e-05	3.92379e-06	1.80976e-06	1.09769e-05	1.24712e-05	4.9753e-06	7.97079e-06	1.82191e-06	3.32694e-06	3.00982e-06	5.65689e-06	3.30768e-05	1.33002e-05	5.86959e-05	4.18242e-05	9.12291e-06	2.09392e-05	6.0095e-05	4.51781e-06	1.55006e-05	9.99805e-06	2.80234e-05	1.649e-05	5.89589e-06	1.41173e-05	6.38121e-06	3.10484e-06	2.14331e-05	1.86538e-05	8.38914e-06	2.1304e-05	2.16929e-05	3.32659e-05	6.9226e-06	3.51979e-05	1.6699e-05	1.68822e-05	4.42941e-05	7.20032e-06	7.79499e-06	8.62143e-06	9.13614e-06	2.34486e-05	2.15519e-05	1.1644e-05
2.86124e-05	5.12266e-06	1.3087e-05	2.06216e-05	2.28061e-06	1.10468e-05	3.98291e-06	1.9563e-06	1.05726e-05	1.25553e-05	5.05104e-06	8.09525e-06	1.79812e-06	3.42488e-06	2.86085e-06	5.658e-06	3.30211e-05	1.34931e-05	5.85916e-05	4.14161e-05	9.62298e-06	2.09264e-05	5.99616e-05	4.79857e-06	1.56587e-05	9.4101e-06	2.87985e-05	1.57893e-05	6.01555e-06	1.41399e-05	6.51047e-06	3.07863e-06	2.12414e-05	1.88373e-05	8.10095e-06	2.13978e-05	2.15983e-05	3.35789e-05	6.76774e-06	3.51769e-05	1.65526e-05	1.73805e-05	4.39846e-05	7.21316e-06	7.73172e-06	8.833e-06	8.67916e-06	2.36022e-05	2.18301e-05	1.15481e-05
2.8448e-05	5.66488e-06	1.23479e-05	2.11121e-05	2.15713e-06	1.09819e-05	4.04669e-06	2.10658e-06	1.01758e-05	1.26334e-05	5.12394e-06	8.21847e-06	1.78078e-06	3.51773e-06	2.71648e-06	5.65945e-06	3.29534e-05	1.37082e-05	5.84926e-05	4.09802e-05	1.01203e-05	2.09614e-05	5.97641e-05	5.12846e-06	1.57867e-05	8.84645e-06	2.95495e-05	1.5103e-05	6.1275e-06	1.41621e-05	6.64836e-06	3.05267e-06	2.10341e-05	1.9032e-05	7.82044e-06	2.14724e-05	2.15291e-05	3.38582e-05	6.65182e-06	3.51256e-05	1.64125e-05	1.78975e-05	4.36463e-05	7.2459e-06	7.6639e-06	9.04274e-06	8.23384e-06	2.37375e-05	2.21177e-05	1.14522e-05
2.82549e-05	6.22394e-06	1.16227e-05	2.15693e-05	2.06496e-06	1.08971e-05	4.11482e-06	2.26068e-06	9.7867e-06	1.27059e-05	5.19356e-06	8.33995e-06	1.77038e-06	3.60528e-06	2.57701e-06	5.66123e-06	3.28736e-05	1.39458e-05	5.83981e-05	4.05183e-05	1.06127e-05	2.10462e-05	5.95013e-05	5.50813e-06	1.58838e-05	8.30886e-06	3.02742e-05	1.44325e-05	6.23157e-06	1.41836e-05	6.79465e-06	3.02705e-06	2.0812e-05	1.92364e-05	7.54887e-06	2.15272e-05	2.14854e-05	3.41037e-05	6.57454e-06	3.50446e-05	1.62782e-05	1.84332e-05	4.32796e-05	7.29812e-06	7.59199e-06	9.25002e-06	7.80082e-06	2.38547e-05	2.24139e-05	1.13571e-05
2.80343e-05	6.79769e-06	1.09139e-05	2.19914e-05	2.0046e-06	1.07926e-05	4.18693e-06	2.4187e-06	9.40526e-06	1.27734e-05	5.2595e-06	8.45916e-06	1.76731e-06	3.68737e-06	2.4427e-06	5.66342e-06	3.27814e-05	1.42061e-05	5.8307e-05	4.00323e-05	1.10981e-05	2.11827e-05	5.91719e-05	5.93803e-06	1.59489e-05	7.79895e-06	3.09708e-05	1.37789e-05	6.32767e-06	1.42045e-05	6.94909e-06	3.00186e-06	2.05758e-05	1.94492e-05	7.28747e-06	2.15616e-05	2.14674e-05	3.43157e-05	6.53548e-06	3.49348e-05	1.61489e-05	1.89878e-05	4.28846e-05	7.36937e-06	7.51647e-06	9.45422e-06	7.38068e-06	2.39539e-05	2.2718e-05	1.12634e-05
2.77875e-05	7.38403e-06	1.02239e-05	2.23772e-05	1.9764e-06	1.06687e-05	4.26256e-06	2.58078e-06	9.03148e-06	1.28367e-05	5.32139e-06	8.57561e-06	1.77196e-06	3.76389e-06	2.31375e-06	5.66616e-06	3.26766e-05	1.44894e-05	5.82182e-05	3.95242e-05	1.15744e-05	2.13723e-05	5.87749e-05	6.41836e-06	1.59815e-05	7.3182e-06	3.16375e-05	1.31436e-05	6.41574e-06	1.42245e-05	7.11146e-06	2.97719e-06	2.03265e-05	1.96689e-05	7.0374e-06	2.15749e-05	2.14749e-05	3.44947e-05	6.5341e-06	3.47969e-05	1.60241e-05	1.95612e-05	4.24618e-05	7.45917e-06	7.43781e-06	9.65475e-06	6.97395e-06	2.40353e-05	2.30292e-05	1.11717e-05
2.7516e-05	7.98086e-06	9.55493e-06	2.27253e-05	1.98052e-06	1.05258e-05	4.34121e-06	2.74713e-06	8.66531e-06	1.28962e-05	5.37886e-06	8.68879e-06	1.78465e-06	3.83479e-06	2.19032e-06	5.66966e-06	3.25588e-05	1.47962e-05	5.81304e-05	3.89961e-05	1.20396e-05	2.16166e-05	5.83098e-05	6.94911e-06	1.59809e-05	6.86794e-06	3.22728e-05	1.25275e-05	6.4958e-06	1.42434e-05	7.2815e-06	2.9531e-06	2.00647e-05	1.98941e-05	6.79978e-06	2.1567e-05	2.15077e-05	3.46413e-05	6.56974e-06	3.46318e-05	1.59031e-05	2.01534e-05	4.20116e-05	7.56697e-06	7.35654e-06	9.85102e-06	6.58113e-06	2.4099e-05	2.33467e-05	1.10827e-05
2.72211e-05	8.58609e-06	8.90912e-06	2.30348e-05	2.01697e-06	1.03643e-05	4.42232e-06	2.91795e-06	8.30666e-06	1.29524e-05	5.43161e-06	8.79822e-06	1.80566e-06	3.90008e-06	2.0725e-06	5.67421e-06	3.24276e-05	1.51269e-05	5.80422e-05	3.84504e-05	1.24918e-05	2.19165e-05	5.77763e-05	7.52999e-06	1.59468e-05	6.44931e-06	3.28751e-05	1.19316e-05	6.5679e-06	1.42612e-05	7.45898e-06	2.92968e-06	1.97914e-05	2.01234e-05	6.57569e-06	2.15373e-05	2.15654e-05	3.47561e-05	6.64162e-06	3.44405e-05	1.57853e-05	2.07645e-05	4.15343e-05	7.69219e-06	7.27316e-06	1.00425e-05	6.20265e-06	2.41455e-05	2.36698e-05	1.09971e-05
2.69042e-05	9.1977e-06	8.28846e-06	2.33048e-05	2.08556e-06	1.0185e-05	4.50525e-06	3.09349e-06	7.95541e-06	1.30061e-05	5.47934e-06	8.90344e-06	1.83521e-06	3.95981e-06	1.96034e-06	5.68013e-06	3.22825e-05	1.54823e-05	5.79521e-05	3.78892e-05	1.29291e-05	2.22729e-05	5.71742e-05	8.16051e-06	1.58791e-05	6.06332e-06	3.34433e-05	1.13569e-05	6.63217e-06	1.42775e-05	7.64366e-06	2.90697e-06	1.95074e-05	2.03554e-05	6.36613e-06	2.14859e-05	2.16476e-05	3.48399e-05	6.74886e-06	3.4224e-05	1.56701e-05	2.13942e-05	4.10307e-05	7.83422e-06	7.1882e-06	1.02285e-05	5.83892e-06	2.41749e-05	2.39975e-05	1.09155e-05
2.65668e-05	9.8137e-06	7.6948e-06	2.35348e-05	2.18594e-06	9.98842e-06	4.58935e-06	3.27401e-06	7.61143e-06	1.30576e-05	5.5218e-06	9.004e-06	1.87347e-06	4.01412e-06	1.85382e-06	5.68782e-06	3.21228e-05	1.58628e-05	5.78584e-05	3.7315e-05	1.33499e-05	2.26864e-05	5.65041e-05	8.83988e-06	1.57778e-05	5.71078e-06	3.39762e-05	1.08039e-05	6.68878e-06	1.42921e-05	7.8353e-06	2.88505e-06	1.92135e-05	2.05887e-05	6.17204e-06	2.14125e-05	2.17535e-05	3.48936e-05	6.89049e-06	3.39835e-05	1.55567e-05	2.20424e-05	4.05012e-05	7.99237e-06	7.10223e-06	1.04087e-05	5.4903e-06	2.41877e-05	2.43292e-05	1.08385e-05
2.62102e-05	1.04322e-05	7.12981e-06	2.37242e-05	2.3176e-06	9.77558e-06	4.6739e-06	3.45978e-06	7.27456e-06	1.31075e-05	5.55878e-06	9.09946e-06	1.92055e-06	4.06317e-06	1.7529e-06	5.69772e-06	3.19479e-05	1.62693e-05	5.77594e-05	3.67302e-05	1.37526e-05	2.31571e-05	5.57664e-05	9.56709e-06	1.56432e-05	5.39232e-06	3.44729e-05	1.02735e-05	6.73794e-06	1.43049e-05	8.03366e-06	2.86397e-06	1.89106e-05	2.0822e-05	5.9943e-06	2.13173e-05	2.18825e-05	3.49182e-05	7.06547e-06	3.37201e-05	1.54446e-05	2.27088e-05	3.99466e-05	8.16595e-06	7.01579e-06	1.05825e-05	5.1571e-06	2.41843e-05	2.4664e-05	1.07668e-05
2.5836e-05	1.10512e-05	6.59503e-06	2.38728e-05	2.47984e-06	9.54739e-06	4.75816e-06	3.65108e-06	6.94465e-06	1.31562e-05	5.59008e-06	9.18944e-06	1.9765e-06	4.10721e-06	1.65747e-06	5.71033e-06	3.17573e-05	1.67023e-05	5.76535e-05	3.61372e-05	1.41357e-05	2.36852e-05	5.4962e-05	1.03409e-05	1.54755e-05	5.10842e-06	3.49326e-05	9.76601e-06	6.77992e-06	1.43155e-05	8.23849e-06	2.84376e-06	1.85995e-05	2.10538e-05	5.83371e-06	2.12003e-05	2.20338e-05	3.49148e-05	7.27266e-06	3.3435e-05	1.53332e-05	2.3393e-05	3.93677e-05	8.35417e-06	6.92948e-06	1.07494e-05	4.8396e-06	2.41649e-05	2.50012e-05	1.0701e-05
2.54454e-05	1.1669e-05	6.09182e-06	2.39806e-05	2.67183e-06	9.30491e-06	4.84135e-06	3.84819e-06	6.62155e-06	1.32042e-05	5.61557e-06	9.27355e-06	2.04131e-06	4.14652e-06	1.56738e-06	5.72618e-06	3.15502e-05	1.71625e-05	5.75388e-05	3.55385e-05	1.44978e-05	2.42701e-05	5.40924e-05	1.11597e-05	1.52755e-05	4.85934e-06	3.53548e-05	9.28193e-06	6.81503e-06	1.43238e-05	8.44954e-06	2.82448e-06	1.82812e-05	2.1283e-05	5.69101e-06	2.10618e-05	2.22063e-05	3.48847e-05	7.51088e-06	3.31294e-05	1.52219e-05	2.40945e-05	3.87653e-05	8.55622e-06	6.84388e-06	1.09089e-05	4.53805e-06	2.41302e-05	2.53398e-05	1.06415e-05
2.50399e-05	1.22839e-05	5.6214e-06	2.40477e-05	2.89259e-06	9.04926e-06	4.92269e-06	4.05139e-06	6.30508e-06	1.32518e-05	5.63515e-06	9.35143e-06	2.11493e-06	4.18144e-06	1.48244e-06	5.74583e-06	3.1326e-05	1.76508e-05	5.74135e-05	3.49365e-05	1.48379e-05	2.49113e-05	5.3159e-05	1.20218e-05	1.5044e-05	4.64519e-06	3.57389e-05	8.82152e-06	6.84364e-06	1.43295e-05	8.66657e-06	2.80615e-06	1.79564e-05	2.15081e-05	5.56684e-06	2.09022e-05	2.23991e-05	3.48291e-05	7.77888e-06	3.28046e-05	1.51102e-05	2.48129e-05	3.81404e-05	8.77125e-06	6.75961e-06	1.10605e-05	4.25267e-06	2.40805e-05	2.56792e-05	1.05891e-05
2.46207e-05	1.28941e-05	5.18481e-06	2.40744e-05	3.14098e-06	8.78167e-06	5.00136e-06	4.26094e-06	5.99512e-06	1.32994e-05	5.64877e-06	9.42279e-06	2.19721e-06	4.21237e-06	1.40242e-06	5.76988e-06	3.10839e-05	1.81678e-05	5.72758e-05	3.43335e-05	1.51549e-05	2.56079e-05	5.21637e-05	1.29251e-05	1.47819e-05	4.46589e-06	3.60847e-05	8.38496e-06	6.86613e-06	1.43324e-05	8.8893e-06	2.7888e-06	1.76259e-05	2.17282e-05	5.46179e-06	2.07219e-05	2.26111e-05	3.47492e-05	8.07536e-06	3.24618e-05	1.49976e-05	2.55474e-05	3.74941e-05	8.99833e-06	6.6773e-06	1.12038e-05	3.98362e-06	2.40162e-05	2.60186e-05	1.05441e-05
2.41892e-05	1.34982e-05	4.78296e-06	2.40613e-05	3.41576e-06	8.50342e-06	5.07655e-06	4.47708e-06	5.69153e-06	1.33473e-05	5.65641e-06	9.48731e-06	2.28799e-06	4.23974e-06	1.32707e-06	5.79892e-06	3.08232e-05	1.8714e-05	5.71239e-05	3.3732e-05	1.54481e-05	2.63585e-05	5.11089e-05	1.38674e-05	1.44904e-05	4.32117e-06	3.63923e-05	7.9723e-06	6.88293e-06	1.43321e-05	9.11748e-06	2.77246e-06	1.72907e-05	2.19418e-05	5.37633e-06	2.05213e-05	2.2841e-05	3.46465e-05	8.39899e-06	3.21022e-05	1.48836e-05	2.62974e-05	3.68274e-05	9.23652e-06	6.59758e-06	1.13383e-05	3.73106e-06	2.39379e-05	2.63573e-05	1.0507e-05
2.37465e-05	1.40947e-05	4.41655e-06	2.4009e-05	3.71552e-06	8.21587e-06	5.14745e-06	4.70003e-06	5.39421e-06	1.33956e-05	5.6581e-06	9.54475e-06	2.38702e-06	4.26403e-06	1.25608e-06	5.83359e-06	3.05432e-05	1.92902e-05	5.69563e-05	3.31343e-05	1.57167e-05	2.71617e-05	4.9997e-05	1.48463e-05	1.41709e-05	4.21059e-06	3.66617e-05	7.58351e-06	6.89449e-06	1.43286e-05	9.35083e-06	2.75715e-06	1.69515e-05	2.2148e-05	5.31091e-06	2.03013e-05	2.30876e-05	3.45224e-05	8.74843e-06	3.17272e-05	1.4768e-05	2.70621e-05	3.61416e-05	9.4848e-06	6.52111e-06	1.14637e-05	3.4951e-06	2.38461e-05	2.66946e-05	1.04782e-05
2.32939e-05	1.46822e-05	4.08619e-06	2.39183e-05	4.03879e-06	7.9204e-06	5.21325e-06	4.92996e-06	5.10307e-06	1.34446e-05	5.6539e-06	9.59489e-06	2.49399e-06	4.28576e-06	1.18916e-06	5.87451e-06	3.02434e-05	1.98969e-05	5.67711e-05	3.25425e-05	1.59603e-05	2.80156e-05	4.88308e-05	1.58589e-05	1.38248e-05	4.13355e-06	3.68931e-05	7.21842e-06	6.90129e-06	1.43215e-05	9.58906e-06	2.74287e-06	1.66092e-05	2.23456e-05	5.26584e-06	2.00623e-05	2.33496e-05	3.43783e-05	9.12229e-06	3.13379e-05	1.46503e-05	2.78405e-05	3.5438e-05	9.74212e-06	6.44856e-06	1.15794e-05	3.27584e-06	2.37412e-05	2.70299e-05	1.04581e-05
2.28325e-05	1.52594e-05	3.79228e-06	2.37902e-05	4.38395e-06	7.61846e-06	5.27318e-06	5.16704e-06	4.81806e-06	1.34943e-05	5.64393e-06	9.63755e-06	2.60856e-06	4.30548e-06	1.12597e-06	5.92228e-06	2.9923e-05	2.05345e-05	5.65668e-05	3.19587e-05	1.61787e-05	2.89181e-05	4.76135e-05	1.69024e-05	1.34539e-05	4.08926e-06	3.7087e-05	6.87678e-06	6.90385e-06	1.43108e-05	9.83187e-06	2.72962e-06	1.62646e-05	2.25336e-05	5.24138e-06	1.98053e-05	2.36256e-05	3.42158e-05	9.5192e-06	3.09355e-05	1.45304e-05	2.86316e-05	3.47179e-05	1.00074e-05	6.3806e-06	1.16852e-05	3.07334e-06	2.36237e-05	2.73626e-05	1.0447e-05
2.23633e-05	1.58251e-05	3.53511e-06	2.36259e-05	4.74932e-06	7.31152e-06	5.32648e-06	5.41135e-06	4.53917e-06	1.35447e-05	5.62834e-06	9.67256e-06	2.73032e-06	4.32378e-06	1.06617e-06	5.9775e-06	2.95816e-05	2.12033e-05	5.63419e-05	3.1385e-05	1.63718e-05	2.98667e-05	4.63485e-05	1.79736e-05	1.306e-05	4.07679e-06	3.7244e-05	6.55824e-06	6.90268e-06	1.42961e-05	1.0079e-05	2.71742e-06	1.59184e-05	2.2711e-05	5.2377e-06	1.95311e-05	2.39141e-05	3.40362e-05	9.93778e-06	3.05214e-05	1.44081e-05	2.94343e-05	3.39829e-05	1.02795e-05	6.31792e-06	1.17805e-05	2.88763e-06	2.34942e-05	2.7692e-05	1.04451e-05
2.18874e-05	1.63782e-05	3.3148e-06	2.34265e-05	5.13313e-06	7.00107e-06	5.37241e-06	5.66295e-06	4.26643e-06	1.35959e-05	5.60733e-06	9.69983e-06	2.85882e-06	4.34127e-06	1.0094e-06	6.04076e-06	2.92186e-05	2.19036e-05	5.60952e-05	3.08232e-05	1.65397e-05	3.08587e-05	4.50395e-05	1.90693e-05	1.26452e-05	4.09506e-06	3.73648e-05	6.26236e-06	6.8983e-06	1.42774e-05	1.033e-05	2.70625e-06	1.55715e-05	2.2877e-05	5.25491e-06	1.92406e-05	2.42137e-05	3.38412e-05	1.03766e-05	3.00965e-05	1.42832e-05	3.02473e-05	3.32345e-05	1.05572e-05	6.26121e-06	1.18651e-05	2.71874e-06	2.33531e-05	2.80178e-05	1.04527e-05
2.14057e-05	1.69177e-05	3.13136e-06	2.31935e-05	5.53355e-06	6.6886e-06	5.41029e-06	5.92184e-06	3.99991e-06	1.36477e-05	5.58112e-06	9.71927e-06	2.99355e-06	4.35856e-06	9.55312e-07	6.11259e-06	2.88337e-05	2.26356e-05	5.58254e-05	3.0275e-05	1.66827e-05	3.18913e-05	4.36903e-05	2.01859e-05	1.22115e-05	4.14283e-06	3.74503e-05	5.98862e-06	6.89126e-06	1.42546e-05	1.05847e-05	2.6961e-06	1.52246e-05	2.30306e-05	5.29302e-06	1.89349e-05	2.4523e-05	3.36322e-05	1.08344e-05	2.96621e-05	1.41557e-05	3.10694e-05	3.24742e-05	1.08393e-05	6.21118e-06	1.19386e-05	2.56665e-06	2.32008e-05	2.83393e-05	1.04699e-05
2.09191e-05	1.74427e-05	2.98465e-06	2.29284e-05	5.94869e-06	6.37562e-06	5.43949e-06	6.18796e-06	3.73972e-06	1.37e-05	5.55e-06	9.73085e-06	3.13396e-06	4.3763e-06	9.03563e-07	6.1935e-06	2.84265e-05	2.33992e-05	5.55314e-05	2.9742e-05	1.68013e-05	3.29612e-05	4.23051e-05	2.13199e-05	1.17612e-05	4.21873e-06	3.75016e-05	5.73641e-06	6.88209e-06	1.42276e-05	1.08426e-05	2.68695e-06	1.48785e-05	2.3171e-05	5.35197e-06	1.86149e-05	2.48404e-05	3.34107e-05	1.13099e-05	2.92191e-05	1.40258e-05	3.18991e-05	3.17039e-05	1.11247e-05	6.16852e-06	1.20006e-05	2.43135e-06	2.30379e-05	2.86562e-05	1.04967e-05
2.04283e-05	1.79523e-05	2.87442e-06	2.26328e-05	6.37662e-06	6.0636e-06	5.45942e-06	6.46118e-06	3.48602e-06	1.37525e-05	5.51426e-06	9.73457e-06	3.27948e-06	4.39514e-06	8.53812e-07	6.28394e-06	2.79967e-05	2.41941e-05	5.52123e-05	2.92257e-05	1.68961e-05	3.4065e-05	4.08883e-05	2.24674e-05	1.12966e-05	4.32126e-06	3.75198e-05	5.50506e-06	6.87131e-06	1.41963e-05	1.11033e-05	2.67878e-06	1.45338e-05	2.32976e-05	5.43163e-06	1.82817e-05	2.51645e-05	3.31782e-05	1.18016e-05	2.87686e-05	1.38935e-05	3.2735e-05	3.09252e-05	1.14119e-05	6.13394e-06	1.20507e-05	2.31277e-06	2.28649e-05	2.89682e-05	1.05331e-05
1.99342e-05	1.84458e-05	2.8003e-06	2.23084e-05	6.81539e-06	5.75401e-06	5.46956e-06	6.74132e-06	3.23903e-06	1.3805e-05	5.47425e-06	9.73048e-06	3.42947e-06	4.41573e-06	8.0574e-07	6.38431e-06	2.75444e-05	2.50202e-05	5.48676e-05	2.87271e-05	1.69682e-05	3.51991e-05	3.94444e-05	2.36246e-05	1.08202e-05	4.44884e-06	3.75061e-05	5.29382e-06	6.85947e-06	1.41607e-05	1.13666e-05	2.67156e-06	1.41914e-05	2.34095e-05	5.53179e-06	1.79366e-05	2.54937e-05	3.2936e-05	1.23083e-05	2.83115e-05	1.3759e-05	3.35755e-05	3.01401e-05	1.16997e-05	6.10815e-06	1.20888e-05	2.21085e-06	2.26822e-05	2.92748e-05	1.05792e-05
1.94374e-05	1.89225e-05	2.76181e-06	2.19569e-05	7.26301e-06	5.44829e-06	5.46945e-06	7.02812e-06	2.99901e-06	1.38571e-05	5.43034e-06	9.71864e-06	3.5833e-06	4.43871e-06	7.59047e-07	6.49493e-06	2.70695e-05	2.58768e-05	5.44966e-05	2.82475e-05	1.70185e-05	3.63596e-05	3.79781e-05	2.47874e-05	1.03346e-05	4.59974e-06	3.74619e-05	5.1019e-06	6.84705e-06	1.41208e-05	1.16319e-05	2.66525e-06	1.38519e-05	2.35062e-05	5.65219e-06	1.75807e-05	2.58265e-05	3.26857e-05	1.28289e-05	2.78488e-05	1.36226e-05	3.44189e-05	2.93503e-05	1.19869e-05	6.09184e-06	1.21144e-05	2.1255e-06	2.24902e-05	2.95758e-05	1.06348e-05
1.89386e-05	1.93819e-05	2.75837e-06	2.15801e-05	7.71751e-06	5.14782e-06	5.45871e-06	7.32125e-06	2.76627e-06	1.39083e-05	5.38293e-06	9.69917e-06	3.74028e-06	4.46473e-06	7.13462e-07	6.61608e-06	2.65721e-05	2.67632e-05	5.40991e-05	2.77876e-05	1.70482e-05	3.75425e-05	3.64943e-05	2.59519e-05	9.84235e-06	4.77217e-06	3.73888e-05	4.92845e-06	6.83455e-06	1.40768e-05	1.18989e-05	2.65982e-06	1.35161e-05	2.35871e-05	5.79248e-06	1.72152e-05	2.61615e-05	3.24285e-05	1.3362e-05	2.73812e-05	1.34848e-05	3.52634e-05	2.85579e-05	1.2272e-05	6.08569e-06	1.21273e-05	2.0566e-06	2.22894e-05	2.9871e-05	1.06998e-05
1.84384e-05	1.98234e-05	2.78933e-06	2.11799e-05	8.17692e-06	4.85394e-06	5.43702e-06	7.6203e-06	2.54118e-06	1.39582e-05	5.33245e-06	9.67222e-06	3.89972e-06	4.49441e-06	6.68747e-07	6.74793e-06	2.60525e-05	2.76787e-05	5.36749e-05	2.73481e-05	1.70588e-05	3.87436e-05	3.49979e-05	2.71138e-05	9.34611e-06	4.96426e-06	3.72881e-05	4.77259e-06	6.82243e-06	1.40288e-05	1.2167e-05	2.65522e-06	1.31845e-05	2.36517e-05	5.95225e-06	1.68414e-05	2.64971e-05	3.21658e-05	1.39067e-05	2.69096e-05	1.33458e-05	3.61074e-05	2.77649e-05	1.25537e-05	6.09039e-06	1.21273e-05	2.00402e-06	2.20803e-05	3.01602e-05	1.07738e-05
1.79372e-05	2.02467e-05	2.85394e-06	2.07583e-05	8.6393e-06	4.56793e-06	5.40416e-06	7.9248e-06	2.32415e-06	1.40063e-05	5.27934e-06	9.63799e-06	4.06089e-06	4.52834e-06	6.247e-07	6.89059e-06	2.55112e-05	2.8622e-05	5.32243e-05	2.69295e-05	1.70518e-05	3.99588e-05	3.34941e-05	2.8269e-05	8.84859e-06	5.17407e-06	3.71617e-05	4.6334e-06	6.81113e-06	1.39769e-05	1.24358e-05	2.6514e-06	1.2858e-05	2.36994e-05	6.13105e-06	1.64605e-05	2.6832e-05	3.18989e-05	1.44618e-05	2.64345e-05	1.32063e-05	3.69488e-05	2.69732e-05	1.28307e-05	6.10659e-06	1.2114e-05	1.96761e-06	2.18633e-05	3.04433e-05	1.08567e-05
1.74355e-05	2.06512e-05	2.95139e-06	2.03172e-05	9.10271e-06	4.291e-06	5.35999e-06	8.23419e-06	2.11564e-06	1.40519e-05	5.22408e-06	9.59667e-06	4.22307e-06	4.56711e-06	5.81164e-07	7.04406e-06	2.49485e-05	2.95921e-05	5.27475e-05	2.65322e-05	1.70288e-05	4.11834e-05	3.1988e-05	2.94133e-05	8.35251e-06	5.39961e-06	3.70111e-05	4.50993e-06	6.80103e-06	1.39213e-05	1.27047e-05	2.64831e-06	1.25371e-05	2.373e-05	6.32835e-06	1.60738e-05	2.71648e-05	3.16289e-05	1.50264e-05	2.59566e-05	1.30668e-05	3.77858e-05	2.61849e-05	1.31017e-05	6.13492e-06	1.20874e-05	1.94719e-06	2.16388e-05	3.07202e-05	1.0948e-05
1.69339e-05	2.10367e-05	3.08079e-06	1.98585e-05	9.5653e-06	4.02429e-06	5.30446e-06	8.54786e-06	1.91617e-06	1.40944e-05	5.16715e-06	9.54855e-06	4.38552e-06	4.61124e-06	5.38026e-07	7.20827e-06	2.43653e-05	3.05872e-05	5.22452e-05	2.6156e-05	1.69917e-05	4.24131e-05	3.04848e-05	3.05425e-05	7.86059e-06	5.63887e-06	3.6838e-05	4.40123e-06	6.79252e-06	1.38624e-05	1.29733e-05	2.64588e-06	1.22224e-05	2.3743e-05	6.54357e-06	1.56827e-05	2.7494e-05	3.1357e-05	1.55994e-05	2.54766e-05	1.2928e-05	3.86164e-05	2.54022e-05	1.33653e-05	6.17601e-06	1.20472e-05	1.94256e-06	2.14071e-05	3.09908e-05	1.10474e-05
1.64326e-05	2.14029e-05	3.24122e-06	1.93843e-05	1.00252e-05	3.76885e-06	5.23759e-06	8.86509e-06	1.72628e-06	1.41332e-05	5.10905e-06	9.49389e-06	4.54752e-06	4.66124e-06	4.95228e-07	7.38304e-06	2.37625e-05	3.1606e-05	5.17182e-05	2.58011e-05	1.69424e-05	4.36433e-05	2.89898e-05	3.16525e-05	7.37553e-06	5.8898e-06	3.66443e-05	4.30633e-06	6.7859e-06	1.38005e-05	1.3241e-05	2.64404e-06	1.19146e-05	2.37382e-05	6.7761e-06	1.52884e-05	2.78185e-05	3.10843e-05	1.61799e-05	2.49948e-05	1.27905e-05	3.94386e-05	2.4627e-05	1.36202e-05	6.23044e-06	1.19932e-05	1.9535e-06	2.11689e-05	3.12552e-05	1.11544e-05
1.59321e-05	2.17496e-05	3.4317e-06	1.88964e-05	1.04808e-05	3.52564e-06	5.15951e-06	9.18512e-06	1.54658e-06	1.41676e-05	5.05029e-06	9.43301e-06	4.70833e-06	4.71756e-06	4.52761e-07	7.56809e-06	2.31409e-05	3.26463e-05	5.11675e-05	2.5467e-05	1.6883e-05	4.48694e-05	2.75081e-05	3.2739e-05	6.90002e-06	6.15036e-06	3.64318e-05	4.22428e-06	6.78145e-06	1.37359e-05	1.35073e-05	2.64274e-06	1.16143e-05	2.37152e-05	7.02525e-06	1.48921e-05	2.81368e-05	3.08118e-05	1.67672e-05	2.45116e-05	1.26552e-05	4.02504e-05	2.38615e-05	1.38651e-05	6.29876e-06	1.19254e-05	1.97977e-06	2.09243e-05	3.15134e-05	1.12686e-05
1.54327e-05	2.20766e-05	3.65123e-06	1.83968e-05	1.09302e-05	3.29554e-06	5.07045e-06	9.50712e-06	1.37768e-06	1.41967e-05	4.99137e-06	9.36626e-06	4.86724e-06	4.78063e-06	4.10677e-07	7.76305e-06	2.25017e-05	3.37063e-05	5.05944e-05	2.51532e-05	1.68155e-05	4.60867e-05	2.60449e-05	3.37982e-05	6.43669e-06	6.41849e-06	3.62021e-05	4.15411e-06	6.77941e-06	1.36692e-05	1.37714e-05	2.64189e-06	1.13221e-05	2.3674e-05	7.29031e-06	1.44953e-05	2.84479e-05	3.05405e-05	1.73604e-05	2.40276e-05	1.25229e-05	4.10497e-05	2.31078e-05	1.40987e-05	6.38149e-06	1.18435e-05	2.02109e-06	2.06739e-05	3.17655e-05	1.13892e-05
1.49346e-05	2.23838e-05	3.89877e-06	1.78875e-05	1.13719e-05	3.07933e-06	4.9707e-06	9.83017e-06	1.22025e-06	1.42198e-05	4.93282e-06	9.294e-06	5.02353e-06	4.85078e-06	3.69086e-07	7.96743e-06	2.18463e-05	3.47835e-05	5.00004e-05	2.48591e-05	1.67422e-05	4.72907e-05	2.46054e-05	3.4826e-05	5.98811e-06	6.69219e-06	3.59572e-05	4.09489e-06	6.77995e-06	1.36007e-05	1.40329e-05	2.64142e-06	1.10385e-05	2.36143e-05	7.57052e-06	1.40992e-05	2.87506e-05	3.02712e-05	1.79588e-05	2.35428e-05	1.23943e-05	4.18344e-05	2.2368e-05	1.43199e-05	6.47909e-06	1.17477e-05	2.07718e-06	2.04181e-05	3.20115e-05	1.15158e-05
1.44383e-05	2.2671e-05	4.17327e-06	1.73703e-05	1.18044e-05	2.87766e-06	4.86067e-06	1.01533e-05	1.07497e-06	1.42362e-05	4.87513e-06	9.21665e-06	5.17652e-06	4.92832e-06	3.28158e-07	8.18065e-06	2.11761e-05	3.58757e-05	4.93872e-05	2.45838e-05	1.66652e-05	4.84768e-05	2.31946e-05	3.58186e-05	5.55679e-06	6.96947e-06	3.56987e-05	4.04571e-06	6.78319e-06	1.3531e-05	1.4291e-05	2.64123e-06	1.07642e-05	2.3536e-05	7.86508e-06	1.3705e-05	2.90437e-05	3.00047e-05	1.85619e-05	2.30577e-05	1.22705e-05	4.26026e-05	2.1644e-05	1.45275e-05	6.592e-06	1.16377e-05	2.14769e-06	2.01572e-05	3.22517e-05	1.16478e-05
1.3944e-05	2.29381e-05	4.47364e-06	1.68471e-05	1.22263e-05	2.6911e-06	4.74085e-06	1.04755e-05	9.4256e-07	1.42451e-05	4.8188e-06	9.1346e-06	5.32556e-06	5.01349e-06	2.88128e-07	8.40203e-06	2.04927e-05	3.69802e-05	4.87567e-05	2.43263e-05	1.65871e-05	4.96406e-05	2.18174e-05	3.67722e-05	5.14513e-06	7.24838e-06	3.54285e-05	4.00569e-06	6.78921e-06	1.34608e-05	1.45452e-05	2.64125e-06	1.04996e-05	2.34392e-05	8.17318e-06	1.33141e-05	2.93263e-05	2.97418e-05	1.91689e-05	2.25723e-05	1.21523e-05	4.33521e-05	2.09378e-05	1.47203e-05	6.72059e-06	1.15138e-05	2.23229e-06	1.98917e-05	3.24861e-05	1.17843e-05
1.3452e-05	2.3185e-05	4.79883e-06	1.63195e-05	1.26362e-05	2.52012e-06	4.61181e-06	1.07957e-05	8.23734e-07	1.42455e-05	4.76434e-06	9.0483e-06	5.47001e-06	5.10645e-06	2.4929e-07	8.63079e-06	1.97978e-05	3.80943e-05	4.81111e-05	2.40855e-05	1.65099e-05	5.07775e-05	2.04787e-05	3.76834e-05	4.75542e-06	7.52706e-06	3.51481e-05	3.974e-06	6.79803e-06	1.33907e-05	1.47947e-05	2.64139e-06	1.02453e-05	2.33237e-05	8.49394e-06	1.29275e-05	2.95974e-05	2.94832e-05	1.97793e-05	2.20868e-05	1.20406e-05	4.40809e-05	2.02516e-05	1.48973e-05	6.86518e-06	1.13758e-05	2.33059e-06	1.9622e-05	3.2715e-05	1.19249e-05
1.29626e-05	2.34116e-05	5.14776e-06	1.57895e-05	1.30329e-05	2.36505e-06	4.47421e-06	1.11127e-05	7.19228e-07	1.42369e-05	4.71221e-06	8.95821e-06	5.60928e-06	5.20732e-06	2.12005e-07	8.86604e-06	1.90933e-05	3.92149e-05	4.74526e-05	2.38599e-05	1.64361e-05	5.18832e-05	1.9183e-05	3.85487e-05	4.38984e-06	7.8037e-06	3.48594e-05	3.94984e-06	6.8096e-06	1.33213e-05	1.50388e-05	2.64154e-06	1.00017e-05	2.31896e-05	8.82647e-06	1.25466e-05	2.98562e-05	2.92294e-05	2.03926e-05	2.16013e-05	1.19364e-05	4.47871e-05	1.9587e-05	1.50574e-05	7.02603e-06	1.1224e-05	2.44217e-06	1.93485e-05	3.29384e-05	1.20686e-05
1.2476e-05	2.3618e-05	5.51936e-06	1.52586e-05	1.34154e-05	2.22614e-06	4.32879e-06	1.14254e-05	6.29777e-07	1.42182e-05	4.66287e-06	8.8648e-06	5.74281e-06	5.31613e-06	1.76693e-07	9.1068e-06	1.8381e-05	4.03391e-05	4.67838e-05	2.36483e-05	1.63679e-05	5.29538e-05	1.79349e-05	3.9365e-05	4.05045e-06	8.07659e-06	3.45638e-05	3.93247e-06	6.82385e-06	1.32534e-05	1.52769e-05	2.64161e-06	9.76948e-06	2.30371e-05	9.16988e-06	1.21725e-05	3.01017e-05	2.89811e-05	2.10084e-05	2.11158e-05	1.18407e-05	4.54687e-05	1.8946e-05	1.51998e-05	7.20334e-06	1.10584e-05	2.56659e-06	1.90718e-05	3.31567e-05	1.22147e-05
1.19926e-05	2.3804e-05	5.91259e-06	1.47284e-05	1.37825e-05	2.10351e-06	4.17637e-06	1.17327e-05	5.56113e-07	1.41889e-05	4.61675e-06	8.76855e-06	5.87008e-06	5.43284e-06	1.43835e-07	9.35202e-06	1.76633e-05	4.14637e-05	4.61073e-05	2.34489e-05	1.63077e-05	5.3985e-05	1.67385e-05	4.01291e-05	3.73913e-06	8.3441e-06	3.42629e-05	3.9212e-06	6.84061e-06	1.31877e-05	1.55083e-05	2.6415e-06	9.549e-06	2.28661e-05	9.52323e-06	1.18063e-05	3.03333e-05	2.87386e-05	2.16263e-05	2.06304e-05	1.17544e-05	4.61239e-05	1.83303e-05	1.53235e-05	7.39723e-06	1.08793e-05	2.70336e-06	1.87921e-05	3.337e-05	1.23626e-05
1.15128e-05	2.39695e-05	6.3264e-06	1.42005e-05	1.41335e-05	1.99719e-06	4.01784e-06	1.20331e-05	4.98956e-07	1.4148e-05	4.57427e-06	8.66997e-06	5.99065e-06	5.55734e-06	1.13971e-07	9.60054e-06	1.69421e-05	4.25852e-05	4.54257e-05	2.32601e-05	1.62576e-05	5.4973e-05	1.55978e-05	4.08384e-05	3.45762e-06	8.60474e-06	3.3958e-05	3.91541e-06	6.8597e-06	1.31251e-05	1.57321e-05	2.64111e-06	9.34073e-06	2.2677e-05	9.88556e-06	1.14492e-05	3.05502e-05	2.85024e-05	2.22459e-05	2.0145e-05	1.16785e-05	4.67508e-05	1.77416e-05	1.54279e-05	7.60776e-06	1.06868e-05	2.85198e-06	1.85101e-05	3.35785e-05	1.25114e-05
1.10368e-05	2.41146e-05	6.75977e-06	1.36763e-05	1.44675e-05	1.9071e-06	3.85414e-06	1.23256e-05	4.59008e-07	1.4095e-05	4.53578e-06	8.56956e-06	6.10408e-06	5.68946e-06	8.76977e-08	9.85115e-06	1.62199e-05	4.37005e-05	4.47421e-05	2.30803e-05	1.622e-05	5.59144e-05	1.45168e-05	4.14904e-05	3.20751e-06	8.85709e-06	3.36506e-05	3.91456e-06	6.88086e-06	1.30664e-05	1.59478e-05	2.64032e-06	9.14511e-06	2.24698e-05	1.02559e-05	1.11022e-05	3.07519e-05	2.82728e-05	2.28668e-05	1.96596e-05	1.16138e-05	4.73477e-05	1.71814e-05	1.55123e-05	7.83491e-06	1.04814e-05	3.0119e-06	1.82262e-05	3.37825e-05	1.26603e-05
1.05651e-05	2.4239e-05	7.21172e-06	1.31572e-05	1.4784e-05	1.83304e-06	3.68628e-06	1.26088e-05	4.36945e-07	1.40291e-05	4.50165e-06	8.46782e-06	6.21001e-06	5.82893e-06	6.56626e-08	1.01025e-05	1.54989e-05	4.48059e-05	4.40595e-05	2.29074e-05	1.61968e-05	5.68055e-05	1.34988e-05	4.20826e-05	2.99019e-06	9.0999e-06	3.33418e-05	3.91814e-06	6.90378e-06	1.30123e-05	1.61546e-05	2.63904e-06	8.96256e-06	2.22448e-05	1.06333e-05	1.07663e-05	3.09379e-05	2.80501e-05	2.34888e-05	1.91741e-05	1.15613e-05	4.79129e-05	1.66512e-05	1.5576e-05	8.0786e-06	1.02632e-05	3.18252e-06	1.79409e-05	3.39821e-05	1.28085e-05
1.0098e-05	2.43428e-05	7.68127e-06	1.26444e-05	1.50823e-05	1.77473e-06	3.51533e-06	1.28816e-05	4.33411e-07	1.39497e-05	4.47218e-06	8.36527e-06	6.30815e-06	5.97543e-06	4.85629e-08	1.03534e-05	1.47817e-05	4.5898e-05	4.33808e-05	2.27398e-05	1.619e-05	5.76433e-05	1.2547e-05	4.26132e-05	2.80688e-06	9.33203e-06	3.30328e-05	3.92574e-06	6.92814e-06	1.29639e-05	1.63517e-05	2.63715e-06	8.79346e-06	2.20024e-05	1.10167e-05	1.04425e-05	3.11075e-05	2.78347e-05	2.41115e-05	1.86885e-05	1.15218e-05	4.84449e-05	1.61523e-05	1.56187e-05	8.33863e-06	1.00328e-05	3.36323e-06	1.76547e-05	3.41774e-05	1.29553e-05
9.63599e-06	2.44258e-05	8.16748e-06	1.21392e-05	1.53621e-05	1.7318e-06	3.34239e-06	1.31425e-05	4.49009e-07	1.38562e-05	4.44763e-06	8.26244e-06	6.39824e-06	6.12856e-06	3.71397e-08	1.06022e-05	1.40706e-05	4.69733e-05	4.27093e-05	2.25753e-05	1.62016e-05	5.84248e-05	1.16645e-05	4.30802e-05	2.6586e-06	9.55247e-06	3.27245e-05	3.93703e-06	6.95352e-06	1.2922e-05	1.65385e-05	2.63454e-06	8.63819e-06	2.17428e-05	1.14052e-05	1.01318e-05	3.12605e-05	2.76267e-05	2.47347e-05	1.82028e-05	1.14961e-05	4.89423e-05	1.5686e-05	1.56399e-05	8.61476e-06	9.79065e-06	3.55336e-06	1.73682e-05	3.43687e-05	1.30999e-05
9.17955e-06	2.4488e-05	8.66943e-06	1.16428e-05	1.5623e-05	1.70377e-06	3.16861e-06	1.33904e-05	4.84296e-07	1.37481e-05	4.42822e-06	8.15983e-06	6.4801e-06	6.28784e-06	3.2173e-08	1.08476e-05	1.33682e-05	4.8028e-05	4.20482e-05	2.24122e-05	1.62333e-05	5.91475e-05	1.08538e-05	4.34823e-05	2.54618e-06	9.76038e-06	3.24179e-05	3.95174e-06	6.97952e-06	1.28874e-05	1.67142e-05	2.63111e-06	8.49709e-06	2.14664e-05	1.17977e-05	9.83503e-06	3.13964e-05	2.74262e-05	2.53581e-05	1.77168e-05	1.14849e-05	4.94037e-05	1.52534e-05	1.56394e-05	8.90663e-06	9.53716e-06	3.75223e-06	1.70821e-05	3.45561e-05	1.32415e-05
8.72917e-06	2.45292e-05	9.18623e-06	1.1156e-05	1.58649e-05	1.69009e-06	2.99516e-06	1.3624e-05	5.39774e-07	1.36249e-05	4.41415e-06	8.05795e-06	6.55361e-06	6.45275e-06	3.44767e-08	1.1088e-05	1.26771e-05	4.90588e-05	4.14006e-05	2.22483e-05	1.62867e-05	5.98088e-05	1.01173e-05	4.38182e-05	2.47025e-06	9.95505e-06	3.21138e-05	3.96968e-06	7.00566e-06	1.28611e-05	1.68782e-05	2.62673e-06	8.37047e-06	2.11736e-05	1.21932e-05	9.5531e-06	3.1515e-05	2.72334e-05	2.59815e-05	1.72305e-05	1.14891e-05	4.9828e-05	1.48553e-05	1.56171e-05	9.21382e-06	9.27294e-06	3.95909e-06	1.67968e-05	3.47397e-05	1.33794e-05
8.2854e-06	2.45493e-05	9.71703e-06	1.068e-05	1.60875e-05	1.69013e-06	2.82322e-06	1.38422e-05	6.15883e-07	1.34863e-05	4.40554e-06	7.95731e-06	6.61869e-06	6.62267e-06	4.48918e-08	1.1322e-05	1.19997e-05	5.0062e-05	4.07699e-05	2.20819e-05	1.63633e-05	6.04067e-05	9.4569e-06	4.40871e-05	2.43124e-06	1.01359e-05	3.18128e-05	3.99073e-06	7.03145e-06	1.2844e-05	1.70297e-05	2.62131e-06	8.25862e-06	2.08648e-05	1.25907e-05	9.28682e-06	3.16161e-05	2.70484e-05	2.66047e-05	1.6744e-05	1.15091e-05	5.02141e-05	1.44927e-05	1.55729e-05	9.5358e-06	8.99861e-06	4.17319e-06	1.65131e-05	3.49196e-05	1.35129e-05
7.84883e-06	2.45482e-05	1.0261e-05	1.02156e-05	1.6291e-05	1.7032e-06	2.65402e-06	1.40438e-05	7.12997e-07	1.33319e-05	4.40249e-06	7.85839e-06	6.67536e-06	6.79694e-06	6.42809e-08	1.1548e-05	1.13387e-05	5.10341e-05	4.0159e-05	2.19109e-05	1.64645e-05	6.09395e-05	8.87422e-06	4.42882e-05	2.42937e-06	1.03026e-05	3.15153e-05	4.01486e-06	7.05639e-06	1.28369e-05	1.71682e-05	2.61474e-06	8.1618e-06	2.05406e-05	1.29891e-05	9.03694e-06	3.16995e-05	2.68713e-05	2.72272e-05	1.62571e-05	1.15455e-05	5.05611e-05	1.41661e-05	1.55069e-05	9.87197e-06	8.71486e-06	4.39372e-06	1.62316e-05	3.50959e-05	1.36412e-05
7.42005e-06	2.45257e-05	1.08172e-05	9.76358e-06	1.64753e-05	1.72852e-06	2.48874e-06	1.42276e-05	8.31417e-07	1.31615e-05	4.40502e-06	7.7617e-06	6.72368e-06	6.97485e-06	9.35204e-08	1.17645e-05	1.06964e-05	5.19719e-05	3.95712e-05	2.17336e-05	1.65913e-05	6.14058e-05	8.3706e-06	4.44212e-05	2.46466e-06	1.04549e-05	3.12218e-05	4.0421e-06	7.07993e-06	1.28408e-05	1.7293e-05	2.60689e-06	8.08023e-06	2.02013e-05	1.33876e-05	8.80419e-06	3.17649e-05	2.67021e-05	2.7849e-05	1.57699e-05	1.15988e-05	5.08681e-05	1.38761e-05	1.54194e-05	1.02216e-05	8.42242e-06	4.61984e-06	1.59529e-05	3.52685e-05	1.37638e-05
6.99974e-06	2.44817e-05	1.1385e-05	9.3248e-06	1.66406e-05	1.76528e-06	2.3286e-06	1.43925e-05	9.71363e-07	1.29749e-05	4.41314e-06	7.66768e-06	6.76378e-06	7.1556e-06	1.33494e-07	1.197e-05	1.00754e-05	5.28719e-05	3.90096e-05	2.1548e-05	1.67448e-05	6.18043e-05	7.94697e-06	4.44862e-05	2.53694e-06	1.05926e-05	3.09324e-05	4.07255e-06	7.10153e-06	1.28563e-05	1.74035e-05	2.59768e-06	8.0141e-06	1.98476e-05	1.37849e-05	8.58925e-06	3.18125e-05	2.65408e-05	2.84696e-05	1.52825e-05	1.16693e-05	5.11347e-05	1.3623e-05	1.53107e-05	1.0584e-05	8.12207e-06	4.85068e-06	1.56779e-05	3.54375e-05	1.388e-05
6.58859e-06	2.4416e-05	1.19636e-05	8.8999e-06	1.67873e-05	1.81261e-06	2.1748e-06	1.45377e-05	1.13297e-06	1.27722e-05	4.42676e-06	7.5768e-06	6.79586e-06	7.33838e-06	1.85086e-07	1.21629e-05	9.47809e-06	5.3731e-05	3.8477e-05	2.13526e-05	1.69256e-05	6.21342e-05	7.60394e-06	4.44833e-05	2.64583e-06	1.07158e-05	3.06474e-05	4.10638e-06	7.12064e-06	1.28843e-05	1.74991e-05	2.587e-06	7.96356e-06	1.948e-05	1.41802e-05	8.39276e-06	3.18421e-05	2.63875e-05	2.90888e-05	1.4795e-05	1.17573e-05	5.13602e-05	1.34071e-05	1.51814e-05	1.09582e-05	7.81466e-06	5.08534e-06	1.54072e-05	3.56029e-05	1.39891e-05
6.18731e-06	2.43284e-05	1.25522e-05	8.48951e-06	1.69155e-05	1.86961e-06	2.02848e-06	1.46621e-05	1.31629e-06	1.25533e-05	4.44579e-06	7.4895e-06	6.82016e-06	7.52233e-06	2.4917e-07	1.23417e-05	8.90671e-06	5.45462e-05	3.79764e-05	2.11456e-05	1.71344e-05	6.2395e-05	7.34177e-06	4.44131e-05	2.79075e-06	1.08248e-05	3.03668e-05	4.14383e-06	7.13671e-06	1.29257e-05	1.75793e-05	2.57475e-06	7.92873e-06	1.90991e-05	1.45723e-05	8.2153e-06	3.18538e-05	2.62422e-05	2.97063e-05	1.43075e-05	1.18631e-05	5.15445e-05	1.32283e-05	1.50318e-05	1.13434e-05	7.50108e-06	5.32289e-06	1.51417e-05	3.57645e-05	1.40908e-05
5.79665e-06	2.42189e-05	1.31499e-05	8.09423e-06	1.70257e-05	1.93534e-06	1.8908e-06	1.4765e-05	1.52127e-06	1.23183e-05	4.47005e-06	7.40619e-06	6.83701e-06	7.70652e-06	3.26609e-07	1.2505e-05	8.36351e-06	5.53145e-05	3.75105e-05	2.09256e-05	1.73716e-05	6.25867e-05	7.16039e-06	4.42764e-05	2.97095e-06	1.09199e-05	3.00903e-05	4.18519e-06	7.14919e-06	1.2981e-05	1.76436e-05	2.56084e-06	7.90968e-06	1.87057e-05	1.49603e-05	8.05743e-06	3.18476e-05	2.61049e-05	3.03216e-05	1.38202e-05	1.19867e-05	5.16873e-05	1.30866e-05	1.48629e-05	1.17383e-05	7.18227e-06	5.56237e-06	1.4882e-05	3.59223e-05	1.41843e-05
5.41739e-06	2.40873e-05	1.37562e-05	7.71459e-06	1.71183e-05	2.00884e-06	1.76284e-06	1.48454e-05	1.74778e-06	1.20676e-05	4.49934e-06	7.32727e-06	6.84676e-06	7.89003e-06	4.18237e-07	1.26515e-05	7.8506e-06	5.60333e-05	3.70817e-05	2.06912e-05	1.76372e-05	6.27092e-05	7.05937e-06	4.40743e-05	3.18548e-06	1.10015e-05	2.98177e-05	4.2308e-06	7.15755e-06	1.30509e-05	1.76916e-05	2.54518e-06	7.90644e-06	1.83004e-05	1.53432e-05	7.91964e-06	3.18236e-05	2.59756e-05	3.09344e-05	1.33333e-05	1.2128e-05	5.17888e-05	1.29816e-05	1.46754e-05	1.2142e-05	6.85922e-06	5.80281e-06	1.46291e-05	3.60761e-05	1.42694e-05
5.05033e-06	2.39334e-05	1.43701e-05	7.35107e-06	1.71937e-05	2.08915e-06	1.64566e-06	1.49028e-05	1.99556e-06	1.18013e-05	4.53337e-06	7.25311e-06	6.84986e-06	8.0719e-06	5.24861e-07	1.27798e-05	7.36996e-06	5.67e-05	3.66925e-05	2.0441e-05	1.79313e-05	6.2763e-05	7.03798e-06	4.38081e-05	3.43323e-06	1.10704e-05	2.95487e-05	4.28107e-06	7.16128e-06	1.31361e-05	1.77229e-05	2.52769e-06	7.919e-06	1.7884e-05	1.57199e-05	7.80239e-06	3.1782e-05	2.58543e-05	3.15442e-05	1.28472e-05	1.2287e-05	5.1849e-05	1.29128e-05	1.44703e-05	1.25533e-05	6.53294e-06	6.0432e-06	1.43837e-05	3.62256e-05	1.43456e-05
4.69628e-06	2.37572e-05	1.4991e-05	7.00414e-06	1.72526e-05	2.17528e-06	1.54026e-06	1.49365e-05	2.26427e-06	1.152e-05	4.57185e-06	7.18405e-06	6.84678e-06	8.25113e-06	6.47247e-07	1.28887e-05	6.92343e-06	5.73125e-05	3.6345e-05	2.0174e-05	1.82536e-05	6.2749e-05	7.09515e-06	4.34795e-05	3.71292e-06	1.11272e-05	2.92827e-05	4.33643e-06	7.15991e-06	1.3237e-05	1.77372e-05	2.50829e-06	7.9473e-06	1.74572e-05	1.60896e-05	7.7061e-06	3.17229e-05	2.57411e-05	3.21506e-05	1.23622e-05	1.24634e-05	5.18684e-05	1.28797e-05	1.42486e-05	1.29708e-05	6.20452e-06	6.28253e-06	1.41468e-05	3.63706e-05	1.44125e-05
4.35606e-06	2.35586e-05	1.56181e-05	6.67423e-06	1.72954e-05	2.26626e-06	1.44755e-06	1.49461e-05	2.55346e-06	1.12242e-05	4.61441e-06	7.12042e-06	6.83805e-06	8.42674e-06	7.86114e-07	1.2977e-05	6.51269e-06	5.78686e-05	3.60412e-05	1.98892e-05	1.86037e-05	6.26682e-05	7.22951e-06	4.30903e-05	4.02311e-06	1.11729e-05	2.90193e-05	4.39735e-06	7.15299e-06	1.33541e-05	1.77342e-05	2.4869e-06	7.99123e-06	1.70208e-05	1.64511e-05	7.63114e-06	3.16464e-05	2.5636e-05	3.2753e-05	1.18788e-05	1.26569e-05	5.18475e-05	1.28815e-05	1.40115e-05	1.33933e-05	5.87506e-06	6.51976e-06	1.39191e-05	3.6511e-05	1.44698e-05
4.03051e-06	2.33376e-05	1.62505e-05	6.36173e-06	1.73228e-05	2.36112e-06	1.36841e-06	1.49311e-05	2.86258e-06	1.09145e-05	4.66064e-06	7.06252e-06	6.82424e-06	8.59773e-06	9.42128e-07	1.30436e-05	6.13928e-06	5.83666e-05	3.57828e-05	1.95858e-05	1.89809e-05	6.25219e-05	7.43939e-06	4.26425e-05	4.36224e-06	1.12083e-05	2.87577e-05	4.46432e-06	7.14012e-06	1.34877e-05	1.77136e-05	2.46347e-06	8.05064e-06	1.65756e-05	1.68035e-05	7.57783e-06	3.15529e-05	2.55389e-05	3.33509e-05	1.13973e-05	1.2867e-05	5.17869e-05	1.29173e-05	1.37603e-05	1.38193e-05	5.54568e-06	6.75385e-06	1.37015e-05	3.66463e-05	1.45173e-05
3.72045e-06	2.3094e-05	1.68875e-05	6.06705e-06	1.73352e-05	2.45893e-06	1.30363e-06	1.48914e-05	3.19097e-06	1.05915e-05	4.71011e-06	7.0106e-06	6.80598e-06	8.76309e-06	1.11589e-06	1.30876e-05	5.80452e-06	5.88049e-05	3.55713e-05	1.92632e-05	1.93843e-05	6.23118e-05	7.72284e-06	4.21385e-05	4.7286e-06	1.12346e-05	2.84971e-05	4.53788e-06	7.12093e-06	1.36382e-05	1.76753e-05	2.43795e-06	8.12532e-06	1.61227e-05	1.71458e-05	7.54647e-06	3.14426e-05	2.54501e-05	3.39436e-05	1.09185e-05	1.30931e-05	5.16875e-05	1.2986e-05	1.34964e-05	1.42475e-05	5.21755e-06	6.98376e-06	1.34949e-05	3.67762e-05	1.45547e-05
3.4267e-06	2.2828e-05	1.75282e-05	5.79055e-06	1.73334e-05	2.55877e-06	1.2539e-06	1.48267e-05	3.53786e-06	1.02561e-05	4.76232e-06	6.9649e-06	6.7839e-06	8.92185e-06	1.30794e-06	1.31082e-05	5.50956e-06	5.91824e-05	3.5408e-05	1.89209e-05	1.98129e-05	6.20398e-05	8.07765e-06	4.15808e-05	5.12036e-06	1.1253e-05	2.82368e-05	4.61854e-06	7.09514e-06	1.38057e-05	1.76192e-05	2.41029e-06	8.21501e-06	1.56627e-05	1.74772e-05	7.5373e-06	3.13157e-05	2.53695e-05	3.45304e-05	1.04427e-05	1.33347e-05	5.15502e-05	1.30864e-05	1.32212e-05	1.46762e-05	4.89185e-06	7.20845e-06	1.33002e-05	3.69004e-05	1.45819e-05
3.15006e-06	2.25396e-05	1.81718e-05	5.53261e-06	1.73178e-05	2.65975e-06	1.21984e-06	1.47369e-05	3.90239e-06	9.90922e-06	4.81676e-06	6.92562e-06	6.75871e-06	9.07303e-06	1.51874e-06	1.31046e-05	5.25537e-06	5.94981e-05	3.52937e-05	1.85587e-05	2.02655e-05	6.17081e-05	8.50135e-06	4.0972e-05	5.5356e-06	1.12646e-05	2.79758e-05	4.70686e-06	7.0625e-06	1.39902e-05	1.75453e-05	2.38045e-06	8.31939e-06	1.51969e-05	1.77966e-05	7.55052e-06	3.11725e-05	2.52973e-05	3.51108e-05	9.97087e-06	1.35909e-05	5.13763e-05	1.32171e-05	1.29363e-05	1.5104e-05	4.56978e-06	7.42687e-06	1.31183e-05	3.70184e-05	1.45989e-05
2.89133e-06	2.2229e-05	1.88174e-05	5.29361e-06	1.72892e-05	2.76102e-06	1.20198e-06	1.46223e-05	4.28358e-06	9.5518e-06	4.87287e-06	6.89294e-06	6.73111e-06	9.21567e-06	1.74866e-06	1.30761e-05	5.04267e-06	5.97513e-05	3.52291e-05	1.81765e-05	2.07407e-05	6.13189e-05	8.99125e-06	4.03149e-05	5.97231e-06	1.12709e-05	2.77132e-05	4.80337e-06	7.02285e-06	1.41919e-05	1.74536e-05	2.34841e-06	8.4381e-06	1.4726e-05	1.81031e-05	7.58629e-06	3.10133e-05	2.52336e-05	3.56838e-05	9.50358e-06	1.38609e-05	5.1167e-05	1.33766e-05	1.26433e-05	1.55292e-05	4.25255e-06	7.638e-06	1.295e-05	3.71298e-05	1.46054e-05
2.65125e-06	2.18963e-05	1.94639e-05	5.07392e-06	1.72481e-05	2.86181e-06	1.20076e-06	1.44828e-05	4.68038e-06	9.18492e-06	4.93006e-06	6.867e-06	6.70184e-06	9.34887e-06	1.998e-06	1.30224e-05	4.872e-06	5.99417e-05	3.52147e-05	1.77744e-05	2.12369e-05	6.0875e-05	9.54443e-06	3.96126e-05	6.42838e-06	1.1273e-05	2.74479e-05	4.90858e-06	6.97608e-06	1.44104e-05	1.73443e-05	2.31415e-06	8.5707e-06	1.42511e-05	1.83959e-05	7.64473e-06	3.08384e-05	2.51786e-05	3.62487e-05	9.04165e-06	1.41437e-05	5.09237e-05	1.35635e-05	1.23439e-05	1.59503e-05	3.94137e-06	7.84081e-06	1.27961e-05	3.72342e-05	1.46017e-05
2.43055e-06	2.15418e-05	2.01104e-05	4.87394e-06	1.71949e-05	2.96135e-06	1.2165e-06	1.43189e-05	5.09163e-06	8.80971e-06	4.98774e-06	6.8479e-06	6.67167e-06	9.47174e-06	2.26696e-06	1.29432e-05	4.74366e-06	6.00693e-05	3.52505e-05	1.73526e-05	2.17523e-05	6.03791e-05	1.01578e-05	3.88682e-05	6.90168e-06	1.12725e-05	2.7179e-05	5.02301e-06	6.92217e-06	1.46458e-05	1.72176e-05	2.27768e-06	8.71672e-06	1.37734e-05	1.86739e-05	7.72591e-06	3.06483e-05	2.51323e-05	3.68047e-05	8.58593e-06	1.44383e-05	5.0648e-05	1.37759e-05	1.20399e-05	1.63656e-05	3.63747e-06	8.03432e-06	1.26576e-05	3.73311e-05	1.45876e-05
2.22988e-06	2.11659e-05	2.07559e-05	4.69406e-06	1.71304e-05	3.05898e-06	1.24943e-06	1.4131e-05	5.51606e-06	8.42739e-06	5.04527e-06	6.83571e-06	6.64135e-06	9.58344e-06	2.55564e-06	1.28381e-05	4.65774e-06	6.01344e-05	3.53364e-05	1.69117e-05	2.22851e-05	5.98343e-05	1.08281e-05	3.80848e-05	7.39002e-06	1.12707e-05	2.69053e-05	5.14713e-06	6.86119e-06	1.48975e-05	1.70736e-05	2.239e-06	8.87563e-06	1.32938e-05	1.89365e-05	7.82986e-06	3.04432e-05	2.50951e-05	3.73508e-05	8.13733e-06	1.47435e-05	5.03416e-05	1.40121e-05	1.17331e-05	1.67735e-05	3.34203e-06	8.21755e-06	1.25352e-05	3.742e-05	1.45633e-05
2.04989e-06	2.07688e-05	2.13992e-05	4.53472e-06	1.70549e-05	3.15405e-06	1.29968e-06	1.39195e-05	5.95234e-06	8.03923e-06	5.102e-06	6.83048e-06	6.61167e-06	9.68318e-06	2.86404e-06	1.27073e-05	4.6141e-06	6.01376e-05	3.54718e-05	1.64523e-05	2.28332e-05	5.92435e-05	1.15519e-05	3.72659e-05	7.89116e-06	1.12691e-05	2.66258e-05	5.28139e-06	6.79328e-06	1.51652e-05	1.69128e-05	2.19813e-06	9.04682e-06	1.28134e-05	1.91827e-05	7.95659e-06	3.02235e-05	2.5067e-05	3.78861e-05	7.6968e-06	1.50582e-05	5.00061e-05	1.42701e-05	1.14253e-05	1.71722e-05	3.05627e-06	8.38956e-06	1.24297e-05	3.75004e-05	1.45288e-05
1.89112e-06	2.03513e-05	2.20392e-05	4.39636e-06	1.69689e-05	3.24603e-06	1.36728e-06	1.36852e-05	6.39907e-06	7.64658e-06	5.15729e-06	6.83221e-06	6.5834e-06	9.77023e-06	3.19207e-06	1.25509e-05	4.61236e-06	6.00798e-05	3.5656e-05	1.59753e-05	2.33946e-05	5.86102e-05	1.23257e-05	3.64147e-05	8.40289e-06	1.12691e-05	2.63395e-05	5.42618e-06	6.71868e-06	1.54483e-05	1.67355e-05	2.1551e-06	9.22964e-06	1.23335e-05	1.94116e-05	8.10602e-06	2.99896e-05	2.50484e-05	3.84097e-05	7.26533e-06	1.53811e-05	4.96435e-05	1.4548e-05	1.11184e-05	1.75602e-05	2.78135e-06	8.54946e-06	1.23419e-05	3.75719e-05	1.44845e-05
1.75408e-06	1.99137e-05	2.26747e-05	4.27943e-06	1.68729e-05	3.3344e-06	1.45214e-06	1.34288e-05	6.85474e-06	7.25081e-06	5.21046e-06	6.84087e-06	6.55733e-06	9.84393e-06	3.53952e-06	1.2369e-05	4.65193e-06	5.99623e-05	3.58878e-05	1.54817e-05	2.3967e-05	5.79378e-05	1.31458e-05	3.55348e-05	8.92296e-06	1.12721e-05	2.60452e-05	5.58186e-06	6.63771e-06	1.57461e-05	1.65422e-05	2.10997e-06	9.42341e-06	1.18552e-05	1.96226e-05	8.27806e-06	2.97419e-05	2.50394e-05	3.89206e-05	6.84397e-06	1.57108e-05	4.92558e-05	1.48438e-05	1.08143e-05	1.79357e-05	2.51842e-06	8.69638e-06	1.22724e-05	3.76339e-05	1.44304e-05
1.63918e-06	1.94567e-05	2.33045e-05	4.18444e-06	1.67672e-05	3.41877e-06	1.55409e-06	1.31512e-05	7.3178e-06	6.85336e-06	5.26085e-06	6.85641e-06	6.53421e-06	9.90366e-06	3.90608e-06	1.21621e-05	4.73199e-06	5.97866e-05	3.6166e-05	1.49726e-05	2.45481e-05	5.72296e-05	1.40085e-05	3.46296e-05	9.44916e-06	1.12795e-05	2.57419e-05	5.7487e-06	6.5508e-06	1.60579e-05	1.63336e-05	2.06279e-06	9.62734e-06	1.13797e-05	1.98148e-05	8.47257e-06	2.94808e-05	2.50403e-05	3.94177e-05	6.43378e-06	1.6046e-05	4.88449e-05	1.51553e-05	1.05149e-05	1.82972e-05	2.26859e-06	8.82953e-06	1.2222e-05	3.76859e-05	1.43669e-05
1.54678e-06	1.89812e-05	2.39271e-05	4.11189e-06	1.66523e-05	3.49878e-06	1.67282e-06	1.28533e-05	7.78663e-06	6.45569e-06	5.3078e-06	6.87873e-06	6.5148e-06	9.9489e-06	4.29132e-06	1.19309e-05	4.85149e-06	5.95546e-05	3.64889e-05	1.44494e-05	2.51356e-05	5.64892e-05	1.491e-05	3.37025e-05	9.97931e-06	1.12927e-05	2.54286e-05	5.92695e-06	6.45846e-06	1.63827e-05	1.61101e-05	2.01364e-06	9.84064e-06	1.09081e-05	1.99876e-05	8.68935e-06	2.92068e-05	2.50515e-05	3.98999e-05	6.03587e-06	1.63852e-05	4.8413e-05	1.54804e-05	1.0222e-05	1.86431e-05	2.03295e-06	8.94813e-06	1.21912e-05	3.77275e-05	1.42942e-05
1.47713e-06	1.84879e-05	2.45413e-05	4.06233e-06	1.65283e-05	3.57416e-06	1.80796e-06	1.25361e-05	8.25958e-06	6.0593e-06	5.35066e-06	6.9077e-06	6.49985e-06	9.97919e-06	4.6947e-06	1.1676e-05	5.00919e-06	5.92684e-05	3.68545e-05	1.39136e-05	2.57269e-05	5.57203e-05	1.58465e-05	3.27571e-05	1.05113e-05	1.13129e-05	2.51044e-05	6.11676e-06	6.3613e-06	1.67196e-05	1.58726e-05	1.9626e-06	1.00624e-05	1.04417e-05	2.01401e-05	8.92816e-06	2.89203e-05	2.5073e-05	4.03662e-05	5.65136e-06	1.67269e-05	4.79623e-05	1.5817e-05	9.93774e-06	1.89717e-05	1.81252e-06	9.0515e-06	1.21805e-05	3.77583e-05	1.42126e-05
1.43041e-06	1.79778e-05	2.51456e-05	4.03633e-06	1.63955e-05	3.64471e-06	1.95903e-06	1.2201e-05	8.73491e-06	5.66571e-06	5.38878e-06	6.94317e-06	6.49005e-06	9.99416e-06	5.1156e-06	1.13983e-05	5.20361e-06	5.89304e-05	3.72606e-05	1.33668e-05	2.63196e-05	5.49264e-05	1.68143e-05	3.17967e-05	1.1043e-05	1.13413e-05	2.47684e-05	6.31821e-06	6.26002e-06	1.70674e-05	1.56218e-05	1.90978e-06	1.02918e-05	9.98179e-06	2.02718e-05	9.18873e-06	2.86218e-05	2.51054e-05	4.08156e-05	5.2814e-06	1.70696e-05	4.74949e-05	1.61628e-05	9.6638e-06	1.92817e-05	1.60827e-06	9.139e-06	1.21906e-05	3.77776e-05	1.41224e-05
1.40667e-06	1.7452e-05	2.57385e-05	4.03446e-06	1.62541e-05	3.71031e-06	2.12543e-06	1.1849e-05	9.2109e-06	5.27642e-06	5.42154e-06	6.98496e-06	6.48609e-06	9.99352e-06	5.55326e-06	1.10987e-05	5.4331e-06	5.85433e-05	3.7705e-05	1.28108e-05	2.69113e-05	5.41111e-05	1.78093e-05	3.08248e-05	1.15725e-05	1.13792e-05	2.44197e-05	6.53129e-06	6.15543e-06	1.7425e-05	1.53584e-05	1.85528e-06	1.05278e-05	9.52952e-06	2.0382e-05	9.4707e-06	2.83118e-05	2.51487e-05	4.12469e-05	4.92715e-06	1.74118e-05	4.7013e-05	1.65157e-05	9.40205e-06	1.95714e-05	1.42114e-06	9.21007e-06	1.22217e-05	3.77853e-05	1.4024e-05
1.40591e-06	1.69115e-05	2.63184e-05	4.05734e-06	1.61044e-05	3.77091e-06	2.30651e-06	1.14816e-05	9.68577e-06	4.89298e-06	5.44834e-06	7.03284e-06	6.48861e-06	9.97705e-06	6.00682e-06	1.07786e-05	5.69579e-06	5.81101e-05	3.81848e-05	1.22474e-05	2.74994e-05	5.32781e-05	1.8828e-05	2.98447e-05	1.20978e-05	1.14276e-05	2.40576e-05	6.75593e-06	6.0484e-06	1.77911e-05	1.50834e-05	1.79925e-06	1.07695e-05	9.08617e-06	2.04701e-05	9.77369e-06	2.79908e-05	2.52033e-05	4.1659e-05	4.58975e-06	1.7752e-05	4.6519e-05	1.68734e-05	9.15429e-06	1.98395e-05	1.25197e-06	9.26423e-06	1.22742e-05	3.77808e-05	1.39177e-05
1.42799e-06	1.63577e-05	2.68838e-05	4.10559e-06	1.59463e-05	3.82652e-06	2.5015e-06	1.11e-05	1.01577e-05	4.51688e-06	5.4686e-06	7.08657e-06	6.49822e-06	9.94464e-06	6.47533e-06	1.04391e-05	5.98966e-06	5.76339e-05	3.86972e-05	1.16786e-05	2.80815e-05	5.24309e-05	1.98666e-05	2.88597e-05	1.26172e-05	1.14874e-05	2.36815e-05	6.99194e-06	5.93993e-06	1.81643e-05	1.47978e-05	1.74181e-06	1.10157e-05	8.653e-06	2.05357e-05	1.00973e-05	2.76593e-05	2.52696e-05	4.20509e-05	4.27036e-06	1.80887e-05	4.60149e-05	1.72339e-05	8.92223e-06	2.00847e-05	1.10155e-06	9.30105e-06	1.23485e-05	3.77639e-05	1.3804e-05
1.47266e-06	1.57917e-05	2.74331e-05	4.17985e-06	1.578e-05	3.87721e-06	2.70958e-06	1.07059e-05	1.0625e-05	4.14963e-06	5.48179e-06	7.14588e-06	6.5155e-06	9.89627e-06	6.95773e-06	1.00816e-05	6.31251e-06	5.71182e-05	3.92391e-05	1.11064e-05	2.8655e-05	5.1573e-05	2.09213e-05	2.78729e-05	1.31289e-05	1.15596e-05	2.32906e-05	7.23906e-06	5.83106e-06	1.85431e-05	1.45025e-05	1.68313e-06	1.12654e-05	8.23125e-06	2.05782e-05	1.04409e-05	2.73178e-05	2.53477e-05	4.24214e-05	3.97012e-06	1.84202e-05	4.55031e-05	1.75949e-05	8.70754e-06	2.03058e-05	9.70597e-07	9.32022e-06	1.24446e-05	3.77341e-05	1.36832e-05
1.53959e-06	1.52152e-05	2.79646e-05	4.28077e-06	1.56055e-05	3.92315e-06	2.92983e-06	1.03006e-05	1.10858e-05	3.7927e-06	5.48739e-06	7.21046e-06	6.54095e-06	9.832e-06	7.45289e-06	9.70768e-06	6.66199e-06	5.65665e-05	3.98073e-05	1.0533e-05	2.92178e-05	5.07078e-05	2.19887e-05	2.68874e-05	1.36313e-05	1.16448e-05	2.28847e-05	7.49693e-06	5.72294e-06	1.8926e-05	1.41986e-05	1.62338e-06	1.15175e-05	7.82215e-06	2.05972e-05	1.08041e-05	2.69671e-05	2.54379e-05	4.27695e-05	3.69016e-06	1.87452e-05	4.49858e-05	1.79544e-05	8.51181e-06	2.05015e-05	8.59737e-07	9.32149e-06	1.25627e-05	3.76914e-05	1.35556e-05
1.62831e-06	1.46295e-05	2.84765e-05	4.40899e-06	1.54228e-05	3.96454e-06	3.16128e-06	9.8857e-06	1.15383e-05	3.44752e-06	5.48496e-06	7.27999e-06	6.57505e-06	9.75198e-06	7.95954e-06	9.31896e-06	7.03562e-06	5.59826e-05	4.03982e-05	9.96049e-06	2.97673e-05	4.98386e-05	2.30652e-05	2.59061e-05	1.4123e-05	1.17437e-05	2.24633e-05	7.76509e-06	5.61679e-06	1.93114e-05	1.38871e-05	1.56273e-06	1.17709e-05	7.42693e-06	2.05924e-05	1.11863e-05	2.66075e-05	2.55405e-05	4.30943e-05	3.43156e-06	1.90622e-05	4.44651e-05	1.83103e-05	8.33653e-06	2.06708e-05	7.69519e-07	9.3047e-06	1.27028e-05	3.76354e-05	1.34218e-05
1.73827e-06	1.40363e-05	2.89672e-05	4.56515e-06	1.52319e-05	4.00164e-06	3.40289e-06	9.46287e-06	1.19808e-05	3.11549e-06	5.47408e-06	7.35412e-06	6.6182e-06	9.65646e-06	8.47639e-06	8.91715e-06	7.43078e-06	5.53704e-05	4.10085e-05	9.39113e-06	3.03013e-05	4.89685e-05	2.41475e-05	2.49318e-05	1.46027e-05	1.18567e-05	2.20261e-05	8.04298e-06	5.51389e-06	1.96975e-05	1.35692e-05	1.50138e-06	1.20243e-05	7.0468e-06	2.05633e-05	1.15867e-05	2.62399e-05	2.56556e-05	4.33945e-05	3.19539e-06	1.93697e-05	4.39431e-05	1.86607e-05	8.1831e-06	2.08126e-05	7.00401e-07	9.26981e-06	1.28648e-05	3.75659e-05	1.3282e-05
1.86877e-06	1.34372e-05	2.94349e-05	4.74991e-06	1.50326e-05	4.03476e-06	3.65357e-06	9.03368e-06	1.24115e-05	2.79793e-06	5.45437e-06	7.43249e-06	6.67077e-06	9.54578e-06	9.00202e-06	8.50407e-06	7.84476e-06	5.47339e-05	4.16342e-05	8.82714e-06	3.08179e-05	4.81007e-05	2.52325e-05	2.39671e-05	1.50691e-05	1.19844e-05	2.15731e-05	8.32995e-06	5.4156e-06	2.00828e-05	1.32461e-05	1.43953e-06	1.22766e-05	6.68294e-06	2.05099e-05	1.20047e-05	2.58648e-05	2.57836e-05	4.36695e-05	2.98266e-06	1.96663e-05	4.34219e-05	1.90038e-05	8.05283e-06	2.09263e-05	6.52748e-07	9.21684e-06	1.30486e-05	3.7483e-05	1.31368e-05
2.01904e-06	1.28341e-05	2.98778e-05	4.96386e-06	1.4825e-05	4.06426e-06	3.91219e-06	8.5998e-06	1.28289e-05	2.49614e-06	5.42553e-06	7.51469e-06	6.73305e-06	9.42035e-06	9.53497e-06	8.08161e-06	8.27477e-06	5.40774e-05	4.22717e-05	8.27077e-06	3.13147e-05	4.7238e-05	2.6317e-05	2.30147e-05	1.55214e-05	1.21267e-05	2.11043e-05	8.62525e-06	5.3233e-06	2.04654e-05	1.29188e-05	1.37741e-06	1.25266e-05	6.33649e-06	2.04318e-05	1.24394e-05	2.5483e-05	2.59245e-05	4.3918e-05	2.79436e-06	1.99508e-05	4.29035e-05	1.93377e-05	7.94689e-06	2.10109e-05	6.26828e-07	9.14592e-06	1.32538e-05	3.73865e-05	1.29863e-05
2.18818e-06	1.22287e-05	3.02943e-05	5.2076e-06	1.46089e-05	4.09053e-06	4.17757e-06	8.16286e-06	1.32312e-05	2.2113e-06	5.3873e-06	7.60033e-06	6.80528e-06	9.28069e-06	1.00737e-05	7.65172e-06	8.71793e-06	5.3405e-05	4.29171e-05	7.72424e-06	3.17901e-05	4.63832e-05	2.73982e-05	2.20767e-05	1.59584e-05	1.2284e-05	2.06197e-05	8.92805e-06	5.23847e-06	2.08435e-05	1.25887e-05	1.31522e-06	1.2773e-05	6.00859e-06	2.03289e-05	1.28901e-05	2.50951e-05	2.60784e-05	4.41395e-05	2.63139e-06	2.02218e-05	4.23898e-05	1.96607e-05	7.86635e-06	2.10659e-05	6.22814e-07	9.05729e-06	1.34801e-05	3.72765e-05	1.28312e-05
2.37518e-06	1.1623e-05	3.06826e-05	5.4817e-06	1.43841e-05	4.11402e-06	4.4485e-06	7.72454e-06	1.36168e-05	1.94455e-06	5.33947e-06	7.68897e-06	6.88762e-06	9.12739e-06	1.06167e-05	7.21639e-06	9.17133e-06	5.27211e-05	4.35665e-05	7.18976e-06	3.22422e-05	4.55387e-05	2.84733e-05	2.11554e-05	1.63796e-05	1.2456e-05	2.01197e-05	9.23742e-06	5.16257e-06	2.12154e-05	1.2257e-05	1.25322e-06	1.30147e-05	5.70029e-06	2.02013e-05	1.33559e-05	2.47019e-05	2.62456e-05	4.43329e-05	2.49461e-06	2.04782e-05	4.18825e-05	1.99713e-05	7.81214e-06	2.10907e-05	6.40773e-07	8.95126e-06	1.3727e-05	3.71531e-05	1.26716e-05
2.57894e-06	1.10188e-05	3.1041e-05	5.78667e-06	1.41507e-05	4.13516e-06	4.72376e-06	7.28646e-06	1.39844e-05	1.69694e-06	5.28192e-06	7.78018e-06	6.98018e-06	8.96113e-06	1.11622e-05	6.77768e-06	9.63202e-06	5.203e-05	4.42159e-05	6.6695e-06	3.26694e-05	4.4707e-05	2.95399e-05	2.02528e-05	1.67844e-05	1.26426e-05	1.96046e-05	9.55232e-06	5.09714e-06	2.15793e-05	1.19248e-05	1.19163e-06	1.32504e-05	5.41265e-06	2.00489e-05	1.38358e-05	2.43042e-05	2.64261e-05	4.44976e-05	2.38481e-06	2.07189e-05	4.13834e-05	2.0268e-05	7.78508e-06	2.1085e-05	6.80674e-07	8.82827e-06	1.3994e-05	3.70164e-05	1.25079e-05
2.79827e-06	1.04182e-05	3.13678e-05	6.12298e-06	1.39085e-05	4.15446e-06	5.00212e-06	6.85028e-06	1.43324e-05	1.46942e-06	5.21458e-06	7.87351e-06	7.083e-06	8.78265e-06	1.17086e-05	6.33765e-06	1.0097e-05	5.13359e-05	4.48615e-05	6.16556e-06	3.30702e-05	4.38902e-05	3.05954e-05	1.93707e-05	1.71722e-05	1.28434e-05	1.90749e-05	9.87166e-06	5.04369e-06	2.19332e-05	1.15935e-05	1.13072e-06	1.34789e-05	5.14664e-06	1.98718e-05	1.43287e-05	2.39028e-05	2.66198e-05	4.46328e-05	2.3027e-06	2.0943e-05	4.08941e-05	2.05495e-05	7.78581e-06	2.10485e-05	7.42379e-07	8.68883e-06	1.42803e-05	3.68666e-05	1.23405e-05
3.03187e-06	9.82312e-06	3.16613e-05	6.49103e-06	1.36573e-05	4.17238e-06	5.28232e-06	6.41758e-06	1.46596e-05	1.26284e-06	5.13743e-06	7.96849e-06	7.19606e-06	8.59278e-06	1.22543e-05	5.8984e-06	1.05634e-05	5.06432e-05	4.54991e-05	5.67998e-06	3.34434e-05	4.30904e-05	3.16379e-05	1.85108e-05	1.7543e-05	1.30579e-05	1.85313e-05	1.01943e-05	5.00379e-06	2.22755e-05	1.12641e-05	1.07073e-06	1.3699e-05	4.90318e-06	1.96702e-05	1.48337e-05	2.34985e-05	2.68268e-05	4.4738e-05	2.24891e-06	2.11493e-05	4.0416e-05	2.08146e-05	7.81488e-06	2.0981e-05	8.25648e-07	8.53356e-06	1.45853e-05	3.6704e-05	1.21697e-05
3.27837e-06	9.23573e-06	3.19201e-05	6.89115e-06	1.33971e-05	4.18944e-06	5.56313e-06	5.98994e-06	1.49646e-05	1.07795e-06	5.05054e-06	8.06464e-06	7.31924e-06	8.3924e-06	1.27975e-05	5.46199e-06	1.10283e-05	4.99561e-05	4.61251e-05	5.21471e-06	3.37878e-05	4.23092e-05	3.26653e-05	1.76745e-05	1.78964e-05	1.32856e-05	1.79745e-05	1.05189e-05	4.97896e-06	2.26044e-05	1.0938e-05	1.01193e-06	1.39095e-05	4.68313e-06	1.94444e-05	1.53496e-05	2.30923e-05	2.70469e-05	4.48126e-05	2.224e-06	2.13373e-05	3.99505e-05	2.10622e-05	7.87264e-06	2.08826e-05	9.30136e-07	8.36319e-06	1.4908e-05	3.6529e-05	1.19957e-05
3.53631e-06	8.65804e-06	3.21425e-05	7.32362e-06	1.31279e-05	4.20612e-06	5.84332e-06	5.56889e-06	1.52464e-05	9.15411e-07	4.95404e-06	8.1615e-06	7.4524e-06	8.18246e-06	1.33364e-05	5.03052e-06	1.14887e-05	4.92788e-05	4.67356e-05	4.7716e-06	3.41024e-05	4.15482e-05	3.36758e-05	1.68631e-05	1.82325e-05	1.35257e-05	1.74055e-05	1.08442e-05	4.97075e-06	2.2918e-05	1.06163e-05	9.5459e-07	1.41093e-05	4.48728e-06	1.91948e-05	1.58753e-05	2.26849e-05	2.72802e-05	4.48562e-05	2.22843e-06	2.15061e-05	3.94987e-05	2.12915e-05	7.95933e-06	2.07534e-05	1.05539e-06	8.17851e-06	1.52475e-05	3.6342e-05	1.18188e-05
3.80416e-06	8.09212e-06	3.23271e-05	7.7886e-06	1.28496e-05	4.22292e-06	6.12168e-06	5.15591e-06	1.55039e-05	7.75745e-07	4.84813e-06	8.25858e-06	7.5953e-06	7.96398e-06	1.38695e-05	4.60602e-06	1.19418e-05	4.86154e-05	4.73269e-05	4.3524e-06	3.43866e-05	4.08088e-05	3.46679e-05	1.60777e-05	1.85515e-05	1.37771e-05	1.68253e-05	1.11688e-05	4.98065e-06	2.32149e-05	1.03002e-05	8.98967e-07	1.42972e-05	4.31636e-06	1.89217e-05	1.64094e-05	2.22774e-05	2.75263e-05	4.48684e-05	2.26256e-06	2.16552e-05	3.90618e-05	2.15017e-05	8.07503e-06	2.05937e-05	1.20087e-06	7.98042e-06	1.56027e-05	3.61435e-05	1.16394e-05
4.08034e-06	7.54005e-06	3.24727e-05	8.28617e-06	1.25623e-05	4.24033e-06	6.39702e-06	4.7524e-06	1.57362e-05	6.59373e-07	4.73307e-06	8.35538e-06	7.74765e-06	7.73799e-06	1.4395e-05	4.1905e-06	1.2385e-05	4.79698e-05	4.78954e-05	3.95872e-06	3.46398e-05	4.00921e-05	3.56401e-05	1.53193e-05	1.88537e-05	1.40391e-05	1.62349e-05	1.14913e-05	5.01014e-06	2.34932e-05	9.99086e-06	8.45333e-07	1.44722e-05	4.17101e-06	1.86256e-05	1.69506e-05	2.18707e-05	2.77852e-05	4.48488e-05	2.32668e-06	2.17841e-05	3.86406e-05	2.16921e-05	8.21965e-06	2.04039e-05	1.36592e-06	7.7699e-06	1.59726e-05	3.5934e-05	1.14575e-05
4.3632e-06	7.00386e-06	3.25779e-05	8.81629e-06	1.22659e-05	4.25878e-06	6.6682e-06	4.35973e-06	1.59425e-05	5.66596e-07	4.60919e-06	8.45144e-06	7.90908e-06	7.5056e-06	1.49111e-05	3.78593e-06	1.28155e-05	4.73457e-05	4.84377e-05	3.59205e-06	3.48615e-05	3.93989e-05	3.65913e-05	1.45888e-05	1.91395e-05	1.43103e-05	1.56357e-05	1.18101e-05	5.06064e-06	2.37516e-05	9.68929e-06	7.93955e-07	1.46332e-05	4.05178e-06	1.83072e-05	1.74977e-05	2.14659e-05	2.80565e-05	4.47974e-05	2.42095e-06	2.18925e-05	3.8236e-05	2.18624e-05	8.39298e-06	2.01844e-05	1.5498e-06	7.54803e-06	1.63558e-05	3.57142e-05	1.12734e-05
4.65105e-06	6.48558e-06	3.26416e-05	9.37884e-06	1.19607e-05	4.27873e-06	6.93411e-06	3.97917e-06	1.61221e-05	4.97592e-07	4.47691e-06	8.54626e-06	8.07918e-06	7.26795e-06	1.54164e-05	3.3942e-06	1.32309e-05	4.67469e-05	4.89504e-05	3.25374e-06	3.50515e-05	3.87301e-05	3.75205e-05	1.38866e-05	1.94093e-05	1.45896e-05	1.50289e-05	1.21239e-05	5.13351e-06	2.39885e-05	9.39656e-06	7.45099e-07	1.47791e-05	3.95914e-06	1.79671e-05	1.80493e-05	2.10638e-05	2.83399e-05	4.4714e-05	2.54545e-06	2.198e-05	3.78485e-05	2.20123e-05	8.59463e-06	1.99361e-05	1.75166e-06	7.31594e-06	1.67512e-05	3.54847e-05	1.10873e-05
4.94218e-06	5.98716e-06	3.26628e-05	9.97353e-06	1.16468e-05	4.30057e-06	7.1937e-06	3.61193e-06	1.62744e-05	4.5242e-07	4.33668e-06	8.63936e-06	8.25746e-06	7.02618e-06	1.59092e-05	3.01714e-06	1.36288e-05	4.61766e-05	4.94305e-05	2.94496e-06	3.521e-05	3.8086e-05	3.84268e-05	1.32133e-05	1.96639e-05	1.48757e-05	1.4416e-05	1.24311e-05	5.23006e-06	2.42026e-05	9.11368e-06	6.99029e-07	1.49092e-05	3.89348e-06	1.76062e-05	1.86039e-05	2.06656e-05	2.8635e-05	4.45985e-05	2.70016e-06	2.20467e-05	3.74787e-05	2.21416e-05	8.82408e-06	1.96596e-05	1.97056e-06	7.07485e-06	1.71573e-05	3.52463e-05	1.08994e-05
5.23483e-06	5.51054e-06	3.26406e-05	1.06e-05	1.13243e-05	4.32466e-06	7.44595e-06	3.25913e-06	1.63989e-05	4.31016e-07	4.18903e-06	8.73028e-06	8.44339e-06	6.78149e-06	1.63878e-05	2.65647e-06	1.4007e-05	4.56382e-05	4.98749e-05	2.66676e-06	3.5337e-05	3.74671e-05	3.93095e-05	1.25692e-05	1.99039e-05	1.5167e-05	1.37986e-05	1.27301e-05	5.3515e-06	2.43925e-05	8.84157e-06	6.56001e-07	1.50224e-05	3.85506e-06	1.72252e-05	1.916e-05	2.02723e-05	2.89414e-05	4.44512e-05	2.88495e-06	2.20924e-05	3.71268e-05	2.22503e-05	9.08065e-06	1.93559e-05	2.20551e-06	6.82604e-06	1.75727e-05	3.49997e-05	1.07098e-05
5.52724e-06	5.05757e-06	3.25743e-05	1.12577e-05	1.09937e-05	4.35133e-06	7.68993e-06	2.92179e-06	1.64955e-05	4.33194e-07	4.03456e-06	8.81855e-06	8.63637e-06	6.53507e-06	1.6851e-05	2.31384e-06	1.43634e-05	4.51346e-05	5.02811e-05	2.42001e-06	3.54329e-05	3.68735e-05	4.01682e-05	1.19546e-05	2.01303e-05	1.54622e-05	1.31781e-05	1.30194e-05	5.49896e-06	2.45573e-05	8.58109e-06	6.16267e-07	1.5118e-05	3.84408e-06	1.68251e-05	1.97161e-05	1.9885e-05	2.92587e-05	4.4272e-05	3.09959e-06	2.21173e-05	3.6793e-05	2.23387e-05	9.36354e-06	1.9026e-05	2.45539e-06	6.57085e-06	1.79959e-05	3.47458e-05	1.05186e-05
5.81765e-06	4.63001e-06	3.24634e-05	1.1946e-05	1.06552e-05	4.38086e-06	7.92476e-06	2.60085e-06	1.65639e-05	4.58646e-07	3.87391e-06	8.9037e-06	8.83575e-06	6.28813e-06	1.72972e-05	1.99079e-06	1.4696e-05	4.46686e-05	5.06465e-05	2.20541e-06	3.54983e-05	3.6305e-05	4.10024e-05	1.13695e-05	2.03438e-05	1.57595e-05	1.25563e-05	1.32973e-05	5.67345e-06	2.46959e-05	8.33305e-06	5.8007e-07	1.51952e-05	3.86061e-06	1.64069e-05	2.02707e-05	1.95047e-05	2.95863e-05	4.40614e-05	3.34374e-06	2.21218e-05	3.64773e-05	2.24071e-05	9.67179e-06	1.8671e-05	2.71904e-06	6.31069e-06	1.84255e-05	3.44854e-05	1.03259e-05
6.10429e-06	4.22956e-06	3.23074e-05	1.2664e-05	1.03094e-05	4.41347e-06	8.14962e-06	2.29717e-06	1.6604e-05	5.06946e-07	3.7078e-06	8.98532e-06	9.04086e-06	6.04186e-06	1.77251e-05	1.68874e-06	1.50032e-05	4.42425e-05	5.09689e-05	2.02349e-06	3.55338e-05	3.57616e-05	4.1812e-05	1.08138e-05	2.05455e-05	1.60575e-05	1.19348e-05	1.35625e-05	5.8759e-06	2.48073e-05	8.09818e-06	5.47642e-07	1.52533e-05	3.90463e-06	1.59717e-05	2.08221e-05	1.91326e-05	2.99236e-05	4.38197e-05	3.61697e-06	2.21061e-05	3.61797e-05	2.24559e-05	1.00043e-05	1.82923e-05	2.9952e-06	6.04699e-06	1.88597e-05	3.42194e-05	1.01318e-05
6.38543e-06	3.8578e-06	3.21061e-05	1.34109e-05	9.95676e-06	4.44934e-06	8.36379e-06	2.01148e-06	1.6616e-05	5.77552e-07	3.53698e-06	9.06295e-06	9.25094e-06	5.79746e-06	1.81335e-05	1.40898e-06	1.52835e-05	4.38586e-05	5.12462e-05	1.8746e-06	3.55403e-05	3.52427e-05	4.25969e-05	1.02876e-05	2.07362e-05	1.63545e-05	1.13155e-05	1.38134e-05	6.10709e-06	2.48909e-05	7.87711e-06	5.19206e-07	1.52919e-05	3.976e-06	1.55208e-05	2.13688e-05	1.87698e-05	3.02701e-05	4.35473e-05	3.91874e-06	2.20707e-05	3.58997e-05	2.24857e-05	1.03599e-05	1.78911e-05	3.28258e-06	5.78123e-06	1.9297e-05	3.39488e-05	9.93644e-06
6.65935e-06	3.5162e-06	3.18593e-05	1.41854e-05	9.59788e-06	4.48858e-06	8.5666e-06	1.74443e-06	1.66001e-05	6.69808e-07	3.36225e-06	9.1362e-06	9.46522e-06	5.55611e-06	1.85212e-05	1.15269e-06	1.55356e-05	4.35187e-05	5.14768e-05	1.75894e-06	3.55189e-05	3.4748e-05	4.33571e-05	9.79046e-06	2.09172e-05	1.66487e-05	1.07e-05	1.40486e-05	6.36768e-06	2.49462e-05	7.6704e-06	4.9497e-07	1.53102e-05	4.07447e-06	1.50553e-05	2.19091e-05	1.84174e-05	3.06251e-05	4.32448e-05	4.24844e-06	2.20162e-05	3.5637e-05	2.24974e-05	1.07373e-05	1.7469e-05	3.57981e-06	5.51494e-06	1.97357e-05	3.36745e-05	9.73988e-06
6.92438e-06	3.20611e-06	3.15673e-05	1.49864e-05	9.23345e-06	4.53125e-06	8.75748e-06	1.49657e-06	1.65565e-05	7.82948e-07	3.18446e-06	9.20467e-06	9.6829e-06	5.31895e-06	1.88871e-05	9.20892e-07	1.57584e-05	4.32245e-05	5.16592e-05	1.67652e-06	3.54705e-05	3.42768e-05	4.40926e-05	9.32221e-06	2.10894e-05	1.69384e-05	1.00903e-05	1.42665e-05	6.65821e-06	2.49726e-05	7.47853e-06	4.75131e-07	1.5308e-05	4.19971e-06	1.45766e-05	2.24415e-05	1.80764e-05	3.09878e-05	4.29127e-05	4.60533e-06	2.19434e-05	3.53911e-05	2.24918e-05	1.11349e-05	1.70274e-05	3.88549e-06	5.24965e-06	2.01742e-05	3.33975e-05	9.54217e-06
7.1789e-06	2.92875e-06	3.12304e-05	1.58124e-05	8.86426e-06	4.57736e-06	8.93593e-06	1.26833e-06	1.64858e-05	9.161e-07	3.00451e-06	9.26798e-06	9.90313e-06	5.08711e-06	1.92304e-05	7.14491e-07	1.5951e-05	4.29772e-05	5.17921e-05	1.62719e-06	3.53967e-05	3.38284e-05	4.48038e-05	8.8825e-06	2.12539e-05	1.72219e-05	9.48806e-06	1.44659e-05	6.97904e-06	2.49699e-05	7.30188e-06	4.59867e-07	1.52849e-05	4.35123e-06	1.4086e-05	2.29641e-05	1.77479e-05	3.13577e-05	4.25519e-05	4.9886e-06	2.1853e-05	3.51612e-05	2.247e-05	1.15514e-05	1.6568e-05	4.19814e-06	4.98691e-06	2.06108e-05	3.31188e-05	9.3434e-06
7.42136e-06	2.68518e-06	3.08491e-05	1.66618e-05	8.49118e-06	4.62685e-06	9.10152e-06	1.06005e-06	1.63885e-05	1.0683e-06	2.82332e-06	9.32579e-06	1.0125e-05	4.86168e-06	1.95503e-05	5.3423e-07	1.61127e-05	4.27778e-05	5.18747e-05	1.61062e-06	3.52986e-05	3.34018e-05	4.54908e-05	8.47093e-06	2.14119e-05	1.74976e-05	8.89516e-06	1.46454e-05	7.3304e-06	2.49381e-05	7.14074e-06	4.49339e-07	1.52407e-05	4.52847e-06	1.35852e-05	2.34755e-05	1.7433e-05	3.17339e-05	4.21631e-05	5.39734e-06	2.17459e-05	3.49466e-05	2.2433e-05	1.19849e-05	1.60924e-05	4.5163e-06	4.72828e-06	2.10439e-05	3.28394e-05	9.14363e-06
7.65027e-06	2.47634e-06	3.0424e-05	1.75328e-05	8.11513e-06	4.67959e-06	9.25394e-06	8.71989e-07	1.62654e-05	1.23847e-06	2.64182e-06	9.37776e-06	1.03477e-05	4.6437e-06	1.98459e-05	3.80711e-07	1.62432e-05	4.26269e-05	5.19064e-05	1.62634e-06	3.51778e-05	3.29963e-05	4.6154e-05	8.08708e-06	2.15642e-05	1.77637e-05	8.31337e-06	1.48038e-05	7.71235e-06	2.48772e-05	6.99531e-06	4.43691e-07	1.51752e-05	4.73073e-06	1.30755e-05	2.39739e-05	1.71328e-05	3.21157e-05	4.17472e-05	5.83058e-06	2.16232e-05	3.47463e-05	2.23821e-05	1.24339e-05	1.56025e-05	4.83844e-06	4.47533e-06	2.14716e-05	3.25603e-05	8.94293e-06
7.8642e-06	2.303e-06	2.99561e-05	1.84237e-05	7.73715e-06	4.73541e-06	9.39293e-06	7.0427e-07	1.61172e-05	1.42547e-06	2.46101e-06	9.42359e-06	1.05703e-05	4.43415e-06	2.01167e-05	2.54385e-07	1.63423e-05	4.2525e-05	5.18868e-05	1.67371e-06	3.50358e-05	3.26109e-05	4.67938e-05	7.73051e-06	2.17121e-05	1.80185e-05	7.74447e-06	1.49401e-05	8.1248e-06	2.47875e-05	6.86568e-06	4.43046e-07	1.50885e-05	4.95724e-06	1.25585e-05	2.44577e-05	1.68483e-05	3.25023e-05	4.13051e-05	6.28726e-06	2.14859e-05	3.45593e-05	2.23187e-05	1.28965e-05	1.51e-05	5.16304e-06	4.2296e-06	2.18925e-05	3.22825e-05	8.74139e-06
8.06186e-06	2.16576e-06	2.94465e-05	1.93323e-05	7.35834e-06	4.79407e-06	9.51831e-06	5.56942e-07	1.59448e-05	1.62807e-06	2.28187e-06	9.46299e-06	1.07919e-05	4.23396e-06	2.03623e-05	1.55552e-07	1.64099e-05	4.24719e-05	5.18157e-05	1.75195e-06	3.48744e-05	3.22445e-05	4.74105e-05	7.40077e-06	2.18564e-05	1.82606e-05	7.19017e-06	1.5053e-05	8.56749e-06	2.46694e-05	6.75186e-06	4.47506e-07	1.49805e-05	5.20707e-06	1.20359e-05	2.49253e-05	1.65805e-05	3.28929e-05	4.08379e-05	6.76624e-06	2.13352e-05	3.43845e-05	2.22441e-05	1.33709e-05	1.45867e-05	5.48854e-06	3.99262e-06	2.23048e-05	3.20069e-05	8.53911e-06
8.24202e-06	2.06505e-06	2.88965e-05	2.02565e-05	6.97987e-06	4.85528e-06	9.63002e-06	4.29955e-07	1.57493e-05	1.84496e-06	2.10541e-06	9.49573e-06	1.10114e-05	4.04401e-06	2.05823e-05	8.43635e-08	1.64463e-05	4.24675e-05	5.16936e-05	1.86015e-06	3.46951e-05	3.18961e-05	4.80045e-05	7.09742e-06	2.19982e-05	1.84884e-05	6.65216e-06	1.51418e-05	9.03998e-06	2.45236e-05	6.65375e-06	4.57149e-07	1.48515e-05	5.47924e-06	1.15094e-05	2.5375e-05	1.63303e-05	3.32866e-05	4.03465e-05	7.26633e-06	2.11723e-05	3.42206e-05	2.21598e-05	1.38551e-05	1.40646e-05	5.81341e-06	3.76589e-06	2.27071e-05	3.17344e-05	8.33617e-06
8.40356e-06	2.00112e-06	2.83076e-05	2.11939e-05	6.60301e-06	4.91868e-06	9.72803e-06	3.23165e-07	1.55318e-05	2.07477e-06	1.93263e-06	9.52156e-06	1.12281e-05	3.8651e-06	2.07766e-05	4.08234e-08	1.64521e-05	4.25111e-05	5.15207e-05	1.99727e-06	3.44997e-05	3.15646e-05	4.85762e-05	6.82002e-06	2.21382e-05	1.87004e-05	6.13202e-06	1.52055e-05	9.54166e-06	2.43508e-05	6.57116e-06	4.72033e-07	1.47017e-05	5.77262e-06	1.09806e-05	2.58055e-05	1.60986e-05	3.36827e-05	3.98321e-05	7.78627e-06	2.09986e-05	3.40664e-05	2.20675e-05	1.43472e-05	1.35356e-05	6.13611e-06	3.55089e-06	2.30976e-05	3.1466e-05	8.13272e-06
8.5455e-06	1.97407e-06	2.76815e-05	2.21421e-05	6.22905e-06	4.98389e-06	9.81242e-06	2.36347e-07	1.52933e-05	2.31608e-06	1.76455e-06	9.54029e-06	1.1441e-05	3.69794e-06	2.09449e-05	2.47882e-08	1.64278e-05	4.26018e-05	5.12978e-05	2.16212e-06	3.42901e-05	3.12491e-05	4.9126e-05	6.5682e-06	2.22773e-05	1.88952e-05	5.63131e-06	1.52434e-05	1.00718e-05	2.4152e-05	6.50379e-06	4.92189e-07	1.45314e-05	6.08602e-06	1.04512e-05	2.6215e-05	1.58862e-05	3.40803e-05	3.9296e-05	8.32475e-06	2.08153e-05	3.39205e-05	2.19687e-05	1.48453e-05	1.30015e-05	6.45512e-06	3.34903e-06	2.34751e-05	3.12026e-05	7.9289e-06
8.66694e-06	1.9838e-06	2.70202e-05	2.30985e-05	5.85937e-06	5.05046e-06	9.88331e-06	1.6919e-07	1.50353e-05	2.5674e-06	1.60218e-06	9.55176e-06	1.16492e-05	3.54321e-06	2.10875e-05	3.59731e-08	1.63743e-05	4.27384e-05	5.1026e-05	2.35346e-06	3.40678e-05	3.09484e-05	4.96542e-05	6.34157e-06	2.24162e-05	1.90716e-05	5.15147e-06	1.5255e-05	1.06293e-05	2.39284e-05	6.45128e-06	5.17623e-07	1.43413e-05	6.41813e-06	9.92305e-06	2.66022e-05	1.56941e-05	3.44787e-05	3.87392e-05	8.88041e-06	2.06239e-05	3.37815e-05	2.1865e-05	1.53473e-05	1.24643e-05	6.76893e-06	3.16168e-06	2.38379e-05	3.0945e-05	7.72488e-06
8.76713e-06	2.03001e-06	2.63257e-05	2.40604e-05	5.4954e-06	5.11791e-06	9.94094e-06	1.21306e-07	1.47589e-05	2.82724e-06	1.4465e-06	9.55584e-06	1.18517e-05	3.40146e-06	2.12044e-05	7.39559e-08	1.62929e-05	4.29195e-05	5.07064e-05	2.56991e-06	3.38348e-05	3.06617e-05	5.01611e-05	6.13983e-06	2.25555e-05	1.92285e-05	4.69386e-06	1.52398e-05	1.12132e-05	2.36813e-05	6.41314e-06	5.48316e-07	1.41318e-05	6.76758e-06	9.39788e-06	2.69656e-05	1.55229e-05	3.48769e-05	3.81631e-05	9.45185e-06	2.04258e-05	3.3648e-05	2.17583e-05	1.58512e-05	1.19259e-05	7.07609e-06	2.99015e-06	2.41849e-05	3.06939e-05	7.52086e-06
8.84545e-06	2.11224e-06	2.56002e-05	2.5025e-05	5.13861e-06	5.1857e-06	9.98555e-06	9.22361e-08	1.44656e-05	3.09404e-06	1.29849e-06	9.5524e-06	1.20477e-05	3.27318e-06	2.12959e-05	1.38182e-07	1.61846e-05	4.31433e-05	5.03405e-05	2.81003e-06	3.35927e-05	3.0388e-05	5.06469e-05	5.96273e-06	2.26957e-05	1.93647e-05	4.25972e-06	1.51973e-05	1.18221e-05	2.34122e-05	6.3888e-06	5.84222e-07	1.39036e-05	7.13288e-06	8.87747e-06	2.73039e-05	1.53733e-05	3.52743e-05	3.7569e-05	1.00376e-05	2.02225e-05	3.35183e-05	2.16501e-05	1.6355e-05	1.13882e-05	7.37516e-06	2.83569e-06	2.45146e-05	3.04501e-05	7.31706e-06
8.90142e-06	2.22985e-06	2.48463e-05	2.59894e-05	4.7905e-06	5.2533e-06	1.00175e-05	8.14559e-08	1.41569e-05	3.36623e-06	1.1591e-06	9.54139e-06	1.22363e-05	3.15877e-06	2.13626e-05	2.27973e-07	1.6051e-05	4.34078e-05	4.993e-05	3.0723e-06	3.33432e-05	3.01264e-05	5.11118e-05	5.81007e-06	2.28373e-05	1.94793e-05	3.85021e-06	1.51275e-05	1.24546e-05	2.31226e-05	6.37763e-06	6.25268e-07	1.36574e-05	7.51248e-06	8.36357e-06	2.76158e-05	1.52459e-05	3.56701e-05	3.69582e-05	1.06363e-05	2.00154e-05	3.3391e-05	2.15423e-05	1.68567e-05	1.08531e-05	7.66476e-06	2.69946e-06	2.4826e-05	3.02141e-05	7.11374e-06
8.93467e-06	2.38201e-06	2.40665e-05	2.69506e-05	4.45261e-06	5.32012e-06	1.00372e-05	8.838e-08	1.38342e-05	3.64225e-06	1.02926e-06	9.52275e-06	1.24166e-05	3.05856e-06	2.14049e-05	3.42532e-07	1.58936e-05	4.37108e-05	4.94768e-05	3.35515e-06	3.3088e-05	2.98762e-05	5.15559e-05	5.68173e-06	2.29806e-05	1.95716e-05	3.46634e-06	1.50303e-05	1.31091e-05	2.28144e-05	6.37888e-06	6.71354e-07	1.33942e-05	7.90478e-06	7.85795e-06	2.79001e-05	1.51412e-05	3.60635e-05	3.6332e-05	1.12464e-05	1.98061e-05	3.32646e-05	2.14364e-05	1.73544e-05	1.03225e-05	7.94356e-06	2.58255e-06	2.51179e-05	2.99867e-05	6.91122e-06
8.945e-06	2.56772e-06	2.32635e-05	2.79056e-05	4.12648e-06	5.38557e-06	1.0045e-05	1.1237e-07	1.34989e-05	3.9205e-06	9.09853e-07	9.49649e-06	1.2588e-05	2.97274e-06	2.14235e-05	4.80952e-07	1.57143e-05	4.40499e-05	4.89829e-05	3.65697e-06	3.28286e-05	2.96367e-05	5.19792e-05	5.57767e-06	2.31257e-05	1.9641e-05	3.10901e-06	1.49056e-05	1.37838e-05	2.24895e-05	6.39175e-06	7.22353e-07	1.31149e-05	8.30809e-06	7.36236e-06	2.81557e-05	1.50597e-05	3.64538e-05	3.56917e-05	1.18664e-05	1.9596e-05	3.31375e-05	2.13343e-05	1.78461e-05	9.79805e-06	8.21031e-06	2.48596e-06	2.53894e-05	2.97682e-05	6.70981e-06
8.93232e-06	2.7858e-06	2.24403e-05	2.88512e-05	3.81369e-06	5.44903e-06	1.00414e-05	1.52741e-07	1.31527e-05	4.19942e-06	8.01725e-07	9.46261e-06	1.27495e-05	2.90147e-06	2.14191e-05	6.42227e-07	1.55149e-05	4.44223e-05	4.84505e-05	3.97613e-06	3.25666e-05	2.94072e-05	5.23815e-05	5.49793e-06	2.32727e-05	1.96868e-05	2.77898e-06	1.47538e-05	1.44768e-05	2.215e-05	6.41535e-06	7.7811e-07	1.28204e-05	8.72067e-06	6.87852e-06	2.83815e-05	1.50017e-05	3.68404e-05	3.50388e-05	1.24948e-05	1.93866e-05	3.30081e-05	2.12376e-05	1.83299e-05	9.28159e-06	8.46379e-06	2.41059e-06	2.56394e-05	2.95592e-05	6.50989e-06
8.89671e-06	3.0349e-06	2.15998e-05	2.97844e-05	3.51577e-06	5.50989e-06	1.0027e-05	2.08766e-07	1.2797e-05	4.47744e-06	7.05677e-07	9.42117e-06	1.29004e-05	2.84478e-06	2.13926e-05	8.25259e-07	1.52974e-05	4.48254e-05	4.78822e-05	4.31096e-06	3.23034e-05	2.91874e-05	5.27628e-05	5.44262e-06	2.34216e-05	1.97087e-05	2.47687e-06	1.45752e-05	1.51859e-05	2.1798e-05	6.44874e-06	8.38444e-07	1.2512e-05	9.14074e-06	6.4081e-06	2.85766e-05	1.49675e-05	3.72226e-05	3.43746e-05	1.31302e-05	1.91795e-05	3.2875e-05	2.11478e-05	1.8804e-05	8.7748e-06	8.70288e-06	2.35725e-06	2.58674e-05	2.93599e-05	6.31188e-06
8.83836e-06	3.31353e-06	2.07451e-05	3.07019e-05	3.23429e-06	5.56754e-06	1.00022e-05	2.79687e-07	1.24335e-05	4.75303e-06	6.2246e-07	9.37225e-06	1.30402e-05	2.80261e-06	2.1345e-05	1.02887e-06	1.5064e-05	4.52561e-05	4.72802e-05	4.65982e-06	3.20402e-05	2.89769e-05	5.31226e-05	5.41195e-06	2.35721e-05	1.97066e-05	2.20317e-06	1.43703e-05	1.59092e-05	2.14358e-05	6.49092e-06	9.03145e-07	1.21908e-05	9.56646e-06	5.95275e-06	2.87402e-05	1.49573e-05	3.75999e-05	3.37004e-05	1.37709e-05	1.89761e-05	3.27366e-05	2.10667e-05	1.92667e-05	8.2793e-06	8.92653e-06	2.32664e-06	2.60725e-05	2.91706e-05	6.11624e-06
8.75762e-06	3.62003e-06	1.98796e-05	3.16006e-05	2.97076e-06	5.62138e-06	9.96773e-06	3.64718e-07	1.20636e-05	5.02468e-06	5.52769e-07	9.31598e-06	1.3168e-05	2.77484e-06	2.12773e-05	1.25182e-06	1.48169e-05	4.57113e-05	4.66473e-05	5.02106e-06	3.17783e-05	2.87754e-05	5.34606e-05	5.4062e-06	2.3724e-05	1.96804e-05	1.95821e-06	1.41397e-05	1.66441e-05	2.10659e-05	6.54081e-06	9.7198e-07	1.18579e-05	9.99599e-06	5.51405e-06	2.88716e-05	1.49712e-05	3.79717e-05	3.30177e-05	1.44156e-05	1.87777e-05	3.25916e-05	2.09958e-05	1.97163e-05	7.79662e-06	9.13379e-06	2.31937e-06	2.62544e-05	2.89915e-05	5.92346e-06
8.65496e-06	3.9526e-06	1.90065e-05	3.24773e-05	2.72666e-06	5.67081e-06	9.92409e-06	4.63053e-07	1.16888e-05	5.29094e-06	4.97241e-07	9.25249e-06	1.32834e-05	2.76123e-06	2.11907e-05	1.49279e-06	1.45583e-05	4.61877e-05	4.59863e-05	5.39308e-06	3.15188e-05	2.85829e-05	5.37764e-05	5.42575e-06	2.38768e-05	1.96301e-05	1.7422e-06	1.38841e-05	1.73884e-05	2.06907e-05	6.59732e-06	1.04469e-06	1.15149e-05	1.04274e-05	5.09354e-06	2.89701e-05	1.5009e-05	3.83375e-05	3.23278e-05	1.50628e-05	1.85858e-05	3.24384e-05	2.09364e-05	2.01511e-05	7.32822e-06	9.32377e-06	2.33591e-06	2.64125e-05	2.88226e-05	5.73408e-06
8.53098e-06	4.30931e-06	1.81291e-05	3.33289e-05	2.50343e-06	5.71528e-06	9.8719e-06	5.73873e-07	1.13108e-05	5.55038e-06	4.56447e-07	9.18197e-06	1.33857e-05	2.76147e-06	2.10863e-05	1.75044e-06	1.42906e-05	4.66821e-05	4.52997e-05	5.7743e-06	3.12625e-05	2.83995e-05	5.40692e-05	5.47104e-06	2.403e-05	1.95561e-05	1.55517e-06	1.36045e-05	1.81395e-05	2.03127e-05	6.65929e-06	1.12098e-06	1.11629e-05	1.08589e-05	4.69269e-06	2.90353e-05	1.50708e-05	3.86968e-05	3.16319e-05	1.5711e-05	1.84017e-05	3.22758e-05	2.089e-05	2.05697e-05	6.87548e-06	9.49571e-06	2.37666e-06	2.65466e-05	2.86639e-05	5.5487e-06
8.38642e-06	4.68811e-06	1.72509e-05	3.41523e-05	2.30246e-06	5.75424e-06	9.81175e-06	6.96352e-07	1.09309e-05	5.80166e-06	4.30895e-07	9.10461e-06	1.34745e-05	2.77517e-06	2.09654e-05	2.02337e-06	1.40162e-05	4.71911e-05	4.45906e-05	6.16319e-06	3.10104e-05	2.82253e-05	5.43384e-05	5.54262e-06	2.41829e-05	1.94587e-05	1.39703e-06	1.33019e-05	1.88947e-05	1.99346e-05	6.72554e-06	1.20056e-06	1.08034e-05	1.12885e-05	4.31287e-06	2.90667e-05	1.51563e-05	3.90494e-05	3.09315e-05	1.63588e-05	1.82267e-05	3.21025e-05	2.08579e-05	2.09706e-05	6.43968e-06	9.6489e-06	2.44185e-06	2.66565e-05	2.85153e-05	5.36792e-06
8.22211e-06	5.08682e-06	1.63753e-05	3.49444e-05	2.12506e-06	5.78719e-06	9.74426e-06	8.29666e-07	1.05506e-05	6.04348e-06	4.2102e-07	9.02064e-06	1.35493e-05	2.80184e-06	2.08293e-05	2.31018e-06	1.37374e-05	4.77112e-05	4.38617e-05	6.55831e-06	3.0763e-05	2.80606e-05	5.45832e-05	5.64107e-06	2.43347e-05	1.93386e-05	1.26753e-06	1.29773e-05	1.96516e-05	1.9559e-05	6.79487e-06	1.28308e-06	1.0438e-05	1.17144e-05	3.95542e-06	2.90642e-05	1.52652e-05	3.93947e-05	3.02277e-05	1.70048e-05	1.8062e-05	3.19172e-05	2.08412e-05	2.13526e-05	6.02197e-06	9.78278e-06	2.53165e-06	2.67421e-05	2.83765e-05	5.19243e-06
8.03902e-06	5.50319e-06	1.55058e-05	3.57023e-05	1.97247e-06	5.8137e-06	9.67002e-06	9.72992e-07	1.01712e-05	6.27461e-06	4.27185e-07	8.93033e-06	1.36097e-05	2.84095e-06	2.06795e-05	2.60944e-06	1.34566e-05	4.82389e-05	4.3116e-05	6.95825e-06	3.05209e-05	2.79059e-05	5.48026e-05	5.76707e-06	2.44846e-05	1.91963e-05	1.16627e-06	1.26322e-05	2.04072e-05	1.91886e-05	6.86606e-06	1.3682e-06	1.0068e-05	1.21346e-05	3.62154e-06	2.90276e-05	1.5397e-05	3.97327e-05	2.95219e-05	1.76478e-05	1.79089e-05	3.17189e-05	2.08411e-05	2.17144e-05	5.62345e-06	9.89685e-06	2.64608e-06	2.68037e-05	2.82473e-05	5.02292e-06
7.8382e-06	5.93486e-06	1.46458e-05	3.64231e-05	1.84583e-06	5.83334e-06	9.58962e-06	1.12552e-06	9.79416e-06	6.49392e-06	4.49678e-07	8.83396e-06	1.36554e-05	2.89186e-06	2.05172e-05	2.91973e-06	1.31762e-05	4.87709e-05	4.23563e-05	7.36173e-06	3.02845e-05	2.77618e-05	5.49956e-05	5.92134e-06	2.46316e-05	1.90328e-05	1.09273e-06	1.22678e-05	2.11589e-05	1.8826e-05	6.93787e-06	1.45554e-06	9.69497e-06	1.25473e-05	3.31236e-06	2.89569e-05	1.55513e-05	4.0063e-05	2.88153e-05	1.82863e-05	1.77683e-05	3.15064e-05	2.08585e-05	2.20551e-05	5.24506e-06	9.99074e-06	2.78505e-06	2.68413e-05	2.81272e-05	4.86014e-06
7.62083e-06	6.37939e-06	1.37989e-05	3.7104e-05	1.74618e-06	5.84578e-06	9.50362e-06	1.28647e-06	9.42069e-06	6.70032e-06	4.88712e-07	8.73184e-06	1.36862e-05	2.95388e-06	2.03439e-05	3.23964e-06	1.28985e-05	4.93037e-05	4.15853e-05	7.76754e-06	3.00539e-05	2.7629e-05	5.51613e-05	6.10466e-06	2.47747e-05	1.8849e-05	1.04624e-06	1.18855e-05	2.19039e-05	1.8474e-05	7.00908e-06	1.54471e-06	9.32048e-06	1.29507e-05	3.02891e-06	2.88522e-05	1.57275e-05	4.03855e-05	2.8109e-05	1.89192e-05	1.76412e-05	3.1279e-05	2.08944e-05	2.23735e-05	4.88767e-06	1.00642e-05	2.94837e-06	2.68554e-05	2.80157e-05	4.70486e-06
7.38814e-06	6.83432e-06	1.29682e-05	3.77424e-05	1.67446e-06	5.85074e-06	9.41256e-06	1.45506e-06	9.05201e-06	6.89286e-06	5.44421e-07	8.62429e-06	1.37019e-05	3.02627e-06	2.01611e-05	3.56778e-06	1.26259e-05	4.9834e-05	4.0806e-05	8.17456e-06	2.98294e-05	2.75085e-05	5.52983e-05	6.31784e-06	2.49127e-05	1.8646e-05	1.026e-06	1.1487e-05	2.26394e-05	1.81352e-05	7.07847e-06	1.63531e-06	8.94605e-06	1.3343e-05	2.77211e-06	2.87139e-05	1.59248e-05	4.07e-05	2.74043e-05	1.95453e-05	1.75287e-05	3.10357e-05	2.09495e-05	2.2669e-05	4.552e-06	1.0117e-05	3.13571e-06	2.68464e-05	2.79122e-05	4.55789e-06
7.14147e-06	7.2971e-06	1.21573e-05	3.83358e-05	1.63149e-06	5.84798e-06	9.31698e-06	1.63054e-06	8.68926e-06	7.07063e-06	6.16858e-07	8.51168e-06	1.37022e-05	3.10822e-06	1.99701e-05	3.90279e-06	1.23605e-05	5.03584e-05	4.00209e-05	8.58179e-06	2.96108e-05	2.7401e-05	5.54056e-05	6.56172e-06	2.50443e-05	1.8425e-05	1.03108e-06	1.10739e-05	2.33625e-05	1.78123e-05	7.14483e-06	1.72691e-06	8.57323e-06	1.37224e-05	2.54277e-06	2.85423e-05	1.61424e-05	4.10066e-05	2.67022e-05	2.01633e-05	1.74316e-05	3.07757e-05	2.10245e-05	2.29409e-05	4.23869e-06	1.0149e-05	3.34667e-06	2.68149e-05	2.7816e-05	4.42007e-06
6.8822e-06	7.76519e-06	1.13693e-05	3.88819e-05	1.61796e-06	5.83737e-06	9.21733e-06	1.81222e-06	8.33351e-06	7.23284e-06	7.06001e-07	8.39437e-06	1.36871e-05	3.19886e-06	1.97725e-05	4.24336e-06	1.21045e-05	5.08738e-05	3.92329e-05	8.98835e-06	2.93979e-05	2.73078e-05	5.54818e-05	6.83717e-06	2.51685e-05	1.81874e-05	1.06044e-06	1.06478e-05	2.40705e-05	1.75078e-05	7.20697e-06	1.81908e-06	8.20355e-06	1.40874e-05	2.34158e-06	2.83379e-05	1.63795e-05	4.13051e-05	2.60039e-05	2.07722e-05	1.73507e-05	3.04986e-05	2.11198e-05	2.31884e-05	3.94823e-06	1.01605e-05	3.58069e-06	2.67617e-05	2.77265e-05	4.29224e-06
6.6118e-06	8.23599e-06	1.06074e-05	3.93785e-05	1.63443e-06	5.81885e-06	9.11409e-06	1.99941e-06	7.98574e-06	7.37881e-06	8.11746e-07	8.27276e-06	1.36567e-05	3.29729e-06	1.95696e-05	4.58824e-06	1.18599e-05	5.13771e-05	3.84442e-05	9.39346e-06	2.91903e-05	2.72299e-05	5.55256e-05	7.14505e-06	2.52838e-05	1.79346e-05	1.11293e-06	1.02106e-05	2.47607e-05	1.72243e-05	7.26376e-06	1.91137e-06	7.83854e-06	1.44363e-05	2.16912e-06	2.81014e-05	1.66351e-05	4.15956e-05	2.53103e-05	2.13709e-05	1.72866e-05	3.02036e-05	2.12358e-05	2.34114e-05	3.68102e-06	1.01513e-05	3.83715e-06	2.66875e-05	2.76426e-05	4.17531e-06
6.33177e-06	8.70695e-06	9.87467e-06	3.98236e-05	1.68131e-06	5.7924e-06	9.00765e-06	2.19146e-06	7.64686e-06	7.50794e-06	9.33912e-07	8.14724e-06	1.36108e-05	3.40257e-06	1.93628e-05	4.93623e-06	1.16287e-05	5.18652e-05	3.76575e-05	9.79648e-06	2.89877e-05	2.71687e-05	5.55357e-05	7.48622e-06	2.5389e-05	1.76681e-05	1.18729e-06	9.76395e-06	2.54304e-05	1.69641e-05	7.31408e-06	2.00334e-06	7.47969e-06	1.47676e-05	2.02584e-06	2.78336e-05	1.69081e-05	4.18783e-05	2.46225e-05	2.19585e-05	1.72399e-05	2.98906e-05	2.13728e-05	2.36093e-05	3.43732e-06	1.01219e-05	4.11531e-06	2.65932e-05	2.75636e-05	4.07014e-06
6.04364e-06	9.17549e-06	9.17396e-06	4.02155e-05	1.75887e-06	5.75814e-06	8.89838e-06	2.38778e-06	7.31768e-06	7.61972e-06	1.07224e-06	8.01824e-06	1.35496e-05	3.51373e-06	1.91535e-05	5.28621e-06	1.14127e-05	5.23354e-05	3.68748e-05	1.01969e-05	2.87895e-05	2.71253e-05	5.55108e-05	7.86153e-06	2.54826e-05	1.73895e-05	1.28216e-06	9.30981e-06	2.60768e-05	1.67296e-05	7.35687e-06	2.09452e-06	7.12848e-06	1.50799e-05	1.91205e-06	2.75354e-05	1.71974e-05	4.21531e-05	2.39415e-05	2.2534e-05	1.72112e-05	2.9559e-05	2.1531e-05	2.37821e-05	3.21731e-06	1.00726e-05	4.41434e-06	2.648e-05	2.74884e-05	3.97766e-06
5.74898e-06	9.6391e-06	8.50806e-06	4.05526e-05	1.86724e-06	5.71622e-06	8.7866e-06	2.58782e-06	6.99894e-06	7.71378e-06	1.22639e-06	7.88619e-06	1.34733e-05	3.62977e-06	1.8943e-05	5.63713e-06	1.12135e-05	5.27851e-05	3.60985e-05	1.05942e-05	2.85948e-05	2.71013e-05	5.54496e-05	8.27176e-06	2.55635e-05	1.71005e-05	1.39611e-06	8.85003e-06	2.66976e-05	1.6523e-05	7.39113e-06	2.18445e-06	6.78632e-06	1.53717e-05	1.82797e-06	2.72077e-05	1.75019e-05	4.24203e-05	2.32681e-05	2.30966e-05	1.72008e-05	2.92089e-05	2.17102e-05	2.39297e-05	3.02102e-06	1.00036e-05	4.73333e-06	2.63489e-05	2.7416e-05	3.89877e-06
5.44938e-06	1.00953e-05	7.87958e-06	4.08335e-05	2.00637e-06	5.66691e-06	8.6726e-06	2.79105e-06	6.69128e-06	7.78983e-06	1.39597e-06	7.75154e-06	1.33821e-05	3.74967e-06	1.87326e-05	5.98804e-06	1.10329e-05	5.32117e-05	3.53305e-05	1.09883e-05	2.8403e-05	2.70981e-05	5.53506e-05	8.71769e-06	2.56302e-05	1.68027e-05	1.52763e-06	8.38651e-06	2.72902e-05	1.63465e-05	7.41592e-06	2.27266e-06	6.4546e-06	1.5642e-05	1.77366e-06	2.68518e-05	1.78202e-05	4.26801e-05	2.26033e-05	2.36454e-05	1.7209e-05	2.88401e-05	2.19104e-05	2.40523e-05	2.84839e-06	9.9157e-06	5.07127e-06	2.62011e-05	2.73452e-05	3.83437e-06
5.1464e-06	1.05416e-05	7.29093e-06	4.10571e-05	2.17607e-06	5.61056e-06	8.55661e-06	2.997e-06	6.39526e-06	7.84767e-06	1.58048e-06	7.61473e-06	1.32762e-05	3.87239e-06	1.85234e-05	6.33807e-06	1.0872e-05	5.3613e-05	3.45726e-05	1.13789e-05	2.82131e-05	2.71169e-05	5.52127e-05	9.2e-06	2.56814e-05	1.6498e-05	1.67515e-06	7.92115e-06	2.78523e-05	1.62019e-05	7.43035e-06	2.3587e-06	6.13465e-06	1.58894e-05	1.74907e-06	2.64689e-05	1.81511e-05	4.29326e-05	2.19479e-05	2.41797e-05	1.72362e-05	2.84527e-05	2.21314e-05	2.415e-05	2.69924e-06	9.80934e-06	5.42707e-06	2.60379e-05	2.7275e-05	3.78537e-06
4.84164e-06	1.09757e-05	6.74436e-06	4.12225e-05	2.37597e-06	5.54758e-06	8.4388e-06	3.20525e-06	6.11134e-06	7.88723e-06	1.77939e-06	7.47622e-06	1.31559e-05	3.99691e-06	1.83167e-05	6.68645e-06	1.07323e-05	5.39868e-05	3.38264e-05	1.1766e-05	2.80241e-05	2.71594e-05	5.50347e-05	9.71931e-06	2.57158e-05	1.6188e-05	1.83704e-06	7.45584e-06	2.83817e-05	1.6091e-05	7.43363e-06	2.44211e-06	5.82771e-06	1.61131e-05	1.75399e-06	2.60602e-05	1.84933e-05	4.31781e-05	2.13027e-05	2.46987e-05	1.72824e-05	2.80468e-05	2.23727e-05	2.42231e-05	2.57331e-06	9.68523e-06	5.79961e-06	2.58607e-05	2.72041e-05	3.75266e-06
4.53664e-06	1.13954e-05	6.24189e-06	4.13291e-05	2.60557e-06	5.4785e-06	8.31931e-06	3.41542e-06	5.8399e-06	7.90853e-06	1.99207e-06	7.33647e-06	1.30217e-05	4.12219e-06	1.81135e-05	7.03251e-06	1.06148e-05	5.43315e-05	3.30934e-05	1.21496e-05	2.78351e-05	2.7227e-05	5.48153e-05	1.02761e-05	2.57324e-05	1.58747e-05	2.01163e-06	6.99246e-06	2.88763e-05	1.60155e-05	7.42505e-06	2.52243e-06	5.535e-06	1.6312e-05	1.78813e-06	2.56273e-05	1.88453e-05	4.34169e-05	2.06685e-05	2.5202e-05	1.73477e-05	2.76228e-05	2.26339e-05	2.42722e-05	2.47021e-06	9.54413e-06	6.18765e-06	2.56709e-05	2.71313e-05	3.73712e-06
4.23294e-06	1.17984e-05	5.78535e-06	4.13765e-05	2.86418e-06	5.40389e-06	8.19825e-06	3.62717e-06	5.58124e-06	7.91167e-06	2.21786e-06	7.19594e-06	1.28738e-05	4.2472e-06	1.79147e-05	7.3757e-06	1.05205e-05	5.46452e-05	3.2375e-05	1.25299e-05	2.76449e-05	2.7321e-05	5.45535e-05	1.08709e-05	2.57298e-05	1.55597e-05	2.19722e-06	6.53287e-06	2.93342e-05	1.59768e-05	7.40396e-06	2.59922e-06	5.25761e-06	1.64855e-05	1.85105e-06	2.51717e-05	1.92058e-05	4.36492e-05	2.00461e-05	2.56888e-05	1.74321e-05	2.7181e-05	2.29142e-05	2.42978e-05	2.38947e-06	9.38686e-06	6.58995e-06	2.54699e-05	2.70554e-05	3.73958e-06
3.93202e-06	1.21828e-05	5.37633e-06	4.13646e-05	3.15096e-06	5.32444e-06	8.07564e-06	3.84021e-06	5.33556e-06	7.89687e-06	2.45601e-06	7.0551e-06	1.27129e-05	4.37094e-06	1.77213e-05	7.71555e-06	1.045e-05	5.49266e-05	3.16722e-05	1.29073e-05	2.74524e-05	2.74428e-05	5.42484e-05	1.15039e-05	2.57072e-05	1.52449e-05	2.3921e-06	6.07887e-06	2.97536e-05	1.59761e-05	7.36983e-06	2.67205e-06	4.99659e-06	1.66328e-05	1.94217e-06	2.46949e-05	1.95733e-05	4.38752e-05	1.94363e-05	2.61586e-05	1.75354e-05	2.6722e-05	2.32131e-05	2.43005e-05	2.33054e-06	9.21432e-06	7.00517e-06	2.52592e-05	2.6975e-05	3.76086e-06
3.63533e-06	1.25465e-05	5.01619e-06	4.12935e-05	3.46493e-06	5.24088e-06	7.9515e-06	4.05427e-06	5.10298e-06	7.86443e-06	2.70575e-06	6.91441e-06	1.25393e-05	4.49241e-06	1.75341e-05	8.05171e-06	1.0404e-05	5.51744e-05	3.09859e-05	1.32821e-05	2.72564e-05	2.75937e-05	5.38991e-05	1.21754e-05	2.56634e-05	1.4932e-05	2.59453e-06	5.63223e-06	3.01331e-05	1.60147e-05	7.3222e-06	2.74051e-06	4.75287e-06	1.67534e-05	2.06082e-06	2.41988e-05	1.99465e-05	4.40953e-05	1.88396e-05	2.6611e-05	1.76574e-05	2.62464e-05	2.35296e-05	2.42812e-05	2.29277e-06	9.02745e-06	7.43199e-06	2.50405e-05	2.68891e-05	3.80174e-06
3.34423e-06	1.28877e-05	4.70606e-06	4.11635e-05	3.80493e-06	5.15403e-06	7.82579e-06	4.26916e-06	4.88357e-06	7.81474e-06	2.96623e-06	6.77431e-06	1.23536e-05	4.61066e-06	1.73537e-05	8.38393e-06	1.0383e-05	5.53878e-05	3.03169e-05	1.36547e-05	2.70558e-05	2.7775e-05	5.35049e-05	1.28853e-05	2.55976e-05	1.46227e-05	2.8028e-06	5.19464e-06	3.0471e-05	1.60932e-05	7.26072e-06	2.80419e-06	4.52732e-06	1.68468e-05	2.20619e-06	2.36849e-05	2.03238e-05	4.43097e-05	1.82567e-05	2.70455e-05	1.7798e-05	2.57548e-05	2.38627e-05	2.42408e-05	2.27542e-06	8.82725e-06	7.869e-06	2.48152e-05	2.67962e-05	3.86295e-06
3.06005e-06	1.32049e-05	4.44683e-06	4.09754e-05	4.16967e-06	5.06477e-06	7.69843e-06	4.48468e-06	4.67728e-06	7.74826e-06	3.23658e-06	6.63527e-06	1.21564e-05	4.72475e-06	1.71809e-05	8.71209e-06	1.03872e-05	5.5566e-05	2.96658e-05	1.40257e-05	2.68495e-05	2.79878e-05	5.30652e-05	1.36334e-05	2.55091e-05	1.43186e-05	3.01519e-06	4.76774e-06	3.07663e-05	1.62123e-05	7.18515e-06	2.86271e-06	4.32068e-06	1.69129e-05	2.37739e-06	2.31551e-05	2.07038e-05	4.45186e-05	1.76884e-05	2.74618e-05	1.79567e-05	2.52481e-05	2.42116e-05	2.41801e-05	2.27772e-06	8.61476e-06	8.31481e-06	2.4585e-05	2.66952e-05	3.94518e-06
2.78402e-06	1.34965e-05	4.23913e-06	4.07299e-05	4.55772e-06	4.97404e-06	7.56932e-06	4.7007e-06	4.48403e-06	7.66554e-06	3.51587e-06	6.49772e-06	1.19483e-05	4.83378e-06	1.70161e-05	9.03613e-06	1.04167e-05	5.57084e-05	2.90328e-05	1.43957e-05	2.66363e-05	2.82331e-05	5.25796e-05	1.44197e-05	2.53973e-05	1.40214e-05	3.23003e-06	4.35308e-06	3.10179e-05	1.63726e-05	7.09534e-06	2.91572e-06	4.1336e-06	1.69514e-05	2.57339e-06	2.26112e-05	2.10852e-05	4.47222e-05	1.71352e-05	2.78595e-05	1.81331e-05	2.47272e-05	2.4575e-05	2.41002e-05	2.2988e-06	8.39107e-06	8.76801e-06	2.43514e-05	2.65847e-05	4.04907e-06
2.5173e-06	1.37611e-05	4.08333e-06	4.04282e-05	4.96752e-06	4.88283e-06	7.43831e-06	4.91708e-06	4.30364e-06	7.56721e-06	3.80316e-06	6.36209e-06	1.17299e-05	4.93693e-06	1.68597e-05	9.35612e-06	1.04715e-05	5.58149e-05	2.84183e-05	1.47653e-05	2.64152e-05	2.85118e-05	5.2048e-05	1.52434e-05	2.52617e-05	1.37326e-05	3.44567e-06	3.95213e-06	3.1225e-05	1.65741e-05	6.99123e-06	2.96287e-06	3.96664e-06	1.69624e-05	2.79308e-06	2.20552e-05	2.14666e-05	4.49207e-05	1.65978e-05	2.82384e-05	1.83267e-05	2.41929e-05	2.49517e-05	2.40024e-05	2.33774e-06	8.15728e-06	9.22715e-06	2.4116e-05	2.64637e-05	4.17516e-06
2.26094e-06	1.39976e-05	3.97957e-06	4.00717e-05	5.39736e-06	4.79217e-06	7.30525e-06	5.13375e-06	4.13589e-06	7.45396e-06	4.09745e-06	6.22879e-06	1.15019e-05	5.03338e-06	1.6712e-05	9.67223e-06	1.05514e-05	5.58854e-05	2.78222e-05	1.51353e-05	2.6185e-05	2.88245e-05	5.14703e-05	1.61041e-05	2.5102e-05	1.34536e-05	3.66051e-06	3.56626e-06	3.1387e-05	1.68169e-05	6.8729e-06	3.00386e-06	3.82022e-06	1.69459e-05	3.03525e-06	2.14888e-05	2.18466e-05	4.51144e-05	1.60767e-05	2.85982e-05	1.8537e-05	2.36464e-05	2.53404e-05	2.38876e-05	2.39358e-06	7.91453e-06	9.69084e-06	2.38803e-05	2.63309e-05	4.32398e-06
2.01592e-06	1.42049e-05	3.92772e-06	3.96621e-05	5.84544e-06	4.70315e-06	7.16994e-06	5.35064e-06	3.98051e-06	7.32652e-06	4.39775e-06	6.09825e-06	1.1265e-05	5.12238e-06	1.65732e-05	9.98469e-06	1.06561e-05	5.59199e-05	2.72443e-05	1.55064e-05	2.5945e-05	2.91719e-05	5.08467e-05	1.70009e-05	2.4918e-05	1.31857e-05	3.873e-06	3.19673e-06	3.15035e-05	1.71007e-05	6.7405e-06	3.0384e-06	3.69467e-06	1.69022e-05	3.2986e-06	2.09141e-05	2.22239e-05	4.53032e-05	1.55726e-05	2.89386e-05	1.87634e-05	2.30888e-05	2.57399e-05	2.37573e-05	2.46529e-06	7.66397e-06	1.01576e-05	2.36458e-05	2.61853e-05	4.49594e-06
1.7831e-06	1.43822e-05	3.92742e-06	3.9201e-05	6.30986e-06	4.61687e-06	7.03218e-06	5.56768e-06	3.83715e-06	7.18572e-06	4.70302e-06	5.97083e-06	1.10198e-05	5.20326e-06	1.64435e-05	1.02938e-05	1.0785e-05	5.5919e-05	2.66844e-05	1.58793e-05	2.56942e-05	2.95544e-05	5.01775e-05	1.79327e-05	2.47097e-05	1.29301e-05	4.08167e-06	2.84472e-06	3.15743e-05	1.74251e-05	6.59431e-06	3.06625e-06	3.59022e-06	1.68317e-05	3.58177e-06	2.03329e-05	2.25973e-05	4.54873e-05	1.50861e-05	2.92596e-05	1.90052e-05	2.25212e-05	2.61486e-05	2.36126e-05	2.55182e-06	7.40678e-06	1.06262e-05	2.34142e-05	2.60258e-05	4.69139e-06
1.56325e-06	1.45288e-05	3.97805e-06	3.86907e-05	6.78859e-06	4.53444e-06	6.89177e-06	5.78484e-06	3.70546e-06	7.03239e-06	5.01224e-06	5.84692e-06	1.07671e-05	5.27538e-06	1.63228e-05	1.06001e-05	1.09377e-05	5.58831e-05	2.6142e-05	1.62548e-05	2.54318e-05	2.99722e-05	4.94634e-05	1.88984e-05	2.44773e-05	1.2688e-05	4.2851e-06	2.51126e-06	3.15996e-05	1.77894e-05	6.4347e-06	3.08719e-06	3.50695e-06	1.67349e-05	3.88331e-06	1.97472e-05	2.29657e-05	4.56667e-05	1.46176e-05	2.95611e-05	1.92618e-05	2.19449e-05	2.65651e-05	2.34549e-05	2.6521e-06	7.14412e-06	1.10951e-05	2.31867e-05	2.58513e-05	4.9106e-06
1.357e-06	1.46443e-05	4.07875e-06	3.81333e-05	7.27956e-06	4.45701e-06	6.74849e-06	6.00209e-06	3.585e-06	6.86744e-06	5.32434e-06	5.72688e-06	1.05076e-05	5.33818e-06	1.62109e-05	1.09039e-05	1.11135e-05	5.58131e-05	2.56166e-05	1.66336e-05	2.51572e-05	3.04253e-05	4.87051e-05	1.98964e-05	2.4221e-05	1.24603e-05	4.48198e-06	2.19729e-06	3.15794e-05	1.81926e-05	6.26214e-06	3.10103e-06	3.44486e-06	1.66123e-05	4.20171e-06	1.91588e-05	2.33279e-05	4.58414e-05	1.41678e-05	2.98428e-05	1.95323e-05	2.13612e-05	2.6988e-05	2.32856e-05	2.76501e-06	6.87716e-06	1.1563e-05	2.29648e-05	2.5661e-05	5.15377e-06
1.16491e-06	1.47282e-05	4.22843e-06	3.75313e-05	7.78059e-06	4.38573e-06	6.6021e-06	6.21939e-06	3.47534e-06	6.69179e-06	5.6383e-06	5.61102e-06	1.02421e-05	5.39115e-06	1.61078e-05	1.12059e-05	1.13114e-05	5.57097e-05	2.51074e-05	1.70165e-05	2.48699e-05	3.09134e-05	4.79038e-05	2.09252e-05	2.39415e-05	1.22479e-05	4.67107e-06	1.90361e-06	3.15144e-05	1.86337e-05	6.07719e-06	3.10761e-06	3.40383e-06	1.64648e-05	4.53541e-06	1.85697e-05	2.36829e-05	4.60113e-05	1.37372e-05	3.01049e-05	1.98161e-05	2.07714e-05	2.74157e-05	2.31061e-05	2.88944e-06	6.60705e-06	1.20287e-05	2.27498e-05	2.54541e-05	5.42097e-06
9.87409e-07	1.47806e-05	4.42576e-06	3.68873e-05	8.28948e-06	4.32171e-06	6.45241e-06	6.43673e-06	3.376e-06	6.50641e-06	5.95306e-06	5.49967e-06	9.97133e-06	5.43387e-06	1.6013e-05	1.15066e-05	1.15307e-05	5.55742e-05	2.46137e-05	1.74042e-05	2.45696e-05	3.14362e-05	4.70607e-05	2.19829e-05	2.36394e-05	1.20515e-05	4.85123e-06	1.6309e-06	3.14052e-05	1.91112e-05	5.88054e-06	3.10683e-06	3.3836e-06	1.62931e-05	4.88281e-06	1.79815e-05	2.40298e-05	4.61762e-05	1.33264e-05	3.03471e-05	2.01122e-05	2.01769e-05	2.78466e-05	2.29177e-05	3.02426e-06	6.33495e-06	1.24909e-05	2.25429e-05	2.52297e-05	5.7122e-06
8.24807e-07	1.48014e-05	4.66923e-06	3.62042e-05	8.80397e-06	4.26609e-06	6.29922e-06	6.65406e-06	3.28649e-06	6.31227e-06	6.26759e-06	5.39312e-06	9.69596e-06	5.46598e-06	1.59262e-05	1.18066e-05	1.17705e-05	5.54076e-05	2.41345e-05	1.77974e-05	2.4256e-05	3.1993e-05	4.61773e-05	2.30676e-05	2.33155e-05	1.18717e-05	5.02142e-06	1.37972e-06	3.12527e-05	1.96237e-05	5.67293e-06	3.09861e-06	3.38385e-06	1.60983e-05	5.24226e-06	1.73962e-05	2.43677e-05	4.63359e-05	1.29359e-05	3.05697e-05	2.04198e-05	1.9579e-05	2.82791e-05	2.2722e-05	3.16834e-06	6.06196e-06	1.29485e-05	2.23454e-05	2.49872e-05	6.02738e-06
6.77312e-07	1.47907e-05	4.95708e-06	3.54848e-05	9.32177e-06	4.21995e-06	6.14233e-06	6.87134e-06	3.2063e-06	6.11037e-06	6.58087e-06	5.29163e-06	9.41677e-06	5.4872e-06	1.58469e-05	1.21066e-05	1.20297e-05	5.52114e-05	2.36688e-05	1.81965e-05	2.3929e-05	3.25829e-05	4.52554e-05	2.41769e-05	2.2971e-05	1.17089e-05	5.18069e-06	1.1505e-06	3.1058e-05	2.01693e-05	5.4552e-06	3.08292e-06	3.40411e-06	1.58812e-05	5.61212e-06	1.68155e-05	2.46959e-05	4.64903e-05	1.25663e-05	3.07725e-05	2.0738e-05	1.89792e-05	2.87117e-05	2.25202e-05	3.32054e-06	5.7892e-06	1.34002e-05	2.21583e-05	2.47261e-05	6.36631e-06
5.45018e-07	1.47491e-05	5.28739e-06	3.47324e-05	9.84057e-06	4.18434e-06	5.98158e-06	7.08851e-06	3.13492e-06	5.90172e-06	6.8919e-06	5.19546e-06	9.13449e-06	5.4973e-06	1.57745e-05	1.24073e-05	1.23072e-05	5.4987e-05	2.32157e-05	1.86023e-05	2.35887e-05	3.32048e-05	4.4297e-05	2.53084e-05	2.2607e-05	1.15634e-05	5.32823e-06	9.43531e-07	3.08224e-05	2.07462e-05	5.22829e-06	3.05975e-06	3.44383e-06	1.56432e-05	5.99069e-06	1.6241e-05	2.50138e-05	4.66388e-05	1.2218e-05	3.09556e-05	2.1066e-05	1.8379e-05	2.91427e-05	2.23138e-05	3.47975e-06	5.51773e-06	1.3845e-05	2.19826e-05	2.44458e-05	6.72869e-06
4.27912e-07	1.4677e-05	5.65805e-06	3.39499e-05	1.03581e-05	4.16029e-06	5.81685e-06	7.30549e-06	3.07184e-06	5.68732e-06	7.19969e-06	5.10481e-06	8.84986e-06	5.49613e-06	1.57084e-05	1.27094e-05	1.2602e-05	5.4736e-05	2.2774e-05	1.90151e-05	2.32355e-05	3.38573e-05	4.33043e-05	2.64597e-05	2.22248e-05	1.14352e-05	5.46332e-06	7.5899e-07	3.05473e-05	2.13521e-05	4.99319e-06	3.02914e-06	3.50234e-06	1.53855e-05	6.37628e-06	1.56744e-05	2.53208e-05	4.67812e-05	1.18918e-05	3.11192e-05	2.14027e-05	1.77797e-05	2.95707e-05	2.21042e-05	3.64487e-06	5.24857e-06	1.42819e-05	2.18192e-05	2.41461e-05	7.11414e-06
3.25874e-07	1.45751e-05	6.06677e-06	3.31408e-05	1.0872e-05	4.14874e-06	5.64802e-06	7.52218e-06	3.01652e-06	5.46819e-06	7.5033e-06	5.01989e-06	8.56358e-06	5.48364e-06	1.56479e-05	1.30136e-05	1.29131e-05	5.44599e-05	2.23426e-05	1.94353e-05	2.28697e-05	3.45389e-05	4.22798e-05	2.76278e-05	2.18261e-05	1.13245e-05	5.58536e-06	5.96924e-07	3.02345e-05	2.19848e-05	4.75098e-06	2.99119e-06	3.57888e-06	1.51092e-05	6.76723e-06	1.5117e-05	2.56166e-05	4.69169e-05	1.15881e-05	3.12633e-05	2.17473e-05	1.71828e-05	2.99939e-05	2.18929e-05	3.81482e-06	4.98272e-06	1.47101e-05	2.16689e-05	2.38266e-05	7.52215e-06
2.38687e-07	1.44443e-05	6.51112e-06	3.23084e-05	1.13801e-05	4.15058e-06	5.47504e-06	7.73845e-06	2.96848e-06	5.24532e-06	7.80181e-06	4.94086e-06	8.27637e-06	5.45982e-06	1.55922e-05	1.33206e-05	1.32392e-05	5.41605e-05	2.19203e-05	1.98631e-05	2.24922e-05	3.52478e-05	4.12261e-05	2.88099e-05	2.14126e-05	1.12311e-05	5.69386e-06	4.57257e-07	2.98857e-05	2.26419e-05	4.50277e-06	2.94601e-06	3.67262e-06	1.48158e-05	7.16185e-06	1.45705e-05	2.59007e-05	4.70454e-05	1.13073e-05	3.13882e-05	2.20987e-05	1.65899e-05	3.04109e-05	2.1681e-05	3.98856e-06	4.72112e-06	1.51286e-05	2.15324e-05	2.34872e-05	7.95214e-06
1.66033e-07	1.42855e-05	6.98855e-06	3.14561e-05	1.18802e-05	4.16664e-06	5.29789e-06	7.95414e-06	2.92721e-06	5.01968e-06	8.09434e-06	4.86787e-06	7.9889e-06	5.42475e-06	1.55405e-05	1.3631e-05	1.35794e-05	5.38394e-05	2.1506e-05	2.02988e-05	2.21035e-05	3.59818e-05	4.01461e-05	3.00028e-05	2.0986e-05	1.11546e-05	5.78845e-06	3.39796e-07	2.9503e-05	2.33208e-05	4.24977e-06	2.89376e-06	3.78262e-06	1.45067e-05	7.55849e-06	1.4036e-05	2.61731e-05	4.71661e-05	1.10501e-05	3.14939e-05	2.24561e-05	1.60022e-05	3.08202e-05	2.147e-05	4.16505e-06	4.46468e-06	1.55367e-05	2.14102e-05	2.3128e-05	8.40341e-06
1.0751e-07	1.40999e-05	7.49636e-06	3.05874e-05	1.23701e-05	4.19766e-06	5.11659e-06	8.16907e-06	2.89225e-06	4.79225e-06	8.38004e-06	4.80104e-06	7.70184e-06	5.37855e-06	1.5492e-05	1.39455e-05	1.39326e-05	5.34983e-05	2.10986e-05	2.07423e-05	2.17049e-05	3.67387e-05	3.90428e-05	3.12034e-05	2.05483e-05	1.10946e-05	5.86888e-06	2.44232e-07	2.90885e-05	2.40186e-05	3.99321e-06	2.83465e-06	3.90786e-06	1.41835e-05	7.95556e-06	1.35149e-05	2.64336e-05	4.72783e-05	1.0817e-05	3.15806e-05	2.28184e-05	1.54214e-05	3.12201e-05	2.1261e-05	4.34333e-06	4.21424e-06	1.59338e-05	2.13029e-05	2.27489e-05	8.87518e-06
6.26266e-08	1.38886e-05	8.03178e-06	2.97057e-05	1.28478e-05	4.24429e-06	4.93122e-06	8.383e-06	2.86313e-06	4.56395e-06	8.65811e-06	4.74046e-06	7.41583e-06	5.32143e-06	1.54456e-05	1.42646e-05	1.42978e-05	5.31391e-05	2.06968e-05	2.11936e-05	2.12976e-05	3.75161e-05	3.79196e-05	3.24083e-05	2.01017e-05	1.10506e-05	5.935e-06	1.70148e-07	2.86445e-05	2.47326e-05	3.73436e-06	2.76893e-06	4.04725e-06	1.38475e-05	8.35146e-06	1.30082e-05	2.66823e-05	4.73813e-05	1.06084e-05	3.16487e-05	2.31846e-05	1.48487e-05	3.16094e-05	2.10554e-05	4.52245e-06	3.9706e-06	1.63192e-05	2.12107e-05	2.23502e-05	9.36655e-06
3.08187e-08	1.36531e-05	8.59194e-06	2.88145e-05	1.33112e-05	4.30708e-06	4.7419e-06	8.59569e-06	2.83943e-06	4.3357e-06	8.92779e-06	4.6862e-06	7.1315e-06	5.25368e-06	1.54006e-05	1.4589e-05	1.4674e-05	5.27634e-05	2.02998e-05	2.16525e-05	2.08828e-05	3.83111e-05	3.67797e-05	3.36141e-05	1.96484e-05	1.10219e-05	5.98677e-06	1.17022e-07	2.81732e-05	2.54599e-05	3.47454e-06	2.69687e-06	4.19964e-06	1.35004e-05	8.74467e-06	1.2517e-05	2.69194e-05	4.74743e-05	1.04249e-05	3.16983e-05	2.35539e-05	1.42856e-05	3.19865e-05	2.08543e-05	4.70152e-06	3.73449e-06	1.66923e-05	2.1134e-05	2.19323e-05	9.87655e-06
1.14513e-08	1.33946e-05	9.17391e-06	2.79173e-05	1.37585e-05	4.38648e-06	4.54884e-06	8.80681e-06	2.82075e-06	4.10838e-06	9.18838e-06	4.63831e-06	6.84945e-06	5.17561e-06	1.53559e-05	1.49191e-05	1.50605e-05	5.23729e-05	1.99063e-05	2.21186e-05	2.04622e-05	3.91209e-05	3.56269e-05	3.48171e-05	1.91908e-05	1.10075e-05	6.02428e-06	8.42358e-08	2.76774e-05	2.61973e-05	3.21509e-06	2.6188e-06	4.36382e-06	1.31437e-05	9.13373e-06	1.20421e-05	2.71451e-05	4.75564e-05	1.02669e-05	3.17297e-05	2.3925e-05	1.37335e-05	3.235e-05	2.06588e-05	4.87969e-06	3.5066e-06	1.70529e-05	2.10727e-05	2.14956e-05	1.04041e-05
3.82882e-09	1.31149e-05	9.77472e-06	2.70174e-05	1.41879e-05	4.48284e-06	4.35226e-06	9.01605e-06	2.80673e-06	3.88282e-06	9.43923e-06	4.5968e-06	6.57023e-06	5.08761e-06	1.53105e-05	1.52552e-05	1.54564e-05	5.19692e-05	1.95155e-05	2.25914e-05	2.00376e-05	3.99425e-05	3.44649e-05	3.60139e-05	1.87311e-05	1.10066e-05	6.0477e-06	7.1082e-08	2.71594e-05	2.69419e-05	2.95734e-06	2.53506e-06	4.53851e-06	1.27791e-05	9.51723e-06	1.15845e-05	2.73598e-05	4.76268e-05	1.01348e-05	3.17434e-05	2.42972e-05	1.31936e-05	3.26988e-05	2.047e-05	5.05616e-06	3.28756e-06	1.74005e-05	2.1027e-05	2.10406e-05	1.09481e-05
7.2029e-09	1.28154e-05	1.03914e-05	2.61183e-05	1.45977e-05	4.5964e-06	4.15248e-06	9.223e-06	2.79703e-06	3.65982e-06	9.67973e-06	4.56168e-06	6.2944e-06	4.99014e-06	1.52635e-05	1.55977e-05	1.58611e-05	5.1554e-05	1.91265e-05	2.30704e-05	1.96109e-05	4.07726e-05	3.32974e-05	3.72006e-05	1.82719e-05	1.10182e-05	6.0573e-06	7.67707e-08	2.6622e-05	2.76904e-05	2.70266e-06	2.44606e-06	4.72242e-06	1.2408e-05	9.89384e-06	1.11446e-05	2.75641e-05	4.76844e-05	1.00291e-05	3.17395e-05	2.46694e-05	1.26674e-05	3.30315e-05	2.02888e-05	5.2302e-06	3.07792e-06	1.77349e-05	2.09967e-05	2.05679e-05	1.15073e-05
2.07816e-08	1.24978e-05	1.10208e-05	2.52231e-05	1.49865e-05	4.72726e-06	3.94985e-06	9.42726e-06	2.79136e-06	3.44015e-06	9.90932e-06	4.53292e-06	6.02245e-06	4.88368e-06	1.52139e-05	1.59469e-05	1.62739e-05	5.11286e-05	1.87384e-05	2.35547e-05	1.91841e-05	4.16077e-05	3.21284e-05	3.83736e-05	1.78157e-05	1.1041e-05	6.05347e-06	1.00438e-07	2.60679e-05	2.84397e-05	2.45241e-06	2.3522e-06	4.91417e-06	1.20322e-05	1.02623e-05	1.07232e-05	2.77584e-05	4.77284e-05	9.95009e-06	3.17185e-05	2.50406e-05	1.2156e-05	3.33469e-05	2.01162e-05	5.4011e-06	2.8782e-06	1.80559e-05	2.09816e-05	2.00785e-05	1.20803e-05
4.37381e-08	1.21638e-05	1.16601e-05	2.43352e-05	1.53529e-05	4.87542e-06	3.74482e-06	9.62836e-06	2.78945e-06	3.22451e-06	1.01275e-05	4.51046e-06	5.75487e-06	4.76877e-06	1.51608e-05	1.63028e-05	1.66945e-05	5.06945e-05	1.83507e-05	2.40435e-05	1.87594e-05	4.24444e-05	3.09619e-05	3.95292e-05	1.73651e-05	1.10739e-05	6.03664e-06	1.41156e-07	2.54998e-05	2.91865e-05	2.20794e-06	2.25396e-06	5.11241e-06	1.16531e-05	1.06215e-05	1.03205e-05	2.79436e-05	4.77577e-05	9.89819e-06	3.16809e-05	2.54098e-05	1.16608e-05	3.3644e-05	1.99531e-05	5.56825e-06	2.68884e-06	1.83635e-05	2.09813e-05	1.95731e-05	1.26659e-05
7.52202e-08	1.18152e-05	1.23062e-05	2.34575e-05	1.56957e-05	5.04074e-06	3.53787e-06	9.8258e-06	2.79108e-06	3.01357e-06	1.03339e-05	4.49426e-06	5.4921e-06	4.646e-06	1.51032e-05	1.66655e-05	1.71224e-05	5.02529e-05	1.79627e-05	2.45358e-05	1.83393e-05	4.3279e-05	2.98019e-05	4.06637e-05	1.69226e-05	1.11156e-05	6.00738e-06	1.9794e-07	2.49206e-05	2.99277e-05	1.97058e-06	2.1518e-06	5.31573e-06	1.12723e-05	1.09702e-05	9.93698e-06	2.81203e-05	4.77714e-05	9.87369e-06	3.1627e-05	2.57761e-05	1.11828e-05	3.39215e-05	1.98002e-05	5.73106e-06	2.51024e-06	1.86575e-05	2.09954e-05	1.90528e-05	1.32625e-05
1.14359e-07	1.14538e-05	1.29562e-05	2.25929e-05	1.60138e-05	5.22298e-06	3.32955e-06	1.0019e-05	2.79607e-06	2.80796e-06	1.0528e-05	4.4842e-06	5.23455e-06	4.51598e-06	1.50401e-05	1.7035e-05	1.75576e-05	4.9805e-05	1.7574e-05	2.50303e-05	1.79262e-05	4.41078e-05	2.86527e-05	4.17733e-05	1.6491e-05	1.11646e-05	5.96628e-06	2.69757e-07	2.4333e-05	3.06601e-05	1.74163e-06	2.04625e-06	5.52273e-06	1.08914e-05	1.13076e-05	9.57276e-06	2.82894e-05	4.77683e-05	9.87683e-06	3.15575e-05	2.61385e-05	1.07233e-05	3.41787e-05	1.96583e-05	5.88902e-06	2.34273e-06	1.89382e-05	2.10234e-05	1.85186e-05	1.38687e-05
1.6028e-07	1.10812e-05	1.36072e-05	2.17443e-05	1.63064e-05	5.42175e-06	3.12046e-06	1.02075e-05	2.80428e-06	2.60824e-06	1.07096e-05	4.4802e-06	4.98261e-06	4.37938e-06	1.49708e-05	1.7411e-05	1.79998e-05	4.93519e-05	1.71842e-05	2.55258e-05	1.75227e-05	4.49269e-05	2.75182e-05	4.28546e-05	1.60727e-05	1.12196e-05	5.91402e-06	3.55539e-07	2.37398e-05	3.13806e-05	1.52236e-06	1.93783e-06	5.732e-06	1.05117e-05	1.16328e-05	9.22793e-06	2.8452e-05	4.77474e-05	9.90784e-06	3.14728e-05	2.6496e-05	1.02834e-05	3.44144e-05	1.9528e-05	6.04166e-06	2.18658e-06	1.92056e-05	2.10646e-05	1.79716e-05	1.4483e-05
2.1211e-07	1.06994e-05	1.42564e-05	2.09143e-05	1.65727e-05	5.63655e-06	2.91128e-06	1.03906e-05	2.81558e-06	2.41494e-06	1.08783e-05	4.48213e-06	4.73662e-06	4.23687e-06	1.48943e-05	1.77932e-05	1.84492e-05	4.88945e-05	1.67932e-05	2.60208e-05	1.71315e-05	4.57325e-05	2.64027e-05	4.39038e-05	1.56703e-05	1.1279e-05	5.85134e-06	4.54188e-07	2.31438e-05	3.2086e-05	1.314e-06	1.82711e-06	5.94212e-06	1.01347e-05	1.19449e-05	8.90246e-06	2.86089e-05	4.77078e-05	9.96686e-06	3.13736e-05	2.68477e-05	9.86408e-06	3.4628e-05	1.94098e-05	6.18859e-06	2.04202e-06	1.94599e-05	2.11183e-05	1.74132e-05	1.51037e-05
2.68986e-07	1.031e-05	1.49012e-05	2.01054e-05	1.68122e-05	5.86674e-06	2.70271e-06	1.05677e-05	2.82992e-06	2.22853e-06	1.1034e-05	4.48986e-06	4.4969e-06	4.08917e-06	1.48099e-05	1.81813e-05	1.8906e-05	4.84335e-05	1.64007e-05	2.65139e-05	1.67553e-05	4.65207e-05	2.53101e-05	4.49176e-05	1.52863e-05	1.13415e-05	5.77904e-06	5.64589e-07	2.25477e-05	3.27734e-05	1.11774e-06	1.71466e-06	6.15171e-06	9.76184e-06	1.22434e-05	8.59621e-06	2.87612e-05	4.76483e-05	1.0054e-05	3.12605e-05	2.71926e-05	9.46637e-06	3.48185e-05	1.93044e-05	6.32946e-06	1.90923e-06	1.97013e-05	2.11836e-05	1.68447e-05	1.57293e-05
3.30065e-07	9.9148e-06	1.5539e-05	1.93198e-05	1.70247e-05	6.11157e-06	2.49554e-06	1.07382e-05	2.84724e-06	2.04946e-06	1.11765e-05	4.50322e-06	4.26371e-06	3.93698e-06	1.47169e-05	1.85746e-05	1.93705e-05	4.79694e-05	1.6007e-05	2.70033e-05	1.63969e-05	4.72876e-05	2.42444e-05	4.58925e-05	1.49232e-05	1.14054e-05	5.69793e-06	6.85618e-07	2.19541e-05	3.34397e-05	9.34692e-07	1.60106e-06	6.35939e-06	9.39431e-06	1.25275e-05	8.30893e-06	2.891e-05	4.7568e-05	1.01692e-05	3.11341e-05	2.75297e-05	9.09122e-06	3.49854e-05	1.9212e-05	6.46397e-06	1.78832e-06	1.99303e-05	2.12597e-05	1.62674e-05	1.6358e-05
3.94536e-07	9.51553e-06	1.61671e-05	1.85597e-05	1.72099e-05	6.37019e-06	2.29058e-06	1.09012e-05	2.86754e-06	1.8781e-06	1.13056e-05	4.52205e-06	4.03731e-06	3.78105e-06	1.46145e-05	1.89726e-05	1.98433e-05	4.75029e-05	1.56122e-05	2.74874e-05	1.60593e-05	4.80293e-05	2.32096e-05	4.68255e-05	1.45833e-05	1.14693e-05	5.60888e-06	8.1615e-07	2.13658e-05	3.40822e-05	7.65917e-07	1.48693e-06	6.56383e-06	9.03336e-06	1.27969e-05	8.04029e-06	2.90566e-05	4.74659e-05	1.03126e-05	3.09953e-05	2.78581e-05	8.73954e-06	3.51279e-05	1.91331e-05	6.5919e-06	1.67938e-06	2.01473e-05	2.13457e-05	1.56828e-05	1.69884e-05
4.61618e-07	9.11384e-06	1.67835e-05	1.78269e-05	1.73678e-05	6.64159e-06	2.08867e-06	1.10563e-05	2.89084e-06	1.71479e-06	1.14214e-05	4.54619e-06	3.81791e-06	3.62213e-06	1.45021e-05	1.93745e-05	2.0325e-05	4.70341e-05	1.52166e-05	2.79643e-05	1.57451e-05	4.8742e-05	2.22096e-05	4.77133e-05	1.42689e-05	1.15317e-05	5.51278e-06	9.55072e-07	2.07852e-05	3.46981e-05	6.12407e-07	1.37288e-06	6.76373e-06	8.68015e-06	1.30513e-05	7.78985e-06	2.92019e-05	4.7341e-05	1.04838e-05	3.08448e-05	2.81769e-05	8.41219e-06	3.52455e-05	1.9068e-05	6.71305e-06	1.58244e-06	2.03525e-05	2.14403e-05	1.50924e-05	1.76186e-05
5.30579e-07	8.71133e-06	1.73857e-05	1.71231e-05	1.74987e-05	6.92469e-06	1.89073e-06	1.12026e-05	2.91719e-06	1.55983e-06	1.15237e-05	4.57543e-06	3.60569e-06	3.46096e-06	1.43793e-05	1.97793e-05	2.08163e-05	4.65631e-05	1.48206e-05	2.84321e-05	1.54574e-05	4.94219e-05	2.12479e-05	4.85533e-05	1.3982e-05	1.15911e-05	5.41052e-06	1.10129e-06	2.02146e-05	3.52849e-05	4.75073e-07	1.25952e-06	6.95781e-06	8.33573e-06	1.32903e-05	7.5571e-06	2.93473e-05	4.71926e-05	1.06829e-05	3.06835e-05	2.84852e-05	8.10996e-06	3.53377e-05	1.90169e-05	6.82729e-06	1.49749e-06	2.05466e-05	2.15427e-05	1.44978e-05	1.82471e-05
6.00734e-07	8.30953e-06	1.79718e-05	1.64498e-05	1.7603e-05	7.21831e-06	1.69765e-06	1.13394e-05	2.94664e-06	1.41347e-06	1.16127e-05	4.60959e-06	3.40078e-06	3.29829e-06	1.42456e-05	2.0186e-05	2.13182e-05	4.60901e-05	1.4425e-05	2.88888e-05	1.51988e-05	5.00655e-05	2.03281e-05	4.93426e-05	1.37247e-05	1.1646e-05	5.30303e-06	1.25373e-06	1.96566e-05	3.58401e-05	3.54748e-07	1.14749e-06	7.14489e-06	8.0011e-06	1.35138e-05	7.34145e-06	2.94938e-05	4.70198e-05	1.09093e-05	3.05122e-05	2.8782e-05	7.83361e-06	3.54042e-05	1.89798e-05	6.93454e-06	1.42449e-06	2.07299e-05	2.16516e-05	1.39005e-05	1.88722e-05
6.71456e-07	7.90993e-06	1.85399e-05	1.58083e-05	1.76812e-05	7.52114e-06	1.51041e-06	1.1466e-05	2.97928e-06	1.27595e-06	1.16883e-05	4.64847e-06	3.20332e-06	3.13487e-06	1.41005e-05	2.05936e-05	2.18317e-05	4.56148e-05	1.40303e-05	2.93324e-05	1.49723e-05	5.0669e-05	1.94535e-05	5.00789e-05	1.34989e-05	1.1695e-05	5.1912e-06	1.41136e-06	1.91132e-05	3.63613e-05	2.52178e-07	1.03741e-06	7.3238e-06	7.67712e-06	1.37219e-05	7.14223e-06	2.96428e-05	4.68218e-05	1.11629e-05	3.0332e-05	2.90664e-05	7.58382e-06	3.54445e-05	1.8957e-05	7.03475e-06	1.36337e-06	2.09032e-05	2.17658e-05	1.33021e-05	1.94923e-05
7.42181e-07	7.51392e-06	1.90884e-05	1.51996e-05	1.7734e-05	7.83181e-06	1.32995e-06	1.15818e-05	3.01522e-06	1.14743e-06	1.17507e-05	4.69185e-06	3.01338e-06	2.97142e-06	1.39437e-05	2.10009e-05	2.2358e-05	4.51368e-05	1.36375e-05	2.97609e-05	1.47806e-05	5.12291e-05	1.86273e-05	5.07598e-05	1.33063e-05	1.17368e-05	5.07593e-06	1.57319e-06	1.85865e-05	3.68465e-05	1.68018e-07	9.29897e-07	7.49346e-06	7.36459e-06	1.39145e-05	6.95874e-06	2.97952e-05	4.65981e-05	1.14431e-05	3.01438e-05	2.93375e-05	7.36126e-06	3.54584e-05	1.89484e-05	7.12792e-06	1.31401e-06	2.10669e-05	2.18841e-05	1.27044e-05	2.01057e-05
8.12409e-07	7.12278e-06	1.96155e-05	1.46245e-05	1.77623e-05	8.14886e-06	1.15726e-06	1.16859e-05	3.05456e-06	1.02808e-06	1.18001e-05	4.73952e-06	2.83102e-06	2.80867e-06	1.37751e-05	2.14065e-05	2.28982e-05	4.46558e-05	1.32474e-05	3.01722e-05	1.46263e-05	5.17427e-05	1.78525e-05	5.13834e-05	1.31483e-05	1.17701e-05	4.95812e-06	1.73828e-06	1.80784e-05	3.72937e-05	1.0283e-07	8.25565e-07	7.65288e-06	7.0642e-06	1.40918e-05	6.7902e-06	2.99522e-05	4.6348e-05	1.17493e-05	2.99487e-05	2.95944e-05	7.16649e-06	3.54458e-05	1.89541e-05	7.2141e-06	1.2763e-06	2.12215e-05	2.20054e-05	1.21088e-05	2.07108e-05
8.81714e-07	6.73773e-06	2.01201e-05	1.40836e-05	1.77672e-05	8.47078e-06	9.93315e-07	1.17778e-05	3.09742e-06	9.1801e-07	1.18366e-05	4.79127e-06	2.65628e-06	2.6473e-06	1.35945e-05	2.1809e-05	2.34538e-05	4.41711e-05	1.28612e-05	3.05642e-05	1.45118e-05	5.22065e-05	1.71317e-05	5.1948e-05	1.30263e-05	1.17937e-05	4.8386e-06	1.90575e-06	1.75908e-05	3.77011e-05	5.70774e-08	7.2502e-07	7.8011e-06	6.77653e-06	1.42541e-05	6.6358e-06	3.01149e-05	4.6071e-05	1.20809e-05	2.97478e-05	2.98363e-05	7.00007e-06	3.54063e-05	1.89738e-05	7.29337e-06	1.25007e-06	2.13679e-05	2.21282e-05	1.15171e-05	2.13063e-05
9.49742e-07	6.35989e-06	2.0601e-05	1.35774e-05	1.77499e-05	8.79597e-06	8.39089e-07	1.18567e-05	3.1439e-06	8.17326e-07	1.18605e-05	4.84689e-06	2.48914e-06	2.488e-06	1.34018e-05	2.2207e-05	2.40262e-05	4.3682e-05	1.24799e-05	3.09348e-05	1.44397e-05	5.26177e-05	1.64673e-05	5.24521e-05	1.29414e-05	1.18065e-05	4.71822e-06	2.07477e-06	1.71251e-05	3.80671e-05	3.11248e-08	6.28853e-07	7.93728e-06	6.50208e-06	1.44018e-05	6.49469e-06	3.02843e-05	4.57669e-05	1.2437e-05	2.95422e-05	3.00621e-05	6.86248e-06	3.53401e-05	1.90075e-05	7.36583e-06	1.23516e-06	2.15064e-05	2.22514e-05	1.09309e-05	2.18905e-05
1.01622e-06	5.99027e-06	2.1057e-05	1.3106e-05	1.77118e-05	9.1228e-06	6.95545e-07	1.19221e-05	3.19414e-06	7.261e-07	1.1872e-05	4.90615e-06	2.32959e-06	2.33142e-06	1.31971e-05	2.25988e-05	2.46169e-05	4.31877e-05	1.21049e-05	3.1282e-05	1.44122e-05	5.29738e-05	1.58616e-05	5.28945e-05	1.28947e-05	1.18075e-05	4.59776e-06	2.24459e-06	1.66829e-05	3.83904e-05	2.52354e-08	5.37638e-07	8.06064e-06	6.24122e-06	1.45352e-05	6.36602e-06	3.04614e-05	4.54353e-05	1.2817e-05	2.93333e-05	3.02712e-05	6.75414e-06	3.52471e-05	1.90549e-05	7.43162e-06	1.23137e-06	2.16378e-05	2.23737e-05	1.03518e-05	2.24621e-05
1.08094e-06	5.62976e-06	2.14876e-05	1.26693e-05	1.76542e-05	9.4496e-06	5.63629e-07	1.19733e-05	3.24822e-06	6.44389e-07	1.18713e-05	4.96884e-06	2.17758e-06	2.17816e-06	1.29805e-05	2.29829e-05	2.52274e-05	4.26872e-05	1.17374e-05	3.16037e-05	1.44314e-05	5.32723e-05	1.53165e-05	5.32744e-05	1.28867e-05	1.17957e-05	4.47796e-06	2.41452e-06	1.62655e-05	3.86698e-05	3.95696e-08	4.51932e-07	8.1705e-06	5.99423e-06	1.46549e-05	6.24891e-06	3.0647e-05	4.50761e-05	1.32197e-05	2.91222e-05	3.04625e-05	6.67544e-06	3.51274e-05	1.91159e-05	7.49093e-06	1.23851e-06	2.17626e-05	2.24939e-05	9.78144e-06	2.30197e-05
1.14379e-06	5.27919e-06	2.1892e-05	1.22671e-05	1.75788e-05	9.77468e-06	4.44256e-07	1.20098e-05	3.30624e-06	5.72234e-07	1.18589e-05	5.03474e-06	2.03304e-06	2.02882e-06	1.27521e-05	2.33577e-05	2.58594e-05	4.21795e-05	1.13787e-05	3.1898e-05	1.44992e-05	5.35112e-05	1.48335e-05	5.35911e-05	1.2918e-05	1.17704e-05	4.35951e-06	2.58396e-06	1.58738e-05	3.89042e-05	7.41854e-08	3.72266e-07	8.26628e-06	5.76131e-06	1.47615e-05	6.14247e-06	3.08418e-05	4.46893e-05	1.36441e-05	2.89102e-05	3.06354e-05	6.62669e-06	3.4981e-05	1.919e-05	7.54395e-06	1.25637e-06	2.18814e-05	2.26106e-05	9.22126e-06	2.3562e-05
1.20472e-06	4.93924e-06	2.22698e-05	1.18991e-05	1.74872e-05	1.00963e-05	3.38309e-07	1.2031e-05	3.36828e-06	5.09664e-07	1.18349e-05	5.10364e-06	1.89588e-06	1.88394e-06	1.25122e-05	2.37214e-05	2.65145e-05	4.16635e-05	1.10304e-05	3.21631e-05	1.46174e-05	5.36885e-05	1.4414e-05	5.38444e-05	1.29889e-05	1.17309e-05	4.24306e-06	2.75238e-06	1.55089e-05	3.90929e-05	1.29038e-07	2.99149e-07	8.34749e-06	5.54252e-06	1.48556e-05	6.04583e-06	3.10467e-05	4.4275e-05	1.4089e-05	2.86988e-05	3.07889e-05	6.60818e-06	3.48081e-05	1.92771e-05	7.59088e-06	1.28474e-06	2.19948e-05	2.27228e-05	8.67283e-06	2.40879e-05
1.26377e-06	4.61052e-06	2.26207e-05	1.15646e-05	1.73812e-05	1.04128e-05	2.46627e-07	1.20366e-05	3.43438e-06	4.56699e-07	1.17997e-05	5.17534e-06	1.76599e-06	1.74404e-06	1.22612e-05	2.40723e-05	2.71943e-05	4.1138e-05	1.06938e-05	3.23971e-05	1.47874e-05	5.38027e-05	1.40589e-05	5.40343e-05	1.30994e-05	1.16766e-05	4.12917e-06	2.91932e-06	1.51715e-05	3.92355e-05	2.03981e-07	2.33059e-07	8.41371e-06	5.33784e-06	1.49378e-05	5.95815e-06	3.12621e-05	4.38336e-05	1.45532e-05	2.84892e-05	3.09223e-05	6.62011e-06	3.46091e-05	1.93766e-05	7.63198e-06	1.32341e-06	2.21034e-05	2.28291e-05	8.1376e-06	2.45962e-05
1.32104e-06	4.2935e-06	2.29448e-05	1.12628e-05	1.72626e-05	1.07224e-05	1.69999e-07	1.20261e-05	3.50458e-06	4.13354e-07	1.17537e-05	5.24962e-06	1.64324e-06	1.60959e-06	1.19996e-05	2.44087e-05	2.79004e-05	4.06018e-05	1.03704e-05	3.25984e-05	1.50105e-05	5.38526e-05	1.37689e-05	5.4161e-05	1.32493e-05	1.16071e-05	4.01836e-06	3.08443e-06	1.48621e-05	3.93314e-05	2.98767e-07	1.74445e-07	8.46467e-06	5.14717e-06	1.5009e-05	5.87858e-06	3.14886e-05	4.33654e-05	1.50354e-05	2.8283e-05	3.10348e-05	6.66264e-06	3.4384e-05	1.94883e-05	7.66748e-06	1.37216e-06	2.22077e-05	2.29285e-05	7.61696e-06	2.50858e-05
1.37672e-06	3.98858e-06	2.3242e-05	1.09928e-05	1.71334e-05	1.10234e-05	1.09156e-07	1.19993e-05	3.57887e-06	3.79642e-07	1.16972e-05	5.32629e-06	1.52749e-06	1.481e-06	1.17277e-05	2.47288e-05	2.86344e-05	4.00536e-05	1.00616e-05	3.27653e-05	1.52877e-05	5.38373e-05	1.35444e-05	5.42253e-05	1.34383e-05	1.1522e-05	3.91109e-06	3.24741e-06	1.45812e-05	3.93807e-05	4.13054e-07	1.23723e-07	8.50014e-06	4.9703e-06	1.50699e-05	5.80633e-06	3.17264e-05	4.28709e-05	1.5534e-05	2.80815e-05	3.11257e-05	6.73588e-06	3.41335e-05	1.96116e-05	7.69766e-06	1.43078e-06	2.23082e-05	2.30199e-05	7.11226e-06	2.5556e-05
1.43106e-06	3.69606e-06	2.35125e-05	1.07536e-05	1.69954e-05	1.13143e-05	6.4767e-08	1.19557e-05	3.65722e-06	3.55575e-07	1.16306e-05	5.40515e-06	1.41858e-06	1.35868e-06	1.14462e-05	2.50309e-05	2.93979e-05	3.94921e-05	9.76907e-06	3.28964e-05	1.56199e-05	5.3756e-05	1.33852e-05	5.4228e-05	1.36657e-05	1.14213e-05	3.80773e-06	3.40806e-06	1.43288e-05	3.93833e-05	5.464e-07	8.1274e-08	8.52003e-06	4.80694e-06	1.51214e-05	5.74066e-06	3.19758e-05	4.23508e-05	1.60475e-05	2.78862e-05	3.11942e-05	6.83987e-06	3.38577e-05	1.97461e-05	7.72279e-06	1.49908e-06	2.24054e-05	2.31021e-05	6.62476e-06	2.60058e-05
1.48436e-06	3.41613e-06	2.37569e-05	1.05438e-05	1.68507e-05	1.15933e-05	3.74281e-08	1.18954e-05	3.73955e-06	3.41169e-07	1.15542e-05	5.48601e-06	1.31633e-06	1.24296e-06	1.11557e-05	2.53133e-05	3.01924e-05	3.89162e-05	9.49406e-06	3.29904e-05	1.60075e-05	5.36086e-05	1.32913e-05	5.41704e-05	1.39307e-05	1.13048e-05	3.7086e-06	3.56626e-06	1.41051e-05	3.93396e-05	6.98275e-07	4.74396e-08	8.52434e-06	4.65671e-06	1.51642e-05	5.68087e-06	3.22369e-05	4.1806e-05	1.65743e-05	2.76987e-05	3.12397e-05	6.97461e-06	3.35571e-05	1.98912e-05	7.74316e-06	1.57686e-06	2.24997e-05	2.31743e-05	6.15565e-06	2.64346e-05
1.537e-06	3.1489e-06	2.39755e-05	1.03622e-05	1.67012e-05	1.1859e-05	2.76594e-08	1.18181e-05	3.82575e-06	3.36445e-07	1.14685e-05	5.5687e-06	1.22058e-06	1.13412e-06	1.08569e-05	2.55744e-05	3.10192e-05	3.83245e-05	9.23802e-06	3.30463e-05	1.64509e-05	5.33951e-05	1.32618e-05	5.4054e-05	1.42321e-05	1.11727e-05	3.61394e-06	3.72196e-06	1.39098e-05	3.925e-05	8.68062e-07	2.25242e-08	8.51314e-06	4.51917e-06	1.51993e-05	5.62632e-06	3.25097e-05	4.12374e-05	1.71126e-05	2.75203e-05	3.12616e-05	7.14001e-06	3.32323e-05	2.00465e-05	7.75905e-06	1.66394e-06	2.25915e-05	2.32355e-05	5.70604e-06	2.68416e-05
1.58939e-06	2.8944e-06	2.41691e-05	1.02074e-05	1.6549e-05	1.21098e-05	3.58988e-08	1.17238e-05	3.91568e-06	3.41434e-07	1.13738e-05	5.65304e-06	1.13111e-06	1.03243e-06	1.05506e-05	2.58126e-05	3.18796e-05	3.77158e-05	9.0023e-06	3.30629e-05	1.69499e-05	5.31159e-05	1.32959e-05	5.38805e-05	1.45687e-05	1.10251e-05	3.52391e-06	3.8752e-06	1.37427e-05	3.91152e-05	1.05506e-06	6.79114e-09	8.48662e-06	4.39378e-06	1.52276e-05	5.57643e-06	3.27939e-05	4.06462e-05	1.76608e-05	2.73527e-05	3.12592e-05	7.33595e-06	3.28838e-05	2.02113e-05	7.77075e-06	1.76015e-06	2.26811e-05	2.32849e-05	5.27695e-06	2.72264e-05
1.64201e-06	2.65259e-06	2.43384e-05	1.00777e-05	1.63959e-05	1.23443e-05	6.24963e-08	1.16126e-05	4.00913e-06	3.56173e-07	1.12705e-05	5.73885e-06	1.04775e-06	9.38073e-07	1.02374e-05	2.60263e-05	3.27749e-05	3.70891e-05	8.78817e-06	3.30395e-05	1.75042e-05	5.27716e-05	1.33922e-05	5.36522e-05	1.49391e-05	1.08625e-05	3.43862e-06	4.02607e-06	1.36033e-05	3.89361e-05	1.25848e-06	4.61575e-10	8.44506e-06	4.27997e-06	1.52498e-05	5.53072e-06	3.30891e-05	4.00336e-05	1.8217e-05	2.71972e-05	3.1232e-05	7.56223e-06	3.25122e-05	2.03852e-05	7.77857e-06	1.86532e-06	2.27688e-05	2.33216e-05	4.86931e-06	2.75887e-05
1.69535e-06	2.42335e-06	2.44843e-05	9.97173e-06	1.6244e-05	1.25613e-05	1.0771e-07	1.14846e-05	4.10586e-06	3.80712e-07	1.11589e-05	5.82598e-06	9.70269e-07	8.51214e-07	9.91825e-06	2.62141e-05	3.37059e-05	3.64431e-05	8.59681e-06	3.29756e-05	1.81133e-05	5.23633e-05	1.35493e-05	5.33712e-05	1.53415e-05	1.06852e-05	3.3581e-06	4.17476e-06	1.3491e-05	3.87137e-05	1.47748e-06	3.71385e-09	8.38882e-06	4.17709e-06	1.52668e-05	5.48876e-06	3.33951e-05	3.94009e-05	1.87792e-05	2.70553e-05	3.11795e-05	7.81859e-06	3.2118e-05	2.05675e-05	7.7828e-06	1.97933e-06	2.28549e-05	2.3345e-05	4.48397e-06	2.7928e-05
1.74996e-06	2.2065e-06	2.46077e-05	9.88768e-06	1.60951e-05	1.27595e-05	1.71703e-07	1.13401e-05	4.20559e-06	4.15111e-07	1.10395e-05	5.91426e-06	8.98471e-07	7.71962e-07	9.59399e-06	2.63746e-05	3.46737e-05	3.5777e-05	8.42933e-06	3.28706e-05	1.87764e-05	5.18924e-05	1.37652e-05	5.30401e-05	1.5774e-05	1.0494e-05	3.28231e-06	4.32149e-06	1.34049e-05	3.84492e-05	1.71114e-06	1.66824e-08	8.31834e-06	4.08445e-06	1.52796e-05	5.45022e-06	3.3711e-05	3.87498e-05	1.93456e-05	2.69286e-05	3.11013e-05	8.10471e-06	3.17021e-05	2.07576e-05	7.78372e-06	2.10203e-06	2.29397e-05	2.33544e-05	4.12167e-06	2.82443e-05
1.8064e-06	2.00183e-06	2.47097e-05	9.82391e-06	1.5951e-05	1.29379e-05	2.54539e-07	1.11793e-05	4.30799e-06	4.59444e-07	1.09125e-05	6.00354e-06	8.32138e-07	7.00381e-07	9.26551e-06	2.65066e-05	3.5679e-05	3.50898e-05	8.28672e-06	3.27243e-05	1.94921e-05	5.13606e-05	1.40377e-05	5.26618e-05	1.62347e-05	1.02894e-05	3.21117e-06	4.46656e-06	1.33443e-05	3.81439e-05	1.95848e-06	3.94575e-08	8.23415e-06	4.0013e-06	1.52888e-05	5.41485e-06	3.40362e-05	3.80818e-05	1.99142e-05	2.68183e-05	3.09969e-05	8.42021e-06	3.12651e-05	2.09548e-05	7.78164e-06	2.23332e-06	2.30232e-05	2.33493e-05	3.78306e-06	2.85374e-05
1.86523e-06	1.80905e-06	2.47913e-05	9.7787e-06	1.58134e-05	1.30953e-05	3.5618e-07	1.10027e-05	4.41267e-06	5.13797e-07	1.07784e-05	6.09368e-06	7.71053e-07	6.36495e-07	8.93371e-06	2.66091e-05	3.67221e-05	3.43807e-05	8.16983e-06	3.25369e-05	2.02591e-05	5.07698e-05	1.43646e-05	5.22392e-05	1.67214e-05	1.00723e-05	3.14451e-06	4.61032e-06	1.3308e-05	3.77995e-05	2.21847e-06	7.20846e-08	8.13686e-06	3.92687e-06	1.52953e-05	5.38249e-06	3.43697e-05	3.73986e-05	2.04829e-05	2.67259e-05	3.08662e-05	8.76461e-06	3.08079e-05	2.11586e-05	7.77685e-06	2.37311e-06	2.31056e-05	2.33292e-05	3.46869e-06	2.88074e-05
1.92704e-06	1.62786e-06	2.48538e-05	9.75033e-06	1.56842e-05	1.3231e-05	4.76488e-07	1.08108e-05	4.5192e-06	5.7827e-07	1.06374e-05	6.18454e-06	7.14999e-07	5.80284e-07	8.59952e-06	2.66808e-05	3.78036e-05	3.36493e-05	8.0794e-06	3.23083e-05	2.10757e-05	5.01223e-05	1.4743e-05	5.17756e-05	1.72316e-05	9.84371e-06	3.08211e-06	4.75317e-06	1.32949e-05	3.74175e-05	2.49002e-06	1.14565e-07	8.02714e-06	3.86036e-06	1.52998e-05	5.3531e-06	3.47105e-05	3.67022e-05	2.10498e-05	2.66527e-05	3.07089e-05	9.13738e-06	3.03311e-05	2.13682e-05	7.76961e-06	2.52131e-06	2.31869e-05	2.32937e-05	3.17901e-06	2.90545e-05
1.99239e-06	1.45792e-06	2.48983e-05	9.73709e-06	1.55647e-05	1.33442e-05	6.15217e-07	1.06041e-05	4.62712e-06	6.52972e-07	1.049e-05	6.27597e-06	6.63761e-07	5.31689e-07	8.26385e-06	2.67212e-05	3.89234e-05	3.28949e-05	8.01604e-06	3.20392e-05	2.19398e-05	4.94207e-05	1.51702e-05	5.12742e-05	1.77631e-05	9.60451e-06	3.02372e-06	4.89552e-06	1.33038e-05	3.69997e-05	2.77201e-06	1.66854e-07	7.90573e-06	3.80094e-06	1.5303e-05	5.3267e-06	3.50575e-05	3.59945e-05	2.16128e-05	2.65999e-05	3.05248e-05	9.53792e-06	2.98358e-05	2.15831e-05	7.76022e-06	2.67787e-06	2.32671e-05	2.32426e-05	2.91439e-06	2.92789e-05
2.06185e-06	1.29889e-06	2.4926e-05	9.73729e-06	1.54564e-05	1.34343e-05	7.72023e-07	1.03834e-05	4.73591e-06	7.38028e-07	1.03364e-05	6.36785e-06	6.17122e-07	4.90613e-07	7.92766e-06	2.67293e-05	4.00814e-05	3.21172e-05	7.98017e-06	3.173e-05	2.28493e-05	4.86678e-05	1.5643e-05	5.07387e-05	1.83132e-05	9.35582e-06	2.96902e-06	5.03786e-06	1.33334e-05	3.65481e-05	3.0633e-06	2.28866e-07	7.77341e-06	3.74778e-06	1.53055e-05	5.30342e-06	3.54094e-05	3.52775e-05	2.217e-05	2.65688e-05	3.03139e-05	9.96556e-06	2.93228e-05	2.18024e-05	7.74895e-06	2.84274e-06	2.33463e-05	2.31756e-05	2.67507e-06	2.94809e-05
2.13597e-06	1.15041e-06	2.49381e-05	9.7493e-06	1.53607e-05	1.35008e-05	9.46455e-07	1.01493e-05	4.84502e-06	8.33569e-07	1.0177e-05	6.46004e-06	5.74872e-07	4.56921e-07	7.59187e-06	2.67047e-05	4.12774e-05	3.13162e-05	7.97208e-06	3.13817e-05	2.38016e-05	4.78668e-05	1.6158e-05	5.01726e-05	1.88792e-05	9.09883e-06	2.91764e-06	5.18067e-06	1.33823e-05	3.60645e-05	3.36269e-06	3.0047e-07	7.63106e-06	3.70004e-06	1.5308e-05	5.2835e-06	3.57647e-05	3.45534e-05	2.27193e-05	2.65604e-05	3.00762e-05	1.04195e-05	2.8793e-05	2.20256e-05	7.73606e-06	3.01587e-06	2.34242e-05	2.30926e-05	2.46122e-06	2.9661e-05
2.21525e-06	1.01211e-06	2.49358e-05	9.77151e-06	1.52787e-05	1.35435e-05	1.13796e-06	9.90272e-06	4.95385e-06	9.39736e-07	1.00121e-05	6.55241e-06	5.368e-07	4.30447e-07	7.25739e-06	2.66471e-05	4.25106e-05	3.04919e-05	7.99189e-06	3.09952e-05	2.4794e-05	4.70209e-05	1.67119e-05	4.95798e-05	1.94585e-05	8.83475e-06	2.86921e-06	5.32445e-06	1.34489e-05	3.5551e-05	3.669e-06	3.81493e-07	7.47955e-06	3.65687e-06	1.53109e-05	5.26724e-06	3.6122e-05	3.38243e-05	2.32587e-05	2.65757e-05	2.98118e-05	1.0899e-05	2.82476e-05	2.22518e-05	7.72182e-06	3.19727e-06	2.35008e-05	2.29936e-05	2.2729e-06	2.98197e-05
2.30015e-06	8.83662e-07	2.49203e-05	9.80241e-06	1.52116e-05	1.35622e-05	1.3459e-06	9.64452e-06	5.06177e-06	1.05668e-06	9.84201e-06	6.64483e-06	5.02704e-07	4.10991e-07	6.92512e-06	2.65561e-05	4.37803e-05	2.96444e-05	8.03954e-06	3.05718e-05	2.58235e-05	4.61336e-05	1.7301e-05	4.89639e-05	2.00482e-05	8.56487e-06	2.8233e-06	5.46973e-06	1.35318e-05	3.50099e-05	3.98102e-06	4.71725e-07	7.31984e-06	3.61745e-06	1.53146e-05	5.25508e-06	3.64796e-05	3.30925e-05	2.37864e-05	2.66158e-05	2.9521e-05	1.1403e-05	2.76874e-05	2.24805e-05	7.70647e-06	3.38691e-06	2.3576e-05	2.28785e-05	2.1101e-06	2.99577e-05
2.39112e-06	7.64723e-07	2.48927e-05	9.84055e-06	1.51601e-05	1.35567e-05	1.56952e-06	9.37567e-06	5.16813e-06	1.18454e-06	9.66702e-06	6.73719e-06	4.72384e-07	3.98327e-07	6.59595e-06	2.64318e-05	4.50852e-05	2.87744e-05	8.11481e-06	3.0113e-05	2.68871e-05	4.52088e-05	1.79215e-05	4.83289e-05	2.06455e-05	8.29051e-06	2.77945e-06	5.61703e-06	1.36295e-05	3.44432e-05	4.29752e-06	5.70911e-07	7.15288e-06	3.58097e-06	1.53197e-05	5.2475e-06	3.68358e-05	3.23603e-05	2.43004e-05	2.66813e-05	2.92041e-05	1.19307e-05	2.71137e-05	2.27108e-05	7.69028e-06	3.5848e-06	2.36494e-05	2.27476e-05	1.97269e-06	3.00756e-05
2.48851e-06	6.54993e-07	2.48542e-05	9.88458e-06	1.5125e-05	1.35274e-05	1.80799e-06	9.09721e-06	5.27225e-06	1.32348e-06	9.48742e-06	6.82934e-06	4.45649e-07	3.92202e-07	6.27073e-06	2.62744e-05	4.64242e-05	2.78823e-05	8.21729e-06	2.96205e-05	2.79813e-05	4.42503e-05	1.85696e-05	4.76788e-05	2.12477e-05	8.01305e-06	2.73722e-06	5.76685e-06	1.37403e-05	3.38533e-05	4.61732e-06	6.78764e-07	6.97967e-06	3.54665e-06	1.53262e-05	5.24509e-06	3.71888e-05	3.16299e-05	2.4799e-05	2.6773e-05	2.88615e-05	1.24808e-05	2.65275e-05	2.2942e-05	7.67348e-06	3.79096e-06	2.37209e-05	2.26009e-05	1.86048e-06	3.01742e-05
2.59264e-06	5.54201e-07	2.48058e-05	9.93325e-06	1.51069e-05	1.34743e-05	2.06038e-06	8.81024e-06	5.3734e-06	1.47365e-06	9.30352e-06	6.92116e-06	4.22313e-07	3.92341e-07	5.95027e-06	2.60842e-05	4.77954e-05	2.69692e-05	8.34639e-06	2.90959e-05	2.91026e-05	4.32622e-05	1.92415e-05	4.70173e-05	2.18518e-05	7.73384e-06	2.69611e-06	5.9197e-06	1.38627e-05	3.32423e-05	4.9392e-06	7.9496e-07	6.80123e-06	3.51374e-06	1.53345e-05	5.24852e-06	3.75369e-05	3.09037e-05	2.52805e-05	2.68914e-05	2.84937e-05	1.30523e-05	2.593e-05	2.31734e-05	7.65632e-06	4.0054e-06	2.37901e-05	2.24388e-05	1.7732e-06	3.02544e-05
2.70373e-06	4.62119e-07	2.47484e-05	9.98543e-06	1.51063e-05	1.3398e-05	2.32571e-06	8.51591e-06	5.47088e-06	1.63519e-06	9.11558e-06	7.01251e-06	4.02197e-07	3.98449e-07	5.63535e-06	2.58617e-05	4.9197e-05	2.6036e-05	8.50135e-06	2.85414e-05	3.02473e-05	4.22486e-05	1.9933e-05	4.63485e-05	2.24551e-05	7.45429e-06	2.65565e-06	6.07606e-06	1.39951e-05	3.26126e-05	5.26198e-06	9.1914e-07	6.61858e-06	3.48152e-06	1.53447e-05	5.25853e-06	3.7878e-05	3.0184e-05	2.57432e-05	2.70371e-05	2.81015e-05	1.36439e-05	2.53225e-05	2.34043e-05	7.63903e-06	4.22817e-06	2.38568e-05	2.22616e-05	1.71048e-06	3.03171e-05
2.82196e-06	3.78563e-07	2.4683e-05	1.00401e-05	1.51233e-05	1.32989e-05	2.60288e-06	8.21539e-06	5.56394e-06	1.80824e-06	8.92391e-06	7.10326e-06	3.8513e-07	4.10212e-07	5.32672e-06	2.56077e-05	5.06269e-05	2.5084e-05	8.68123e-06	2.79591e-05	3.14118e-05	4.12137e-05	2.06403e-05	4.56762e-05	2.30548e-05	7.17578e-06	2.61536e-06	6.23638e-06	1.41358e-05	3.19665e-05	5.58452e-06	1.05092e-06	6.43275e-06	3.44933e-06	1.53569e-05	5.27592e-06	3.82103e-05	2.94731e-05	2.61856e-05	2.72102e-05	2.76856e-05	1.42542e-05	2.47062e-05	2.36338e-05	7.62183e-06	4.45928e-06	2.39205e-05	2.20696e-05	1.67192e-06	3.03632e-05
2.9474e-06	3.03405e-07	2.46104e-05	1.00964e-05	1.51581e-05	1.31779e-05	2.89076e-06	7.90994e-06	5.65185e-06	1.99292e-06	8.72878e-06	7.19327e-06	3.7095e-07	4.27307e-07	5.02505e-06	2.53231e-05	5.20826e-05	2.41148e-05	8.88492e-06	2.73513e-05	3.2592e-05	4.0162e-05	2.13593e-05	4.50041e-05	2.36481e-05	6.89967e-06	2.57477e-06	6.40107e-06	1.42835e-05	3.13062e-05	5.90568e-06	1.18988e-06	6.24476e-06	3.41655e-06	1.53709e-05	5.30157e-06	3.85318e-05	2.87732e-05	2.66063e-05	2.74109e-05	2.7247e-05	1.48819e-05	2.40824e-05	2.38611e-05	7.60496e-06	4.69878e-06	2.3981e-05	2.18634e-05	1.65702e-06	3.03937e-05
3.08004e-06	2.36572e-07	2.45313e-05	1.01535e-05	1.52106e-05	1.30356e-05	3.18815e-06	7.6008e-06	5.73386e-06	2.18934e-06	8.53049e-06	7.2824e-06	3.59503e-07	4.49396e-07	4.73099e-06	2.50089e-05	5.35613e-05	2.31302e-05	9.11112e-06	2.67205e-05	3.3784e-05	3.90978e-05	2.20861e-05	4.4336e-05	2.42325e-05	6.62731e-06	2.53342e-06	6.5705e-06	1.44365e-05	3.0634e-05	6.22437e-06	1.33558e-06	6.05564e-06	3.38262e-06	1.53867e-05	5.33639e-06	3.88405e-05	2.80866e-05	2.7004e-05	2.76393e-05	2.67866e-05	1.55255e-05	2.34525e-05	2.40856e-05	7.58864e-06	4.9467e-06	2.40378e-05	2.16434e-05	1.66523e-06	3.04098e-05
3.21978e-06	1.78053e-07	2.44462e-05	1.02108e-05	1.52805e-05	1.28731e-05	3.49378e-06	7.28926e-06	5.80924e-06	2.39759e-06	8.3293e-06	7.37048e-06	3.50643e-07	4.76134e-07	4.44514e-06	2.46665e-05	5.50603e-05	2.21319e-05	9.3584e-06	2.60692e-05	3.49837e-05	3.80255e-05	2.28168e-05	4.36753e-05	2.48054e-05	6.36002e-06	2.49087e-06	6.74501e-06	1.45934e-05	2.9952e-05	6.53954e-06	1.48756e-06	5.86638e-06	3.34706e-06	1.54042e-05	5.38134e-06	3.91345e-05	2.74154e-05	2.73776e-05	2.78951e-05	2.63056e-05	1.61834e-05	2.28179e-05	2.43064e-05	7.57309e-06	5.20308e-06	2.40906e-05	2.14102e-05	1.69595e-06	3.04123e-05
3.36645e-06	1.27902e-07	2.43559e-05	1.02679e-05	1.53675e-05	1.26914e-05	3.80637e-06	6.97662e-06	5.87727e-06	2.61773e-06	8.12553e-06	7.45735e-06	3.44231e-07	5.07175e-07	4.16802e-06	2.42973e-05	5.65763e-05	2.11222e-05	9.62515e-06	2.54002e-05	3.6187e-05	3.69494e-05	2.35476e-05	4.30257e-05	2.53644e-05	6.09905e-06	2.44671e-06	6.92486e-06	1.47528e-05	2.92625e-05	6.8502e-06	1.64533e-06	5.67796e-06	3.30941e-06	1.54229e-05	5.43741e-06	3.94117e-05	2.67617e-05	2.7726e-05	2.81781e-05	2.58053e-05	1.68538e-05	2.218e-05	2.45226e-05	7.55852e-06	5.46795e-06	2.41388e-05	2.11644e-05	1.74853e-06	3.04025e-05
3.51974e-06	8.62406e-08	2.42605e-05	1.03244e-05	1.5471e-05	1.24917e-05	4.12457e-06	6.66417e-06	5.93725e-06	2.8498e-06	7.91947e-06	7.54286e-06	3.40139e-07	5.42166e-07	3.9001e-06	2.39029e-05	5.81059e-05	2.01033e-05	9.9096e-06	2.47161e-05	3.73899e-05	3.58739e-05	2.42747e-05	4.23904e-05	2.59072e-05	5.84562e-06	2.40056e-06	7.11026e-06	1.49134e-05	2.85675e-05	7.15539e-06	1.8084e-06	5.49132e-06	3.26933e-06	1.54427e-05	5.50562e-06	3.96703e-05	2.61274e-05	2.80485e-05	2.84877e-05	2.52871e-05	1.75352e-05	2.15403e-05	2.47336e-05	7.54516e-06	5.74134e-06	2.41821e-05	2.09067e-05	1.82229e-06	3.03815e-05
3.67927e-06	5.3257e-08	2.41605e-05	1.03801e-05	1.55902e-05	1.22752e-05	4.44703e-06	6.35322e-06	5.98852e-06	3.0938e-06	7.71141e-06	7.62683e-06	3.38247e-07	5.8076e-07	3.64181e-06	2.34851e-05	5.96455e-05	1.90779e-05	1.02099e-05	2.40199e-05	3.85882e-05	3.48034e-05	2.49945e-05	4.17724e-05	2.64316e-05	5.60086e-06	2.35208e-06	7.30137e-06	1.50739e-05	2.78691e-05	7.45422e-06	1.97626e-06	5.30739e-06	3.22652e-06	1.54629e-05	5.58701e-06	3.99084e-05	2.55145e-05	2.83443e-05	2.88233e-05	2.47525e-05	1.82257e-05	2.09003e-05	2.49384e-05	7.53323e-06	6.02327e-06	2.42201e-05	2.06376e-05	1.9165e-06	3.03503e-05
3.84457e-06	2.92092e-08	2.4056e-05	1.0435e-05	1.57245e-05	1.20433e-05	4.77239e-06	6.04505e-06	6.03041e-06	3.34968e-06	7.50169e-06	7.70906e-06	3.38441e-07	6.22611e-07	3.3935e-06	2.30459e-05	6.11913e-05	1.80486e-05	1.0524e-05	2.33144e-05	3.97779e-05	3.37419e-05	2.57037e-05	4.11747e-05	2.69357e-05	5.36584e-06	2.30095e-06	7.49826e-06	1.52332e-05	2.71692e-05	7.74585e-06	2.14838e-06	5.12701e-06	3.18076e-06	1.54833e-05	5.6826e-06	4.01241e-05	2.49248e-05	2.8613e-05	2.9184e-05	2.42032e-05	1.89233e-05	2.02616e-05	2.51363e-05	7.52292e-06	6.31375e-06	2.42523e-05	2.0358e-05	2.03041e-06	3.031e-05
4.01505e-06	1.44225e-08	2.3947e-05	1.0489e-05	1.58727e-05	1.17975e-05	5.09925e-06	5.74093e-06	6.06235e-06	3.61738e-06	7.29062e-06	7.78937e-06	3.40618e-07	6.6738e-07	3.15546e-06	2.25874e-05	6.27394e-05	1.70181e-05	1.08497e-05	2.26026e-05	4.09549e-05	3.26937e-05	2.63988e-05	4.06001e-05	2.74175e-05	5.14154e-06	2.24693e-06	7.70095e-06	1.53901e-05	2.64697e-05	8.0295e-06	2.32424e-06	4.95103e-06	3.1319e-06	1.5503e-05	5.79342e-06	4.03158e-05	2.43597e-05	2.88541e-05	2.9569e-05	2.36408e-05	1.96263e-05	1.96257e-05	2.53264e-05	7.51446e-06	6.6128e-06	2.42783e-05	2.00686e-05	2.16325e-06	3.02618e-05
4.19004e-06	9.28845e-09	2.38336e-05	1.05425e-05	1.60339e-05	1.15393e-05	5.42626e-06	5.44208e-06	6.08377e-06	3.89677e-06	7.07855e-06	7.86754e-06	3.4468e-07	7.14739e-07	2.92794e-06	2.21118e-05	6.42855e-05	1.59896e-05	1.1185e-05	2.18874e-05	4.21154e-05	3.16626e-05	2.70769e-05	4.00509e-05	2.78755e-05	4.92886e-06	2.1898e-06	7.90938e-06	1.55438e-05	2.57723e-05	8.30448e-06	2.50331e-06	4.78021e-06	3.0799e-06	1.55217e-05	5.92048e-06	4.04818e-05	2.38209e-05	2.90676e-05	2.99769e-05	2.30673e-05	2.03324e-05	1.89941e-05	2.55079e-05	7.50805e-06	6.92039e-06	2.42977e-05	1.977e-05	2.31421e-06	3.02067e-05
4.36877e-06	1.42622e-08	2.37155e-05	1.05957e-05	1.62068e-05	1.12702e-05	5.75204e-06	5.14971e-06	6.09416e-06	4.18768e-06	6.86583e-06	7.94338e-06	3.50537e-07	7.64368e-07	2.7111e-06	2.16213e-05	6.58253e-05	1.49662e-05	1.15273e-05	2.11718e-05	4.32556e-05	3.06525e-05	2.7735e-05	3.95295e-05	2.83082e-05	4.72859e-06	2.12941e-06	8.1234e-06	1.56934e-05	2.50787e-05	8.57014e-06	2.68506e-06	4.61526e-06	3.02475e-06	1.55385e-05	6.06474e-06	4.06206e-05	2.33097e-05	2.92535e-05	3.04065e-05	2.24847e-05	2.10397e-05	1.83687e-05	2.568e-05	7.50391e-06	7.23653e-06	2.431e-05	1.94631e-05	2.48251e-06	3.01458e-05
4.55039e-06	2.98587e-08	2.35925e-05	1.0649e-05	1.63901e-05	1.09918e-05	6.07526e-06	4.86497e-06	6.0931e-06	4.4899e-06	6.65282e-06	8.01665e-06	3.58107e-07	8.15964e-07	2.50506e-06	2.11186e-05	6.73543e-05	1.3951e-05	1.18743e-05	2.04588e-05	4.43716e-05	2.9667e-05	2.83705e-05	3.90379e-05	2.87142e-05	4.54143e-06	2.06564e-06	8.3428e-06	1.58381e-05	2.43905e-05	8.82592e-06	2.86897e-06	4.45685e-06	2.96656e-06	1.55528e-05	6.22715e-06	4.07308e-05	2.28273e-05	2.94119e-05	3.08562e-05	2.1895e-05	2.17461e-05	1.77509e-05	2.58418e-05	7.50225e-06	7.56118e-06	2.43149e-05	1.91487e-05	2.66735e-06	3.00801e-05
4.73397e-06	5.66481e-08	2.34642e-05	1.07032e-05	1.65825e-05	1.07059e-05	6.39463e-06	4.58895e-06	6.08018e-06	4.80314e-06	6.43992e-06	8.08712e-06	3.67312e-07	8.69239e-07	2.30988e-06	2.0606e-05	6.88682e-05	1.29475e-05	1.22237e-05	1.97512e-05	4.54601e-05	2.87096e-05	2.89808e-05	3.85778e-05	2.90927e-05	4.36796e-06	1.99847e-06	8.5673e-06	1.59773e-05	2.3709e-05	9.0713e-06	3.05451e-06	4.30556e-06	2.90548e-06	1.55637e-05	6.40859e-06	4.08111e-05	2.23746e-05	2.95434e-05	3.13245e-05	2.13004e-05	2.24493e-05	1.71424e-05	2.59925e-05	7.50326e-06	7.8943e-06	2.43121e-05	1.88274e-05	2.86791e-06	3.00105e-05
4.91848e-06	9.52504e-08	2.33302e-05	1.07586e-05	1.67824e-05	1.0414e-05	6.70889e-06	4.32267e-06	6.05512e-06	5.12707e-06	6.22753e-06	8.15454e-06	3.78082e-07	9.23921e-07	2.12557e-06	2.00864e-05	7.03621e-05	1.19591e-05	1.25728e-05	1.90519e-05	4.65176e-05	2.77833e-05	2.95639e-05	3.81506e-05	2.94426e-05	4.20865e-06	1.92788e-06	8.79653e-06	1.61104e-05	2.30356e-05	9.30586e-06	3.24118e-06	4.16192e-06	2.84175e-06	1.55705e-05	6.60986e-06	4.08604e-05	2.19524e-05	2.96484e-05	3.18095e-05	2.07032e-05	2.31472e-05	1.6545e-05	2.61313e-05	7.50715e-06	8.23584e-06	2.4301e-05	1.85001e-05	3.08341e-06	2.99381e-05
5.10284e-06	1.46329e-07	2.31898e-05	1.08163e-05	1.69885e-05	1.01178e-05	7.01683e-06	4.0671e-06	6.01766e-06	5.46129e-06	6.01607e-06	8.21867e-06	3.90351e-07	9.79759e-07	1.95206e-06	1.95623e-05	7.18315e-05	1.09892e-05	1.29191e-05	1.83638e-05	4.75409e-05	2.68914e-05	3.01178e-05	3.77576e-05	2.97633e-05	4.06386e-06	1.85397e-06	9.03005e-06	1.6237e-05	2.23715e-05	9.52923e-06	3.42848e-06	4.02638e-06	2.77571e-06	1.55723e-05	6.83172e-06	4.08777e-05	2.15615e-05	2.97277e-05	3.23092e-05	2.01057e-05	2.38375e-05	1.59603e-05	2.62574e-05	7.51413e-06	8.58572e-06	2.42815e-05	1.81676e-05	3.31306e-06	2.98636e-05
5.2859e-06	2.10583e-07	2.30425e-05	1.08768e-05	1.71992e-05	9.81904e-06	7.31731e-06	3.82312e-06	5.96764e-06	5.80534e-06	5.80598e-06	8.27924e-06	4.04057e-07	1.03652e-06	1.78927e-06	1.90365e-05	7.32715e-05	1.00414e-05	1.32602e-05	1.76893e-05	4.85271e-05	2.60364e-05	3.06408e-05	3.73997e-05	3.00545e-05	3.93384e-06	1.77684e-06	9.26734e-06	1.63569e-05	2.17178e-05	9.74114e-06	3.61594e-06	3.89934e-06	2.70771e-06	1.55683e-05	7.07482e-06	4.08623e-05	2.12022e-05	2.97823e-05	3.28216e-05	1.95103e-05	2.4518e-05	1.539e-05	2.63698e-05	7.52437e-06	8.94386e-06	2.42532e-05	1.78305e-05	3.55611e-06	2.97879e-05
5.46645e-06	2.88742e-07	2.28876e-05	1.09412e-05	1.74128e-05	9.51931e-06	7.60926e-06	3.59153e-06	5.905e-06	6.15871e-06	5.59772e-06	8.33599e-06	4.19143e-07	1.094e-06	1.63704e-06	1.85117e-05	7.46775e-05	9.11917e-06	1.35935e-05	1.70313e-05	4.94733e-05	2.52209e-05	3.11316e-05	3.70775e-05	3.03159e-05	3.81872e-06	1.69669e-06	9.50784e-06	1.64698e-05	2.10754e-05	9.94134e-06	3.8031e-06	3.7811e-06	2.63823e-06	1.55576e-05	7.33973e-06	4.08134e-05	2.08748e-05	2.98134e-05	3.33444e-05	1.89196e-05	2.51863e-05	1.48358e-05	2.6468e-05	7.53808e-06	9.31017e-06	2.42158e-05	1.74896e-05	3.81182e-06	2.97117e-05
5.64326e-06	3.81551e-07	2.27242e-05	1.10103e-05	1.76278e-05	9.22024e-06	7.89169e-06	3.37304e-06	5.82973e-06	6.5208e-06	5.39177e-06	8.38862e-06	4.35556e-07	1.15201e-06	1.49518e-06	1.79909e-05	7.60446e-05	8.22611e-06	1.39165e-05	1.6392e-05	5.0377e-05	2.44471e-05	3.15889e-05	3.67915e-05	3.05475e-05	3.71851e-06	1.61376e-06	9.75089e-06	1.65756e-05	2.04451e-05	1.01297e-05	3.98952e-06	3.6719e-06	2.56776e-06	1.55393e-05	7.6269e-06	4.07307e-05	2.05793e-05	2.98223e-05	3.38753e-05	1.83359e-05	2.58402e-05	1.42993e-05	2.65509e-05	7.55543e-06	9.68453e-06	2.41691e-05	1.71456e-05	4.07947e-06	2.96357e-05
5.81502e-06	4.8977e-07	2.25515e-05	1.10851e-05	1.78426e-05	8.92339e-06	8.16368e-06	3.16826e-06	5.74195e-06	6.89095e-06	5.18863e-06	8.43688e-06	4.53243e-07	1.21038e-06	1.36345e-06	1.74768e-05	7.73682e-05	7.36573e-06	1.42268e-05	1.57739e-05	5.1236e-05	2.37169e-05	3.20119e-05	3.65417e-05	3.07496e-05	3.63309e-06	1.52834e-06	9.99578e-06	1.66745e-05	1.98277e-05	1.03061e-05	4.17478e-06	3.57192e-06	2.49688e-06	1.55126e-05	7.9367e-06	4.0614e-05	2.03157e-05	2.98104e-05	3.44119e-05	1.7762e-05	2.64774e-05	1.37822e-05	2.6618e-05	7.57659e-06	1.00668e-05	2.41128e-05	1.67992e-05	4.35837e-06	2.95606e-05
5.98043e-06	6.14156e-07	2.23688e-05	1.11666e-05	1.80557e-05	8.63029e-06	8.42443e-06	2.97772e-06	5.64182e-06	7.26846e-06	4.98882e-06	8.48046e-06	4.72155e-07	1.26899e-06	1.24159e-06	1.69721e-05	7.86437e-05	6.54149e-06	1.45219e-05	1.51791e-05	5.20482e-05	2.3032e-05	3.24002e-05	3.63279e-05	3.09224e-05	3.56227e-06	1.44078e-06	1.02418e-05	1.67665e-05	1.92238e-05	1.04705e-05	4.35852e-06	3.48124e-06	2.42622e-06	1.54766e-05	8.26934e-06	4.04631e-05	2.00834e-05	2.97793e-05	3.49515e-05	1.72003e-05	2.70957e-05	1.32861e-05	2.66684e-05	7.60174e-06	1.04569e-05	2.40468e-05	1.6451e-05	4.64789e-06	2.94869e-05
6.13817e-06	7.55459e-07	2.2175e-05	1.12559e-05	1.82655e-05	8.34239e-06	8.67321e-06	2.80182e-06	5.52963e-06	7.65252e-06	4.79285e-06	8.51907e-06	4.92244e-07	1.32771e-06	1.12929e-06	1.64797e-05	7.98665e-05	5.75681e-06	1.47996e-05	1.46096e-05	5.28119e-05	2.23938e-05	3.27533e-05	3.61498e-05	3.10666e-05	3.50569e-06	1.35149e-06	1.0488e-05	1.68519e-05	1.86337e-05	1.0623e-05	4.54035e-06	3.39989e-06	2.35644e-06	1.54304e-05	8.62494e-06	4.02783e-05	1.9882e-05	2.97309e-05	3.54917e-05	1.66535e-05	2.76927e-05	1.28125e-05	2.67014e-05	7.63101e-06	1.08547e-05	2.3971e-05	1.61018e-05	4.94741e-06	2.9415e-05
6.28692e-06	9.14408e-07	2.19693e-05	1.13538e-05	1.84706e-05	8.06106e-06	8.90941e-06	2.64089e-06	5.40576e-06	8.04229e-06	4.6013e-06	8.55243e-06	5.13462e-07	1.38647e-06	1.02622e-06	1.60022e-05	8.10321e-05	5.015e-06	1.50576e-05	1.40672e-05	5.35255e-05	2.18033e-05	3.30712e-05	3.60067e-05	3.11831e-05	3.46295e-06	1.2609e-06	1.07337e-05	1.6931e-05	1.80579e-05	1.07637e-05	4.71997e-06	3.32782e-06	2.28826e-06	1.53732e-05	9.00346e-06	4.00599e-05	1.97108e-05	2.96672e-05	3.60296e-05	1.61242e-05	2.82663e-05	1.23632e-05	2.67163e-05	7.66454e-06	1.12599e-05	2.38851e-05	1.5752e-05	5.25635e-06	2.93453e-05
6.42536e-06	1.0917e-06	2.17508e-05	1.14614e-05	1.86695e-05	7.7876e-06	9.13253e-06	2.49511e-06	5.27065e-06	8.43684e-06	4.41471e-06	8.58023e-06	5.35762e-07	1.44519e-06	9.32014e-07	1.55424e-05	8.21362e-05	4.31928e-06	1.52938e-05	1.35536e-05	5.41878e-05	2.12614e-05	3.33542e-05	3.58975e-05	3.12728e-05	3.43349e-06	1.16951e-06	1.09778e-05	1.70042e-05	1.74966e-05	1.08926e-05	4.89708e-06	3.26491e-06	2.22242e-06	1.53044e-05	9.40474e-06	3.98084e-05	1.95687e-05	2.959e-05	3.65625e-05	1.56149e-05	2.88143e-05	1.19394e-05	2.67125e-05	7.70247e-06	1.16725e-05	2.37891e-05	1.54022e-05	5.57418e-06	2.92781e-05
6.55221e-06	1.28799e-06	2.15185e-05	1.15796e-05	1.88609e-05	7.52319e-06	9.34216e-06	2.36459e-06	5.12487e-06	8.83521e-06	4.23366e-06	8.60219e-06	5.59095e-07	1.50384e-06	8.46308e-07	1.51027e-05	8.31747e-05	3.67273e-06	1.55062e-05	1.30702e-05	5.4798e-05	2.07685e-05	3.36028e-05	3.58213e-05	3.13369e-05	3.41668e-06	1.07783e-06	1.12196e-05	1.7072e-05	1.69499e-05	1.101e-05	5.07141e-06	3.21099e-06	2.1597e-06	1.5223e-05	9.82847e-06	3.95248e-05	1.94547e-05	2.95017e-05	3.70877e-05	1.51283e-05	2.93346e-05	1.15428e-05	2.66893e-05	7.74488e-06	1.20922e-05	2.3683e-05	1.5053e-05	5.90041e-06	2.92137e-05
6.6662e-06	1.50388e-06	2.12716e-05	1.17093e-05	1.90435e-05	7.26893e-06	9.53803e-06	2.24931e-06	4.96906e-06	9.23635e-06	4.05875e-06	8.618e-06	5.83412e-07	1.5624e-06	7.68706e-07	1.46857e-05	8.41436e-05	3.07829e-06	1.56929e-05	1.26183e-05	5.53554e-05	2.0325e-05	3.38177e-05	3.57766e-05	3.13766e-05	3.41182e-06	9.86421e-07	1.14579e-05	1.7135e-05	1.6418e-05	1.1116e-05	5.24274e-06	3.1658e-06	2.10091e-06	1.51285e-05	1.02742e-05	3.92099e-05	1.93674e-05	2.94045e-05	3.76023e-05	1.46669e-05	2.98252e-05	1.11747e-05	2.66463e-05	7.79187e-06	1.25189e-05	2.35667e-05	1.47049e-05	6.2346e-06	2.91521e-05
6.76614e-06	1.73991e-06	2.10093e-05	1.18514e-05	1.92163e-05	7.0258e-06	9.71996e-06	2.14915e-06	4.80395e-06	9.63917e-06	3.89057e-06	8.6274e-06	6.08662e-07	1.6209e-06	6.98804e-07	1.42937e-05	8.50391e-05	2.53873e-06	1.58523e-05	1.21987e-05	5.58596e-05	1.99307e-05	3.39998e-05	3.57618e-05	3.13934e-05	3.4181e-06	8.95872e-07	1.1692e-05	1.71938e-05	1.59007e-05	1.12111e-05	5.41089e-06	3.12904e-06	2.04685e-06	1.50202e-05	1.07413e-05	3.88649e-05	1.93055e-05	2.93008e-05	3.81035e-05	1.42331e-05	3.02841e-05	1.08364e-05	2.65827e-05	7.8435e-06	1.29524e-05	2.34402e-05	1.43583e-05	6.57633e-06	2.90935e-05
6.85088e-06	1.99655e-06	2.07308e-05	1.20064e-05	1.93782e-05	6.79466e-06	9.8879e-06	2.06389e-06	4.63035e-06	1.00425e-05	3.72972e-06	8.63009e-06	6.34791e-07	1.67936e-06	6.36195e-07	1.3929e-05	8.58577e-05	2.05661e-06	1.59827e-05	1.18125e-05	5.63106e-05	1.95852e-05	3.41504e-05	3.57753e-05	3.13889e-05	3.43465e-06	8.06785e-07	1.19207e-05	1.72491e-05	1.53981e-05	1.12953e-05	5.5757e-06	3.10036e-06	1.99834e-06	1.48976e-05	1.12291e-05	3.84912e-05	1.92672e-05	2.91929e-05	3.85885e-05	1.38292e-05	3.07094e-05	1.05291e-05	2.64983e-05	7.8998e-06	1.33926e-05	2.33037e-05	1.40137e-05	6.92524e-06	2.90377e-05
6.91935e-06	2.27417e-06	2.04353e-05	1.21752e-05	1.95283e-05	6.57625e-06	1.00419e-05	1.9932e-06	4.44915e-06	1.04452e-05	3.57681e-06	8.6258e-06	6.61742e-07	1.73784e-06	5.80465e-07	1.35937e-05	8.65961e-05	1.63434e-06	1.60828e-05	1.14601e-05	5.67086e-05	1.92881e-05	3.42708e-05	3.5815e-05	3.13649e-05	3.46053e-06	7.19784e-07	1.21432e-05	1.73015e-05	1.49097e-05	1.13692e-05	5.73705e-06	3.07932e-06	1.95622e-06	1.47602e-05	1.17366e-05	3.80905e-05	1.92508e-05	2.90834e-05	3.90546e-05	1.34577e-05	3.10994e-05	1.02541e-05	2.63924e-05	7.96081e-06	1.38391e-05	2.31571e-05	1.36714e-05	7.28101e-06	2.89848e-05
6.97057e-06	2.57305e-06	2.01223e-05	1.23583e-05	1.96658e-05	6.37119e-06	1.01822e-05	1.93665e-06	4.26134e-06	1.0846e-05	3.43243e-06	8.61428e-06	6.89457e-07	1.79643e-06	5.31205e-07	1.32897e-05	8.72512e-05	1.27406e-06	1.61514e-05	1.11419e-05	5.7054e-05	1.90386e-05	3.43627e-05	3.5879e-05	3.1323e-05	3.49474e-06	6.35501e-07	1.23584e-05	1.73519e-05	1.44356e-05	1.1433e-05	5.89487e-06	3.06549e-06	1.9213e-06	1.46075e-05	1.22628e-05	3.76644e-05	1.92544e-05	2.89748e-05	3.9499e-05	1.31207e-05	3.14525e-05	1.00123e-05	2.62649e-05	8.02649e-06	1.42919e-05	2.30005e-05	1.33317e-05	7.64337e-06	2.89344e-05
7.00365e-06	2.89338e-06	1.9791e-05	1.2556e-05	1.97902e-05	6.17997e-06	1.0309e-05	1.89371e-06	4.06794e-06	1.12435e-05	3.29719e-06	8.59528e-06	7.17873e-07	1.85521e-06	4.88008e-07	1.30188e-05	8.78202e-05	9.77696e-07	1.61875e-05	1.0858e-05	5.73476e-05	1.88354e-05	3.44277e-05	3.5965e-05	3.12652e-05	3.53626e-06	5.54572e-07	1.25655e-05	1.7401e-05	1.39752e-05	1.14872e-05	6.0491e-06	3.05835e-06	1.89439e-06	1.44393e-05	1.28064e-05	3.72149e-05	1.92759e-05	2.88697e-05	3.99191e-05	1.28204e-05	3.1767e-05	9.80471e-06	2.61153e-05	8.09681e-06	1.47507e-05	2.28341e-05	1.2995e-05	8.01208e-06	2.88864e-05
7.01781e-06	3.23521e-06	1.94412e-05	1.27687e-05	1.9901e-05	6.00294e-06	1.04227e-05	1.86375e-06	3.87006e-06	1.16366e-05	3.17169e-06	8.56857e-06	7.46922e-07	1.91431e-06	4.50479e-07	1.27828e-05	8.83008e-05	7.46939e-07	1.61902e-05	1.06084e-05	5.75904e-05	1.86774e-05	3.44677e-05	3.60708e-05	3.11935e-05	3.58399e-06	4.77631e-07	1.27634e-05	1.74495e-05	1.35283e-05	1.1532e-05	6.19975e-06	3.05737e-06	1.87625e-06	1.42552e-05	1.33663e-05	3.67441e-05	1.93132e-05	2.87705e-05	4.03122e-05	1.25585e-05	3.20416e-05	9.63222e-06	2.59434e-05	8.1717e-06	1.52154e-05	2.26581e-05	1.26616e-05	8.38692e-06	2.88405e-05
7.0124e-06	3.5985e-06	1.90724e-05	1.29965e-05	1.99978e-05	5.84033e-06	1.05238e-05	1.84609e-06	3.66888e-06	1.20238e-05	3.0565e-06	8.53392e-06	7.76533e-07	1.97387e-06	4.18235e-07	1.2583e-05	8.86908e-05	5.83208e-07	1.61589e-05	1.03927e-05	5.77836e-05	1.85632e-05	3.44849e-05	3.6194e-05	3.11098e-05	3.63685e-06	4.05305e-07	1.29513e-05	1.74983e-05	1.30944e-05	1.15679e-05	6.34683e-06	3.06197e-06	1.86766e-06	1.40551e-05	1.39408e-05	3.62542e-05	1.93641e-05	2.86798e-05	4.0676e-05	1.23371e-05	3.22751e-05	9.49554e-06	2.57492e-05	8.25105e-06	1.56858e-05	2.24725e-05	1.23316e-05	8.76775e-06	2.87962e-05
6.9869e-06	3.98304e-06	1.86843e-05	1.32395e-05	2.00805e-05	5.69224e-06	1.0613e-05	1.83993e-06	3.46561e-06	1.24039e-05	2.9522e-06	8.49115e-06	8.06631e-07	2.03404e-06	3.90908e-07	1.24207e-05	8.89882e-05	4.87658e-07	1.60933e-05	1.02105e-05	5.79287e-05	1.84909e-05	3.44812e-05	3.63322e-05	3.10162e-05	3.69372e-06	3.38205e-07	1.31285e-05	1.75481e-05	1.26733e-05	1.15954e-05	6.49041e-06	3.07155e-06	1.86933e-06	1.3839e-05	1.45284e-05	3.57477e-05	1.94263e-05	2.86002e-05	4.10081e-05	1.21577e-05	3.24664e-05	9.39529e-06	2.55324e-05	8.33472e-06	1.61617e-05	2.22777e-05	1.20053e-05	9.15443e-06	2.8753e-05
6.94091e-06	4.38852e-06	1.8277e-05	1.34976e-05	2.01493e-05	5.55864e-06	1.06909e-05	1.84441e-06	3.2615e-06	1.27753e-05	2.85933e-06	8.44009e-06	8.37138e-07	2.09498e-06	3.68147e-07	1.22971e-05	8.91916e-05	4.61167e-07	1.5993e-05	1.0061e-05	5.80274e-05	1.84588e-05	3.4459e-05	3.64829e-05	3.09147e-05	3.75346e-06	2.76922e-07	1.3294e-05	1.75997e-05	1.22643e-05	1.16147e-05	6.63058e-06	3.08551e-06	1.88195e-06	1.36069e-05	1.51274e-05	3.52271e-05	1.94974e-05	2.85339e-05	4.13063e-05	1.20218e-05	3.26145e-05	9.33194e-06	2.52931e-05	8.42255e-06	1.6643e-05	2.20737e-05	1.1683e-05	9.54686e-06	2.87106e-05
6.8742e-06	4.81448e-06	1.78504e-05	1.37704e-05	2.02042e-05	5.43937e-06	1.07582e-05	1.85863e-06	3.05785e-06	1.31368e-05	2.77843e-06	8.38058e-06	8.67967e-07	2.15688e-06	3.49625e-07	1.2213e-05	8.92998e-05	5.04329e-07	1.58582e-05	9.94335e-06	5.80815e-05	1.84649e-05	3.44204e-05	3.66436e-05	3.08074e-05	3.81497e-06	2.22019e-07	1.34472e-05	1.76538e-05	1.18671e-05	1.16263e-05	6.76746e-06	3.10321e-06	1.90613e-06	1.33588e-05	1.57359e-05	3.4695e-05	1.9575e-05	2.84834e-05	4.15684e-05	1.19308e-05	3.27186e-05	9.30584e-06	2.50313e-05	8.51432e-06	1.71295e-05	2.18609e-05	1.13646e-05	9.94496e-06	2.86682e-05
6.78669e-06	5.26028e-06	1.74046e-05	1.40575e-05	2.02455e-05	5.33415e-06	1.08159e-05	1.88159e-06	2.85599e-06	1.3487e-05	2.70999e-06	8.31249e-06	8.99032e-07	2.21993e-06	3.35037e-07	1.2169e-05	8.9312e-05	6.1745e-07	1.56891e-05	9.85635e-06	5.80931e-05	1.85072e-05	3.4368e-05	3.68118e-05	3.06962e-05	3.87713e-06	1.7403e-07	1.35873e-05	1.7711e-05	1.14812e-05	1.16306e-05	6.9012e-06	3.12401e-06	1.94247e-06	1.30951e-05	1.63518e-05	3.41541e-05	1.96567e-05	2.84509e-05	4.17927e-05	1.18857e-05	3.27783e-05	9.31721e-06	2.47472e-05	8.60979e-06	1.76212e-05	2.16395e-05	1.10504e-05	1.03487e-05	2.86254e-05
6.67844e-06	5.72518e-06	1.69401e-05	1.43583e-05	2.0274e-05	5.2426e-06	1.08648e-05	1.91227e-06	2.65726e-06	1.38244e-05	2.65448e-06	8.23574e-06	9.30239e-07	2.28432e-06	3.24101e-07	1.21657e-05	8.92278e-05	8.00546e-07	1.5486e-05	9.79874e-06	5.80644e-05	1.85834e-05	3.43039e-05	3.69852e-05	3.05832e-05	3.93887e-06	1.33449e-07	1.37139e-05	1.7772e-05	1.11063e-05	1.1628e-05	7.03198e-06	3.14727e-06	1.99148e-06	1.28161e-05	1.69733e-05	3.36073e-05	1.97401e-05	2.84387e-05	4.19773e-05	1.18875e-05	3.27931e-05	9.3661e-06	2.44411e-05	8.70867e-06	1.81177e-05	2.14097e-05	1.07405e-05	1.0758e-05	2.85814e-05
6.54972e-06	6.20825e-06	1.64573e-05	1.4672e-05	2.02901e-05	5.16421e-06	1.09059e-05	1.94961e-06	2.463e-06	1.41478e-05	2.61233e-06	8.15025e-06	9.61492e-07	2.35027e-06	3.16564e-07	1.22034e-05	8.90469e-05	1.05334e-06	1.52496e-05	9.76906e-06	5.79978e-05	1.86911e-05	3.42306e-05	3.71612e-05	3.04703e-05	3.99915e-06	1.00728e-07	1.38264e-05	1.78373e-05	1.07418e-05	1.16187e-05	7.15999e-06	3.17235e-06	2.05361e-06	1.25221e-05	1.75981e-05	3.30574e-05	1.98227e-05	2.84487e-05	4.21208e-05	1.19368e-05	3.27629e-05	9.45245e-06	2.41132e-05	8.81066e-06	1.86192e-05	2.11719e-05	1.04348e-05	1.11729e-05	2.85356e-05
6.40093e-06	6.70843e-06	1.59568e-05	1.49977e-05	2.02949e-05	5.0984e-06	1.09402e-05	1.99252e-06	2.27458e-06	1.44557e-05	2.58395e-06	8.056e-06	9.9269e-07	2.41799e-06	3.122e-07	1.22821e-05	8.87696e-05	1.37525e-06	1.49807e-05	9.76569e-06	5.78957e-05	1.88282e-05	3.41503e-05	3.73376e-05	3.03593e-05	4.05695e-06	7.62729e-08	1.39243e-05	1.79075e-05	1.03874e-05	1.16032e-05	7.28547e-06	3.19862e-06	2.12926e-06	1.22137e-05	1.82239e-05	3.25074e-05	1.99023e-05	2.84828e-05	4.2222e-05	1.20342e-05	3.26875e-05	9.576e-06	2.3764e-05	8.91539e-06	1.91254e-05	2.09261e-05	1.01336e-05	1.15934e-05	2.84873e-05
6.23266e-06	7.22448e-06	1.54394e-05	1.53342e-05	2.02892e-05	5.04446e-06	1.09689e-05	2.03987e-06	2.09333e-06	1.4747e-05	2.56969e-06	7.95297e-06	1.02373e-06	2.48769e-06	3.10809e-07	1.24017e-05	8.83965e-05	1.76543e-06	1.46805e-05	9.78686e-06	5.77607e-05	1.89922e-05	3.40655e-05	3.75121e-05	3.0252e-05	4.11133e-06	6.0437e-08	1.40073e-05	1.79829e-05	1.00427e-05	1.15816e-05	7.40865e-06	3.22546e-06	2.21872e-06	1.18915e-05	1.88486e-05	3.19601e-05	1.99764e-05	2.85427e-05	4.22796e-05	1.21799e-05	3.25673e-05	9.73638e-06	2.33941e-05	9.02247e-06	1.96363e-05	2.06728e-05	9.83688e-06	1.20194e-05	2.84358e-05
6.04567e-06	7.75503e-06	1.4906e-05	1.56803e-05	2.02742e-05	5.00163e-06	1.09929e-05	2.09056e-06	1.92058e-06	1.50202e-05	2.56984e-06	7.84121e-06	1.0545e-06	2.5596e-06	3.12222e-07	1.25619e-05	8.79285e-05	2.22271e-06	1.435e-05	9.83069e-06	5.75955e-05	1.91807e-05	3.39782e-05	3.76826e-05	3.015e-05	4.1614e-06	5.35196e-08	1.40753e-05	1.8064e-05	9.70741e-06	1.15544e-05	7.52978e-06	3.25228e-06	2.32225e-06	1.15563e-05	1.94697e-05	3.14186e-05	2.00428e-05	2.863e-05	4.22928e-05	1.2374e-05	3.24026e-05	9.93303e-06	2.30038e-05	9.13149e-06	2.01518e-05	2.04123e-05	9.5446e-06	1.24511e-05	2.83802e-05
5.84091e-06	8.29855e-06	1.43577e-05	1.60345e-05	2.02512e-05	4.96906e-06	1.10134e-05	2.14345e-06	1.75761e-06	1.52743e-05	2.58467e-06	7.72077e-06	1.0849e-06	2.63394e-06	3.16296e-07	1.27621e-05	8.73669e-05	2.74568e-06	1.39907e-05	9.89518e-06	5.74027e-05	1.93912e-05	3.38907e-05	3.78471e-05	3.00549e-05	4.20634e-06	5.57619e-08	1.41279e-05	1.81509e-05	9.38125e-06	1.15217e-05	7.64914e-06	3.27851e-06	2.44e-06	1.12087e-05	2.00849e-05	3.08858e-05	2.00994e-05	2.87461e-05	4.22611e-05	1.26161e-05	3.2194e-05	1.01653e-05	2.25941e-05	9.24198e-06	2.06718e-05	2.01447e-05	9.25684e-06	1.28883e-05	2.83199e-05
5.61949e-06	8.85337e-06	1.37958e-05	1.63952e-05	2.02216e-05	4.94585e-06	1.10316e-05	2.19744e-06	1.60569e-06	1.55081e-05	2.61438e-06	7.59177e-06	1.11481e-06	2.71092e-06	3.22918e-07	1.30016e-05	8.67132e-05	3.33263e-06	1.36042e-05	9.97821e-06	5.71852e-05	1.96216e-05	3.3805e-05	3.80038e-05	2.99681e-05	4.24539e-06	6.73444e-08	1.41652e-05	1.82438e-05	9.06397e-06	1.14838e-05	7.76699e-06	3.30362e-06	2.57203e-06	1.08497e-05	2.06917e-05	3.03645e-05	2.01442e-05	2.8892e-05	4.21841e-05	1.29059e-05	3.19424e-05	1.04322e-05	2.21656e-05	9.35345e-06	2.11964e-05	1.98704e-05	8.97362e-06	1.33312e-05	2.82541e-05
5.38268e-06	9.41768e-06	1.32216e-05	1.67608e-05	2.01869e-05	4.93105e-06	1.10484e-05	2.25144e-06	1.46602e-06	1.57204e-05	2.6591e-06	7.45434e-06	1.14412e-06	2.79076e-06	3.32e-07	1.32796e-05	8.59695e-05	3.98158e-06	1.31921e-05	1.00776e-05	5.69455e-05	1.98693e-05	3.37229e-05	3.81509e-05	2.98909e-05	4.2779e-06	8.83853e-08	1.41872e-05	1.83427e-05	8.75543e-06	1.14409e-05	7.88363e-06	3.3271e-06	2.71834e-06	1.04802e-05	2.12878e-05	2.98577e-05	2.01751e-05	2.90688e-05	4.20616e-05	1.32427e-05	3.16488e-05	1.07329e-05	2.17192e-05	9.46539e-06	2.17254e-05	1.95896e-05	8.69495e-06	1.37797e-05	2.8182e-05
5.13195e-06	9.98952e-06	1.26367e-05	1.71294e-05	2.01487e-05	4.92366e-06	1.10651e-05	2.30439e-06	1.33976e-06	1.59102e-05	2.71892e-06	7.30868e-06	1.17272e-06	2.87366e-06	3.43481e-07	1.35949e-05	8.51378e-05	4.69031e-06	1.27565e-05	1.01911e-05	5.66866e-05	2.01323e-05	3.36464e-05	3.82869e-05	2.98243e-05	4.30327e-06	1.18939e-07	1.41941e-05	1.84478e-05	8.4555e-06	1.1393e-05	7.99934e-06	3.34849e-06	2.87882e-06	1.01013e-05	2.18706e-05	2.93681e-05	2.01905e-05	2.92771e-05	4.18939e-05	1.36255e-05	3.13144e-05	1.10661e-05	2.12559e-05	9.57724e-06	2.22589e-05	1.93026e-05	8.42084e-06	1.42338e-05	2.81029e-05
4.86889e-06	1.05668e-05	1.20428e-05	1.7499e-05	2.01088e-05	4.92268e-06	1.10827e-05	2.35527e-06	1.22798e-06	1.60766e-05	2.79387e-06	7.15499e-06	1.20049e-06	2.95983e-06	3.57324e-07	1.39463e-05	8.42207e-05	5.45636e-06	1.22993e-05	1.03165e-05	5.64111e-05	2.04083e-05	3.3577e-05	3.84104e-05	2.97694e-05	4.32103e-06	1.58994e-07	1.41862e-05	1.85587e-05	8.16414e-06	1.13403e-05	8.1144e-06	3.36737e-06	3.05331e-06	9.7141e-06	2.24378e-05	2.88985e-05	2.01886e-05	2.95175e-05	4.16813e-05	1.40531e-05	3.09406e-05	1.14305e-05	2.07767e-05	9.68845e-06	2.27968e-05	1.90098e-05	8.15131e-06	1.46935e-05	2.80161e-05
4.59527e-06	1.11474e-05	1.14416e-05	1.78674e-05	2.00688e-05	4.92708e-06	1.11022e-05	2.40312e-06	1.13169e-06	1.62187e-05	2.88389e-06	6.99354e-06	1.22732e-06	3.04945e-06	3.73516e-07	1.43324e-05	8.32212e-05	6.27702e-06	1.18226e-05	1.04513e-05	5.61217e-05	2.06952e-05	3.35163e-05	3.85204e-05	2.97269e-05	4.33077e-06	2.08477e-07	1.41637e-05	1.86753e-05	7.88137e-06	1.12829e-05	8.22909e-06	3.38337e-06	3.24152e-06	9.3197e-06	2.2987e-05	2.84512e-05	2.01681e-05	2.97901e-05	4.14246e-05	1.45242e-05	3.05291e-05	1.18247e-05	2.02826e-05	9.79842e-06	2.33391e-05	1.87112e-05	7.88638e-06	1.51587e-05	2.79209e-05
4.313e-06	1.1729e-05	1.0835e-05	1.82326e-05	2.00306e-05	4.93585e-06	1.11245e-05	2.44703e-06	1.05183e-06	1.63357e-05	2.98887e-06	6.82463e-06	1.2531e-06	3.14271e-06	3.92061e-07	1.47516e-05	8.21421e-05	7.1494e-06	1.13287e-05	1.05934e-05	5.58209e-05	2.09912e-05	3.34654e-05	3.86158e-05	2.96975e-05	4.33219e-06	2.67249e-07	1.41271e-05	1.87972e-05	7.60729e-06	1.12208e-05	8.34368e-06	3.39617e-06	3.4431e-06	8.91935e-06	2.3516e-05	2.8029e-05	2.01277e-05	3.0095e-05	4.11246e-05	1.50371e-05	3.00817e-05	1.22471e-05	1.9775e-05	9.90653e-06	2.38858e-05	1.84072e-05	7.62608e-06	1.56294e-05	2.78166e-05
4.02413e-06	1.23091e-05	1.02251e-05	1.85923e-05	1.99962e-05	4.94797e-06	1.11507e-05	2.48616e-06	9.89232e-07	1.6427e-05	3.10864e-06	6.64859e-06	1.27772e-06	3.23977e-06	4.12985e-07	1.52023e-05	8.0987e-05	8.07037e-06	1.08199e-05	1.07403e-05	5.55112e-05	2.12944e-05	3.34257e-05	3.86959e-05	2.96815e-05	4.3251e-06	3.35109e-07	1.4077e-05	1.89239e-05	7.34204e-06	1.1154e-05	8.45844e-06	3.4055e-06	3.6576e-06	8.51432e-06	2.40223e-05	2.7634e-05	2.00662e-05	3.04318e-05	4.07827e-05	1.55899e-05	2.96003e-05	1.26958e-05	1.9255e-05	1.00122e-05	2.4437e-05	1.8098e-05	7.37042e-06	1.61055e-05	2.77026e-05
3.73083e-06	1.28854e-05	9.61396e-06	1.89441e-05	1.99672e-05	4.96247e-06	1.11815e-05	2.51975e-06	9.44628e-07	1.64919e-05	3.24293e-06	6.46581e-06	1.30108e-06	3.3408e-06	4.36329e-07	1.56826e-05	7.97593e-05	9.03665e-06	1.02988e-05	1.08897e-05	5.5195e-05	2.16032e-05	3.33979e-05	3.87603e-05	2.96793e-05	4.30939e-06	4.11793e-07	1.4014e-05	1.9055e-05	7.08585e-06	1.10826e-05	8.57361e-06	3.41116e-06	3.88452e-06	8.10592e-06	2.45039e-05	2.72684e-05	1.99829e-05	3.08002e-05	4.04002e-05	1.61806e-05	2.90872e-05	1.31691e-05	1.8724e-05	1.01147e-05	2.49926e-05	1.77839e-05	7.11944e-06	1.65868e-05	2.75782e-05
3.43538e-06	1.34553e-05	9.00377e-06	1.92856e-05	1.99458e-05	4.97844e-06	1.12176e-05	2.54713e-06	9.18658e-07	1.653e-05	3.39143e-06	6.27669e-06	1.32308e-06	3.44592e-06	4.62145e-07	1.61906e-05	7.84628e-05	1.00448e-05	9.76764e-06	1.10395e-05	5.48747e-05	2.19161e-05	3.33829e-05	3.88085e-05	2.96909e-05	4.28507e-06	4.96983e-07	1.39388e-05	1.91896e-05	6.83902e-06	1.10063e-05	8.68942e-06	3.413e-06	4.12323e-06	7.6955e-06	2.49585e-05	2.69341e-05	1.98771e-05	3.11992e-05	3.99789e-05	1.68068e-05	2.85447e-05	1.36649e-05	1.81833e-05	1.02136e-05	2.55525e-05	1.74651e-05	6.8732e-06	1.70733e-05	2.7443e-05
3.14016e-06	1.40161e-05	8.39678e-06	1.96144e-05	1.99336e-05	4.99498e-06	1.12599e-05	2.56769e-06	9.11845e-07	1.6541e-05	3.55373e-06	6.08169e-06	1.34362e-06	3.55526e-06	4.90499e-07	1.67243e-05	7.71016e-05	1.10911e-05	9.22911e-06	1.11873e-05	5.45521e-05	2.22318e-05	3.33811e-05	3.88405e-05	2.97163e-05	4.25224e-06	5.90304e-07	1.38523e-05	1.93272e-05	6.6019e-06	1.09252e-05	8.80607e-06	3.41091e-06	4.37307e-06	7.28441e-06	2.53844e-05	2.66331e-05	1.97483e-05	3.16279e-05	3.95207e-05	1.7466e-05	2.79753e-05	1.41812e-05	1.76345e-05	1.0308e-05	2.61169e-05	1.71418e-05	6.63174e-06	1.75647e-05	2.72964e-05
2.84764e-06	1.45653e-05	7.7953e-06	1.99281e-05	1.99327e-05	5.01131e-06	1.13088e-05	2.58096e-06	9.246e-07	1.65245e-05	3.72938e-06	5.88129e-06	1.36262e-06	3.66892e-06	5.2146e-07	1.72815e-05	7.56798e-05	1.2172e-05	8.68575e-06	1.13311e-05	5.42294e-05	2.25491e-05	3.3393e-05	3.88564e-05	2.9755e-05	4.21108e-06	6.91328e-07	1.37553e-05	1.94669e-05	6.37492e-06	1.08391e-05	8.92376e-06	3.40488e-06	4.63327e-06	6.87404e-06	2.57794e-05	2.63667e-05	1.95964e-05	3.2085e-05	3.9028e-05	1.81557e-05	2.73817e-05	1.47156e-05	1.7079e-05	1.03975e-05	2.66857e-05	1.68142e-05	6.39513e-06	1.80609e-05	2.7138e-05
2.56037e-06	1.51002e-05	7.20167e-06	2.02242e-05	1.99447e-05	5.02668e-06	1.13647e-05	2.58654e-06	9.57214e-07	1.64804e-05	3.91783e-06	5.67601e-06	1.38e-06	3.787e-06	5.55105e-07	1.78602e-05	7.42017e-05	1.32836e-05	8.14014e-06	1.14689e-05	5.39083e-05	2.28672e-05	3.34186e-05	3.88566e-05	2.98068e-05	4.16189e-06	7.99582e-07	1.36489e-05	1.96076e-05	6.15856e-06	1.07478e-05	9.04263e-06	3.39494e-06	4.90302e-06	6.46578e-06	2.6142e-05	2.61365e-05	1.94213e-05	3.25689e-05	3.8503e-05	1.88728e-05	2.67666e-05	1.52659e-05	1.65183e-05	1.04814e-05	2.72588e-05	1.64825e-05	6.16346e-06	1.85615e-05	2.69673e-05
2.28092e-06	1.56182e-05	6.61825e-06	2.05005e-05	1.99714e-05	5.04049e-06	1.14282e-05	2.58415e-06	1.00985e-06	1.64088e-05	4.11848e-06	5.4664e-06	1.39568e-06	3.90955e-06	5.91512e-07	1.8458e-05	7.26718e-05	1.4422e-05	7.59487e-06	1.15986e-05	5.35903e-05	2.31851e-05	3.3458e-05	3.88416e-05	2.98708e-05	4.10504e-06	9.14553e-07	1.3534e-05	1.97485e-05	5.95334e-06	1.06513e-05	9.16281e-06	3.38116e-06	5.18142e-06	6.06102e-06	2.64704e-05	2.59435e-05	1.92234e-05	3.30779e-05	3.79484e-05	1.96144e-05	2.61329e-05	1.58297e-05	1.5954e-05	1.05591e-05	2.78361e-05	1.6147e-05	5.93682e-06	1.90664e-05	2.67841e-05
2.01194e-06	1.61166e-05	6.0474e-06	2.07543e-05	2.00145e-05	5.05218e-06	1.14993e-05	2.57362e-06	1.08256e-06	1.63096e-05	4.33065e-06	5.25305e-06	1.40961e-06	4.03662e-06	6.30755e-07	1.90726e-05	7.10945e-05	1.55831e-05	7.0525e-06	1.17185e-05	5.32769e-05	2.35024e-05	3.35107e-05	3.88121e-05	2.99465e-05	4.04101e-06	1.03569e-06	1.34116e-05	1.98884e-05	5.75986e-06	1.05493e-05	9.28441e-06	3.36371e-06	5.46754e-06	5.66114e-06	2.67633e-05	2.57887e-05	1.90032e-05	3.36101e-05	3.73671e-05	2.03774e-05	2.54836e-05	1.64045e-05	1.53878e-05	1.063e-05	2.84177e-05	1.58079e-05	5.7153e-06	1.95752e-05	2.6588e-05
1.75607e-06	1.65927e-05	5.49148e-06	2.09836e-05	2.00754e-05	5.06136e-06	1.15783e-05	2.55488e-06	1.17526e-06	1.61832e-05	4.5536e-06	5.03656e-06	1.42173e-06	4.16823e-06	6.72907e-07	1.97018e-05	6.94746e-05	1.67629e-05	6.51557e-06	1.1827e-05	5.29693e-05	2.38188e-05	3.35765e-05	3.87691e-05	3.00327e-05	3.97034e-06	1.1624e-06	1.32831e-05	2.00263e-05	5.57876e-06	1.04417e-05	9.40747e-06	3.34279e-06	5.76035e-06	5.2675e-06	2.70193e-05	2.56726e-05	1.87614e-05	3.41631e-05	3.67622e-05	2.11584e-05	2.48219e-05	1.69877e-05	1.48211e-05	1.06936e-05	2.90034e-05	1.54653e-05	5.49902e-06	2.00875e-05	2.63788e-05
1.51596e-06	1.70441e-05	4.9528e-06	2.1186e-05	2.01557e-05	5.06773e-06	1.1665e-05	2.52799e-06	1.28773e-06	1.60299e-05	4.78653e-06	4.81756e-06	1.43201e-06	4.30439e-06	7.18032e-07	2.03433e-05	6.78167e-05	1.79575e-05	5.98658e-06	1.19223e-05	5.26684e-05	2.41339e-05	3.36547e-05	3.87137e-05	3.01284e-05	3.89364e-06	1.29409e-06	1.31495e-05	2.01609e-05	5.41069e-06	1.03281e-05	9.53204e-06	3.31866e-06	6.05883e-06	4.88143e-06	2.72373e-05	2.55958e-05	1.8499e-05	3.47345e-05	3.61367e-05	2.19541e-05	2.41509e-05	1.75768e-05	1.42558e-05	1.07494e-05	2.9593e-05	1.51194e-05	5.28812e-06	2.0603e-05	2.61565e-05
1.29424e-06	1.74682e-05	4.43364e-06	2.13595e-05	2.02565e-05	5.07112e-06	1.17594e-05	2.49312e-06	1.41963e-06	1.58501e-05	5.02856e-06	4.59673e-06	1.44042e-06	4.44506e-06	7.66182e-07	2.09946e-05	6.61255e-05	1.91627e-05	5.46795e-06	1.20032e-05	5.2375e-05	2.4448e-05	3.37445e-05	3.86471e-05	3.02324e-05	3.81161e-06	1.43013e-06	1.30119e-05	2.02909e-05	5.25635e-06	1.02085e-05	9.65808e-06	3.29166e-06	6.36187e-06	4.50424e-06	2.74164e-05	2.55584e-05	1.82172e-05	3.53218e-05	3.54941e-05	2.27609e-05	2.34738e-05	1.81691e-05	1.36933e-05	1.07969e-05	3.01864e-05	1.47706e-05	5.08272e-06	2.11213e-05	2.59208e-05
1.09352e-06	1.78626e-05	3.93619e-06	2.1502e-05	2.0379e-05	5.07151e-06	1.18613e-05	2.45054e-06	1.5705e-06	1.56444e-05	5.27878e-06	4.37472e-06	1.44695e-06	4.59021e-06	8.17399e-07	2.16536e-05	6.44059e-05	2.03744e-05	4.96204e-06	1.20684e-05	5.20896e-05	2.4761e-05	3.3845e-05	3.85708e-05	3.03433e-05	3.72499e-06	1.56987e-06	1.28717e-05	2.04152e-05	5.11649e-06	1.00826e-05	9.78557e-06	3.26216e-06	6.66836e-06	4.13718e-06	2.75558e-05	2.55602e-05	1.79175e-05	3.59221e-05	3.48377e-05	2.35753e-05	2.27939e-05	1.8762e-05	1.31353e-05	1.08356e-05	3.07834e-05	1.44189e-05	4.88297e-06	2.16419e-05	2.56718e-05
9.16334e-07	1.8225e-05	3.46258e-06	2.16117e-05	2.05242e-05	5.06902e-06	1.19701e-05	2.40064e-06	1.73975e-06	1.54135e-05	5.5362e-06	4.15224e-06	1.4516e-06	4.73975e-06	8.7171e-07	2.2318e-05	6.26625e-05	2.15887e-05	4.47113e-06	1.21169e-05	5.18126e-05	2.50735e-05	3.3955e-05	3.84863e-05	3.04596e-05	3.63458e-06	1.71268e-06	1.27301e-05	2.05324e-05	4.99182e-06	9.95017e-06	9.9144e-06	3.23058e-06	6.97713e-06	3.78145e-06	2.7655e-05	2.5601e-05	1.76015e-05	3.65324e-05	3.41713e-05	2.43938e-05	2.21144e-05	1.93528e-05	1.25834e-05	1.08653e-05	3.13837e-05	1.40646e-05	4.68903e-06	2.21642e-05	2.54096e-05
7.65151e-07	1.85532e-05	3.01483e-06	2.16868e-05	2.06929e-05	5.06391e-06	1.20854e-05	2.34394e-06	1.92667e-06	1.51582e-05	5.7998e-06	3.92998e-06	1.45439e-06	4.8936e-06	9.29122e-07	2.29854e-05	6.09002e-05	2.28017e-05	3.99738e-06	1.21477e-05	5.15441e-05	2.5386e-05	3.40733e-05	3.83954e-05	3.05797e-05	3.54123e-06	1.85792e-06	1.25883e-05	2.06412e-05	4.88311e-06	9.81103e-06	1.00444e-05	3.19739e-06	7.28703e-06	3.43821e-06	2.77135e-05	2.56801e-05	1.7271e-05	3.71497e-05	3.34984e-05	2.52126e-05	2.14388e-05	1.99388e-05	1.20392e-05	1.08855e-05	3.19871e-05	1.37079e-05	4.50107e-06	2.26879e-05	2.51342e-05
6.42351e-07	1.88451e-05	2.59485e-06	2.17257e-05	2.08856e-05	5.05659e-06	1.22065e-05	2.28103e-06	2.13042e-06	1.48794e-05	6.06851e-06	3.70868e-06	1.45535e-06	5.05163e-06	9.89624e-07	2.36537e-05	5.91234e-05	2.40093e-05	3.54284e-06	1.21601e-05	5.12839e-05	2.56992e-05	3.41986e-05	3.82998e-05	3.07021e-05	3.4458e-06	2.00496e-06	1.24475e-05	2.07403e-05	4.79109e-06	9.665e-06	1.01755e-05	3.1631e-06	7.59685e-06	3.10853e-06	2.77313e-05	2.57966e-05	1.69282e-05	3.77706e-05	3.28228e-05	2.60282e-05	2.07702e-05	2.05174e-05	1.15043e-05	1.08961e-05	3.25931e-05	1.3349e-05	4.31924e-06	2.32123e-05	2.48459e-05
5.50201e-07	1.90989e-05	2.2044e-06	2.17272e-05	2.11028e-05	5.04763e-06	1.23326e-05	2.21263e-06	2.35006e-06	1.45782e-05	6.34122e-06	3.48903e-06	1.45453e-06	5.21371e-06	1.05319e-06	2.43208e-05	5.73369e-05	2.52079e-05	3.10946e-06	1.21535e-05	5.10318e-05	2.60139e-05	3.43295e-05	3.82015e-05	3.0825e-05	3.34921e-06	2.15317e-06	1.23089e-05	2.08284e-05	4.71651e-06	9.5119e-06	1.03075e-05	3.12827e-06	7.90541e-06	2.79344e-06	2.77083e-05	2.59495e-05	1.65753e-05	3.83918e-05	3.21483e-05	2.68369e-05	2.01119e-05	2.1086e-05	1.09801e-05	1.08968e-05	3.32014e-05	1.29883e-05	4.14373e-06	2.37369e-05	2.45448e-05
4.90838e-07	1.93127e-05	1.84511e-06	2.16901e-05	2.13446e-05	5.03773e-06	1.24629e-05	2.13955e-06	2.58454e-06	1.42556e-05	6.61677e-06	3.27178e-06	1.45199e-06	5.37965e-06	1.11975e-06	2.49847e-05	5.55452e-05	2.63937e-05	2.69905e-06	1.21277e-05	5.07873e-05	2.63312e-05	3.44645e-05	3.81023e-05	3.09466e-05	3.25238e-06	2.30198e-06	1.21736e-05	2.09043e-05	4.66007e-06	9.35157e-06	1.04399e-05	3.09347e-06	8.21152e-06	2.49385e-06	2.76448e-05	2.61373e-05	1.62146e-05	3.90098e-05	3.14787e-05	2.76351e-05	1.94672e-05	2.16421e-05	1.04681e-05	1.08876e-05	3.38116e-05	1.2626e-05	3.9747e-06	2.4261e-05	2.42313e-05
4.66256e-07	1.9485e-05	1.51844e-06	2.16134e-05	2.16109e-05	5.02778e-06	1.25964e-05	2.06267e-06	2.8327e-06	1.39129e-05	6.894e-06	3.05764e-06	1.44783e-06	5.54927e-06	1.18925e-06	2.56433e-05	5.37527e-05	2.75632e-05	2.31326e-06	1.20824e-05	5.05495e-05	2.66522e-05	3.46019e-05	3.80042e-05	3.10651e-05	3.15622e-06	2.45081e-06	1.20429e-05	2.09667e-05	4.62248e-06	9.18389e-06	1.05727e-05	3.05933e-06	8.51399e-06	2.21062e-06	2.75412e-05	2.63585e-05	1.58488e-05	3.96212e-05	3.08177e-05	2.84193e-05	1.88391e-05	2.2183e-05	9.96962e-06	1.08683e-05	3.4423e-05	1.22623e-05	3.81233e-06	2.47841e-05	2.39058e-05
4.78284e-07	1.96145e-05	1.22569e-06	2.14964e-05	2.19016e-05	5.01876e-06	1.27319e-05	1.98298e-06	3.0933e-06	1.35514e-05	7.1717e-06	2.84733e-06	1.44214e-06	5.72234e-06	1.26157e-06	2.62948e-05	5.19637e-05	2.87129e-05	1.95362e-06	1.20176e-05	5.03177e-05	2.69781e-05	3.47402e-05	3.79093e-05	3.11787e-05	3.06167e-06	2.59915e-06	1.19178e-05	2.10144e-05	4.60438e-06	9.00876e-06	1.07054e-05	3.02647e-06	8.81166e-06	1.94452e-06	2.73983e-05	2.66113e-05	1.54806e-05	4.02224e-05	3.01691e-05	2.9186e-05	1.82306e-05	2.27064e-05	9.48606e-06	1.08391e-05	3.50352e-05	1.18976e-05	3.6568e-06	2.53055e-05	2.35686e-05
5.28575e-07	1.97e-05	9.67963e-07	2.13386e-05	2.22161e-05	5.01185e-06	1.28683e-05	1.90153e-06	3.36501e-06	1.31724e-05	7.44867e-06	2.64156e-06	1.43503e-06	5.89863e-06	1.33659e-06	2.69375e-05	5.01823e-05	2.98395e-05	1.62151e-06	1.19335e-05	5.00906e-05	2.73102e-05	3.48777e-05	3.78196e-05	3.12856e-05	2.96964e-06	2.7465e-06	1.17993e-05	2.10462e-05	4.60639e-06	8.82613e-06	1.08377e-05	2.99555e-06	9.1034e-06	1.69622e-06	2.72167e-05	2.68935e-05	1.51127e-05	4.08099e-05	2.95366e-05	2.99318e-05	1.76448e-05	2.32099e-05	9.01864e-06	1.08e-05	3.56475e-05	1.15321e-05	3.50828e-06	2.58245e-05	2.32203e-05
6.18586e-07	1.97406e-05	7.46157e-07	2.11397e-05	2.25537e-05	5.00834e-06	1.30042e-05	1.81944e-06	3.64641e-06	1.27774e-05	7.72367e-06	2.44102e-06	1.42666e-06	6.07787e-06	1.41415e-06	2.75697e-05	4.84126e-05	3.094e-05	1.31812e-06	1.18305e-05	4.98672e-05	2.76499e-05	3.50127e-05	3.7737e-05	3.13839e-05	2.88101e-06	2.89244e-06	1.16883e-05	2.10612e-05	4.62904e-06	8.63598e-06	1.09692e-05	2.96724e-06	9.38808e-06	1.4663e-06	2.69977e-05	2.7203e-05	1.47482e-05	4.13799e-05	2.8924e-05	3.06536e-05	1.70844e-05	2.36913e-05	8.56851e-06	1.07514e-05	3.62592e-05	1.11663e-05	3.36693e-06	2.63405e-05	2.28613e-05
7.49569e-07	1.97356e-05	5.60977e-07	2.08999e-05	2.29135e-05	5.00963e-06	1.31384e-05	1.73788e-06	3.93601e-06	1.23678e-05	7.99548e-06	2.2464e-06	1.41717e-06	6.25976e-06	1.4941e-06	2.81897e-05	4.66584e-05	3.20113e-05	1.04452e-06	1.17091e-05	4.96459e-05	2.79986e-05	3.51437e-05	3.76636e-05	3.14718e-05	2.79665e-06	3.03659e-06	1.15857e-05	2.10583e-05	4.67283e-06	8.43831e-06	1.10993e-05	2.9422e-06	9.66465e-06	1.25523e-06	2.67423e-05	2.75373e-05	1.439e-05	4.19291e-05	2.83345e-05	3.13482e-05	1.65522e-05	2.41484e-05	8.13674e-06	1.06934e-05	3.68695e-05	1.08004e-05	3.23291e-06	2.68528e-05	2.24923e-05
9.22556e-07	1.96845e-05	4.12908e-07	2.06192e-05	2.32942e-05	5.01728e-06	1.32693e-05	1.65807e-06	4.23229e-06	1.19454e-05	8.26289e-06	2.05834e-06	1.40673e-06	6.44401e-06	1.57621e-06	2.87963e-05	4.49234e-05	3.30508e-05	8.01582e-07	1.157e-05	4.94252e-05	2.83579e-05	3.52692e-05	3.76012e-05	3.15477e-05	2.71737e-06	3.17863e-06	1.14923e-05	2.10366e-05	4.73817e-06	8.2332e-06	1.12277e-05	2.92112e-06	9.93206e-06	1.06339e-06	2.6452e-05	2.78938e-05	1.40412e-05	4.24539e-05	2.77718e-05	3.20127e-05	1.60506e-05	2.45792e-05	7.72428e-06	1.06265e-05	3.74776e-05	1.0435e-05	3.10636e-06	2.73607e-05	2.21139e-05
1.13835e-06	1.9587e-05	3.02215e-07	2.02983e-05	2.36945e-05	5.03293e-06	1.33955e-05	1.58127e-06	4.53364e-06	1.15116e-05	8.52466e-06	1.8775e-06	1.39555e-06	6.63028e-06	1.66028e-06	2.93881e-05	4.3211e-05	3.40557e-05	5.90045e-07	1.1414e-05	4.92035e-05	2.87291e-05	3.53875e-05	3.75517e-05	3.16099e-05	2.64395e-06	3.3183e-06	1.14089e-05	2.09953e-05	4.82541e-06	8.02077e-06	1.13538e-05	2.90466e-06	1.01894e-05	8.91069e-07	2.61284e-05	2.82696e-05	1.37049e-05	4.29509e-05	2.72391e-05	3.26443e-05	1.55821e-05	2.49818e-05	7.33201e-06	1.05512e-05	3.80825e-05	1.00704e-05	2.98743e-06	2.78635e-05	2.17267e-05
1.3975e-06	1.94434e-05	2.28937e-07	1.99379e-05	2.41127e-05	5.05835e-06	1.35155e-05	1.50876e-06	4.83845e-06	1.10682e-05	8.7796e-06	1.70446e-06	1.38381e-06	6.81821e-06	1.74606e-06	2.99638e-05	4.15246e-05	3.50238e-05	4.10464e-07	1.12421e-05	4.8979e-05	2.91138e-05	3.54973e-05	3.75167e-05	3.16568e-05	2.57711e-06	3.45541e-06	1.13359e-05	2.09338e-05	4.93477e-06	7.80117e-06	1.14772e-05	2.89347e-06	1.04356e-05	7.38437e-07	2.57732e-05	2.8662e-05	1.33843e-05	4.34168e-05	2.67394e-05	3.32404e-05	1.51487e-05	2.53546e-05	6.96066e-06	1.0468e-05	3.86833e-05	9.70707e-06	2.87624e-06	2.83606e-05	2.13314e-05
1.70033e-06	1.92538e-05	1.92886e-07	1.95391e-05	2.4547e-05	5.09537e-06	1.36277e-05	1.44183e-06	5.14505e-06	1.06167e-05	9.02655e-06	1.53982e-06	1.37175e-06	7.00743e-06	1.83329e-06	3.05225e-05	3.98673e-05	3.59528e-05	2.63237e-07	1.10555e-05	4.87498e-05	2.95133e-05	3.55972e-05	3.7498e-05	3.16869e-05	2.51749e-06	3.58985e-06	1.12739e-05	2.08514e-05	5.06643e-06	7.57463e-06	1.15971e-05	2.8882e-06	1.06699e-05	6.05569e-07	2.53884e-05	2.90678e-05	1.30824e-05	4.38484e-05	2.62757e-05	3.37988e-05	1.47526e-05	2.56958e-05	6.61088e-06	1.03777e-05	3.92789e-05	9.34549e-06	2.7729e-06	2.88511e-05	2.09289e-05
2.04689e-06	1.90188e-05	1.93639e-07	1.91032e-05	2.49952e-05	5.14591e-06	1.37305e-05	1.38176e-06	5.45176e-06	1.0159e-05	9.26435e-06	1.3841e-06	1.35961e-06	7.19756e-06	1.92168e-06	3.10631e-05	3.8242e-05	3.68407e-05	1.48604e-07	1.08554e-05	4.85141e-05	2.99292e-05	3.56861e-05	3.74969e-05	3.16988e-05	2.46568e-06	3.72157e-06	1.12232e-05	2.07477e-05	5.22044e-06	7.34141e-06	1.17131e-05	2.88947e-06	1.08916e-05	4.92442e-07	2.49759e-05	2.94839e-05	1.28024e-05	4.42427e-05	2.58507e-05	3.43173e-05	1.43954e-05	2.60041e-05	6.28317e-06	1.02809e-05	3.98682e-05	8.98617e-06	2.6775e-06	2.93345e-05	2.05197e-05
2.43697e-06	1.87392e-05	2.30548e-07	1.86317e-05	2.54552e-05	5.21194e-06	1.38225e-05	1.32985e-06	5.75692e-06	9.69667e-06	9.49189e-06	1.23781e-06	1.34764e-06	7.38818e-06	2.01095e-06	3.15849e-05	3.66513e-05	3.76858e-05	6.66437e-08	1.06432e-05	4.82699e-05	3.03627e-05	3.57628e-05	3.75147e-05	3.16912e-05	2.42219e-06	3.85061e-06	1.11842e-05	2.06223e-05	5.39673e-06	7.10186e-06	1.18246e-05	2.89787e-06	1.10998e-05	3.98929e-07	2.45379e-05	2.9907e-05	1.25473e-05	4.45968e-05	2.54668e-05	3.47939e-05	1.40787e-05	2.62784e-05	5.97793e-06	1.01786e-05	4.04501e-05	8.62964e-06	2.59012e-06	2.98101e-05	2.01047e-05
2.8701e-06	1.84161e-05	3.02733e-07	1.81264e-05	2.59245e-05	5.29547e-06	1.3902e-05	1.28734e-06	6.05885e-06	9.23148e-06	9.70812e-06	1.10142e-06	1.3361e-06	7.57887e-06	2.10079e-06	3.20873e-05	3.50978e-05	3.84865e-05	1.72857e-08	1.04204e-05	4.80152e-05	3.0815e-05	3.58266e-05	3.75527e-05	3.16631e-05	2.38744e-06	3.97707e-06	1.11569e-05	2.04752e-05	5.59516e-06	6.85635e-06	1.19308e-05	2.91395e-06	1.1294e-05	3.2481e-07	2.40767e-05	3.03338e-05	1.23201e-05	4.4908e-05	2.51263e-05	3.52271e-05	1.38039e-05	2.65173e-05	5.69543e-06	1.00718e-05	4.10233e-05	8.27648e-06	2.51083e-06	3.02772e-05	1.96848e-05
3.34555e-06	1.80509e-05	4.09088e-07	1.75895e-05	2.64004e-05	5.39856e-06	1.39676e-05	1.25547e-06	6.35589e-06	8.7651e-06	9.91201e-06	9.75336e-07	1.32529e-06	7.7692e-06	2.19087e-06	3.25695e-05	3.35837e-05	3.92414e-05	3.11035e-10	1.01885e-05	4.77479e-05	3.12873e-05	3.58766e-05	3.76117e-05	3.16134e-05	2.36177e-06	4.10114e-06	1.11414e-05	2.03063e-05	5.81544e-06	6.60532e-06	1.20313e-05	2.93823e-06	1.14736e-05	2.69768e-07	2.35948e-05	3.0761e-05	1.21237e-05	4.51738e-05	2.48311e-05	3.56154e-05	1.3572e-05	2.67203e-05	5.43581e-06	9.96136e-06	4.15865e-05	7.92728e-06	2.43965e-06	3.07352e-05	1.92606e-05
3.86231e-06	1.76452e-05	5.48292e-07	1.70232e-05	2.68802e-05	5.52325e-06	1.40177e-05	1.23541e-06	6.64641e-06	8.29922e-06	1.01026e-05	8.59938e-07	1.31548e-06	7.95872e-06	2.28089e-06	3.30311e-05	3.21111e-05	3.99494e-05	1.53604e-08	9.94908e-06	4.74662e-05	3.17807e-05	3.59124e-05	3.76926e-05	3.15414e-05	2.34544e-06	4.22308e-06	1.11376e-05	2.01156e-05	6.05717e-06	6.34929e-06	1.21254e-05	2.97119e-06	1.16381e-05	2.33398e-07	2.30945e-05	3.11851e-05	1.19609e-05	4.5392e-05	2.4583e-05	3.59579e-05	1.3384e-05	2.68864e-05	5.19906e-06	9.8485e-06	4.21384e-05	7.58264e-06	2.37662e-06	3.11834e-05	1.88331e-05
4.41911e-06	1.72007e-05	7.18806e-07	1.64299e-05	2.7361e-05	5.6716e-06	1.4051e-05	1.22827e-06	6.92883e-06	7.83548e-06	1.0279e-05	7.55549e-07	1.30699e-06	8.14696e-06	2.37051e-06	3.34718e-05	3.06818e-05	4.06094e-05	6.19407e-08	9.70394e-06	4.7168e-05	3.22959e-05	3.59336e-05	3.77959e-05	3.14464e-05	2.33859e-06	4.34322e-06	1.11452e-05	1.99034e-05	6.31985e-06	6.08881e-06	1.22124e-05	3.01325e-06	1.17872e-05	2.15208e-07	2.25785e-05	3.16028e-05	1.18343e-05	4.55605e-05	2.43833e-05	3.62536e-05	1.32405e-05	2.70153e-05	4.9851e-06	9.73441e-06	4.26776e-05	7.24321e-06	2.32174e-06	3.16213e-05	1.84031e-05
5.01442e-06	1.67195e-05	9.18891e-07	1.58125e-05	2.78397e-05	5.84562e-06	1.40662e-05	1.2351e-06	7.20161e-06	7.3755e-06	1.04404e-05	6.62441e-07	1.30013e-06	8.33345e-06	2.4594e-06	3.38914e-05	2.92976e-05	4.12208e-05	1.39433e-07	9.4548e-06	4.68514e-05	3.28336e-05	3.594e-05	3.79219e-05	3.13278e-05	2.34129e-06	4.46198e-06	1.1164e-05	1.96701e-05	6.60284e-06	5.8245e-06	1.22917e-05	3.06478e-06	1.19204e-05	2.14624e-07	2.20494e-05	3.20107e-05	1.17463e-05	4.56778e-05	2.42332e-05	3.6502e-05	1.31417e-05	2.71065e-05	4.79365e-06	9.62035e-06	4.32026e-05	6.90966e-06	2.27499e-06	3.20482e-05	1.79714e-05
5.64647e-06	1.6204e-05	1.14661e-06	1.51738e-05	2.83131e-05	6.04729e-06	1.4062e-05	1.25687e-06	7.46327e-06	6.92083e-06	1.0586e-05	5.80838e-07	1.29521e-06	8.51772e-06	2.54725e-06	3.42897e-05	2.79599e-05	4.17829e-05	2.47103e-07	9.20342e-06	4.65145e-05	3.33945e-05	3.59319e-05	3.80709e-05	3.11855e-05	2.35351e-06	4.57984e-06	1.11934e-05	1.94163e-05	6.90537e-06	5.55702e-06	1.23628e-05	3.12609e-06	1.20377e-05	2.30998e-07	2.15098e-05	3.24054e-05	1.16994e-05	4.57422e-05	2.41336e-05	3.67029e-05	1.30879e-05	2.71601e-05	4.62437e-06	9.50765e-06	4.37119e-05	6.58267e-06	2.23632e-06	3.24636e-05	1.75389e-05
6.31321e-06	1.56567e-05	1.39986e-06	1.45169e-05	2.87782e-05	6.27851e-06	1.40372e-05	1.29445e-06	7.7124e-06	6.47299e-06	1.07151e-05	5.10907e-07	1.29255e-06	8.69927e-06	2.63374e-06	3.46666e-05	2.66699e-05	4.22953e-05	3.84105e-07	8.95161e-06	4.61557e-05	3.39789e-05	3.59094e-05	3.82426e-05	3.10191e-05	2.37512e-06	4.69735e-06	1.1233e-05	1.91426e-05	7.22657e-06	5.28709e-06	1.24248e-05	3.19745e-06	1.21389e-05	2.63608e-07	2.09623e-05	3.27838e-05	1.16956e-05	4.57526e-05	2.40848e-05	3.68564e-05	1.30789e-05	2.71761e-05	4.47677e-06	9.39772e-06	4.42041e-05	6.26293e-06	2.20569e-06	3.28669e-05	1.71063e-05
7.01239e-06	1.50803e-05	1.67634e-06	1.3845e-05	2.92314e-05	6.54112e-06	1.39909e-05	1.34861e-06	7.94767e-06	6.03341e-06	1.08271e-05	4.52763e-07	1.29248e-06	8.87762e-06	2.71858e-06	3.50221e-05	2.54287e-05	4.27578e-05	5.49498e-07	8.70115e-06	4.57732e-05	3.45869e-05	3.58732e-05	3.84367e-05	3.08289e-05	2.4059e-06	4.81511e-06	1.1282e-05	1.885e-05	7.56545e-06	5.01549e-06	1.24774e-05	3.27904e-06	1.22239e-05	3.11674e-07	2.04098e-05	3.31425e-05	1.17368e-05	4.57081e-05	2.40871e-05	3.69627e-05	1.31143e-05	2.71548e-05	4.35023e-06	9.292e-06	4.46776e-05	5.95116e-06	2.18303e-06	3.32578e-05	1.66745e-05
7.74149e-06	1.44777e-05	1.97362e-06	1.31615e-05	2.96696e-05	6.83685e-06	1.39222e-05	1.42003e-06	8.16786e-06	5.60348e-06	1.09216e-05	4.06464e-07	1.29534e-06	9.05228e-06	2.80148e-06	3.53564e-05	2.42373e-05	4.31704e-05	7.42251e-07	8.45382e-06	4.53655e-05	3.52185e-05	3.5824e-05	3.86528e-05	3.06151e-05	2.44555e-06	4.93379e-06	1.13396e-05	1.85394e-05	7.92087e-06	4.74302e-06	1.25198e-05	3.37098e-06	1.22929e-05	3.74354e-07	1.98548e-05	3.34786e-05	1.18247e-05	4.56081e-05	2.41404e-05	3.70224e-05	1.31935e-05	2.70967e-05	4.24403e-06	9.19199e-06	4.51308e-05	5.64807e-06	2.16823e-06	3.36356e-05	1.62444e-05
8.49781e-06	1.3852e-05	2.28914e-06	1.24699e-05	3.00893e-05	7.16731e-06	1.38303e-05	1.50925e-06	8.3718e-06	5.18448e-06	1.09979e-05	3.72015e-07	1.30145e-06	9.22275e-06	2.88216e-06	3.56695e-05	2.30964e-05	4.35332e-05	9.61257e-07	8.2114e-06	4.49311e-05	3.58734e-05	3.5763e-05	3.88899e-05	3.0378e-05	2.49364e-06	5.05412e-06	1.14049e-05	1.82119e-05	8.29161e-06	4.47056e-06	1.25516e-05	3.47334e-06	1.23459e-05	4.50758e-07	1.93001e-05	3.3789e-05	1.19609e-05	4.54525e-05	2.42442e-05	3.70365e-05	1.33157e-05	2.70023e-05	4.15734e-06	9.09922e-06	4.55622e-05	5.35441e-06	2.1612e-06	3.4e-05	1.58167e-05
9.27844e-06	1.32064e-05	2.62018e-06	1.17738e-05	3.04873e-05	7.53395e-06	1.37147e-05	1.61668e-06	8.55848e-06	4.77763e-06	1.10559e-05	3.49362e-07	1.31114e-06	9.38855e-06	2.9604e-06	3.59618e-05	2.20066e-05	4.38463e-05	1.20534e-06	7.97559e-06	4.44689e-05	3.65511e-05	3.56913e-05	3.91471e-05	3.01182e-05	2.5497e-06	5.17686e-06	1.14769e-05	1.78689e-05	8.67634e-06	4.19898e-06	1.25722e-05	3.58608e-06	1.23832e-05	5.39954e-07	1.87482e-05	3.40708e-05	1.21464e-05	4.52412e-05	2.43978e-05	3.70062e-05	1.34797e-05	2.68726e-05	4.08924e-06	9.01525e-06	4.59703e-05	5.07089e-06	2.16181e-06	3.43504e-05	1.53921e-05
1.00803e-05	1.25443e-05	2.96397e-06	1.10768e-05	3.08602e-05	7.93811e-06	1.35749e-05	1.74263e-06	8.72696e-06	4.38405e-06	1.10953e-05	3.38399e-07	1.32472e-06	9.54918e-06	3.03596e-06	3.62334e-05	2.09684e-05	4.41103e-05	1.47327e-06	7.74806e-06	4.39776e-05	3.72509e-05	3.56105e-05	3.94231e-05	2.98366e-05	2.61317e-06	5.3028e-06	1.15546e-05	1.75116e-05	9.07359e-06	3.92923e-06	1.25811e-05	3.70914e-06	1.24051e-05	6.40973e-07	1.82018e-05	3.43215e-05	1.23822e-05	4.49746e-05	2.46001e-05	3.69328e-05	1.36843e-05	2.67086e-05	4.03868e-06	8.94167e-06	4.63534e-05	4.79825e-06	2.16993e-06	3.46866e-05	1.49715e-05
1.09e-05	1.18692e-05	3.31761e-06	1.03828e-05	3.12047e-05	8.38092e-06	1.34106e-05	1.88724e-06	8.87643e-06	4.00476e-06	1.11159e-05	3.38964e-07	1.34253e-06	9.70417e-06	3.10868e-06	3.64846e-05	1.9982e-05	4.43256e-05	1.76376e-06	7.53042e-06	4.34564e-05	3.79719e-05	3.55222e-05	3.97165e-05	2.95341e-05	2.68338e-06	5.43279e-06	1.16368e-05	1.71417e-05	9.48183e-06	3.66225e-06	1.25779e-05	3.84233e-06	1.2412e-05	7.52822e-07	1.76634e-05	3.45384e-05	1.26689e-05	4.46535e-05	2.48496e-05	3.68181e-05	1.39278e-05	2.65115e-05	4.00456e-06	8.88006e-06	4.671e-05	4.53721e-06	2.18541e-06	3.50082e-05	1.45556e-05
1.17343e-05	1.11848e-05	3.67818e-06	9.69535e-06	3.15176e-05	8.86335e-06	1.32219e-05	2.05053e-06	9.00621e-06	3.6407e-06	1.11176e-05	3.50841e-07	1.36485e-06	9.85305e-06	3.17839e-06	3.67158e-05	1.90477e-05	4.44928e-05	2.0755e-06	7.3242e-06	4.29046e-05	3.87129e-05	3.54286e-05	4.00256e-05	2.92117e-05	2.75964e-06	5.56769e-06	1.17222e-05	1.67608e-05	9.89943e-06	3.39904e-06	1.25621e-05	3.98544e-06	1.24044e-05	8.74485e-07	1.71353e-05	3.47194e-05	1.30071e-05	4.42789e-05	2.51449e-05	3.66641e-05	1.42086e-05	2.62826e-05	3.98568e-06	8.83202e-06	4.70387e-05	4.28848e-06	2.20812e-06	3.53148e-05	1.41452e-05
1.25795e-05	1.04946e-05	4.04269e-06	9.01828e-06	3.1796e-05	9.38613e-06	1.30088e-05	2.23237e-06	9.11573e-06	3.29267e-06	1.11004e-05	3.73762e-07	1.39199e-06	9.99536e-06	3.24498e-06	3.69273e-05	1.81655e-05	4.46127e-05	2.40715e-06	7.13082e-06	4.23215e-05	3.94724e-05	3.53317e-05	4.03485e-05	2.88708e-05	2.84116e-06	5.70835e-06	1.18096e-05	1.63705e-05	1.03246e-05	3.1406e-06	1.25333e-05	4.13815e-06	1.23829e-05	1.00494e-06	1.662e-05	3.48621e-05	1.33967e-05	4.3852e-05	2.54838e-05	3.64729e-05	1.45248e-05	2.60233e-05	3.98078e-06	8.79912e-06	4.73378e-05	4.05275e-06	2.23788e-06	3.56062e-05	1.37408e-05
1.3432e-05	9.80237e-06	4.40814e-06	8.35531e-06	3.20367e-05	9.94982e-06	1.27716e-05	2.43249e-06	9.20458e-06	2.96141e-06	1.10645e-05	4.07408e-07	1.42424e-06	1.01306e-05	3.30838e-06	3.71195e-05	1.73354e-05	4.46861e-05	2.75736e-06	6.95163e-06	4.17068e-05	4.02488e-05	3.52339e-05	4.06833e-05	2.85128e-05	2.92712e-06	5.85566e-06	1.18977e-05	1.59728e-05	1.07557e-05	2.88793e-06	1.24913e-05	4.30009e-06	1.2348e-05	1.14315e-06	1.61196e-05	3.49648e-05	1.38375e-05	4.33747e-05	2.58642e-05	3.62469e-05	1.48741e-05	2.57354e-05	3.98851e-06	8.78291e-06	4.7606e-05	3.83069e-06	2.27454e-06	3.5882e-05	1.33433e-05
1.4288e-05	9.11189e-06	4.77153e-06	7.7101e-06	3.2237e-05	1.05547e-05	1.25109e-05	2.65045e-06	9.27243e-06	2.64751e-06	1.10101e-05	4.51411e-07	1.46186e-06	1.02585e-05	3.36855e-06	3.72926e-05	1.65572e-05	4.4714e-05	3.12476e-06	6.78786e-06	4.10603e-05	4.10403e-05	3.51377e-05	4.10276e-05	2.81392e-05	3.01665e-06	6.01049e-06	1.1985e-05	1.55695e-05	1.11907e-05	2.64205e-06	1.24357e-05	4.4708e-06	1.23005e-05	1.2881e-06	1.56362e-05	3.50258e-05	1.43292e-05	4.28488e-05	2.62835e-05	3.59888e-05	1.52544e-05	2.54206e-05	4.00751e-06	8.78492e-06	4.7842e-05	3.62295e-06	2.31795e-06	3.6142e-05	1.29531e-05
1.51437e-05	8.42692e-06	5.12989e-06	7.08628e-06	3.23943e-05	1.12009e-05	1.22273e-05	2.8857e-06	9.31914e-06	2.35148e-06	1.09374e-05	5.05358e-07	1.50511e-06	1.03784e-05	3.4255e-06	3.7447e-05	1.58309e-05	4.46973e-05	3.508e-06	6.64064e-06	4.03822e-05	4.18448e-05	3.5046e-05	4.13791e-05	2.77517e-05	3.10883e-06	6.1737e-06	1.20701e-05	1.51625e-05	1.16278e-05	2.40399e-06	1.23663e-05	4.64976e-06	1.22411e-05	1.43877e-06	1.51718e-05	3.50435e-05	1.48709e-05	4.22766e-05	2.67391e-05	3.57013e-05	1.56632e-05	2.50808e-05	4.03634e-06	8.80664e-06	4.80442e-05	3.43014e-06	2.36794e-06	3.63861e-05	1.2571e-05
1.59952e-05	7.75118e-06	5.48029e-06	6.48733e-06	3.2506e-05	1.18882e-05	1.19219e-05	3.13752e-06	9.34467e-06	2.07371e-06	1.0847e-05	5.6879e-07	1.55421e-06	1.04901e-05	3.47929e-06	3.75829e-05	1.51561e-05	4.4637e-05	3.90573e-06	6.51096e-06	3.96725e-05	4.26599e-05	3.49615e-05	4.17353e-05	2.7352e-05	3.20273e-06	6.34612e-06	1.21516e-05	1.47541e-05	1.20649e-05	2.17476e-06	1.2283e-05	4.83639e-06	1.21706e-05	1.59417e-06	1.47282e-05	3.50169e-05	1.54615e-05	4.16606e-05	2.72279e-05	3.53874e-05	1.6098e-05	2.4718e-05	4.07356e-06	8.84948e-06	4.82116e-05	3.25283e-06	2.42436e-06	3.66139e-05	1.21976e-05
1.68387e-05	7.08839e-06	5.81986e-06	5.91666e-06	3.257e-05	1.26161e-05	1.15956e-05	3.40507e-06	9.34911e-06	1.81446e-06	1.07392e-05	6.41208e-07	1.60939e-06	1.05932e-05	3.53002e-06	3.77008e-05	1.45326e-05	4.45343e-05	4.31663e-06	6.3997e-06	3.8932e-05	4.34832e-05	3.48873e-05	4.20936e-05	2.69421e-05	3.29739e-06	6.52856e-06	1.22282e-05	1.43461e-05	1.25001e-05	1.95535e-06	1.21856e-05	5.03005e-06	1.20898e-05	1.75333e-06	1.4307e-05	3.49449e-05	1.60998e-05	4.10037e-05	2.77467e-05	3.50502e-05	1.6556e-05	2.43341e-05	4.1177e-06	8.9148e-06	4.83428e-05	3.09156e-06	2.48709e-06	3.68253e-05	1.18334e-05
1.76702e-05	6.44217e-06	6.14584e-06	5.37751e-06	3.25842e-05	1.3384e-05	1.12498e-05	3.68735e-06	9.33269e-06	1.57391e-06	1.06145e-05	7.22074e-07	1.67084e-06	1.06873e-05	3.57784e-06	3.78007e-05	1.39599e-05	4.43903e-05	4.73939e-06	6.30758e-06	3.81611e-05	4.43121e-05	3.48265e-05	4.24513e-05	2.65239e-05	3.39185e-06	6.72179e-06	1.22983e-05	1.39408e-05	1.29314e-05	1.74675e-06	1.20741e-05	5.23002e-06	1.19998e-05	1.91532e-06	1.39099e-05	3.48268e-05	1.67841e-05	4.03089e-05	2.82923e-05	3.46929e-05	1.70346e-05	2.39314e-05	4.16727e-06	9.00389e-06	4.84369e-05	2.94682e-06	2.55597e-06	3.70202e-05	1.14789e-05
1.84859e-05	5.81607e-06	6.45556e-06	4.87296e-06	3.25468e-05	1.41909e-05	1.0886e-05	3.98325e-06	9.29578e-06	1.35213e-06	1.04738e-05	8.10816e-07	1.73871e-06	1.07721e-05	3.62296e-06	3.7883e-05	1.34378e-05	4.4206e-05	5.17277e-06	6.23522e-06	3.73608e-05	4.51436e-05	3.47824e-05	4.28056e-05	2.60994e-05	3.48515e-06	6.9265e-06	1.23605e-05	1.35403e-05	1.33567e-05	1.54991e-06	1.19485e-05	5.43554e-06	1.19013e-05	2.07925e-06	1.3538e-05	3.46623e-05	1.75125e-05	3.95796e-05	2.88611e-05	3.43189e-05	1.7531e-05	2.35121e-05	4.22079e-06	9.11795e-06	4.84929e-05	2.81902e-06	2.63091e-06	3.71983e-05	1.11347e-05
1.92819e-05	5.21355e-06	6.74648e-06	4.4059e-06	3.24563e-05	1.50355e-05	1.05058e-05	4.29152e-06	9.23884e-06	1.14905e-06	1.03176e-05	9.0683e-07	1.81315e-06	1.08472e-05	3.66561e-06	3.79477e-05	1.29657e-05	4.39828e-05	5.61553e-06	6.18308e-06	3.65323e-05	4.59748e-05	3.47582e-05	4.31536e-05	2.56706e-05	3.57634e-06	7.14335e-06	1.24135e-05	1.31467e-05	1.37739e-05	1.36575e-06	1.18088e-05	5.64578e-06	1.17954e-05	2.24427e-06	1.31926e-05	3.44511e-05	1.82828e-05	3.88191e-05	2.94494e-05	3.39316e-05	1.80421e-05	2.30783e-05	4.2768e-06	9.25808e-06	4.85098e-05	2.70855e-06	2.71181e-06	3.73596e-05	1.08013e-05
2.00545e-05	4.6379e-06	7.01623e-06	3.97901e-06	3.23115e-05	1.59163e-05	1.01113e-05	4.61081e-06	9.16249e-06	9.64544e-07	1.01467e-05	1.00948e-06	1.89427e-06	1.09125e-05	3.70609e-06	3.79949e-05	1.25434e-05	4.37218e-05	6.06651e-06	6.15149e-06	3.56767e-05	4.68025e-05	3.47573e-05	4.34926e-05	2.52398e-05	3.66452e-06	7.37293e-06	1.2456e-05	1.27621e-05	1.41811e-05	1.19515e-06	1.16552e-05	5.8599e-06	1.1683e-05	2.40959e-06	1.28746e-05	3.41934e-05	1.90927e-05	3.80312e-05	3.00535e-05	3.35343e-05	1.85651e-05	2.26325e-05	4.33387e-06	9.42528e-06	4.84869e-05	2.61573e-06	2.79859e-06	3.7504e-05	1.04791e-05
2.08e-05	4.09229e-06	7.2626e-06	3.59475e-06	3.21115e-05	1.68316e-05	9.70434e-06	4.93964e-06	9.06742e-06	7.9836e-07	9.96209e-06	1.11812e-06	1.98217e-06	1.09678e-05	3.74475e-06	3.80248e-05	1.21703e-05	4.34242e-05	6.52457e-06	6.14063e-06	3.47956e-05	4.76234e-05	3.47831e-05	4.38197e-05	2.48088e-05	3.74877e-06	7.61574e-06	1.24867e-05	1.23886e-05	1.45761e-05	1.03896e-06	1.14878e-05	6.07697e-06	1.15651e-05	2.57446e-06	1.25849e-05	3.38894e-05	1.99394e-05	3.72199e-05	3.06694e-05	3.31307e-05	1.90971e-05	2.21768e-05	4.39058e-06	9.62042e-06	4.84235e-05	2.54079e-06	2.89119e-06	3.76312e-05	1.01686e-05
2.1515e-05	3.57969e-06	7.48354e-06	3.25532e-06	3.18555e-05	1.77793e-05	9.28719e-06	5.27646e-06	8.95447e-06	6.50159e-07	9.76454e-06	1.23207e-06	2.07688e-06	1.10127e-05	3.78197e-06	3.80371e-05	1.1846e-05	4.30911e-05	6.98864e-06	6.15056e-06	3.38906e-05	4.84343e-05	3.48389e-05	4.41319e-05	2.438e-05	3.82827e-06	7.8722e-06	1.25044e-05	1.20282e-05	1.49572e-05	8.97958e-07	1.1307e-05	6.29606e-06	1.14429e-05	2.73822e-06	1.2324e-05	3.35397e-05	2.08202e-05	3.63892e-05	3.12932e-05	3.27242e-05	1.9635e-05	2.17135e-05	4.44558e-06	9.84426e-06	4.83192e-05	2.48393e-06	2.9896e-06	3.77412e-05	9.87019e-06
2.21958e-05	3.10291e-06	7.67724e-06	2.96269e-06	3.15433e-05	1.8757e-05	8.86221e-06	5.61961e-06	8.82455e-06	5.19516e-07	9.55506e-06	1.35064e-06	2.17844e-06	1.10472e-05	3.81818e-06	3.8032e-05	1.15701e-05	4.27238e-05	7.45772e-06	6.18119e-06	3.29636e-05	4.92316e-05	3.49281e-05	4.44266e-05	2.39552e-05	3.90223e-06	8.14262e-06	1.25079e-05	1.16831e-05	1.53222e-05	7.72871e-07	1.1113e-05	6.51619e-06	1.13171e-05	2.90025e-06	1.20923e-05	3.31453e-05	2.1732e-05	3.55431e-05	3.19209e-05	3.23184e-05	2.01761e-05	2.1245e-05	4.49758e-06	1.00974e-05	4.81735e-05	2.44523e-06	3.09381e-06	3.78339e-05	9.58433e-06
2.28395e-05	2.66451e-06	7.84209e-06	2.71851e-06	3.11748e-05	1.97623e-05	8.43187e-06	5.96738e-06	8.67867e-06	4.0592e-07	9.33467e-06	1.47312e-06	2.28684e-06	1.10711e-05	3.85386e-06	3.80092e-05	1.13422e-05	4.23234e-05	7.93084e-06	6.23231e-06	3.20166e-05	5.00118e-05	3.50539e-05	4.47009e-05	2.35367e-05	3.96991e-06	8.42725e-06	1.24962e-05	1.1355e-05	1.56694e-05	6.64367e-07	1.09062e-05	6.73636e-06	1.1189e-05	3.06002e-06	1.18901e-05	3.27071e-05	2.26714e-05	3.4686e-05	3.25486e-05	3.19166e-05	2.07174e-05	2.07734e-05	4.54533e-06	1.03804e-05	4.79862e-05	2.42474e-06	3.20386e-06	3.79092e-05	9.31138e-06
2.34427e-05	2.26685e-06	7.9767e-06	2.52417e-06	3.07504e-05	2.07922e-05	7.99881e-06	6.31797e-06	8.51793e-06	3.08786e-07	9.1044e-06	1.59881e-06	2.40204e-06	1.10843e-05	3.88951e-06	3.79686e-05	1.11619e-05	4.1891e-05	8.4071e-06	6.30358e-06	3.10517e-05	5.07714e-05	3.52195e-05	4.49524e-05	2.31262e-05	4.03066e-06	8.72619e-06	1.24684e-05	1.10459e-05	1.5997e-05	5.73046e-07	1.06871e-05	6.95555e-06	1.10594e-05	3.21706e-06	1.17175e-05	3.22265e-05	2.3635e-05	3.38223e-05	3.31722e-05	3.15223e-05	2.12561e-05	2.0301e-05	4.58768e-06	1.06936e-05	4.77573e-05	2.4224e-06	3.31981e-06	3.7967e-05	9.05173e-06
2.40028e-05	1.91202e-06	8.07996e-06	2.38075e-06	3.02706e-05	2.18437e-05	7.56573e-06	6.66954e-06	8.34348e-06	2.27456e-07	8.86535e-06	1.72699e-06	2.52397e-06	1.10869e-05	3.92568e-06	3.79097e-05	1.10289e-05	4.14277e-05	8.88567e-06	6.39454e-06	3.00712e-05	5.15068e-05	3.5428e-05	4.51784e-05	2.27259e-05	4.08391e-06	9.03945e-06	1.24237e-05	1.07575e-05	1.63032e-05	4.99434e-07	1.04561e-05	7.17273e-06	1.09294e-05	3.37096e-06	1.15742e-05	3.17051e-05	2.46193e-05	3.29562e-05	3.37877e-05	3.11387e-05	2.17895e-05	1.98298e-05	4.62358e-06	1.10371e-05	4.74867e-05	2.43808e-06	3.44176e-06	3.80071e-05	8.80573e-06
2.4517e-05	1.60189e-06	8.15096e-06	2.28903e-06	2.97364e-05	2.29136e-05	7.13545e-06	7.02024e-06	8.15658e-06	1.61214e-07	8.61862e-06	1.85694e-06	2.65251e-06	1.10788e-05	3.96294e-06	3.78324e-05	1.09427e-05	4.09347e-05	9.36577e-06	6.50461e-06	2.90774e-05	5.22145e-05	3.56823e-05	4.53765e-05	2.23373e-05	4.12917e-06	9.36693e-06	1.23613e-05	1.04915e-05	1.65864e-05	4.4398e-07	1.02138e-05	7.38686e-06	1.07998e-05	3.52142e-06	1.146e-05	3.11446e-05	2.56205e-05	3.20923e-05	3.43913e-05	3.07691e-05	2.23149e-05	1.93619e-05	4.65203e-06	1.1411e-05	4.71747e-05	2.47158e-06	3.56983e-06	3.80295e-05	8.57373e-06
2.49829e-05	1.33801e-06	8.18911e-06	2.24945e-06	2.9149e-05	2.39984e-05	6.71086e-06	7.36817e-06	7.9585e-06	1.09285e-07	8.36534e-06	1.98796e-06	2.78754e-06	1.106e-05	4.00189e-06	3.77362e-05	1.0903e-05	4.0413e-05	9.84668e-06	6.63312e-06	2.80729e-05	5.28909e-05	3.59853e-05	4.55447e-05	2.19623e-05	4.16606e-06	9.7084e-06	1.22806e-05	1.02494e-05	1.68451e-05	4.07053e-07	9.96079e-06	7.59691e-06	1.06717e-05	3.66819e-06	1.13743e-05	3.0547e-05	2.66348e-05	3.1235e-05	3.49792e-05	3.04164e-05	2.283e-05	1.88994e-05	4.67217e-06	1.18151e-05	4.68216e-05	2.5226e-06	3.7042e-06	3.80339e-05	8.35606e-06
2.53983e-05	1.1217e-06	8.19403e-06	2.26216e-06	2.85101e-05	2.50943e-05	6.2949e-06	7.71143e-06	7.75057e-06	7.08464e-08	8.10667e-06	2.11936e-06	2.92888e-06	1.10306e-05	4.04315e-06	3.76206e-05	1.09095e-05	3.98636e-05	1.03277e-05	6.77927e-06	2.70602e-05	5.35326e-05	3.63394e-05	4.56809e-05	2.16025e-05	4.19429e-06	1.00635e-05	1.21813e-05	1.00326e-05	1.70779e-05	3.88938e-07	9.69776e-06	7.80184e-06	1.05458e-05	3.8111e-06	1.13166e-05	2.99143e-05	2.76582e-05	3.03886e-05	3.55477e-05	3.00837e-05	2.33323e-05	1.84439e-05	4.68323e-06	1.22492e-05	4.64279e-05	2.59076e-06	3.84506e-06	3.80204e-05	8.15306e-06
2.57613e-05	9.53943e-07	8.16566e-06	2.32696e-06	2.78215e-05	2.61974e-05	5.89053e-06	8.04815e-06	7.53415e-06	4.50383e-08	7.84374e-06	2.25043e-06	3.07633e-06	1.09908e-05	4.08736e-06	3.74852e-05	1.0962e-05	3.92876e-05	1.08083e-05	6.94222e-06	2.6042e-05	5.41362e-05	3.67472e-05	4.57831e-05	2.12592e-05	4.21367e-06	1.04318e-05	1.20629e-05	9.84227e-06	1.72834e-05	3.89832e-07	9.4254e-06	8.00064e-06	1.04231e-05	3.95007e-06	1.1286e-05	2.9249e-05	2.86868e-05	2.95575e-05	3.60932e-05	2.97736e-05	2.38196e-05	1.79974e-05	4.68457e-06	1.27129e-05	4.59944e-05	2.67561e-06	3.99265e-06	3.79886e-05	7.96504e-06
2.60702e-05	8.35457e-07	8.10419e-06	2.44334e-06	2.70855e-05	2.73039e-05	5.50075e-06	8.37645e-06	7.31063e-06	3.09676e-08	7.57771e-06	2.38052e-06	3.22966e-06	1.09407e-05	4.13516e-06	3.73295e-05	1.10601e-05	3.86858e-05	1.12879e-05	7.121e-06	2.50211e-05	5.46983e-05	3.72108e-05	4.585e-05	2.09337e-05	4.22414e-06	1.08126e-05	1.19254e-05	9.67965e-06	1.74607e-05	4.09842e-07	9.14446e-06	8.19232e-06	1.03044e-05	4.08508e-06	1.12815e-05	2.85536e-05	2.97165e-05	2.87459e-05	3.66124e-05	2.94886e-05	2.42899e-05	1.75613e-05	4.67565e-06	1.32054e-05	4.55219e-05	2.77661e-06	4.14725e-06	3.79385e-05	7.79229e-06
2.63238e-05	7.66643e-07	8.01009e-06	2.61047e-06	2.63045e-05	2.84095e-05	5.12854e-06	8.69454e-06	7.0814e-06	2.77181e-08	7.3097e-06	2.50898e-06	3.38861e-06	1.08806e-05	4.18721e-06	3.71527e-05	1.12035e-05	3.80593e-05	1.17659e-05	7.31461e-06	2.4e-05	5.52159e-05	3.7732e-05	4.58801e-05	2.06272e-05	4.22574e-06	1.12052e-05	1.17686e-05	9.54563e-06	1.76085e-05	4.48987e-07	8.85572e-06	8.3759e-06	1.01902e-05	4.21619e-06	1.1302e-05	2.78305e-05	3.07433e-05	2.79579e-05	3.7102e-05	2.92312e-05	2.47413e-05	1.71373e-05	4.65607e-06	1.37261e-05	4.50113e-05	2.89315e-06	4.30915e-06	3.78699e-05	7.63514e-06
2.65208e-05	7.47602e-07	7.88412e-06	2.82719e-06	2.54813e-05	2.95099e-05	4.77684e-06	9.00063e-06	6.84785e-06	3.43586e-08	7.04084e-06	2.63517e-06	3.55288e-06	1.08107e-05	4.24417e-06	3.69544e-05	1.1392e-05	3.7409e-05	1.22418e-05	7.52196e-06	2.29817e-05	5.56859e-05	3.83126e-05	4.58723e-05	2.03407e-05	4.21864e-06	1.16089e-05	1.15927e-05	9.44102e-06	1.7726e-05	5.0719e-07	8.56002e-06	8.55045e-06	1.00815e-05	4.34353e-06	1.13463e-05	2.70826e-05	3.17631e-05	2.71977e-05	3.75591e-05	2.90033e-05	2.51722e-05	1.67266e-05	4.62555e-06	1.42739e-05	4.44638e-05	3.02452e-06	4.47869e-06	3.77826e-05	7.49386e-06
2.66606e-05	7.78128e-07	7.72728e-06	3.09203e-06	2.46189e-05	3.06008e-05	4.44858e-06	9.29304e-06	6.61137e-06	4.99507e-08	6.77222e-06	2.75851e-06	3.72215e-06	1.07312e-05	4.30667e-06	3.67338e-05	1.16253e-05	3.67358e-05	1.27153e-05	7.74194e-06	2.19688e-05	5.61055e-05	3.89538e-05	4.58259e-05	2.00749e-05	4.20311e-06	1.20225e-05	1.1398e-05	9.36642e-06	1.78125e-05	5.84283e-07	8.25821e-06	8.71507e-06	9.97867e-06	4.46729e-06	1.1413e-05	2.63127e-05	3.2772e-05	2.6469e-05	3.79809e-05	2.88069e-05	2.5581e-05	1.63305e-05	4.58396e-06	1.48479e-05	4.38807e-05	3.16996e-06	4.65624e-06	3.76765e-05	7.36875e-06
2.67426e-05	8.57708e-07	7.54088e-06	3.40323e-06	2.37207e-05	3.16777e-05	4.14658e-06	9.57018e-06	6.37332e-06	7.35569e-08	6.50491e-06	2.87843e-06	3.89609e-06	1.06427e-05	4.37536e-06	3.64904e-05	1.19032e-05	3.60405e-05	1.31859e-05	7.97338e-06	2.0964e-05	5.64719e-05	3.96566e-05	4.57403e-05	1.98304e-05	4.17955e-06	1.24451e-05	1.11849e-05	9.32226e-06	1.78675e-05	6.80005e-07	7.95118e-06	8.86892e-06	9.88238e-06	4.58774e-06	1.15006e-05	2.55238e-05	3.37658e-05	2.57755e-05	3.83649e-05	2.86436e-05	2.59666e-05	1.595e-05	4.53126e-06	1.54466e-05	4.32634e-05	3.32863e-06	4.84219e-06	3.75512e-05	7.26008e-06
2.67666e-05	9.85531e-07	7.32645e-06	3.75871e-06	2.27902e-05	3.27363e-05	3.87359e-06	9.83052e-06	6.13501e-06	1.04248e-07	6.23995e-06	2.99438e-06	4.07433e-06	1.05454e-05	4.45084e-06	3.62235e-05	1.22254e-05	3.53241e-05	1.36532e-05	8.21511e-06	1.99702e-05	5.67827e-05	4.04218e-05	4.56152e-05	1.96076e-05	4.14849e-06	1.28753e-05	1.0954e-05	9.3088e-06	1.78905e-05	7.94002e-07	7.63984e-06	9.01121e-06	9.79309e-06	4.70519e-06	1.16076e-05	2.47188e-05	3.47408e-05	2.51206e-05	3.87088e-05	2.85148e-05	2.63278e-05	1.55859e-05	4.46758e-06	1.60688e-05	4.26135e-05	3.49963e-06	5.03696e-06	3.74067e-05	7.16813e-06
2.67328e-05	1.16049e-06	7.0858e-06	4.15614e-06	2.18311e-05	3.37719e-05	3.63225e-06	1.00727e-05	5.89774e-06	1.41113e-07	5.97831e-06	3.10589e-06	4.25648e-06	1.04398e-05	4.5337e-06	3.59324e-05	1.25915e-05	3.45875e-05	1.41168e-05	8.46592e-06	1.89898e-05	5.70356e-05	4.12498e-05	4.54508e-05	1.94067e-05	4.11056e-06	1.3312e-05	1.07059e-05	9.32612e-06	1.78812e-05	9.25831e-07	7.32513e-06	9.14119e-06	9.71121e-06	4.82002e-06	1.17323e-05	2.39008e-05	3.56932e-05	2.45078e-05	3.90106e-05	2.84215e-05	2.66639e-05	1.52391e-05	4.39317e-06	1.67127e-05	4.19327e-05	3.68199e-06	5.24098e-06	3.72426e-05	7.09317e-06
2.66415e-05	1.38118e-06	6.82095e-06	4.59289e-06	2.08473e-05	3.47801e-05	3.42505e-06	1.02954e-05	5.66273e-06	1.83262e-07	5.72094e-06	3.21247e-06	4.44212e-06	1.03264e-05	4.62449e-06	3.56165e-05	1.30013e-05	3.38314e-05	1.45764e-05	8.72462e-06	1.80256e-05	5.72287e-05	4.21406e-05	4.52474e-05	1.92276e-05	4.0665e-06	1.37536e-05	1.04417e-05	9.3741e-06	1.78395e-05	1.07496e-06	7.00799e-06	9.25818e-06	9.63708e-06	4.93266e-06	1.1873e-05	2.30728e-05	3.66191e-05	2.39398e-05	3.92686e-05	2.83645e-05	2.69742e-05	1.491e-05	4.3084e-06	1.73769e-05	4.12229e-05	3.87469e-06	5.45472e-06	3.70588e-05	7.03547e-06
2.64936e-05	1.64592e-06	6.53417e-06	5.06611e-06	1.9843e-05	3.57565e-05	3.25434e-06	1.04976e-05	5.43116e-06	2.29837e-07	5.46873e-06	3.31373e-06	4.63085e-06	1.02056e-05	4.72374e-06	3.52753e-05	1.34544e-05	3.30569e-05	1.50317e-05	8.99002e-06	1.70799e-05	5.73602e-05	4.30938e-05	4.50057e-05	1.90703e-05	4.01717e-06	1.41988e-05	1.01622e-05	9.45244e-06	1.77656e-05	1.24076e-06	6.68937e-06	9.36158e-06	9.57097e-06	5.04357e-06	1.2028e-05	2.2238e-05	3.75152e-05	2.34196e-05	3.94814e-05	2.83445e-05	2.72585e-05	1.45991e-05	4.21377e-06	1.80593e-05	4.04859e-05	4.07667e-06	5.67863e-06	3.6855e-05	6.99526e-06
2.62899e-05	1.95278e-06	6.22793e-06	5.5727e-06	1.88224e-05	3.66967e-05	3.12232e-06	1.06782e-05	5.20412e-06	2.80017e-07	5.2225e-06	3.40927e-06	4.82222e-06	1.00781e-05	4.83191e-06	3.49081e-05	1.39503e-05	3.22647e-05	1.54822e-05	9.26093e-06	1.61552e-05	5.74285e-05	4.41088e-05	4.47267e-05	1.89342e-05	3.96353e-06	1.46457e-05	9.86865e-06	9.56065e-06	1.76596e-05	1.42254e-06	6.37022e-06	9.45085e-06	9.51307e-06	5.15325e-06	1.21953e-05	2.13994e-05	3.83781e-05	2.29496e-05	3.96479e-05	2.83615e-05	2.75166e-05	1.43064e-05	4.1099e-06	1.87581e-05	3.97238e-05	4.28681e-06	5.9132e-06	3.6631e-05	6.9728e-06
2.60318e-05	2.29954e-06	5.9049e-06	6.10936e-06	1.77898e-05	3.75964e-05	3.03095e-06	1.08365e-05	4.98262e-06	3.33023e-07	4.98301e-06	3.49877e-06	5.01578e-06	9.9444e-06	4.94941e-06	3.45144e-05	1.44887e-05	3.14559e-05	1.59276e-05	9.53621e-06	1.52538e-05	5.74325e-05	4.51845e-05	4.44118e-05	1.88188e-05	3.90664e-06	1.50929e-05	9.56232e-06	9.69808e-06	1.7522e-05	1.61951e-06	6.0515e-06	9.52552e-06	9.46348e-06	5.26226e-06	1.23732e-05	2.056e-05	3.92044e-05	2.2532e-05	3.97674e-05	2.84157e-05	2.77486e-05	1.40322e-05	3.99755e-06	1.94711e-05	3.89389e-05	4.50396e-06	6.15892e-06	3.63865e-05	6.96832e-06
2.57208e-05	2.68375e-06	5.56792e-06	6.67256e-06	1.67497e-05	3.84513e-05	2.98204e-06	1.09718e-05	4.76761e-06	3.88126e-07	4.75098e-06	3.58193e-06	5.21109e-06	9.8051e-06	5.07663e-06	3.40938e-05	1.50689e-05	3.06313e-05	1.63675e-05	9.81476e-06	1.43778e-05	5.73713e-05	4.63195e-05	4.40625e-05	1.87233e-05	3.84765e-06	1.55386e-05	9.2446e-06	9.86387e-06	1.73533e-05	1.8308e-06	5.73416e-06	9.58522e-06	9.42225e-06	5.37114e-06	1.25598e-05	1.9723e-05	3.99912e-05	2.21687e-05	3.98392e-05	2.85066e-05	2.79549e-05	1.37763e-05	3.87756e-06	2.01963e-05	3.81333e-05	4.72695e-06	6.41625e-06	3.61213e-05	6.98204e-06
2.53587e-05	3.10276e-06	5.22e-06	7.25866e-06	1.57066e-05	3.92576e-05	2.97714e-06	1.10836e-05	4.55992e-06	4.44648e-07	4.52702e-06	3.65852e-06	5.40768e-06	9.66087e-06	5.21385e-06	3.3646e-05	1.56903e-05	2.97919e-05	1.68015e-05	1.00955e-05	1.35293e-05	5.72441e-05	4.75121e-05	4.36809e-05	1.86466e-05	3.78779e-06	1.59809e-05	8.91702e-06	1.0057e-05	1.71542e-05	2.0555e-06	5.41913e-06	9.62964e-06	9.38932e-06	5.48049e-06	1.27532e-05	1.88911e-05	4.07356e-05	2.18614e-05	3.98634e-05	2.86338e-05	2.81359e-05	1.35383e-05	3.75089e-06	2.09313e-05	3.73094e-05	4.95458e-06	6.68567e-06	3.58352e-05	7.01417e-06
2.49477e-05	3.55368e-06	4.86428e-06	7.86383e-06	1.46652e-05	4.00112e-05	3.01758e-06	1.11717e-05	4.3603e-06	5.01971e-07	4.3117e-06	3.72834e-06	5.6051e-06	9.51238e-06	5.36131e-06	3.31705e-05	1.63524e-05	2.89388e-05	1.72293e-05	1.03775e-05	1.271e-05	5.70506e-05	4.87601e-05	4.3269e-05	1.85876e-05	3.72835e-06	1.6418e-05	8.58118e-06	1.02763e-05	1.69255e-05	2.29261e-06	5.10733e-06	9.65856e-06	9.3646e-06	5.5909e-06	1.29516e-05	1.80674e-05	4.14351e-05	2.16112e-05	3.98399e-05	2.87962e-05	2.82924e-05	1.33179e-05	3.6186e-06	2.16738e-05	3.64695e-05	5.18565e-06	6.96763e-06	3.5528e-05	7.06489e-06
2.449e-05	4.03344e-06	4.50401e-06	8.48412e-06	1.36299e-05	4.07086e-05	3.10443e-06	1.1236e-05	4.16939e-06	5.59538e-07	4.10549e-06	3.79122e-06	5.8029e-06	9.36032e-06	5.51917e-06	3.26673e-05	1.70541e-05	2.8073e-05	1.76503e-05	1.06597e-05	1.19217e-05	5.67909e-05	5.00611e-05	4.28295e-05	1.85449e-05	3.67072e-06	1.6848e-05	8.23882e-06	1.05204e-05	1.66683e-05	2.54106e-06	4.79966e-06	9.67186e-06	9.34789e-06	5.70297e-06	1.31532e-05	1.72545e-05	4.20873e-05	2.14191e-05	3.97694e-05	2.89929e-05	2.84255e-05	1.31145e-05	3.48183e-06	2.24214e-05	3.56161e-05	5.41896e-06	7.26259e-06	3.51994e-05	7.13437e-06
2.39881e-05	4.5388e-06	4.14256e-06	9.11552e-06	1.26053e-05	4.13462e-05	3.2385e-06	1.12765e-05	3.98773e-06	6.16854e-07	3.90881e-06	3.84708e-06	6.00061e-06	9.20542e-06	5.68752e-06	3.21362e-05	1.77948e-05	2.71956e-05	1.80641e-05	1.09413e-05	1.1166e-05	5.64651e-05	5.14123e-05	4.23651e-05	1.8517e-05	3.6163e-06	1.72691e-05	7.89173e-06	1.07879e-05	1.63837e-05	2.79975e-06	4.49698e-06	9.66949e-06	9.33893e-06	5.81729e-06	1.33561e-05	1.64551e-05	4.26902e-05	2.12859e-05	3.96526e-05	2.92224e-05	2.85363e-05	1.29273e-05	3.34181e-06	2.31716e-05	3.47517e-05	5.65329e-06	7.57094e-06	3.48492e-05	7.22277e-06
2.34447e-05	5.0664e-06	3.78333e-06	9.75391e-06	1.1596e-05	4.19208e-05	3.42035e-06	1.12937e-05	3.81575e-06	6.73492e-07	3.72199e-06	3.89584e-06	6.19782e-06	9.04839e-06	5.86636e-06	3.15773e-05	1.85733e-05	2.63077e-05	1.84701e-05	1.12215e-05	1.04442e-05	5.60738e-05	5.28104e-05	4.18788e-05	1.85022e-05	3.56655e-06	1.76792e-05	7.54178e-06	1.1077e-05	1.60731e-05	3.06753e-06	4.20013e-06	9.65149e-06	9.3374e-06	5.93445e-06	1.35587e-05	1.56718e-05	4.32417e-05	2.12118e-05	3.94906e-05	2.9483e-05	2.86262e-05	1.27554e-05	3.19983e-06	2.39219e-05	3.38788e-05	5.88746e-06	7.89307e-06	3.44774e-05	7.3302e-06
2.28629e-05	5.61272e-06	3.42981e-06	1.03951e-05	1.06064e-05	4.24295e-05	3.65022e-06	1.12879e-05	3.65377e-06	7.29094e-07	3.54527e-06	3.93749e-06	6.39407e-06	8.88999e-06	6.05562e-06	3.09906e-05	1.93885e-05	2.54107e-05	1.88679e-05	1.14996e-05	9.75751e-06	5.56179e-05	5.42522e-05	4.13739e-05	1.84988e-05	3.52297e-06	1.80766e-05	7.19091e-06	1.1386e-05	1.57377e-05	3.34318e-06	3.90992e-06	9.61801e-06	9.3429e-06	6.05503e-06	1.37592e-05	1.49069e-05	4.37403e-05	2.11967e-05	3.92848e-05	2.9773e-05	2.86967e-05	1.2598e-05	3.05724e-06	2.46698e-05	3.29999e-05	6.12031e-06	8.22933e-06	3.40838e-05	7.45676e-06
2.22456e-05	6.17415e-06	3.08547e-06	1.10351e-05	9.64082e-06	4.28695e-05	3.92809e-06	1.126e-05	3.50199e-06	7.8337e-07	3.37884e-06	3.97206e-06	6.58898e-06	8.73097e-06	6.25513e-06	3.03765e-05	2.02392e-05	2.45058e-05	1.92568e-05	1.1775e-05	9.10692e-06	5.50985e-05	5.57337e-05	4.0854e-05	1.85047e-05	3.48706e-06	1.84594e-05	6.84109e-06	1.17131e-05	1.53792e-05	3.62548e-06	3.62711e-06	9.56926e-06	9.35499e-06	6.17958e-06	1.39562e-05	1.41627e-05	4.41848e-05	2.12404e-05	3.90368e-05	3.00902e-05	2.87494e-05	1.24538e-05	2.91545e-06	2.54127e-05	3.21175e-05	6.3507e-06	8.58e-06	3.36683e-05	7.6025e-06
2.1596e-05	6.74702e-06	2.75381e-06	1.16695e-05	8.70349e-06	4.32386e-05	4.25365e-06	1.12107e-05	3.36052e-06	8.361e-07	3.22279e-06	3.99962e-06	6.78215e-06	8.57209e-06	6.46463e-06	2.97354e-05	2.1124e-05	2.35944e-05	1.96361e-05	1.20471e-05	8.49325e-06	5.45171e-05	5.7251e-05	4.03228e-05	1.8518e-05	3.46033e-06	1.88256e-05	6.49434e-06	1.20561e-05	1.49991e-05	3.91317e-06	3.35242e-06	9.50555e-06	9.37315e-06	6.3086e-06	1.41481e-05	1.34413e-05	4.4574e-05	2.13423e-05	3.87485e-05	3.04324e-05	2.87863e-05	1.23217e-05	2.7759e-06	2.61482e-05	3.12342e-05	6.57755e-06	8.94534e-06	3.32308e-05	7.76747e-06
2.09175e-05	7.32758e-06	2.4383e-06	1.22944e-05	7.79848e-06	4.35345e-05	4.62629e-06	1.11411e-05	3.22934e-06	8.8713e-07	3.07714e-06	4.02027e-06	6.97321e-06	8.4141e-06	6.6838e-06	2.90678e-05	2.20413e-05	2.26779e-05	2.00053e-05	1.23154e-05	7.91715e-06	5.38753e-05	5.87999e-05	3.9784e-05	1.85365e-05	3.44427e-06	1.91735e-05	6.15268e-06	1.2413e-05	1.45992e-05	4.20496e-06	3.08651e-06	9.42729e-06	9.39681e-06	6.44259e-06	1.43334e-05	1.27446e-05	4.49072e-05	2.15013e-05	3.84222e-05	3.07971e-05	2.88093e-05	1.22004e-05	2.64005e-06	2.68736e-05	3.03523e-05	6.79982e-06	9.32553e-06	3.27713e-05	7.95164e-06
2.02136e-05	7.91208e-06	2.14232e-06	1.29057e-05	6.92968e-06	4.37557e-05	5.0451e-06	1.10526e-05	3.10835e-06	9.36377e-07	2.94186e-06	4.03417e-06	7.16183e-06	8.25777e-06	6.91219e-06	2.83745e-05	2.29894e-05	2.17577e-05	2.03636e-05	1.25797e-05	7.37907e-06	5.31752e-05	6.03757e-05	3.92418e-05	1.8558e-05	3.44038e-06	1.95014e-05	5.81816e-06	1.27817e-05	1.41812e-05	4.49958e-06	2.83001e-06	9.33494e-06	9.42537e-06	6.582e-06	1.45109e-05	1.20744e-05	4.51838e-05	2.17163e-05	3.80603e-05	3.11818e-05	2.88205e-05	1.20885e-05	2.50939e-06	2.75866e-05	2.94744e-05	7.01654e-06	9.72069e-06	3.22899e-05	8.15496e-06
1.94877e-05	8.49674e-06	1.86922e-06	1.34993e-05	6.10078e-06	4.39005e-05	5.50889e-06	1.09466e-05	2.99733e-06	9.83822e-07	2.81681e-06	4.0415e-06	7.34769e-06	8.10383e-06	7.14929e-06	2.76562e-05	2.39664e-05	2.08356e-05	2.07101e-05	1.28396e-05	6.87927e-06	5.24189e-05	6.19737e-05	3.87003e-05	1.85802e-05	3.45009e-06	1.98075e-05	5.4928e-06	1.31598e-05	1.37472e-05	4.79571e-06	2.58348e-06	9.22906e-06	9.45817e-06	6.7272e-06	1.46794e-05	1.14323e-05	4.54036e-05	2.19856e-05	3.76655e-05	3.15836e-05	2.8822e-05	1.19845e-05	2.38539e-06	2.82846e-05	2.86029e-05	7.22679e-06	1.01309e-05	3.17866e-05	8.37734e-06
1.87434e-05	9.07783e-06	1.62223e-06	1.40716e-05	5.31524e-06	4.39681e-05	6.01617e-06	1.08246e-05	2.89596e-06	1.02951e-06	2.70182e-06	4.04247e-06	7.53052e-06	7.95303e-06	7.39449e-06	2.69141e-05	2.49705e-05	1.99132e-05	2.10442e-05	1.30949e-05	6.41784e-06	5.1609e-05	6.35891e-05	3.81638e-05	1.86009e-05	3.47479e-06	2.00903e-05	5.17862e-06	1.3545e-05	1.32989e-05	5.09208e-06	2.34744e-06	9.11031e-06	9.4945e-06	6.87855e-06	1.48379e-05	1.08195e-05	4.55666e-05	2.23076e-05	3.72405e-05	3.19997e-05	2.88161e-05	1.18871e-05	2.26951e-06	2.89653e-05	2.774e-05	7.42974e-06	1.05561e-05	3.12616e-05	8.61862e-06
1.79844e-05	9.65165e-06	1.40444e-06	1.46187e-05	4.57629e-06	4.39577e-05	6.56518e-06	1.06885e-05	2.80384e-06	1.07354e-06	2.59664e-06	4.03735e-06	7.71008e-06	7.80609e-06	7.64708e-06	2.61493e-05	2.59994e-05	1.89922e-05	2.1365e-05	1.33457e-05	5.99469e-06	5.07482e-05	6.52167e-05	3.76366e-05	1.86176e-05	3.51582e-06	2.03483e-05	4.87756e-06	1.3935e-05	1.28385e-05	5.3874e-06	2.12234e-06	8.97938e-06	9.53366e-06	7.03633e-06	1.49853e-05	1.02374e-05	4.56732e-05	2.268e-05	3.67885e-05	3.24272e-05	2.88051e-05	1.17945e-05	2.16321e-06	2.96265e-05	2.68879e-05	7.62464e-06	1.09962e-05	3.07151e-05	8.87861e-06
1.72142e-05	1.02146e-05	1.21882e-06	1.51372e-05	3.88687e-06	4.3869e-05	7.15386e-06	1.05402e-05	2.72047e-06	1.11607e-06	2.50095e-06	4.0264e-06	7.88617e-06	7.66369e-06	7.90628e-06	2.53631e-05	2.70508e-05	1.80744e-05	2.16715e-05	1.35917e-05	5.60956e-06	4.98393e-05	6.68513e-05	3.71231e-05	1.8628e-05	3.57442e-06	2.05801e-05	4.59157e-06	1.43274e-05	1.23679e-05	5.68041e-06	1.90856e-06	8.83707e-06	9.57487e-06	7.20077e-06	1.51208e-05	9.68693e-06	4.57239e-05	2.31006e-05	3.63125e-05	3.28629e-05	2.87913e-05	1.17054e-05	2.0679e-06	3.02658e-05	2.60489e-05	7.81084e-06	1.1451e-05	3.01473e-05	9.15704e-06
1.64364e-05	1.0763e-05	1.06815e-06	1.56238e-05	3.24966e-06	4.3702e-05	7.77992e-06	1.03817e-05	2.64528e-06	1.15732e-06	2.4144e-06	4.00993e-06	8.05862e-06	7.52652e-06	8.17123e-06	2.45571e-05	2.81223e-05	1.71618e-05	2.19629e-05	1.38333e-05	5.26203e-06	4.88855e-05	6.84876e-05	3.66278e-05	1.86299e-05	3.65178e-06	2.07844e-05	4.32248e-06	1.47198e-05	1.18892e-05	5.96987e-06	1.70644e-06	8.68421e-06	9.61736e-06	7.37201e-06	1.52438e-05	9.16887e-06	4.57194e-05	2.35668e-05	3.5816e-05	3.33039e-05	2.87771e-05	1.16182e-05	1.98493e-06	3.08812e-05	2.52249e-05	7.98778e-06	1.19203e-05	2.95587e-05	9.4536e-06
1.56546e-05	1.12937e-05	9.55025e-07	1.60751e-05	2.66704e-06	4.34573e-05	8.44078e-06	1.02152e-05	2.57763e-06	1.19755e-06	2.33656e-06	3.98828e-06	8.2273e-06	7.39521e-06	8.44098e-06	2.3733e-05	2.92113e-05	1.62562e-05	2.22382e-05	1.40704e-05	4.95152e-06	4.78901e-05	7.01201e-05	3.61551e-05	1.8621e-05	3.74895e-06	2.09603e-05	4.07207e-06	1.51098e-05	1.14045e-05	6.25458e-06	1.51624e-06	8.52173e-06	9.66034e-06	7.55016e-06	1.53537e-05	8.68386e-06	4.56609e-05	2.40759e-05	3.53024e-05	3.37469e-05	2.87648e-05	1.15312e-05	1.91562e-06	3.14708e-05	2.44179e-05	8.15499e-06	1.24036e-05	2.89496e-05	9.76791e-06
1.48723e-05	1.18032e-05	8.8183e-07	1.64885e-05	2.14105e-06	4.31355e-05	9.13364e-06	1.00431e-05	2.51682e-06	1.23704e-06	2.26698e-06	3.96179e-06	8.39216e-06	7.27037e-06	8.71451e-06	2.28925e-05	3.03149e-05	1.53597e-05	2.24965e-05	1.43033e-05	4.6773e-06	4.68565e-05	7.17436e-05	3.57092e-05	1.8599e-05	3.86689e-06	2.11065e-05	3.84202e-06	1.54951e-05	1.09159e-05	6.53337e-06	1.33817e-06	8.35057e-06	9.70299e-06	7.73522e-06	1.54501e-05	8.23234e-06	4.55496e-05	2.4625e-05	3.47752e-05	3.4189e-05	2.87568e-05	1.14431e-05	1.86118e-06	3.20326e-05	2.36297e-05	8.31213e-06	1.29005e-05	2.83205e-05	1.00995e-05
1.40929e-05	1.22884e-05	8.50722e-07	1.68612e-05	1.67344e-06	4.27378e-05	9.85546e-06	9.8676e-06	2.46207e-06	1.27614e-06	2.20517e-06	3.93083e-06	8.55314e-06	7.15257e-06	8.99072e-06	2.20376e-05	3.14302e-05	1.44744e-05	2.27368e-05	1.45323e-05	4.43851e-06	4.57882e-05	7.33524e-05	3.52945e-05	1.85618e-05	4.00644e-06	2.12225e-05	3.63392e-06	1.58732e-05	1.04254e-05	6.80514e-06	1.17237e-06	8.17176e-06	9.74452e-06	7.92715e-06	1.55327e-05	7.81454e-06	4.53869e-05	2.52109e-05	3.4238e-05	3.46269e-05	2.87554e-05	1.13522e-05	1.82279e-06	3.2565e-05	2.28619e-05	8.45898e-06	1.34104e-05	2.76721e-05	1.04479e-05
1.33197e-05	1.27465e-05	8.63611e-07	1.71908e-05	1.2656e-06	4.22659e-05	1.0603e-05	9.69127e-06	2.4126e-06	1.31521e-06	2.15059e-06	3.89577e-06	8.71027e-06	7.04233e-06	9.26847e-06	2.11705e-05	3.25542e-05	1.36024e-05	2.29581e-05	1.47577e-05	4.23418e-06	4.46889e-05	7.49411e-05	3.49152e-05	1.85074e-05	4.1683e-06	2.13074e-05	3.44924e-06	1.6242e-05	9.93512e-06	7.06882e-06	1.0189e-06	7.98634e-06	9.78411e-06	8.12581e-06	1.56013e-05	7.43054e-06	4.51746e-05	2.58304e-05	3.36944e-05	3.50576e-05	2.87626e-05	1.12571e-05	1.8015e-06	3.30663e-05	2.2116e-05	8.5954e-06	1.39327e-05	2.7005e-05	1.08126e-05
1.2556e-05	1.31747e-05	9.22148e-07	1.74752e-05	9.18579e-07	4.17215e-05	1.13729e-05	9.5166e-06	2.36756e-06	1.35464e-06	2.10268e-06	3.85702e-06	8.86361e-06	6.94013e-06	9.54653e-06	2.02935e-05	3.36838e-05	1.27459e-05	2.31594e-05	1.49799e-05	4.0632e-06	4.35624e-05	7.65044e-05	3.45755e-05	1.84339e-05	4.35303e-06	2.13608e-05	3.28931e-06	1.65991e-05	9.44701e-06	7.3234e-06	8.77794e-07	7.79542e-06	9.82097e-06	8.331e-06	1.56561e-05	7.08023e-06	4.49146e-05	2.64801e-05	3.3148e-05	3.54782e-05	2.87808e-05	1.11565e-05	1.79827e-06	3.35353e-05	2.13934e-05	8.72141e-06	1.44665e-05	2.63199e-05	1.11927e-05
1.18047e-05	1.35704e-05	1.02771e-06	1.77127e-05	6.33088e-07	4.1107e-05	1.21614e-05	9.34613e-06	2.32609e-06	1.39483e-06	2.06086e-06	3.81496e-06	9.01327e-06	6.8464e-06	9.82364e-06	1.94089e-05	3.48156e-05	1.19071e-05	2.33399e-05	1.51993e-05	3.92437e-06	4.24126e-05	7.8037e-05	3.42791e-05	1.83394e-05	4.56105e-06	2.13824e-05	3.15534e-06	1.69424e-05	8.96305e-06	7.56794e-06	7.48993e-07	7.60012e-06	9.8543e-06	8.54244e-06	1.5697e-05	6.76334e-06	4.46088e-05	2.71566e-05	3.26025e-05	3.58858e-05	2.88118e-05	1.10491e-05	1.81396e-06	3.39706e-05	2.06953e-05	8.83713e-06	1.5011e-05	2.56177e-05	1.15878e-05
1.10688e-05	1.39314e-05	1.18139e-06	1.79016e-05	4.09477e-07	4.04249e-05	1.29649e-05	9.18242e-06	2.28732e-06	1.43618e-06	2.02454e-06	3.77001e-06	9.1594e-06	6.76151e-06	1.00985e-05	1.85193e-05	3.59461e-05	1.10882e-05	2.34984e-05	1.54164e-05	3.81642e-06	4.12431e-05	7.95336e-05	3.40298e-05	1.82224e-05	4.7926e-06	2.13721e-05	3.04839e-06	1.72698e-05	8.48515e-06	7.80158e-06	6.32388e-07	7.40157e-06	9.88333e-06	8.75977e-06	1.57243e-05	6.47942e-06	4.42594e-05	2.78563e-05	3.20615e-05	3.62777e-05	2.88576e-05	1.09335e-05	1.8493e-06	3.43712e-05	2.00228e-05	8.94281e-06	1.55652e-05	2.48994e-05	1.19968e-05
1.03511e-05	1.42556e-05	1.38398e-06	1.80409e-05	2.47744e-07	3.96782e-05	1.37794e-05	9.02803e-06	2.25037e-06	1.47913e-06	1.99311e-06	3.72258e-06	9.3022e-06	6.68578e-06	1.03697e-05	1.76274e-05	3.70719e-05	1.02915e-05	2.36342e-05	1.56316e-05	3.73797e-06	4.00581e-05	8.09892e-05	3.38312e-05	1.80812e-05	5.04778e-06	2.13298e-05	2.96938e-06	1.75794e-05	8.01515e-06	8.02352e-06	5.27814e-07	7.20095e-06	9.90732e-06	8.98256e-06	1.57384e-05	6.22791e-06	4.38689e-05	2.85755e-05	3.15284e-05	3.66511e-05	2.89201e-05	1.08088e-05	1.90492e-06	3.47363e-05	1.93766e-05	9.03883e-06	1.6128e-05	2.4166e-05	1.24191e-05
9.65398e-06	1.45412e-05	1.63597e-06	1.81295e-05	1.47536e-07	3.887e-05	1.46011e-05	8.88551e-06	2.21438e-06	1.52407e-06	1.96598e-06	3.67306e-06	9.44193e-06	6.61947e-06	1.0636e-05	1.67358e-05	3.81894e-05	9.51924e-06	2.37463e-05	1.58454e-05	3.6876e-06	3.88613e-05	8.23989e-05	3.36865e-05	1.79147e-05	5.32651e-06	2.12558e-05	2.91905e-06	1.78693e-05	7.5548e-06	8.23304e-06	4.35047e-07	6.99941e-06	9.92556e-06	9.21032e-06	1.57398e-05	6.00808e-06	4.34396e-05	2.93108e-05	3.10067e-05	3.70036e-05	2.90007e-05	1.06738e-05	1.98129e-06	3.5065e-05	1.87575e-05	9.12568e-06	1.66982e-05	2.34185e-05	1.28535e-05
8.97987e-06	1.47867e-05	1.93756e-06	1.8167e-05	1.08149e-07	3.80039e-05	1.54258e-05	8.75735e-06	2.17849e-06	1.57141e-06	1.94253e-06	3.62187e-06	9.57887e-06	6.56278e-06	1.08959e-05	1.58474e-05	3.92948e-05	8.77369e-06	2.38338e-05	1.60584e-05	3.66385e-06	3.76565e-05	8.37579e-05	3.35989e-05	1.77218e-05	5.62856e-06	2.11506e-05	2.89798e-06	1.81377e-05	7.10578e-06	8.4295e-06	3.53809e-07	6.79814e-06	9.93736e-06	9.44247e-06	1.57291e-05	5.81908e-06	4.2974e-05	3.00584e-05	3.04998e-05	3.7333e-05	2.91009e-05	1.05277e-05	2.07876e-06	3.5357e-05	1.81661e-05	9.20397e-06	1.72745e-05	2.26583e-05	1.32992e-05
8.33088e-06	1.49908e-05	2.28862e-06	1.81531e-05	1.28539e-07	3.70835e-05	1.62495e-05	8.646e-06	2.1419e-06	1.62153e-06	1.92219e-06	3.5694e-06	9.71337e-06	6.51582e-06	1.11481e-05	1.49651e-05	4.03845e-05	8.05709e-06	2.38961e-05	1.62709e-05	3.66521e-06	3.64477e-05	8.50619e-05	3.3571e-05	1.75015e-05	5.95349e-06	2.10147e-05	2.90661e-06	1.83831e-05	6.66965e-06	8.61236e-06	2.83775e-07	6.5983e-06	9.94208e-06	9.67838e-06	1.57069e-05	5.65997e-06	4.24749e-05	3.08148e-05	3.00108e-05	3.76371e-05	2.9222e-05	1.03698e-05	2.19757e-06	3.56119e-05	1.76026e-05	9.27445e-06	1.78556e-05	2.18865e-05	1.37549e-05
7.7089e-06	1.51526e-05	2.6887e-06	1.80878e-05	2.07327e-07	3.61131e-05	1.70679e-05	8.5538e-06	2.10383e-06	1.67478e-06	1.90438e-06	3.51605e-06	9.84579e-06	6.47868e-06	1.1391e-05	1.40919e-05	4.14547e-05	7.37163e-06	2.39323e-05	1.64835e-05	3.69015e-06	3.52386e-05	8.63064e-05	3.36054e-05	1.72531e-05	6.30073e-06	2.08489e-05	2.94517e-06	1.8604e-05	6.2479e-06	8.78114e-06	2.24568e-07	6.40104e-06	9.93911e-06	9.91735e-06	1.56741e-05	5.52967e-06	4.19448e-05	3.15764e-05	2.95428e-05	3.7914e-05	2.93651e-05	1.01993e-05	2.33776e-06	3.58297e-05	1.70673e-05	9.33796e-06	1.84398e-05	2.11046e-05	1.42196e-05
7.1156e-06	1.52714e-05	3.13707e-06	1.79717e-05	3.42808e-07	3.50967e-05	1.78771e-05	8.48301e-06	2.06356e-06	1.73149e-06	1.88855e-06	3.46218e-06	9.97655e-06	6.45134e-06	1.16235e-05	1.32308e-05	4.25015e-05	6.71947e-06	2.39419e-05	1.66965e-05	3.73714e-06	3.40327e-05	8.74877e-05	3.37042e-05	1.69761e-05	6.66949e-06	2.06542e-05	3.01372e-06	1.87989e-05	5.84186e-06	8.93546e-06	1.7577e-07	6.2075e-06	9.9279e-06	1.01586e-05	1.56315e-05	5.42703e-06	4.13865e-05	3.23396e-05	2.90987e-05	3.81621e-05	2.95311e-05	1.00157e-05	2.49929e-06	3.60103e-05	1.656e-05	9.39547e-06	1.90258e-05	2.03141e-05	1.4692e-05
6.55243e-06	1.53468e-05	3.63267e-06	1.78054e-05	5.32967e-07	3.40389e-05	1.86728e-05	8.43577e-06	2.02043e-06	1.79196e-06	1.87417e-06	3.40818e-06	1.01061e-05	6.43374e-06	1.18439e-05	1.23849e-05	4.35211e-05	6.10271e-06	2.39243e-05	1.69104e-05	3.80465e-06	3.28338e-05	8.86019e-05	3.38693e-05	1.66704e-05	7.05884e-06	2.04318e-05	3.11218e-06	1.89669e-05	5.4528e-06	9.07505e-06	1.36924e-07	6.01878e-06	9.90794e-06	1.04014e-05	1.558e-05	5.35082e-06	4.08027e-05	3.31011e-05	2.8681e-05	3.838e-05	2.97205e-05	9.81883e-06	2.68194e-06	3.6154e-05	1.60808e-05	9.44804e-06	1.96117e-05	1.95165e-05	1.51708e-05
6.02056e-06	1.53787e-05	4.17413e-06	1.759e-05	7.75492e-07	3.29443e-05	1.94511e-05	8.41406e-06	1.97385e-06	1.85642e-06	1.86078e-06	3.3544e-06	1.02349e-05	6.42573e-06	1.20511e-05	1.15572e-05	4.45098e-05	5.5234e-06	2.38789e-05	1.71254e-05	3.89116e-06	3.16452e-05	8.96456e-05	3.41021e-05	1.63359e-05	7.46767e-06	2.01829e-05	3.24024e-06	1.91069e-05	5.08181e-06	9.1997e-06	1.07535e-07	5.83597e-06	9.87878e-06	1.06448e-05	1.55206e-05	5.29976e-06	4.01963e-05	3.38576e-05	2.82924e-05	3.85664e-05	2.99339e-05	9.60833e-06	2.88536e-06	3.62614e-05	1.56292e-05	9.49684e-06	2.01959e-05	1.87133e-05	1.56546e-05
5.52094e-06	1.53672e-05	4.7598e-06	1.73269e-05	1.06779e-06	3.18176e-05	2.0208e-05	8.41973e-06	1.92332e-06	1.92508e-06	1.84791e-06	3.30118e-06	1.03636e-05	6.4271e-06	1.22437e-05	1.07508e-05	4.54638e-05	4.98347e-06	2.38056e-05	1.73419e-05	3.9952e-06	3.04701e-05	9.06159e-05	3.44037e-05	1.59728e-05	7.8947e-06	1.99091e-05	3.39746e-06	1.92179e-05	4.7299e-06	9.3093e-06	8.70776e-08	5.66009e-06	9.84003e-06	1.08879e-05	1.54544e-05	5.27251e-06	3.95698e-05	3.46057e-05	2.79351e-05	3.87205e-05	3.01714e-05	9.38419e-06	3.10906e-06	3.6333e-05	1.52046e-05	9.54311e-06	2.07766e-05	1.79064e-05	1.61421e-05
5.05427e-06	1.53127e-05	5.38773e-06	1.70175e-05	1.407e-06	3.06637e-05	2.09397e-05	8.45444e-06	1.8684e-06	1.99807e-06	1.83516e-06	3.24884e-06	1.04925e-05	6.43758e-06	1.24205e-05	9.96864e-06	4.63793e-05	4.48478e-06	2.3704e-05	1.75602e-05	4.11531e-06	2.93118e-05	9.15099e-05	3.47749e-05	1.55817e-05	8.3385e-06	1.96121e-05	3.58321e-06	1.92995e-05	4.39792e-06	9.40383e-06	7.49988e-08	5.49214e-06	9.79134e-06	1.11298e-05	1.53825e-05	5.26768e-06	3.89261e-05	3.53426e-05	2.7611e-05	3.88415e-05	3.0433e-05	9.1465e-06	3.35241e-06	3.63696e-05	1.48066e-05	9.5882e-06	2.1352e-05	1.70974e-05	1.66317e-05
4.62099e-06	1.52161e-05	6.05572e-06	1.6664e-05	1.79003e-06	2.94876e-05	2.16424e-05	8.51967e-06	1.80878e-06	2.0755e-06	1.82218e-06	3.19769e-06	1.06223e-05	6.45682e-06	1.25802e-05	9.21381e-06	4.72527e-05	4.02905e-06	2.3574e-05	1.77803e-05	4.2501e-06	2.81733e-05	9.23253e-05	3.52162e-05	1.51632e-05	8.79749e-06	1.92935e-05	3.79669e-06	1.9351e-05	4.08659e-06	9.48337e-06	7.07238e-08	5.33305e-06	9.73245e-06	1.13695e-05	1.5306e-05	5.28389e-06	3.82678e-05	3.60653e-05	2.73221e-05	3.89292e-05	3.07186e-05	8.89553e-06	3.61465e-06	3.63724e-05	1.44342e-05	9.63352e-06	2.192e-05	1.62881e-05	1.7122e-05
4.22132e-06	1.50784e-05	6.76128e-06	1.62684e-05	2.21355e-06	2.82943e-05	2.23126e-05	8.61668e-06	1.74422e-06	2.15738e-06	1.80867e-06	3.14802e-06	1.07536e-05	6.4844e-06	1.27218e-05	8.48922e-06	4.80804e-05	3.61789e-06	2.34157e-05	1.80023e-05	4.39824e-06	2.70572e-05	9.30601e-05	3.57274e-05	1.47183e-05	9.26992e-06	1.89554e-05	4.03695e-06	1.9372e-05	3.79649e-06	9.54806e-06	7.36597e-08	5.1837e-06	9.66312e-06	1.16061e-05	1.52261e-05	5.31973e-06	3.75975e-05	3.6771e-05	2.70697e-05	3.89833e-05	3.10275e-05	8.63166e-06	3.89489e-06	3.63423e-05	1.40866e-05	9.68054e-06	2.24788e-05	1.54805e-05	1.76113e-05
3.85523e-06	1.49007e-05	7.50168e-06	1.58331e-05	2.67404e-06	2.70889e-05	2.29469e-05	8.74653e-06	1.67462e-06	2.24368e-06	1.79438e-06	3.1001e-06	1.08869e-05	6.51985e-06	1.28441e-05	7.79773e-06	4.88591e-05	3.25279e-06	2.32292e-05	1.82262e-05	4.55846e-06	2.59663e-05	9.37126e-05	3.63083e-05	1.42482e-05	9.75394e-06	1.85999e-05	4.30287e-06	1.93626e-05	3.52809e-06	9.59814e-06	8.32005e-08	5.0449e-06	9.58323e-06	1.18385e-05	1.51439e-05	5.3738e-06	3.69177e-05	3.74573e-05	2.68553e-05	3.90041e-05	3.13591e-05	8.35547e-06	4.19213e-06	3.62807e-05	1.37626e-05	9.73078e-06	2.30264e-05	1.46764e-05	1.8098e-05
3.52245e-06	1.46846e-05	8.27398e-06	1.53609e-05	3.16781e-06	2.58765e-05	2.35422e-05	8.91005e-06	1.59997e-06	2.3343e-06	1.77913e-06	3.05418e-06	1.10228e-05	6.56263e-06	1.29462e-05	7.14211e-06	4.95853e-05	2.93505e-06	2.30147e-05	1.84519e-05	4.72957e-06	2.49028e-05	9.42816e-05	3.69581e-05	1.37544e-05	1.02476e-05	1.8229e-05	4.5932e-06	1.93226e-05	3.2817e-06	9.63393e-06	9.87325e-08	4.91742e-06	9.49266e-06	1.20657e-05	1.50604e-05	5.44472e-06	3.62307e-05	3.81218e-05	2.66797e-05	3.8992e-05	3.17125e-05	8.06763e-06	4.50525e-06	3.61892e-05	1.34611e-05	9.78583e-06	2.35608e-05	1.38778e-05	1.85806e-05
3.22251e-06	1.44318e-05	9.07499e-06	1.48546e-05	3.69101e-06	2.4662e-05	2.40955e-05	9.10782e-06	1.52036e-06	2.42907e-06	1.76278e-06	3.0105e-06	1.11619e-05	6.61213e-06	1.30271e-05	6.52501e-06	5.02559e-05	2.66583e-06	2.27727e-05	1.86792e-05	4.91045e-06	2.38691e-05	9.4766e-05	3.76757e-05	1.32384e-05	1.07487e-05	1.78452e-05	4.90654e-06	1.92522e-05	3.05749e-06	9.65581e-06	1.19638e-07	4.80191e-06	9.3914e-06	1.22867e-05	1.4977e-05	5.53114e-06	3.5539e-05	3.87624e-05	2.65437e-05	3.89477e-05	3.20865e-05	7.76899e-06	4.83301e-06	3.60691e-05	1.31807e-05	9.84727e-06	2.40799e-05	1.30867e-05	1.90573e-05
2.95469e-06	1.41443e-05	9.90138e-06	1.43172e-05	4.23967e-06	2.34506e-05	2.46041e-05	9.34017e-06	1.43604e-06	2.52776e-06	1.74527e-06	2.96928e-06	1.13048e-05	6.6677e-06	1.30863e-05	5.94898e-06	5.08678e-05	2.4461e-06	2.25039e-05	1.89079e-05	5.10009e-06	2.28671e-05	9.51654e-05	3.84596e-05	1.27021e-05	1.1255e-05	1.74508e-05	5.24136e-06	1.91518e-05	2.85552e-06	9.66426e-06	1.45302e-07	4.69899e-06	9.27948e-06	1.25004e-05	1.48946e-05	5.63174e-06	3.48447e-05	3.9377e-05	2.64479e-05	3.88721e-05	3.24797e-05	7.46053e-06	5.17409e-06	3.59224e-05	1.29202e-05	9.91673e-06	2.45817e-05	1.2305e-05	1.95264e-05
2.71809e-06	1.38242e-05	1.07496e-05	1.3752e-05	4.80972e-06	2.2247e-05	2.50657e-05	9.6072e-06	1.34733e-06	2.63004e-06	1.7266e-06	2.9307e-06	1.1452e-05	6.72863e-06	1.31228e-05	5.41638e-06	5.14184e-05	2.27668e-06	2.22089e-05	1.91375e-05	5.29755e-06	2.18985e-05	9.54797e-05	3.9308e-05	1.21476e-05	1.17644e-05	1.70482e-05	5.596e-06	1.90219e-05	2.6757e-06	9.6598e-06	1.75113e-07	4.60917e-06	9.15701e-06	1.27059e-05	1.48143e-05	5.74528e-06	3.41499e-05	3.99642e-05	2.63923e-05	3.87666e-05	3.28906e-05	7.14334e-06	5.52709e-06	3.57507e-05	1.26779e-05	9.99583e-06	2.50643e-05	1.15348e-05	1.99863e-05
2.51162e-06	1.34739e-05	1.1616e-05	1.31624e-05	5.39702e-06	2.10562e-05	2.54781e-05	9.90873e-06	1.25471e-06	2.73556e-06	1.70685e-06	2.89497e-06	1.16042e-05	6.79415e-06	1.31363e-05	4.92945e-06	5.19048e-05	2.15815e-06	2.18886e-05	1.93676e-05	5.50199e-06	2.0965e-05	9.5709e-05	4.02186e-05	1.15772e-05	1.22744e-05	1.664e-05	5.96872e-06	1.88631e-05	2.51784e-06	9.64302e-06	2.08474e-07	4.5329e-06	9.02414e-06	1.29022e-05	1.47372e-05	5.87054e-06	3.34565e-05	4.05223e-05	2.6377e-05	3.86324e-05	3.33173e-05	6.81863e-06	5.89052e-06	3.5556e-05	1.24524e-05	1.00862e-05	2.55256e-05	1.0778e-05	2.04353e-05
2.33401e-06	1.3096e-05	1.24967e-05	1.25518e-05	5.99737e-06	1.98826e-05	2.58396e-05	1.02443e-05	1.15874e-06	2.84386e-06	1.68612e-06	2.86224e-06	1.17618e-05	6.86347e-06	1.31262e-05	4.49023e-06	5.23248e-05	2.09091e-06	2.15442e-05	1.95976e-05	5.71267e-06	2.00677e-05	9.58538e-05	4.11889e-05	1.09933e-05	1.27826e-05	1.62288e-05	6.35765e-06	1.86761e-05	2.38159e-06	9.61459e-06	2.44799e-07	4.47053e-06	8.8811e-06	1.30884e-05	1.46642e-05	6.00642e-06	3.27663e-05	4.10501e-05	2.64015e-05	3.84715e-05	3.37579e-05	6.48774e-06	6.26283e-06	3.53404e-05	1.22421e-05	1.01894e-05	2.59637e-05	1.00366e-05	2.08717e-05
2.18381e-06	1.2693e-05	1.33879e-05	1.19239e-05	6.60659e-06	1.87308e-05	2.61485e-05	1.06132e-05	1.06013e-06	2.95445e-06	1.66463e-06	2.83266e-06	1.19254e-05	6.93574e-06	1.30922e-05	4.10059e-06	5.26761e-05	2.07516e-06	2.11768e-05	1.98268e-05	5.92894e-06	1.9208e-05	9.59152e-05	4.22159e-05	1.03985e-05	1.32865e-05	1.58171e-05	6.76087e-06	1.8462e-05	2.26652e-06	9.57519e-06	2.83525e-07	4.42234e-06	8.72817e-06	1.32634e-05	1.45962e-05	6.15185e-06	3.20809e-05	4.15466e-05	2.64655e-05	3.82857e-05	3.42103e-05	6.15209e-06	6.64242e-06	3.51057e-05	1.20453e-05	1.0307e-05	2.63767e-05	9.3126e-06	2.12938e-05
2.05945e-06	1.22678e-05	1.42856e-05	1.12823e-05	7.22046e-06	1.76052e-05	2.64038e-05	1.10146e-05	9.59682e-07	3.06674e-06	1.64263e-06	2.80638e-06	1.20954e-05	7.01008e-06	1.30341e-05	3.76217e-06	5.29569e-05	2.11085e-06	2.07878e-05	2.00543e-05	6.15025e-06	1.83866e-05	9.58944e-05	4.32967e-05	9.7956e-06	1.37836e-05	1.54075e-05	7.17636e-06	1.82218e-05	2.17208e-06	9.52559e-06	3.24111e-07	4.38849e-06	8.56568e-06	1.34265e-05	1.4534e-05	6.30588e-06	3.14018e-05	4.2011e-05	2.65679e-05	3.80771e-05	3.46721e-05	5.81319e-06	7.02765e-06	3.48542e-05	1.18603e-05	1.04406e-05	2.67627e-05	8.60796e-06	2.16999e-05
1.95921e-06	1.18232e-05	1.51857e-05	1.06308e-05	7.83484e-06	1.65096e-05	2.66046e-05	1.1447e-05	8.58303e-07	3.18013e-06	1.62044e-06	2.78353e-06	1.22722e-05	7.08558e-06	1.2952e-05	3.47642e-06	5.31655e-05	2.19774e-06	2.03788e-05	2.02795e-05	6.37613e-06	1.76042e-05	9.57929e-05	4.44276e-05	9.1875e-06	1.42715e-05	1.50026e-05	7.60207e-06	1.79567e-05	2.09762e-06	9.46655e-06	3.66042e-07	4.36909e-06	8.39401e-06	1.35767e-05	1.44784e-05	6.46763e-06	3.07305e-05	4.24427e-05	2.67078e-05	3.78482e-05	3.5141e-05	5.47263e-06	7.41685e-06	3.4588e-05	1.16855e-05	1.05915e-05	2.712e-05	7.92455e-06	2.20886e-05
1.88128e-06	1.13623e-05	1.60842e-05	9.97301e-06	8.44562e-06	1.5448e-05	2.67504e-05	1.19092e-05	7.57007e-07	3.29391e-06	1.59843e-06	2.76422e-06	1.24563e-05	7.16132e-06	1.28457e-05	3.24454e-06	5.33005e-05	2.33536e-06	1.99514e-05	2.05012e-05	6.60622e-06	1.68614e-05	9.56127e-05	4.56049e-05	8.57721e-06	1.47476e-05	1.4605e-05	8.03589e-06	1.7668e-05	2.04238e-06	9.39891e-06	4.08836e-07	4.36415e-06	8.21362e-06	1.37134e-05	1.44299e-05	6.63634e-06	3.00679e-05	4.28414e-05	2.6884e-05	3.76013e-05	3.56144e-05	5.13206e-06	7.80835e-06	3.43092e-05	1.15192e-05	1.07613e-05	2.74469e-05	7.26421e-06	2.2458e-05
1.82372e-06	1.08881e-05	1.6977e-05	9.31276e-06	9.04881e-06	1.4424e-05	2.68411e-05	1.23992e-05	6.56902e-07	3.40737e-06	1.57704e-06	2.74856e-06	1.26479e-05	7.23636e-06	1.27156e-05	3.06752e-06	5.33608e-05	2.52298e-06	1.95074e-05	2.07184e-05	6.84024e-06	1.61584e-05	9.5356e-05	4.68246e-05	7.96785e-06	1.52095e-05	1.42173e-05	8.47568e-06	1.7357e-05	2.00552e-06	9.32351e-06	4.52044e-07	4.37357e-06	8.02497e-06	1.38357e-05	1.43892e-05	6.81132e-06	2.94152e-05	4.32069e-05	2.70949e-05	3.73392e-05	3.60895e-05	4.79318e-06	8.20046e-06	3.402e-05	1.13597e-05	1.09511e-05	2.77417e-05	6.62873e-06	2.28068e-05
1.78455e-06	1.04037e-05	1.78601e-05	8.65374e-06	9.64051e-06	1.34408e-05	2.68769e-05	1.29152e-05	5.59181e-07	3.51973e-06	1.55677e-06	2.73667e-06	1.28474e-05	7.30972e-06	1.25621e-05	2.94608e-06	5.33456e-05	2.75969e-06	1.90489e-05	2.09301e-05	7.07798e-06	1.54954e-05	9.50251e-05	4.80826e-05	7.3626e-06	1.56546e-05	1.38419e-05	8.91929e-06	1.70252e-05	1.98615e-06	9.24121e-06	4.95253e-07	4.39721e-06	7.82859e-06	1.39431e-05	1.43568e-05	6.99201e-06	2.87731e-05	4.35393e-05	2.73388e-05	3.70648e-05	3.65636e-05	4.45773e-06	8.59151e-06	3.37226e-05	1.12055e-05	1.11622e-05	2.80031e-05	6.0198e-06	2.31335e-05
1.76171e-06	9.91224e-06	1.87296e-05	7.99962e-06	1.0217e-05	1.25014e-05	2.68583e-05	1.3455e-05	4.65114e-07	3.63017e-06	1.53815e-06	2.72864e-06	1.30549e-05	7.38046e-06	1.23854e-05	2.88071e-06	5.32544e-05	3.04432e-06	1.85778e-05	2.11351e-05	7.31932e-06	1.48722e-05	9.4623e-05	4.93743e-05	6.76473e-06	1.60807e-05	1.34812e-05	9.36458e-06	1.66743e-05	1.98327e-06	9.15288e-06	5.38092e-07	4.43479e-06	7.62506e-06	1.4035e-05	1.43329e-05	7.17794e-06	2.81424e-05	4.38389e-05	2.76141e-05	3.67808e-05	3.7034e-05	4.12747e-06	8.97986e-06	3.34191e-05	1.10549e-05	1.13956e-05	2.82295e-05	5.43907e-06	2.34367e-05
1.75312e-06	9.41677e-06	1.95814e-05	7.35398e-06	1.07746e-05	1.16085e-05	2.67863e-05	1.40161e-05	3.7604e-07	3.73786e-06	1.52176e-06	2.72457e-06	1.32706e-05	7.44761e-06	1.21864e-05	2.87162e-06	5.30871e-05	3.37548e-06	1.80965e-05	2.13321e-05	7.5642e-06	1.42888e-05	9.41524e-05	5.06952e-05	6.17754e-06	1.64854e-05	1.31376e-05	9.80943e-06	1.63058e-05	1.99585e-06	9.05941e-06	5.80229e-07	4.486e-06	7.41497e-06	1.41108e-05	1.43178e-05	7.36874e-06	2.75237e-05	4.41061e-05	2.79185e-05	3.64904e-05	3.74976e-05	3.80417e-06	9.36391e-06	3.31115e-05	1.09063e-05	1.16525e-05	2.84199e-05	4.88805e-06	2.37151e-05
1.75668e-06	8.92039e-06	2.04119e-05	6.72032e-06	1.13099e-05	1.07645e-05	2.66621e-05	1.45958e-05	2.93353e-07	3.84193e-06	1.50825e-06	2.72455e-06	1.34946e-05	7.51024e-06	1.19657e-05	2.91878e-06	5.28437e-05	3.75156e-06	1.76071e-05	2.15198e-05	7.81263e-06	1.37446e-05	9.36166e-05	5.20405e-05	5.60432e-06	1.68665e-05	1.28133e-05	1.02517e-05	1.59214e-05	2.0228e-06	8.96168e-06	6.21377e-07	4.55041e-06	7.19896e-06	1.41702e-05	1.43116e-05	7.56415e-06	2.69173e-05	4.43415e-05	2.82502e-05	3.61967e-05	3.79517e-05	3.48959e-06	9.74212e-06	3.28018e-05	1.07584e-05	1.19335e-05	2.85729e-05	4.36818e-06	2.39673e-05
1.77028e-06	8.42614e-06	2.12173e-05	6.102e-06	1.18198e-05	9.9714e-06	2.64873e-05	1.51913e-05	2.18494e-07	3.94148e-06	1.49826e-06	2.7287e-06	1.37269e-05	7.5674e-06	1.17241e-05	3.0219e-06	5.25247e-05	4.17073e-06	1.71123e-05	2.16969e-05	8.06466e-06	1.32393e-05	9.3019e-05	5.34054e-05	5.04841e-06	1.72219e-05	1.25104e-05	1.06894e-05	1.55229e-05	2.06297e-06	8.86056e-06	6.61294e-07	4.62754e-06	6.97767e-06	1.42127e-05	1.43144e-05	7.76401e-06	2.63235e-05	4.45459e-05	2.86067e-05	3.59027e-05	3.83932e-05	3.18548e-06	1.0113e-05	3.24921e-05	1.06099e-05	1.22394e-05	2.86878e-05	3.88079e-06	2.41923e-05
1.79185e-06	7.93697e-06	2.19941e-05	5.50225e-06	1.23012e-05	9.2309e-06	2.62639e-05	1.57997e-05	1.52934e-07	4.03565e-06	1.4925e-06	2.7371e-06	1.39674e-05	7.61819e-06	1.14628e-05	3.1804e-06	5.21307e-05	4.63095e-06	1.66144e-05	2.1862e-05	8.3204e-06	1.27721e-05	9.2363e-05	5.47848e-05	4.51307e-06	1.75496e-05	1.22309e-05	1.11204e-05	1.51119e-05	2.11522e-06	8.75691e-06	6.99784e-07	4.71682e-06	6.7518e-06	1.42381e-05	1.43261e-05	7.96825e-06	2.57424e-05	4.47201e-05	2.89858e-05	3.56117e-05	3.88192e-05	2.89355e-06	1.04751e-05	3.21841e-05	1.04593e-05	1.25708e-05	2.87637e-05	3.42706e-06	2.43891e-05
1.81933e-06	7.45576e-06	2.27389e-05	4.92415e-06	1.27513e-05	8.54433e-06	2.5994e-05	1.64178e-05	9.81656e-08	4.12352e-06	1.49168e-06	2.74988e-06	1.4216e-05	7.66173e-06	1.11827e-05	3.39346e-06	5.1663e-05	5.12999e-06	1.61161e-05	2.20138e-05	8.57996e-06	1.23423e-05	9.16523e-05	5.61739e-05	4.00157e-06	1.78477e-05	1.19766e-05	1.15429e-05	1.46903e-05	2.17835e-06	8.65156e-06	7.36697e-07	4.81762e-06	6.52204e-06	1.42463e-05	1.43464e-05	8.1769e-06	2.51742e-05	4.48653e-05	2.9385e-05	3.53267e-05	3.92269e-05	2.61546e-06	1.08272e-05	3.18796e-05	1.03056e-05	1.29281e-05	2.87998e-05	3.00808e-06	2.45566e-05
1.85075e-06	6.98528e-06	2.34486e-05	4.37059e-06	1.31677e-05	7.91271e-06	2.56802e-05	1.70422e-05	5.56889e-08	4.20423e-06	1.49654e-06	2.76714e-06	1.44724e-05	7.6972e-06	1.08852e-05	3.66e-06	5.11228e-05	5.66541e-06	1.562e-05	2.21509e-05	8.84352e-06	1.19491e-05	9.08907e-05	5.75674e-05	3.51708e-06	1.81144e-05	1.17492e-05	1.1955e-05	1.42599e-05	2.25118e-06	8.54532e-06	7.7193e-07	4.92925e-06	6.28909e-06	1.42372e-05	1.43751e-05	8.39008e-06	2.46186e-05	4.49827e-05	2.9802e-05	3.50511e-05	3.96133e-05	2.35282e-06	1.1168e-05	3.15802e-05	1.01478e-05	1.33114e-05	2.87959e-05	2.62478e-06	2.46941e-05
1.88418e-06	6.52815e-06	2.41201e-05	3.84425e-06	1.35482e-05	7.33665e-06	2.53253e-05	1.76696e-05	2.69952e-08	4.27691e-06	1.50785e-06	2.78902e-06	1.47362e-05	7.72378e-06	1.05715e-05	3.97867e-06	5.05117e-05	6.23459e-06	1.51287e-05	2.22719e-05	9.11124e-06	1.15917e-05	9.0082e-05	5.89603e-05	3.06271e-06	1.83483e-05	1.15502e-05	1.2355e-05	1.38223e-05	2.3325e-06	8.43898e-06	8.05429e-07	5.05095e-06	6.05369e-06	1.42107e-05	1.44118e-05	8.60799e-06	2.40755e-05	4.50733e-05	3.02341e-05	3.47878e-05	3.99758e-05	2.10715e-06	1.14965e-05	3.12875e-05	9.98489e-06	1.3721e-05	2.87514e-05	2.27797e-06	2.48007e-05
1.91782e-06	6.08687e-06	2.47508e-05	3.34762e-06	1.38906e-05	6.81647e-06	2.49325e-05	1.82965e-05	1.35549e-08	4.34073e-06	1.52636e-06	2.81563e-06	1.50071e-05	7.74073e-06	1.0243e-05	4.3479e-06	4.98319e-05	6.83474e-06	1.46452e-05	2.23754e-05	9.3833e-06	1.12689e-05	8.92301e-05	6.03475e-05	2.64144e-06	1.85479e-05	1.1381e-05	1.27411e-05	1.33794e-05	2.42113e-06	8.33326e-06	8.37182e-07	5.18191e-06	5.81654e-06	1.4167e-05	1.44559e-05	8.83089e-06	2.35446e-05	4.51387e-05	3.06789e-05	3.45399e-05	4.03117e-05	1.87989e-06	1.18116e-05	3.10027e-05	9.81615e-06	1.41566e-05	2.86664e-05	1.9683e-06	2.48761e-05
1.94993e-06	5.66377e-06	2.53381e-05	2.88296e-06	1.41934e-05	6.3521e-06	2.4505e-05	1.89192e-05	1.68028e-08	4.39488e-06	1.55283e-06	2.84714e-06	1.52846e-05	7.74738e-06	9.90138e-06	4.76585e-06	4.90854e-05	7.46293e-06	1.4172e-05	2.24602e-05	9.65986e-06	1.09798e-05	8.8339e-05	6.1724e-05	2.25617e-06	1.8712e-05	1.12427e-05	1.31119e-05	1.29328e-05	2.5159e-06	8.22888e-06	8.67227e-07	5.32128e-06	5.57836e-06	1.41062e-05	1.45067e-05	9.05912e-06	2.30255e-05	4.51801e-05	3.11339e-05	3.43103e-05	4.06183e-05	1.67241e-06	1.21124e-05	3.07272e-05	9.64096e-06	1.46179e-05	2.85408e-05	1.69626e-06	2.49196e-05
1.97893e-06	5.26099e-06	2.58798e-05	2.45229e-06	1.44551e-05	5.94315e-06	2.40464e-05	1.95343e-05	3.81234e-08	4.43861e-06	1.58803e-06	2.8837e-06	1.5568e-05	7.74308e-06	9.54811e-06	5.23046e-06	4.82749e-05	8.11606e-06	1.37119e-05	2.25249e-05	9.94107e-06	1.07235e-05	8.74126e-05	6.3085e-05	1.90962e-06	1.88396e-05	1.11363e-05	1.34659e-05	1.24843e-05	2.61566e-06	8.12648e-06	8.95641e-07	5.46817e-06	5.33988e-06	1.40287e-05	1.45637e-05	9.29308e-06	2.2518e-05	4.5199e-05	3.15967e-05	3.41019e-05	4.08932e-05	1.48592e-06	1.23983e-05	3.04619e-05	9.45885e-06	1.51046e-05	2.83748e-05	1.46222e-06	2.4931e-05
2.00336e-06	4.88051e-06	2.63739e-05	2.05738e-06	1.46747e-05	5.58889e-06	2.35605e-05	2.0138e-05	7.88372e-08	4.47121e-06	1.6327e-06	2.92548e-06	1.58568e-05	7.72729e-06	9.18488e-06	5.73946e-06	4.74031e-05	8.79093e-06	1.32676e-05	2.25684e-05	1.0227e-05	1.04987e-05	8.64549e-05	6.44254e-05	1.60439e-06	1.89298e-05	1.10626e-05	1.38019e-05	1.20355e-05	2.7193e-06	8.02665e-06	9.22545e-07	5.62164e-06	5.1018e-06	1.39348e-05	1.4626e-05	9.5332e-06	2.20214e-05	4.51968e-05	3.20648e-05	3.39173e-05	4.11342e-05	1.32155e-06	1.26687e-05	3.02079e-05	9.26951e-06	1.56159e-05	2.8169e-05	1.26634e-06	2.491e-05
2.02188e-06	4.52408e-06	2.68186e-05	1.69975e-06	1.48513e-05	5.28828e-06	2.30512e-05	2.07267e-05	1.40186e-07	4.49206e-06	1.68756e-06	2.97266e-06	1.615e-05	7.69953e-06	8.81343e-06	6.29035e-06	4.64731e-05	9.4842e-06	1.28418e-05	2.25896e-05	1.05179e-05	1.03044e-05	8.54698e-05	6.57406e-05	1.34289e-06	1.8982e-05	1.10221e-05	1.41187e-05	1.15878e-05	2.82575e-06	7.92994e-06	9.48103e-07	5.78072e-06	4.8648e-06	1.38249e-05	1.46928e-05	9.77996e-06	2.15354e-05	4.51751e-05	3.25359e-05	3.37592e-05	4.1339e-05	1.18031e-06	1.29231e-05	2.99657e-05	9.07277e-06	1.61511e-05	2.79238e-05	1.10867e-06	2.48567e-05
2.03335e-06	4.19324e-06	2.72125e-05	1.38066e-06	1.49844e-05	5.03994e-06	2.25227e-05	2.12968e-05	2.2332e-07	4.50058e-06	1.75333e-06	3.02543e-06	1.64469e-05	7.65937e-06	8.43553e-06	6.88044e-06	4.54881e-05	1.01925e-05	1.24372e-05	2.25873e-05	1.08136e-05	1.01397e-05	8.4461e-05	6.70259e-05	1.12736e-06	1.89958e-05	1.10152e-05	1.44154e-05	1.11429e-05	2.934e-06	7.83683e-06	9.7251e-07	5.94444e-06	4.62956e-06	1.36997e-05	1.4763e-05	1.00339e-05	2.10593e-05	4.51352e-05	3.30077e-05	3.36298e-05	4.15057e-05	1.06303e-06	1.31612e-05	2.97361e-05	8.86865e-06	1.6709e-05	2.76402e-05	9.89075e-07	2.4771e-05
2.03674e-06	3.88934e-06	2.75546e-05	1.10111e-06	1.50738e-05	4.84224e-06	2.19791e-05	2.18448e-05	3.29282e-07	4.49627e-06	1.83068e-06	3.08402e-06	1.67465e-05	7.60651e-06	8.05299e-06	7.50689e-06	4.44516e-05	1.09123e-05	1.20563e-05	2.25606e-05	1.11142e-05	1.00034e-05	8.34324e-05	6.82771e-05	9.59827e-07	1.8971e-05	1.10421e-05	1.4691e-05	1.07022e-05	3.04307e-06	7.74774e-06	9.96002e-07	6.1118e-06	4.39673e-06	1.35596e-05	1.48357e-05	1.02955e-05	2.05927e-05	4.50787e-05	3.34782e-05	3.35315e-05	4.16325e-05	9.70446e-07	1.3383e-05	2.95193e-05	8.65732e-06	1.72887e-05	2.7319e-05	9.07251e-07	2.46533e-05
2.03124e-06	3.61347e-06	2.78439e-05	8.61813e-07	1.51195e-05	4.69322e-06	2.14246e-05	2.23672e-05	4.58999e-07	4.47874e-06	1.92025e-06	3.14864e-06	1.70477e-05	7.54071e-06	7.66766e-06	8.16665e-06	4.33672e-05	1.164e-05	1.17016e-05	2.25087e-05	1.14196e-05	9.89468e-06	8.23876e-05	6.94898e-05	8.42127e-07	1.89075e-05	1.11027e-05	1.49449e-05	1.02669e-05	3.15208e-06	7.66304e-06	1.01884e-06	6.28179e-06	4.16693e-06	1.34053e-05	1.49098e-05	1.05653e-05	2.0135e-05	4.50069e-05	3.39452e-05	3.34661e-05	4.17179e-05	9.03121e-07	1.35884e-05	2.93156e-05	8.43912e-06	1.78886e-05	2.69613e-05	8.62748e-07	2.45038e-05
2.0162e-06	3.36649e-06	2.808e-05	6.6323e-07	1.5122e-05	4.59071e-06	2.08639e-05	2.28606e-05	6.13266e-07	4.44767e-06	2.02263e-06	3.21953e-06	1.73496e-05	7.46181e-06	7.28138e-06	8.85656e-06	4.2239e-05	1.23722e-05	1.13754e-05	2.24309e-05	1.17296e-05	9.8125e-06	8.133e-05	7.066e-05	7.75872e-07	1.88057e-05	1.11967e-05	1.51766e-05	9.83828e-06	3.26019e-06	7.58302e-06	1.04133e-06	6.45339e-06	3.94076e-06	1.32378e-05	1.49842e-05	1.08438e-05	1.96858e-05	4.49211e-05	3.44069e-05	3.34354e-05	4.17604e-05	8.61472e-07	1.37776e-05	2.9125e-05	8.21453e-06	1.85073e-05	2.65686e-05	8.54947e-07	2.43231e-05
1.99113e-06	3.14906e-06	2.82625e-05	5.05554e-07	1.50818e-05	4.53225e-06	2.03011e-05	2.33219e-05	7.92736e-07	4.40284e-06	2.13839e-06	3.29694e-06	1.76509e-05	7.36977e-06	6.89602e-06	9.57331e-06	4.10708e-05	1.31051e-05	1.10801e-05	2.23265e-05	1.2044e-05	9.75602e-06	8.02631e-05	7.1784e-05	7.62447e-07	1.86658e-05	1.13237e-05	1.53856e-05	9.41755e-06	3.36663e-06	7.5079e-06	1.06377e-06	6.6256e-06	3.71878e-06	1.30576e-05	1.50577e-05	1.11315e-05	1.92446e-05	4.48225e-05	3.48617e-05	3.3441e-05	4.17588e-05	8.45761e-07	1.3951e-05	2.89474e-05	7.98422e-06	1.9143e-05	2.61423e-05	8.83079e-07	2.41119e-05
1.95575e-06	2.96156e-06	2.83915e-05	3.88714e-07	1.49998e-05	4.51519e-06	1.97407e-05	2.37478e-05	9.97909e-07	4.34415e-06	2.26801e-06	3.38112e-06	1.79503e-05	7.26462e-06	6.51344e-06	1.03135e-05	3.98669e-05	1.38352e-05	1.08176e-05	2.21951e-05	1.23625e-05	9.72444e-06	7.91901e-05	7.28581e-05	8.03006e-07	1.84886e-05	1.14831e-05	1.55719e-05	9.00571e-06	3.47073e-06	7.43785e-06	1.08651e-06	6.79744e-06	3.50153e-06	1.28658e-05	1.51293e-05	1.1429e-05	1.8811e-05	4.47125e-05	3.53078e-05	3.34842e-05	4.17123e-05	8.56093e-07	1.4109e-05	2.87825e-05	7.74899e-06	1.9794e-05	2.56841e-05	9.46218e-07	2.38709e-05
1.90995e-06	2.80416e-06	2.84674e-05	3.12385e-07	1.48773e-05	4.53667e-06	1.91872e-05	2.41356e-05	1.22912e-06	4.2716e-06	2.41194e-06	3.47235e-06	1.82467e-05	7.1465e-06	6.13545e-06	1.10736e-05	3.86314e-05	1.4559e-05	1.059e-05	2.20364e-05	1.26847e-05	9.71704e-06	7.81141e-05	7.38791e-05	8.98465e-07	1.8275e-05	1.16739e-05	1.57352e-05	8.60371e-06	3.57189e-06	7.37295e-06	1.1099e-06	6.96791e-06	3.28949e-06	1.26633e-05	1.51976e-05	1.17366e-05	1.83845e-05	4.4592e-05	3.5744e-05	3.3566e-05	4.16202e-05	8.92414e-07	1.42522e-05	2.86296e-05	7.5098e-06	2.04583e-05	2.51957e-05	1.04329e-06	2.36009e-05
1.85381e-06	2.6768e-06	2.84908e-05	2.7599e-07	1.47156e-05	4.59366e-06	1.86448e-05	2.44825e-05	1.48655e-06	4.1853e-06	2.57057e-06	3.5709e-06	1.85385e-05	7.01565e-06	5.76386e-06	1.18501e-05	3.73688e-05	1.52729e-05	1.03991e-05	2.18504e-05	1.301e-05	9.73318e-06	7.70379e-05	7.4844e-05	1.0495e-06	1.80258e-05	1.18952e-05	1.58757e-05	8.21236e-06	3.66959e-06	7.31325e-06	1.13432e-06	7.13608e-06	3.08311e-06	1.24511e-05	1.52615e-05	1.20547e-05	1.79649e-05	4.4462e-05	3.6169e-05	3.36873e-05	4.1482e-05	9.54514e-07	1.43815e-05	2.84883e-05	7.26775e-06	2.11337e-05	2.46792e-05	1.17308e-06	2.33032e-05
1.78759e-06	2.57917e-06	2.84625e-05	2.78717e-07	1.45164e-05	4.68299e-06	1.81178e-05	2.4786e-05	1.77018e-06	4.08548e-06	2.7442e-06	3.67704e-06	1.88245e-05	6.87239e-06	5.40041e-06	1.26392e-05	3.60836e-05	1.59735e-05	1.02464e-05	2.16369e-05	1.33378e-05	9.77231e-06	7.59641e-05	7.575e-05	1.25653e-06	1.77425e-05	1.21457e-05	1.59937e-05	7.83238e-06	3.76338e-06	7.25869e-06	1.16014e-06	7.30101e-06	2.88281e-06	1.22301e-05	1.53198e-05	1.23837e-05	1.7552e-05	4.43235e-05	3.65819e-05	3.38486e-05	4.12974e-05	1.04203e-06	1.44978e-05	2.83576e-05	7.02406e-06	2.1818e-05	2.41366e-05	1.33424e-06	2.29787e-05
1.71173e-06	2.51076e-06	2.83839e-05	3.19522e-07	1.42814e-05	4.80134e-06	1.76103e-05	2.50439e-05	2.07982e-06	3.9725e-06	2.93311e-06	3.79107e-06	1.91031e-05	6.71715e-06	5.04681e-06	1.34375e-05	3.47801e-05	1.66574e-05	1.01334e-05	2.13962e-05	1.36675e-05	9.83397e-06	7.48954e-05	7.65946e-05	1.51977e-06	1.74265e-05	1.24239e-05	1.60896e-05	7.46438e-06	3.85294e-06	7.20918e-06	1.18773e-06	7.46183e-06	2.68895e-06	1.20015e-05	1.53714e-05	1.27238e-05	1.71456e-05	4.4177e-05	3.69818e-05	3.40502e-05	4.10665e-05	1.15443e-06	1.46021e-05	2.82366e-05	6.78009e-06	2.25088e-05	2.35701e-05	1.52529e-06	2.26288e-05
1.62683e-06	2.47083e-06	2.82562e-05	3.97147e-07	1.40128e-05	4.9453e-06	1.71264e-05	2.52543e-05	2.41509e-06	3.84681e-06	3.13746e-06	3.91325e-06	1.93728e-05	6.55045e-06	4.70468e-06	1.42412e-05	3.34629e-05	1.73214e-05	1.00614e-05	2.11288e-05	1.39982e-05	9.91779e-06	7.38338e-05	7.73757e-05	1.83913e-06	1.70794e-05	1.27284e-05	1.61638e-05	7.10885e-06	3.93798e-06	7.16457e-06	1.21749e-06	7.61769e-06	2.50187e-06	1.17662e-05	1.5415e-05	1.30753e-05	1.67457e-05	4.40233e-05	3.73681e-05	3.42921e-05	4.07895e-05	1.29106e-06	1.46956e-05	2.81242e-05	6.53731e-06	2.32038e-05	2.29821e-05	1.74463e-06	2.22548e-05
1.53366e-06	2.45843e-06	2.80811e-05	5.10131e-07	1.37127e-05	5.1114e-06	1.66698e-05	2.54153e-05	2.77541e-06	3.70903e-06	3.35736e-06	4.04388e-06	1.96322e-05	6.37291e-06	4.37557e-06	1.50467e-05	3.21364e-05	1.79622e-05	1.00312e-05	2.0835e-05	1.43291e-05	1.00235e-05	7.27815e-05	7.80914e-05	2.21434e-06	1.6703e-05	1.30575e-05	1.62171e-05	6.76617e-06	4.01835e-06	7.12462e-06	1.24979e-06	7.7678e-06	2.32184e-06	1.15256e-05	1.54497e-05	1.34381e-05	1.63524e-05	4.38627e-05	3.77404e-05	3.45741e-05	4.0467e-05	1.45112e-06	1.47795e-05	2.80191e-05	6.29728e-06	2.39003e-05	2.23749e-05	1.99055e-06	2.18583e-05
1.43316e-06	2.47244e-06	2.78607e-05	6.56828e-07	1.33835e-05	5.29612e-06	1.62442e-05	2.55256e-05	3.16003e-06	3.55986e-06	3.59284e-06	4.18322e-06	1.98798e-05	6.18524e-06	4.06095e-06	1.58503e-05	3.08052e-05	1.8577e-05	1.00437e-05	2.05157e-05	1.46592e-05	1.01509e-05	7.17403e-05	7.87401e-05	2.64487e-06	1.62992e-05	1.34092e-05	1.62503e-05	6.43662e-06	4.09393e-06	7.08906e-06	1.28499e-06	7.91141e-06	2.14909e-06	1.12805e-05	1.54744e-05	1.38124e-05	1.59657e-05	4.36957e-05	3.80985e-05	3.48956e-05	4.00996e-05	1.63364e-06	1.48553e-05	2.79199e-05	6.06167e-06	2.45958e-05	2.17512e-05	2.26124e-06	2.14407e-05
1.3264e-06	2.51153e-06	2.75969e-05	8.35423e-07	1.30278e-05	5.4959e-06	1.5853e-05	2.5584e-05	3.56798e-06	3.40013e-06	3.84387e-06	4.33153e-06	2.0114e-05	5.98823e-06	3.76218e-06	1.66486e-05	2.94736e-05	1.91629e-05	1.00995e-05	2.01717e-05	1.49873e-05	1.03e-05	7.07118e-05	7.93205e-05	3.12994e-06	1.58702e-05	1.37816e-05	1.62643e-05	6.12036e-06	4.16474e-06	7.05756e-06	1.32345e-06	8.04783e-06	1.98382e-06	1.10322e-05	1.54879e-05	1.4198e-05	1.55859e-05	4.35224e-05	3.84424e-05	3.5256e-05	3.96883e-05	1.83757e-06	1.49245e-05	2.78252e-05	5.83221e-06	2.52876e-05	2.11134e-05	2.5548e-06	2.10039e-05
1.2146e-06	2.57421e-06	2.72921e-05	1.04395e-06	1.26481e-05	5.70721e-06	1.54993e-05	2.55898e-05	3.99811e-06	3.23081e-06	4.11033e-06	4.48907e-06	2.03332e-05	5.78275e-06	3.48052e-06	1.7438e-05	2.81461e-05	1.97171e-05	1.01987e-05	1.98042e-05	1.53124e-05	1.04707e-05	6.96975e-05	7.98317e-05	3.66859e-06	1.54182e-05	1.41725e-05	1.62601e-05	5.81746e-06	4.23083e-06	7.02976e-06	1.36551e-06	8.17646e-06	1.82618e-06	1.07818e-05	1.54895e-05	1.45947e-05	1.52135e-05	4.33429e-05	3.87723e-05	3.56543e-05	3.92343e-05	2.0617e-06	1.49886e-05	2.77334e-05	5.61071e-06	2.59731e-05	2.04643e-05	2.86925e-06	2.05494e-05
[truncated: 376 more rows]
[truncated: 974 more columns]

## Sheet: Fig1a_Spectral_Evolution
-70	-70	-70	-70	-70	-70	-70	-70	-70	-70	-70	-70	-70	-70	-70	-70	-70	-70	-70	-70	-70	-70	-70	-70	-70	-70	-70	-70	-70	-70	-70	-70	-70	-70	-70	-70	-70	-70	-70	-70	-70	-70	-70	-70	-70	-70	-70	-70	-70	-70
-70	-70	-70	-70	-70	-70	-70	-70	-70	-70	-70	-70	-70	-70	-70	-70	-70	-70	-70	-70	-70	-70	-70	-70	-70	-70	-70	-70	-70	-70	-70	-70	-70	-70	-70	-70	-70	-70	-70	-70	-70	-70	-70	-70	-70	-70	-70	-70	-70	-70
[truncated: 999 more rows]
[truncated: 974 more columns]

## Sheet: Fig1a_Temporal_Input
Temporal intensity in W (Input)
[truncated: 1,025 more rows]

## Sheet: Fig1a_Spectral_Input
Spectral intensity in dB (Input)
[truncated: 1,025 more rows]

## Sheet: Fig1a_Temporal_output
Temporal intensity in W (Output)
[truncated: 1,025 more rows]

## Sheet: Fig1a_Spectral_Output
Spectral intensity in dB (Output)
[truncated: 1,025 more rows]

[truncated: 6 more sheets: Fig1b_Temporal_Evolution, Fig1b_Spectral_Evolution, Fig1b_Temporal_Input, Fig1b_Spectral_Input, Fig1b_Temporal_Output, Fig1b_Spectral_Output]
