# Supplementary material for: Deep learning prediction of noise-driven nonlinear instabilities in fibre optics
Source: Nat Commun. 2025 Aug 21;16:7800. doi: 10.1038/s41467-025-62713-x (PMC12371006; doi:10.1038/s41467-025-62713-x)
Supplement: Supplementary file 3 — Source Data [file 41467_2025_62713_MOESM3_ESM.zip › Source_Data_File/Data_Figure3.xlsx]

## Sheet: Fig3a
Output spectrum prediction - 2 seeds (Spectral intensity in dB - Normalized)
Wavelength (nm)	Simulation #1	ANN prediction #1	Simulation #2	ANN prediction #2
1577.51	-48.7309	-47.334	-49.9539	-50
1577.48	-48.7462	-47.4778	-49.9534	-50
1577.44	-48.7338	-47.6732	-49.9535	-50
1577.41	-48.7156	-47.7173	-49.9536	-50
1577.37	-48.6717	-47.787	-49.954	-50
1577.34	-48.6246	-47.9076	-49.9533	-50
1577.3	-48.5665	-47.9886	-49.9521	-50
1577.27	-48.4994	-48.0944	-49.9497	-50
1577.24	-48.4217	-48.2678	-49.9499	-50
1577.2	-48.3294	-48.3095	-49.9485	-50
1577.17	-48.243	-48.3093	-49.9468	-50
1577.13	-48.1405	-48.3471	-49.9451	-50
1577.1	-48.0195	-48.3799	-49.9445	-50
1577.06	-47.8959	-48.2477	-49.944	-50
1577.03	-47.7635	-48.1818	-49.943	-50
1576.99	-47.6072	-48.0533	-49.942	-50
1576.96	-47.4339	-47.885	-49.9421	-50
1576.92	-47.2549	-47.6373	-49.941	-50
1576.89	-47.0629	-47.3912	-49.9414	-50
1576.86	-46.8611	-47.1297	-49.9397	-50
1576.82	-46.6325	-46.935	-49.9408	-50
1576.79	-46.4083	-46.666	-49.9396	-50
1576.75	-46.1725	-46.4548	-49.9384	-50
1576.72	-45.9364	-46.1376	-49.9375	-50
1576.68	-45.7085	-45.9899	-49.9383	-50
1576.65	-45.4875	-45.7268	-49.9366	-50
1576.61	-45.2717	-45.4792	-49.9355	-50
1576.58	-45.0931	-45.3022	-49.9328	-50
1576.54	-44.9084	-45.149	-49.931	-50
1576.51	-44.7692	-44.9389	-49.9272	-50
1576.48	-44.6395	-44.8618	-49.9254	-50
1576.44	-44.5357	-44.6976	-49.9231	-50
1576.41	-44.4781	-44.6631	-49.9209	-50
1576.37	-44.4412	-44.5683	-49.9182	-50
1576.34	-44.4185	-44.5148	-49.9156	-50
1576.3	-44.4408	-44.4583	-49.9137	-50
1576.27	-44.4594	-44.4421	-49.912	-50
1576.23	-44.5067	-44.4343	-49.9083	-50
1576.2	-44.5663	-44.4867	-49.9085	-50
1576.16	-44.6316	-44.5366	-49.908	-50
1576.13	-44.6843	-44.5831	-49.9079	-50
1576.1	-44.7482	-44.6431	-49.9102	-50
1576.06	-44.7965	-44.6833	-49.9099	-50
1576.03	-44.8395	-44.7814	-49.9116	-50
1575.99	-44.8558	-44.8644	-49.9124	-50
1575.96	-44.8508	-44.9481	-49.9126	-50
1575.92	-44.831	-44.8952	-49.9143	-50
1575.89	-44.7992	-44.9563	-49.9146	-50
1575.85	-44.74	-44.9843	-49.9165	-50
1575.82	-44.6476	-44.9409	-49.9173	-50
1575.78	-44.5441	-44.8571	-49.9178	-50
1575.75	-44.4195	-44.8165	-49.9177	-50
1575.72	-44.3027	-44.7679	-49.9141	-50
1575.68	-44.1802	-44.6452	-49.9142	-50
1575.65	-44.0476	-44.5228	-49.912	-50
1575.61	-43.9143	-44.4356	-49.9087	-50
1575.58	-43.787	-44.2964	-49.907	-50
1575.54	-43.6584	-44.1566	-49.9009	-50
1575.51	-43.5375	-44.063	-49.8957	-50
1575.47	-43.4011	-43.9069	-49.8888	-50
1575.44	-43.2919	-43.8507	-49.8801	-50
1575.4	-43.1924	-43.7907	-49.8736	-50
1575.37	-43.0993	-43.6698	-49.8613	-50
1575.34	-43.0189	-43.6978	-49.8519	-50
1575.3	-42.9357	-43.5527	-49.8411	-50
1575.27	-42.8748	-43.5237	-49.8285	-50
1575.23	-42.8421	-43.482	-49.8141	-50
1575.2	-42.8245	-43.4808	-49.7996	-50
1575.16	-42.8418	-43.4763	-49.7838	-50
1575.13	-42.8731	-43.4559	-49.7666	-50
1575.09	-42.9287	-43.4268	-49.7487	-50
1575.06	-42.9909	-43.5217	-49.7319	-50
1575.03	-43.0819	-43.5146	-49.7102	-50
1574.99	-43.171	-43.5703	-49.6882	-50
1574.96	-43.2843	-43.618	-49.6651	-50
1574.92	-43.4163	-43.6683	-49.642	-50
1574.89	-43.5371	-43.6818	-49.6148	-50
1574.85	-43.6662	-43.8107	-49.5885	-50
1574.82	-43.7814	-43.8449	-49.5617	-50
1574.78	-43.8906	-43.9153	-49.5321	-50
1574.75	-44.0067	-43.9636	-49.4959	-50
1574.72	-44.0968	-44.0404	-49.4622	-50
1574.68	-44.1632	-44.1026	-49.4246	-50
1574.65	-44.2295	-44.1489	-49.3802	-50
1574.61	-44.2743	-44.2224	-49.3374	-50
1574.58	-44.304	-44.2948	-49.2978	-50
1574.54	-44.309	-44.3593	-49.2455	-50
1574.51	-44.3376	-44.3775	-49.1919	-49.8368
1574.47	-44.3144	-44.4299	-49.1377	-49.9067
1574.44	-44.3188	-44.4366	-49.0845	-49.7697
1574.41	-44.3049	-44.4911	-49.0267	-49.7259
1574.37	-44.3092	-44.4849	-48.9668	-49.5752
1574.34	-44.3062	-44.5397	-48.902	-49.5604
1574.3	-44.296	-44.5188	-48.8331	-49.4313
1574.27	-44.3054	-44.5347	-48.7717	-49.4129
1574.23	-44.3089	-44.5675	-48.7041	-49.3254
1574.2	-44.3133	-44.6202	-48.6276	-49.2744
1574.16	-44.3144	-44.6593	-48.5547	-49.1765
1574.13	-44.3088	-44.673	-48.4835	-49.1224
1574.1	-44.315	-44.7478	-48.4043	-49.0448
1574.06	-44.3009	-44.767	-48.3404	-49.0139
1574.03	-44.2692	-44.7301	-48.2732	-49.0436
1573.99	-44.2495	-44.7074	-48.2022	-48.9615
1573.96	-44.2121	-44.6863	-48.1413	-48.8188
1573.92	-44.1636	-44.6496	-48.0868	-48.8049
1573.89	-44.0905	-44.6094	-48.0382	-48.6992
1573.85	-43.9887	-44.5448	-47.9853	-48.6234
1573.82	-43.8807	-44.4246	-47.9436	-48.5647
1573.79	-43.7757	-44.2285	-47.9082	-48.4753
1573.75	-43.6194	-44.0947	-47.8863	-48.5031
1573.72	-43.4623	-43.9095	-47.8559	-48.4356
1573.68	-43.2921	-43.6501	-47.8416	-48.2973
1573.65	-43.0965	-43.439	-47.8194	-48.3103
1573.61	-42.8851	-43.1477	-47.8053	-48.1459
1573.58	-42.6725	-42.9302	-47.7922	-48.138
1573.54	-42.4419	-42.6054	-47.7913	-48.1463
1573.51	-42.2139	-42.3828	-47.7769	-48.007
1573.48	-41.9976	-42.0512	-47.7711	-47.9821
1573.44	-41.7982	-41.7853	-47.7639	-47.9157
1573.41	-41.5898	-41.4969	-47.7559	-47.9032
1573.37	-41.4212	-41.2929	-47.7468	-47.8324
1573.34	-41.2634	-41.0578	-47.7335	-47.8519
1573.3	-41.1259	-40.8204	-47.7164	-47.8072
1573.27	-41.0173	-40.591	-47.7007	-47.8112
1573.23	-40.9313	-40.4417	-47.6813	-47.8164
1573.2	-40.8793	-40.3665	-47.6522	-47.7664
1573.17	-40.8673	-40.2367	-47.6312	-47.8344
1573.13	-40.892	-40.1993	-47.6065	-47.756
1573.1	-40.9556	-40.2479	-47.576	-47.8421
1573.06	-41.0344	-40.2273	-47.5332	-47.7766
1573.03	-41.1418	-40.3353	-47.5123	-47.7336
1572.99	-41.2737	-40.4502	-47.4605	-47.8106
1572.96	-41.401	-40.5936	-47.4316	-47.7476
1572.93	-41.553	-40.8101	-47.4038	-47.734
1572.89	-41.6661	-41.0184	-47.3537	-47.6945
1572.86	-41.7746	-41.2238	-47.322	-47.6447
1572.82	-41.8485	-41.456	-47.2928	-47.4964
1572.79	-41.8713	-41.6885	-47.2511	-47.5335
1572.75	-41.8678	-41.8063	-47.2117	-47.5447
1572.72	-41.8053	-41.8523	-47.1683	-47.3422
1572.68	-41.6819	-41.7899	-47.1303	-47.3685
1572.65	-41.5025	-41.697	-47.082	-47.3489
1572.62	-41.2516	-41.428	-47.0302	-47.2875
1572.58	-40.9465	-41.0682	-46.9934	-47.3026
1572.55	-40.5813	-40.6559	-46.9492	-47.1851
1572.51	-40.1778	-40.176	-46.8937	-47.2338
1572.48	-39.7256	-39.7181	-46.8558	-47.0977
1572.44	-39.2468	-39.2186	-46.8013	-47.1135
1572.41	-38.7302	-38.7257	-46.7444	-47.055
1572.38	-38.2251	-38.2711	-46.701	-46.8369
1572.34	-37.7256	-37.8045	-46.644	-46.8971
1572.31	-37.2308	-37.3983	-46.5691	-46.8149
1572.27	-36.7685	-37.0488	-46.5094	-46.7344
1572.24	-36.3168	-36.6662	-46.4271	-46.6132
1572.2	-35.9072	-36.3963	-46.345	-46.5326
1572.17	-35.55	-36.113	-46.2782	-46.4137
1572.13	-35.236	-35.8836	-46.1882	-46.395
1572.1	-34.9947	-35.707	-46.0938	-46.2295
1572.07	-34.8274	-35.5313	-46.005	-46.0274
1572.03	-34.7169	-35.4199	-45.9178	-46.0205
1572	-34.684	-35.3134	-45.82	-45.7927
1571.96	-34.7135	-35.2586	-45.715	-45.7186
1571.93	-34.784	-35.2487	-45.6115	-45.5808
1571.89	-34.9475	-35.2833	-45.5083	-45.4496
1571.86	-35.1568	-35.3424	-45.3964	-45.2803
1571.83	-35.4104	-35.4466	-45.2933	-45.1891
1571.79	-35.7101	-35.6124	-45.1766	-44.9879
1571.76	-36.0537	-35.8008	-45.0624	-44.8602
1571.72	-36.4142	-36.062	-44.9427	-44.7679
1571.69	-36.804	-36.324	-44.8458	-44.6606
1571.65	-37.1857	-36.6145	-44.7217	-44.546
1571.62	-37.5627	-36.9897	-44.6033	-44.4782
1571.59	-37.9183	-37.3443	-44.4791	-44.3822
1571.55	-38.2415	-37.7434	-44.3661	-44.3442
1571.52	-38.5229	-38.0944	-44.2534	-44.2142
1571.48	-38.7471	-38.4553	-44.1391	-44.1552
1571.45	-38.9217	-38.7168	-44.0106	-44.0583
1571.41	-39.0257	-38.9729	-43.8806	-43.9609
1571.38	-39.0659	-39.0968	-43.76	-43.874
1571.35	-39.0382	-39.1867	-43.6332	-43.7404
1571.31	-38.9704	-39.1933	-43.504	-43.6612
1571.28	-38.8679	-39.0953	-43.3722	-43.5164
1571.24	-38.7277	-38.961	-43.2383	-43.3948
1571.21	-38.5461	-38.7992	-43.1175	-43.241
1571.17	-38.3646	-38.5849	-42.9758	-43.0921
1571.14	-38.1759	-38.4242	-42.8396	-42.9242
1571.1	-37.9885	-38.2261	-42.6946	-42.7926
1571.07	-37.7836	-38.0775	-42.5589	-42.6457
1571.04	-37.6142	-37.9565	-42.4	-42.4662
1571	-37.4484	-37.8088	-42.2346	-42.312
1570.97	-37.3172	-37.759	-42.0746	-42.1457
1570.93	-37.2187	-37.7028	-41.9068	-41.9938
1570.9	-37.1523	-37.6777	-41.733	-41.8828
1570.86	-37.1307	-37.6662	-41.5878	-41.7693
1570.83	-37.1385	-37.6257	-41.4203	-41.6708
1570.8	-37.2024	-37.6332	-41.2759	-41.5373
1570.76	-37.2919	-37.6731	-41.159	-41.4509
1570.73	-37.4277	-37.7037	-41.0373	-41.3962
1570.69	-37.6091	-37.7787	-40.966	-41.3337
1570.66	-37.8068	-37.8195	-40.8868	-41.3491
1570.62	-38.0292	-37.8631	-40.8388	-41.323
1570.59	-38.2679	-37.9797	-40.8014	-41.3091
1570.56	-38.5166	-38.0921	-40.7892	-41.2858
1570.52	-38.768	-38.1659	-40.7857	-41.3035
1570.49	-39.0218	-38.3413	-40.7954	-41.2994
1570.45	-39.2475	-38.4735	-40.8144	-41.2695
1570.42	-39.4694	-38.6	-40.8348	-41.2418
1570.38	-39.6667	-38.8166	-40.835	-41.1643
1570.35	-39.8508	-38.9999	-40.8428	-41.0381
1570.32	-39.9938	-39.208	-40.8506	-40.9682
1570.28	-40.1391	-39.3844	-40.84	-40.8397
1570.25	-40.2378	-39.6019	-40.811	-40.7391
1570.21	-40.3281	-39.7939	-40.7721	-40.5412
1570.18	-40.3798	-40.0107	-40.7008	-40.4436
1570.14	-40.4208	-40.2286	-40.6166	-40.3058
1570.11	-40.4379	-40.318	-40.5016	-40.1938
1570.08	-40.4488	-40.4824	-40.382	-40.0364
1570.04	-40.4407	-40.546	-40.247	-39.9145
1570.01	-40.4131	-40.6239	-40.0944	-39.8059
1569.97	-40.3921	-40.6155	-39.9394	-39.7303
1569.94	-40.334	-40.6085	-39.7903	-39.6497
1569.91	-40.2679	-40.6049	-39.6646	-39.5254
1569.87	-40.1995	-40.5177	-39.5527	-39.4996
1569.84	-40.1158	-40.4237	-39.4696	-39.4242
1569.8	-40.006	-40.3363	-39.4081	-39.3854
1569.77	-39.8661	-40.1798	-39.3672	-39.3543
1569.73	-39.7079	-39.9895	-39.3718	-39.3466
1569.7	-39.5301	-39.7668	-39.3852	-39.3787
1569.67	-39.2941	-39.492	-39.442	-39.4104
1569.63	-39.0297	-39.1695	-39.506	-39.4738
1569.6	-38.7127	-38.8214	-39.5922	-39.566
1569.56	-38.3529	-38.4304	-39.6896	-39.6735
1569.53	-37.9483	-38.0356	-39.7801	-39.803
1569.49	-37.5125	-37.5666	-39.888	-39.8964
1569.46	-37.0386	-37.0924	-39.9898	-39.9915
1569.43	-36.5452	-36.6079	-40.0863	-40.1842
1569.39	-36.0249	-36.0946	-40.18	-40.2351
1569.36	-35.4714	-35.5737	-40.2703	-40.2988
1569.32	-34.9162	-35.0392	-40.3597	-40.3918
1569.29	-34.3345	-34.4966	-40.4285	-40.4113
1569.25	-33.7546	-33.9395	-40.4835	-40.4789
1569.22	-33.1916	-33.3783	-40.5223	-40.4152
1569.19	-32.6456	-32.8122	-40.5543	-40.4106
1569.15	-32.1188	-32.2662	-40.5743	-40.4125
1569.12	-31.6189	-31.7048	-40.5754	-40.3915
1569.08	-31.139	-31.1852	-40.5529	-40.3649
1569.05	-30.6946	-30.6662	-40.5262	-40.3431
1569.01	-30.2763	-30.1878	-40.4882	-40.343
1568.98	-29.8908	-29.7208	-40.4327	-40.2685
1568.95	-29.5312	-29.3122	-40.3657	-40.263
1568.91	-29.2136	-28.929	-40.3194	-40.232
1568.88	-28.9084	-28.6092	-40.2399	-40.1581
1568.84	-28.6497	-28.3344	-40.1703	-40.1101
1568.81	-28.4021	-28.1122	-40.0723	-39.991
1568.78	-28.2273	-27.9413	-39.9706	-39.9062
1568.74	-28.0954	-27.8294	-39.8472	-39.7845
1568.71	-28.0322	-27.7793	-39.7191	-39.6193
1568.67	-28.0135	-27.793	-39.5724	-39.4393
1568.64	-28.0871	-27.8875	-39.4178	-39.2307
1568.6	-28.2362	-28.0295	-39.2365	-39.0285
1568.57	-28.476	-28.2546	-39.0494	-38.8205
1568.54	-28.8017	-28.5574	-38.8342	-38.5837
1568.5	-29.2538	-28.9316	-38.6202	-38.3416
1568.47	-29.7619	-29.3865	-38.4017	-38.0595
1568.43	-30.3332	-29.9225	-38.1405	-37.7711
1568.4	-30.9307	-30.515	-37.8901	-37.4882
1568.37	-31.515	-31.1643	-37.6306	-37.1921
1568.33	-32.0224	-31.8058	-37.382	-36.952
1568.3	-32.4581	-32.4107	-37.1328	-36.6529
1568.26	-32.7344	-32.8343	-36.8752	-36.4383
1568.23	-32.8721	-33.0375	-36.6184	-36.1908
1568.19	-32.8102	-32.923	-36.3939	-35.9597
1568.16	-32.5711	-32.5247	-36.1718	-35.748
1568.13	-32.1713	-31.9354	-35.9491	-35.5582
1568.09	-31.6338	-31.211	-35.7546	-35.3974
1568.06	-30.9863	-30.4829	-35.556	-35.2612
1568.02	-30.2865	-29.7796	-35.3963	-35.1783
1567.99	-29.5585	-29.1513	-35.241	-35.0206
1567.96	-28.8656	-28.5878	-35.0968	-34.9383
1567.92	-28.2321	-28.1012	-34.9692	-34.8459
1567.89	-27.6648	-27.6827	-34.8394	-34.752
1567.85	-27.1933	-27.3269	-34.713	-34.6641
1567.82	-26.8027	-27.032	-34.5812	-34.5464
1567.78	-26.4885	-26.7784	-34.4291	-34.4222
1567.75	-26.2499	-26.5624	-34.2528	-34.297
1567.72	-26.0768	-26.3959	-34.0613	-34.1214
1567.68	-25.9516	-26.2626	-33.8161	-33.9292
1567.65	-25.8893	-26.1481	-33.5953	-33.6996
1567.61	-25.8568	-26.0875	-33.3337	-33.4369
1567.58	-25.8654	-26.0482	-33.0745	-33.1653
1567.55	-25.9261	-26.058	-32.8269	-32.8621
1567.51	-26.0191	-26.1042	-32.5792	-32.5508
1567.48	-26.15	-26.2005	-32.3597	-32.2282
1567.44	-26.3249	-26.3427	-32.1305	-31.9162
1567.41	-26.5748	-26.5366	-31.9247	-31.5798
1567.37	-26.892	-26.787	-31.7372	-31.2911
1567.34	-27.281	-27.0885	-31.5675	-30.9976
1567.31	-27.75	-27.4561	-31.4099	-30.7438
1567.27	-28.2998	-27.8831	-31.2695	-30.5627
1567.24	-28.9225	-28.3619	-31.1567	-30.4033
1567.2	-29.5645	-28.9216	-31.027	-30.2805
1567.17	-30.2309	-29.5121	-30.9246	-30.2281
1567.14	-30.8949	-30.1435	-30.8599	-30.2185
1567.1	-31.4881	-30.8183	-30.7942	-30.2658
1567.07	-32.0291	-31.4746	-30.7951	-30.3951
1567.03	-32.4784	-32.0985	-30.8099	-30.5519
1567	-32.8062	-32.6419	-30.8671	-30.758
1566.96	-33.0311	-33.0239	-30.9598	-31.007
1566.93	-33.1471	-33.2747	-31.0842	-31.2681
1566.9	-33.1827	-33.3606	-31.1914	-31.5096
1566.86	-33.1399	-33.3315	-31.3216	-31.7358
1566.83	-33.0458	-33.2226	-31.4344	-31.9051
1566.79	-32.9405	-33.0961	-31.544	-31.9848
1566.76	-32.8505	-32.9771	-31.624	-31.9803
1566.73	-32.8011	-32.9095	-31.6889	-31.8813
1566.69	-32.8097	-32.8924	-31.728	-31.7311
1566.66	-32.8707	-32.936	-31.7144	-31.5433
1566.62	-32.9929	-33.0125	-31.6555	-31.3312
1566.59	-33.1495	-33.1514	-31.547	-31.1302
1566.56	-33.3373	-33.303	-31.3816	-30.9745
1566.52	-33.5477	-33.4769	-31.2037	-30.8349
1566.49	-33.7742	-33.6466	-31.0005	-30.7468
1566.45	-33.9863	-33.7942	-30.806	-30.6778
1566.42	-34.1873	-33.9052	-30.6222	-30.6316
1566.38	-34.3653	-33.9748	-30.4561	-30.5993
1566.35	-34.545	-34.0317	-30.3229	-30.5658
1566.32	-34.7052	-34.0611	-30.2125	-30.5184
1566.28	-34.8392	-34.0673	-30.1236	-30.4678
1566.25	-34.9813	-34.0444	-30.0731	-30.4008
1566.21	-35.1027	-34.0153	-30.0592	-30.3399
1566.18	-35.2326	-33.9993	-30.0856	-30.2899
1566.15	-35.3221	-33.9941	-30.1547	-30.2629
1566.11	-35.4027	-33.9812	-30.2612	-30.265
1566.08	-35.4559	-34.0302	-30.4171	-30.3287
1566.04	-35.4734	-34.0841	-30.5952	-30.4292
1566.01	-35.4536	-34.178	-30.8102	-30.5672
1565.98	-35.3925	-34.2978	-31.046	-30.7655
1565.94	-35.3057	-34.4388	-31.2831	-31.0089
1565.91	-35.1794	-34.6216	-31.5256	-31.2765
1565.87	-35.0496	-34.7946	-31.7934	-31.5816
1565.84	-34.906	-34.9795	-32.0324	-31.8872
1565.81	-34.7695	-35.1289	-32.2668	-32.1991
1565.77	-34.6534	-35.2495	-32.5088	-32.4869
1565.74	-34.5557	-35.2808	-32.744	-32.7341
1565.7	-34.493	-35.2564	-32.9689	-32.939
1565.67	-34.4529	-35.1849	-33.1725	-33.0961
1565.63	-34.4388	-35.0669	-33.3465	-33.2105
1565.6	-34.43	-34.9337	-33.4967	-33.307
1565.57	-34.4101	-34.7737	-33.6204	-33.3566
1565.53	-34.3988	-34.5974	-33.6968	-33.4098
1565.5	-34.3788	-34.4675	-33.7638	-33.4542
1565.46	-34.3356	-34.3737	-33.7764	-33.5124
1565.43	-34.2544	-34.2734	-33.7575	-33.532
1565.4	-34.1495	-34.1739	-33.6926	-33.5523
1565.36	-33.9524	-34.0802	-33.592	-33.5627
1565.33	-33.6751	-33.8766	-33.4477	-33.5147
1565.29	-33.2939	-33.5693	-33.3132	-33.4157
1565.26	-32.7939	-33.0626	-33.1228	-33.2508
1565.23	-32.1604	-32.3921	-32.9064	-33.0647
1565.19	-31.4053	-31.5452	-32.6804	-32.8106
1565.16	-30.5406	-30.5345	-32.434	-32.5178
1565.12	-29.5855	-29.4614	-32.1729	-32.2232
1565.09	-28.5542	-28.3542	-31.8813	-31.8864
1565.06	-27.4704	-27.2448	-31.5601	-31.5265
1565.02	-26.3795	-26.1452	-31.2163	-31.1642
1564.99	-25.305	-25.0925	-30.8595	-30.7975
1564.95	-24.2518	-24.0802	-30.4869	-30.4088
1564.92	-23.2418	-23.1091	-30.1105	-30.0092
1564.89	-22.2975	-22.2015	-29.7	-29.6268
1564.85	-21.4077	-21.3217	-29.3083	-29.2486
1564.82	-20.5791	-20.499	-28.8889	-28.8563
1564.78	-19.8188	-19.7146	-28.5073	-28.4929
1564.75	-19.1093	-18.9823	-28.1404	-28.1204
1564.72	-18.4623	-18.2964	-27.7877	-27.7797
1564.68	-17.8728	-17.6633	-27.481	-27.4763
1564.65	-17.3158	-17.0786	-27.2076	-27.1914
1564.61	-16.8039	-16.5394	-26.9717	-26.9644
1564.58	-16.3318	-16.064	-26.744	-26.7044
1564.55	-15.9061	-15.6345	-26.5623	-26.5318
1564.51	-15.5146	-15.2503	-26.3944	-26.3066
1564.48	-15.1568	-14.9369	-26.2734	-26.1455
1564.44	-14.8556	-14.6736	-26.1576	-25.9831
1564.41	-14.6208	-14.4827	-26.0608	-25.8454
1564.38	-14.4752	-14.3684	-25.9664	-25.7233
1564.34	-14.3832	-14.3387	-25.8406	-25.5777
1564.31	-14.3816	-14.3822	-25.6652	-25.4496
1564.27	-14.4535	-14.4716	-25.4328	-25.2301
1564.24	-14.6006	-14.5937	-25.1316	-24.9749
1564.21	-14.7874	-14.7461	-24.7975	-24.6692
1564.17	-15.0067	-14.9643	-24.4506	-24.2776
1564.14	-15.2656	-15.2559	-24.0181	-23.8412
1564.1	-15.5945	-15.6368	-23.5341	-23.2892
1564.07	-16.0016	-16.0926	-22.9765	-22.6722
1564.04	-16.5146	-16.6381	-22.2925	-22.0215
1564	-17.1443	-17.2649	-21.5714	-21.3607
1563.97	-17.8481	-18.0038	-20.866	-20.6774
1563.93	-18.6788	-18.8607	-20.1994	-20.0174
1563.9	-19.7026	-19.8355	-19.6636	-19.3957
1563.87	-20.8699	-20.9086	-19.2292	-18.8089
1563.83	-22.0226	-21.9262	-18.8315	-18.289
1563.8	-22.8562	-22.6288	-18.4132	-17.8316
1563.76	-23.1141	-22.73	-17.9452	-17.454
1563.73	-22.7111	-22.2233	-17.4881	-17.1357
1563.7	-21.8013	-21.3919	-17.0606	-16.8744
1563.66	-20.7516	-20.5174	-16.7769	-16.6755
1563.63	-19.7817	-19.819	-16.5542	-16.5369
1563.59	-19.1004	-19.3211	-16.3462	-16.471
1563.56	-18.7449	-19.0401	-16.1845	-16.4829
1563.53	-18.6843	-18.9556	-16.1152	-16.5615
1563.49	-18.8387	-19.0082	-16.1869	-16.7128
1563.46	-19.1164	-19.1649	-16.4499	-16.9118
1563.42	-19.4074	-19.3496	-16.8558	-17.1773
1563.39	-19.6219	-19.5375	-17.3208	-17.5081
1563.36	-19.7563	-19.6793	-17.8123	-17.9438
1563.32	-19.8488	-19.7666	-18.2961	-18.4447
1563.29	-19.8924	-19.8056	-18.7634	-19.0062
1563.25	-19.903	-19.8103	-19.2098	-19.5606
1563.22	-19.9078	-19.8221	-19.6013	-20.0662
1563.19	-19.8937	-19.8549	-19.9194	-20.4518
1563.15	-19.8249	-19.904	-20.0438	-20.6897
1563.12	-19.7334	-19.9692	-19.9918	-20.7261
1563.08	-19.7001	-20.0411	-19.8624	-20.602
1563.05	-19.7694	-20.129	-19.8063	-20.451
1563.02	-19.9395	-20.2515	-20.0166	-20.382
1562.98	-20.2218	-20.408	-20.5368	-20.4681
1562.95	-20.5452	-20.5771	-21.3015	-20.7738
1562.91	-20.8796	-20.7931	-22.2049	-21.3112
1562.88	-21.244	-21.0334	-22.9836	-22.0447
1562.85	-21.6359	-21.3042	-23.5274	-22.873
1562.81	-22.0807	-21.6607	-23.8405	-23.6816
1562.78	-22.5704	-22.101	-23.9897	-24.3032
1562.74	-23.0904	-22.6468	-23.9994	-24.5776
1562.71	-23.6871	-23.288	-23.9685	-24.6048
1562.68	-24.3505	-24.0562	-23.9535	-24.4395
1562.64	-25.0978	-24.9287	-23.9547	-24.218
1562.61	-25.903	-25.8492	-23.9553	-24.0009
1562.57	-26.7551	-26.7976	-23.9328	-23.832
1562.54	-27.6346	-27.7599	-23.9269	-23.6943
1562.51	-28.4925	-28.6193	-23.9763	-23.6439
1562.47	-29.2976	-29.4029	-24.0717	-23.6898
1562.44	-30.0159	-30.0544	-24.1466	-23.805
1562.41	-30.6467	-30.6009	-24.2134	-23.9759
1562.37	-31.1906	-31.0658	-24.2745	-24.1684
1562.34	-31.6419	-31.4046	-24.3333	-24.3761
1562.3	-32.0147	-31.7508	-24.4624	-24.5958
1562.27	-32.336	-32.05	-24.6406	-24.8771
1562.24	-32.6256	-32.3141	-24.9424	-25.2103
1562.2	-32.8715	-32.5152	-25.3608	-25.611
1562.17	-33.1113	-32.7274	-25.9037	-26.1359
1562.13	-33.3266	-32.9902	-26.5571	-26.7055
1562.1	-33.4868	-33.105	-27.3362	-27.4065
1562.07	-33.6047	-33.371	-28.17	-28.1583
1562.03	-33.667	-33.5155	-29.093	-28.9595
1562	-33.6706	-33.6661	-30.0346	-29.83
1561.96	-33.6216	-33.7822	-30.9735	-30.691
1561.93	-33.4861	-33.8403	-31.8211	-31.5058
1561.9	-33.3068	-33.8436	-32.6367	-32.3817
1561.86	-33.0638	-33.7636	-33.3482	-33.1913
1561.83	-32.7564	-33.6383	-33.9454	-33.762
1561.79	-32.4165	-33.4189	-34.3891	-34.486
1561.76	-31.9998	-33.0723	-34.6848	-34.9378
1561.73	-31.5278	-32.6394	-34.8699	-35.2432
1561.69	-31.0507	-32.1141	-34.9466	-35.4414
1561.66	-30.5324	-31.615	-34.915	-35.433
1561.63	-29.9902	-31.0191	-34.8662	-35.3407
1561.59	-29.4413	-30.349	-34.709	-35.2623
1561.56	-28.8997	-29.6884	-34.5333	-35.048
1561.52	-28.3678	-29.0547	-34.3404	-34.8455
1561.49	-27.8721	-28.4525	-34.0836	-34.5987
1561.46	-27.43	-27.8806	-33.8469	-34.3193
1561.42	-27.0104	-27.3137	-33.5979	-34.0761
1561.39	-26.6372	-26.8282	-33.3221	-33.8404
1561.35	-26.3174	-26.4283	-33.0412	-33.4358
1561.32	-26.0537	-26.0411	-32.7653	-33.1191
1561.29	-25.8567	-25.7186	-32.4828	-32.7458
1561.25	-25.707	-25.4802	-32.2215	-32.3696
1561.22	-25.6051	-25.3094	-31.9418	-32.0373
1561.18	-25.5647	-25.1984	-31.7046	-31.7129
1561.15	-25.5723	-25.1518	-31.4857	-31.4656
1561.12	-25.6436	-25.1911	-31.2972	-31.2445
1561.08	-25.7742	-25.2629	-31.1338	-31.0841
1561.05	-25.9727	-25.4169	-31.0928	-31.0121
1561.02	-26.2544	-25.6703	-31.1444	-31.0664
1560.98	-26.6629	-26.0281	-31.3181	-31.2608
1560.95	-27.2432	-26.4858	-31.6593	-31.6619
1560.91	-28.0367	-27.217	-32.1375	-32.2634
1560.88	-29.0446	-28.1936	-32.5738	-32.8123
1560.85	-30.0862	-29.5046	-32.578	-32.7392
1560.81	-30.6319	-30.7994	-31.54	-31.3903
1560.78	-29.8939	-30.3754	-29.1782	-28.8656
1560.74	-27.4878	-27.4951	-26.1103	-25.9265
1560.71	-24.124	-23.8886	-23.1902	-23.0655
1560.68	-20.747	-20.5834	-20.5497	-20.4313
1560.64	-17.7641	-17.6805	-18.1271	-18.0283
1560.61	-15.1975	-15.1526	-15.8591	-15.8202
1560.58	-12.9453	-12.9261	-13.7396	-13.7653
1560.54	-10.9453	-10.9313	-11.7579	-11.8446
1560.51	-9.16005	-9.14284	-9.96642	-10.0424
1560.47	-7.54944	-7.53262	-8.2706	-8.33857
1560.44	-6.08581	-6.0861	-6.68374	-6.74795
1560.41	-4.77922	-4.79033	-5.21953	-5.27258
1560.37	-3.55939	-3.63476	-3.83467	-3.91677
1560.34	-2.50023	-2.6074	-2.60943	-2.69088
1560.3	-1.62424	-1.74157	-1.58828	-1.63945
1560.27	-1.00142	-1.1202	-0.852587	-0.85507
1560.24	-0.753802	-0.856321	-0.470267	-0.442514
1560.2	-0.907778	-0.985677	-0.468886	-0.433476
1560.17	-1.32696	-1.38686	-0.747386	-0.726815
1560.14	-1.99994	-2.0743	-1.32929	-1.34953
1560.1	-3.66589	-3.73016	-2.82006	-2.87878
1560.07	-7.28493	-7.38472	-5.98097	-6.07597
1560.03	-11.044	-11.1715	-9.09144	-9.2754
1560	-10.8354	-10.9225	-9.2793	-9.42947
1559.97	-11.0125	-11.1567	-9.07761	-9.26908
1559.93	-7.26134	-7.36868	-5.96742	-6.07445
1559.9	-3.61408	-3.7165	-2.80418	-2.8822
1559.86	-1.9342	-2.05612	-1.31211	-1.34725
1559.83	-1.25978	-1.36043	-0.739211	-0.718048
1559.8	-0.89905	-0.955594	-0.468413	-0.419335
1559.76	-0.815291	-0.830915	-0.474169	-0.426608
1559.73	-1.09965	-1.10762	-0.875518	-0.840963
1559.7	-1.74176	-1.75819	-1.63541	-1.63437
1559.66	-2.67156	-2.67747	-2.70614	-2.70247
1559.63	-3.78383	-3.78306	-3.93098	-3.95289
1559.59	-5.0739	-5.04594	-5.32424	-5.34376
1559.56	-6.50043	-6.46492	-6.83139	-6.85517
1559.53	-8.09972	-8.04063	-8.43944	-8.47415
1559.49	-9.7962	-9.74832	-10.1177	-10.1831
1559.46	-11.6075	-11.5533	-11.8619	-11.9548
1559.43	-13.4539	-13.3909	-13.721	-13.7756
1559.39	-15.2577	-15.1907	-15.5935	-15.635
1559.36	-16.9614	-16.8776	-17.4991	-17.5547
1559.32	-18.4943	-18.3757	-19.5022	-19.5552
1559.29	-19.8172	-19.6623	-21.5684	-21.6501
1559.26	-20.9187	-20.7591	-23.7351	-23.8355
1559.22	-21.6704	-21.6857	-26.0505	-26.0624
1559.19	-22.2377	-22.4709	-28.3369	-28.1774
1559.15	-22.8621	-23.1317	-30.0084	-29.9032
1559.12	-23.5217	-23.6463	-30.844	-30.9622
1559.09	-24.0803	-24.0014	-31.1117	-31.3658
1559.05	-24.4667	-24.2233	-31.0957	-31.3354
1559.02	-24.6825	-24.325	-31.0043	-31.1824
1558.99	-24.7776	-24.3503	-30.9376	-31.032
1558.95	-24.804	-24.3347	-30.9432	-30.961
1558.92	-24.8235	-24.3159	-31.0184	-30.9795
1558.88	-24.8367	-24.3078	-31.1732	-31.1062
1558.85	-24.8858	-24.3309	-31.363	-31.2827
1558.82	-24.9674	-24.4066	-31.6177	-31.5291
1558.78	-25.0925	-24.5276	-31.8878	-31.8292
1558.75	-25.2623	-24.7023	-32.1685	-32.1567
1558.72	-25.4925	-24.9453	-32.4771	-32.5282
1558.68	-25.773	-25.2459	-32.7772	-32.9073
1558.65	-26.0975	-25.605	-33.057	-33.2868
1558.61	-26.4826	-26.0332	-33.3408	-33.6722
1558.58	-26.9177	-26.5395	-33.6054	-34.0302
1558.55	-27.3896	-27.1002	-33.84	-34.3202
1558.51	-27.9041	-27.7366	-34.0598	-34.602
1558.48	-28.4464	-28.4183	-34.2576	-34.7998
1558.45	-29.007	-29.1703	-34.4557	-34.946
1558.41	-29.5852	-29.9635	-34.6035	-35.0861
1558.38	-30.1764	-30.799	-34.7362	-35.1294
1558.34	-30.7558	-31.6339	-34.8478	-35.1709
1558.31	-31.304	-32.4482	-34.9068	-35.154
1558.28	-31.8457	-33.2386	-34.9082	-35.0696
1558.24	-32.3217	-33.9002	-34.8275	-34.9018
1558.21	-32.7597	-34.4017	-34.6601	-34.5902
1558.18	-33.1368	-34.7497	-34.3565	-34.1235
1558.14	-33.453	-34.9335	-33.9159	-33.5092
1558.11	-33.6988	-34.9647	-33.3081	-32.7412
1558.07	-33.9029	-34.9068	-32.5644	-31.9325
1558.04	-34.0429	-34.8074	-31.6921	-31.0558
1558.01	-34.131	-34.6624	-30.7112	-30.1822
1557.97	-34.1814	-34.5456	-29.7154	-29.3192
1557.94	-34.2286	-34.4182	-28.7356	-28.5014
1557.91	-34.2545	-34.3346	-27.7864	-27.7208
1557.87	-34.2741	-34.2725	-26.911	-27.0011
1557.84	-34.2366	-34.2672	-26.1323	-26.3579
1557.8	-34.1549	-34.2445	-25.4811	-25.7776
1557.77	-34.0152	-34.2501	-24.9566	-25.28
1557.74	-33.8167	-34.1872	-24.5877	-24.8649
1557.7	-33.5325	-34.0519	-24.3436	-24.5272
1557.67	-33.148	-33.7626	-24.1881	-24.2696
1557.64	-32.6511	-33.2579	-24.0932	-24.0755
1557.6	-32.027	-32.5412	-24.0758	-23.9413
1557.57	-31.273	-31.5924	-24.0765	-23.8371
1557.53	-30.4036	-30.5068	-24.113	-23.7571
1557.5	-29.4324	-29.3481	-24.119	-23.6827
1557.47	-28.372	-28.188	-24.1099	-23.6256
1557.43	-27.2805	-27.0796	-24.0174	-23.6128
1557.4	-26.1447	-26.0444	-23.9075	-23.6854
1557.37	-25.0675	-25.1025	-23.8751	-23.8775
1557.33	-24.087	-24.257	-23.9133	-24.2346
1557.3	-23.2001	-23.5056	-24.0462	-24.7625
1557.27	-22.4669	-22.8482	-24.2567	-25.4221
1557.23	-21.8867	-22.2776	-24.5555	-26.082
1557.2	-21.4533	-21.7946	-24.8758	-26.4641
1557.16	-21.1947	-21.3852	-25.1513	-26.2739
1557.13	-20.997	-21.0463	-25.1278	-25.4886
1557.1	-20.7634	-20.7681	-24.6275	-24.3872
1557.06	-20.5723	-20.5412	-23.724	-23.262
1557.03	-20.4391	-20.3553	-22.5687	-22.2832
1557	-20.3288	-20.1945	-21.4454	-21.5084
1556.96	-20.139	-20.0497	-20.5439	-20.9412
1556.93	-19.8881	-19.9061	-19.9363	-20.5257
1556.89	-19.6117	-19.7655	-19.6719	-20.2261
1556.86	-19.3745	-19.6246	-19.6381	-19.9715
1556.83	-19.2014	-19.5063	-19.6715	-19.7118
1556.79	-19.101	-19.4264	-19.6205	-19.4129
1556.76	-19.0927	-19.3973	-19.4381	-19.0646
1556.73	-19.1495	-19.4501	-19.1227	-18.6758
1556.69	-19.2885	-19.6073	-18.6592	-18.2705
1556.66	-19.5713	-19.8871	-18.1869	-17.8753
1556.62	-20.0905	-20.3238	-17.7641	-17.508
1556.59	-20.8693	-20.9478	-17.4032	-17.1836
1556.56	-21.8767	-21.7931	-17.0583	-16.9018
1556.52	-23.0408	-22.8688	-16.7475	-16.6756
1556.49	-24.2556	-24.1764	-16.4935	-16.5126
1556.46	-25.3005	-25.5402	-16.3829	-16.4192
1556.42	-25.9813	-26.5121	-16.4349	-16.4027
1556.39	-26.1199	-26.4437	-16.613	-16.4678
1556.36	-25.6775	-25.3412	-16.842	-16.6254
1556.32	-24.6237	-23.8172	-17.0946	-16.8708
1556.29	-23.1317	-22.3446	-17.4097	-17.2078
1556.25	-21.5715	-21.0942	-17.7848	-17.6321
1556.22	-20.2523	-20.0799	-18.2477	-18.1464
1556.19	-19.2746	-19.2769	-18.8145	-18.7291
1556.15	-18.5951	-18.6396	-19.4682	-19.3737
1556.12	-18.1434	-18.1243	-20.1994	-20.0635
1556.09	-17.8004	-17.7009	-20.9793	-20.7747
1556.05	-17.4738	-17.3217	-21.7336	-21.4891
1556.02	-17.1249	-16.9704	-22.4666	-22.184
1555.99	-16.7775	-16.6251	-23.0904	-22.8326
1555.95	-16.4371	-16.277	-23.6485	-23.4134
1555.92	-16.0728	-15.9277	-24.1556	-23.9167
1555.88	-15.6808	-15.5871	-24.5977	-24.3319
1555.85	-15.3038	-15.258	-24.9378	-24.6719
1555.82	-15.0089	-14.9553	-25.1925	-24.9549
1555.78	-14.7855	-14.6976	-25.3761	-25.1957
1555.75	-14.5851	-14.494	-25.5154	-25.3925
1555.72	-14.4262	-14.3551	-25.6251	-25.5688
1555.68	-14.3422	-14.2913	-25.7212	-25.7399
1555.65	-14.3758	-14.3086	-25.8177	-25.8964
1555.62	-14.4635	-14.4076	-25.9508	-26.0576
1555.58	-14.6362	-14.597	-26.1177	-26.233
1555.55	-14.8933	-14.8709	-26.3509	-26.4258
1555.51	-15.2725	-15.2284	-26.5931	-26.6131
1555.48	-15.7691	-15.6691	-26.8338	-26.8384
1555.45	-16.3585	-16.1926	-27.0777	-27.0705
1555.41	-17.0206	-16.7906	-27.3109	-27.3269
1555.38	-17.7474	-17.4653	-27.5906	-27.626
1555.35	-18.5657	-18.2121	-27.8932	-27.9463
1555.31	-19.4467	-19.0329	-28.2245	-28.2964
1555.28	-20.4089	-19.9261	-28.5868	-28.6745
1555.25	-21.4347	-20.8804	-28.9674	-29.0493
1555.21	-22.5079	-21.9016	-29.3596	-29.4596
1555.18	-23.6141	-22.9804	-29.7694	-29.8564
1555.14	-24.7466	-24.1046	-30.1801	-30.2672
1555.11	-25.8608	-25.264	-30.6016	-30.6149
1555.08	-26.9507	-26.4189	-31.0058	-30.9783
1555.04	-27.9629	-27.5546	-31.3993	-31.3222
1555.01	-28.8725	-28.6012	-31.7783	-31.6331
1554.98	-29.6726	-29.5223	-32.1336	-31.9173
1554.94	-30.319	-30.2603	-32.4725	-32.2126
1554.91	-30.8228	-30.8013	-32.7856	-32.4966
1554.88	-31.1733	-31.1862	-33.0598	-32.7843
1554.84	-31.384	-31.4073	-33.2994	-33.0497
1554.81	-31.4848	-31.5357	-33.4991	-33.3179
1554.77	-31.5159	-31.6048	-33.673	-33.5647
1554.74	-31.4955	-31.6629	-33.81	-33.7805
1554.71	-31.4651	-31.7302	-33.946	-33.9553
1554.67	-31.4511	-31.7966	-34.0514	-34.049
1554.64	-31.4642	-31.9039	-34.1366	-34.0575
1554.61	-31.5408	-32.0523	-34.1813	-33.963
1554.57	-31.6592	-32.2452	-34.1733	-33.8339
1554.54	-31.8181	-32.4611	-34.1197	-33.6183
1554.51	-32.0091	-32.756	-33.9813	-33.3875
1554.47	-32.2367	-33.0668	-33.7691	-33.1197
1554.44	-32.4849	-33.4617	-33.4958	-32.8454
1554.41	-32.744	-33.8749	-33.1717	-32.596
1554.37	-32.9974	-34.3646	-32.7863	-32.3452
1554.34	-33.2641	-34.8663	-32.3581	-32.0974
1554.3	-33.5209	-35.3742	-31.9188	-31.8271
1554.27	-33.7796	-35.8981	-31.4811	-31.5665
1554.24	-34.0093	-36.3088	-31.067	-31.2754
1554.2	-34.2171	-36.6323	-30.6798	-30.9903
1554.17	-34.4028	-36.8051	-30.3345	-30.7032
1554.14	-34.5421	-36.7749	-30.016	-30.4256
1554.1	-34.6615	-36.5942	-29.7736	-30.1747
1554.07	-34.7291	-36.3299	-29.563	-29.9465
1554.04	-34.7631	-35.9161	-29.4249	-29.7639
1554	-34.7529	-35.4884	-29.3408	-29.6519
1553.97	-34.7084	-35.0371	-29.3077	-29.5921
1553.94	-34.6166	-34.636	-29.3436	-29.6022
1553.9	-34.5116	-34.2375	-29.4315	-29.7012
1553.87	-34.3675	-33.9154	-29.5632	-29.8527
1553.83	-34.2226	-33.6424	-29.7296	-30.0564
1553.8	-34.0817	-33.4131	-29.9253	-30.3206
1553.77	-33.9447	-33.2573	-30.1443	-30.601
1553.73	-33.866	-33.1432	-30.3469	-30.8974
1553.7	-33.8196	-33.1215	-30.5387	-31.1356
1553.67	-33.8368	-33.1515	-30.7211	-31.3286
1553.63	-33.9166	-33.256	-30.8594	-31.4443
1553.6	-34.0658	-33.4549	-30.981	-31.4677
1553.57	-34.2649	-33.7272	-31.0741	-31.394
1553.53	-34.5209	-34.059	-31.1519	-31.2987
1553.5	-34.8012	-34.4952	-31.2038	-31.1463
1553.47	-35.0627	-34.9523	-31.2203	-30.9869
1553.43	-35.307	-35.4258	-31.2051	-30.8395
1553.4	-35.4679	-35.8365	-31.138	-30.7041
1553.37	-35.5628	-36.1506	-31.0153	-30.5577
1553.33	-35.53	-36.1523	-30.8497	-30.4664
1553.3	-35.3726	-35.9051	-30.6791	-30.3618
1553.26	-35.0865	-35.371	-30.4713	-30.2518
1553.23	-34.674	-34.6508	-30.2777	-30.1173
1553.2	-34.1433	-33.8397	-30.1233	-29.9684
1553.16	-33.4894	-33.0104	-29.9926	-29.8114
1553.13	-32.7662	-32.1795	-29.8946	-29.6418
1553.1	-32.0002	-31.4185	-29.8317	-29.4809
1553.06	-31.2102	-30.7175	-29.7925	-29.3164
1553.03	-30.434	-30.0556	-29.7908	-29.1775
1553	-29.7062	-29.4445	-29.8272	-29.0852
1552.96	-29.0192	-28.8885	-29.8606	-29.0457
1552.93	-28.3914	-28.3457	-29.9319	-29.054
1552.9	-27.8124	-27.8531	-29.9932	-29.1018
1552.86	-27.3178	-27.365	-30.0945	-29.2165
1552.83	-26.8577	-26.9045	-30.2038	-29.3772
1552.8	-26.4508	-26.4773	-30.3288	-29.5731
1552.76	-26.1174	-26.0791	-30.5007	-29.8484
1552.73	-25.8204	-25.7172	-30.6966	-30.141
1552.69	-25.5745	-25.4039	-30.937	-30.4421
1552.66	-25.3543	-25.1493	-31.1924	-30.7944
1552.63	-25.1897	-24.9564	-31.447	-31.132
1552.59	-25.0573	-24.8239	-31.7264	-31.4708
1552.56	-24.9871	-24.7635	-31.9774	-31.789
1552.53	-24.986	-24.7878	-32.2516	-32.081
1552.49	-25.0584	-24.8902	-32.4939	-32.3609
1552.46	-25.2082	-25.066	-32.7113	-32.5944
1552.43	-25.4492	-25.3388	-32.9139	-32.7896
1552.39	-25.8046	-25.6946	-33.1018	-32.9559
1552.36	-26.2673	-26.1389	-33.2611	-33.1101
1552.33	-26.807	-26.6591	-33.4018	-33.2207
1552.29	-27.451	-27.2827	-33.5109	-33.3528
1552.26	-28.1487	-27.9777	-33.622	-33.461
1552.23	-28.8722	-28.7125	-33.7256	-33.5715
1552.19	-29.5467	-29.4814	-33.8425	-33.6688
1552.16	-30.1794	-30.2261	-33.9577	-33.7972
1552.13	-30.7142	-30.87	-34.0806	-33.9408
1552.09	-31.1078	-31.3091	-34.2116	-34.06
1552.06	-31.3523	-31.5112	-34.3513	-34.1893
1552.02	-31.4322	-31.4327	-34.4952	-34.3634
1551.99	-31.3507	-31.147	-34.6665	-34.5304
1551.96	-31.1247	-30.725	-34.855	-34.7213
1551.92	-30.772	-30.2291	-35.0607	-34.9229
1551.89	-30.3281	-29.7379	-35.2853	-35.1277
1551.86	-29.8419	-29.2467	-35.5203	-35.3671
1551.82	-29.326	-28.7918	-35.7555	-35.6077
1551.79	-28.8279	-28.3877	-35.995	-35.872
1551.76	-28.3474	-28.0103	-36.2156	-36.1566
1551.72	-27.9208	-27.678	-36.438	-36.4172
1551.69	-27.5454	-27.3809	-36.6752	-36.6921
1551.66	-27.2222	-27.1078	-36.8972	-36.9339
1551.62	-26.9492	-26.8595	-37.1374	-37.1816
1551.59	-26.729	-26.6477	-37.3634	-37.4713
1551.56	-26.5585	-26.4567	-37.6013	-37.7108
1551.52	-26.4485	-26.3065	-37.8297	-37.9183
1551.49	-26.3889	-26.2058	-38.044	-38.1374
1551.46	-26.3874	-26.1374	-38.2716	-38.3664
1551.42	-26.4443	-26.1165	-38.4738	-38.5749
1551.39	-26.5486	-26.1446	-38.6477	-38.7759
1551.36	-26.7082	-26.2263	-38.8157	-38.9531
1551.32	-26.9053	-26.3662	-38.9494	-39.1644
1551.29	-27.1463	-26.548	-39.0693	-39.3103
1551.26	-27.4387	-26.8082	-39.1665	-39.4066
1551.22	-27.7686	-27.1166	-39.2632	-39.5638
1551.19	-28.16	-27.4877	-39.3277	-39.6299
1551.15	-28.6019	-27.9188	-39.3897	-39.6916
1551.12	-29.0859	-28.4074	-39.4386	-39.7013
1551.09	-29.6489	-28.9567	-39.4852	-39.7011
1551.05	-30.2685	-29.5562	-39.4931	-39.6395
1551.02	-30.9101	-30.2171	-39.4899	-39.5934
1550.99	-31.6041	-30.9193	-39.4742	-39.5233
1550.95	-32.3128	-31.6693	-39.4521	-39.3844
1550.92	-33.0305	-32.4668	-39.3861	-39.2845
1550.89	-33.7508	-33.2963	-39.299	-39.1337
1550.85	-34.464	-34.1297	-39.1928	-39.0507
1550.82	-35.1598	-34.954	-39.0689	-38.9134
1550.79	-35.8345	-35.7558	-38.9465	-38.7683
1550.75	-36.467	-36.5361	-38.7917	-38.658
1550.72	-37.0582	-37.1663	-38.6403	-38.5426
1550.69	-37.5841	-37.7026	-38.4778	-38.3803
1550.65	-38.0339	-38.1252	-38.3163	-38.2561
1550.62	-38.4116	-38.4383	-38.1434	-38.1696
1550.59	-38.7214	-38.6594	-38.007	-38.0548
1550.55	-38.9534	-38.7722	-37.8589	-37.9545
1550.52	-39.1387	-38.8629	-37.7462	-37.888
1550.49	-39.2624	-38.9318	-37.6497	-37.8678
1550.45	-39.3623	-38.9758	-37.5992	-37.8378
1550.42	-39.4274	-39.0862	-37.5691	-37.8731
1550.39	-39.4669	-39.1746	-37.5723	-37.9104
1550.35	-39.4988	-39.2966	-37.614	-37.9581
1550.32	-39.5119	-39.4145	-37.6752	-38.0475
1550.29	-39.5261	-39.6174	-37.7593	-38.1881
1550.25	-39.5279	-39.8162	-37.8604	-38.2675
1550.22	-39.5344	-40.0095	-37.9671	-38.3841
1550.19	-39.5435	-40.1791	-38.1026	-38.4989
1550.15	-39.521	-40.3615	-38.2175	-38.6041
1550.12	-39.5118	-40.4951	-38.3479	-38.689
1550.09	-39.4892	-40.5804	-38.4599	-38.7615
1550.05	-39.4438	-40.5859	-38.5674	-38.8003
1550.02	-39.3869	-40.5623	-38.6626	-38.8458
1549.99	-39.2942	-40.4107	-38.7554	-38.8649
1549.95	-39.183	-40.232	-38.8224	-38.8814
1549.92	-39.0432	-39.9174	-38.8872	-38.8708
1549.89	-38.8721	-39.6024	-38.9167	-38.8844
1549.85	-38.6667	-39.2136	-38.9596	-38.8823
1549.82	-38.4586	-38.8034	-38.994	-38.8726
1549.79	-38.2165	-38.4324	-39.0069	-38.8406
1549.75	-37.9683	-38.0336	-39.014	-38.8656
1549.72	-37.7176	-37.6773	-39.0231	-38.8739
1549.68	-37.4685	-37.3206	-39.0392	-38.8715
1549.65	-37.2401	-36.9737	-39.0536	-38.8855
1549.62	-37.0273	-36.6889	-39.0483	-38.9101
1549.58	-36.8406	-36.4739	-39.0584	-38.944
1549.55	-36.6761	-36.2733	-39.0652	-38.9482
1549.52	-36.5434	-36.1288	-39.0746	-39.0092
1549.48	-36.4659	-35.9993	-39.1068	-39.0756
1549.45	-36.4218	-35.9621	-39.1328	-39.1101
1549.42	-36.4198	-35.9976	-39.1833	-39.2232
1549.38	-36.4599	-36.0713	-39.2363	-39.2901
1549.35	-36.5395	-36.18	-39.3145	-39.4481
1549.32	-36.6616	-36.3496	-39.4114	-39.5615
1549.28	-36.8034	-36.5766	-39.5316	-39.6873
1549.25	-36.958	-36.8287	-39.6447	-39.8315
1549.22	-37.1533	-37.1379	-39.7812	-39.9519
1549.18	-37.3333	-37.4694	-39.9356	-40.1622
1549.15	-37.5117	-37.7855	-40.0618	-40.3476
1549.12	-37.6943	-38.0491	-40.224	-40.5148
1549.08	-37.8282	-38.2883	-40.3669	-40.6172
1549.05	-37.9527	-38.4531	-40.5145	-40.8064
1549.02	-38.0248	-38.5538	-40.6375	-40.873
1548.98	-38.0669	-38.4886	-40.7738	-41.0269
1548.95	-38.0414	-38.3132	-40.9094	-41.138
1548.92	-37.961	-38.0793	-41.0525	-41.1844
1548.88	-37.8109	-37.7589	-41.1816	-41.3156
1548.85	-37.6271	-37.3708	-41.3186	-41.3551
1548.82	-37.3488	-36.9482	-41.4561	-41.4667
1548.78	-37.0354	-36.5221	-41.5957	-41.5388
1548.75	-36.6731	-36.1171	-41.7344	-41.6381
1548.72	-36.286	-35.6838	-41.8673	-41.7038
1548.68	-35.8664	-35.2731	-42.0136	-41.8152
1548.65	-35.4587	-34.8846	-42.1428	-41.9327
1548.62	-35.0536	-34.5418	-42.295	-41.9749
1548.58	-34.6478	-34.188	-42.4081	-42.1213
1548.55	-34.2889	-33.879	-42.5496	-42.249
1548.52	-33.9277	-33.6071	-42.6926	-42.3684
1548.48	-33.6089	-33.3495	-42.8169	-42.509
1548.45	-33.3166	-33.1305	-42.9428	-42.6193
1548.42	-33.0709	-32.9658	-43.0811	-42.7222
1548.38	-32.8878	-32.8381	-43.1965	-42.9042
1548.35	-32.7371	-32.7667	-43.309	-43.0103
1548.32	-32.6476	-32.7173	-43.4069	-43.1988
1548.28	-32.6131	-32.733	-43.5257	-43.3467
1548.25	-32.6601	-32.8094	-43.6284	-43.482
1548.22	-32.7448	-32.9097	-43.7234	-43.6084
1548.18	-32.8893	-33.0905	-43.813	-43.7461
1548.15	-33.1054	-33.3171	-43.9053	-43.8865
1548.12	-33.3722	-33.5709	-43.9994	-44.0543
1548.08	-33.682	-33.8967	-44.0868	-44.1175
1548.05	-34.0407	-34.2661	-44.1827	-44.2701
1548.02	-34.4174	-34.688	-44.2422	-44.393
1547.98	-34.8427	-35.1192	-44.3201	-44.5301
1547.95	-35.255	-35.5877	-44.4034	-44.6746
1547.92	-35.6816	-36.0595	-44.4714	-44.7652
1547.88	-36.1139	-36.542	-44.5425	-44.893
1547.85	-36.5064	-36.9975	-44.6047	-44.9586
1547.82	-36.8794	-37.3775	-44.6718	-45.0674
1547.78	-37.218	-37.7288	-44.738	-45.1383
1547.75	-37.5101	-37.9418	-44.8013	-45.1985
1547.72	-37.7689	-38.1136	-44.8624	-45.3332
1547.68	-37.9645	-38.1737	-44.9199	-45.398
1547.65	-38.1016	-38.1381	-44.9874	-45.4133
1547.62	-38.1836	-38.0458	-45.0319	-45.4786
1547.58	-38.2146	-37.9081	-45.0875	-45.4623
1547.55	-38.1865	-37.7088	-45.1355	-45.5056
1547.52	-38.1174	-37.5507	-45.1882	-45.5321
1547.49	-37.9981	-37.3721	-45.2214	-45.6052
1547.45	-37.8423	-37.1907	-45.2508	-45.5809
1547.42	-37.6853	-37.0211	-45.2743	-45.5336
1547.39	-37.5131	-36.8863	-45.311	-45.5802
1547.35	-37.3501	-36.7801	-45.3279	-45.4827
1547.32	-37.2029	-36.6721	-45.3448	-45.5067
1547.29	-37.1002	-36.6168	-45.3563	-45.4681
1547.25	-37.0385	-36.5925	-45.3559	-45.4948
1547.22	-37.0057	-36.5885	-45.3795	-45.46
1547.19	-37.0337	-36.628	-45.3714	-45.4105
1547.15	-37.1107	-36.6666	-45.3747	-45.4228
1547.12	-37.2182	-36.7677	-45.3595	-45.3829
1547.09	-37.3882	-36.8892	-45.353	-45.3958
1547.05	-37.5903	-37.0594	-45.3424	-45.4132
1547.02	-37.8114	-37.2367	-45.3318	-45.3536
1546.99	-38.0569	-37.5163	-45.3157	-45.3628
1546.95	-38.3406	-37.7567	-45.2943	-45.3896
1546.92	-38.6395	-38.0567	-45.2666	-45.4196
1546.89	-38.9464	-38.4243	-45.2314	-45.4272
1546.85	-39.2814	-38.7667	-45.218	-45.4863
1546.82	-39.6245	-39.194	-45.2006	-45.4754
1546.79	-39.9607	-39.6028	-45.1882	-45.5704
1546.75	-40.2934	-40.0817	-45.1822	-45.5686
1546.72	-40.6386	-40.4734	-45.1702	-45.6234
1546.69	-40.9688	-40.9116	-45.1799	-45.6911
1546.65	-41.2832	-41.3451	-45.182	-45.6484
1546.62	-41.5629	-41.6839	-45.2053	-45.8204
1546.59	-41.8249	-42.0311	-45.2166	-45.7778
1546.55	-42.0672	-42.3474	-45.2435	-45.8442
1546.52	-42.2767	-42.5641	-45.2793	-45.9352
1546.49	-42.4604	-42.7873	-45.329	-45.9366
1546.45	-42.6086	-42.8589	-45.377	-45.9466
1546.42	-42.7454	-42.9341	-45.4396	-46.0361
1546.39	-42.8437	-43.0259	-45.5119	-45.9998
1546.35	-42.9434	-42.9952	-45.5708	-46.0737
1546.32	-43.0179	-43.0368	-45.6491	-46.1026
1546.29	-43.0773	-43.0226	-45.7125	-46.1477
1546.25	-43.1266	-43.001	-45.8138	-46.2
1546.22	-43.1555	-43.0619	-45.8855	-46.28
1546.19	-43.1846	-43.0398	-45.9853	-46.2812
1546.15	-43.2071	-43.0416	-46.0739	-46.2957
1546.12	-43.234	-43.0593	-46.1524	-46.3562
1546.09	-43.2427	-43.0973	-46.2493	-46.4916
1546.06	-43.239	-43.1166	-46.327	-46.458
1546.02	-43.2467	-43.1221	-46.4181	-46.5379
1545.99	-43.2414	-43.1207	-46.5005	-46.7171
1545.96	-43.2119	-43.1712	-46.5961	-46.7114
1545.92	-43.1924	-43.1226	-46.6609	-46.7648
1545.89	-43.1585	-43.1527	-46.7355	-46.9441
1545.86	-43.1062	-43.1075	-46.8159	-46.9865
1545.82	-43.0582	-43.0965	-46.8958	-47.0662
1545.79	-42.9845	-42.9953	-46.9738	-47.1495
1545.76	-42.889	-42.9159	-47.0435	-47.1972
1545.72	-42.7728	-42.8371	-47.114	-47.3229
1545.69	-42.6424	-42.7071	-47.1967	-47.363
1545.66	-42.4931	-42.5967	-47.2675	-47.4819
1545.62	-42.3233	-42.4147	-47.3384	-47.5942
1545.59	-42.1492	-42.2524	-47.4077	-47.7331
1545.56	-41.9553	-42.1159	-47.4934	-47.7913
1545.52	-41.7658	-41.9121	-47.5622	-47.8023
1545.49	-41.573	-41.7894	-47.6448	-47.9156
1545.46	-41.3982	-41.6187	-47.7149	-48.0029
1545.42	-41.2078	-41.4366	-47.7895	-48.0314
1545.39	-41.0598	-41.3391	-47.877	-48.0877
1545.36	-40.9176	-41.2143	-47.9444	-48.0739
1545.32	-40.8096	-41.0978	-48.0193	-48.2037
1545.29	-40.7199	-41.0246	-48.0843	-48.2573
1545.26	-40.6497	-40.9529	-48.1544	-48.3567
1545.23	-40.614	-40.8819	-48.2181	-48.473
1545.19	-40.5874	-40.8734	-48.2833	-48.4522
1545.16	-40.6152	-40.8932	-48.3495	-48.5574
1545.13	-40.6231	-40.9657	-48.4044	-48.5895
1545.09	-40.6681	-41.0013	-48.4536	-48.6653
1545.06	-40.7115	-41.0803	-48.5158	-48.8145
1545.03	-40.7731	-41.1801	-48.5652	-48.8805
1544.99	-40.8385	-41.2907	-48.6104	-48.9074
1544.96	-40.937	-41.4223	-48.6621	-48.9635
1544.93	-41.0166	-41.553	-48.7061	-49.1337
1544.89	-41.1104	-41.6274	-48.7515	-49.1468
1544.86	-41.2009	-41.7496	-48.7948	-49.2676
1544.83	-41.2956	-41.8785	-48.8357	-49.3187
1544.79	-41.3997	-41.971	-48.8716	-49.4287
1544.76	-41.496	-41.9818	-48.9109	-49.5335
1544.73	-41.5775	-42.0579	-48.9478	-49.5482
1544.69	-41.6471	-42.0059	-48.978	-49.6296
1544.66	-41.7127	-42.0055	-49.0098	-49.7097
1544.63	-41.7563	-41.9484	-49.0366	-49.9217
1544.59	-41.7919	-41.8914	-49.07	-49.8463
1544.56	-41.7809	-41.8146	-49.0957	-49.9054
1544.53	-41.7585	-41.7325	-49.121	-49.9344
1544.5	-41.6995	-41.5674	-49.145	-50
1544.46	-41.6205	-41.4742	-49.1683	-50
1544.43	-41.528	-41.3717	-49.1898	-50
1544.4	-41.4154	-41.2125	-49.2124	-50
1544.36	-41.2945	-41.112	-49.2236	-50
1544.33	-41.1639	-40.9993	-49.2457	-50
1544.3	-41.0162	-40.9033	-49.2532	-50
1544.26	-40.8899	-40.8189	-49.2743	-50
1544.23	-40.7558	-40.7791	-49.2835	-50
1544.2	-40.6442	-40.6886	-49.294	-50
1544.16	-40.5637	-40.6813	-49.3061	-50
1544.13	-40.477	-40.6811	-49.3172	-50
1544.1	-40.4249	-40.6809	-49.3235	-50
1544.06	-40.4029	-40.7276	-49.3277	-50
1544.03	-40.4035	-40.7747	-49.3347	-50
1544	-40.4403	-40.8672	-49.3361	-50
1543.97	-40.5202	-41.0075	-49.3447	-50
1543.93	-40.6231	-41.1733	-49.3435	-50
1543.9	-40.723	-41.278	-49.3428	-50
1543.87	-40.8884	-41.4832	-49.3455	-50
1543.83	-41.0676	-41.7718	-49.3506	-50
1543.8	-41.2597	-41.9552	-49.3484	-50
1543.77	-41.4928	-42.2087	-49.3515	-50
1543.73	-41.7204	-42.494	-49.3494	-50
1543.7	-41.9616	-42.7248	-49.3488	-50
1543.67	-42.2133	-43.0207	-49.3469	-50
1543.63	-42.4728	-43.27	-49.3468	-50
1543.6	-42.7208	-43.546	-49.3398	-50
1543.57	-42.9619	-43.7077	-49.3482	-50
1543.53	-43.1952	-43.9265	-49.3476	-50
1543.5	-43.4126	-44.0452	-49.3456	-50
1543.47	-43.6186	-44.1418	-49.3483	-50
1543.44	-43.814	-44.2353	-49.354	-50
1543.4	-43.9866	-44.2425	-49.3587	-50
1543.37	-44.1428	-44.3134	-49.364	-50
1543.34	-44.2908	-44.2666	-49.3716	-50
1543.3	-44.422	-44.2455	-49.3827	-50
1543.27	-44.5407	-44.2194	-49.3932	-50
1543.24	-44.643	-44.184	-49.4059	-50
1543.2	-44.7231	-44.114	-49.4187	-50
1543.17	-44.8305	-44.0305	-49.4351	-50
1543.14	-44.9118	-44.0656	-49.4494	-50
1543.1	-44.9854	-44.0402	-49.4597	-50
1543.07	-45.0668	-44.0572	-49.4734	-50
1543.04	-45.152	-44.0552	-49.493	-50
1543	-45.256	-44.0887	-49.5147	-50
1542.97	-45.3588	-44.1241	-49.5367	-50
1542.94	-45.4752	-44.2332	-49.5646	-50
1542.91	-45.6084	-44.3551	-49.5861	-50

## Sheet: Fig3c
Output spectrum prediction - 4 seeds (Spectral intensity in dB - Normalized)
Wavelength (nm)	Simulation #1	ANN prediction #1	Simulation #2	ANN prediction #2	Simulation #3	ANN prediction #3	Simulation #4	ANN prediction #4
1577.51	-49.8103	-50	-48.2943	-48.4845	-49.3646	-50	-39.6153	-39.2825
1577.48	-49.8182	-50	-48.3241	-48.4806	-49.3773	-50	-39.7272	-39.309
1577.44	-49.8208	-50	-48.296	-48.5121	-49.3745	-50	-39.6906	-39.365
1577.41	-49.8217	-50	-48.2733	-48.4628	-49.378	-50	-39.7563	-39.3426
1577.37	-49.8203	-50	-48.2776	-48.534	-49.3529	-50	-39.7676	-39.3782
1577.34	-49.8204	-50	-48.257	-48.4589	-49.3562	-50	-39.8527	-39.3783
1577.3	-49.8218	-50	-48.2011	-48.3821	-49.3436	-50	-39.8403	-39.4126
1577.27	-49.8171	-50	-48.134	-48.2955	-49.3147	-50	-39.9318	-39.4403
1577.24	-49.8105	-50	-48.0908	-48.2529	-49.3024	-50	-39.9802	-39.4582
1577.2	-49.8114	-50	-48.0217	-48.1616	-49.2631	-50	-39.9823	-39.4938
1577.17	-49.81	-50	-47.9779	-48.0159	-49.2527	-50	-40.1301	-39.544
1577.13	-49.8046	-50	-47.8574	-47.7636	-49.2311	-50	-40.3526	-39.5853
1577.1	-49.8085	-50	-47.8325	-47.7479	-49.2146	-50	-40.2544	-39.5978
1577.06	-49.7989	-50	-47.6974	-47.6572	-49.1748	-50	-40.4619	-39.6702
1577.03	-49.7991	-50	-47.6959	-47.5208	-49.1562	-50	-40.7331	-39.7823
1576.99	-49.7948	-50	-47.5377	-47.407	-49.1262	-50	-40.7219	-39.8399
1576.96	-49.7892	-50	-47.4377	-47.2899	-49.0946	-50	-40.8263	-39.9412
1576.92	-49.7909	-50	-47.3609	-47.0739	-49.0903	-50	-40.8387	-40.0661
1576.89	-49.7934	-50	-47.2769	-46.9749	-49.0693	-50	-41.0033	-40.1102
1576.86	-49.7853	-50	-47.2227	-46.8568	-49.02	-50	-41.0138	-40.1937
1576.82	-49.7834	-50	-47.0614	-46.7807	-48.9922	-50	-41.0663	-40.2692
1576.79	-49.7785	-50	-46.9771	-46.6477	-48.9649	-50	-41.0661	-40.3372
1576.75	-49.7842	-50	-46.8776	-46.5552	-48.9677	-50	-41.0309	-40.4747
1576.72	-49.7747	-50	-46.7375	-46.4701	-48.9053	-50	-40.9635	-40.5514
1576.68	-49.7732	-50	-46.6866	-46.3218	-48.8837	-50	-40.9554	-40.6877
1576.65	-49.7673	-50	-46.6109	-46.3471	-48.8438	-50	-40.9037	-40.8474
1576.61	-49.7567	-50	-46.5841	-46.2851	-48.813	-50	-40.8771	-40.9714
1576.58	-49.7647	-50	-46.5115	-46.1468	-48.7938	-50	-40.776	-41.1402
1576.54	-49.7486	-50	-46.4072	-46.0562	-48.7266	-50	-40.7146	-41.3218
1576.51	-49.7506	-50	-46.3188	-45.9777	-48.7071	-50	-40.5074	-41.5104
1576.48	-49.7397	-50	-46.2427	-45.9273	-48.6698	-50	-40.3274	-41.7086
1576.44	-49.7396	-50	-46.1818	-45.8317	-48.6456	-50	-40.3166	-41.8844
1576.41	-49.7328	-50	-46.0818	-45.6811	-48.6119	-50	-40.2497	-42.0588
1576.37	-49.7316	-50	-45.9685	-45.5717	-48.6261	-50	-39.9847	-42.231
1576.34	-49.7294	-50	-45.9025	-45.5005	-48.5767	-50	-39.7941	-42.4037
1576.3	-49.7219	-50	-45.9094	-45.3303	-48.5882	-50	-39.6734	-42.4767
1576.27	-49.7174	-50	-45.7809	-45.284	-48.5266	-50	-39.5433	-42.5336
1576.23	-49.7084	-50	-45.6769	-45.238	-48.5236	-50	-39.4806	-42.5727
1576.2	-49.7088	-50	-45.603	-45.1441	-48.4861	-50	-39.2092	-42.5384
1576.16	-49.7017	-50	-45.5183	-45.1259	-48.4809	-50	-39.0653	-42.4202
1576.13	-49.7094	-50	-45.4327	-45.019	-48.4822	-50	-38.9828	-42.2401
1576.1	-49.6988	-50	-45.3423	-44.9195	-48.4714	-50	-38.7331	-42.0488
1576.06	-49.6936	-50	-45.3114	-44.8685	-48.4431	-50	-38.4989	-41.7752
1576.03	-49.6919	-50	-45.2072	-44.835	-48.4231	-50	-38.3762	-41.5242
1575.99	-49.6955	-50	-45.1538	-44.7911	-48.4341	-50	-38.1859	-41.1643
1575.96	-49.689	-50	-45.1045	-44.7992	-48.396	-50	-37.8734	-40.8966
1575.92	-49.6907	-50	-44.9827	-44.7231	-48.3936	-50	-37.8604	-40.5274
1575.89	-49.6772	-50	-44.8216	-44.6631	-48.3808	-50	-37.7568	-40.1734
1575.85	-49.6809	-50	-44.7858	-44.5495	-48.372	-50	-37.6689	-39.8151
1575.82	-49.6885	-50	-44.7149	-44.5314	-48.3709	-50	-37.3399	-39.5087
1575.78	-49.6868	-50	-44.5915	-44.4327	-48.3748	-50	-37.4877	-39.1637
1575.75	-49.683	-50	-44.4345	-44.3102	-48.3418	-50	-37.2877	-38.8344
1575.72	-49.6819	-50	-44.283	-44.1268	-48.3429	-50	-37.2518	-38.4979
1575.68	-49.6793	-50	-44.1963	-43.9665	-48.3408	-50	-37.3281	-38.1411
1575.65	-49.6901	-50	-44.0223	-43.7916	-48.3214	-50	-37.3053	-37.8337
1575.61	-49.6825	-50	-43.9307	-43.635	-48.3043	-49.9043	-37.3225	-37.5301
1575.58	-49.6849	-50	-43.778	-43.479	-48.274	-49.8458	-37.4485	-37.2188
1575.54	-49.6868	-50	-43.6283	-43.3142	-48.3023	-49.8291	-37.4856	-36.93
1575.51	-49.6825	-50	-43.4431	-43.1339	-48.2768	-49.9236	-37.6534	-36.6433
1575.47	-49.691	-50	-43.3422	-42.9641	-48.2613	-49.7972	-37.6746	-36.373
1575.44	-49.694	-50	-43.1118	-42.8585	-48.2651	-49.9079	-37.7783	-36.1182
1575.4	-49.6858	-50	-42.9767	-42.7134	-48.2391	-49.9199	-37.7611	-35.8948
1575.37	-49.6792	-50	-42.8014	-42.5994	-48.2737	-49.909	-37.9	-35.6684
1575.34	-49.6816	-50	-42.6944	-42.4925	-48.2455	-49.9753	-37.9445	-35.4949
1575.3	-49.6707	-50	-42.5745	-42.3931	-48.2062	-49.9463	-37.9586	-35.3431
1575.27	-49.6708	-50	-42.3329	-42.273	-48.2314	-49.9412	-37.843	-35.2157
1575.23	-49.6741	-50	-42.2773	-42.2288	-48.2224	-50	-37.8066	-35.0832
1575.2	-49.6697	-50	-42.1447	-42.118	-48.2093	-50	-37.8396	-35.0276
1575.16	-49.6749	-50	-41.9987	-42.0667	-48.2183	-49.9293	-37.8646	-34.9744
1575.13	-49.6613	-50	-42.0074	-42.0142	-48.1873	-49.865	-37.7039	-34.9314
1575.09	-49.6671	-50	-41.9018	-41.8972	-48.2098	-49.9595	-37.6304	-34.9575
1575.06	-49.6694	-50	-41.8629	-41.8332	-48.1978	-49.9868	-37.5139	-34.9659
1575.03	-49.6566	-50	-41.7938	-41.7631	-48.2058	-49.8345	-37.4108	-35.006
1574.99	-49.6601	-50	-41.7409	-41.6969	-48.1979	-49.8796	-37.4003	-35.0746
1574.96	-49.6366	-50	-41.8262	-41.5556	-48.1957	-49.8196	-37.2473	-35.196
1574.92	-49.6431	-50	-41.6321	-41.5009	-48.2026	-49.9928	-37.0517	-35.321
1574.89	-49.6406	-50	-41.7431	-41.4456	-48.213	-49.9893	-37.288	-35.4835
1574.85	-49.6442	-50	-41.7692	-41.329	-48.2346	-50	-37.1544	-35.6612
1574.82	-49.6293	-50	-41.7716	-41.2483	-48.2445	-50	-37.2042	-35.8524
1574.78	-49.621	-50	-41.8457	-41.1967	-48.2442	-50	-37.1531	-36.1155
1574.75	-49.6248	-50	-41.7902	-41.158	-48.2738	-50	-37.347	-36.3832
1574.72	-49.6156	-50	-41.9264	-41.1423	-48.2719	-50	-37.3977	-36.6464
1574.68	-49.616	-50	-42.0093	-41.1659	-48.2951	-50	-37.4763	-36.9656
1574.65	-49.5982	-50	-42.0476	-41.2295	-48.2555	-50	-37.4924	-37.272
1574.61	-49.5924	-50	-42.0353	-41.3127	-48.274	-50	-37.5738	-37.6202
1574.58	-49.5915	-50	-42.2561	-41.399	-48.2636	-50	-37.512	-37.9983
1574.54	-49.578	-50	-42.3126	-41.5157	-48.2556	-50	-37.6055	-38.3415
1574.51	-49.5656	-50	-42.4029	-41.6567	-48.2691	-50	-37.663	-38.7268
1574.47	-49.5479	-50	-42.479	-41.8315	-48.2242	-50	-37.6004	-39.0479
1574.44	-49.5395	-50	-42.635	-42.0234	-48.2214	-50	-37.4898	-39.3624
1574.41	-49.5267	-50	-42.6786	-42.2507	-48.2408	-50	-37.4733	-39.591
1574.37	-49.5109	-50	-42.8204	-42.4604	-48.2372	-50	-37.5885	-39.745
1574.34	-49.4865	-50	-42.9952	-42.5826	-48.188	-50	-37.4364	-39.8053
1574.3	-49.4833	-50	-43.0928	-42.8036	-48.182	-50	-37.4963	-39.7914
1574.27	-49.4513	-50	-43.3078	-42.9362	-48.1464	-50	-37.5037	-39.6356
1574.23	-49.418	-50	-43.4125	-43.168	-48.126	-49.9396	-37.4942	-39.4196
1574.2	-49.4066	-50	-43.5661	-43.2768	-48.1047	-49.8723	-37.5162	-39.0993
1574.16	-49.3723	-50	-43.7369	-43.3856	-48.0801	-49.7673	-37.5394	-38.7576
1574.13	-49.3467	-50	-43.858	-43.4819	-48.0237	-49.6428	-37.4809	-38.3803
1574.1	-49.3258	-50	-43.9888	-43.5389	-47.9767	-49.6126	-37.421	-38.01
1574.06	-49.299	-50	-44.0984	-43.5874	-47.9341	-49.5689	-37.4578	-37.63
1574.03	-49.2441	-50	-44.2332	-43.6288	-47.8976	-49.5619	-37.3216	-37.304
1573.99	-49.2115	-50	-44.3243	-43.7515	-47.8377	-49.558	-37.403	-36.9692
1573.96	-49.1851	-50	-44.4667	-43.8034	-47.754	-49.5409	-37.2707	-36.7231
1573.92	-49.1527	-50	-44.5876	-43.9042	-47.7382	-49.535	-37.2532	-36.5046
1573.89	-49.1129	-50	-44.6913	-44.0439	-47.647	-49.5041	-37.1351	-36.3533
1573.85	-49.0696	-50	-44.751	-44.2064	-47.5745	-49.5333	-36.8873	-36.2295
1573.82	-49.0282	-50	-44.8603	-44.3711	-47.4849	-49.4151	-36.767	-36.153
1573.79	-48.9932	-50	-44.9546	-44.651	-47.4502	-49.349	-36.7123	-36.1226
1573.75	-48.9376	-50	-45.0693	-44.8642	-47.3605	-49.3131	-36.5052	-36.1091
1573.72	-48.8719	-50	-45.1045	-45.0764	-47.2736	-49.0929	-36.228	-36.1572
1573.68	-48.8458	-50	-45.1484	-45.2991	-47.2196	-48.8784	-35.9911	-36.2058
1573.65	-48.7691	-50	-45.1978	-45.5677	-47.1232	-48.8262	-35.7779	-36.2343
1573.61	-48.7155	-50	-45.2761	-45.7732	-47.0758	-48.6225	-35.5803	-36.2884
1573.58	-48.6568	-50	-45.2988	-45.9355	-46.9565	-48.3904	-35.2773	-36.3124
1573.54	-48.6052	-50	-45.2747	-45.9748	-46.8494	-48.2093	-35.0797	-36.2896
1573.51	-48.5894	-50	-45.3124	-46.0086	-46.7884	-47.9428	-34.9105	-36.2355
1573.48	-48.5077	-50	-45.3329	-46.1179	-46.6763	-47.7616	-34.6005	-36.1054
1573.44	-48.4797	-50	-45.3392	-45.9958	-46.6371	-47.4608	-34.2864	-35.9404
1573.41	-48.4064	-50	-45.3227	-45.983	-46.5124	-47.2877	-34.0989	-35.7192
1573.37	-48.3557	-50	-45.3296	-45.8861	-46.4268	-47.1634	-33.8348	-35.4592
1573.34	-48.2694	-50	-45.2351	-45.761	-46.2976	-47.0232	-33.6406	-35.1731
1573.3	-48.2458	-50	-45.2431	-45.6342	-46.2128	-46.837	-33.4651	-34.8725
1573.27	-48.1655	-50	-45.1915	-45.5027	-46.0474	-46.5721	-33.2278	-34.595
1573.23	-48.117	-50	-45.1075	-45.4798	-45.9585	-46.5044	-33.1628	-34.3103
1573.2	-48.0029	-50	-45.104	-45.3204	-45.806	-46.3188	-33.0924	-34.0473
1573.17	-47.9569	-50	-44.9986	-45.2181	-45.6594	-46.1633	-32.94	-33.8124
1573.13	-47.8669	-50	-44.9049	-45.1754	-45.5095	-45.9954	-32.9505	-33.6112
1573.1	-47.7809	-50	-44.8564	-45.1294	-45.3488	-45.9107	-32.9638	-33.4302
1573.06	-47.7086	-50	-44.7724	-45.0395	-45.2091	-45.8251	-33.0636	-33.2893
1573.03	-47.5984	-49.5155	-44.7183	-44.9344	-45.0754	-45.6152	-33.1886	-33.1793
1572.99	-47.5102	-49.162	-44.6192	-44.857	-44.9365	-45.531	-33.1948	-33.083
1572.96	-47.4521	-48.6906	-44.5171	-44.7445	-44.7597	-45.2897	-33.3758	-33.04
1572.93	-47.3394	-48.3973	-44.45	-44.6632	-44.5932	-45.1662	-33.5034	-32.9981
1572.89	-47.2298	-48.1047	-44.3214	-44.551	-44.462	-45.065	-33.6704	-32.9935
1572.86	-47.1878	-47.932	-44.2022	-44.3551	-44.2874	-44.9973	-33.8734	-33.0266
1572.82	-47.1111	-47.8335	-44.1136	-44.2475	-44.0961	-44.872	-34.0382	-33.0728
1572.79	-47.008	-47.8772	-43.9434	-44.0225	-43.9327	-44.8158	-34.1858	-33.1233
1572.75	-46.9339	-47.9019	-43.7776	-43.7584	-43.7468	-44.7737	-34.4954	-33.1917
1572.72	-46.8455	-47.9542	-43.5935	-43.5923	-43.5309	-44.6487	-34.7141	-33.2598
1572.68	-46.8157	-48.0016	-43.4931	-43.3257	-43.3508	-44.6233	-34.9057	-33.3422
1572.65	-46.7605	-47.9889	-43.2876	-43.0895	-43.132	-44.5395	-35.1866	-33.4668
1572.62	-46.6504	-48.0106	-43.073	-42.836	-42.9989	-44.3877	-35.4386	-33.5967
1572.58	-46.6053	-47.8462	-42.8832	-42.5711	-42.7427	-44.2341	-35.7114	-33.7127
1572.55	-46.5326	-47.6027	-42.6189	-42.3351	-42.5817	-44.0494	-35.8662	-33.8735
1572.51	-46.4556	-47.3282	-42.3975	-42.1001	-42.361	-43.7614	-36.124	-34.0442
1572.48	-46.4329	-46.9486	-42.1028	-41.8053	-42.1721	-43.4435	-36.2097	-34.232
1572.44	-46.3578	-46.5689	-41.8582	-41.6612	-41.9878	-43.1156	-36.3809	-34.4579
1572.41	-46.2901	-46.2021	-41.5411	-41.3959	-41.831	-42.7392	-36.5027	-34.684
1572.38	-46.2849	-45.8757	-41.2346	-41.1867	-41.729	-42.4222	-36.7105	-34.9349
1572.34	-46.2702	-45.5729	-40.9871	-40.9383	-41.5426	-42.0713	-36.7164	-35.2247
1572.31	-46.2048	-45.375	-40.5902	-40.7239	-41.4283	-41.7496	-36.717	-35.5122
1572.27	-46.1774	-45.2989	-40.3365	-40.5015	-41.3272	-41.4669	-36.6692	-35.8666
1572.24	-46.0972	-45.1762	-39.9648	-40.3299	-41.2242	-41.2512	-36.5983	-36.1994
1572.2	-46.1006	-45.2033	-39.7047	-40.0987	-41.1878	-41.057	-36.495	-36.5899
1572.17	-46.0552	-45.2992	-39.3154	-39.917	-41.0872	-40.943	-36.3335	-36.9997
1572.13	-45.9935	-45.4117	-38.9726	-39.6913	-41.0329	-40.9039	-36.2373	-37.3856
1572.1	-45.9596	-45.6057	-38.5963	-39.4125	-40.9995	-40.9151	-35.9861	-37.7728
1572.07	-45.8832	-45.7237	-38.2879	-39.1639	-40.9621	-40.9706	-35.8281	-38.0854
1572.03	-45.8183	-45.881	-37.9599	-38.9028	-40.8912	-41.0558	-35.5443	-38.3759
1572	-45.7681	-45.9598	-37.595	-38.6327	-40.9579	-41.2454	-35.4113	-38.5368
1571.96	-45.6977	-45.8339	-37.3788	-38.3113	-40.9589	-41.4449	-35.1765	-38.5294
1571.93	-45.6727	-45.7544	-37.0583	-37.961	-40.947	-41.6337	-34.9419	-38.407
1571.89	-45.5922	-45.5508	-36.7743	-37.6287	-40.9802	-41.8189	-34.5452	-38.1302
1571.86	-45.5232	-45.1675	-36.6369	-37.2412	-41.0487	-41.9269	-34.3044	-37.7178
1571.83	-45.5046	-44.9422	-36.3664	-36.874	-41.1182	-42.0487	-33.9668	-37.1975
1571.79	-45.4257	-44.5885	-36.2577	-36.5095	-41.1879	-42.0024	-33.5792	-36.656
1571.76	-45.3776	-44.2328	-36.0752	-36.164	-41.2263	-41.9908	-33.3473	-36.0452
1571.72	-45.2971	-43.9937	-35.9494	-35.7916	-41.2524	-41.857	-32.9701	-35.456
1571.69	-45.2514	-43.7486	-35.8262	-35.4753	-41.2928	-41.6722	-32.4645	-34.9043
1571.65	-45.2317	-43.6138	-35.7242	-35.1811	-41.3321	-41.4651	-32.2491	-34.3918
1571.62	-45.1885	-43.505	-35.608	-34.9119	-41.3232	-41.2717	-31.9414	-33.9019
1571.59	-45.1682	-43.3891	-35.5194	-34.666	-41.3902	-41.0631	-31.5349	-33.4501
1571.55	-45.1539	-43.3882	-35.4581	-34.4427	-41.4661	-41.0152	-31.3162	-33.0689
1571.52	-45.2029	-43.4256	-35.3603	-34.2841	-41.4733	-40.9646	-30.9361	-32.7154
1571.48	-45.2491	-43.5044	-35.222	-34.1524	-41.5394	-41.0318	-30.7458	-32.4094
1571.45	-45.2534	-43.6258	-35.1739	-34.0345	-41.5684	-41.1659	-30.6222	-32.1314
1571.41	-45.3067	-43.6943	-35.0683	-33.9896	-41.6824	-41.4353	-30.4923	-31.8959
1571.38	-45.3747	-43.8297	-34.9529	-33.9546	-41.6987	-41.7592	-30.3628	-31.6754
1571.35	-45.4062	-43.9588	-34.8474	-33.9537	-41.8244	-42.1726	-30.3107	-31.4768
1571.31	-45.5317	-44.0262	-34.8125	-33.9854	-41.7927	-42.665	-30.2468	-31.2836
1571.28	-45.6385	-44.1882	-34.7051	-34.017	-41.8048	-43.1408	-30.3389	-31.0925
1571.24	-45.7055	-44.2694	-34.7019	-34.0648	-41.8327	-43.6241	-30.4583	-30.8986
1571.21	-45.7791	-44.375	-34.575	-34.1115	-41.8764	-43.8751	-30.6473	-30.7144
1571.17	-45.8798	-44.4635	-34.5379	-34.1676	-41.8744	-43.9782	-30.9052	-30.5297
1571.14	-45.9549	-44.5897	-34.376	-34.1836	-41.9541	-43.814	-31.1925	-30.3398
1571.1	-46.0531	-44.7951	-34.3217	-34.2079	-41.9081	-43.4762	-31.3919	-30.1457
1571.07	-46.1286	-44.9694	-34.2032	-34.1824	-41.916	-42.9125	-31.79	-29.9583
1571.04	-46.2118	-45.1077	-34.165	-34.1445	-41.9626	-42.3808	-32.0407	-29.7822
1571	-46.283	-45.3056	-33.9863	-34.0938	-42.0026	-41.8485	-32.3463	-29.6219
1570.97	-46.3457	-45.5372	-33.9758	-34.0338	-42.0329	-41.4061	-32.6178	-29.4776
1570.93	-46.3796	-45.7141	-33.9013	-33.9718	-42.114	-40.9578	-32.8802	-29.3563
1570.9	-46.4247	-46.0364	-33.869	-33.9027	-42.0815	-40.646	-33.1006	-29.261
1570.86	-46.511	-46.2254	-33.9119	-33.8776	-42.1878	-40.4538	-33.2805	-29.1928
1570.83	-46.5866	-46.3311	-33.9979	-33.8756	-42.2801	-40.3397	-33.4746	-29.1657
1570.8	-46.6207	-46.5091	-34.0407	-33.889	-42.3442	-40.2945	-33.5141	-29.1584
1570.76	-46.6276	-46.7285	-34.0761	-34.0075	-42.4172	-40.3769	-33.7368	-29.1918
1570.73	-46.7265	-46.8177	-34.2337	-34.1441	-42.5946	-40.5076	-33.8775	-29.2571
1570.69	-46.7424	-46.8616	-34.4608	-34.3458	-42.6786	-40.7467	-33.9163	-29.3555
1570.66	-46.8078	-46.9481	-34.5584	-34.6167	-42.7436	-41.0482	-33.9035	-29.4865
1570.62	-46.7925	-46.947	-34.8393	-34.9629	-42.7823	-41.3187	-33.8912	-29.6453
1570.59	-46.8033	-46.9429	-35.05	-35.3772	-42.904	-41.7015	-33.943	-29.8246
1570.56	-46.7992	-46.8863	-35.2591	-35.8439	-42.9791	-42.0261	-33.885	-30.027
1570.52	-46.8188	-46.8724	-35.5158	-36.3764	-43.0685	-42.3898	-33.9177	-30.2611
1570.49	-46.8155	-46.915	-35.7965	-36.9565	-43.1882	-42.6752	-33.8653	-30.5081
1570.45	-46.7938	-46.9501	-36.0888	-37.5536	-43.2219	-42.9966	-33.8451	-30.7703
1570.42	-46.783	-46.9178	-36.4711	-38.1862	-43.2814	-43.2341	-33.675	-31.0476
1570.38	-46.7153	-46.9546	-36.7629	-38.7469	-43.3607	-43.3827	-33.7525	-31.347
1570.35	-46.7007	-46.9237	-37.0494	-39.248	-43.4287	-43.5607	-33.6568	-31.6547
1570.32	-46.6227	-46.942	-37.4306	-39.6338	-43.5194	-43.5952	-33.6074	-31.9779
1570.28	-46.5518	-46.9949	-37.7192	-39.929	-43.511	-43.635	-33.6279	-32.3176
1570.25	-46.4661	-46.9724	-38.0714	-40.0927	-43.5732	-43.6598	-33.5845	-32.6717
1570.21	-46.3918	-47.1257	-38.3684	-40.0956	-43.5983	-43.6415	-33.524	-33.061
1570.18	-46.3329	-47.1932	-38.6724	-40.0393	-43.5806	-43.65	-33.5108	-33.4321
1570.14	-46.2765	-47.2422	-39.0225	-39.9706	-43.5642	-43.6149	-33.5193	-33.8374
1570.11	-46.1379	-47.2934	-39.2756	-39.8662	-43.5318	-43.6277	-33.4627	-34.2583
1570.08	-46.022	-47.3265	-39.5729	-39.8652	-43.5301	-43.5823	-33.3647	-34.6421
1570.04	-45.8791	-47.395	-39.8613	-39.8747	-43.4062	-43.5942	-33.3543	-35.0205
1570.01	-45.732	-47.4581	-40.1348	-39.9347	-43.3198	-43.5941	-33.3471	-35.365
1569.97	-45.5522	-47.2653	-40.3067	-40.0493	-43.2475	-43.6288	-33.3386	-35.5985
1569.94	-45.3494	-46.9615	-40.5403	-40.2083	-43.0216	-43.6158	-33.2915	-35.7354
1569.91	-45.1483	-46.6601	-40.6911	-40.4795	-42.8565	-43.6156	-33.3296	-35.6961
1569.87	-44.8952	-46.1475	-40.834	-40.7256	-42.6451	-43.5819	-33.2872	-35.5184
1569.84	-44.6292	-45.4645	-40.9573	-41.0716	-42.4698	-43.5725	-33.254	-35.1924
1569.8	-44.3779	-44.6702	-41.0544	-41.4142	-42.1527	-43.5162	-33.1823	-34.7188
1569.77	-44.047	-43.8717	-41.1332	-41.6942	-41.8926	-43.3975	-33.2011	-34.2434
1569.73	-43.7002	-43.0311	-41.2383	-42.0607	-41.6035	-43.2914	-33.1005	-33.6897
1569.7	-43.3185	-42.3235	-41.2847	-42.2746	-41.2686	-43.0657	-32.9922	-33.153
1569.67	-42.9147	-41.5162	-41.3386	-42.518	-40.9291	-42.8324	-32.9822	-32.6353
1569.63	-42.4388	-40.823	-41.3736	-42.6022	-40.5562	-42.5503	-32.6645	-32.1867
1569.6	-41.9424	-40.1894	-41.3614	-42.6721	-40.1733	-42.2276	-32.4882	-31.8036
1569.56	-41.4953	-39.6235	-41.3997	-42.6217	-39.8141	-41.8211	-32.2329	-31.4771
1569.53	-40.9976	-39.1434	-41.3184	-42.5181	-39.4104	-41.3098	-31.94	-31.2436
1569.49	-40.4442	-38.7613	-41.3309	-42.3861	-38.9776	-40.8897	-31.428	-31.0828
1569.46	-39.875	-38.4694	-41.2964	-42.1664	-38.5934	-40.3612	-31.0479	-30.9919
1569.43	-39.2845	-38.2859	-41.1875	-41.9587	-38.2749	-39.8368	-30.6198	-30.9538
1569.39	-38.8693	-38.1479	-41.1641	-41.7973	-37.8549	-39.2984	-30.1587	-30.9706
1569.36	-38.3522	-38.1938	-41.057	-41.6833	-37.4581	-38.7503	-29.5234	-30.9777
1569.32	-37.8327	-38.2819	-40.9933	-41.4664	-37.0636	-38.2575	-29.0028	-30.9598
1569.29	-37.3751	-38.4657	-40.9021	-41.3341	-36.7499	-37.7157	-28.4799	-30.8755
1569.25	-37.1343	-38.7596	-40.7637	-41.2199	-36.3761	-37.2183	-27.9379	-30.6764
1569.22	-36.7898	-39.0898	-40.6919	-41.0921	-36.0791	-36.7411	-27.4034	-30.3298
1569.19	-36.4879	-39.4906	-40.5579	-40.9575	-35.7059	-36.2586	-26.7425	-29.8484
1569.15	-36.2627	-39.8229	-40.4837	-40.8506	-35.3439	-35.8432	-26.2265	-29.2304
1569.12	-35.9909	-40.0011	-40.3189	-40.7385	-34.9676	-35.4133	-25.6562	-28.5576
1569.08	-35.8161	-40.0481	-40.1622	-40.6312	-34.6374	-35.0261	-25.3199	-27.8351
1569.05	-35.7976	-39.8293	-39.9251	-40.4256	-34.2822	-34.6239	-24.8692	-27.117
1569.01	-35.6862	-39.3817	-39.7949	-40.2869	-34.0262	-34.2596	-24.5335	-26.4296
1568.98	-35.7448	-38.7881	-39.6504	-40.0249	-33.7043	-33.8948	-24.1179	-25.8047
1568.95	-35.793	-38.1502	-39.3915	-39.7428	-33.5663	-33.5943	-23.7938	-25.2364
1568.91	-35.9012	-37.5114	-39.1896	-39.432	-33.2955	-33.3013	-23.6203	-24.7511
1568.88	-36.0625	-36.9322	-38.8748	-39.0767	-33.1948	-33.0628	-23.3313	-24.3388
1568.84	-36.178	-36.5026	-38.5824	-38.6676	-33.0151	-32.8294	-23.2152	-24.003
1568.81	-36.3159	-36.194	-38.2786	-38.2689	-32.9832	-32.6477	-23.0897	-23.7439
1568.78	-36.4014	-36.0488	-37.9313	-37.8621	-32.9054	-32.5287	-22.9803	-23.5657
1568.74	-36.5812	-36.0621	-37.5436	-37.4451	-32.8943	-32.4345	-22.9278	-23.4556
1568.71	-36.6954	-36.2534	-37.1835	-37.0334	-32.9471	-32.4285	-22.9929	-23.4091
1568.67	-36.8027	-36.6212	-36.7954	-36.6094	-33.0467	-32.4598	-23.0686	-23.4337
1568.64	-36.7949	-37.1781	-36.4684	-36.1973	-33.0917	-32.5654	-23.1766	-23.5198
1568.6	-36.7033	-37.8858	-36.0471	-35.8048	-33.1599	-32.7382	-23.3142	-23.6509
1568.57	-36.6282	-38.6687	-35.6748	-35.4215	-33.1138	-32.9493	-23.5819	-23.8332
1568.54	-36.5561	-39.3856	-35.2337	-35.07	-33.0355	-33.217	-23.8257	-24.046
1568.5	-36.3336	-39.7225	-34.9139	-34.7012	-32.9951	-33.5011	-24.1774	-24.2844
1568.47	-36.0879	-39.5681	-34.477	-34.3527	-32.9283	-33.7855	-24.571	-24.5351
1568.43	-35.897	-38.8146	-34.2107	-34.0172	-32.7258	-34.0326	-24.9207	-24.8017
1568.4	-35.5794	-37.748	-33.8452	-33.6665	-32.5951	-34.1936	-25.426	-25.0603
1568.37	-35.2355	-36.5835	-33.527	-33.3505	-32.4396	-34.2231	-25.9008	-25.3012
1568.33	-34.9497	-35.49	-33.1721	-32.9908	-32.2698	-34.0837	-26.5632	-25.5414
1568.3	-34.5953	-34.519	-32.8357	-32.6238	-32.0285	-33.7784	-27.0058	-25.7541
1568.26	-34.4224	-33.7052	-32.4923	-32.2224	-31.8079	-33.3685	-27.5623	-25.9634
1568.23	-34.1485	-33.0325	-32.0784	-31.7643	-31.6514	-32.8783	-28.1777	-26.1729
1568.19	-33.8453	-32.5104	-31.7624	-31.2785	-31.4842	-32.3477	-28.6352	-26.391
1568.16	-33.6771	-32.1535	-31.3236	-30.7562	-31.2687	-31.8682	-29.2346	-26.6098
1568.13	-33.5441	-31.8695	-30.9136	-30.1843	-31.1075	-31.426	-29.6716	-26.8749
1568.09	-33.3529	-31.7314	-30.3485	-29.5828	-30.8766	-31.1012	-30.1204	-27.1612
1568.06	-33.2429	-31.6718	-29.8499	-28.9822	-30.7276	-30.8537	-30.5428	-27.5015
1568.02	-33.1708	-31.7056	-29.2866	-28.3686	-30.5521	-30.7499	-30.8614	-27.8962
1567.99	-33.0934	-31.7814	-28.6382	-27.7721	-30.4357	-30.7726	-31.0917	-28.3416
1567.96	-33.2165	-31.9084	-28.0073	-27.1955	-30.2516	-30.9132	-31.3167	-28.8531
1567.92	-33.0947	-32.0623	-27.3417	-26.6409	-30.178	-31.1573	-31.3343	-29.4412
1567.89	-33.1777	-32.1736	-26.6719	-26.1384	-30.0306	-31.496	-31.2717	-30.0838
1567.85	-33.2455	-32.25	-26.135	-25.6759	-29.962	-31.8537	-31.1816	-30.7674
1567.82	-33.2578	-32.2921	-25.4876	-25.261	-29.8042	-32.1444	-31.0022	-31.4946
1567.78	-33.2799	-32.2623	-24.9842	-24.8949	-29.649	-32.2684	-30.8402	-32.216
1567.75	-33.4185	-32.1824	-24.5235	-24.5938	-29.5572	-32.1278	-30.5989	-32.9048
1567.72	-33.4764	-32.0707	-24.1803	-24.3393	-29.3364	-31.7024	-30.3358	-33.4829
1567.68	-33.6727	-31.9755	-23.932	-24.149	-29.2809	-31.0747	-30.1432	-33.8846
1567.65	-33.8217	-31.9069	-23.6926	-24.0156	-29.2248	-30.3466	-29.9429	-34.0219
1567.61	-33.9507	-31.8864	-23.7199	-23.9451	-29.2121	-29.6218	-29.614	-33.9005
1567.58	-34.1791	-31.9257	-23.6673	-23.9358	-29.2332	-28.93	-29.4255	-33.5263
1567.55	-34.2612	-32.0264	-23.7903	-23.9956	-29.3742	-28.3747	-29.068	-32.9785
1567.51	-34.53	-32.2165	-24.0851	-24.1093	-29.5405	-27.9329	-28.8376	-32.2899
1567.48	-34.6456	-32.4455	-24.3459	-24.3023	-29.7473	-27.642	-28.5528	-31.5384
1567.44	-34.7918	-32.7534	-24.6923	-24.5706	-29.9988	-27.4868	-28.178	-30.7858
1567.41	-34.9366	-33.0553	-25.0448	-24.9106	-30.3213	-27.4984	-27.7894	-30.0508
1567.37	-35.0514	-33.3923	-25.4133	-25.3245	-30.6294	-27.6411	-27.4341	-29.3562
1567.34	-35.2297	-33.6792	-25.8418	-25.8002	-30.9576	-27.9404	-27.0528	-28.6977
1567.31	-35.3066	-33.9177	-26.3482	-26.3036	-31.2602	-28.4003	-26.7727	-28.1132
1567.27	-35.3311	-34.0537	-26.7116	-26.8486	-31.5284	-28.9974	-26.2432	-27.5793
1567.24	-35.4499	-34.139	-27.0526	-27.3421	-31.7857	-29.7689	-25.9874	-27.112
1567.2	-35.374	-34.1346	-27.2914	-27.7515	-32.014	-30.6777	-25.6716	-26.7258
1567.17	-35.3338	-34.0934	-27.4676	-28.0282	-32.1184	-31.6745	-25.3961	-26.3928
1567.14	-35.2594	-33.9829	-27.5566	-28.1229	-32.3461	-32.7279	-25.0847	-26.1087
1567.1	-35.1663	-33.8771	-27.565	-28.06	-32.4315	-33.7	-24.8607	-25.8919
1567.07	-35.1317	-33.7708	-27.6264	-27.8673	-32.5787	-34.381	-24.6172	-25.7223
1567.03	-35.1358	-33.7222	-27.7088	-27.6213	-32.7431	-34.6797	-24.5545	-25.5858
1567	-35.1798	-33.7083	-27.717	-27.3512	-32.8966	-34.5825	-24.4926	-25.477
1566.96	-35.1867	-33.7849	-27.6022	-27.1195	-33.12	-34.1774	-24.4507	-25.3786
1566.93	-35.3265	-33.8844	-27.6281	-26.9543	-33.2946	-33.6757	-24.4906	-25.2769
1566.9	-35.4599	-34.0635	-27.6453	-26.8598	-33.4439	-33.182	-24.4569	-25.17
1566.86	-35.638	-34.2893	-27.5515	-26.8818	-33.6577	-32.7872	-24.4659	-25.0352
1566.83	-35.8214	-34.5987	-27.5139	-26.9817	-33.8369	-32.505	-24.5734	-24.8771
1566.79	-36.0446	-34.9445	-27.6299	-27.2153	-34.0337	-32.3225	-24.6278	-24.6978
1566.76	-36.2701	-35.3769	-27.8174	-27.5621	-34.2288	-32.2471	-24.9395	-24.494
1566.73	-36.6129	-35.8458	-28.1541	-28.0254	-34.4402	-32.2877	-25.1565	-24.2885
1566.69	-36.9451	-36.3191	-28.5218	-28.6224	-34.6218	-32.3963	-25.404	-24.0838
1566.66	-37.3185	-36.8607	-28.9556	-29.3421	-34.7835	-32.6062	-25.7913	-23.8884
1566.62	-37.6037	-37.4411	-29.4277	-30.2053	-34.9707	-32.8704	-26.0929	-23.7263
1566.59	-37.964	-37.9722	-29.858	-31.1718	-35.1668	-33.1505	-26.4135	-23.596
1566.56	-38.2128	-38.5334	-30.3828	-32.2767	-35.3272	-33.487	-26.7052	-23.5075
1566.52	-38.4921	-39.0937	-30.9472	-33.4637	-35.5527	-33.8357	-27.1068	-23.4652
1566.49	-38.763	-39.6194	-31.5087	-34.6843	-35.7356	-34.1854	-27.2987	-23.4743
1566.45	-38.9956	-40.1002	-32.0712	-35.8471	-35.9386	-34.5516	-27.5579	-23.5458
1566.42	-39.2362	-40.5395	-32.4972	-36.8548	-36.131	-34.8994	-27.769	-23.6698
1566.38	-39.4711	-40.9121	-32.9802	-37.4857	-36.3073	-35.2632	-27.9369	-23.846
1566.35	-39.608	-41.1869	-33.4515	-37.7692	-36.4646	-35.6114	-28.0919	-24.0787
1566.32	-39.831	-41.2965	-33.888	-37.7198	-36.6191	-36.0134	-28.1594	-24.3627
1566.28	-39.9171	-41.3579	-34.2907	-37.4659	-36.8181	-36.3365	-28.1808	-24.6867
1566.25	-39.9315	-41.3366	-34.653	-37.1779	-36.8516	-36.6956	-28.2772	-25.0453
1566.21	-39.9935	-41.2139	-35.045	-36.865	-36.9792	-37.0526	-28.2822	-25.4202
1566.18	-40.0708	-41.0138	-35.2664	-36.6295	-37.0378	-37.3501	-28.2969	-25.8041
1566.15	-40.0407	-40.8255	-35.559	-36.4696	-37.1013	-37.6428	-28.3766	-26.1668
1566.11	-39.967	-40.5968	-35.8085	-36.3797	-37.1388	-37.9079	-28.4248	-26.4986
1566.08	-39.9576	-40.3371	-36.0796	-36.385	-37.1508	-38.0979	-28.4859	-26.7898
1566.04	-39.8693	-40.0702	-36.3616	-36.4233	-37.1548	-38.1993	-28.5758	-27.0092
1566.01	-39.7369	-39.7978	-36.5194	-36.509	-37.1421	-38.2714	-28.734	-27.1859
1565.98	-39.6055	-39.534	-36.7181	-36.6861	-37.127	-38.2508	-28.919	-27.2999
1565.94	-39.4742	-39.2409	-36.8212	-36.8384	-37.0814	-38.1835	-29.0877	-27.3899
1565.91	-39.2554	-38.9611	-36.9914	-37.0009	-37.0077	-38.0364	-29.1865	-27.4474
1565.87	-39.165	-38.7363	-37.0834	-37.2294	-36.9076	-37.8756	-29.3304	-27.5174
1565.84	-38.9043	-38.4553	-37.1233	-37.3607	-36.9271	-37.6913	-29.4926	-27.595
1565.81	-38.7405	-38.1614	-37.2296	-37.4585	-36.7589	-37.5097	-29.6297	-27.6873
1565.77	-38.4882	-37.8951	-37.27	-37.5311	-36.7383	-37.3127	-29.807	-27.8354
1565.74	-38.2772	-37.6356	-37.253	-37.52	-36.6169	-37.1205	-29.8973	-28.0127
1565.7	-38.0282	-37.3288	-37.1705	-37.4492	-36.5276	-36.9768	-30.0233	-28.261
1565.67	-37.6917	-37.0497	-37.1775	-37.3243	-36.4275	-36.781	-30.1018	-28.5525
1565.63	-37.5128	-36.7284	-37.155	-37.184	-36.3299	-36.6593	-30.2438	-28.9115
1565.6	-37.2083	-36.4584	-36.9066	-37.0042	-36.114	-36.5192	-30.233	-29.3167
1565.57	-36.9872	-36.1359	-36.8148	-36.7627	-35.9657	-36.4197	-30.4023	-29.7767
1565.53	-36.6867	-35.8477	-36.6603	-36.5834	-35.749	-36.2891	-30.2482	-30.2605
1565.5	-36.3526	-35.5519	-36.4756	-36.3415	-35.5802	-36.1396	-30.2097	-30.6993
1565.46	-36.0283	-35.2627	-36.2507	-36.12	-35.221	-35.9669	-30.093	-31.0352
1565.43	-35.7061	-34.9612	-36.0112	-35.9394	-34.8331	-35.6974	-29.8197	-31.1561
1565.4	-35.1349	-34.6482	-35.7235	-35.7274	-34.3663	-35.3169	-29.5878	-30.9459
1565.36	-34.6209	-34.3156	-35.5114	-35.5524	-33.8506	-34.7713	-29.2753	-30.3841
1565.33	-33.9728	-33.904	-35.2002	-35.3803	-33.1586	-34.0827	-28.9046	-29.5456
1565.29	-33.1579	-33.3969	-34.9204	-35.2029	-32.4184	-33.2079	-28.3627	-28.5305
1565.26	-32.2083	-32.7365	-34.5094	-34.9987	-31.5711	-32.223	-27.8345	-27.4837
1565.23	-31.2966	-31.8807	-34.2651	-34.8073	-30.64	-31.1689	-27.169	-26.4781
1565.19	-30.216	-30.8294	-33.8829	-34.5714	-29.6888	-30.0918	-26.4165	-25.5563
1565.16	-29.097	-29.6297	-33.5309	-34.2806	-28.7487	-29.0315	-25.44	-24.7412
1565.12	-27.9988	-28.3113	-33.1279	-33.9886	-27.8532	-28.0404	-24.625	-24.0442
1565.09	-26.7432	-26.9461	-32.6819	-33.6399	-26.8708	-27.1299	-23.6394	-23.4574
1565.06	-25.6875	-25.6137	-32.2839	-33.2788	-26.0506	-26.333	-22.704	-22.9522
1565.02	-24.5948	-24.33	-31.8654	-32.8547	-25.2149	-25.6456	-21.7944	-22.5074
1564.99	-23.4641	-23.1395	-31.598	-32.4007	-24.416	-25.0828	-20.9134	-22.0757
1564.95	-22.5807	-22.0518	-31.185	-31.9532	-23.7577	-24.626	-20.0595	-21.6029
1564.92	-21.7621	-21.0932	-30.9007	-31.4725	-23.129	-24.2854	-19.1859	-21.039
1564.89	-20.9588	-20.2574	-30.5511	-30.9624	-22.5719	-24.0179	-18.4269	-20.3646
1564.85	-20.244	-19.5567	-30.3013	-30.4597	-22.0764	-23.8023	-17.7184	-19.5769
1564.82	-19.7635	-18.9927	-30.0227	-29.941	-21.6891	-23.5809	-17.0965	-18.7
1564.78	-19.2809	-18.5687	-29.7808	-29.3989	-21.3279	-23.3202	-16.4501	-17.7871
1564.75	-18.8654	-18.2873	-29.4945	-28.8797	-20.9328	-22.974	-15.9134	-16.866
1564.72	-18.5905	-18.1527	-29.2518	-28.3494	-20.6607	-22.5334	-15.4793	-15.9841
1564.68	-18.4044	-18.1615	-29.0027	-27.8324	-20.3836	-22.0163	-15.0399	-15.1725
1564.65	-18.4034	-18.3212	-28.6755	-27.3145	-20.1914	-21.4486	-14.717	-14.4423
1564.61	-18.4455	-18.649	-28.378	-26.7694	-20.0483	-20.8669	-14.3199	-13.8031
1564.58	-18.5894	-19.1404	-27.9651	-26.2362	-19.9665	-20.2961	-13.9991	-13.2693
1564.55	-18.8669	-19.8288	-27.4607	-25.658	-19.8054	-19.7609	-13.6394	-12.8307
1564.51	-19.2476	-20.7244	-27.0266	-25.0767	-19.7412	-19.2742	-13.4368	-12.5032
1564.48	-19.5101	-21.8774	-26.444	-24.4171	-19.7112	-18.8498	-13.1451	-12.282
1564.44	-19.8591	-23.1798	-25.7275	-23.7295	-19.5158	-18.4702	-12.7786	-12.1585
1564.41	-20.3472	-24.4121	-24.9202	-22.9909	-19.2996	-18.1926	-12.5024	-12.1227
1564.38	-20.7191	-25.1228	-23.9553	-22.1744	-18.9386	-18.0461	-12.2751	-12.1467
1564.34	-20.9346	-24.9447	-22.9664	-21.3199	-18.576	-18.0503	-12.2941	-12.2384
1564.31	-21.1602	-23.9833	-21.8148	-20.4456	-18.2007	-18.1612	-12.2886	-12.4048
1564.27	-21.2289	-22.6788	-20.695	-19.5481	-17.8738	-18.2714	-12.5582	-12.6729
1564.24	-21.4268	-21.4445	-19.415	-18.6387	-17.6327	-18.2516	-12.6943	-13.0246
1564.21	-21.5779	-20.4705	-18.2267	-17.7827	-17.5547	-18.0472	-12.9586	-13.4519
1564.17	-21.7216	-19.8139	-17.0333	-16.9747	-17.5342	-17.7257	-13.283	-13.9177
1564.14	-21.8406	-19.4159	-15.8263	-16.2271	-17.6059	-17.3371	-13.5267	-14.3796
1564.1	-22.0124	-19.2506	-14.7569	-15.5763	-17.8021	-16.9592	-13.7509	-14.8173
1564.07	-22.4107	-19.2664	-13.8184	-15.0225	-18.0522	-16.5969	-14.0944	-15.2241
1564.04	-22.5769	-19.4418	-13.0713	-14.5715	-18.3669	-16.2611	-14.4793	-15.6014
1564	-22.6784	-19.7803	-12.5242	-14.2192	-18.7648	-15.9731	-15.0694	-15.9813
1563.97	-22.8821	-20.2484	-12.207	-13.9551	-19.2225	-15.7896	-15.6659	-16.3534
1563.93	-22.9335	-20.8287	-12.092	-13.7662	-19.6796	-15.8164	-16.4536	-16.725
1563.9	-22.9116	-21.5112	-12.2126	-13.6283	-20.2412	-16.1205	-17.3704	-17.0894
1563.87	-22.8223	-22.2602	-12.4516	-13.5085	-20.8822	-16.7579	-18.2632	-17.4464
1563.83	-22.6547	-22.9815	-12.7795	-13.4101	-21.504	-17.7974	-19.1924	-17.7937
1563.8	-22.4634	-23.4355	-13.1865	-13.3332	-21.9618	-19.3347	-19.9388	-18.1185
1563.76	-22.1191	-23.3112	-13.5781	-13.2939	-22.3748	-21.4753	-20.7007	-18.4457
1563.73	-21.6907	-22.5616	-13.9316	-13.2816	-22.6933	-24.203	-21.4059	-18.8118
1563.7	-21.1757	-21.517	-14.2262	-13.2875	-22.8592	-26.3773	-22.1943	-19.2229
1563.66	-20.5888	-20.4734	-14.5828	-13.3273	-22.7535	-25.515	-22.9282	-19.7225
1563.63	-20.1124	-19.5788	-15.0161	-13.448	-22.638	-22.9351	-23.7023	-20.3557
1563.59	-19.6116	-18.8354	-15.342	-13.6855	-22.1555	-20.6694	-24.2181	-21.1242
1563.56	-19.1498	-18.1975	-15.9454	-14.1083	-21.635	-19.0301	-24.7475	-22.0896
1563.53	-18.7517	-17.7213	-16.6643	-14.76	-21.0017	-17.884	-24.9735	-23.311
1563.49	-18.5677	-17.4183	-17.4263	-15.6534	-20.402	-17.1398	-24.9483	-24.7028
1563.46	-18.4333	-17.3255	-18.1934	-16.8202	-19.6196	-16.7107	-24.8214	-26.2861
1563.42	-18.3629	-17.3937	-18.9983	-18.285	-18.8062	-16.5062	-24.5207	-27.836
1563.39	-18.304	-17.5827	-19.7807	-20.1027	-18.0492	-16.5071	-24.1086	-29.051
1563.36	-18.3073	-17.8569	-20.3807	-22.3958	-17.3246	-16.6595	-23.6298	-29.3423
1563.32	-18.4679	-18.1701	-20.9944	-25.1906	-16.8234	-16.9061	-23.2262	-28.7973
1563.29	-18.7047	-18.5318	-21.3749	-28.0536	-16.4878	-17.2239	-22.8571	-27.8374
1563.25	-19.0844	-18.9468	-21.6904	-28.6286	-16.4358	-17.6107	-22.6943	-26.8417
1563.22	-19.5869	-19.4136	-21.7835	-26.4332	-16.4761	-18.0451	-22.5447	-25.9893
1563.19	-20.1419	-19.9611	-21.7762	-24.1389	-16.7801	-18.5073	-22.5714	-25.2926
1563.15	-20.8155	-20.5936	-21.5503	-22.4159	-17.2644	-18.9776	-22.4768	-24.7747
1563.12	-21.5523	-21.3116	-21.3116	-21.2305	-17.8962	-19.4619	-22.5369	-24.4006
1563.08	-22.378	-22.1292	-21.1363	-20.4118	-18.6404	-19.944	-22.6868	-24.1084
1563.05	-23.3111	-23.0226	-20.9799	-19.8862	-19.3877	-20.4811	-22.9358	-23.9262
1563.02	-24.2474	-24.0116	-20.7845	-19.5962	-20.1565	-21.1011	-23.1571	-23.7879
1562.98	-25.2143	-25.0371	-20.819	-19.4719	-20.9243	-21.8	-23.1846	-23.692
1562.95	-26.2051	-26.1149	-20.9016	-19.5043	-21.7139	-22.5997	-23.1364	-23.6251
1562.91	-27.0936	-27.1729	-21.1248	-19.6816	-22.5722	-23.5166	-23.0887	-23.5979
1562.88	-28.1039	-28.2536	-21.36	-19.9885	-23.6272	-24.525	-22.9158	-23.5415
1562.85	-29.0813	-29.2575	-21.7151	-20.427	-24.7287	-25.6731	-22.632	-23.4544
1562.81	-29.9687	-30.1818	-22.2755	-20.9905	-25.8636	-26.89	-22.4151	-23.3948
1562.78	-30.895	-30.9881	-22.9095	-21.7314	-27.0233	-28.1247	-22.1503	-23.285
1562.74	-31.7488	-31.6491	-23.68	-22.5879	-28.2614	-29.3943	-21.8002	-23.1678
1562.71	-32.5231	-32.2335	-24.5896	-23.5847	-29.3721	-30.5655	-21.5864	-22.9864
1562.68	-33.1122	-32.6678	-25.5589	-24.7193	-30.5245	-31.5745	-21.178	-22.6508
1562.64	-33.7772	-33.0582	-26.5284	-25.9465	-31.4771	-32.309	-20.9617	-22.2009
1562.61	-34.2047	-33.4112	-27.5416	-27.2874	-32.3634	-32.8551	-20.6464	-21.669
1562.57	-34.458	-33.6777	-28.5395	-28.6647	-33.1553	-33.1824	-20.1976	-21.1347
1562.54	-34.6852	-33.9105	-29.5269	-30.032	-33.7633	-33.3886	-19.9011	-20.5719
1562.51	-34.8002	-34.0892	-30.53	-31.2855	-34.1559	-33.5309	-19.731	-20.0001
1562.47	-34.8137	-34.2953	-31.4822	-32.4136	-34.5271	-33.6963	-19.5079	-19.414
1562.44	-34.8648	-34.4173	-32.1768	-33.2634	-34.7374	-33.8845	-19.3424	-18.8055
1562.41	-34.8821	-34.6398	-32.9126	-33.8354	-34.9476	-34.1357	-19.2867	-18.2404
1562.37	-34.9152	-34.8213	-33.5674	-34.3425	-35.114	-34.3361	-19.2206	-17.7614
1562.34	-34.9283	-34.9463	-34.0247	-34.5849	-35.1875	-34.6273	-19.3053	-17.4181
1562.3	-34.9209	-35.2543	-34.4239	-34.7774	-35.2262	-34.9013	-19.3895	-17.2537
1562.27	-34.9975	-35.4643	-34.756	-34.9122	-35.2244	-35.155	-19.7167	-17.2936
1562.24	-35.1983	-35.6447	-34.9179	-34.94	-35.2032	-35.4551	-20.0899	-17.5566
1562.2	-35.357	-35.9247	-35.1017	-35.0939	-35.1941	-35.7595	-20.673	-18.0556
1562.17	-35.6013	-36.1516	-35.1865	-35.1834	-35.2488	-35.9159	-21.4464	-18.8058
1562.13	-35.8232	-36.3166	-35.4435	-35.2325	-35.2555	-36.1405	-22.318	-19.8126
1562.1	-36.0999	-36.4989	-35.3767	-35.3497	-35.2185	-36.2154	-22.9584	-21.0584
1562.07	-36.3549	-36.6698	-35.4496	-35.381	-35.2387	-36.3014	-23.5745	-22.548
1562.03	-36.6206	-36.8152	-35.4064	-35.4501	-35.1757	-36.2871	-23.9677	-24.1569
1562	-36.8442	-36.8856	-35.4408	-35.4897	-35.2051	-36.2953	-24.1974	-25.6206
1561.96	-36.9776	-37.1451	-35.4498	-35.6593	-35.115	-36.1115	-24.2471	-26.5475
1561.93	-37.1489	-37.3339	-35.4865	-35.616	-35.0416	-35.9521	-24.0891	-26.5914
1561.9	-37.382	-37.4484	-35.5354	-35.5862	-34.9934	-35.7601	-23.7869	-25.9902
1561.86	-37.4718	-37.7126	-35.5497	-35.5114	-34.8294	-35.5606	-23.5621	-25.1083
1561.83	-37.5717	-37.8801	-35.618	-35.5036	-34.6293	-35.3459	-23.2637	-24.2346
1561.79	-37.5258	-38.0304	-35.6437	-35.4493	-34.4281	-35.097	-23.0085	-23.4701
1561.76	-37.5161	-38.0607	-35.622	-35.3877	-34.1076	-34.8429	-22.7682	-22.8405
1561.73	-37.374	-38.0196	-35.5692	-35.2467	-33.7281	-34.5424	-22.5607	-22.3359
1561.69	-37.2036	-38.1051	-35.5505	-35.1413	-33.3679	-34.182	-22.3477	-21.9577
1561.66	-36.9802	-37.8776	-35.4576	-34.9504	-33.0387	-33.779	-22.227	-21.6771
1561.63	-36.7579	-37.7575	-35.3596	-34.8027	-32.6219	-33.4326	-22.1231	-21.4581
1561.59	-36.5107	-37.5767	-35.2572	-34.6344	-32.2391	-33.0818	-22.1579	-21.3223
1561.56	-36.1916	-37.2264	-35.0939	-34.3812	-31.7835	-32.6767	-22.0604	-21.2358
1561.52	-35.9173	-36.8539	-34.84	-34.1708	-31.4484	-32.3846	-22.1304	-21.2057
1561.49	-35.6276	-36.5904	-34.6305	-33.9536	-31.0723	-31.9681	-22.1589	-21.229
1561.46	-35.2897	-36.1557	-34.328	-33.6504	-30.7797	-31.7325	-22.3253	-21.2968
1561.42	-34.9517	-35.6371	-34.0442	-33.4427	-30.4308	-31.5071	-22.4579	-21.4008
1561.39	-34.8063	-35.1668	-33.7412	-33.1371	-30.1292	-31.2103	-22.7048	-21.5513
1561.35	-34.5008	-34.6923	-33.3485	-32.8113	-29.8681	-30.9887	-23.0152	-21.7486
1561.32	-34.25	-34.305	-32.9206	-32.4751	-29.717	-30.8132	-23.3526	-21.9992
1561.29	-34.0469	-33.8297	-32.4857	-32.0938	-29.4631	-30.6629	-23.6649	-22.2993
1561.25	-33.9404	-33.5261	-32.0408	-31.7521	-29.2975	-30.5232	-24.0117	-22.6326
1561.22	-33.8681	-33.2266	-31.5822	-31.3596	-29.1209	-30.4158	-24.4317	-23.0335
1561.18	-33.8122	-32.9714	-31.0142	-30.9579	-28.9307	-30.3608	-24.8354	-23.4586
1561.15	-33.8289	-32.8045	-30.5017	-30.5663	-28.8524	-30.3177	-25.3646	-23.9776
1561.12	-33.7409	-32.7595	-30.0743	-30.1585	-28.6983	-30.2722	-25.8171	-24.5081
1561.08	-33.7179	-32.8514	-29.4968	-29.598	-28.5942	-30.2384	-26.2782	-25.0575
1561.05	-33.5918	-33.1858	-28.9305	-29.0804	-28.4002	-30.1643	-26.7335	-25.6083
1561.02	-33.4149	-33.6886	-28.3404	-28.4726	-28.2715	-29.9985	-27.0935	-26.1191
1560.98	-33.0535	-34.5599	-27.6439	-27.7773	-28.0167	-29.7551	-27.4028	-26.432
1560.95	-32.454	-35.3946	-26.9407	-27.0043	-27.7154	-29.3092	-27.5891	-26.4493
1560.91	-31.6547	-35.9746	-26.0847	-26.1137	-27.2941	-28.6929	-27.5023	-26.0835
1560.88	-30.4484	-35.2434	-25.0051	-25.0784	-26.6145	-27.7807	-26.9953	-25.2275
1560.85	-28.7511	-32.7442	-23.7743	-23.8644	-25.8615	-26.6479	-26.0597	-23.9482
1560.81	-26.7173	-29.7466	-22.2931	-22.5326	-24.8001	-25.3195	-24.7204	-22.4421
1560.78	-24.5337	-26.8936	-20.8902	-21.1033	-23.5287	-23.822	-22.6569	-20.7549
1560.74	-22.5369	-24.3662	-19.5296	-19.6103	-22.0387	-22.2631	-20.279	-19.0215
1560.71	-21.1665	-22.172	-18.1172	-18.1022	-20.4547	-20.6585	-17.7151	-17.2746
1560.68	-20.2743	-20.2167	-16.8842	-16.6173	-18.8549	-19.0759	-15.3671	-15.5619
1560.64	-19.3413	-18.4712	-15.7128	-15.1741	-17.4146	-17.5077	-13.2963	-13.9084
1560.61	-18.0257	-16.8339	-14.5568	-13.7891	-15.9102	-15.9349	-11.5398	-12.3303
1560.58	-16.3128	-15.2175	-13.1938	-12.4622	-14.309	-14.3476	-10.0243	-10.8467
1560.54	-14.2609	-13.5231	-11.8816	-11.1817	-12.6867	-12.7004	-8.65357	-9.4641
1560.51	-12.2482	-11.7203	-10.47	-9.91436	-11.0037	-11.001	-7.36706	-8.19267
1560.47	-10.1892	-9.82415	-9.08872	-8.65808	-9.29821	-9.28319	-6.3465	-7.04625
1560.44	-8.20107	-7.92549	-7.71102	-7.39968	-7.71196	-7.58986	-5.44187	-6.03414
1560.41	-6.34513	-6.1028	-6.21571	-6.14688	-6.12883	-5.97925	-4.71582	-5.16045
1560.37	-4.56313	-4.41832	-4.90284	-4.91149	-4.68351	-4.48595	-4.1265	-4.41741
1560.34	-3.12208	-2.92561	-3.67983	-3.71866	-3.35396	-3.14911	-3.58261	-3.78306
1560.3	-1.90385	-1.68974	-2.66141	-2.64723	-2.12987	-2.02667	-3.23492	-3.25702
1560.27	-1.14637	-0.801354	-1.77718	-1.81882	-1.30361	-1.21125	-2.9168	-2.91384
1560.24	-0.75218	-0.355026	-1.43174	-1.36788	-0.974863	-0.806816	-2.92119	-2.87392
1560.2	-0.838965	-0.378597	-1.55684	-1.3339	-1.02056	-0.845361	-3.25496	-3.15038
1560.17	-1.28079	-0.783884	-1.92705	-1.61062	-1.39915	-1.22381	-3.62712	-3.51413
1560.14	-2.0381	-1.57137	-2.57295	-2.24043	-2.11937	-1.95267	-3.94589	-4.00366
1560.1	-3.7512	-3.24296	-4.20369	-3.88387	-3.8031	-3.61626	-5.42641	-5.6656
1560.07	-6.80044	-6.41672	-7.91122	-7.53699	-7.08347	-7.02819	-9.94635	-10.4992
1560.03	-8.83696	-9.09614	-12.3419	-11.3965	-10.4077	-10.2139	-18.7947	-19.2939
1560	-9.19018	-9.06052	-11.8726	-11.1987	-10.5083	-10.0741	-16.7735	-16.3927
1559.97	-9.2292	-9.3549	-12.3779	-11.524	-10.3172	-10.3377	-18.693	-18.8267
1559.93	-6.93399	-6.65762	-8.22403	-7.92639	-7.17294	-7.22834	-10.2766	-10.7325
1559.9	-3.76594	-3.44061	-4.52139	-4.27533	-3.92238	-3.81392	-5.66883	-5.85963
1559.86	-2.09785	-1.83445	-2.80647	-2.60153	-2.23995	-2.15999	-3.98265	-4.07838
1559.83	-1.3323	-1.15444	-1.96422	-1.86778	-1.46102	-1.42597	-3.35243	-3.35929
1559.8	-0.870669	-0.839162	-1.44149	-1.39741	-1.02306	-1.00762	-2.6962	-2.72465
1559.76	-0.89797	-0.865601	-1.31203	-1.19232	-0.971174	-0.898845	-2.21192	-2.23676
1559.73	-1.38332	-1.32799	-1.5212	-1.384	-1.26965	-1.2086	-2.07797	-2.12548
1559.7	-2.33738	-2.19652	-2.14362	-1.9455	-1.94262	-1.9107	-2.33757	-2.3676
1559.66	-3.66122	-3.37086	-3.04448	-2.77611	-3.01884	-2.91117	-2.81276	-2.84958
1559.63	-5.09304	-4.75513	-4.03167	-3.80798	-4.22881	-4.13244	-3.42442	-3.50806
1559.59	-6.64441	-6.29475	-5.28179	-5.03024	-5.61516	-5.55132	-4.25852	-4.32874
1559.56	-8.3607	-7.97887	-6.70198	-6.45314	-7.15403	-7.18119	-5.16303	-5.32582
1559.53	-10.1244	-9.77874	-8.32001	-8.09977	-8.97204	-9.03367	-6.47645	-6.50313
1559.49	-12.0237	-11.6521	-10.0681	-9.98835	-10.8636	-11.1232	-7.89375	-7.85697
1559.46	-13.9984	-13.571	-12.2253	-12.1332	-13.0931	-13.4447	-9.61244	-9.38005
1559.43	-16.0254	-15.4797	-14.3934	-14.5687	-15.4252	-15.9936	-11.6554	-11.0716
1559.39	-18.1068	-17.3455	-16.8285	-17.323	-17.9396	-18.6979	-13.8626	-12.9361
1559.36	-20.0485	-19.16	-19.4813	-20.45	-20.3953	-21.3482	-16.3741	-14.9675
1559.32	-21.7948	-20.9267	-22.4079	-23.9132	-22.7244	-23.5234	-19.2208	-17.1556
1559.29	-23.352	-22.6434	-25.1042	-27.3235	-24.7024	-24.7602	-21.9158	-19.4812
1559.26	-24.6279	-24.3103	-26.9459	-29.3979	-26.18	-25.129	-24.2318	-21.871
1559.22	-25.8186	-25.8864	-27.6464	-29.4108	-27.0095	-25.1307	-25.7637	-24.1774
1559.19	-26.8575	-27.2857	-27.6316	-28.5835	-27.4266	-25.1331	-26.6128	-26.1615
1559.15	-27.7977	-28.4071	-27.424	-27.8718	-27.7193	-25.2881	-27.0973	-27.5783
1559.12	-28.5745	-29.1511	-27.1736	-27.4817	-27.8923	-25.6227	-27.3492	-28.3645
1559.09	-29.2396	-29.5039	-27.1308	-27.3775	-28.0729	-26.133	-27.3794	-28.7014
1559.05	-29.6663	-29.5639	-27.1861	-27.5046	-28.2208	-26.8033	-27.2261	-28.7644
1559.02	-30.0325	-29.4244	-27.3924	-27.7986	-28.3802	-27.6097	-26.9355	-28.6695
1558.99	-30.3405	-29.2635	-27.7559	-28.2221	-28.5735	-28.5299	-26.6138	-28.4501
1558.95	-30.6247	-29.0996	-28.1849	-28.7436	-28.6819	-29.5193	-26.2785	-28.1119
1558.92	-30.8848	-29.0178	-28.6575	-29.3162	-28.7886	-30.5743	-25.9664	-27.6659
1558.88	-31.1146	-29.0293	-29.2391	-29.925	-29.0147	-31.6273	-25.5649	-27.1677
1558.85	-31.3881	-29.1121	-29.7266	-30.5379	-29.11	-32.5785	-25.2153	-26.6319
1558.82	-31.7216	-29.3061	-30.3176	-31.1596	-29.3442	-33.3183	-24.9243	-26.0822
1558.78	-32.0002	-29.5907	-30.8458	-31.7566	-29.4434	-33.7341	-24.5887	-25.5494
1558.75	-32.3233	-29.9527	-31.3503	-32.298	-29.6445	-33.8553	-24.3613	-25.0387
1558.72	-32.6458	-30.3756	-31.9519	-32.7785	-29.8475	-33.7389	-24.0553	-24.5563
1558.68	-33.0129	-30.8729	-32.3916	-33.1834	-30.1239	-33.4666	-23.7613	-24.1113
1558.65	-33.3032	-31.408	-32.8605	-33.5436	-30.2738	-33.1622	-23.5429	-23.6826
1558.61	-33.6602	-32.0249	-33.2708	-33.825	-30.514	-32.9034	-23.1936	-23.2902
1558.58	-34.0526	-32.6655	-33.6535	-34.0574	-30.8563	-32.6798	-23.0231	-22.9194
1558.55	-34.3492	-33.3419	-33.8851	-34.2815	-31.0895	-32.5547	-22.7524	-22.5776
1558.51	-34.6714	-34.0062	-34.197	-34.4389	-31.4656	-32.4714	-22.5429	-22.2646
1558.48	-35.1094	-34.7081	-34.4729	-34.5696	-31.7936	-32.4895	-22.3607	-21.9744
1558.45	-35.4799	-35.3239	-34.7492	-34.7083	-32.1123	-32.5944	-22.2558	-21.7117
1558.41	-35.7777	-35.9289	-34.9682	-34.8066	-32.5587	-32.7661	-22.0843	-21.48
1558.38	-36.1096	-36.4614	-35.196	-34.9008	-32.8978	-33.0101	-22.1025	-21.2765
1558.34	-36.3139	-36.9063	-35.2738	-34.9462	-33.2741	-33.2909	-21.9934	-21.1018
1558.31	-36.6024	-37.2356	-35.3356	-35.0287	-33.6493	-33.6646	-22.0875	-20.9558
1558.28	-36.7632	-37.471	-35.4509	-35.1106	-33.9814	-34.0372	-22.1794	-20.8384
1558.24	-36.7478	-37.6008	-35.5418	-35.1692	-34.3358	-34.4399	-22.2828	-20.7554
1558.21	-36.8478	-37.6637	-35.499	-35.227	-34.5207	-34.852	-22.5883	-20.7037
1558.18	-36.8754	-37.6529	-35.5083	-35.308	-34.6718	-35.2411	-22.9013	-20.6848
1558.14	-36.8991	-37.6067	-35.4528	-35.3574	-34.8644	-35.6164	-23.1599	-20.716
1558.11	-36.8184	-37.5	-35.3205	-35.3982	-34.956	-35.9346	-23.5593	-20.7916
1558.07	-36.7084	-37.4146	-35.2775	-35.3981	-35.0106	-36.1628	-24.0145	-20.9296
1558.04	-36.6746	-37.2839	-35.045	-35.3831	-35.0808	-36.3122	-24.3348	-21.1383
1558.01	-36.5403	-37.1551	-34.9553	-35.3223	-35.1317	-36.3701	-24.5704	-21.445
1557.97	-36.5315	-36.9647	-34.7868	-35.226	-35.1479	-36.3848	-24.8189	-21.845
1557.94	-36.431	-36.7771	-34.6248	-35.1171	-35.1275	-36.2938	-24.672	-22.3537
1557.91	-36.3412	-36.5899	-34.4527	-34.9386	-35.1228	-36.1907	-24.5853	-22.971
1557.87	-36.1692	-36.404	-34.2209	-34.7447	-35.1109	-36.0292	-24.3137	-23.6838
1557.84	-36.0285	-36.2214	-33.9497	-34.5141	-35.0708	-35.8853	-24.1243	-24.4441
1557.8	-35.8907	-36.032	-33.6999	-34.2293	-35.1216	-35.7168	-24.0122	-25.173
1557.77	-35.6874	-35.8572	-33.5291	-33.9397	-35.0504	-35.5418	-23.9894	-25.771
1557.74	-35.4716	-35.6446	-33.2351	-33.5442	-34.8921	-35.4079	-23.8914	-26.1278
1557.7	-35.355	-35.4284	-32.9579	-33.1036	-34.7706	-35.2564	-23.8393	-26.1934
1557.67	-35.0627	-35.2035	-32.7407	-32.6123	-34.677	-35.0815	-23.8864	-26.0145
1557.64	-34.8768	-34.9695	-32.4399	-32.0734	-34.5131	-34.837	-23.8328	-25.6844
1557.6	-34.7363	-34.7538	-32.1271	-31.5028	-34.2234	-34.5559	-23.7407	-25.2992
1557.57	-34.4675	-34.5288	-31.7287	-30.9502	-33.9919	-34.1895	-23.7201	-24.9299
1557.53	-34.4082	-34.2723	-31.3027	-30.3948	-33.6191	-33.7764	-23.5572	-24.6227
1557.5	-34.2951	-34.0451	-30.8041	-29.8537	-33.2092	-33.314	-23.3417	-24.3687
1557.47	-34.2071	-33.8191	-30.3018	-29.3265	-32.7616	-32.774	-23.0468	-24.1629
1557.43	-34.1895	-33.588	-29.7092	-28.8278	-32.2768	-32.2202	-22.749	-23.9619
1557.4	-34.1028	-33.3937	-29.0882	-28.3664	-31.6192	-31.6248	-22.4209	-23.7357
1557.37	-33.9781	-33.2137	-28.4691	-27.9332	-30.946	-30.9797	-22.0794	-23.4277
1557.33	-33.881	-33.0394	-27.9316	-27.4992	-30.242	-30.3423	-21.7557	-23.0325
1557.3	-33.747	-32.8785	-27.3562	-27.0783	-29.4705	-29.6774	-21.5023	-22.5276
1557.27	-33.5246	-32.7047	-26.839	-26.6507	-28.6509	-28.9978	-21.1955	-21.9485
1557.23	-33.1318	-32.5088	-26.2688	-26.2344	-27.8295	-28.2857	-21.0271	-21.3365
1557.2	-32.6676	-32.2693	-25.5909	-25.8064	-26.8506	-27.5376	-20.7947	-20.718
1557.16	-32.0642	-31.9941	-25.1258	-25.3728	-25.8937	-26.7357	-20.7441	-20.1421
1557.13	-31.4073	-31.6657	-24.4337	-24.9394	-25.0331	-25.8807	-20.517	-19.628
1557.1	-30.6883	-31.2889	-23.789	-24.4885	-24.1961	-24.9958	-20.4038	-19.2041
1557.06	-29.8524	-30.8217	-22.9517	-23.9933	-23.3913	-24.0884	-20.2691	-18.8777
1557.03	-29.0473	-30.2889	-22.1455	-23.4192	-22.662	-23.1765	-20.1434	-18.6652
1557	-28.1761	-29.7065	-21.2879	-22.7241	-21.921	-22.2936	-19.9387	-18.5739
1556.96	-27.3072	-29.0703	-20.4745	-21.8846	-21.2529	-21.4524	-19.9974	-18.616
1556.93	-26.3066	-28.4305	-19.6777	-20.9067	-20.5016	-20.6639	-19.984	-18.7947
1556.89	-25.5876	-27.7676	-18.8056	-19.8248	-19.9178	-19.9464	-20.1989	-19.1251
1556.86	-24.7502	-27.0985	-18.0808	-18.7001	-19.3895	-19.292	-20.4984	-19.6127
1556.83	-24.2415	-26.4286	-17.3373	-17.5902	-18.9196	-18.7064	-21.132	-20.2771
1556.79	-23.6396	-25.6962	-16.6172	-16.5502	-18.6406	-18.191	-21.8732	-21.1317
1556.76	-23.2904	-24.934	-16.0928	-15.6284	-18.4609	-17.7343	-22.8203	-22.2171
1556.73	-23.0322	-24.1159	-15.6676	-14.863	-18.3063	-17.3369	-23.8644	-23.5504
1556.69	-22.658	-23.2688	-15.2953	-14.2845	-18.1217	-17.0043	-24.8221	-25.1618
1556.66	-22.4105	-22.4168	-15.1283	-13.9244	-18.076	-16.7457	-25.7174	-26.9946
1556.62	-22.2876	-21.5881	-15.1001	-13.8003	-18.1087	-16.5817	-26.3124	-28.6656
1556.59	-22.1074	-20.8083	-15.1161	-13.9317	-18.198	-16.541	-26.5201	-29.2987
1556.56	-22.0723	-20.1061	-15.2906	-14.3244	-18.2993	-16.6628	-26.4869	-28.3566
1556.52	-21.9579	-19.5088	-15.5093	-14.9871	-18.4495	-16.9924	-26.0459	-26.5655
1556.49	-21.9059	-19.0423	-15.7623	-15.9056	-18.735	-17.5849	-25.4179	-24.7109
1556.46	-21.9528	-18.7539	-15.8902	-17.015	-19.0937	-18.4986	-24.3244	-23.0776
1556.42	-21.9955	-18.6894	-15.9907	-18.1502	-19.5564	-19.8292	-23.0712	-21.6934
1556.39	-22.1947	-18.9145	-16.1528	-18.9715	-20.1025	-21.6618	-21.5995	-20.5296
1556.36	-22.2925	-19.495	-16.2074	-19.1026	-20.6574	-24.059	-20.1092	-19.5477
1556.32	-22.4097	-20.51	-16.1927	-18.5049	-21.1044	-26.6801	-18.6509	-18.7163
1556.29	-22.2746	-22.004	-16.06	-17.5377	-21.5393	-27.7212	-17.3269	-18.0022
1556.25	-21.8695	-23.8541	-15.934	-16.5333	-21.7819	-26.032	-16.2497	-17.3803
1556.22	-21.4393	-25.1837	-15.728	-15.671	-21.8923	-23.7029	-15.4922	-16.8351
1556.19	-21.0406	-24.5541	-15.6415	-15.009	-21.8368	-21.7867	-14.952	-16.3427
1556.15	-20.3936	-22.5143	-15.5539	-14.5536	-21.5961	-20.3689	-14.7303	-15.8954
1556.12	-19.8144	-20.4582	-15.4175	-14.2903	-21.0804	-19.3286	-14.6235	-15.4745
1556.09	-19.1929	-18.8691	-15.3335	-14.1991	-20.4417	-18.5504	-14.444	-15.0718
1556.05	-18.7658	-17.7749	-15.3558	-14.2625	-19.6391	-17.9438	-14.3648	-14.6811
1556.02	-18.6155	-17.128	-15.4744	-14.4587	-18.9538	-17.441	-14.2117	-14.3003
1555.99	-18.5751	-16.8756	-15.7734	-14.7745	-18.3047	-16.996	-14.0681	-13.9305
1555.95	-18.9791	-16.998	-16.1209	-15.1924	-17.7355	-16.5828	-13.8017	-13.5786
1555.92	-19.3689	-17.4773	-16.4982	-15.7014	-17.2347	-16.2037	-13.4336	-13.2526
1555.88	-19.9999	-18.328	-17.2088	-16.2916	-16.9998	-15.8674	-13.102	-12.9684
1555.85	-20.6979	-19.5669	-17.7677	-16.9563	-16.8547	-15.598	-12.7256	-12.7388
1555.82	-21.2991	-21.2096	-18.5174	-17.6851	-16.9139	-15.4202	-12.364	-12.5767
1555.78	-21.7817	-23.1595	-19.2962	-18.4701	-17.2835	-15.361	-12.2615	-12.4954
1555.75	-22.1225	-24.9013	-20.1465	-19.3094	-17.7843	-15.4434	-12.253	-12.4996
1555.72	-22.0162	-25.2165	-20.8594	-20.1903	-18.4345	-15.6982	-12.4077	-12.5927
1555.68	-21.78	-23.8438	-21.7781	-21.094	-19.2293	-16.1456	-12.7598	-12.7695
1555.65	-21.288	-21.9587	-22.5958	-22.0172	-19.9005	-16.8176	-13.1632	-13.0277
1555.62	-20.6606	-20.2757	-23.4195	-22.9238	-20.6541	-17.726	-13.6833	-13.3546
1555.58	-20.1008	-18.9505	-24.2263	-23.806	-21.1347	-18.9061	-14.215	-13.7405
1555.55	-19.5297	-17.9643	-25.1559	-24.6259	-21.4812	-20.3655	-14.789	-14.1732
1555.51	-19.0297	-17.2695	-25.87	-25.367	-21.6343	-22.0931	-15.3549	-14.639
1555.48	-18.6246	-16.8262	-26.5565	-26.0302	-21.6206	-23.9919	-15.9672	-15.1223
1555.45	-18.2849	-16.5998	-27.1353	-26.5965	-21.5629	-25.7825	-16.3163	-15.6146
1555.41	-18.0935	-16.5604	-27.6783	-27.0867	-21.4558	-26.8602	-16.7523	-16.1055
1555.38	-18.0462	-16.693	-28.1351	-27.5044	-21.3845	-26.856	-17.1058	-16.5841
1555.35	-18.2336	-16.9823	-28.4522	-27.8854	-21.2685	-26.0981	-17.4261	-17.0481
1555.31	-18.381	-17.4125	-28.675	-28.2472	-21.2874	-25.1728	-17.8839	-17.4987
1555.28	-18.8394	-17.9802	-29.0564	-28.5839	-21.3566	-24.3614	-18.2959	-17.9406
1555.25	-19.4521	-18.6694	-29.3385	-28.9102	-21.5151	-23.7736	-18.7391	-18.3829
1555.21	-20.0513	-19.4765	-29.6895	-29.2636	-21.8218	-23.4075	-19.3449	-18.8369
1555.18	-20.7662	-20.4046	-29.9267	-29.6118	-22.0118	-23.2385	-20.0604	-19.3256
1555.14	-21.7819	-21.4337	-30.1791	-29.9619	-22.3992	-23.2441	-20.8008	-19.8494
1555.11	-22.6405	-22.5663	-30.5458	-30.327	-22.8564	-23.4023	-21.5582	-20.4347
1555.08	-23.6864	-23.7796	-30.8534	-30.6926	-23.4372	-23.6963	-22.5554	-21.0769
1555.04	-24.7904	-25.0846	-31.1371	-31.0761	-24.013	-24.1155	-23.414	-21.8077
1555.01	-25.9324	-26.444	-31.5598	-31.4556	-24.7907	-24.6456	-24.4999	-22.6242
1554.98	-27.1069	-27.8358	-31.9447	-31.8425	-25.5862	-25.2706	-25.485	-23.5452
1554.94	-28.3587	-29.2228	-32.2969	-32.2282	-26.4739	-25.9884	-26.4924	-24.5607
1554.91	-29.4556	-30.5286	-32.6652	-32.6224	-27.3995	-26.7923	-27.3012	-25.6986
1554.88	-30.5331	-31.7076	-33.0901	-33.0082	-28.4644	-27.6716	-28.1966	-26.94
1554.84	-31.6312	-32.7183	-33.5153	-33.3776	-29.4697	-28.6007	-28.8714	-28.2842
1554.81	-32.6173	-33.4917	-33.8494	-33.7373	-30.5532	-29.5817	-29.4287	-29.6694
1554.77	-33.3204	-34.0843	-34.1877	-34.0859	-31.5429	-30.6015	-29.8605	-30.9721
1554.74	-34.023	-34.5073	-34.4442	-34.3868	-32.4876	-31.5865	-30.2137	-31.9833
1554.71	-34.4791	-34.8273	-34.7945	-34.697	-33.35	-32.5626	-30.4408	-32.4371
1554.67	-34.992	-35.0744	-35.0496	-34.9279	-34.0256	-33.4396	-30.4769	-32.2485
1554.64	-35.3232	-35.3029	-35.3584	-35.1906	-34.6029	-34.2008	-30.4221	-31.5433
1554.61	-35.6166	-35.505	-35.5874	-35.3897	-35.0406	-34.8129	-30.2879	-30.6138
1554.57	-35.9129	-35.7082	-35.8753	-35.5593	-35.4345	-35.2771	-30.1199	-29.6542
1554.54	-36.1683	-35.9181	-36.0212	-35.7015	-35.6885	-35.6389	-29.8373	-28.7704
1554.51	-36.3699	-36.1564	-36.196	-35.8214	-35.9029	-35.8521	-29.5064	-27.9851
1554.47	-36.6367	-36.4026	-36.3432	-35.926	-36.0335	-36.0246	-29.2374	-27.3095
1554.44	-36.8937	-36.6195	-36.4373	-36.0034	-36.2285	-36.1417	-28.9014	-26.7689
1554.41	-37.204	-36.8609	-36.5485	-36.065	-36.3271	-36.2856	-28.6116	-26.3348
1554.37	-37.4324	-37.1036	-36.646	-36.0916	-36.3974	-36.4109	-28.3509	-26.0015
1554.34	-37.7259	-37.3419	-36.6421	-36.1282	-36.4772	-36.5748	-28.0204	-25.7662
1554.3	-37.9727	-37.5712	-36.5844	-36.1617	-36.5278	-36.6878	-27.8319	-25.6228
1554.27	-38.1648	-37.817	-36.5961	-36.1885	-36.6307	-36.8942	-27.6525	-25.5576
1554.24	-38.3822	-38.104	-36.5277	-36.2194	-36.6956	-37.0448	-27.6387	-25.5657
1554.2	-38.5142	-38.3711	-36.2804	-36.2134	-36.6735	-37.2372	-27.4711	-25.6496
1554.17	-38.6887	-38.6328	-36.1432	-36.204	-36.6448	-37.3994	-27.4158	-25.778
1554.14	-38.8405	-38.9257	-35.9383	-36.196	-36.7193	-37.5705	-27.3989	-25.9676
1554.1	-39.0574	-39.2195	-35.6678	-36.1574	-36.7591	-37.7622	-27.5549	-26.1903
1554.07	-39.1858	-39.4779	-35.4039	-36.1054	-36.7765	-37.8934	-27.6336	-26.4431
1554.04	-39.3306	-39.7719	-35.1905	-35.9995	-36.815	-37.9828	-27.7089	-26.7055
1554	-39.5487	-40.0588	-34.9273	-35.8607	-36.8453	-38.0661	-27.8341	-26.9805
1553.97	-39.7164	-40.2874	-34.724	-35.6437	-36.8733	-38.1208	-27.9462	-27.2596
1553.94	-39.8462	-40.5321	-34.4649	-35.3544	-36.8529	-38.08	-28.18	-27.5436
1553.9	-39.9878	-40.7656	-34.2755	-35.003	-36.8716	-38.0693	-28.3441	-27.8176
1553.87	-40.1087	-40.941	-34.0869	-34.5861	-36.901	-37.9697	-28.5223	-28.0909
1553.83	-40.2299	-41.0532	-33.904	-34.0613	-36.8773	-37.8001	-28.5773	-28.3736
1553.8	-40.2681	-41.172	-33.7281	-33.5119	-36.789	-37.6175	-28.7948	-28.6602
1553.77	-40.3608	-41.2778	-33.5563	-32.9166	-36.7595	-37.3348	-28.8467	-28.9807
1553.73	-40.3713	-41.2781	-33.3631	-32.3137	-36.6628	-36.9734	-28.9089	-29.3155
1553.7	-40.4908	-41.2461	-33.0951	-31.7	-36.5209	-36.5399	-28.8953	-29.6703
1553.67	-40.4324	-41.1379	-32.8663	-31.1093	-36.3318	-36.0274	-28.7954	-30.0396
1553.63	-40.3725	-41.0279	-32.5652	-30.5396	-36.1455	-35.417	-28.6627	-30.3975
1553.6	-40.3237	-40.9166	-32.1889	-30.0401	-35.9374	-34.823	-28.4884	-30.6859
1553.57	-40.1595	-40.7397	-31.8415	-29.5815	-35.71	-34.1705	-28.2979	-30.8819
1553.53	-40.0903	-40.5322	-31.4892	-29.2091	-35.4689	-33.5573	-28.0073	-30.9014
1553.5	-39.9617	-40.3198	-30.9113	-28.916	-35.2624	-32.9481	-27.7752	-30.719
1553.47	-39.7894	-40.0881	-30.454	-28.6869	-34.9739	-32.398	-27.3858	-30.3056
1553.43	-39.5708	-39.786	-29.8387	-28.533	-34.7431	-31.8867	-27.0298	-29.717
1553.4	-39.3643	-39.5104	-29.2751	-28.404	-34.5149	-31.4707	-26.6091	-29.0086
1553.37	-39.1147	-39.1928	-28.673	-28.3093	-34.1951	-31.1279	-26.2023	-28.2397
1553.33	-38.8303	-38.8858	-28.0654	-28.2141	-33.9982	-30.8933	-25.8458	-27.475
1553.3	-38.5852	-38.5789	-27.3723	-28.0636	-33.757	-30.7886	-25.5129	-26.7478
1553.26	-38.2568	-38.2638	-26.7278	-27.8151	-33.4774	-30.787	-25.2172	-26.0921
1553.23	-37.962	-37.9322	-25.9818	-27.4424	-33.2084	-30.9087	-24.8655	-25.5012
1553.2	-37.6629	-37.6445	-25.3915	-26.9442	-32.9285	-31.2098	-24.5768	-24.9978
1553.16	-37.233	-37.3347	-24.8306	-26.3535	-32.7101	-31.6389	-24.3213	-24.5878
1553.13	-36.9786	-37.1177	-24.3153	-25.6827	-32.4429	-32.243	-24.1428	-24.257
1553.1	-36.6435	-36.8846	-23.8676	-25.0057	-32.1758	-32.9809	-24.0017	-24.0166
1553.06	-36.3291	-36.7029	-23.512	-24.3417	-32.0159	-33.831	-23.9526	-23.8508
1553.03	-36.0276	-36.6204	-23.3041	-23.7461	-31.6737	-34.6106	-23.9266	-23.7603
1553	-35.7475	-36.513	-23.1327	-23.243	-31.4967	-35.1474	-23.957	-23.7356
1552.96	-35.4627	-36.4735	-22.9964	-22.8464	-31.2342	-35.0902	-24.057	-23.7663
1552.93	-35.2753	-36.4941	-23.034	-22.581	-30.8997	-34.3889	-24.0648	-23.8598
1552.9	-34.9966	-36.5297	-23.1516	-22.4496	-30.6034	-33.26	-24.2291	-23.9745
1552.86	-34.903	-36.5379	-23.3248	-22.4687	-30.41	-32.0035	-24.4803	-24.1434
1552.83	-34.8514	-36.5508	-23.5311	-22.6359	-30.1413	-30.7582	-24.7117	-24.3319
1552.8	-34.7382	-36.4786	-23.8254	-22.9539	-29.9141	-29.6548	-24.9954	-24.5555
1552.76	-34.7151	-36.2789	-24.1032	-23.4227	-29.6889	-28.6877	-25.3148	-24.7818
1552.73	-34.6313	-35.9765	-24.42	-24.035	-29.4525	-27.8801	-25.6579	-25.0498
1552.69	-34.6012	-35.6161	-24.7262	-24.7688	-29.1401	-27.2126	-26.0421	-25.3295
1552.66	-34.4937	-35.1414	-25.1057	-25.5874	-28.9437	-26.6827	-26.4764	-25.6499
1552.63	-34.4305	-34.637	-25.419	-26.437	-28.6817	-26.2847	-26.8876	-26.0062
1552.59	-34.3568	-34.1411	-25.6869	-27.1944	-28.3982	-26.0012	-27.2183	-26.4103
1552.56	-34.1609	-33.7196	-25.9565	-27.7548	-28.2227	-25.8427	-27.5464	-26.8881
1552.53	-34.1208	-33.3766	-26.1878	-28.0204	-28.0343	-25.791	-27.8199	-27.4332
1552.49	-33.976	-33.1515	-26.3985	-27.9992	-27.9287	-25.8544	-28.1217	-28.083
1552.46	-33.8598	-33.07	-26.6132	-27.7656	-27.8982	-26.0317	-28.4612	-28.8322
1552.43	-33.6678	-33.1493	-26.7861	-27.4356	-27.7712	-26.3165	-28.6789	-29.6551
1552.39	-33.531	-33.3956	-26.9191	-27.0814	-27.7288	-26.716	-28.9931	-30.546
1552.36	-33.251	-33.8051	-27.1178	-26.7969	-27.8095	-27.2464	-29.2142	-31.4226
1552.33	-33.1205	-34.306	-27.2699	-26.5891	-27.8487	-27.9048	-29.3357	-32.0841
1552.29	-32.88	-34.8685	-27.436	-26.4754	-27.8801	-28.6982	-29.4878	-32.3646
1552.26	-32.5858	-35.2218	-27.6863	-26.4542	-27.9639	-29.6223	-29.6179	-32.1106
1552.23	-32.3682	-35.174	-27.8941	-26.5229	-28.0967	-30.6639	-29.6164	-31.3918
1552.19	-32.0486	-34.5302	-28.1714	-26.6762	-28.308	-31.8124	-29.5498	-30.3926
1552.16	-31.8686	-33.4963	-28.4279	-26.9014	-28.4574	-32.9218	-29.3556	-29.3086
1552.13	-31.7655	-32.2924	-28.7763	-27.2051	-28.74	-33.8731	-29.1973	-28.2797
1552.09	-31.7796	-31.1446	-29.0998	-27.5399	-29.0712	-34.4133	-28.7458	-27.3328
1552.06	-31.7195	-30.1339	-29.3932	-27.9263	-29.3753	-34.3817	-28.3057	-26.4948
1552.02	-31.7752	-29.3301	-29.7191	-28.3509	-29.6671	-33.8918	-27.6761	-25.7676
1551.99	-31.8036	-28.7476	-30.0497	-28.7929	-30.0389	-33.1234	-27.0642	-25.1295
1551.96	-31.874	-28.365	-30.3167	-29.2743	-30.3425	-32.3381	-26.4734	-24.578
1551.92	-32.0078	-28.1937	-30.484	-29.7518	-30.5982	-31.6233	-25.7543	-24.1126
1551.89	-32.1772	-28.2348	-30.7493	-30.224	-30.9455	-31.045	-25.0787	-23.7012
1551.86	-32.2948	-28.4791	-30.968	-30.6883	-31.1691	-30.6239	-24.4062	-23.3467
1551.82	-32.5407	-28.9228	-31.2376	-31.1503	-31.4715	-30.3467	-23.8415	-23.0354
1551.79	-32.607	-29.5342	-31.5225	-31.5852	-31.7477	-30.2427	-23.2861	-22.7506
1551.76	-32.7642	-30.3031	-31.7487	-32.0049	-31.9066	-30.28	-22.848	-22.5009
1551.72	-32.9973	-31.1861	-32.0182	-32.3824	-32.0694	-30.4805	-22.4883	-22.2747
1551.69	-33.2119	-32.0511	-32.2822	-32.7546	-32.1991	-30.8072	-22.0581	-22.0694
1551.66	-33.3666	-32.7499	-32.5856	-33.0845	-32.2394	-31.25	-21.9254	-21.8906
1551.62	-33.4249	-33.1377	-32.9337	-33.404	-32.3676	-31.7826	-21.7822	-21.7324
1551.59	-33.4918	-33.1633	-33.278	-33.7291	-32.3891	-32.4226	-21.7376	-21.6029
1551.56	-33.5854	-32.9242	-33.6	-34.0241	-32.3889	-33.0791	-21.804	-21.5048
1551.52	-33.6608	-32.5613	-33.9715	-34.3051	-32.3011	-33.7088	-21.9321	-21.4365
1551.49	-33.6784	-32.2109	-34.389	-34.6043	-32.3015	-34.1995	-22.0105	-21.4087
1551.46	-33.6442	-31.9808	-34.6591	-34.901	-32.178	-34.5367	-22.1553	-21.4156
1551.42	-33.7426	-31.8984	-34.9774	-35.1665	-32.1135	-34.6327	-22.3789	-21.4714
1551.39	-33.7228	-31.9986	-35.2949	-35.4676	-32.1325	-34.5434	-22.5744	-21.5687
1551.36	-33.7595	-32.2757	-35.5888	-35.7618	-32.1139	-34.2948	-22.7459	-21.7106
1551.32	-33.8626	-32.7271	-35.911	-36.0188	-32.1207	-33.9788	-22.9669	-21.9007
1551.29	-33.9216	-33.3306	-36.2094	-36.3181	-32.1379	-33.647	-23.1595	-22.1343
1551.26	-34.0538	-34.0888	-36.5588	-36.6026	-32.2674	-33.3496	-23.3801	-22.4139
1551.22	-34.1809	-34.9358	-36.7614	-36.857	-32.385	-33.1012	-23.7787	-22.7317
1551.19	-34.1695	-35.749	-37.0545	-37.0894	-32.543	-32.9448	-24.1184	-23.0915
1551.15	-34.239	-36.4835	-37.3293	-37.3402	-32.7778	-32.8579	-24.4206	-23.4949
1551.12	-34.3748	-36.9203	-37.5377	-37.587	-33.0483	-32.8883	-24.8246	-23.9337
1551.09	-34.5032	-37.0666	-37.8321	-37.8051	-33.3272	-33.0005	-25.2976	-24.4052
1551.05	-34.5138	-36.9305	-38.1049	-38.0175	-33.726	-33.1672	-25.7741	-24.9151
1551.02	-34.8124	-36.6208	-38.3022	-38.2332	-34.0095	-33.4582	-26.2275	-25.4524
1550.99	-34.9399	-36.2706	-38.485	-38.4092	-34.4151	-33.8143	-26.8291	-26.0264
1550.95	-35.0506	-35.925	-38.7289	-38.5825	-34.7794	-34.2441	-27.4162	-26.6295
1550.92	-35.2894	-35.668	-38.8778	-38.7624	-35.181	-34.7738	-28.0202	-27.2499
1550.89	-35.7044	-35.5175	-39.0439	-38.8977	-35.5039	-35.3061	-28.5445	-27.8986
1550.85	-35.9975	-35.4916	-39.179	-39.0259	-35.8576	-35.9443	-29.2332	-28.5737
1550.82	-36.498	-35.5562	-39.2987	-39.1186	-36.2046	-36.5726	-29.7891	-29.2626
1550.79	-36.8952	-35.7543	-39.388	-39.2177	-36.5719	-37.2054	-30.2787	-29.9709
1550.75	-37.4749	-36.0111	-39.5086	-39.2932	-36.8736	-37.8321	-30.7545	-30.6891
1550.72	-38.0325	-36.4217	-39.5416	-39.3356	-37.1806	-38.4571	-31.1956	-31.3763
1550.69	-38.5158	-36.8869	-39.5932	-39.3707	-37.4602	-38.9283	-31.5277	-32.0506
1550.65	-39.1557	-37.4521	-39.6405	-39.388	-37.743	-39.3575	-31.7914	-32.6495
1550.62	-39.6634	-38.0431	-39.6533	-39.366	-38.0381	-39.7259	-32.0039	-33.1703
1550.59	-40.1651	-38.687	-39.6348	-39.3414	-38.3371	-40.016	-32.2518	-33.5677
1550.55	-40.7978	-39.4303	-39.5747	-39.2737	-38.6438	-40.1716	-32.4397	-33.8614
1550.52	-41.3546	-40.1706	-39.5601	-39.2675	-38.9394	-40.3026	-32.4253	-33.9847
1550.49	-41.837	-40.9071	-39.5138	-39.2058	-39.2706	-40.3883	-32.5272	-33.9837
1550.45	-42.3222	-41.6588	-39.3981	-39.0872	-39.5117	-40.4427	-32.5022	-33.9167
1550.42	-42.7654	-42.3772	-39.3549	-39.0047	-39.8348	-40.4763	-32.4779	-33.7286
1550.39	-43.2054	-43.0518	-39.2392	-38.9277	-40.1188	-40.5358	-32.5145	-33.5223
1550.35	-43.5664	-43.6318	-39.1297	-38.8446	-40.4795	-40.5668	-32.535	-33.2818
1550.32	-43.9071	-44.1674	-38.9586	-38.7581	-40.7621	-40.6742	-32.5275	-33.0239
1550.29	-44.2421	-44.6692	-38.8297	-38.6354	-41.0442	-40.7679	-32.5877	-32.7847
1550.25	-44.5769	-45.0995	-38.6066	-38.5273	-41.2707	-40.8631	-32.4862	-32.5512
1550.22	-44.7314	-45.3981	-38.4287	-38.3447	-41.48	-40.9916	-32.47	-32.3469
1550.19	-44.9927	-45.7043	-38.133	-38.1488	-41.6764	-41.1989	-32.4583	-32.1709
1550.15	-45.183	-45.9261	-37.8682	-37.9344	-41.8626	-41.3302	-32.4977	-32.0088
1550.12	-45.3382	-46.162	-37.6432	-37.6212	-41.9863	-41.5124	-32.5196	-31.9063
1550.09	-45.4885	-46.2738	-37.3686	-37.294	-42.1025	-41.6459	-32.5139	-31.8211
1550.05	-45.5928	-46.5699	-37.1158	-36.8977	-42.1667	-41.8043	-32.5477	-31.7727
1550.02	-45.7173	-46.6499	-36.7998	-36.4936	-42.2089	-41.9654	-32.5902	-31.7858
1549.99	-45.7766	-46.8185	-36.5616	-36.0116	-42.2602	-42.1044	-32.5334	-31.813
1549.95	-45.859	-46.8915	-36.2408	-35.5294	-42.251	-42.2609	-32.6111	-31.9111
1549.92	-45.8984	-46.9821	-36.0106	-35.1122	-42.2429	-42.4674	-32.7733	-32.0644
1549.89	-45.946	-47.1555	-35.6924	-34.684	-42.2164	-42.6711	-32.7341	-32.2536
1549.85	-45.9905	-47.2352	-35.4066	-34.2909	-42.1403	-42.9096	-32.8077	-32.4831
1549.82	-45.9779	-47.324	-35.1647	-33.9691	-42.0352	-43.1286	-32.7841	-32.7706
1549.79	-45.9942	-47.3396	-34.8148	-33.7017	-41.9163	-43.3561	-32.9439	-33.0875
1549.75	-46.019	-47.4384	-34.579	-33.4943	-41.8027	-43.453	-32.9465	-33.4528
1549.72	-45.9882	-47.4764	-34.3028	-33.3533	-41.6552	-43.5159	-32.8825	-33.8479
1549.68	-46.0086	-47.5266	-33.9621	-33.2796	-41.5925	-43.3381	-33.0083	-34.1961
1549.65	-45.9817	-47.6627	-33.7194	-33.2464	-41.4607	-43.1029	-32.9748	-34.5709
1549.62	-45.9439	-47.5674	-33.4749	-33.2583	-41.2693	-42.6151	-32.9535	-34.8973
1549.58	-45.9262	-47.5699	-33.2155	-33.3067	-41.1175	-41.987	-32.8319	-35.1207
1549.55	-45.8893	-47.6513	-33.1087	-33.3285	-40.9392	-41.3135	-32.8244	-35.2831
1549.52	-45.852	-47.6448	-32.8745	-33.3591	-40.8039	-40.6551	-32.7533	-35.3127
1549.48	-45.7764	-47.5824	-32.6181	-33.3365	-40.6431	-39.9745	-32.6175	-35.2123
1549.45	-45.7485	-47.6497	-32.4948	-33.2538	-40.5303	-39.3395	-32.5706	-34.9931
1549.42	-45.6794	-47.5326	-32.3898	-33.0715	-40.355	-38.77	-32.4669	-34.7386
1549.38	-45.5745	-47.6183	-32.2915	-32.8594	-40.2781	-38.2912	-32.354	-34.3495
1549.35	-45.5539	-47.4474	-32.1366	-32.5856	-40.1124	-37.8898	-32.2696	-33.9486
1549.32	-45.4925	-47.4425	-32.1059	-32.285	-40.0534	-37.5822	-32.1393	-33.5163
1549.28	-45.4178	-47.2886	-32.1474	-31.9756	-39.9441	-37.3759	-31.9437	-33.0629
1549.25	-45.3611	-47.2122	-32.1166	-31.6998	-39.9227	-37.27	-31.7476	-32.6162
1549.22	-45.2996	-47.1064	-32.0772	-31.4524	-39.8774	-37.2886	-31.5043	-32.1729
1549.18	-45.2723	-46.8819	-32.2455	-31.2732	-39.8902	-37.3703	-31.245	-31.7439
1549.15	-45.2248	-46.7491	-32.3276	-31.1659	-39.797	-37.57	-30.8949	-31.3246
1549.12	-45.1561	-46.7614	-32.3887	-31.1276	-39.8522	-37.8634	-30.6385	-30.9338
1549.08	-45.0906	-46.563	-32.5263	-31.1744	-39.8889	-38.2764	-30.3297	-30.5723
1549.05	-45.0105	-46.5194	-32.6659	-31.2932	-39.9136	-38.8287	-30.0005	-30.2332
1549.02	-44.9158	-46.4707	-32.8917	-31.492	-39.8739	-39.3963	-29.7083	-29.9127
1548.98	-44.8668	-46.3029	-32.9073	-31.7619	-39.9121	-40.0713	-29.4371	-29.6508
1548.95	-44.7868	-46.332	-33.0295	-32.1016	-39.8531	-40.7814	-29.1401	-29.4133
1548.92	-44.6924	-46.2471	-33.0733	-32.5035	-39.8292	-41.3835	-28.9067	-29.2129
1548.88	-44.5558	-46.1262	-33.1943	-32.9148	-39.79	-41.8801	-28.6419	-29.064
1548.85	-44.5244	-45.9705	-33.3003	-33.3648	-39.7256	-42.0903	-28.3514	-28.9479
1548.82	-44.43	-45.6747	-33.4335	-33.8183	-39.7216	-42.0059	-28.3619	-28.8789
1548.78	-44.3146	-45.3821	-33.4539	-34.2184	-39.6301	-41.6152	-28.2439	-28.8457
1548.75	-44.1819	-44.9534	-33.5629	-34.5577	-39.529	-41.03	-28.1854	-28.8669
1548.72	-44.0196	-44.4997	-33.6636	-34.8437	-39.4465	-40.3548	-28.2459	-28.9254
1548.68	-43.9525	-44.0157	-33.9136	-35.0267	-39.3675	-39.671	-28.1681	-29.03
1548.65	-43.8783	-43.5292	-34.0112	-35.1925	-39.2778	-39.0308	-28.233	-29.176
1548.62	-43.8075	-43.1295	-34.1896	-35.2563	-39.1501	-38.4538	-28.4281	-29.3589
1548.58	-43.7399	-42.7169	-34.3628	-35.301	-39.007	-38.0264	-28.4897	-29.5865
1548.55	-43.5997	-42.4365	-34.5086	-35.3338	-38.933	-37.6836	-28.7817	-29.8566
1548.52	-43.5818	-42.1495	-34.7248	-35.367	-38.8121	-37.4455	-29.0489	-30.1599
1548.48	-43.5084	-42.0693	-34.8742	-35.4213	-38.703	-37.2896	-29.4	-30.5103
1548.45	-43.537	-41.969	-35.2499	-35.5246	-38.6011	-37.2474	-29.7205	-30.8849
1548.42	-43.4952	-41.9892	-35.4637	-35.6352	-38.5074	-37.3189	-30.0485	-31.3111
1548.38	-43.479	-42.0636	-35.674	-35.7924	-38.473	-37.485	-30.5544	-31.7534
1548.35	-43.4409	-42.242	-36.0709	-35.9716	-38.3671	-37.6892	-30.9278	-32.2607
1548.32	-43.4905	-42.4253	-36.3205	-36.2058	-38.2691	-38.0301	-31.3518	-32.7555
1548.28	-43.4785	-42.6397	-36.6195	-36.4735	-38.2765	-38.39	-31.7615	-33.3197
1548.25	-43.4977	-42.8264	-36.8775	-36.7973	-38.2866	-38.818	-32.0297	-33.878
1548.22	-43.5037	-42.9355	-37.2186	-37.1107	-38.2814	-39.2511	-32.3121	-34.4219
1548.18	-43.5219	-42.9883	-37.4425	-37.4544	-38.2979	-39.6794	-32.7295	-34.9507
1548.15	-43.5574	-42.9229	-37.7556	-37.8125	-38.3969	-40.0432	-33.0409	-35.3676
1548.12	-43.597	-42.6794	-38.0599	-38.1379	-38.4225	-40.3668	-33.2835	-35.6662
1548.08	-43.6507	-42.4324	-38.3358	-38.4839	-38.5371	-40.5062	-33.6172	-35.7982
1548.05	-43.6889	-42.0936	-38.5573	-38.7915	-38.6056	-40.5923	-33.8582	-35.7213
1548.02	-43.7426	-41.9063	-38.7927	-39.0907	-38.7009	-40.5529	-34.0222	-35.4478
1547.98	-43.7436	-41.7124	-39.0648	-39.3516	-38.8588	-40.4536	-34.2005	-35.0199
1547.95	-43.8592	-41.6491	-39.2604	-39.5743	-38.9351	-40.3331	-34.279	-34.4994
1547.92	-43.8647	-41.6327	-39.4579	-39.7611	-39.1528	-40.2421	-34.4044	-33.9238
1547.88	-43.8763	-41.7693	-39.6702	-39.8909	-39.2682	-40.1866	-34.4194	-33.3325
1547.85	-43.9297	-41.947	-39.8173	-40.0126	-39.422	-40.1521	-34.3319	-32.7583
1547.82	-43.9561	-42.2691	-40.0039	-40.1315	-39.5912	-40.1926	-34.1426	-32.2074
1547.78	-44.0212	-42.6438	-40.1404	-40.2055	-39.8019	-40.2875	-34.0827	-31.7133
1547.75	-44.0272	-43.0613	-40.2658	-40.288	-39.9034	-40.4834	-33.8921	-31.2659
1547.72	-44.0829	-43.432	-40.4915	-40.3672	-40.0895	-40.7475	-33.6352	-30.8892
1547.68	-44.1313	-43.7428	-40.5607	-40.4212	-40.2781	-41.1059	-33.249	-30.5205
1547.65	-44.1422	-43.7308	-40.6215	-40.4666	-40.4964	-41.5282	-32.9689	-30.2351
1547.62	-44.2299	-43.6891	-40.7479	-40.5707	-40.6466	-42.017	-32.5741	-29.9909
1547.58	-44.305	-43.448	-40.8402	-40.6328	-40.9625	-42.4804	-32.3205	-29.7813
1547.55	-44.3492	-43.1486	-40.9559	-40.6882	-41.175	-43.0746	-31.9903	-29.6204
1547.52	-44.435	-42.7423	-41.0659	-40.7637	-41.3681	-43.6165	-31.6792	-29.4861
1547.49	-44.5584	-42.4388	-41.1603	-40.8681	-41.5528	-44.045	-31.5085	-29.3856
1547.45	-44.6623	-42.216	-41.2965	-40.9437	-41.8466	-44.4558	-31.2537	-29.3256
1547.42	-44.7918	-42.0931	-41.3917	-41.0098	-41.9743	-44.786	-30.8486	-29.2692
1547.39	-44.8763	-42.0847	-41.4475	-41.1408	-42.2048	-45.0222	-30.7825	-29.2572
1547.35	-45.047	-42.1596	-41.5973	-41.1648	-42.3759	-44.9876	-30.5966	-29.2598
1547.32	-45.1914	-42.4723	-41.7204	-41.2821	-42.615	-44.8952	-30.4806	-29.2744
1547.29	-45.2625	-42.8064	-41.8435	-41.3414	-42.7729	-44.79	-30.3675	-29.3092
1547.25	-45.4218	-43.319	-41.9236	-41.4602	-42.9231	-44.6761	-30.3094	-29.376
1547.22	-45.4888	-43.8606	-42.0065	-41.525	-43.0621	-44.4708	-30.3227	-29.441
1547.19	-45.71	-44.4423	-42.1275	-41.5652	-43.2259	-44.4221	-30.4361	-29.5356
1547.15	-45.7982	-45.1546	-42.2001	-41.6757	-43.3923	-44.2801	-30.4632	-29.6336
1547.12	-45.9079	-45.7962	-42.2803	-41.7572	-43.4771	-44.2039	-30.5204	-29.7784
1547.09	-46.0149	-46.3096	-42.3702	-41.8388	-43.6144	-44.2645	-30.6564	-29.9192
1547.05	-46.0973	-46.8778	-42.4	-41.8932	-43.7708	-44.2835	-30.9003	-30.0975
1547.02	-46.2303	-47.1675	-42.4658	-41.9743	-43.8756	-44.3789	-31.1439	-30.295
1546.99	-46.3161	-47.4091	-42.5443	-42.001	-44.0006	-44.4691	-31.364	-30.5236
1546.95	-46.4415	-47.5294	-42.636	-42.066	-44.0742	-44.5935	-31.6397	-30.7606
1546.92	-46.5282	-47.5531	-42.7207	-42.077	-44.216	-44.8526	-32.0149	-31.0501
1546.89	-46.6439	-47.5968	-42.7267	-42.0452	-44.3286	-45.0316	-32.16	-31.3269
1546.85	-46.7578	-47.8003	-42.7988	-42.1053	-44.4394	-45.2248	-32.6682	-31.6334
1546.82	-46.8484	-47.9356	-42.8316	-42.1052	-44.523	-45.4474	-32.9425	-31.9713
1546.79	-46.9596	-48.1617	-42.8571	-42.0835	-44.6574	-45.5969	-33.1658	-32.3261
1546.75	-47.0306	-48.5364	-42.9353	-42.0664	-44.699	-45.8032	-33.4787	-32.6922
1546.72	-47.1577	-48.8256	-42.8656	-41.9953	-44.819	-45.9707	-33.8151	-33.0716
1546.69	-47.2629	-49.1025	-42.8859	-41.9437	-44.8966	-46.1166	-34.1237	-33.4459
1546.65	-47.3724	-49.582	-42.8094	-41.8871	-45.0004	-46.2441	-34.393	-33.8268
1546.62	-47.4601	-50	-42.7995	-41.8475	-45.0783	-46.3223	-34.6287	-34.2229
1546.59	-47.5475	-50	-42.7691	-41.8349	-45.1376	-46.4969	-34.894	-34.5618
1546.55	-47.6595	-50	-42.6746	-41.7991	-45.2263	-46.4307	-35.2195	-34.9061
1546.52	-47.7307	-50	-42.6199	-41.7983	-45.3205	-46.4745	-35.3716	-35.2291
1546.49	-47.8562	-50	-42.4739	-41.677	-45.4165	-46.5867	-35.5195	-35.5175
1546.45	-47.9184	-50	-42.3577	-41.6117	-45.5139	-46.6545	-35.7891	-35.7594
1546.42	-47.9916	-50	-42.1736	-41.544	-45.609	-46.6508	-35.8119	-35.9679
1546.39	-48.0979	-50	-42.1569	-41.4239	-45.6546	-46.6911	-35.9363	-36.1686
1546.35	-48.1704	-50	-41.9982	-41.3002	-45.7656	-46.641	-35.9795	-36.283
1546.32	-48.2342	-50	-41.7803	-41.116	-45.7852	-46.7224	-36.0122	-36.3924
1546.29	-48.3316	-50	-41.6511	-40.9418	-45.9007	-46.8315	-36.0467	-36.4682
1546.25	-48.4144	-50	-41.4516	-40.7182	-45.9688	-46.716	-36.0625	-36.527
1546.22	-48.4638	-50	-41.2921	-40.499	-46.0274	-46.7439	-36.0295	-36.5852
1546.19	-48.5401	-50	-41.1368	-40.2159	-46.0732	-46.8181	-35.9595	-36.6236
1546.15	-48.5952	-50	-40.9737	-39.9943	-46.15	-46.8035	-36.0995	-36.6755
1546.12	-48.659	-50	-40.8267	-39.8123	-46.1663	-46.8424	-35.9592	-36.7301
1546.09	-48.7073	-50	-40.6779	-39.5806	-46.2468	-46.8031	-35.8712	-36.7818
1546.06	-48.7345	-50	-40.5192	-39.3971	-46.2861	-46.8005	-35.9101	-36.8539
1546.02	-48.7888	-50	-40.3564	-39.2511	-46.3065	-46.9118	-35.898	-36.9269
1545.99	-48.8247	-50	-40.2793	-39.1371	-46.358	-46.9823	-35.8204	-37.0271
1545.96	-48.8579	-50	-40.0721	-39.1029	-46.4269	-47.012	-35.8443	-37.1197
1545.92	-48.9005	-50	-39.8893	-39.0225	-46.4135	-47.0884	-35.8673	-37.2359
1545.89	-48.9219	-50	-39.7823	-39.0433	-46.4494	-47.2803	-35.8554	-37.3452
1545.86	-48.9631	-50	-39.6723	-39.0262	-46.4716	-47.447	-35.7151	-37.4481
1545.82	-48.9693	-50	-39.546	-39.069	-46.4254	-47.6102	-35.7704	-37.5564
1545.79	-49.0016	-50	-39.3577	-39.1282	-46.5068	-47.8077	-35.6668	-37.73
1545.76	-49.0217	-50	-39.248	-39.183	-46.4776	-48.0752	-35.6521	-37.82
1545.72	-49.0377	-50	-39.0969	-39.1941	-46.485	-48.193	-35.6122	-37.929
1545.69	-49.0478	-50	-38.9814	-39.2268	-46.4486	-48.4222	-35.4894	-38.0635
1545.66	-49.0581	-50	-38.9448	-39.2114	-46.4764	-48.4003	-35.4239	-38.1495
1545.62	-49.089	-50	-38.8352	-39.1966	-46.504	-48.4237	-35.459	-38.2388
1545.59	-49.0962	-50	-38.7618	-39.149	-46.4538	-48.3739	-35.3717	-38.3369
1545.56	-49.1103	-50	-38.7291	-39.0888	-46.4538	-48.2915	-35.3678	-38.4062
1545.52	-49.1092	-50	-38.7135	-39.0188	-46.4748	-47.9656	-35.3543	-38.4148
1545.49	-49.1147	-50	-38.697	-38.9624	-46.4576	-47.711	-35.2655	-38.3782
1545.46	-49.1249	-50	-38.79	-38.8965	-46.4456	-47.3399	-35.2861	-38.3347
1545.42	-49.1402	-50	-38.7065	-38.8532	-46.4546	-47.0434	-35.4103	-38.2165
1545.39	-49.1378	-50	-38.7032	-38.8296	-46.4373	-46.7229	-35.3751	-38.0712
1545.36	-49.15	-50	-38.7088	-38.8263	-46.42	-46.4303	-35.3308	-37.8335
1545.32	-49.1413	-50	-38.7401	-38.8656	-46.3886	-46.1346	-35.4089	-37.5663
1545.29	-49.1513	-50	-38.8272	-38.9196	-46.4172	-45.9613	-35.4915	-37.2764
1545.26	-49.144	-50	-38.9287	-39.0414	-46.3796	-45.8555	-35.6382	-36.9275
1545.23	-49.1443	-50	-38.9502	-39.1738	-46.3596	-45.6862	-35.4816	-36.5917
1545.19	-49.1277	-50	-39.1496	-39.3227	-46.3172	-45.6754	-35.6266	-36.2511
1545.16	-49.1236	-50	-39.2067	-39.5085	-46.3148	-45.6266	-35.645	-35.889
1545.13	-49.1282	-50	-39.3547	-39.695	-46.3193	-45.7746	-35.7301	-35.5788
1545.09	-49.1293	-50	-39.5057	-39.8977	-46.36	-45.9027	-35.7239	-35.2691
1545.06	-49.1168	-50	-39.6268	-40.1026	-46.2671	-46.0341	-35.7586	-34.9509
1545.03	-49.1181	-50	-39.7312	-40.3316	-46.296	-46.2088	-35.5549	-34.6676
1544.99	-49.1278	-50	-39.9882	-40.4967	-46.3129	-46.4814	-35.5771	-34.4162
1544.96	-49.1064	-50	-40.1469	-40.6559	-46.3013	-46.6584	-35.4316	-34.1733
1544.93	-49.1108	-50	-40.2779	-40.8157	-46.2721	-46.8563	-35.2835	-33.9878
1544.89	-49.109	-50	-40.4166	-40.8856	-46.328	-47.0841	-35.0982	-33.8013
1544.86	-49.1002	-50	-40.5806	-41.0045	-46.3124	-47.2719	-34.9621	-33.6693
1544.83	-49.0961	-50	-40.6574	-41.0397	-46.3061	-47.4108	-34.7955	-33.542
1544.79	-49.0813	-50	-40.8926	-41.1565	-46.327	-47.5172	-34.6074	-33.4409
1544.76	-49.072	-50	-40.9481	-41.2356	-46.3166	-47.4361	-34.426	-33.3602
1544.73	-49.0704	-50	-41.1377	-41.2552	-46.3319	-47.471	-34.3211	-33.3206
1544.69	-49.0652	-50	-41.2485	-41.3154	-46.3474	-47.4346	-34.1151	-33.3173
1544.66	-49.0529	-50	-41.3713	-41.4075	-46.3606	-47.3898	-34.0175	-33.3141
1544.63	-49.0487	-50	-41.5347	-41.4592	-46.4261	-47.3304	-33.8633	-33.3521
1544.59	-49.0354	-50	-41.7163	-41.558	-46.4527	-47.362	-33.8845	-33.4033
1544.56	-49.044	-50	-41.8171	-41.7399	-46.4603	-47.2957	-33.9156	-33.4968
1544.53	-49.0285	-50	-41.9001	-41.8377	-46.483	-47.357	-33.8133	-33.6203
1544.5	-49.0339	-50	-42.0571	-41.9714	-46.4852	-47.4378	-33.8598	-33.7591
1544.46	-49.0223	-50	-42.1107	-42.1505	-46.5273	-47.4118	-33.9622	-33.926
1544.43	-49.0278	-50	-42.2353	-42.2798	-46.5196	-47.5331	-34.044	-34.1406
1544.4	-49.0454	-50	-42.3357	-42.4136	-46.5678	-47.7061	-34.0886	-34.3772
1544.36	-49.0272	-50	-42.4145	-42.5292	-46.5798	-47.8397	-34.1912	-34.6482
1544.33	-49.0219	-50	-42.4356	-42.6091	-46.5671	-48.025	-34.3152	-34.9392
1544.3	-49.0429	-50	-42.5103	-42.7017	-46.5788	-48.2189	-34.5798	-35.2584
1544.26	-49.0249	-50	-42.5518	-42.829	-46.5776	-48.3395	-34.7807	-35.6188
1544.23	-49.0392	-50	-42.5824	-42.8465	-46.58	-48.4302	-34.8703	-36.001
1544.2	-49.0329	-50	-42.6696	-42.8633	-46.6195	-48.486	-35.0546	-36.3929
1544.16	-49.0529	-50	-42.7231	-42.862	-46.6124	-48.5515	-35.3243	-36.793
1544.13	-49.0455	-50	-42.7922	-42.8564	-46.6676	-48.5747	-35.5753	-37.1987
1544.1	-49.0488	-50	-42.8497	-42.8416	-46.6921	-48.5947	-35.6423	-37.6225
1544.06	-49.0389	-50	-42.972	-42.8039	-46.675	-48.4824	-35.8016	-37.9957
1544.03	-49.0696	-50	-43.0495	-42.8155	-46.7133	-48.4574	-36.0417	-38.3396
1544	-49.072	-50	-43.1088	-42.7816	-46.7478	-48.4034	-36.1847	-38.593
1543.97	-49.0821	-50	-43.1835	-42.7699	-46.7937	-48.5345	-36.395	-38.7973
1543.93	-49.0816	-50	-43.2948	-42.7978	-46.8452	-48.3291	-36.6684	-38.8644
1543.9	-49.1062	-50	-43.3009	-42.7504	-46.9215	-48.3791	-36.87	-38.8651
1543.87	-49.105	-50	-43.4514	-42.7597	-46.942	-48.322	-36.9858	-38.7699
1543.83	-49.1236	-50	-43.5562	-42.822	-47.0006	-48.4363	-37.2247	-38.5687
1543.8	-49.1051	-50	-43.6223	-42.8293	-47.0846	-48.5528	-37.4376	-38.31
1543.77	-49.1421	-50	-43.6774	-42.8684	-47.1338	-48.5347	-37.5348	-38.0164
1543.73	-49.138	-50	-43.7601	-42.9748	-47.2135	-48.627	-37.7294	-37.6868
1543.7	-49.1583	-50	-43.9152	-43.0783	-47.2494	-48.8116	-37.8344	-37.3701
1543.67	-49.1805	-50	-43.9851	-43.1373	-47.3261	-48.8581	-38.0002	-37.0542
1543.63	-49.2098	-50	-44.1364	-43.2167	-47.3974	-49.0513	-37.9918	-36.7526
1543.6	-49.2161	-50	-44.2099	-43.2616	-47.4966	-49.3185	-38.1597	-36.4909
1543.57	-49.2292	-50	-44.3052	-43.3483	-47.5566	-49.4277	-38.0913	-36.2684
1543.53	-49.2482	-50	-44.4013	-43.5	-47.615	-49.5695	-38.0277	-36.0675
1543.5	-49.2612	-50	-44.5	-43.5639	-47.6492	-49.8302	-37.91	-35.9127
1543.47	-49.271	-50	-44.6196	-43.676	-47.7405	-49.9577	-37.9002	-35.7759
1543.44	-49.2954	-50	-44.689	-43.7333	-47.7706	-50	-37.7921	-35.6751
1543.4	-49.2999	-50	-44.8571	-43.8482	-47.8506	-50	-37.735	-35.6236
1543.37	-49.3182	-50	-44.9431	-43.9837	-47.8878	-50	-37.5774	-35.5935
1543.34	-49.3337	-50	-45.0491	-44.0449	-47.9136	-50	-37.4113	-35.5832
1543.3	-49.351	-50	-45.1851	-44.169	-47.9848	-50	-37.3417	-35.5903
1543.27	-49.3392	-50	-45.2023	-44.2316	-48.0158	-50	-37.2153	-35.6159
1543.24	-49.3586	-50	-45.3319	-44.3347	-48.0574	-50	-37.0755	-35.6397
1543.2	-49.3776	-50	-45.4415	-44.4531	-48.1055	-50	-37.155	-35.6899
1543.17	-49.3732	-50	-45.4869	-44.5609	-48.1439	-50	-36.9773	-35.7622
1543.14	-49.3851	-50	-45.5876	-44.679	-48.1713	-50	-36.9075	-35.8002
1543.1	-49.4035	-50	-45.6885	-44.7502	-48.2253	-50	-36.9207	-35.8506
1543.07	-49.4152	-50	-45.7235	-44.8608	-48.276	-50	-36.7429	-35.8871
1543.04	-49.4499	-50	-45.8017	-44.9944	-48.3074	-50	-36.7689	-35.9526
1543	-49.4478	-50	-45.8647	-45.1565	-48.3474	-50	-36.7487	-35.9952
1542.97	-49.4632	-50	-45.9231	-45.216	-48.3891	-50	-36.7777	-36.0761
1542.94	-49.4787	-50	-46.0757	-45.3745	-48.4341	-50	-36.739	-36.1417
1542.91	-49.4911	-50	-46.1401	-45.5143	-48.4705	-50	-36.8573	-36.2308

## Sheet: Fig3b_Lambda1
Input Parameters Inference - 2 seeds - Lambda_1
Seed wavelength (nm)	Seed wavelength - ANN predicted (nm)
1562.5	1562.58
1562.5	1562.54
1562.5	1562.59
1562.5	1562.58
1562.5	1562.57
1562.5	1562.59
1562.5	1562.69
1562.5	1562.58
1562.5	1562.59
1562.5	1562.59
1562.5	1562.6
1562.5	1562.59
1562.5	1562.57
1562.5	1562.6
1562.5	1562.59
1562.5	1562.58
1562.5	1562.53
1562.5	1562.6
1562.5	1562.59
1562.5	1562.59
1562.5	1562.56
1562.5	1562.56
1562.5	1562.6
1562.5	1562.6
1562.5	1562.59
1562.5	1562.6
1562.5	1562.59
1562.5	1562.59
1562.5	1562.62
1562.5	1562.56
1562.5	1562.64
1562.5	1562.63
1562.5	1562.51
1562.5	1562.53
1562.5	1562.6
1562.51	1562.6
1562.51	1562.52
1562.51	1562.59
1562.51	1562.61
1562.51	1562.55
1562.51	1562.59
1562.51	1562.61
1562.51	1562.59
1562.51	1562.6
1562.51	1562.59
1562.51	1562.59
1562.51	1562.6
1562.51	1562.51
1562.51	1562.58
1562.51	1562.57
1562.51	1562.59
1562.51	1562.52
1562.51	1562.6
1562.51	1562.59
1562.51	1562.6
1562.51	1562.59
1562.51	1562.55
1562.51	1562.52
1562.51	1562.59
1562.51	1562.57
1562.51	1562.57
1562.51	1562.53
1562.51	1562.6
1562.51	1562.6
1562.51	1562.63
1562.51	1562.61
1562.51	1562.59
1562.51	1562.6
1562.51	1562.58
1562.51	1562.61
1562.51	1562.57
1562.51	1562.58
1562.51	1562.59
1562.51	1562.6
1562.51	1562.61
1562.51	1562.6
1562.51	1562.62
1562.51	1562.61
1562.51	1562.57
1562.51	1562.6
1562.51	1562.57
1562.51	1562.56
1562.51	1562.59
1562.51	1562.54
1562.51	1562.62
1562.51	1562.55
1562.51	1562.54
1562.51	1562.52
1562.51	1562.61
1562.51	1562.59
1562.51	1562.61
1562.51	1562.6
1562.51	1562.58
1562.51	1562.61
1562.51	1562.6
1562.51	1562.6
1562.51	1562.6
1562.51	1562.58
1562.51	1562.59
1562.51	1562.59
1562.51	1562.6
1562.51	1562.61
1562.51	1562.53
1562.51	1562.59
1562.51	1562.63
1562.51	1562.61
1562.51	1562.59
1562.51	1562.61
1562.51	1562.56
1562.51	1562.6
1562.51	1562.6
1562.51	1562.54
1562.51	1562.6
1562.51	1562.59
1562.51	1562.6
1562.51	1562.57
1562.51	1562.58
1562.52	1562.58
1562.52	1562.6
1562.52	1562.59
1562.52	1562.56
1562.52	1562.6
1562.52	1562.58
1562.52	1562.59
1562.52	1562.6
1562.52	1562.6
1562.52	1562.6
1562.52	1562.52
1562.52	1562.6
1562.52	1562.59
1562.52	1562.54
1562.52	1562.58
1562.52	1562.6
1562.52	1562.52
1562.52	1562.57
1562.52	1562.59
1562.52	1562.6
1562.52	1562.6
1562.52	1562.64
1562.52	1562.6
1562.52	1562.58
1562.52	1562.56
1562.52	1562.6
1562.52	1562.58
1562.52	1562.57
1562.52	1562.53
1562.52	1562.6
1562.52	1562.59
1562.52	1562.58
1562.52	1562.58
1562.52	1562.62
1562.52	1562.6
1562.52	1562.52
1562.52	1562.58
1562.52	1562.58
1562.52	1562.61
1562.52	1562.6
1562.52	1562.58
1562.52	1562.63
1562.52	1562.58
1562.52	1562.58
1562.52	1562.61
1562.52	1562.6
1562.52	1562.56
1562.52	1562.56
1562.52	1562.59
1562.52	1562.6
1562.52	1562.66
1562.52	1562.54
1562.52	1562.58
1562.52	1562.58
1562.52	1562.59
1562.52	1562.58
1562.52	1562.61
1562.52	1562.52
1562.52	1562.6
1562.52	1562.61
1562.52	1562.59
1562.52	1562.61
1562.52	1562.58
1562.52	1562.6
1562.52	1562.6
1562.52	1562.59
1562.52	1562.6
1562.52	1562.52
1562.52	1562.58
1562.52	1562.61
1562.52	1562.59
1562.52	1562.6
1562.52	1562.55
1562.52	1562.6
1562.52	1562.59
1562.52	1562.53
1562.52	1562.56
1562.52	1562.6
1562.52	1562.6
1562.52	1562.6
1562.52	1562.58
1562.52	1562.61
1562.52	1562.59
1562.52	1562.52
1562.52	1562.6
1562.52	1562.61
1562.52	1562.6
1562.52	1562.58
1562.52	1562.6
1562.52	1562.59
1562.52	1562.58
1562.52	1562.58
1562.52	1562.58
1562.52	1562.6
1562.52	1562.56
1562.52	1562.61
1562.52	1562.58
1562.52	1562.59
1562.52	1562.61
1562.52	1562.58
1562.53	1562.6
1562.53	1562.63
1562.53	1562.59
1562.53	1562.6
1562.53	1562.6
1562.53	1562.6
1562.53	1562.62
1562.53	1562.61
1562.53	1562.6
1562.53	1562.6
1562.53	1562.58
1562.53	1562.61
1562.53	1562.6
1562.53	1562.6
1562.53	1562.58
1562.53	1562.6
1562.53	1562.54
1562.53	1562.55
1562.53	1562.6
1562.53	1562.59
1562.53	1562.56
1562.53	1562.68
1562.53	1562.6
1562.53	1562.63
1562.53	1562.57
1562.53	1562.6
1562.53	1562.6
1562.53	1562.56
1562.53	1562.59
1562.53	1562.6
1562.53	1562.6
1562.53	1562.59
1562.53	1562.58
1562.53	1562.65
1562.53	1562.56
1562.53	1562.6
1562.53	1562.61
1562.53	1562.6
1562.53	1562.6
1562.53	1562.6
1562.53	1562.61
1562.53	1562.58
1562.53	1562.6
1562.53	1562.6
1562.53	1562.61
1562.53	1562.6
1562.53	1562.6
1562.53	1562.6
1562.53	1562.6
1562.53	1562.6
1562.53	1562.56
1562.53	1562.59
1562.53	1562.66
1562.53	1562.6
1562.53	1562.57
1562.53	1562.59
1562.53	1562.61
1562.53	1562.61
1562.53	1562.61
1562.53	1562.59
1562.53	1562.69
1562.53	1562.55
1562.53	1562.6
1562.53	1562.57
1562.53	1562.6
1562.53	1562.6
1562.53	1562.56
1562.53	1562.6
1562.53	1562.61
1562.53	1562.6
1562.53	1562.6
1562.53	1562.6
1562.53	1562.61
1562.53	1562.6
1562.54	1562.6
1562.54	1562.6
1562.54	1562.57
1562.54	1562.62
1562.54	1562.59
1562.54	1562.6
1562.54	1562.53
1562.54	1562.64
1562.54	1562.61
1562.54	1562.6
1562.54	1562.6
1562.54	1562.59
1562.54	1562.61
1562.54	1562.57
1562.54	1562.98
1562.54	1562.6
1562.54	1562.62
1562.54	1562.61
1562.54	1562.6
1562.54	1562.61
1562.54	1562.58
1562.54	1562.61
1562.54	1562.59
1562.54	1562.58
1562.54	1562.61
1562.54	1562.65
1562.54	1562.6
1562.54	1562.59
1562.54	1562.59
1562.54	1562.6
1562.54	1562.57
1562.54	1562.58
1562.54	1562.53
1562.54	1562.57
1562.54	1562.6
1562.54	1562.59
1562.54	1562.59
1562.54	1562.59
1562.54	1562.62
1562.54	1562.55
1562.54	1562.58
1562.54	1562.58
1562.54	1562.63
1562.54	1562.61
1562.54	1562.61
1562.54	1562.57
1562.54	1562.61
1562.54	1562.59
1562.54	1562.6
1562.54	1562.71
1562.54	1562.6
1562.54	1562.61
1562.54	1562.59
1562.54	1562.62
1562.54	1562.62
1562.54	1562.61
1562.54	1562.6
1562.54	1562.59
1562.54	1562.59
1562.54	1562.6
1562.54	1562.6
1562.54	1562.62
1562.54	1562.61
1562.54	1562.62
1562.54	1562.6
1562.54	1562.59
1562.54	1562.6
1562.54	1562.61
1562.54	1562.61
1562.54	1562.62
1562.54	1562.61
1562.54	1562.6
1562.54	1562.57
1562.54	1562.61
1562.54	1562.64
1562.55	1562.64
1562.55	1562.61
1562.55	1562.6
1562.55	1562.57
1562.55	1562.58
1562.55	1562.6
1562.55	1562.6
1562.55	1562.61
1562.55	1562.59
1562.55	1562.59
1562.55	1562.6
1562.55	1562.6
1562.55	1562.6
1562.55	1562.61
1562.55	1562.58
1562.55	1562.6
1562.55	1562.61
1562.55	1562.6
1562.55	1562.63
1562.55	1562.62
1562.55	1562.54
1562.55	1562.57
1562.55	1562.6
1562.55	1562.61
1562.55	1562.63
1562.55	1562.56
1562.55	1562.58
1562.55	1562.61
1562.55	1562.61
1562.55	1562.59
1562.55	1562.59
1562.55	1562.61
1562.55	1562.62
1562.55	1562.6
1562.55	1562.52
1562.55	1562.59
1562.55	1562.61
1562.55	1562.67
1562.55	1562.6
1562.55	1562.54
1562.55	1562.6
1562.55	1562.59
1562.55	1562.6
1562.55	1562.6
1562.55	1562.61
1562.55	1562.58
1562.55	1562.59
1562.55	1562.59
1562.55	1562.58
1562.55	1562.6
1562.55	1562.57
1562.55	1562.58
1562.55	1562.61
1562.55	1562.57
1562.55	1562.6
1562.55	1562.61
1562.55	1562.61
1562.55	1562.58
1562.55	1562.6
1562.55	1562.6
1562.55	1562.62
1562.55	1562.63
1562.55	1562.59
1562.55	1562.6
1562.55	1562.61
1562.55	1562.6
1562.55	1562.62
1562.55	1562.61
1562.55	1562.58
1562.55	1562.6
1562.55	1562.58
1562.55	1562.6
1562.55	1562.56
1562.55	1562.58
1562.55	1562.57
1562.55	1562.61
1562.55	1562.61
1562.55	1562.6
1562.55	1562.56
1562.55	1562.6
1562.55	1562.62
1562.55	1562.6
1562.55	1562.59
1562.55	1562.61
1562.55	1562.6
1562.56	1562.52
1562.56	1562.55
1562.56	1562.6
1562.56	1562.54
1562.56	1562.56
1562.56	1562.57
1562.56	1562.62
1562.56	1562.58
1562.56	1562.52
1562.56	1562.61
1562.56	1562.59
1562.56	1562.61
1562.56	1562.61
1562.56	1562.62
1562.56	1562.59
1562.56	1562.6
1562.56	1562.6
1562.56	1562.59
1562.56	1562.56
1562.56	1562.62
1562.56	1562.59
1562.56	1562.59
1562.56	1562.62
1562.56	1562.61
1562.56	1562.61
1562.56	1562.61
1562.56	1562.63
1562.56	1562.52
1562.56	1562.61
1562.56	1562.61
1562.56	1562.63
1562.56	1562.63
1562.56	1562.62
1562.56	1562.64
1562.56	1562.6
1562.56	1562.6
1562.56	1562.61
1562.56	1562.59
1562.56	1562.59
1562.56	1562.61
1562.56	1562.6
1562.56	1562.6
1562.56	1562.61
1562.56	1562.64
1562.56	1562.61
1562.56	1562.56
1562.56	1562.62
1562.56	1562.63
1562.56	1562.61
1562.56	1562.58
1562.56	1562.53
1562.56	1562.62
1562.56	1562.61
1562.56	1562.64
1562.56	1562.61
1562.56	1562.62
1562.56	1562.59
1562.56	1562.59
1562.56	1562.6
1562.56	1562.58
1562.56	1562.62
1562.56	1562.6
1562.56	1562.61
1562.56	1562.61
1562.56	1562.64
1562.56	1562.6
1562.56	1562.62
1562.56	1562.61
1562.56	1562.61
1562.56	1562.62
1562.56	1562.64
1562.56	1562.61
1562.56	1562.63
1562.56	1562.54
1562.56	1562.61
1562.56	1562.61
1562.56	1562.6
1562.56	1562.63
1562.56	1562.61
1562.56	1562.62
1562.56	1562.61
1562.57	1562.59
1562.57	1562.63
1562.57	1562.63
1562.57	1562.61
1562.57	1562.61
1562.57	1562.63
1562.57	1562.6
1562.57	1562.61
1562.57	1562.61
1562.57	1562.64
1562.57	1562.61
1562.57	1562.61
1562.57	1562.59
1562.57	1562.52
1562.57	1562.57
1562.57	1562.6
1562.57	1562.6
1562.57	1562.6
1562.57	1562.58
1562.57	1562.6
1562.57	1562.61
1562.57	1562.62
1562.57	1562.63
1562.57	1562.58
1562.57	1562.57
1562.57	1562.61
1562.57	1562.61
1562.57	1562.63
1562.57	1562.62
1562.57	1562.62
1562.57	1562.61
1562.57	1562.56
1562.57	1562.6
1562.57	1562.62
1562.57	1562.63
1562.57	1562.62
1562.57	1562.57
1562.57	1562.61
1562.57	1562.59
1562.57	1562.59
1562.57	1562.62
1562.57	1562.61
1562.57	1562.6
1562.57	1562.62
1562.57	1562.6
1562.57	1562.61
1562.57	1562.6
1562.57	1562.59
1562.57	1562.6
1562.57	1562.63
1562.57	1562.61
1562.57	1562.62
1562.57	1562.62
1562.57	1562.59
1562.57	1562.81
1562.57	1562.63
1562.57	1562.63
1562.57	1562.57
1562.57	1562.61
1562.57	1562.62
1562.57	1562.59
1562.57	1562.57
1562.57	1562.61
1562.57	1562.59
1562.57	1562.59
1562.57	1562.61
1562.57	1562.62
1562.57	1562.59
1562.57	1562.64
1562.57	1562.61
1562.57	1562.65
1562.57	1562.59
1562.57	1562.58
1562.57	1562.62
1562.57	1562.61
1562.57	1562.61
1562.58	1562.58
1562.58	1562.62
1562.58	1562.61
1562.58	1562.63
1562.58	1562.61
1562.58	1562.6
1562.58	1562.62
1562.58	1562.62
1562.58	1562.61
1562.58	1562.6
1562.58	1562.61
1562.58	1562.56
1562.58	1562.62
1562.58	1562.62
1562.58	1562.63
1562.58	1562.66
1562.58	1562.56
1562.58	1562.62
1562.58	1562.64
1562.58	1562.61
1562.58	1562.6
1562.58	1562.56
1562.58	1562.61
1562.58	1562.61
1562.58	1562.61
1562.58	1562.59
1562.58	1562.64
1562.58	1562.59
1562.58	1562.61
1562.58	1562.62
1562.58	1562.6
1562.58	1562.61
1562.58	1562.63
1562.58	1562.6
1562.58	1562.61
1562.58	1562.61
1562.58	1562.61
1562.58	1562.61
1562.58	1562.61
1562.58	1562.56
1562.58	1562.64
1562.58	1562.6
1562.58	1562.61
1562.58	1562.71
1562.58	1562.59
1562.58	1562.64
1562.58	1562.59
1562.58	1562.61
1562.58	1562.6
1562.58	1562.6
1562.58	1562.6
1562.58	1562.62
1562.58	1562.65
1562.58	1562.64
1562.58	1562.61
1562.58	1562.58
1562.58	1562.62
1562.58	1562.59
1562.58	1562.63
1562.58	1562.6
1562.58	1562.62
1562.58	1562.61
1562.58	1562.62
1562.58	1562.62
1562.58	1562.62
1562.58	1562.59
1562.58	1562.63
1562.58	1562.6
1562.58	1562.63
1562.58	1562.63
1562.58	1562.6
1562.58	1562.62
1562.58	1562.62
1562.58	1562.58
1562.58	1562.59
1562.58	1562.62
1562.58	1562.6
1562.58	1562.56
1562.58	1562.62
1562.58	1562.6
1562.58	1562.63
1562.58	1562.58
1562.58	1562.63
1562.58	1562.62
1562.58	1562.63
1562.58	1562.64
1562.58	1562.58
1562.58	1562.55
1562.58	1562.61
1562.58	1562.62
1562.58	1562.63
1562.58	1562.63
1562.58	1562.68
1562.58	1562.61
1562.58	1562.61
1562.58	1562.6
1562.58	1562.64
1562.58	1562.61
1562.58	1562.61
1562.59	1562.61
1562.59	1562.62
1562.59	1562.64
1562.59	1562.59
1562.59	1562.64
1562.59	1562.62
1562.59	1562.63
1562.59	1562.65
1562.59	1562.61
1562.59	1562.58
1562.59	1562.6
1562.59	1562.59
1562.59	1562.62
1562.59	1562.65
1562.59	1562.6
1562.59	1562.61
1562.59	1562.6
1562.59	1562.62
1562.59	1562.61
1562.59	1562.62
1562.59	1562.62
1562.59	1562.54
1562.59	1562.61
1562.59	1562.62
1562.59	1562.61
1562.59	1562.58
1562.59	1562.63
1562.59	1562.62
1562.59	1562.62
1562.59	1562.64
1562.59	1562.55
1562.59	1562.63
1562.59	1562.58
1562.59	1562.6
1562.59	1562.61
1562.59	1562.62
1562.59	1562.62
1562.59	1562.6
1562.59	1562.63
1562.59	1562.6
1562.59	1562.65
1562.59	1562.61
1562.59	1562.62
1562.59	1562.61
1562.59	1562.62
1562.59	1562.63
1562.59	1562.62
1562.59	1562.62
1562.59	1562.54
1562.59	1562.62
1562.59	1562.6
1562.59	1562.63
1562.59	1562.67
1562.59	1562.61
1562.59	1562.61
1562.59	1562.62
1562.59	1562.6
1562.59	1562.61
1562.59	1562.62
1562.59	1562.61
1562.59	1562.59
1562.59	1562.62
1562.59	1562.62
1562.59	1562.61
1562.59	1562.8
1562.59	1562.6
1562.59	1562.64
1562.59	1562.62
1562.59	1562.64
1562.59	1562.63
1562.59	1562.6
1562.59	1562.62
1562.59	1562.62
1562.59	1562.65
1562.59	1562.62
1562.6	1562.63
1562.6	1563.09
1562.6	1562.64
1562.6	1562.61
1562.6	1562.61
1562.6	1562.62
1562.6	1562.62
1562.6	1562.62
1562.6	1562.62
1562.6	1562.64
1562.6	1562.61
1562.6	1562.69
1562.6	1562.87
1562.6	1562.63
1562.6	1562.54
1562.6	1562.62
1562.6	1562.64
1562.6	1562.64
1562.6	1562.59
1562.6	1562.64
1562.6	1562.62
1562.6	1562.63
1562.6	1562.63
1562.6	1562.6
1562.6	1562.62
1562.6	1562.62
1562.6	1562.64
1562.6	1562.62
1562.6	1562.6
1562.6	1562.62
1562.6	1562.6
1562.6	1562.6
1562.6	1562.62
1562.6	1562.6
1562.6	1562.62
1562.6	1562.63
1562.6	1562.63
1562.6	1562.6
1562.6	1562.62
1562.6	1562.63
1562.6	1562.56
1562.6	1562.58
1562.6	1562.62
1562.6	1562.6
1562.6	1562.52
1562.6	1562.61
1562.6	1562.53
1562.6	1562.62
1562.6	1562.63
1562.6	1562.63
1562.6	1562.66
1562.6	1562.61
1562.6	1562.63
1562.6	1562.63
1562.6	1562.62
1562.6	1562.62
1562.6	1562.62
1562.6	1562.61
1562.6	1562.65
1562.6	1562.71
1562.6	1562.59
1562.6	1562.61
1562.6	1562.61
1562.6	1562.62
1562.6	1562.6
1562.6	1562.6
1562.6	1562.65
1562.6	1562.63
1562.6	1562.61
1562.6	1562.63
1562.6	1562.65
1562.6	1562.62
1562.6	1562.62
1562.6	1562.63
1562.6	1562.64
1562.6	1562.63
1562.6	1562.66
1562.6	1562.62
1562.6	1562.71
1562.6	1562.55
1562.6	1562.64
1562.6	1562.68
1562.6	1563.07
1562.6	1562.64
1562.6	1562.62
1562.6	1562.63
1562.6	1562.63
1562.6	1562.61
1562.6	1562.62
1562.6	1562.6
1562.6	1562.63
1562.6	1562.64
1562.6	1562.64
1562.61	1562.59
1562.61	1562.66
1562.61	1562.63
1562.61	1562.62
1562.61	1562.63
1562.61	1562.57
1562.61	1562.64
1562.61	1562.65
1562.61	1562.62
1562.61	1562.63
1562.61	1562.57
1562.61	1562.63
1562.61	1562.61
1562.61	1562.65
1562.61	1562.65
1562.61	1562.56
1562.61	1562.61
1562.61	1562.63
1562.61	1562.53
1562.61	1562.62
1562.61	1562.62
1562.61	1562.63
1562.61	1562.62
1562.61	1562.66
1562.61	1562.63
1562.61	1562.56
1562.61	1562.61
1562.61	1562.66
1562.61	1562.61
1562.61	1562.63
1562.61	1562.64
1562.61	1562.54
1562.61	1562.62
1562.61	1562.63
1562.61	1562.59
1562.61	1562.64
1562.61	1562.66
1562.61	1562.62
1562.61	1562.67
1562.61	1562.63
1562.61	1562.57
1562.61	1562.67
1562.61	1562.62
1562.61	1562.63
1562.61	1562.63
1562.61	1562.62
1562.61	1562.6
1562.61	1562.63
1562.61	1562.64
1562.61	1562.63
1562.61	1562.62
1562.61	1562.57
1562.61	1562.62
1562.61	1562.6
1562.61	1562.64
1562.61	1562.63
1562.61	1562.63
1562.61	1562.58
1562.61	1562.62
1562.61	1562.62
1562.61	1562.64
1562.61	1562.63
1562.61	1562.64
1562.61	1562.6
1562.61	1562.63
1562.61	1562.63
1562.61	1562.6
1562.61	1562.66
1562.61	1562.63
1562.61	1562.63
1562.61	1562.63
1562.61	1562.64
1562.61	1562.63
1562.61	1562.66
1562.61	1562.63
1562.62	1562.61
1562.62	1562.58
1562.62	1562.63
1562.62	1562.62
1562.62	1562.63
1562.62	1562.63
1562.62	1562.61
1562.62	1562.53
1562.62	1562.63
1562.62	1562.65
1562.62	1562.63
1562.62	1562.62
1562.62	1562.64
1562.62	1562.53
1562.62	1562.59
1562.62	1562.63
1562.62	1562.64
1562.62	1562.65
1562.62	1562.6
1562.62	1562.53
1562.62	1562.65
1562.62	1562.6
1562.62	1562.64
1562.62	1562.63
1562.62	1562.63
1562.62	1562.62
1562.62	1562.64
1562.62	1562.62
1562.62	1562.64
1562.62	1562.63
1562.62	1562.63
1562.62	1562.65
1562.62	1562.63
1562.62	1562.58
1562.62	1562.62
1562.62	1562.61
1562.62	1562.61
1562.62	1562.63
1562.62	1562.64
1562.62	1562.65
1562.62	1562.67
1562.62	1562.64
1562.62	1562.63
1562.62	1562.64
1562.62	1562.65
1562.62	1562.61
1562.62	1562.61
1562.62	1562.62
1562.62	1562.61
1562.62	1562.63
1562.62	1562.65
1562.62	1562.63
1562.62	1562.66
1562.62	1562.63
1562.62	1562.63
1562.62	1562.63
1562.62	1562.61
1562.62	1562.63
1562.62	1562.61
1562.62	1562.64
1562.62	1562.58
1562.62	1562.63
1562.62	1562.62
1562.62	1562.63
1562.62	1562.63
1562.62	1562.66
1562.62	1562.56
1562.62	1562.62
1562.62	1562.68
1562.62	1562.6
1562.62	1562.53
1562.62	1562.62
1562.62	1562.63
1562.62	1562.65
1562.62	1562.55
1562.62	1562.62
1562.62	1562.62
1562.62	1562.62
1562.62	1562.99
1562.62	1562.63
1562.62	1562.61
1562.62	1562.61
1562.62	1562.53
1562.62	1562.64
1562.62	1562.62
1562.62	1562.64
1562.62	1562.54
1562.62	1562.64
1562.62	1562.62
1562.62	1562.68
1562.63	1562.54
1562.63	1562.63
1562.63	1562.64
1562.63	1562.65
1562.63	1562.62
1562.63	1562.64
1562.63	1562.56
1562.63	1562.64
1562.63	1562.65
1562.63	1562.64
1562.63	1562.62
1562.63	1562.64
1562.63	1562.61
1562.63	1562.64
1562.63	1562.64
1562.63	1562.59
1562.63	1562.63
1562.63	1562.62
1562.63	1562.62
1562.63	1562.6
1562.63	1562.64
1562.63	1562.64
1562.63	1562.64
1562.63	1562.69
1562.63	1562.64
1562.63	1562.61
1562.63	1562.65
1562.63	1562.64
1562.63	1562.63
1562.63	1562.64
1562.63	1562.65
1562.63	1562.66
1562.63	1562.64
1562.63	1562.64
1562.63	1562.66
1562.63	1562.66
1562.63	1562.65
1562.63	1562.54
1562.63	1562.62
1562.63	1562.64
1562.63	1562.66
1562.63	1562.65
1562.63	1562.68
1562.63	1562.64
1562.63	1562.65
1562.63	1562.64
1562.63	1562.65
1562.63	1562.63
1562.63	1562.68
1562.63	1562.66
1562.63	1562.63
1562.63	1562.64
1562.63	1562.63
1562.63	1562.63
1562.63	1562.63
1562.63	1562.66
1562.63	1562.62
1562.63	1562.63
1562.63	1562.64
1562.63	1562.63
1562.63	1562.64
1562.63	1562.66
1562.63	1562.64
1562.63	1562.67
1562.63	1562.62
1562.63	1562.55
1562.63	1562.66
1562.63	1562.66
1562.63	1562.63
1562.63	1562.64
1562.63	1562.64
1562.63	1562.72
1562.63	1562.63
1562.63	1562.64
1562.63	1562.67
1562.63	1562.66
1562.63	1562.63
1562.63	1562.64
1562.63	1562.66
1562.63	1562.55
1562.63	1562.64
1562.63	1562.63
1562.63	1562.64
1562.64	1562.65
1562.64	1562.61
1562.64	1562.66
1562.64	1562.65
1562.64	1562.65
1562.64	1562.64
1562.64	1562.54
1562.64	1562.65
1562.64	1562.63
1562.64	1562.65
1562.64	1562.59
1562.64	1562.64
1562.64	1562.64
1562.64	1562.61
1562.64	1562.64
1562.64	1562.66
1562.64	1562.63
1562.64	1562.67
1562.64	1562.64
1562.64	1562.74
1562.64	1562.6
1562.64	1562.63
1562.64	1562.61
1562.64	1562.65
1562.64	1562.64
1562.64	1562.67
1562.64	1562.65
1562.64	1562.65
1562.64	1562.61
1562.64	1562.61
1562.64	1562.61
1562.64	1562.65
1562.64	1562.59
1562.64	1562.64
1562.64	1562.66
1562.64	1562.63
1562.64	1562.65
1562.64	1562.64
1562.64	1562.66
1562.64	1562.65
1562.64	1562.65
1562.64	1562.66
1562.64	1562.65
1562.64	1562.65
1562.64	1562.68
1562.64	1562.65
1562.64	1562.67
1562.64	1562.65
1562.64	1562.65
1562.64	1562.65
1562.64	1562.66
1562.64	1562.59
1562.64	1562.64
1562.64	1562.61
1562.64	1562.66
1562.64	1562.66
1562.64	1562.65
1562.64	1562.65
1562.64	1562.66
1562.64	1562.65
1562.64	1562.65
1562.64	1562.65
1562.64	1562.65
1562.64	1562.62
1562.64	1562.63
1562.64	1562.65
1562.64	1562.6
1562.64	1562.63
1562.64	1562.65
1562.64	1562.56
1562.64	1562.65
1562.64	1562.67
1562.64	1562.62
1562.64	1562.66
1562.64	1562.58
1562.64	1562.67
1562.64	1562.64
1562.64	1562.65
1562.64	1562.64
1562.64	1562.65
1562.64	1562.65
1562.64	1562.64
1562.65	1562.65
1562.65	1562.66
1562.65	1562.66
1562.65	1562.66
1562.65	1562.54
1562.65	1562.66
1562.65	1562.61
1562.65	1562.66
1562.65	1562.66
1562.65	1562.65
1562.65	1562.63
1562.65	1562.64
1562.65	1562.64
1562.65	1562.64
1562.65	1562.65
1562.65	1562.63
1562.65	1562.65
1562.65	1562.66
1562.65	1562.63
1562.65	1562.67
1562.65	1562.64
1562.65	1562.65
1562.65	1562.64
1562.65	1562.73
1562.65	1562.65
1562.65	1562.67
1562.65	1562.68
1562.65	1562.65
1562.65	1562.62
1562.65	1562.66
1562.65	1562.66
1562.65	1562.66
1562.65	1562.63
1562.65	1562.65
1562.65	1562.64
1562.65	1562.67
1562.65	1562.69
1562.65	1562.65
1562.65	1562.64
1562.65	1562.66
1562.65	1562.64
1562.65	1562.66
1562.65	1562.65
1562.65	1562.6
1562.65	1562.64
1562.65	1562.67
1562.65	1562.55
1562.65	1562.65
1562.65	1562.61
1562.65	1562.61
1562.65	1562.68
1562.65	1562.66
1562.65	1562.67
1562.65	1562.66
1562.65	1562.66
1562.65	1562.64
1562.65	1562.58
1562.65	1562.67
1562.65	1562.66
1562.65	1562.64
1562.65	1562.66
1562.65	1562.59
1562.65	1562.66
1562.65	1562.56
1562.65	1562.65
1562.65	1562.68
1562.65	1562.56
1562.65	1562.64
1562.65	1562.64
1562.65	1562.69
1562.65	1562.65
1562.65	1562.62
1562.65	1562.65
1562.65	1562.6
1562.65	1562.64
1562.65	1562.65
1562.65	1562.63
1562.65	1562.73
1562.65	1562.7
1562.65	1562.65
1562.66	1563.22
1562.66	1562.65
1562.66	1562.64
1562.66	1562.54
1562.66	1562.6
1562.66	1562.68
1562.66	1562.63
1562.66	1562.65
1562.66	1562.66
1562.66	1562.62
1562.66	1562.6
1562.66	1562.63
1562.66	1562.67
1562.66	1562.66
1562.66	1562.63
1562.66	1562.66
1562.66	1562.65
1562.66	1562.68
1562.66	1562.65
1562.66	1562.61
1562.66	1562.63
1562.66	1562.63
1562.66	1562.69
1562.66	1562.61
1562.66	1562.64
1562.66	1562.71
1562.66	1562.68
1562.66	1562.66
1562.66	1562.65
1562.66	1562.64
1562.66	1562.68
1562.66	1562.64
1562.66	1562.69
1562.66	1562.66
1562.66	1562.69
1562.66	1562.65
1562.66	1562.6
1562.66	1562.64
1562.66	1562.64
1562.66	1562.65
1562.66	1562.65
1562.66	1562.66
1562.66	1562.68
1562.66	1562.69
1562.66	1562.67
1562.66	1562.63
1562.66	1562.64
1562.66	1562.65
1562.66	1562.65
1562.66	1562.64
1562.66	1562.59
1562.66	1562.65
1562.66	1562.65
1562.66	1562.66
1562.66	1562.65
1562.66	1562.64
1562.66	1562.65
1562.66	1562.61
1562.66	1562.68
1562.66	1562.57
1562.66	1562.66
1562.66	1562.65
1562.66	1562.64
1562.66	1562.66
1562.66	1562.65
1562.66	1562.64
1562.66	1562.66
1562.66	1562.67
1562.66	1562.63
1562.66	1562.67
1562.66	1562.66
1562.66	1562.65
1562.66	1562.76
1562.66	1562.67
1562.66	1562.65
1562.66	1562.67
1562.66	1562.67
1562.66	1562.68
1562.66	1562.65
1562.66	1562.67
1562.66	1562.65
1562.66	1562.65
1562.66	1562.63
1562.66	1562.62
1562.66	1562.67
1562.66	1562.67
1562.66	1562.61
1562.66	1562.65
1562.66	1562.7
1562.66	1562.66
1562.66	1562.56
1562.66	1562.69
1562.67	1562.55
1562.67	1562.68
1562.67	1562.61
1562.67	1562.6
1562.67	1562.67
1562.67	1562.67
1562.67	1562.72
1562.67	1562.66
1562.67	1562.66
1562.67	1562.67
1562.67	1562.66
1562.67	1562.66
1562.67	1562.65
1562.67	1562.65
1562.67	1562.64
1562.67	1562.63
1562.67	1562.66
1562.67	1562.57
1562.67	1562.67
1562.67	1562.65
1562.67	1562.66
1562.67	1562.69
1562.67	1562.61
1562.67	1562.68
1562.67	1562.68
1562.67	1562.64
1562.67	1562.67
1562.67	1562.67
1562.67	1562.65
1562.67	1562.68
1562.67	1562.55
1562.67	1562.58
1562.67	1562.67
1562.67	1562.68
1562.67	1562.68
1562.67	1562.69
1562.67	1562.66
1562.67	1562.66
1562.67	1562.66
1562.67	1562.66
1562.67	1562.57
1562.67	1562.68
1562.67	1562.64
1562.67	1562.62
1562.67	1562.62
1562.67	1562.66
1562.67	1562.64
1562.67	1562.63
1562.67	1562.65
1562.67	1562.62
1562.67	1562.66
1562.67	1562.65
1562.67	1562.67
1562.67	1562.66
1562.67	1562.65
1562.67	1562.65
1562.67	1562.65
1562.67	1562.67
1562.67	1562.69
1562.67	1562.6
1562.67	1562.67
1562.67	1562.71
1562.67	1562.68
1562.67	1562.68
1562.67	1562.62
1562.67	1562.67
1562.67	1562.68
1562.67	1562.64
1562.67	1562.67
1562.67	1562.63
1562.67	1562.67
1562.67	1562.66
1562.67	1562.65
1562.67	1562.65
1562.67	1562.66
1562.67	1562.68
1562.67	1562.67
1562.67	1562.68
1562.67	1562.61
1562.67	1562.62
1562.67	1562.55
1562.67	1562.63
1562.67	1562.62
1562.67	1562.67
1562.68	1562.69
1562.68	1562.67
1562.68	1562.68
1562.68	1562.66
1562.68	1562.64
1562.68	1562.71
1562.68	1562.67
1562.68	1562.66
1562.68	1562.67
1562.68	1562.67
1562.68	1562.69
1562.68	1562.68
1562.68	1562.63
1562.68	1562.62
1562.68	1562.68
1562.68	1562.66
1562.68	1562.73
1562.68	1562.68
1562.68	1562.69
1562.68	1562.68
1562.68	1562.69
1562.68	1562.67
1562.68	1562.68
1562.68	1562.72
1562.68	1562.64
1562.68	1562.69
1562.68	1562.68
1562.68	1562.7
1562.68	1562.64
1562.68	1562.64
1562.68	1562.57
1562.68	1562.67
1562.68	1562.7
1562.68	1562.69
1562.68	1562.69
1562.68	1562.69
1562.68	1562.66
1562.68	1562.69
1562.68	1562.71
1562.68	1562.72
1562.68	1562.68
1562.68	1562.68
1562.68	1562.64
1562.68	1563.17
1562.68	1562.66
1562.68	1562.62
1562.68	1562.66
1562.68	1562.64
1562.68	1562.63
1562.68	1562.67
1562.68	1562.67
1562.68	1562.63
1562.68	1562.63
1562.68	1562.63
1562.68	1562.66
1562.68	1562.67
1562.68	1562.66
1562.68	1562.66
1562.68	1562.59
1562.68	1562.67
1562.68	1562.66
1562.68	1562.68
1562.68	1562.67
1562.68	1562.67
1562.68	1562.7
1562.68	1562.65
1562.68	1562.66
1562.68	1562.69
1562.68	1562.72
1562.68	1562.69
1562.68	1562.66
1562.68	1562.67
1562.68	1562.65
1562.68	1562.66
1562.68	1562.69
1562.68	1562.66
1562.68	1562.7
1562.68	1562.67
1562.68	1562.68
1562.68	1562.62
1562.68	1562.67
1562.68	1562.68
1562.68	1562.67
1562.68	1562.68
1562.68	1562.67
1562.68	1562.68
1562.68	1562.67
1562.68	1562.7
1562.68	1562.68
1562.69	1562.68
1562.69	1562.66
1562.69	1562.68
1562.69	1562.69
1562.69	1562.65
1562.69	1562.67
1562.69	1562.68
1562.69	1562.67
1562.69	1562.65
1562.69	1562.61
1562.69	1562.62
1562.69	1562.68
1562.69	1562.69
1562.69	1562.68
1562.69	1562.68
1562.69	1562.68
1562.69	1562.67
1562.69	1562.63
1562.69	1562.66
1562.69	1562.67
1562.69	1562.63
1562.69	1562.7
1562.69	1562.65
1562.69	1562.72
1562.69	1562.67
1562.69	1562.69
1562.69	1562.68
1562.69	1562.64
1562.69	1562.67
1562.69	1562.73
1562.69	1562.67
1562.69	1562.62
1562.69	1562.67
1562.69	1562.64
1562.69	1562.67
1562.69	1562.69
1562.69	1562.68
1562.69	1562.74
1562.69	1562.58
1562.69	1562.7
1562.69	1562.66
1562.69	1562.71
1562.69	1562.65
1562.69	1562.67
1562.69	1562.67
1562.69	1562.68
1562.69	1562.67
1562.69	1562.58
1562.69	1562.67
1562.69	1562.67
1562.69	1562.6
1562.69	1562.68
1562.69	1562.69
1562.69	1562.67
1562.69	1562.69
1562.69	1562.71
1562.69	1562.62
1562.69	1562.67
1562.69	1562.68
1562.69	1562.68
1562.69	1562.72
1562.69	1562.64
1562.69	1562.71
1562.69	1562.69
1562.69	1562.68
1562.69	1562.64
1562.69	1562.68
1562.69	1562.69
1562.69	1562.68
1562.69	1562.68
1562.69	1562.67
1562.69	1562.57
1562.69	1562.71
1562.7	1562.72
1562.7	1562.66
1562.7	1562.71
1562.7	1562.7
1562.7	1562.68
1562.7	1562.68
1562.7	1562.69
1562.7	1562.56
1562.7	1562.67
1562.7	1562.81
1562.7	1562.68
1562.7	1562.68
1562.7	1562.67
1562.7	1562.68
1562.7	1562.67
1562.7	1562.69
1562.7	1562.65
1562.7	1562.68
1562.7	1562.7
1562.7	1562.69
1562.7	1562.63
1562.7	1562.69
1562.7	1562.69
1562.7	1562.67
1562.7	1562.69
1562.7	1562.68
1562.7	1562.68
1562.7	1562.67
1562.7	1562.7
1562.7	1562.68
1562.7	1562.68
1562.7	1562.69
1562.7	1562.65
1562.7	1562.73
1562.7	1562.67
1562.7	1562.67
1562.7	1562.66
1562.7	1562.71
1562.7	1562.69
1562.7	1562.72
1562.7	1562.67
1562.7	1562.69
1562.7	1562.67
1562.7	1562.7
1562.7	1562.68
1562.7	1562.59
1562.7	1562.68
1562.7	1562.7
1562.7	1562.69
1562.7	1562.67
1562.7	1562.68
1562.7	1562.7
1562.7	1562.68
1562.7	1562.68
1562.7	1562.68
1562.7	1562.68
1562.7	1562.68
1562.7	1562.69
1562.7	1562.72
1562.7	1562.69
1562.7	1562.7
1562.7	1562.69
1562.7	1562.7
1562.7	1562.7
1562.7	1562.72
1562.7	1562.69
1562.7	1562.66
1562.7	1562.67
1562.7	1562.69
1562.7	1562.69
1562.7	1562.68
1562.7	1562.68
1562.7	1562.69
1562.7	1562.69
1562.7	1562.72
1562.71	1562.66
1562.71	1562.63
1562.71	1562.71
1562.71	1562.68
1562.71	1562.69
1562.71	1562.71
1562.71	1562.69
1562.71	1562.73
1562.71	1562.68
1562.71	1562.68
1562.71	1562.69
1562.71	1562.73
1562.71	1562.71
1562.71	1562.75
1562.71	1562.7
1562.71	1562.71
1562.71	1562.66
1562.71	1562.68
1562.71	1562.64
1562.71	1562.62
1562.71	1562.7
1562.71	1562.7
1562.71	1562.65
1562.71	1562.69
1562.71	1562.64
1562.71	1562.71
1562.71	1562.67
1562.71	1562.67
1562.71	1562.66
1562.71	1562.66
1562.71	1562.71
1562.71	1562.7
1562.71	1562.7
1562.71	1562.71
1562.71	1562.7
1562.71	1562.69
1562.71	1562.7
1562.71	1562.71
1562.71	1562.66
1562.71	1562.69
1562.71	1562.68
1562.71	1562.64
1562.71	1562.73
1562.71	1562.69
1562.71	1562.69
1562.71	1562.69
1562.71	1562.7
1562.71	1562.65
1562.71	1562.64
1562.71	1562.69
1562.71	1562.69
1562.71	1562.69
1562.71	1562.69
1562.71	1562.7
1562.71	1562.7
1562.71	1562.69
1562.71	1562.7
1562.71	1562.72
1562.71	1562.71
1562.71	1562.65
1562.71	1562.65
1562.71	1562.7
1562.71	1562.71
1562.71	1562.69
1562.71	1562.71
1562.72	1562.7
1562.72	1562.72
1562.72	1562.7
1562.72	1562.68
1562.72	1562.72
1562.72	1562.72
1562.72	1562.7
1562.72	1562.61
1562.72	1562.69
1562.72	1562.69
1562.72	1562.74
1562.72	1562.74
1562.72	1562.69
1562.72	1562.69
1562.72	1562.7
1562.72	1562.7
1562.72	1562.71
1562.72	1562.7
1562.72	1562.7
1562.72	1562.66
1562.72	1562.7
1562.72	1562.69
1562.72	1562.74
1562.72	1562.74
1562.72	1562.7
1562.72	1562.71
1562.72	1562.7
1562.72	1562.66
1562.72	1562.75
1562.72	1562.7
1562.72	1562.68
1562.72	1562.69
1562.72	1562.73
1562.72	1562.7
1562.72	1562.71
1562.72	1562.7
1562.72	1562.76
1562.72	1562.7
1562.72	1562.63
1562.72	1562.72
1562.72	1562.71
1562.72	1562.71
1562.72	1562.69
1562.72	1562.69
1562.72	1562.63
1562.72	1562.71
1562.72	1562.65
1562.72	1562.71
1562.72	1562.69
1562.72	1562.72
1562.72	1562.72
1562.72	1562.69
1562.72	1562.7
1562.72	1562.71
1562.72	1562.66
1562.72	1562.7
1562.72	1562.7
1562.72	1562.71
1562.72	1562.74
1562.72	1562.7
1562.72	1562.72
1562.72	1562.6
1562.72	1562.63
1562.72	1562.7
1562.72	1562.71
1562.73	1562.74
1562.73	1562.71
1562.73	1562.71
1562.73	1562.74
1562.73	1562.7
1562.73	1562.68
1562.73	1562.66
1562.73	1562.72
1562.73	1562.64
1562.73	1562.71
1562.73	1562.62
1562.73	1562.71
1562.73	1562.7
1562.73	1562.69
1562.73	1562.72
1562.73	1562.7
1562.73	1562.72
1562.73	1562.71
1562.73	1562.73
1562.73	1562.69
1562.73	1562.71
1562.73	1562.73
1562.73	1562.67
1562.73	1562.71
1562.73	1562.69
1562.73	1562.7
1562.73	1562.65
1562.73	1562.71
1562.73	1562.66
1562.73	1562.75
1562.73	1562.71
1562.73	1562.71
1562.73	1562.7
1562.73	1562.71
1562.73	1562.71
1562.73	1562.75
1562.73	1562.74
1562.73	1562.71
1562.73	1562.71
1562.73	1562.7
1562.73	1562.72
1562.73	1562.71
1562.73	1562.71
1562.73	1562.71
1562.73	1562.71
1562.73	1562.72
1562.73	1562.72
1562.73	1562.67
1562.73	1562.67
1562.73	1562.69
1562.73	1562.7
1562.73	1562.67
1562.73	1562.71
1562.73	1562.63
1562.73	1562.65
1562.73	1562.74
1562.73	1562.73
1562.73	1562.64
1562.73	1562.7
1562.73	1562.73
1562.73	1562.65
1562.73	1562.69
1562.73	1562.72
1562.73	1562.75
1562.73	1562.7
1562.73	1562.74
1562.73	1562.72
1562.73	1562.64
1562.73	1562.76
1562.73	1562.71
1562.73	1562.72
1562.73	1562.73
1562.73	1562.77
1562.73	1562.7
1562.73	1562.67
1562.73	1562.72
1562.73	1562.71
1562.74	1562.72
1562.74	1562.73
1562.74	1562.71
1562.74	1562.71
1562.74	1562.76
1562.74	1562.71
1562.74	1562.71
1562.74	1562.71
1562.74	1562.71
1562.74	1562.71
1562.74	1562.75
1562.74	1562.73
1562.74	1562.72
1562.74	1562.73
1562.74	1562.72
1562.74	1562.73
1562.74	1562.71
1562.74	1562.72
1562.74	1562.72
1562.74	1562.72
1562.74	1562.74
1562.74	1562.78
1562.74	1562.72
1562.74	1562.72
1562.74	1562.73
1562.74	1562.71
1562.74	1562.75
1562.74	1562.71
1562.74	1562.75
1562.74	1562.63
1562.74	1562.71
1562.74	1562.7
1562.74	1562.68
1562.74	1562.7
1562.74	1562.77
1562.74	1562.68
1562.74	1562.73
1562.74	1562.72
1562.74	1562.75
1562.74	1562.62
1562.74	1562.69
1562.74	1562.73
1562.74	1562.72
1562.74	1562.7
1562.74	1562.69
1562.74	1562.74
1562.74	1562.72
1562.74	1562.71
1562.74	1562.72
1562.74	1562.71
1562.74	1562.78
1562.74	1562.73
1562.74	1562.67
1562.74	1562.73
1562.74	1562.76
1562.74	1562.73
1562.74	1562.69
1562.74	1562.71
1562.74	1562.72
1562.74	1562.7
1562.74	1562.67
1562.74	1562.72
1562.74	1562.72
1562.74	1562.73
1562.74	1562.69
1562.74	1562.71
1562.74	1562.73
1562.74	1562.71
1562.74	1562.72
1562.74	1562.71
1562.74	1562.71
1562.74	1562.72
1562.74	1562.72
1562.74	1562.72
1562.74	1562.73
1562.74	1562.72
1562.74	1562.72
1562.74	1562.6
1562.74	1562.67
1562.74	1562.73
1562.75	1562.72
1562.75	1562.65
1562.75	1562.74
1562.75	1562.73
1562.75	1562.66
1562.75	1562.73
1562.75	1562.75
1562.75	1562.75
1562.75	1562.69
1562.75	1562.74
1562.75	1562.72
1562.75	1562.72
1562.75	1562.74
[truncated: 7,002 more rows]

## Sheet: Fig3b_Lambda2
Input Parameters Inference - 2 seeds - Lambda_2
Seed wavelength (nm)	Seed wavelength - ANN predicted (nm)
1562.51	1562.69
1562.52	1562.71
1562.52	1562.67
1562.53	1562.71
1562.55	1562.69
1562.56	1562.88
1562.56	1562.72
1562.57	1562.79
1562.57	1562.68
1562.57	1562.67
1562.57	1562.72
1562.57	1562.72
1562.58	1562.73
1562.58	1562.7
1562.59	1562.95
1562.6	1563.17
1562.6	1562.71
1562.6	1562.78
1562.6	1563.17
1562.6	1562.71
1562.6	1562.7
1562.61	1562.74
1562.61	1562.73
1562.61	1562.73
1562.61	1562.76
1562.61	1562.7
1562.61	1562.69
1562.62	1562.72
1562.62	1562.7
1562.62	1562.77
1562.62	1562.69
1562.62	1562.75
1562.62	1562.75
1562.62	1562.69
1562.62	1562.75
1562.63	1562.75
1562.63	1562.75
1562.63	1563.08
1562.63	1563.02
1562.63	1562.82
1562.63	1562.72
1562.64	1562.76
1562.64	1562.7
1562.64	1562.74
1562.65	1562.68
1562.65	1562.7
1562.65	1563.2
1562.65	1562.7
1562.65	1562.68
1562.65	1562.82
1562.65	1562.76
1562.66	1562.87
1562.66	1562.71
1562.66	1562.77
1562.66	1562.74
1562.66	1562.77
1562.66	1562.76
1562.66	1562.71
1562.66	1562.73
1562.66	1562.69
1562.66	1562.76
1562.66	1562.73
1562.66	1562.7
1562.66	1562.96
1562.66	1562.7
1562.66	1562.73
1562.67	1562.7
1562.67	1562.82
1562.67	1562.77
1562.67	1562.71
1562.67	1562.78
1562.67	1562.73
1562.67	1562.74
1562.67	1562.72
1562.67	1562.77
1562.68	1562.73
1562.68	1562.77
1562.68	1562.72
1562.68	1562.85
1562.68	1562.71
1562.68	1562.75
1562.68	1562.77
1562.68	1562.75
1562.68	1562.7
1562.69	1562.74
1562.69	1563.24
1562.69	1562.73
1562.7	1562.73
1562.7	1562.73
1562.7	1562.73
1562.7	1563.35
1562.7	1562.72
1562.7	1562.79
1562.7	1562.86
1562.7	1562.78
1562.71	1562.74
1562.71	1562.75
1562.71	1562.81
1562.71	1562.71
1562.71	1562.77
1562.71	1562.73
1562.71	1562.73
1562.71	1562.72
1562.71	1562.81
1562.71	1562.73
1562.71	1562.86
1562.71	1562.75
1562.71	1562.74
1562.72	1562.77
1562.72	1562.72
1562.72	1562.72
1562.72	1562.74
1562.72	1562.73
1562.72	1562.74
1562.72	1562.74
1562.72	1562.79
1562.72	1562.74
1562.72	1562.76
1562.73	1562.72
1562.73	1562.75
1562.73	1562.76
1562.73	1562.76
1562.73	1562.78
1562.73	1562.8
1562.73	1562.79
1562.73	1562.77
1562.73	1562.75
1562.74	1562.75
1562.74	1562.79
1562.74	1562.78
1562.74	1562.75
1562.74	1562.75
1562.74	1562.74
1562.74	1562.75
1562.74	1562.75
1562.74	1562.93
1562.74	1562.8
1562.75	1562.77
1562.75	1562.76
1562.75	1562.76
1562.75	1562.74
1562.75	1562.88
1562.76	1562.76
1562.76	1562.78
1562.76	1562.75
1562.76	1562.78
1562.76	1562.81
1562.76	1562.77
1562.76	1562.81
1562.76	1562.77
1562.76	1562.85
1562.76	1562.8
1562.77	1562.85
1562.77	1562.8
1562.77	1562.77
1562.77	1562.76
1562.77	1562.75
1562.77	1562.79
1562.78	1562.81
1562.78	1562.75
1562.78	1562.79
1562.78	1562.79
1562.78	1562.83
1562.78	1562.79
1562.78	1562.76
1562.79	1563.02
1562.79	1562.81
1562.79	1562.83
1562.79	1562.75
1562.79	1562.76
1562.79	1562.77
1562.79	1562.77
1562.79	1562.79
1562.79	1562.75
1562.79	1562.8
1562.79	1562.81
1562.79	1562.77
1562.79	1562.82
1562.79	1562.83
1562.8	1562.81
1562.8	1562.77
1562.8	1562.8
1562.8	1562.86
1562.8	1562.76
1562.8	1562.79
1562.8	1562.78
1562.8	1562.83
1562.8	1562.83
1562.81	1562.78
1562.81	1562.8
1562.81	1562.85
1562.81	1562.81
1562.81	1562.79
1562.81	1562.82
1562.81	1562.79
1562.81	1562.8
1562.81	1562.8
1562.81	1562.78
1562.81	1562.75
1562.81	1562.82
1562.81	1562.81
1562.81	1562.79
1562.82	1562.78
1562.82	1562.77
1562.82	1562.81
1562.82	1562.9
1562.82	1562.83
1562.82	1562.78
1562.82	1562.79
1562.82	1562.77
1562.82	1562.8
1562.82	1562.86
1562.83	1562.83
1562.83	1562.83
1562.83	1562.83
1562.83	1562.82
1562.83	1562.81
1562.83	1562.85
1562.83	1562.84
1562.83	1562.82
1562.83	1562.84
1562.83	1562.8
1562.83	1562.84
1562.83	1562.82
1562.83	1562.84
1562.84	1562.84
1562.84	1562.84
1562.84	1562.84
1562.84	1562.85
1562.84	1562.79
1562.84	1562.85
1562.84	1562.81
1562.84	1562.86
1562.84	1562.87
1562.84	1562.92
1562.84	1562.88
1562.84	1562.88
1562.85	1562.84
1562.85	1562.83
1562.85	1562.91
1562.85	1562.86
1562.85	1562.82
1562.85	1562.88
1562.85	1562.82
1562.85	1562.85
1562.85	1562.82
1562.85	1562.81
1562.86	1562.82
1562.86	1562.86
1562.86	1562.86
1562.86	1562.83
1562.87	1562.83
1562.87	1562.82
1562.87	1562.88
1562.87	1562.85
1562.87	1562.83
1562.87	1562.88
1562.87	1562.83
1562.87	1562.83
1562.87	1562.86
1562.87	1562.84
1562.87	1562.83
1562.87	1562.87
1562.87	1562.81
1562.87	1562.86
1562.87	1562.92
1562.87	1562.94
1562.88	1562.92
1562.88	1562.86
1562.88	1562.87
1562.88	1562.99
1562.88	1562.88
1562.88	1562.87
1562.88	1562.85
1562.88	1562.85
1562.88	1562.83
1562.88	1562.84
1562.88	1562.83
1562.88	1562.89
1562.88	1562.86
1562.88	1562.85
1562.88	1562.87
1562.88	1562.87
1562.88	1562.88
1562.88	1562.91
1562.88	1562.85
1562.89	1562.85
1562.89	1562.87
1562.89	1562.88
1562.89	1562.85
1562.89	1562.82
1562.89	1562.86
1562.89	1562.86
1562.89	1562.88
1562.89	1562.87
1562.89	1562.86
1562.89	1562.85
1562.89	1562.85
1562.89	1562.87
1562.89	1562.92
1562.89	1562.85
1562.89	1562.91
1562.89	1562.93
1562.89	1562.87
1562.89	1562.86
1562.89	1562.87
1562.9	1562.89
1562.9	1562.86
1562.9	1562.92
1562.9	1562.84
1562.9	1562.88
1562.9	1562.96
1562.9	1562.88
1562.9	1562.85
1562.9	1562.92
1562.9	1562.91
1562.9	1562.87
1562.9	1562.86
1562.9	1562.94
1562.9	1562.9
1562.9	1563.01
1562.9	1562.89
1562.9	1562.88
1562.9	1562.96
1562.9	1562.89
1562.9	1562.85
1562.9	1562.9
1562.91	1562.87
1562.91	1562.92
1562.91	1562.89
1562.91	1563.15
1562.91	1562.97
1562.91	1562.87
1562.91	1562.9
1562.91	1562.91
1562.91	1562.95
1562.91	1562.98
1562.91	1562.9
1562.91	1562.94
1562.91	1562.91
1562.91	1562.94
1562.91	1562.88
1562.91	1562.89
1562.91	1562.9
1562.91	1562.91
1562.91	1562.88
1562.91	1562.95
1562.91	1562.89
1562.92	1562.91
1562.92	1562.87
1562.92	1562.89
1562.92	1562.91
1562.92	1563
1562.92	1562.87
1562.92	1562.86
1562.92	1562.96
1562.92	1562.87
1562.92	1563.22
1562.92	1562.85
1562.92	1562.9
1562.92	1562.89
1562.92	1562.91
1562.92	1562.88
1562.92	1562.87
1562.92	1562.94
1562.92	1562.88
1562.92	1562.96
1562.92	1562.9
1562.92	1562.95
1562.93	1562.86
1562.93	1562.82
1562.93	1562.88
1562.93	1562.84
1562.93	1562.89
1562.93	1562.91
1562.93	1562.91
1562.93	1562.94
1562.93	1562.93
1562.93	1562.9
1562.93	1562.9
1562.93	1562.9
1562.93	1562.96
1562.93	1562.92
1562.93	1562.97
1562.93	1562.92
1562.93	1562.96
1562.93	1562.94
1562.93	1562.9
1562.93	1562.9
1562.93	1562.94
1562.93	1562.89
1562.94	1562.92
1562.94	1562.9
1562.94	1563
1562.94	1562.87
1562.94	1562.95
1562.94	1562.92
1562.94	1562.96
1562.94	1562.87
1562.94	1563.02
1562.94	1562.97
1562.94	1562.92
1562.94	1562.94
1562.94	1563.07
1562.94	1562.94
1562.94	1562.94
1562.94	1562.99
1562.94	1562.98
1562.94	1562.91
1562.94	1562.9
1562.94	1562.94
1562.94	1562.92
1562.94	1563.01
1562.94	1562.91
1562.94	1562.9
1562.94	1562.92
1562.94	1562.94
1562.95	1562.93
1562.95	1562.94
1562.95	1562.94
1562.95	1562.95
1562.95	1562.94
1562.95	1563.01
1562.95	1562.93
1562.95	1562.91
1562.95	1562.96
1562.95	1562.94
1562.95	1562.93
1562.95	1562.91
1562.95	1562.93
1562.95	1562.94
1562.95	1562.97
1562.96	1562.95
1562.96	1562.92
1562.96	1562.91
1562.96	1562.96
1562.96	1562.97
1562.96	1563.05
1562.96	1562.87
1562.96	1562.96
1562.96	1563.02
1562.96	1562.89
1562.96	1562.91
1562.96	1562.93
1562.96	1562.94
1562.96	1562.96
1562.96	1562.93
1562.96	1562.9
1562.96	1562.93
1562.96	1562.98
1562.96	1562.98
1562.96	1562.96
1562.97	1562.92
1562.97	1562.99
1562.97	1562.95
1562.97	1562.95
1562.97	1562.96
1562.97	1562.95
1562.97	1562.97
1562.97	1563.01
1562.97	1562.91
1562.97	1562.97
1562.97	1562.98
1562.97	1562.95
1562.97	1562.94
1562.97	1562.98
1562.97	1563.03
1562.97	1562.96
1562.97	1563.03
1562.97	1562.95
1562.97	1562.96
1562.97	1562.97
1562.97	1562.97
1562.97	1562.94
1562.97	1562.98
1562.98	1562.99
1562.98	1562.98
1562.98	1562.91
1562.98	1563.05
1562.98	1562.97
1562.98	1562.97
1562.98	1562.97
1562.98	1563
1562.98	1562.97
1562.98	1562.97
1562.98	1562.97
1562.98	1562.97
1562.98	1562.95
1562.98	1562.96
1562.98	1562.95
1562.98	1562.98
1562.98	1562.9
1562.98	1562.96
1562.98	1562.95
1562.98	1562.93
1562.99	1562.98
1562.99	1563
1562.99	1562.99
1562.99	1562.96
1562.99	1562.98
1562.99	1562.98
1562.99	1562.96
1562.99	1562.94
1562.99	1563.02
1562.99	1562.99
1562.99	1562.99
1562.99	1563
1562.99	1562.99
1562.99	1562.97
1562.99	1562.96
1562.99	1562.99
1562.99	1562.98
1562.99	1562.98
1562.99	1563.02
1562.99	1563.01
1562.99	1562.97
1562.99	1562.95
1563	1563.06
1563	1563
1563	1563.01
1563	1563.04
1563	1563.02
1563	1562.98
1563	1563.05
1563	1562.98
1563	1562.96
1563	1562.96
1563	1563.04
1563	1563.07
1563	1563.01
1563	1563.06
1563	1562.99
1563	1562.96
1563	1563.01
1563	1563.02
1563	1562.96
1563	1562.98
1563.01	1562.94
1563.01	1563
1563.01	1562.97
1563.01	1563.02
1563.01	1563.05
1563.01	1562.99
1563.01	1562.97
1563.01	1562.98
1563.01	1563
1563.01	1563.03
1563.01	1562.98
1563.01	1563.02
1563.01	1562.97
1563.01	1563.01
1563.01	1563.01
1563.01	1562.96
1563.01	1563.01
1563.01	1563.03
1563.01	1562.98
1563.01	1563
1563.01	1562.98
1563.01	1562.95
1563.01	1562.98
1563.01	1563.01
1563.01	1563.03
1563.01	1563.01
1563.01	1563.42
1563.02	1563.03
1563.02	1562.99
1563.02	1563.05
1563.02	1563.03
1563.02	1563.02
1563.02	1562.99
1563.02	1563.06
1563.02	1563
1563.02	1563.02
1563.02	1562.99
1563.02	1563
1563.02	1563.04
1563.02	1563.03
1563.02	1563
1563.02	1563.01
1563.02	1563.02
1563.02	1563.04
1563.02	1563.03
1563.02	1563.08
1563.02	1563.02
1563.02	1563.1
1563.03	1562.97
1563.03	1562.97
1563.03	1563.03
1563.03	1563.02
1563.03	1563.01
1563.03	1563
1563.03	1563.07
1563.03	1563.07
1563.03	1563.06
1563.03	1563
1563.03	1563.06
1563.04	1563.01
1563.04	1563.02
1563.04	1563.02
1563.04	1563.04
1563.04	1563.06
1563.04	1563.07
1563.04	1563.09
1563.04	1563.03
1563.04	1563.03
1563.04	1563.45
1563.04	1563
1563.04	1563
1563.04	1562.98
1563.04	1563.02
1563.04	1563.04
1563.04	1563.03
1563.04	1563.03
1563.04	1563.06
1563.04	1563.01
1563.04	1563.03
1563.04	1563.01
1563.04	1563.15
1563.05	1563.01
1563.05	1563.04
1563.05	1563.05
1563.05	1563.05
1563.05	1563.03
1563.05	1563.04
1563.05	1563.04
1563.05	1563.05
1563.05	1563.01
1563.05	1563.05
1563.05	1563.05
1563.05	1563
1563.05	1563.07
1563.05	1563.08
1563.05	1563.04
1563.05	1563.02
1563.05	1563.04
1563.05	1563.08
1563.05	1563.07
1563.05	1563.05
1563.05	1563.13
1563.05	1563.03
1563.05	1563.1
1563.05	1563.04
1563.05	1563.05
1563.06	1563.13
1563.06	1563.05
1563.06	1563.06
1563.06	1563.02
1563.06	1563.02
1563.06	1563.09
1563.06	1563.06
1563.06	1563.06
1563.06	1563.02
1563.06	1563.02
1563.06	1563.06
1563.06	1563.06
1563.06	1563.05
1563.06	1563.05
1563.06	1563.07
1563.06	1563.05
1563.06	1563.07
1563.06	1563.07
1563.06	1563.09
1563.07	1563.08
1563.07	1563.14
1563.07	1563.07
1563.07	1563.07
1563.07	1563.09
1563.07	1563.08
1563.07	1563.1
1563.07	1563.04
1563.07	1563.02
1563.07	1563.07
1563.07	1563.07
1563.07	1563.11
1563.07	1563.07
1563.07	1563.07
1563.07	1563.07
1563.07	1563.05
1563.07	1563.07
1563.07	1563.08
1563.07	1563.09
1563.07	1563.05
1563.07	1563.05
1563.07	1563.12
1563.07	1563.06
1563.08	1563.13
1563.08	1563.05
1563.08	1563.06
1563.08	1563.05
1563.08	1563.11
1563.08	1563.09
1563.08	1563.04
1563.08	1563.06
1563.08	1563.07
1563.08	1563.07
1563.08	1563.06
1563.08	1563.11
1563.08	1563.06
1563.08	1563.02
1563.08	1563.07
1563.08	1563.11
1563.08	1563.07
1563.08	1563.06
1563.08	1563.07
1563.08	1563.09
1563.08	1563.03
1563.08	1563.06
1563.08	1563.08
1563.08	1563.09
1563.08	1563.08
1563.08	1563.14
1563.08	1563.07
1563.08	1563.09
1563.08	1563.09
1563.08	1563.06
1563.08	1563.07
1563.09	1563.03
1563.09	1563.09
1563.09	1563.12
1563.09	1563.1
1563.09	1563.08
1563.09	1563.11
1563.09	1563.05
1563.09	1563.15
1563.09	1563.04
1563.09	1563.06
1563.09	1563.09
1563.09	1563.05
1563.09	1563.1
1563.09	1563.12
1563.09	1563.08
1563.09	1563.11
1563.09	1563.14
1563.09	1563.1
1563.09	1563.12
1563.09	1562.98
1563.09	1563.11
1563.09	1563.1
1563.09	1563.04
1563.09	1563.08
1563.09	1563.1
1563.09	1563.06
1563.09	1563.12
1563.09	1563.07
1563.09	1563.1
1563.09	1563.09
1563.1	1563.14
1563.1	1563.09
1563.1	1563.08
1563.1	1563.03
1563.1	1563.12
1563.1	1563.05
1563.1	1563.09
1563.1	1563.13
1563.1	1563.17
1563.1	1563.1
1563.1	1563.11
1563.1	1563.1
1563.1	1563.1
1563.1	1563.1
1563.1	1563.09
1563.1	1563.1
1563.1	1563.11
1563.1	1563.09
1563.1	1563.1
1563.1	1563.09
1563.1	1563.13
1563.11	1563.14
1563.11	1563.12
1563.11	1563.09
1563.11	1563.08
1563.11	1563.09
1563.11	1563.14
1563.11	1563.14
1563.11	1563.11
1563.11	1563.1
1563.11	1563.09
1563.11	1563.12
1563.11	1563.09
1563.11	1563.08
1563.11	1563.1
1563.11	1563.08
1563.11	1563.09
1563.11	1563.13
1563.11	1563.09
1563.11	1563.12
1563.11	1563.14
1563.11	1563.1
1563.11	1563.08
1563.11	1563.17
1563.11	1563.14
1563.11	1563.14
1563.12	1563.14
1563.12	1563.11
1563.12	1563.14
1563.12	1563.14
1563.12	1563.15
1563.12	1563.12
1563.12	1563.05
1563.12	1563.12
1563.12	1563.16
1563.12	1563.13
1563.12	1563.12
1563.12	1563.09
1563.12	1563.29
1563.12	1563.11
1563.12	1563.14
1563.12	1563.11
1563.12	1563.07
1563.12	1563.17
1563.12	1563.12
1563.12	1563.18
1563.12	1563.13
1563.12	1563.14
1563.12	1563.13
1563.12	1563.16
1563.12	1563.14
1563.13	1563.14
1563.13	1563.15
1563.13	1563.13
1563.13	1563.11
1563.13	1563.13
1563.13	1563.14
1563.13	1563.06
1563.13	1563.13
1563.13	1563.13
1563.13	1563.11
1563.13	1563.15
1563.13	1563.11
1563.13	1563.11
1563.13	1563.15
1563.13	1563.14
1563.13	1563.12
1563.13	1563.14
1563.13	1563.12
1563.13	1563.14
1563.13	1563.15
1563.13	1563.13
1563.13	1563.15
1563.13	1563.15
1563.13	1563.2
1563.13	1563.15
1563.13	1563.16
1563.13	1563.12
1563.13	1563.15
1563.14	1563.29
1563.14	1563.13
1563.14	1563.13
1563.14	1563.19
1563.14	1563.17
1563.14	1563.15
1563.14	1563.16
1563.14	1563.2
1563.14	1563.09
1563.14	1563.15
1563.14	1563.14
1563.14	1563.18
1563.14	1563.13
1563.14	1563.15
1563.14	1563.14
1563.14	1563.11
1563.14	1563.19
1563.14	1563.16
1563.14	1563.16
1563.14	1563.14
1563.14	1563.14
1563.14	1563.1
1563.14	1563.12
1563.14	1563.13
1563.14	1563.13
1563.14	1563.17
1563.14	1563.16
1563.14	1563.17
1563.14	1563.12
1563.14	1563.17
1563.15	1563.18
1563.15	1563.16
1563.15	1563.19
1563.15	1563.16
1563.15	1563.15
1563.15	1563.15
1563.15	1563.14
1563.15	1563.14
1563.15	1563.11
1563.15	1563.21
1563.15	1563.16
1563.15	1563.17
1563.15	1563.18
1563.15	1563.14
1563.15	1563.16
1563.15	1563.13
1563.15	1563.18
1563.15	1563.14
1563.15	1563.14
1563.15	1563.09
1563.15	1563.17
1563.15	1563.14
1563.15	1563.16
1563.15	1563.2
1563.15	1563.14
1563.15	1563.17
1563.15	1563.14
1563.16	1563.14
1563.16	1563.17
1563.16	1563.15
1563.16	1563.17
1563.16	1563.17
1563.16	1563.19
1563.16	1563.14
1563.16	1563.15
1563.16	1563.16
1563.16	1563.13
1563.16	1563.1
1563.16	1563.13
1563.16	1563.17
1563.16	1563.14
1563.16	1563.21
1563.16	1563.2
1563.16	1563.16
1563.16	1563.15
1563.16	1563.16
1563.16	1563.14
1563.16	1563.15
1563.16	1563.2
1563.16	1563.16
1563.16	1563.21
1563.16	1563.19
1563.16	1563.16
1563.16	1563.14
1563.16	1563.17
1563.16	1563.16
1563.16	1563.22
1563.16	1563.19
1563.16	1563.14
1563.17	1563.16
1563.17	1563.17
1563.17	1563.17
1563.17	1563.18
1563.17	1563.18
1563.17	1563.18
1563.17	1563.15
1563.17	1563.17
1563.17	1563.2
1563.17	1563.22
1563.17	1563.22
1563.17	1563.19
1563.17	1563.18
1563.17	1563.17
1563.17	1563.19
1563.17	1563.21
1563.17	1563.19
1563.17	1563.19
1563.17	1563.13
1563.17	1563.2
1563.17	1563.19
1563.18	1563.2
1563.18	1563.22
1563.18	1563.2
1563.18	1563.2
1563.18	1563.17
1563.18	1563.17
1563.18	1563.2
1563.18	1563.18
1563.18	1563.23
1563.18	1563.17
1563.18	1563.2
1563.18	1563.21
1563.18	1563.21
1563.18	1563.19
1563.18	1563.19
1563.18	1563.19
1563.18	1563.18
1563.18	1563.2
1563.18	1563.2
1563.18	1563.23
1563.18	1563.18
1563.18	1563.17
1563.18	1563.15
1563.18	1563.17
1563.18	1563.21
1563.19	1563.15
1563.19	1563.18
1563.19	1563.2
1563.19	1563.18
1563.19	1563.16
1563.19	1563.21
1563.19	1563.25
1563.19	1563.2
1563.19	1563.18
1563.19	1563.17
1563.19	1563.21
1563.19	1563.2
1563.19	1563.2
1563.19	1563.23
1563.19	1563.16
1563.19	1563.18
1563.19	1563.18
1563.19	1563.2
1563.19	1563.22
1563.19	1563.18
1563.19	1563.2
1563.19	1563.21
1563.19	1563.17
1563.19	1563.25
1563.19	1563.17
1563.19	1563.21
1563.19	1563.2
1563.19	1563.23
1563.19	1563.21
1563.2	1563.21
1563.2	1563.19
1563.2	1563.2
1563.2	1563.25
1563.2	1563.23
1563.2	1563.22
1563.2	1563.21
1563.2	1563.18
1563.2	1563.22
1563.2	1563.18
1563.2	1563.18
1563.2	1563.19
1563.2	1563.24
1563.2	1563.17
1563.2	1563.19
1563.2	1563.33
1563.2	1563.21
1563.2	1563.22
1563.2	1563.27
1563.2	1563.27
1563.2	1563.18
1563.2	1563.21
1563.2	1563.27
1563.2	1563.22
1563.2	1563.23
1563.2	1563.2
1563.21	1563.24
1563.21	1563.16
1563.21	1563.21
1563.21	1563.23
1563.21	1563.21
1563.21	1563.21
1563.21	1563.21
1563.21	1563.22
1563.21	1563.23
1563.21	1563.23
1563.21	1563.19
1563.21	1563.15
1563.21	1563.23
1563.21	1563.19
1563.21	1563.23
1563.21	1563.22
1563.21	1563.25
1563.21	1563.25
1563.21	1563.24
1563.21	1563.24
1563.21	1563.23
1563.21	1563.21
1563.21	1563.22
1563.21	1563.23
1563.21	1563.19
1563.21	1563.2
1563.21	1563.26
1563.21	1563.2
1563.21	1563.11
1563.21	1563.24
1563.21	1563.22
1563.21	1563.23
1563.21	1563.21
1563.22	1563.22
1563.22	1563.18
1563.22	1563.23
1563.22	1563.23
1563.22	1563.2
1563.22	1563.18
1563.22	1563.25
1563.22	1563.24
1563.22	1563.22
1563.22	1563.24
1563.22	1563.21
1563.22	1563.25
1563.22	1563.2
1563.22	1563.23
1563.22	1563.25
1563.22	1563.2
1563.22	1563.25
1563.22	1563.22
1563.22	1563.22
1563.23	1563.19
1563.23	1563.23
1563.23	1563.25
1563.23	1563.24
1563.23	1563.22
1563.23	1563.27
1563.23	1563.22
1563.23	1563.24
1563.23	1563.26
1563.23	1563.28
1563.23	1563.29
1563.23	1563.28
1563.23	1563.26
1563.23	1563.24
1563.23	1563.24
1563.23	1563.2
1563.23	1563.25
1563.23	1563.23
1563.23	1563.24
1563.23	1563.25
1563.23	1563.25
1563.23	1563.21
1563.23	1563.27
1563.23	1563.24
1563.23	1563.23
1563.23	1563.23
1563.23	1563.12
1563.23	1563.26
1563.23	1563.16
1563.23	1563.26
1563.23	1563.26
1563.23	1563.35
1563.23	1563.23
1563.23	1563.23
1563.23	1563.24
1563.23	1563.17
1563.23	1563.27
1563.23	1563.26
1563.24	1563.24
1563.24	1563.23
1563.24	1563.27
1563.24	1563.22
1563.24	1563.26
1563.24	1563.3
1563.24	1563.21
1563.24	1563.25
1563.24	1563.22
1563.24	1563.22
1563.24	1563.27
1563.24	1563.25
1563.24	1563.25
1563.24	1563.22
1563.24	1563.29
1563.24	1563.22
1563.24	1563.22
1563.25	1563.28
1563.25	1563.23
1563.25	1563.27
1563.25	1563.28
1563.25	1563.12
1563.25	1563.29
1563.25	1563.28
1563.25	1563.24
1563.25	1563.23
1563.25	1563.27
1563.25	1563.24
1563.25	1563.3
1563.25	1563.26
1563.25	1563.26
1563.25	1563.25
1563.25	1563.24
1563.25	1563.28
1563.25	1563.26
1563.25	1563.27
1563.25	1563.24
1563.25	1563.26
1563.25	1563.26
1563.25	1563.26
1563.25	1563.25
1563.25	1563.28
1563.25	1563.28
1563.25	1563.24
1563.26	1563.28
1563.26	1563.29
1563.26	1563.3
1563.26	1563.23
1563.26	1563.27
1563.26	1563.24
1563.26	1563.29
1563.26	1563.25
1563.26	1563.17
1563.26	1563.26
1563.26	1563.26
1563.26	1563.25
1563.26	1563.33
1563.26	1563.18
1563.26	1563.27
1563.26	1563.29
1563.26	1563.25
1563.26	1563.29
1563.26	1563.24
1563.26	1563.27
1563.26	1563.32
1563.26	1563.28
1563.26	1563.25
1563.26	1563.28
1563.26	1563.28
1563.26	1563.28
1563.26	1563.25
1563.26	1563.28
1563.26	1563.3
1563.26	1563.29
1563.26	1563.27
1563.26	1563.24
1563.26	1563.31
1563.26	1563.25
1563.26	1563.22
1563.26	1563.28
1563.27	1563.27
1563.27	1563.3
1563.27	1563.25
1563.27	1563.24
1563.27	1563.29
1563.27	1563.27
1563.27	1563.24
1563.27	1563.28
1563.27	1563.27
1563.27	1563.32
1563.27	1563.25
1563.27	1563.26
1563.27	1563.26
1563.27	1563.28
1563.27	1563.32
1563.27	1563.3
1563.27	1563.27
1563.27	1563.27
1563.27	1563.27
1563.27	1563.26
1563.27	1563.29
1563.27	1563.29
1563.27	1563.3
1563.27	1563.24
1563.27	1563.28
1563.27	1563.28
1563.27	1563.23
1563.27	1563.29
1563.27	1563.27
1563.27	1563.27
1563.27	1563.27
1563.28	1563.31
1563.28	1563.24
1563.28	1563.3
1563.28	1563.3
1563.28	1563.27
1563.28	1563.3
1563.28	1563.31
1563.28	1563.31
1563.28	1563.29
1563.28	1563.27
1563.28	1563.24
1563.28	1563.3
1563.28	1563.29
1563.28	1563.28
1563.28	1563.25
1563.28	1563.28
1563.28	1563.27
1563.28	1563.29
1563.28	1563.25
1563.28	1563.32
1563.28	1563.3
1563.28	1563.28
1563.28	1563.32
1563.28	1563.3
1563.28	1563.27
1563.28	1563.24
1563.28	1563.29
1563.28	1563.28
1563.28	1563.31
1563.28	1563.33
1563.28	1563.31
1563.29	1563.31
1563.29	1563.33
1563.29	1563.3
1563.29	1563.3
1563.29	1563.25
1563.29	1563.3
1563.29	1563.31
1563.29	1563.29
1563.29	1563.29
1563.29	1563.25
1563.29	1563.33
1563.29	1563.28
1563.29	1563.29
1563.29	1563.3
1563.29	1563.32
1563.29	1563.3
1563.29	1563.27
1563.29	1563.33
1563.29	1563.3
1563.29	1563.33
1563.29	1563.3
1563.29	1563.31
1563.29	1563.41
1563.29	1563.28
1563.29	1563.31
1563.29	1563.37
1563.29	1563.34
1563.29	1563.3
1563.29	1563.33
1563.29	1563.33
1563.29	1563.32
1563.29	1563.3
1563.29	1563.27
1563.29	1563.3
1563.29	1563.31
1563.29	1563.3
1563.29	1563.35
1563.3	1563.29
1563.3	1563.3
1563.3	1563.33
1563.3	1563.31
1563.3	1563.36
1563.3	1563.26
1563.3	1563.31
1563.3	1563.34
1563.3	1563.29
1563.3	1563.34
1563.3	1563.33
1563.3	1563.27
1563.3	1563.32
1563.3	1563.35
1563.3	1563.31
1563.3	1563.25
1563.3	1563.3
1563.3	1563.34
1563.3	1563.27
1563.3	1563.32
1563.3	1563.2
1563.3	1563.33
1563.3	1563.3
1563.3	1563.29
1563.3	1563.31
1563.31	1563.28
1563.31	1563.27
1563.31	1563.31
1563.31	1563.32
1563.31	1563.32
1563.31	1563.31
1563.31	1563.24
1563.31	1563.3
1563.31	1563.27
1563.31	1563.29
1563.31	1563.34
1563.31	1563.29
1563.31	1563.32
1563.31	1563.32
1563.31	1563.36
1563.31	1563.33
1563.31	1563.35
1563.31	1563.32
1563.31	1563.29
1563.31	1563.25
1563.31	1563.33
1563.31	1563.35
1563.31	1563.31
1563.31	1563.31
1563.31	1563.34
1563.31	1563.38
1563.31	1563.31
1563.31	1563.31
1563.31	1563.34
1563.31	1563.35
1563.31	1563.32
1563.31	1563.3
1563.31	1563.34
1563.32	1563.3
1563.32	1563.33
1563.32	1563.34
1563.32	1563.33
1563.32	1563.34
1563.32	1563.33
1563.32	1563.34
1563.32	1563.35
1563.32	1563.34
1563.32	1563.31
1563.32	1563.34
1563.32	1563.32
1563.32	1563.32
1563.32	1563.3
1563.32	1563.36
1563.32	1563.32
1563.32	1563.31
1563.32	1563.31
1563.32	1563.34
1563.32	1563.36
1563.32	1563.3
1563.32	1563.34
1563.32	1563.3
1563.32	1563.33
1563.32	1563.32
1563.32	1563.34
1563.32	1563.34
1563.32	1563.36
1563.32	1563.33
1563.32	1563.37
1563.32	1563.29
1563.32	1563.36
1563.32	1563.36
1563.32	1563.33
1563.32	1563.34
1563.32	1563.12
1563.32	1563.36
1563.32	1563.38
1563.33	1563.33
1563.33	1563.33
1563.33	1563.34
1563.33	1563.34
1563.33	1563.37
1563.33	1563.37
1563.33	1563.3
1563.33	1563.35
1563.33	1563.34
1563.33	1563.35
1563.33	1563.4
1563.33	1563.34
1563.33	1563.35
1563.33	1563.37
1563.33	1563.36
1563.33	1563.32
1563.33	1563.34
1563.33	1563.37
1563.33	1563.34
1563.33	1563.34
1563.33	1563.37
1563.33	1563.31
1563.33	1563.35
1563.33	1563.37
1563.33	1563.35
1563.33	1563.29
1563.33	1563.34
1563.33	1563.33
1563.33	1563.32
1563.33	1563.33
1563.33	1563.4
1563.33	1563.37
1563.33	1563.32
1563.33	1563.31
1563.34	1563.36
1563.34	1563.33
1563.34	1563.35
1563.34	1563.34
1563.34	1563.38
1563.34	1563.32
1563.34	1563.33
1563.34	1563.35
1563.34	1563.35
1563.34	1563.3
1563.34	1563.35
1563.34	1563.31
1563.34	1563.34
1563.34	1563.42
1563.34	1563.4
1563.34	1563.36
1563.34	1563.35
1563.34	1563.34
1563.34	1563.34
1563.34	1563.34
1563.34	1563.31
1563.34	1563.4
1563.34	1563.33
1563.34	1563.35
1563.34	1563.31
1563.34	1563.23
1563.34	1563.34
1563.34	1563.33
1563.34	1563.32
1563.34	1563.37
1563.34	1563.36
1563.34	1563.34
1563.34	1563.44
1563.34	1563.33
1563.34	1563.36
1563.34	1563.35
1563.34	1563.35
1563.34	1563.39
1563.34	1563.33
1563.34	1563.34
1563.34	1563.35
1563.34	1563.3
1563.35	1563.37
1563.35	1563.4
1563.35	1563.35
1563.35	1563.34
1563.35	1563.36
1563.35	1563.35
1563.35	1563.31
1563.35	1563.35
1563.35	1563.33
1563.35	1563.37
1563.35	1563.4
1563.35	1563.34
1563.35	1563.36
1563.35	1563.38
1563.35	1563.34
1563.35	1563.36
1563.35	1563.33
1563.35	1563.36
1563.35	1563.43
1563.35	1563.39
1563.35	1563.34
1563.35	1563.38
1563.35	1563.34
1563.35	1563.39
1563.35	1563.34
1563.35	1563.38
1563.35	1563.39
1563.35	1563.32
1563.35	1563.33
1563.35	1563.35
1563.35	1563.35
1563.35	1563.38
1563.35	1563.37
1563.35	1563.36
1563.35	1563.31
1563.35	1563.39
1563.35	1563.33
1563.35	1563.35
1563.35	1563.37
1563.36	1563.32
1563.36	1563.38
1563.36	1563.39
1563.36	1563.31
1563.36	1563.24
1563.36	1563.36
1563.36	1563.33
1563.36	1563.34
1563.36	1563.32
1563.36	1563.23
1563.36	1563.42
1563.36	1563.42
1563.36	1563.38
1563.36	1563.36
1563.36	1563.39
1563.36	1563.35
1563.36	1563.39
1563.36	1563.37
1563.36	1563.37
1563.36	1563.35
1563.36	1563.33
1563.36	1563.4
1563.36	1563.41
1563.36	1563.38
1563.36	1563.34
1563.37	1563.4
1563.37	1563.39
1563.37	1563.36
1563.37	1563.36
1563.37	1563.38
1563.37	1563.35
1563.37	1563.4
1563.37	1563.34
1563.37	1563.36
1563.37	1563.37
1563.37	1563.4
1563.37	1563.41
1563.37	1563.37
1563.37	1563.35
1563.37	1563.4
1563.37	1563.35
1563.37	1563.39
1563.37	1563.41
1563.37	1563.39
1563.37	1563.38
1563.37	1563.43
1563.37	1563.37
1563.37	1563.35
1563.37	1563.43
1563.37	1563.36
1563.37	1563.39
1563.37	1563.33
1563.37	1563.4
1563.37	1563.36
1563.37	1563.39
1563.37	1563.38
1563.37	1563.39
1563.37	1563.41
1563.37	1563.38
1563.37	1563.37
1563.37	1563.41
1563.37	1563.46
1563.37	1563.39
1563.37	1563.38
1563.37	1563.36
1563.37	1563.37
1563.37	1563.4
1563.37	1563.41
1563.38	1563.39
1563.38	1563.39
1563.38	1563.42
1563.38	1563.34
1563.38	1563.39
1563.38	1563.42
1563.38	1563.42
1563.38	1563.44
1563.38	1563.41
1563.38	1563.42
1563.38	1563.38
1563.38	1563.41
1563.38	1563.4
1563.38	1563.39
1563.38	1563.39
1563.38	1563.37
1563.38	1563.37
1563.38	1563.42
1563.38	1563.43
1563.38	1563.38
1563.38	1563.39
1563.38	1563.38
1563.38	1563.4
1563.38	1563.39
1563.38	1563.4
1563.38	1563.39
1563.38	1563.36
1563.38	1563.41
1563.39	1563.4
1563.39	1563.34
1563.39	1563.37
1563.39	1563.41
1563.39	1563.43
1563.39	1563.43
1563.39	1563.37
1563.39	1563.45
1563.39	1563.41
1563.39	1563.38
1563.39	1563.36
1563.39	1563.37
1563.39	1563.38
1563.39	1563.39
1563.39	1563.36
1563.39	1563.41
1563.39	1563.41
1563.39	1563.42
1563.39	1563.39
1563.39	1563.42
1563.39	1563.39
1563.39	1563.4
1563.39	1563.3
1563.39	1563.38
1563.39	1563.41
1563.39	1563.43
1563.39	1563.39
1563.39	1563.4
1563.39	1563.5
1563.39	1563.44
1563.39	1563.39
1563.39	1563.39
1563.39	1563.39
1563.39	1563.42
1563.39	1563.4
1563.39	1563.43
1563.4	1563.39
1563.4	1563.42
1563.4	1563.4
1563.4	1563.4
1563.4	1563.4
1563.4	1563.37
1563.4	1563.4
1563.4	1563.41
1563.4	1563.41
1563.4	1563.39
1563.4	1563.44
1563.4	1563.43
1563.4	1563.4
1563.4	1563.42
1563.4	1563.39
1563.4	1563.39
1563.4	1563.43
1563.4	1563.41
1563.4	1563.39
1563.4	1563.4
1563.4	1563.43
1563.4	1563.39
1563.4	1563.38
1563.4	1563.4
1563.4	1563.39
1563.4	1563.4
1563.4	1563.42
1563.4	1563.42
1563.4	1563.42
1563.4	1563.44
1563.4	1563.43
1563.4	1563.45
1563.4	1563.41
1563.4	1563.38
1563.4	1563.44
1563.4	1563.4
1563.4	1563.38
1563.4	1563.42
1563.41	1563.4
1563.41	1563.44
1563.41	1563.4
1563.41	1563.44
1563.41	1563.39
1563.41	1563.38
1563.41	1563.39
1563.41	1563.38
1563.41	1563.4
1563.41	1563.43
1563.41	1563.42
1563.41	1563.44
1563.41	1563.43
1563.41	1563.41
1563.41	1563.42
1563.41	1563.41
1563.41	1563.39
1563.41	1563.4
1563.41	1563.41
1563.41	1563.37
1563.41	1563.41
1563.41	1563.41
1563.41	1563.41
1563.41	1563.39
1563.41	1563.42
1563.41	1563.42
1563.41	1563.42
1563.41	1563.41
1563.41	1563.42
1563.41	1563.42
1563.41	1563.39
1563.41	1563.41
1563.41	1563.43
1563.41	1563.43
1563.41	1563.43
1563.41	1563.41
1563.41	1563.42
1563.41	1563.43
1563.41	1563.41
1563.41	1563.42
1563.41	1563.43
1563.41	1563.44
1563.41	1563.44
1563.42	1563.43
1563.42	1563.42
1563.42	1563.42
1563.42	1563.35
1563.42	1563.45
1563.42	1563.42
1563.42	1563.42
1563.42	1563.4
1563.42	1563.43
1563.42	1563.41
1563.42	1563.42
1563.42	1563.44
1563.42	1563.41
1563.42	1563.45
1563.42	1563.42
1563.42	1563.43
1563.42	1563.41
1563.42	1563.46
1563.42	1563.4
1563.42	1563.42
1563.42	1563.47
1563.42	1563.41
1563.42	1563.43
1563.42	1563.43
1563.42	1563.42
1563.42	1563.42
1563.42	1563.41
1563.42	1563.42
1563.42	1563.43
1563.42	1563.43
1563.42	1563.42
1563.42	1563.43
1563.42	1563.46
1563.42	1563.45
1563.43	1563.43
1563.43	1563.45
1563.43	1563.43
1563.43	1563.43
1563.43	1563.46
1563.43	1563.44
1563.43	1563.44
1563.43	1563.45
1563.43	1563.46
1563.43	1563.43
1563.43	1563.44
1563.43	1563.39
1563.43	1563.42
1563.43	1563.44
1563.43	1563.43
1563.43	1563.44
1563.43	1563.44
1563.43	1563.41
1563.43	1563.47
1563.43	1563.46
1563.43	1563.44
1563.43	1563.44
1563.43	1563.4
1563.43	1563.44
1563.43	1563.44
1563.43	1563.44
1563.43	1563.47
1563.43	1563.49
1563.43	1563.45
1563.43	1563.48
1563.43	1563.46
1563.43	1563.43
1563.43	1563.46
1563.43	1563.43
1563.43	1563.42
1563.43	1563.44
1563.43	1563.42
1563.43	1563.43
1563.43	1563.46
1563.43	1563.44
1563.43	1563.45
1563.43	1563.51
1563.43	1563.44
1563.44	1563.43
1563.44	1563.47
1563.44	1563.48
1563.44	1563.43
1563.44	1563.47
1563.44	1563.4
1563.44	1563.41
1563.44	1563.44
1563.44	1563.43
1563.44	1563.45
1563.44	1563.45
1563.44	1563.49
1563.44	1563.48
1563.44	1563.52
1563.44	1563.44
1563.44	1563.44
1563.44	1563.28
1563.44	1563.43
1563.44	1563.48
1563.44	1563.44
1563.44	1563.43
1563.44	1563.43
1563.44	1563.46
1563.44	1563.43
1563.44	1563.45
1563.44	1563.45
1563.44	1563.46
1563.44	1563.45
1563.44	1563.43
1563.44	1563.43
1563.44	1563.48
1563.44	1563.47
1563.44	1563.49
1563.44	1563.41
1563.44	1563.44
1563.44	1563.42
1563.44	1563.44
1563.44	1563.43
1563.44	1563.45
1563.44	1563.44
1563.44	1563.47
1563.44	1563.42
1563.44	1563.42
1563.44	1563.44
1563.44	1563.49
1563.44	1563.45
1563.44	1563.43
1563.44	1563.44
1563.45	1563.41
1563.45	1563.49
1563.45	1563.44
1563.45	1563.53
1563.45	1563.47
1563.45	1563.44
1563.45	1563.46
1563.45	1563.42
1563.45	1563.48
1563.45	1563.49
1563.45	1563.49
1563.45	1563.46
1563.45	1563.51
1563.45	1563.43
1563.45	1563.47
1563.45	1563.44
1563.45	1563.46
1563.45	1563.46
1563.45	1563.47
1563.45	1563.45
1563.45	1563.44
1563.45	1563.46
1563.45	1563.47
1563.45	1563.47
1563.45	1563.43
1563.45	1563.44
1563.45	1563.46
1563.45	1563.47
1563.46	1563.46
1563.46	1563.43
1563.46	1563.48
1563.46	1563.47
1563.46	1563.49
1563.46	1563.46
1563.46	1563.47
1563.46	1563.5
1563.46	1563.49
1563.46	1563.49
1563.46	1563.45
1563.46	1563.46
1563.46	1563.48
1563.46	1563.49
1563.46	1563.45
1563.46	1563.45
1563.46	1563.49
1563.46	1563.45
1563.46	1563.47
1563.46	1563.5
1563.46	1563.47
1563.46	1563.44
1563.46	1563.48
1563.46	1563.5
1563.46	1563.43
1563.46	1563.48
1563.46	1563.48
1563.46	1563.51
1563.46	1563.45
1563.46	1563.5
1563.46	1563.44
1563.46	1563.45
1563.46	1563.48
1563.46	1563.44
1563.46	1563.44
1563.46	1563.48
1563.46	1563.47
1563.46	1563.46
1563.46	1563.47
1563.46	1563.53
1563.46	1563.5
1563.46	1563.47
1563.46	1563.47
1563.47	1563.49
1563.47	1563.45
1563.47	1563.46
1563.47	1563.45
1563.47	1563.48
1563.47	1563.49
1563.47	1563.48
1563.47	1563.46
1563.47	1563.46
1563.47	1563.46
1563.47	1563.48
1563.47	1563.48
1563.47	1563.49
1563.47	1563.47
1563.47	1563.49
1563.47	1563.46
1563.47	1563.46
1563.47	1563.47
1563.47	1563.47
1563.47	1563.53
1563.47	1563.55
1563.47	1563.49
1563.47	1563.47
1563.47	1563.48
1563.47	1563.44
1563.47	1563.52
1563.47	1563.48
1563.47	1563.5
1563.47	1563.49
1563.47	1563.49
1563.47	1563.52
1563.47	1563.48
1563.47	1563.47
1563.47	1563.48
1563.47	1563.46
1563.47	1563.46
1563.47	1563.49
1563.47	1563.45
1563.47	1563.44
1563.47	1563.48
1563.47	1563.49
1563.47	1563.5
1563.47	1563.47
1563.47	1563.52
1563.47	1563.49
1563.47	1563.47
1563.48	1563.48
1563.48	1563.49
1563.48	1563.51
1563.48	1563.5
1563.48	1563.47
1563.48	1563.49
1563.48	1563.46
1563.48	1563.48
1563.48	1563.47
1563.48	1563.5
1563.48	1563.45
1563.48	1563.46
1563.48	1563.5
1563.48	1563.48
1563.48	1563.54
1563.48	1563.5
1563.48	1563.42
1563.48	1563.49
1563.48	1563.46
1563.48	1563.48
1563.48	1563.46
1563.48	1563.5
1563.48	1563.57
1563.48	1563.49
1563.48	1563.48
1563.48	1563.49
1563.48	1563.51
1563.48	1563.47
[truncated: 7,002 more rows]

## Sheet: Fig3b_Phi21
Input Parameters Inference - 2 seeds - Phase_2-1
Seed phase (rad)	Seed phase - ANN predicted (rad)
-3.13998	-3.14733
-3.13943	-3.13689
-3.13939	-3.12625
-3.13831	-3.16002
-3.13763	-3.17798
-3.1338	-3.66367
-3.13357	-3.1638
-3.13343	-3.19057
-3.1332	-3.10691
-3.12921	-3.12368
-3.12916	-3.17248
-3.12858	-2.89237
-3.12727	-3.17404
-3.12689	-2.92478
-3.12663	-3.21518
-3.12542	-3.79264
-3.12461	-3.11717
-3.12458	-3.14091
-3.1243	-3.16414
-3.12419	-3.07214
-3.12408	-3.19472
-3.1237	-3.27242
-3.12253	-3.08319
-3.12236	-3.16227
-3.12231	-3.12117
-3.12207	-3.16524
-3.12174	-3.32536
-3.12104	-3.07102
-3.12053	-3.02564
-3.11974	-3.16258
-3.11956	-3.08297
-3.11847	-3.14783
-3.11839	-3.09109
-3.1169	-3.22519
-3.11638	-3.17582
-3.11427	-3.12854
-3.11336	-3.13493
-3.11125	-3.16318
-3.11033	-3.11059
-3.10986	-3.13849
-3.10932	-3.22277
-3.10806	-3.12086
-3.10791	-3.11236
-3.10776	-3.1106
-3.10557	-2.69903
-3.10441	-3.17245
-3.10363	-2.62656
-3.10129	-3.10735
-3.10001	-3.12187
-3.09923	-3.11184
-3.0991	-3.14545
-3.09867	-3.16961
-3.09841	-3.10796
-3.09805	-3.07155
-3.09772	-3.17191
-3.09656	-3.18092
-3.09587	-3.17437
-3.09532	-3.08552
-3.09415	-3.03141
-3.09316	-3.06499
-3.09305	-3.18804
-3.09226	-3.15773
-3.09203	-3.04055
-3.09174	-3.10581
-3.09136	-3.21297
-3.09088	-3.12049
-3.09037	-3.14689
-3.08996	-3.11227
-3.08972	-3.13173
-3.08774	-3.06242
-3.08749	-3.09301
-3.08556	-3.18833
-3.08495	-3.12135
-3.08351	-3.05369
-3.0831	-3.20438
-3.08286	-3.07903
-3.08239	-3.0951
-3.08115	-3.11529
-3.0797	-3.14798
-3.07906	-3.06337
-3.07873	-3.61088
-3.07852	-2.97242
-3.07835	-3.1614
-3.07818	-3.53855
-3.0777	-3.1076
-3.07722	-3.0536
-3.0769	-3.02112
-3.07653	-3.17619
-3.07614	-3.05244
-3.07488	-2.9806
-3.07473	-3.17269
-3.07464	-3.06706
-3.07397	-3.07093
-3.07307	-3.15978
-3.07265	-3.08664
-3.07227	-3.13087
-3.0721	-3.02532
-3.0707	-3.11483
-3.07048	-3.06113
-3.07032	-3.1398
-3.07009	-3.09438
-3.06977	-3.04897
-3.06927	-3.12456
-3.069	-3.11261
-3.06826	-3.08943
-3.06695	-3.12869
-3.06387	-3.03581
-3.06311	-3.1341
-3.06102	-3.10743
-3.06099	-3.11504
-3.0606	-3.06144
-3.06051	-3.13126
-3.05997	-3.06473
-3.05976	-3.16498
-3.05933	-3.18985
-3.05874	-2.90397
-3.05835	-3.16014
-3.05798	-3.06021
-3.05745	-3.03337
-3.05706	-3.00037
-3.05603	-2.20439
-3.05479	-3.01532
-3.05416	-3.09754
-3.05403	-3.57809
-3.05367	-2.72054
-3.0534	-3.68081
-3.05245	-3.13883
-3.05132	-3.14184
-3.05049	-3.02707
-3.05007	-3.07755
-3.04707	-3.0621
-3.04691	-3.10116
-3.04614	-3.15585
-3.04537	-3.05281
-3.04515	-3.0859
-3.04423	-3.14325
-3.04421	-3.06521
-3.04381	-3.06821
-3.04304	-3.09498
-3.04237	-3.09183
-3.04209	-3.08156
-3.04151	-3.08663
-3.04144	-2.8991
-3.04109	-3.16735
-3.04053	-2.97452
-3.04047	-3.1149
-3.03854	-3.04926
-3.03841	-2.95024
-3.03814	-3.06034
-3.03726	-2.99399
-3.03641	-3.17199
-3.03597	-3.06794
-3.03516	-3.08707
-3.03479	-3.06948
-3.03321	-3.048
-3.03313	-3.12219
-3.03296	-3.0213
-3.03284	-3.0288
-3.03188	-3.06603
-3.03116	-3.03978
-3.03083	-3.50645
-3.0307	-3.07305
-3.03049	-3.0699
-3.03023	-3.06023
-3.02969	-3.05255
-3.02913	-3.14909
-3.02855	-3.07035
-3.02765	-3.06403
-3.02752	-3.07948
-3.02661	-3.24718
-3.02659	-2.98568
-3.02647	-3.08974
-3.02589	-3.04366
-3.0254	-3.10644
-3.02443	-3.00424
-3.02312	-3.09194
-3.02201	-3.29294
-3.02165	-3.04993
-3.02163	-3.08836
-3.02135	-3.15088
-3.02033	-3.06765
-3.01939	-3.11251
-3.01931	-3.02425
-3.01901	-3.03648
-3.01818	-3.28155
-3.01803	-3.11275
-3.01785	-3.01511
-3.01761	-3.04966
-3.01721	-3.05167
-3.017	-3.00598
-3.01568	-3.08665
-3.01391	-3.05246
-3.01327	-2.97846
-3.01306	-3.06361
-3.013	-2.97889
-3.0128	-3.00974
-3.01138	-2.97918
-3.01009	-2.99483
-3.01003	-2.87955
-3.00937	-3.01709
-3.00918	-2.96051
-3.00913	-2.8551
-3.00906	-3.0814
-3.00885	-3.02828
-3.00782	-3.05758
-3.0068	-3.10657
-3.00653	-3.03703
-3.00577	-3.04747
-3.00426	-3.07673
-3.00421	-2.96845
-3.00397	-3.02304
-3.00369	-3.00461
-3.00335	-3.69118
-3.00243	-3.8145
-3.00199	-3.30595
-3.00088	-3.21131
-3.00046	-3.08067
-2.99964	-2.96326
-2.99963	-3.01169
-2.99729	-3.00904
-2.99674	-3.14233
-2.99612	-3.01077
-2.99581	-3.06632
-2.99538	-3.14069
-2.9953	-2.88784
-2.99522	-3.35684
-2.99507	-3.09806
-2.99421	-3.13136
-2.993	-2.83459
-2.99299	-2.95862
-2.99247	-2.84092
-2.99244	-2.9045
-2.99214	-2.96035
-2.99204	-3.04655
-2.99063	-2.95566
-2.99038	-3.10405
-2.98997	-3.00397
-2.98993	-3.00993
-2.98859	-2.97668
-2.98761	-2.99417
-2.98615	-3.09131
-2.98597	-3.01715
-2.98593	-2.93882
-2.98538	-2.94707
-2.98475	-2.85421
-2.98475	-2.74024
-2.9838	-3.08331
-2.98363	-2.94967
-2.98348	-2.94407
-2.98313	-3.0061
-2.98231	-3.06705
-2.9803	-3.09965
-2.97961	-3.04
-2.9785	-3.07373
-2.97798	-2.99718
-2.97719	-2.89591
-2.97707	-2.98166
-2.97614	-3.01033
-2.97557	-3.07243
-2.97466	-2.98675
-2.97379	-3.07933
-2.97311	-2.97817
-2.97233	-3.00853
-2.97203	-3.56015
-2.97192	-3.05409
-2.97182	-2.96505
-2.97177	-2.87606
-2.97121	-2.83363
-2.97096	-2.898
-2.96876	-2.97731
-2.96801	-3.00009
-2.96761	-3.05331
-2.96573	-2.98792
-2.9638	-3.00956
-2.96376	-2.89928
-2.96364	-2.95487
-2.96348	-2.94651
-2.96091	-2.96185
-2.96088	-2.95259
-2.96078	-3.04039
-2.96049	-2.67987
-2.96024	-2.91824
-2.95895	-2.89744
-2.95798	-2.96771
-2.95746	-2.9577
-2.95618	-3.01162
-2.95251	-2.97869
-2.95229	-2.93961
-2.95205	-2.9195
-2.952	-2.86641
-2.95138	-3.11191
-2.95092	-2.83636
-2.94775	-2.95404
-2.94635	-2.93052
-2.94632	-2.74268
-2.94481	-2.99081
-2.94478	-2.96261
-2.94361	-2.81979
-2.94205	-3.0138
-2.94134	-2.64429
-2.94092	-3.11152
-2.94042	-2.92552
-2.93902	-2.91104
-2.93895	-3.02998
-2.93861	-3.03624
-2.93808	-3.01159
-2.9379	-2.93685
-2.93706	-2.98141
-2.93691	-2.86973
-2.93675	-3.02084
-2.93511	-3.33144
-2.93482	-2.98236
-2.93457	-2.92129
-2.93395	-2.91171
-2.93243	-2.97437
-2.9321	-2.94148
-2.93205	-2.93276
-2.93184	-2.99374
-2.93173	-2.86922
-2.92981	-2.95951
-2.92978	-2.96927
-2.92944	-2.74815
-2.92916	-3.02863
-2.92476	-2.9535
-2.92339	-2.92734
-2.92211	-2.96793
-2.92195	-2.9071
-2.92126	-2.99893
-2.92011	-2.95714
-2.91982	-2.90237
-2.91977	-2.91703
-2.91908	-2.89514
-2.91904	-2.96027
-2.91885	-2.92291
-2.9186	-2.97187
-2.91819	-2.91702
-2.91779	-2.87298
-2.91752	-2.91902
-2.9168	-3.0892
-2.91656	-3.00805
-2.91629	-2.73087
-2.91475	-2.91434
-2.91402	-2.98194
-2.91337	-2.9776
-2.91325	-2.98716
-2.91097	-2.93654
-2.91063	-2.92649
-2.91029	-2.90833
-2.90988	-2.9558
-2.90937	-2.92771
-2.90748	-3.16316
-2.90745	-2.95226
-2.90731	-3.04153
-2.90635	-2.87815
-2.90628	-3.06334
-2.90556	-2.99675
-2.90457	-2.89055
-2.90422	-2.86962
-2.90341	-2.9738
-2.90323	-2.90249
-2.90313	-2.9855
-2.90257	-2.72501
-2.90209	-2.8947
-2.90087	-2.89441
-2.89995	-2.8486
-2.89915	-2.90787
-2.89913	-2.98227
-2.89862	-2.90191
-2.8979	-2.8871
-2.89786	-2.96391
-2.89675	-2.9276
-2.8961	-2.86625
-2.89581	-2.89149
-2.89547	-3.48301
-2.89401	-2.96083
-2.89171	-2.98079
-2.89135	-2.9134
-2.89047	-2.89036
-2.88846	-2.90028
-2.88838	-2.8714
-2.88754	-2.88928
-2.88711	-2.7946
-2.88667	-2.84023
-2.88634	-2.90585
-2.88625	-2.68162
-2.88598	-2.8886
-2.88574	-2.86755
-2.88512	-2.93415
-2.88489	-2.85927
-2.88448	-2.92863
-2.88422	-2.87845
-2.88419	-2.86363
-2.88384	-3.04563
-2.88378	-2.88066
-2.88367	-2.93928
-2.88308	-2.74582
-2.88206	-2.95178
-2.88138	-3.12032
-2.88098	-2.88511
-2.88058	-2.77687
-2.8794	-2.85998
-2.87912	-2.83783
-2.87822	-2.89489
-2.87727	-2.91931
-2.87701	-2.98795
-2.87655	-2.94295
-2.87517	-2.94852
-2.87504	-2.96768
-2.87489	-2.83593
-2.87445	-2.91217
-2.8739	-2.77379
-2.87351	-2.70971
-2.87348	-2.84942
-2.87272	-2.85957
-2.87222	-2.86013
-2.8721	-2.87859
-2.87095	-2.89944
-2.87091	-2.88499
-2.8694	-2.85225
-2.86915	-2.81609
-2.86908	-2.92513
-2.867	-2.83723
-2.86697	-2.66406
-2.86672	-2.91996
-2.8666	-2.8418
-2.86578	-2.89182
-2.86565	-2.87694
-2.86557	-2.99051
-2.86528	-2.90566
-2.86516	-2.73868
-2.86295	-2.51587
-2.86284	-2.82366
-2.86189	-2.85929
-2.86142	-2.86752
-2.86112	-3.00106
-2.86027	-2.904
-2.86005	-3.10977
-2.85919	-2.86257
-2.85879	-2.84153
-2.85874	-2.67354
-2.85843	-2.83284
-2.85785	-2.91128
-2.8576	-2.97534
-2.85749	-2.86618
-2.8573	-2.86885
-2.85707	-2.86718
-2.85703	-2.82871
-2.85611	-2.79167
-2.85562	-2.75036
-2.85464	-2.85499
-2.8541	-2.91052
-2.85293	-2.88967
-2.8526	-2.56138
-2.85251	-2.82185
-2.85193	-2.842
-2.85178	-2.83314
-2.85148	-3.70929
-2.85129	-2.93055
-2.85015	-2.84271
-2.84952	-3.14339
-2.84949	-2.89949
-2.84914	-2.88254
-2.84833	-2.86463
-2.84731	-2.86735
-2.84512	-2.89856
-2.84389	-2.92155
-2.84383	-2.82162
-2.84264	-2.86955
-2.84149	-2.85606
-2.84083	-2.89806
-2.84062	-2.84767
-2.84008	-2.84597
-2.83978	-2.84167
-2.83967	-2.90327
-2.83936	-2.79965
-2.83928	-2.84837
-2.83732	-2.86566
-2.837	-2.78142
-2.83553	-2.87764
-2.83522	-2.84739
-2.83472	-2.7865
-2.83443	-2.9213
-2.83238	-3.09589
-2.83094	-2.82679
-2.83058	-2.79955
-2.83028	-2.8945
-2.83023	-2.80469
-2.83018	-2.86998
-2.82909	-2.8052
-2.82891	-2.80575
-2.82873	-2.81576
-2.82627	-3.06449
-2.82401	-2.78433
-2.82387	-2.86945
-2.82364	-2.8306
-2.82291	-2.82775
-2.8224	-2.86281
-2.82135	-2.76958
-2.81921	-2.80926
-2.81851	-2.82802
-2.8184	-2.47356
-2.81749	-2.90803
-2.81615	-2.78072
-2.81594	-2.76534
-2.8144	-2.80369
-2.81407	-2.62135
-2.81384	-2.88631
-2.81196	-2.89105
-2.81159	-2.77657
-2.81061	-2.84855
-2.81052	-2.78967
-2.81037	-2.98616
-2.81035	-2.7323
-2.81016	-2.70784
-2.80928	-2.8018
-2.80815	-2.85917
-2.80801	-2.86141
-2.80692	-2.79117
-2.80691	-2.77682
-2.80678	-2.83678
-2.80647	-2.8332
-2.80646	-2.8598
-2.80639	-2.78043
-2.80611	-2.93214
-2.80575	-2.8464
-2.80532	-2.81229
-2.80498	-2.79766
-2.8049	-2.79023
-2.80458	-2.80718
-2.80369	-2.82369
-2.80281	-2.86167
-2.80209	-2.80137
-2.80141	-2.76716
-2.80118	-2.87444
-2.80103	-2.92837
-2.79934	-2.86245
-2.79899	-2.79104
-2.79827	-3.09254
-2.79772	-2.83389
-2.79747	-2.80996
-2.79689	-3.03811
-2.79671	-2.74865
-2.79637	-2.77361
-2.79543	-2.79345
-2.79526	-2.90687
-2.79382	-2.74083
-2.79169	-2.79367
-2.79145	-2.80522
-2.79137	-2.79593
-2.79066	-2.88139
-2.78963	-2.75901
-2.78906	-2.88155
-2.78886	-2.81424
-2.78883	-2.87152
-2.78832	-2.82448
-2.78689	-2.94885
-2.78659	-2.80383
-2.78554	-2.78002
-2.7844	-2.63764
-2.78319	-2.78206
-2.78238	-2.73696
-2.78031	-2.75934
-2.7797	-2.84283
-2.77878	-2.79916
-2.77877	-2.71056
-2.77784	-2.76209
-2.77757	-2.75541
-2.77719	-2.87138
-2.77629	-2.74964
-2.77552	-2.74111
-2.77537	-2.71807
-2.77509	-2.69475
-2.77407	-2.83389
-2.77372	-2.79024
-2.77282	-2.78867
-2.77193	-2.81052
-2.77136	-2.51142
-2.77116	-2.81267
-2.77057	-3.20187
-2.76966	-2.78542
-2.76937	-2.71241
-2.7692	-2.82264
-2.76872	-2.74221
-2.7684	-2.73966
-2.768	-2.75136
-2.76781	-2.79435
-2.76692	-2.74886
-2.76677	-2.80468
-2.76668	-2.79314
-2.7664	-2.78308
-2.7664	-2.83214
-2.76629	-2.79375
-2.76592	-2.74355
-2.76591	-2.85778
-2.76362	-2.74793
-2.76152	-2.64415
-2.76102	-2.77022
-2.75972	-2.79671
-2.75773	-2.6811
-2.75768	-2.76289
-2.75619	-2.71351
-2.75608	-2.88595
-2.75586	-2.36006
-2.75508	-2.73199
-2.75504	-2.81073
-2.75494	-2.72947
-2.75468	-2.7783
-2.75451	-2.71879
-2.75417	-2.72305
-2.7532	-2.72441
-2.75217	-2.84467
-2.74932	-2.72647
-2.74922	-2.8344
-2.74883	-3.04869
-2.74723	-2.72526
-2.74579	-2.70758
-2.74502	-2.83439
-2.74469	-2.6787
-2.74465	-2.67626
-2.74453	-2.73727
-2.74442	-2.49131
-2.74341	-2.79082
-2.74309	-2.75052
-2.74272	-2.0031
-2.74245	-2.59419
-2.7422	-2.80706
-2.74199	-2.73622
-2.74036	-2.51155
-2.73997	-2.77934
-2.73824	-2.70388
-2.73771	-2.65999
-2.73547	-2.67632
-2.7353	-2.78006
-2.73529	-2.79917
-2.73496	-3.13268
-2.73447	-2.74916
-2.73397	-2.73005
-2.73381	-2.77931
-2.73339	-2.77765
-2.73236	-2.72148
-2.73225	-2.75408
-2.73199	-2.76176
-2.73177	-2.58203
-2.73105	-2.67711
-2.72891	-2.62636
-2.72808	-2.69401
-2.72719	-2.70355
-2.72706	-2.87134
-2.72667	-2.61509
-2.7266	-2.7506
-2.72642	-2.77171
-2.72518	-2.6872
-2.72234	-2.85017
-2.72169	-2.71725
-2.72139	-2.71836
-2.72077	-2.71091
-2.72044	-2.66821
-2.7191	-3.12559
-2.71795	-2.6925
-2.71661	-2.68726
-2.71653	-2.86411
-2.71606	-2.75526
-2.71363	-2.68977
-2.71352	-2.90484
-2.71134	-2.72403
-2.71048	-2.64563
-2.7095	-2.57992
-2.70876	-2.70005
-2.70689	-2.73188
-2.70667	-2.61249
-2.70662	-2.54455
-2.70662	-2.58958
-2.70611	-2.73454
-2.70582	-3.18116
-2.70519	-2.7869
-2.70499	-2.59079
-2.70177	-2.64692
-2.70104	-2.54365
-2.70092	-2.6385
-2.70089	-2.68789
-2.70031	-2.76226
-2.69982	-2.68515
-2.69923	-2.87638
-2.69889	-2.72878
-2.69773	-2.65414
-2.69745	-2.78596
-2.69708	-2.6351
-2.69646	-2.72422
-2.6948	-2.74333
-2.69449	-2.7352
-2.69436	-2.74081
-2.69287	-2.63277
-2.69276	-2.62358
-2.69207	-2.65495
-2.69179	-2.66925
-2.69169	-2.66122
-2.69137	-2.55886
-2.69088	-2.69364
-2.68929	-2.51217
-2.68793	-2.67969
-2.6856	-2.7024
-2.68555	-2.6418
-2.6853	-2.68057
-2.6827	-2.61187
-2.68163	-2.51684
-2.68086	-2.78421
-2.67981	-2.67689
-2.67914	-2.65515
-2.67906	-2.77048
-2.67762	-2.6595
-2.67678	-2.64134
-2.67674	-2.87326
-2.67613	-2.66399
-2.67607	-2.97185
-2.6758	-2.74436
-2.67475	-2.64036
-2.67474	-2.64798
-2.67449	-2.60782
-2.6739	-2.61949
-2.67303	-2.65642
-2.67274	-2.69862
-2.67126	-2.69837
-2.67028	-2.62077
-2.66782	-2.59681
-2.66696	-2.67912
-2.66639	-2.64202
-2.66536	-2.39491
-2.66345	-2.50598
-2.66326	-2.62007
-2.66301	-2.6757
-2.66299	-2.67058
-2.66252	-2.58443
-2.6618	-2.63073
-2.66121	-2.61739
-2.66114	-2.44667
-2.66	-2.74035
-2.65981	-2.70783
-2.65952	-2.59977
-2.65435	-2.65111
-2.65434	-2.69891
-2.65383	-2.58652
-2.65227	-2.66136
-2.64901	-2.55582
-2.64595	-2.55479
-2.64486	-2.67525
-2.64451	-2.64699
-2.64447	-2.57288
-2.64331	-2.61636
-2.64292	-2.54524
-2.64216	-3.13791
-2.64189	-2.64935
-2.64131	-2.57949
-2.6372	-2.59635
-2.63556	-2.39323
-2.63482	-3.66216
-2.63477	-2.61151
-2.63456	-2.66474
-2.63226	-2.59916
-2.632	-2.65652
-2.63164	-2.85773
-2.63137	-2.57521
-2.63113	-2.63934
-2.63106	-2.61702
-2.63097	-2.73136
-2.63076	-2.58731
-2.62996	-2.61521
-2.62979	-2.6152
-2.62898	-2.63627
-2.62781	-2.94313
-2.6278	-2.5584
-2.6274	-2.59465
-2.62651	-2.56106
-2.62618	-2.68537
-2.62607	-2.62142
-2.62482	-2.58997
-2.62367	-2.62885
-2.62354	-2.57863
-2.62091	-3.11269
-2.6203	-2.62477
-2.62024	-2.66222
-2.61856	-2.61961
-2.61847	-2.53648
-2.61826	-2.71999
-2.61698	-2.62237
-2.61559	-2.59909
-2.61517	-2.60739
-2.61493	-2.59982
-2.61409	-2.7302
-2.61258	-2.60291
-2.61205	-2.58413
-2.61147	-2.64124
-2.60976	-2.57608
-2.60932	-2.54019
-2.60879	-2.618
-2.6073	-2.61153
-2.60572	-2.53872
-2.6047	-2.56998
-2.60459	-2.72652
-2.60416	-2.56666
-2.6038	-2.56672
-2.60305	-2.49717
-2.60237	-2.58932
-2.60237	-2.63332
-2.60169	-4.16911
-2.60019	-2.58827
-2.60018	-2.67942
-2.59993	-2.61787
-2.59887	-2.64562
-2.59868	-2.54083
-2.59858	-2.57584
-2.59812	-2.65695
-2.598	-2.4894
-2.59678	-3.26173
-2.59666	-2.53436
-2.59659	-2.53615
-2.59524	-2.65413
-2.5946	-2.56501
-2.59414	-2.20252
-2.5941	-2.56338
-2.59384	-2.55926
-2.59383	-2.67959
-2.593	-2.39453
-2.59242	-2.60556
-2.59225	-2.57243
-2.59165	-2.47477
-2.59112	-2.62686
-2.59011	-2.52234
-2.58973	-2.5997
-2.58893	-2.58637
-2.58843	-2.55527
-2.58741	-2.63004
-2.58728	-2.5725
-2.58672	-2.5966
-2.58649	-2.63921
-2.58624	-2.69349
-2.58611	-2.56974
-2.58606	-2.55469
-2.58521	-2.51291
-2.58502	-2.55516
-2.58438	-2.53614
-2.58296	-2.56654
-2.58196	-2.62404
-2.58176	-2.5073
-2.5817	-2.74299
-2.58047	-2.56932
-2.57991	-2.59899
-2.57885	-2.56305
-2.57852	-2.73235
-2.57821	-2.54822
-2.57769	-2.54152
-2.576	-3.47664
-2.57467	-2.53234
-2.5744	-2.53802
-2.57439	-2.49143
-2.57393	-2.52033
-2.57154	-2.50826
-2.57132	-2.59635
-2.57036	-2.56528
-2.56969	-2.50444
-2.56908	-2.53704
-2.56866	-2.35259
-2.56819	-2.55259
-2.56738	-2.52889
-2.56687	-2.53085
-2.56661	-2.51891
-2.56626	-2.65699
-2.56434	-2.64641
-2.56418	-2.51838
-2.56394	-2.54506
-2.56336	-2.54661
-2.56228	-2.56811
-2.56216	-2.57406
-2.56176	-2.50546
-2.55905	-2.44398
-2.55873	-2.53554
-2.55751	-2.60732
-2.55505	-2.51403
-2.5546	-2.50689
-2.55257	-2.49457
-2.55176	-2.51232
-2.55049	-2.50287
-2.54971	-2.54315
-2.54913	-2.45559
-2.54853	-2.53013
-2.54817	-2.52507
-2.54614	-2.54226
-2.54612	-2.57592
-2.54568	-2.47496
-2.54327	-2.51092
-2.54223	-2.57152
-2.54174	-2.50093
-2.54154	-2.14638
-2.54096	-2.49971
-2.54046	-2.51925
-2.54035	-2.51121
-2.54024	-2.49792
-2.53961	-2.45907
-2.53958	-2.54407
-2.53843	-2.48491
-2.53782	-2.48825
-2.53586	-2.53748
-2.53433	-2.47707
-2.53398	-2.41707
-2.53267	-2.53742
-2.53241	-2.51862
-2.5293	-2.45953
-2.52791	-2.54354
-2.52761	-2.5503
-2.52704	-2.44359
-2.52665	-2.54931
-2.52636	-2.44522
-2.52389	-2.41187
-2.52337	-2.563
-2.52264	-2.5123
-2.52161	-2.61246
-2.52056	-2.54704
-2.51837	-2.57604
-2.51768	-2.26777
-2.51548	-2.51132
-2.51534	-2.53538
-2.51503	-2.44274
-2.51208	-2.47948
-2.51199	-2.47568
-2.51042	-2.16487
-2.50973	-2.50592
-2.50882	-2.47206
-2.50871	-2.48737
-2.5087	-2.48957
-2.50811	-2.51045
-2.50781	-2.39663
-2.50733	-2.5129
-2.50616	-2.3832
-2.50613	-2.50512
-2.50507	-2.48865
-2.50496	-2.53595
-2.50361	-3.32055
-2.50355	-2.45802
-2.50275	-2.33936
-2.5021	-2.5705
-2.50014	-2.54857
-2.50008	-2.48536
-2.49952	-2.29527
-2.49725	-2.55388
-2.49695	-2.47049
-2.4967	-2.49274
-2.49613	-2.71105
-2.49561	-2.52014
-2.49432	-2.84562
-2.49365	-2.47049
-2.49236	-2.38032
-2.49229	-2.18019
-2.49173	-2.52287
-2.49019	-2.53528
-2.49006	-2.51727
-2.48988	-2.55443
-2.48933	-2.58296
-2.48784	-2.4914
-2.48574	-2.44168
-2.48565	-2.31419
-2.48475	-2.4923
-2.48474	-2.35044
-2.48466	-2.4549
-2.48439	-2.47658
-2.48381	-2.42832
-2.48327	-2.56376
-2.48217	-2.46631
-2.48208	-2.53851
-2.48172	-2.86659
-2.47955	-2.49182
-2.47749	-2.41186
-2.47716	-2.44351
-2.47607	-2.4736
-2.47469	-2.41322
-2.47323	-2.44459
-2.47277	-2.42009
-2.47211	-2.4838
-2.47194	-2.42015
-2.47174	-2.44998
-2.47146	-2.46932
-2.4712	-2.4011
-2.47106	-2.56999
-2.4698	-2.40826
-2.46964	-2.48733
-2.46945	-2.39242
-2.46929	-2.42784
-2.46794	-2.3225
-2.46744	-2.40428
-2.46693	-2.44552
-2.46593	-2.52422
-2.46583	-2.52607
-2.46566	-2.38324
-2.46556	-2.46162
-2.46515	-2.45173
-2.46465	-2.45033
-2.46461	-2.63023
-2.46446	-2.61163
-2.46424	-2.4639
-2.46421	-2.5243
-2.46195	-2.39112
-2.46028	-2.39845
-2.45755	-2.40972
-2.45749	-2.29709
-2.45746	-2.44564
-2.45739	-2.38893
-2.45736	-2.41602
-2.45726	-2.42119
-2.45703	-2.50359
-2.45648	-2.40532
-2.45459	-2.41806
-2.45437	-2.41364
-2.45404	-2.25572
-2.45281	-2.53769
-2.45272	-2.40747
-2.45202	-2.47128
-2.45174	-2.42768
-2.45071	-2.45646
-2.44934	-4.05202
-2.44823	-2.38479
-2.44761	-2.46483
-2.44756	-2.47729
-2.44713	-2.61289
-2.44669	-2.4057
-2.44539	-2.40941
-2.4453	-2.34942
-2.44477	-2.37194
-2.44449	-2.55666
-2.44441	-2.36745
-2.44335	-2.48719
-2.44286	-2.5347
-2.43923	-2.44498
-2.43847	-2.29801
-2.43807	-2.40287
-2.43777	-2.38285
-2.43709	-2.36073
-2.43697	-2.34548
-2.43658	-2.50834
-2.43546	-2.41507
-2.43382	-2.02227
-2.43359	-2.46333
-2.43233	-2.36858
-2.43192	-2.44534
-2.42999	-2.40707
-2.42922	-2.39164
-2.42892	-2.40275
-2.42747	-2.40872
-2.42726	-2.45058
-2.42651	-1.78023
-2.42546	-2.37448
-2.42517	-2.6226
-2.42499	-2.37872
-2.4239	-2.36153
-2.42385	-2.38923
-2.42302	-2.42577
-2.42251	-2.57357
-2.42132	-2.38878
-2.42019	-2.3006
-2.4201	-2.33664
-2.41985	-2.49594
-2.41972	-2.41738
-2.41933	-2.2772
-2.41925	-2.22525
-2.419	-2.37998
-2.41763	-2.46262
-2.41645	-2.40814
-2.41632	-2.34876
-2.41511	-2.38321
-2.41496	-2.37912
-2.41446	-2.388
-2.4132	-2.34304
-2.41303	-2.38255
-2.41287	-2.42677
-2.41277	-2.3623
-2.41259	-2.44774
-2.41247	-2.4364
-2.41167	-3.281
-2.41049	-2.3906
-2.40942	-2.29784
-2.4091	-2.30212
-2.40844	-2.35707
-2.40793	-2.3857
-2.40761	-2.51821
-2.40645	-2.36001
-2.406	-2.38187
-2.40589	-2.44806
-2.40546	-2.3647
-2.40495	-2.42351
-2.40307	-2.31734
-2.4023	-2.36586
-2.40146	-2.47872
-2.40069	-2.36328
-2.39951	-2.38812
-2.39904	-2.38369
-2.39855	-2.35501
-2.39643	-2.36104
-2.39638	-2.36582
-2.39501	-2.44713
-2.39445	-2.31599
-2.3928	-2.38442
-2.39259	-2.40569
-2.39206	-2.38743
-2.3918	-2.42881
-2.39175	-2.39911
-2.39062	-2.57343
-2.39051	-2.37602
-2.39029	-2.42825
-2.39014	-2.363
-2.38792	-2.38107
-2.38782	-2.40931
-2.38674	-2.38311
-2.38651	-2.36164
-2.38566	-2.48154
-2.3851	-2.86722
-2.38503	-2.17162
-2.38363	-2.34643
-2.38245	-2.4158
-2.38245	-2.5284
-2.38089	-2.43456
-2.38017	-1.87811
-2.37918	-2.60013
-2.37917	-2.4322
-2.37839	-2.38541
-2.37802	-2.34119
-2.3772	-2.30544
-2.37658	-2.39686
-2.37602	-2.39804
-2.37525	-2.44928
-2.37517	-2.3293
-2.37355	-2.43926
-2.37182	-2.31778
-2.37061	-2.36162
-2.37052	-2.17002
-2.36961	-2.34286
-2.36792	-2.30968
-2.36779	-2.32608
-2.36752	-2.27041
-2.36748	-2.33166
-2.36626	-2.40005
-2.36622	-2.28317
-2.36594	-2.37814
-2.36529	-2.41051
-2.36495	-2.32219
-2.36491	-2.25525
-2.3642	-2.35665
-2.3631	-2.376
-2.36282	-2.39458
-2.36133	-2.41697
-2.36095	-2.49378
-2.36084	-2.37236
-2.36059	-2.32689
-2.35977	-2.3714
-2.35953	-2.61888
-2.35928	-2.32403
-2.35883	-2.38375
-2.35844	-2.40404
-2.35783	-2.3292
-2.3573	-2.35121
-2.35697	-2.5193
-2.35448	-2.41248
-2.35184	-2.38804
-2.35155	-2.30961
-2.35132	-2.44736
-2.35075	-2.35848
-2.34967	-2.29061
-2.34863	-2.27607
-2.34805	-2.40318
-2.34762	-2.34267
-2.3476	-2.30337
-2.34743	-2.33407
-2.34613	-2.39756
-2.34364	-3.2075
-2.34284	-2.39481
-2.34093	-2.31964
-2.34026	-2.20019
-2.34007	-2.28586
-2.33959	-2.43178
-2.33943	-2.37822
-2.33903	-2.38724
-2.33779	-2.30261
-2.33726	-2.56645
-2.33721	-2.18889
-2.33515	-2.35992
-2.33455	-2.30981
-2.33321	-2.33958
-2.33222	-2.35459
-2.3304	-2.28822
-2.32935	-2.29274
-2.32902	-2.23986
-2.32823	-2.28564
-2.32794	-2.29108
-2.32458	-2.34454
-2.32419	-2.27592
-2.32311	-2.33751
-2.32254	-2.3189
-2.32252	-2.24974
-2.32235	-2.22093
-2.32174	-1.99445
-2.32113	-2.32132
-2.31934	-2.33269
-2.31896	-2.26904
-2.31853	-2.22404
-2.31724	-2.27734
-2.31697	-2.2889
-2.31663	-2.28958
-2.3165	-2.30081
-2.31485	-2.60541
-2.31456	-3.94116
-2.31347	-2.33125
-2.31229	-2.2982
-2.31224	-2.28178
-2.3107	-2.33119
-2.30949	-2.31934
-2.30931	-2.41708
-2.309	-2.38741
-2.30855	-2.16486
-2.30633	-2.30595
-2.30596	-2.28235
-2.30545	-2.16962
-2.30485	-2.35142
-2.30461	-2.29871
-2.30412	-2.28817
-2.30304	-2.2568
-2.30162	-2.35158
-2.30139	-2.30986
-2.29988	-2.24805
-2.29795	-2.29239
-2.29718	-2.25456
-2.29712	-2.27389
-2.29666	-2.30895
-2.29659	-2.32476
-2.29656	-2.27786
-2.29638	-2.26222
-2.29614	-2.28187
-2.29367	-2.6254
-2.29327	-2.24747
-2.29307	-2.23044
-2.29234	-2.27593
-2.2916	-2.28553
-2.29156	-2.28535
-2.29009	-2.30035
-2.28946	-2.30208
-2.28943	-2.33367
-2.28939	-2.23056
-2.28799	-2.24836
-2.28775	-2.24489
-2.28735	-2.25803
-2.28635	-2.27813
-2.2853	-2.22246
-2.28473	-2.27055
-2.28464	-2.32206
-2.28366	-2.22723
-2.28336	-2.21742
-2.28293	-2.27647
-2.28282	-2.26456
-2.28268	-2.32451
-2.28267	-2.2953
-2.27867	-2.28018
-2.27734	-2.33164
-2.27542	-2.18991
-2.27541	-2.25241
-2.27532	-3.06
-2.27524	-2.06956
-2.27463	-2.2024
-2.27458	-2.30557
-2.2735	-2.2716
-2.27342	-2.24125
-2.27239	-2.35994
-2.27156	-2.31021
-2.27096	-2.81114
-2.27069	-2.3053
-2.27004	-2.20439
-2.26997	-2.17169
-2.26955	-2.31348
-2.26771	-2.31198
-2.26729	-2.24077
-2.26674	-2.25163
-2.26656	-2.28539
-2.26647	-2.41025
-2.26626	-2.28183
-2.26581	-2.33018
-2.26547	-2.36781
-2.26546	-2.38672
-2.26474	-2.24161
-2.26474	-2.22319
-2.26442	-2.17957
-2.26437	-2.18711
-2.26224	-2.30091
-2.26038	-2.26398
-2.25944	-2.29363
-2.25916	-2.25206
-2.25804	-2.19735
-2.25676	-2.27623
-2.25632	-2.27518
-2.25629	-2.26963
-2.25613	-2.20958
-2.256	-2.27412
-2.25546	-2.30262
-2.25508	-2.21116
-2.25451	-2.29149
-2.25428	-2.31509
-2.2539	-2.18672
-2.25333	-2.29624
-2.25296	-2.47885
-2.25089	-2.20303
-2.24955	-2.38209
-2.249	-2.2653
-2.24889	-2.23505
-2.2484	-2.17858
-2.24787	-2.28596
-2.24767	-2.25656
-2.24765	-2.21139
-2.2476	-2.29382
-2.24699	-2.11839
-2.24584	-2.17305
-2.24567	-2.30499
-2.24516	-2.21807
-2.2451	-2.1879
-2.24454	-2.19953
-2.24212	-2.29124
-2.24182	-2.24488
-2.24155	-2.3749
-2.24024	-2.27428
-2.23993	-2.46099
-2.23991	-2.29779
-2.2395	-2.21021
-2.23886	-2.25214
-2.23765	-2.23277
-2.23665	-2.27537
-2.23617	-2.25024
-2.2347	-2.21561
-2.23348	-3.09864
-2.23262	-2.18884
-2.23249	-2.23762
-2.23195	-2.25475
-2.23184	-2.16888
-2.23024	-2.20251
-2.2302	-2.2914
-2.2289	-2.26765
-2.22827	-2.20209
-2.22743	-2.23283
-2.22707	-2.19122
-2.22689	-2.19099
-2.22634	-2.08056
-2.22506	-2.2296
-2.22468	-2.12872
-2.22441	-2.20701
-2.22391	-2.16997
-2.22365	-2.18698
-2.22277	-2.19097
-2.22223	-2.22524
-2.22071	-2.23747
-2.21974	-2.17132
-2.21929	-2.26218
-2.21904	-2.2355
-2.21826	-2.16195
-2.21744	-2.18358
-2.21715	-2.13885
-2.21642	-2.31411
-2.21611	-2.51312
-2.21462	-2.24615
-2.21409	-2.19333
-2.21401	-1.84658
-2.21353	-2.18183
-2.21322	-2.2778
-2.21153	-2.21696
-2.21014	-2.21445
-2.20975	-2.26218
-2.20957	-2.22738
-2.20857	-2.20384
-2.20822	-2.19697
-2.20794	-2.14248
-2.20698	-2.18355
-2.20582	-2.20473
-2.20582	-2.17093
-2.20527	-2.18915
-2.20515	-2.25409
-2.20495	-2.10569
-2.20486	-2.2522
-2.2033	-2.18745
-2.20154	-2.23338
-2.20057	-2.24811
-2.20052	-2.25805
-2.19916	-2.16042
-2.19891	-2.12792
-2.1984	-2.26118
-2.19796	-2.15367
-2.19713	-2.19783
-2.19638	-2.1999
-2.19618	-2.08288
-2.19606	-2.22017
-2.19573	-2.16892
-2.19517	-2.24281
-2.19503	-2.26751
-2.19481	-2.15477
-2.19407	-2.19235
-2.19389	-2.23678
-2.1938	-2.34182
-2.19366	-2.33471
-2.19197	-2.27274
-2.19175	-2.13756
-2.19174	-2.21862
-2.1917	-2.10758
-2.19068	-2.18969
-2.18972	-2.19792
-2.1894	-2.17114
-2.18864	-2.17543
-2.1884	-2.19832
-2.188	-2.14706
-2.18733	-2.14593
-2.18606	-2.15017
-2.18588	-2.40919
-2.18582	-2.20128
-2.18564	-2.19249
-2.18487	-2.23318
-2.18476	-2.43389
-2.18292	-2.6673
-2.18268	-2.11105
-2.18228	-2.02375
-2.18193	-2.1368
-2.18136	-2.10411
-2.1813	-2.21327
-2.1812	-2.16795
-2.18039	-2.17574
-2.17923	-2.1172
-2.17814	-2.21263
-2.1773	-2.14333
-2.17678	-2.22776
-2.17602	-2.13905
-2.17445	-2.24721
-2.17378	-2.28278
-2.17369	-2.13559
-2.17218	-2.16925
-2.16991	-2.30421
-2.16939	-2.22026
-2.16871	-2.16124
-2.16809	-2.15192
-2.168	-2.18834
-2.16683	-2.1976
-2.16545	-2.11992
-2.1652	-2.19319
-2.16421	-2.17333
-2.16286	-2.18171
-2.16276	-2.14192
-2.16219	-2.09907
-2.16217	-2.24221
-2.16178	-2.2113
-2.16066	-2.18433
-2.15891	-1.87063
-2.1573	-2.12647
-2.15614	-2.16792
-2.15612	-2.19317
-2.15566	-2.14789
-2.1556	-2.11752
-2.15484	-2.15312
-2.15443	-1.95352
-2.15415	-2.16684
-2.15339	-2.11527
-2.15175	-2.14563
-2.15116	-2.14982
-2.15102	-2.22331
-2.14987	-2.72617
-2.14908	-2.25275
-2.14856	-2.13676
-2.14812	-2.05136
-2.14753	-2.44106
-2.1466	-2.1447
-2.14621	-2.51617
-2.14505	-2.07599
-2.14496	-2.14322
-2.14476	-2.27191
-2.14409	-2.12926
-2.1432	-2.1684
-2.14178	-2.03951
-2.14062	-2.1762
-2.14055	-2.21056
-2.13966	-2.07548
-2.13948	-2.13489
-2.13932	-2.24592
-2.13755	-2.11602
-2.13721	-1.94794
-2.13719	-2.10207
-2.1366	-2.39025
-2.13659	-2.16775
-2.13612	-1.93762
-2.13604	-2.1539
-2.13481	-2.09883
-2.13452	-2.05136
-2.13385	-2.12042
-2.13293	-2.20437
-2.13281	-2.13784
-2.13148	-2.08897
-2.1311	-1.99871
-2.13042	-2.17143
-2.1302	-2.19982
-2.12973	-1.9799
-2.12948	-2.10727
-2.12892	-2.09764
-2.12832	-2.18853
-2.12743	-2.13914
-2.12557	-2.06333
-2.12486	-2.18469
-2.12299	-2.18146
-2.12173	-2.14345
-2.12146	-2.14263
-2.12116	-2.10952
-2.12077	-2.11338
-2.12028	-2.20028
-2.11981	-4.11446
-2.11954	-2.14719
-2.11922	-1.92463
-2.11906	-2.21302
-2.11837	-2.06565
-2.11676	-2.05039
-2.11668	-2.16418
-2.11635	-2.11472
-2.11567	-2.0541
-2.11532	-2.15917
-2.11331	-2.12541
-2.10968	-2.09963
-2.10903	-2.11389
-2.10819	-2.13685
-2.10777	-2.08342
-2.10537	-2.05373
-2.10473	-1.86058
-2.10304	-2.10432
-2.10223	-2.192
-2.10151	-1.98782
-2.10143	-2.20065
-2.10136	-2.19822
-2.10088	-2.03328
-2.1001	-2.14135
-2.09894	-2.09777
-2.0963	-2.24113
-2.09621	-2.05466
-2.09605	-1.95835
-2.09582	-2.15243
-2.095	-2.25427
-2.09099	-2.05914
-2.0889	-2.12017
-2.08831	-2.05395
-2.08799	-2.11303
-2.08738	-2.14067
-2.08698	-2.05293
-2.08687	-2.15953
-2.08587	-2.13355
-2.08146	-2.22116
-2.0814	-2.04784
-2.08122	-1.90731
-2.08079	-2.02227
-2.08043	-2.02237
-2.07991	-2.03935
-2.07864	-2.06354
-2.07578	-2.1275
-2.0752	-2.104
-2.07421	-2.07571
-2.07354	-2.0886
-2.07098	-2.18162
-2.06959	-2.05447
-2.06868	-2.06843
-2.06855	-2.17104
-2.06832	-2.16896
-2.06745	-1.96881
-2.06422	-2.07543
-2.06289	-2.17236
-2.06185	-2.1337
-2.06125	-2.08428
-2.0599	-2.01559
-2.05986	-2.01521
-2.05935	-1.99568
-2.05912	-1.93171
-2.05823	-2.08413
-2.05699	-2.09197
-2.05598	-2.06631
-2.05579	-2.11151
-2.05526	-2.0699
-2.05512	-2.01291
-2.05495	-2.14129
-2.0549	-2.08122
-2.0541	-2.05225
-2.05202	-2.24184
-2.05189	-1.9842
-2.05075	-1.98509
-2.05074	-1.97872
-2.0507	-3.45565
-2.05056	-2.07589
-2.04887	-2.76829
-2.04515	-1.94612
-2.04436	-2.06813
-2.0443	-2.07842
-2.04367	-2.10201
-2.04353	-2.2144
-2.04171	-2.09994
-2.04143	-1.97793
-2.04116	-1.95305
-2.04063	-1.99567
-2.04059	-2.06865
-2.0382	-2.22843
-2.03813	-2.02077
-2.0381	-2.07576
-2.03796	-2.01794
-2.03742	-1.58601
-2.03673	-2.01466
-2.03671	-2.00723
-2.03622	-1.97005
-2.03599	-1.995
-2.03575	-2.07976
-2.03538	-2.05783
-2.03486	-1.87868
-2.03409	-2.01781
-2.03389	-1.86203
-2.0337	-2.0844
-2.03361	-2.00133
-2.03218	-1.9511
-2.03217	-1.96134
-2.03014	-1.99747
-2.0292	-2.0024
-2.0285	-2.09572
-2.02793	-2.00864
-2.02681	-1.89338
-2.02556	-1.90871
-2.02404	-2.03845
-2.02379	-1.97777
-2.02323	-2.01859
-2.0232	-1.90655
-2.0229	-1.95845
-2.02229	-1.99679
-2.02063	-1.99023
-2.02018	-2.39262
-2.01914	-1.93329
-2.01899	-1.76699
-2.01562	-1.93752
-2.01552	-1.99485
-2.01454	-2.21601
-2.01448	-1.96921
-2.01363	-2.00763
-2.01227	-1.96861
-2.01185	-1.92203
-2.01047	-2.00496
-2.01008	-2.08463
-2.01003	-2.03217
-2.00988	-2.18563
-2.00889	-1.99823
-2.00867	-1.92015
-2.00853	-2.01336
-2.00842	-1.922
-2.00821	-2.07307
-2.00761	-1.93236
-2.00725	-1.9758
-2.00684	-1.93509
-2.00614	-1.97858
-2.00597	-1.62364
-2.0059	-1.95999
-2.00487	-2.05472
-2.00452	-1.94862
-2.00448	-1.94266
-2.00386	-2.02181
-2.00259	-1.93507
-2.00199	-1.93614
-2.0016	-2.08444
-2.0016	-1.96548
-2.00107	-2.18803
-2.00091	-1.98461
-2.00087	-1.90764
-2.00002	-2.06076
-1.999	-1.92519
-1.99878	-1.92722
-1.9983	-1.92264
-1.99804	-1.9497
-1.99707	-1.96178
-1.99696	-1.94604
-1.99489	-1.98703
-1.99458	-2.10912
-1.99449	-1.87032
-1.99039	-1.97327
-1.98978	-1.9548
-1.9895	-2.05054
-1.98825	-1.97367
-1.98823	-2.31882
-1.98805	-1.71498
-1.98675	-2.00249
-1.98648	-1.94407
-1.98643	-2.64778
-1.98571	-2.14676
-1.98565	-2.01536
-1.98504	-1.99712
-1.98458	-2.15701
-1.98457	-1.96284
-1.98386	-2.05672
-1.98343	-1.92024
-1.98305	-2.00585
-1.9829	-2.05738
-1.982	-1.97254
-1.98105	-2.03532
-1.98094	-2.10155
-1.98035	-2.17284
-1.98024	-1.96701
-1.97889	-1.97221
-1.97871	-1.92502
-1.97855	-2.00855
-1.97849	-1.98385
-1.97613	-2.08759
-1.9754	-1.98866
-1.97521	-2.03796
-1.97461	-1.94737
-1.97358	-1.96008
-1.97357	-1.88689
-1.97352	-1.89608
-1.97343	-1.91701
-1.97335	-1.93921
-1.97206	-1.95319
-1.97168	-1.97666
-1.97077	-1.89888
-1.97015	-2.02049
-1.96983	-1.99081
-1.96856	-1.88582
-1.9682	-1.98148
-1.9672	-1.92129
-1.96702	-2.07163
-1.96683	-2.03762
-1.9664	-1.84076
-1.96617	-2.44968
-1.96527	-1.91872
-1.96369	-2.00308
-1.96275	-1.9114
-1.96267	-1.97058
-1.9623	-1.9171
-1.96165	-1.95075
-1.96142	-1.90486
-1.96121	-1.95263
-1.96011	-1.92563
-1.95905	-1.94601
-1.95764	-1.99638
-1.95648	-1.93086
-1.9563	-2.07771
-1.95519	-1.91314
-1.95464	-1.90554
-1.95461	-1.89796
-1.95395	-1.94844
-1.95371	-1.90608
-1.95359	-1.98669
-1.95316	-1.95162
-1.95315	-1.96581
-1.95289	-2.06796
-1.95189	-1.99545
-1.95146	-1.91367
-1.9507	-1.8819
-1.95055	-1.91306
-1.94885	-1.94673
-1.94847	-1.83056
-1.94774	-1.98549
-1.94698	-1.94974
-1.9464	-1.93025
-1.94584	-2.13377
-1.94433	-1.92278
-1.94402	-1.83416
-1.94355	-1.98321
-1.94353	-2.04039
-1.94281	-1.98572
-1.94264	-1.9102
-1.94022	-1.92249
-1.93987	-1.89044
-1.93976	-1.89084
-1.93905	-1.90144
-1.93879	-1.94246
-1.93852	-1.93729
-1.93672	-2.0322
-1.9367	-2.00021
-1.9354	-1.85727
-1.93441	-2.23521
-1.93382	-1.97518
-1.93353	-1.92196
-1.93309	-1.9423
-1.933	-1.79334
-1.93028	-1.89222
-1.93016	-1.91197
-1.92905	-1.84633
-1.92894	-2.48517
-1.92888	-1.80803
-1.92777	-1.87008
-1.92572	-1.84046
-1.92462	-1.87262
-1.92427	-2.01914
-1.92327	-1.95488
-1.92228	-1.89989
-1.92215	-2.05769
-1.92144	-1.8727
-1.91974	-2.06255
-1.91755	-1.83674
-1.91749	-1.90204
-1.91748	-1.90193
-1.91494	-1.90447
-1.91481	-1.99466
-1.91391	-1.89115
-1.91384	-1.83991
-1.91263	-1.69734
-1.912	-1.91026
-1.91198	-1.91102
-1.91062	-1.89419
-1.91042	-1.88629
-1.91023	-1.87152
-1.90987	-1.92597
-1.90829	-1.90153
-1.90813	-1.90763
-1.90791	-1.98643
-1.90783	-1.81385
-1.90629	-1.82438
-1.90628	-1.94506
-1.90409	-1.81538
-1.90256	-1.94703
-1.902	-1.79306
-1.90159	-1.86812
-1.90158	-1.92232
-1.90132	-1.85952
-1.90051	-1.77437
-1.89708	-1.85106
-1.8961	-1.85713
-1.89533	-1.87369
-1.89492	-1.79621
-1.8942	-1.86915
-1.89406	-1.87611
-1.89369	-2.06731
-1.89291	-1.87125
-1.89288	-2.07228
-1.89254	-1.81839
-1.89215	-1.91335
-1.89191	-1.86045
-1.89141	-1.95604
-1.89027	-1.88132
-1.8899	-3.22033
-1.88933	-1.78446
-1.88926	-1.88032
-1.88833	-1.82916
-1.88796	-2.01595
-1.88667	-1.83545
-1.88654	-1.94667
-1.88632	-1.83966
-1.88593	-1.89704
-1.88481	-1.84963
-1.88477	-1.9626
-1.88403	-1.79113
-1.88389	-1.75793
-1.88365	-1.85623
-1.88211	-1.89858
-1.88198	-1.88285
-1.88173	-1.88168
-1.88173	-1.8182
-1.87869	-1.89699
-1.87841	-2.24888
-1.87816	-1.94561
-1.87662	-1.82404
-1.87639	-1.88365
-1.8753	-1.81495
-1.87502	-1.86721
-1.87423	-1.92564
-1.87409	-2.02951
-1.87282	-1.79382
-1.87196	-1.884
-1.87155	-1.73497
-1.87149	-1.82384
-1.87085	-2.7995
-1.8708	-1.87202
-1.8707	-1.80009
-1.86929	-1.82537
-1.86867	-1.82414
-1.8685	-1.82145
-1.86802	-1.81969
-1.868	-1.98532
-1.86779	-1.81899
-1.86743	-2.05633
-1.8674	-1.83131
-1.86701	-1.86413
-1.86657	-1.79041
-1.86638	-1.7413
-1.86525	-1.87674
-1.86522	-1.91234
-1.86475	-1.89199
-1.86467	-1.8467
-1.86432	-1.81123
-1.86333	-1.86936
-1.86325	-1.77509
-1.86149	-1.83947
-1.86125	-1.87027
-1.86051	-1.82079
-1.85857	-2.45943
-1.85801	-1.72515
-1.85765	-1.79942
-1.85632	-1.75868
-1.85567	-1.8715
-1.8539	-1.80803
-1.85325	-1.81467
-1.85243	-1.79716
-1.85176	-1.82335
-1.84998	-1.94886
-1.84834	-2.05061
-1.84751	-1.78076
-1.84583	-1.74855
-1.84567	-1.8727
-1.845	-1.56334
-1.845	-1.87492
-1.84484	-1.83812
-1.84442	-2.0255
-1.84249	-1.79759
-1.84193	-1.6962
-1.84136	-1.67441
-1.84097	-1.79843
-1.84078	-1.80354
-1.83929	-1.65221
-1.83799	-1.78433
-1.83798	-1.81577
-1.83711	-1.93031
-1.83653	-1.82791
-1.83558	-1.78347
-1.83522	-1.86123
-1.83509	-1.7974
-1.83479	-1.83413
-1.83407	-1.73929
-1.83149	-1.83681
-1.8312	-1.80654
-1.83046	-1.76131
-1.82834	-1.78403
-1.82803	-1.72693
-1.82773	-2.20885
-1.82753	-2.22608
-1.82652	-1.63881
-1.82492	-1.81885
-1.82331	-1.68861
-1.82227	-1.84264
-1.8221	-1.88965
-1.82172	-1.69085
-1.8199	-1.79785
-1.81901	-1.90889
-1.81894	-1.89396
-1.81859	-1.57699
-1.81857	-1.87006
-1.81852	-1.82178
-1.81821	-1.89424
-1.81785	-1.76744
-1.81781	-1.69621
-1.81718	-1.76512
-1.81675	-1.83339
-1.81652	-1.88257
-1.81519	-2.00984
-1.81428	-1.77605
-1.81397	-2.0461
-1.81394	-1.71794
-1.81387	-1.86478
-1.81369	-1.8618
-1.81365	-2.2271
-1.81355	-1.82674
-1.81296	-1.77681
-1.81253	-1.79977
-1.8118	-1.74423
-1.81022	-1.76901
-1.80995	-1.7231
-1.80956	-1.84251
-1.80924	-1.83034
-1.80893	-1.79434
-1.80886	-1.74056
-1.8076	-1.7648
-1.80727	-1.90198
-1.80707	-1.79911
-1.80643	-1.73664
-1.8062	-1.69463
-1.80586	-1.69798
-1.80524	-1.93615
-1.80359	-1.76508
-1.8019	-1.76969
-1.80135	-1.69704
-1.80113	-2.39468
-1.80079	-1.8002
-1.80053	-1.76023
-1.79704	-2.22508
-1.79703	-1.81665
-1.79643	-1.72123
-1.7951	-1.79871
-1.79407	-1.81061
-1.79269	-1.75192
-1.79231	-1.81774
-1.7922	-1.65927
-1.79066	-1.7624
-1.79007	-1.93146
-1.7888	-0.896332
-1.78854	0.614445
-1.78664	-1.78824
-1.78413	-1.77844
-1.78412	-1.73901
-1.7831	-1.77986
-1.78305	-1.9877
-1.78269	-2.06732
-1.7825	-1.73814
-1.78179	-1.88596
-1.7805	-1.77643
-1.77976	-1.7047
-1.77947	-1.6658
-1.77799	-1.30676
-1.77769	-1.80463
-1.77759	-1.78644
-1.77742	-1.81011
-1.77481	-1.89136
[truncated: 7,002 more rows]

## Sheet: Fig3d_Lambda1
Input Parameters Inference - 4 seeds - Lambda_1
Seed wavelength (nm)	Seed wavelength - ANN predicted (nm)
1562.5	1562.56
1562.5	1562.65
1562.5	1562.58
1562.5	1562.66
1562.5	1562.58
1562.5	1562.55
1562.5	1562.57
1562.5	1562.64
1562.5	1562.66
1562.5	1562.57
1562.5	1562.61
1562.5	1562.62
1562.5	1562.59
1562.5	1562.57
1562.5	1562.56
1562.5	1562.59
1562.5	1562.58
1562.5	1562.55
1562.5	1562.62
1562.5	1562.58
1562.5	1562.69
1562.5	1562.63
1562.5	1562.53
1562.5	1562.61
1562.5	1562.6
1562.5	1562.54
1562.5	1562.66
1562.5	1562.58
1562.5	1562.58
1562.5	1562.53
1562.5	1562.52
1562.5	1562.67
1562.5	1562.64
1562.5	1562.7
1562.5	1562.6
1562.5	1562.55
1562.5	1562.52
1562.5	1562.78
1562.5	1562.67
1562.5	1562.59
1562.5	1562.64
1562.5	1562.56
1562.5	1562.64
1562.5	1562.54
1562.5	1562.56
1562.5	1562.56
1562.5	1562.55
1562.5	1562.58
1562.5	1562.57
1562.5	1562.54
1562.5	1562.63
1562.5	1562.52
1562.5	1562.52
1562.5	1562.72
1562.5	1562.59
1562.5	1562.53
1562.5	1562.6
1562.5	1562.62
1562.5	1562.58
1562.5	1562.57
1562.5	1562.61
1562.5	1562.65
1562.5	1562.58
1562.5	1562.81
1562.5	1562.52
1562.5	1562.64
1562.5	1562.56
1562.5	1562.57
1562.5	1562.59
1562.5	1562.64
1562.5	1562.58
1562.5	1562.6
1562.5	1562.56
1562.5	1562.52
1562.5	1562.55
1562.5	1562.53
1562.5	1562.55
1562.5	1562.87
1562.5	1562.55
1562.5	1562.57
1562.5	1562.54
1562.5	1562.55
1562.5	1562.63
1562.5	1562.55
1562.5	1562.66
1562.5	1562.57
1562.5	1562.59
1562.5	1562.52
1562.5	1562.65
1562.5	1562.65
1562.5	1562.62
1562.5	1562.55
1562.5	1562.52
1562.5	1562.7
1562.5	1562.83
1562.5	1562.59
1562.5	1562.58
1562.5	1562.69
1562.5	1562.52
1562.5	1562.52
1562.5	1562.98
1562.5	1562.56
1562.5	1562.76
1562.5	1562.57
1562.5	1562.56
1562.5	1562.55
1562.5	1562.77
1562.5	1562.6
1562.5	1562.56
1562.5	1562.54
1562.5	1562.58
1562.5	1562.64
1562.5	1562.7
1562.51	1562.63
1562.51	1562.56
1562.51	1562.56
1562.51	1562.56
1562.51	1562.59
1562.51	1562.54
1562.51	1562.61
1562.51	1562.55
1562.51	1562.58
1562.51	1562.58
1562.51	1562.58
1562.51	1562.58
1562.51	1562.53
1562.51	1562.57
1562.51	1562.57
1562.51	1562.55
1562.51	1562.53
1562.51	1562.55
1562.51	1562.58
1562.51	1562.54
1562.51	1562.55
1562.51	1562.57
1562.51	1562.55
1562.51	1562.52
1562.51	1562.52
1562.51	1562.55
1562.51	1562.55
1562.51	1562.59
1562.51	1562.57
1562.51	1562.59
1562.51	1562.56
1562.51	1562.59
1562.51	1562.6
1562.51	1562.58
1562.51	1562.58
1562.51	1562.58
1562.51	1562.61
1562.51	1562.61
1562.51	1562.58
1562.51	1562.57
1562.51	1562.53
1562.51	1562.59
1562.51	1562.7
1562.51	1562.57
1562.51	1562.63
1562.51	1562.6
1562.51	1562.55
1562.51	1562.62
1562.51	1562.58
1562.51	1562.53
1562.51	1562.64
1562.51	1562.56
1562.51	1562.66
1562.51	1562.61
1562.51	1562.56
1562.51	1562.63
1562.51	1562.67
1562.51	1562.56
1562.51	1562.65
1562.51	1562.58
1562.51	1562.53
1562.51	1562.61
1562.51	1562.55
1562.51	1562.62
1562.51	1562.71
1562.51	1562.88
1562.51	1562.54
1562.51	1562.58
1562.51	1562.58
1562.51	1562.52
1562.51	1562.61
1562.51	1562.59
1562.51	1562.56
1562.51	1562.57
1562.51	1562.54
1562.51	1562.56
1562.51	1562.57
1562.51	1562.55
1562.51	1562.61
1562.51	1562.58
1562.51	1562.59
1562.51	1562.65
1562.51	1562.55
1562.51	1562.66
1562.51	1562.57
1562.51	1562.57
1562.51	1562.54
1562.51	1562.56
1562.51	1562.58
1562.51	1562.73
1562.51	1562.6
1562.51	1562.55
1562.51	1562.55
1562.51	1562.53
1562.51	1562.64
1562.51	1562.6
1562.51	1562.58
1562.51	1562.62
1562.51	1562.59
1562.51	1562.55
1562.51	1562.58
1562.51	1562.61
1562.51	1562.75
1562.51	1562.62
1562.51	1562.55
1562.51	1562.74
1562.51	1562.6
1562.51	1562.63
1562.51	1562.58
1562.51	1562.57
1562.51	1562.53
1562.51	1562.52
1562.51	1562.61
1562.51	1562.6
1562.51	1562.53
1562.51	1563.06
1562.51	1562.59
1562.51	1562.57
1562.51	1562.56
1562.51	1562.57
1562.51	1562.61
1562.51	1562.59
1562.51	1562.59
1562.51	1562.7
1562.51	1562.54
1562.51	1562.55
1562.51	1562.53
1562.51	1562.66
1562.51	1562.66
1562.51	1562.59
1562.51	1562.58
1562.51	1562.55
1562.51	1562.61
1562.51	1562.56
1562.51	1562.69
1562.51	1562.72
1562.51	1562.65
1562.51	1562.58
1562.51	1562.61
1562.51	1562.61
1562.51	1562.6
1562.51	1562.56
1562.51	1562.67
1562.51	1562.61
1562.51	1562.55
1562.51	1563.36
1562.51	1562.64
1562.51	1562.53
1562.51	1562.52
1562.51	1562.61
1562.51	1562.59
1562.51	1562.62
1562.51	1562.62
1562.51	1562.66
1562.51	1562.57
1562.51	1562.6
1562.51	1562.55
1562.51	1562.64
1562.51	1562.61
1562.51	1562.55
1562.51	1562.58
1562.51	1562.61
1562.51	1562.73
1562.51	1562.59
1562.51	1562.51
1562.51	1562.71
1562.51	1562.57
1562.51	1562.56
1562.51	1562.56
1562.51	1562.56
1562.51	1562.54
1562.51	1562.55
1562.51	1562.58
1562.51	1562.55
1562.51	1562.52
1562.51	1562.6
1562.51	1562.55
1562.51	1562.56
1562.51	1562.58
1562.51	1562.63
1562.51	1562.55
1562.51	1562.6
1562.51	1562.56
1562.51	1562.58
1562.51	1562.57
1562.51	1562.78
1562.51	1562.57
1562.51	1562.58
1562.51	1562.61
1562.51	1562.52
1562.51	1562.56
1562.51	1562.59
1562.51	1562.58
1562.52	1562.52
1562.52	1562.62
1562.52	1562.62
1562.52	1562.66
1562.52	1562.56
1562.52	1562.58
1562.52	1562.56
1562.52	1562.57
1562.52	1562.53
1562.52	1562.67
1562.52	1562.77
1562.52	1562.54
1562.52	1562.62
1562.52	1562.68
1562.52	1562.53
1562.52	1562.63
1562.52	1562.62
1562.52	1562.56
1562.52	1562.58
1562.52	1562.69
1562.52	1562.5
1562.52	1562.78
1562.52	1562.54
1562.52	1562.67
1562.52	1562.6
1562.52	1562.54
1562.52	1562.54
1562.52	1562.61
1562.52	1562.66
1562.52	1562.54
1562.52	1562.57
1562.52	1562.58
1562.52	1562.55
1562.52	1562.54
1562.52	1562.54
1562.52	1562.8
1562.52	1562.57
1562.52	1562.6
1562.52	1562.65
1562.52	1562.54
1562.52	1562.6
1562.52	1562.59
1562.52	1562.65
1562.52	1562.64
1562.52	1562.7
1562.52	1562.81
1562.52	1562.7
1562.52	1562.56
1562.52	1562.6
1562.52	1562.7
1562.52	1562.57
1562.52	1562.52
1562.52	1562.55
1562.52	1562.6
1562.52	1562.51
1562.52	1562.53
1562.52	1562.55
1562.52	1562.56
1562.52	1562.65
1562.52	1562.75
1562.52	1562.59
1562.52	1562.61
1562.52	1562.56
1562.52	1562.56
1562.52	1562.57
1562.52	1562.57
1562.52	1562.64
1562.52	1562.61
1562.52	1562.55
1562.52	1562.56
1562.52	1562.55
1562.52	1562.53
1562.52	1562.72
1562.52	1562.59
1562.52	1562.53
1562.52	1562.77
1562.52	1562.53
1562.52	1562.53
1562.52	1562.51
1562.52	1562.54
1562.52	1562.54
1562.52	1562.65
1562.52	1562.68
1562.52	1562.74
1562.52	1562.52
1562.52	1562.52
1562.52	1562.59
1562.52	1562.52
1562.52	1562.65
1562.52	1562.59
1562.52	1562.86
1562.52	1562.61
1562.52	1562.61
1562.52	1562.65
1562.52	1562.57
1562.52	1562.65
1562.52	1562.64
1562.52	1562.54
1562.52	1562.55
1562.52	1562.63
1562.52	1562.59
1562.52	1562.77
1562.52	1562.59
1562.52	1562.58
1562.52	1562.63
1562.52	1562.7
1562.52	1562.55
1562.52	1562.56
1562.52	1562.54
1562.52	1562.58
1562.52	1562.75
1562.52	1562.6
1562.52	1562.59
1562.52	1562.54
1562.52	1562.65
1562.52	1562.62
1562.52	1562.55
1562.52	1562.6
1562.52	1562.59
1562.52	1562.73
1562.52	1562.53
1562.52	1562.68
1562.52	1562.63
1562.52	1562.61
1562.52	1562.53
1562.52	1562.52
1562.52	1562.54
1562.52	1562.57
1562.52	1562.61
1562.52	1562.59
1562.52	1562.52
1562.52	1562.54
1562.52	1562.55
1562.52	1562.57
1562.52	1562.57
1562.52	1562.55
1562.52	1562.63
1562.52	1562.51
1562.52	1562.55
1562.52	1562.62
1562.52	1562.67
1562.52	1562.7
1562.52	1562.52
1562.52	1562.53
1562.52	1562.69
1562.52	1562.59
1562.52	1562.53
1562.52	1562.68
1562.52	1562.58
1562.52	1562.59
1562.52	1562.54
1562.52	1562.68
1562.52	1562.53
1562.52	1562.54
1562.52	1562.54
1562.52	1562.6
1562.52	1562.59
1562.52	1562.61
1562.52	1562.55
1562.52	1562.51
1562.52	1562.64
1562.52	1562.58
1562.52	1562.55
1562.52	1562.62
1562.52	1563.35
1562.52	1562.56
1562.52	1562.54
1562.52	1562.55
1562.52	1562.81
1562.52	1562.54
1562.52	1562.64
1562.52	1562.58
1562.52	1562.57
1562.52	1562.74
1562.52	1562.67
1562.52	1562.56
1562.52	1562.61
1562.52	1562.77
1562.52	1562.59
1562.52	1562.53
1562.52	1562.58
1562.52	1562.59
1562.52	1562.56
1562.52	1562.59
1562.52	1562.59
1562.52	1562.66
1562.52	1562.55
1562.52	1562.56
1562.52	1562.58
1562.52	1562.56
1562.52	1562.64
1562.52	1562.65
1562.52	1562.55
1562.52	1562.56
1562.52	1562.63
1562.52	1562.62
1562.52	1562.59
1562.52	1562.53
1562.52	1562.71
1562.52	1562.99
1562.52	1562.6
1562.53	1562.6
1562.53	1562.55
1562.53	1562.61
1562.53	1562.56
1562.53	1562.61
1562.53	1562.55
1562.53	1562.59
1562.53	1562.6
1562.53	1562.56
1562.53	1562.59
1562.53	1562.59
1562.53	1562.55
1562.53	1562.54
1562.53	1562.54
1562.53	1562.59
1562.53	1562.57
1562.53	1562.57
1562.53	1562.53
1562.53	1562.56
1562.53	1562.61
1562.53	1562.6
1562.53	1562.78
1562.53	1562.54
1562.53	1562.66
1562.53	1562.53
1562.53	1562.56
1562.53	1562.6
1562.53	1562.63
1562.53	1562.58
1562.53	1562.59
1562.53	1562.61
1562.53	1562.52
1562.53	1562.51
1562.53	1562.55
1562.53	1562.53
1562.53	1562.6
1562.53	1562.6
1562.53	1562.62
1562.53	1562.53
1562.53	1562.62
1562.53	1562.56
1562.53	1562.56
1562.53	1562.73
1562.53	1562.55
1562.53	1562.55
1562.53	1562.54
1562.53	1562.52
1562.53	1562.56
1562.53	1562.57
1562.53	1562.55
1562.53	1562.64
1562.53	1562.62
1562.53	1562.65
1562.53	1562.8
1562.53	1562.56
1562.53	1562.54
1562.53	1562.55
1562.53	1562.77
1562.53	1562.55
1562.53	1562.6
1562.53	1562.62
1562.53	1562.61
1562.53	1562.6
1562.53	1562.61
1562.53	1562.58
1562.53	1562.62
1562.53	1562.54
1562.53	1562.53
1562.53	1562.62
1562.53	1562.56
1562.53	1562.64
1562.53	1562.57
1562.53	1562.74
1562.53	1562.72
1562.53	1562.56
1562.53	1562.58
1562.53	1562.56
1562.53	1562.67
1562.53	1562.56
1562.53	1562.55
1562.53	1562.57
1562.53	1562.61
1562.53	1562.56
1562.53	1562.61
1562.53	1562.55
1562.53	1562.55
1562.53	1562.55
1562.53	1562.63
1562.53	1562.57
1562.53	1562.56
1562.53	1562.86
1562.53	1562.74
1562.53	1562.54
1562.53	1562.59
1562.53	1562.55
1562.53	1562.52
1562.53	1562.54
1562.53	1562.54
1562.53	1562.57
1562.53	1562.61
1562.53	1562.65
1562.53	1562.74
1562.53	1562.6
1562.53	1562.53
1562.53	1562.51
1562.53	1562.62
1562.53	1562.66
1562.53	1562.59
1562.53	1562.55
1562.53	1562.6
1562.53	1562.58
1562.53	1562.56
1562.53	1562.59
1562.53	1562.55
1562.53	1562.52
1562.53	1563.17
1562.53	1562.72
1562.53	1562.53
1562.53	1562.69
1562.53	1562.54
1562.53	1562.74
1562.53	1562.55
1562.53	1562.57
1562.53	1562.56
1562.53	1562.6
1562.53	1562.55
1562.53	1562.59
1562.53	1562.58
1562.53	1562.6
1562.53	1562.59
1562.53	1562.55
1562.53	1562.56
1562.53	1562.57
1562.53	1562.56
1562.53	1562.61
1562.53	1562.56
1562.53	1562.61
1562.53	1562.59
1562.53	1562.58
1562.53	1562.57
1562.53	1562.67
1562.53	1562.67
1562.53	1562.55
1562.53	1562.59
1562.53	1562.93
1562.53	1562.58
1562.53	1562.62
1562.53	1562.56
1562.53	1562.56
1562.53	1562.62
1562.53	1562.54
1562.53	1562.54
1562.53	1562.57
1562.53	1562.53
1562.53	1562.52
1562.53	1562.63
1562.53	1562.57
1562.53	1562.61
1562.53	1562.58
1562.53	1562.62
1562.53	1562.66
1562.53	1562.72
1562.53	1562.59
1562.53	1562.6
1562.53	1562.53
1562.53	1562.6
1562.53	1562.63
1562.53	1562.59
1562.53	1562.59
1562.53	1562.62
1562.53	1562.55
1562.53	1562.53
1562.53	1562.6
1562.53	1562.59
1562.53	1562.59
1562.53	1562.58
1562.53	1562.61
1562.54	1562.64
1562.54	1562.62
1562.54	1562.63
1562.54	1562.53
1562.54	1562.6
1562.54	1562.68
1562.54	1562.57
1562.54	1562.55
1562.54	1562.6
1562.54	1562.55
1562.54	1562.58
1562.54	1562.64
1562.54	1562.56
1562.54	1562.6
1562.54	1562.51
1562.54	1562.57
1562.54	1562.57
1562.54	1562.66
1562.54	1562.61
1562.54	1562.64
1562.54	1562.56
1562.54	1562.8
1562.54	1562.64
1562.54	1562.59
1562.54	1562.57
1562.54	1562.58
1562.54	1563.04
1562.54	1562.66
1562.54	1562.57
1562.54	1562.59
1562.54	1562.76
1562.54	1562.65
1562.54	1562.57
1562.54	1562.59
1562.54	1562.6
1562.54	1562.74
1562.54	1562.64
1562.54	1563.56
1562.54	1562.61
1562.54	1562.64
1562.54	1562.63
1562.54	1562.56
1562.54	1562.54
1562.54	1562.57
1562.54	1562.56
1562.54	1562.57
1562.54	1562.55
1562.54	1562.56
1562.54	1562.57
1562.54	1562.63
1562.54	1562.67
1562.54	1562.59
1562.54	1562.58
1562.54	1562.59
1562.54	1562.72
1562.54	1562.62
1562.54	1562.53
1562.54	1562.59
1562.54	1562.63
1562.54	1562.56
1562.54	1562.61
1562.54	1562.56
1562.54	1562.57
1562.54	1562.52
1562.54	1562.55
1562.54	1562.55
1562.54	1562.61
1562.54	1562.56
1562.54	1562.63
1562.54	1562.57
1562.54	1562.56
1562.54	1562.53
1562.54	1562.53
1562.54	1562.51
1562.54	1562.52
1562.54	1562.63
1562.54	1562.6
1562.54	1562.56
1562.54	1562.62
1562.54	1562.65
1562.54	1562.56
1562.54	1562.6
1562.54	1562.72
1562.54	1562.56
1562.54	1562.57
1562.54	1562.53
1562.54	1562.54
1562.54	1562.57
1562.54	1562.65
1562.54	1562.53
1562.54	1562.59
1562.54	1562.55
1562.54	1562.56
1562.54	1562.57
1562.54	1562.56
1562.54	1562.63
1562.54	1562.6
1562.54	1562.53
1562.54	1562.59
1562.54	1562.56
1562.54	1562.58
1562.54	1562.56
1562.54	1562.6
1562.54	1562.73
1562.54	1562.74
1562.54	1562.6
1562.54	1562.6
1562.54	1562.63
1562.54	1562.57
1562.54	1562.67
1562.54	1562.6
1562.54	1562.55
1562.54	1562.54
1562.54	1562.6
1562.54	1562.58
1562.54	1562.66
1562.54	1562.62
1562.54	1562.61
1562.54	1562.54
1562.54	1562.58
1562.54	1562.61
1562.54	1562.56
1562.54	1562.62
1562.54	1562.51
1562.54	1562.6
1562.54	1562.62
1562.54	1562.62
1562.54	1562.61
1562.54	1562.6
1562.54	1562.81
1562.54	1562.53
1562.54	1562.54
1562.54	1562.61
1562.54	1562.63
1562.54	1562.57
1562.54	1562.56
1562.54	1562.56
1562.54	1562.66
1562.54	1562.54
1562.54	1562.53
1562.54	1562.56
1562.54	1562.62
1562.54	1562.53
1562.54	1562.56
1562.54	1562.54
1562.54	1562.61
1562.54	1562.64
1562.54	1562.58
1562.54	1562.55
1562.54	1562.62
1562.54	1562.58
1562.54	1562.51
1562.54	1562.53
1562.54	1562.59
1562.54	1563.01
1562.54	1562.92
1562.54	1562.56
1562.54	1562.8
1562.54	1562.61
1562.54	1562.52
1562.54	1562.54
1562.54	1562.58
1562.54	1562.53
1562.54	1562.58
1562.54	1562.57
1562.54	1562.58
1562.54	1562.58
1562.54	1562.65
1562.54	1562.55
1562.54	1562.58
1562.54	1562.62
1562.54	1562.58
1562.55	1562.55
1562.55	1562.52
1562.55	1562.55
1562.55	1562.57
1562.55	1562.59
1562.55	1562.56
1562.55	1562.55
1562.55	1562.67
1562.55	1562.62
1562.55	1562.53
1562.55	1562.51
1562.55	1562.59
1562.55	1562.59
1562.55	1562.53
1562.55	1562.56
1562.55	1562.65
1562.55	1562.6
1562.55	1562.6
1562.55	1562.69
1562.55	1562.65
1562.55	1562.6
1562.55	1562.61
1562.55	1562.66
1562.55	1562.65
1562.55	1562.57
1562.55	1562.61
1562.55	1562.61
1562.55	1562.64
1562.55	1562.58
1562.55	1562.55
1562.55	1562.55
1562.55	1562.55
1562.55	1562.56
1562.55	1562.58
1562.55	1562.57
1562.55	1562.63
1562.55	1562.67
1562.55	1562.59
1562.55	1562.57
1562.55	1562.58
1562.55	1562.6
1562.55	1562.59
1562.55	1562.57
1562.55	1562.58
1562.55	1562.52
1562.55	1562.79
1562.55	1562.63
1562.55	1562.6
1562.55	1562.75
1562.55	1562.56
1562.55	1562.58
1562.55	1562.65
1562.55	1562.7
1562.55	1562.57
1562.55	1562.55
1562.55	1562.7
1562.55	1562.62
1562.55	1562.56
1562.55	1562.58
1562.55	1562.56
1562.55	1562.62
1562.55	1562.62
1562.55	1562.65
1562.55	1562.57
1562.55	1562.69
1562.55	1562.59
1562.55	1562.64
1562.55	1562.61
1562.55	1562.53
1562.55	1562.56
1562.55	1562.6
1562.55	1562.55
1562.55	1562.61
1562.55	1562.59
1562.55	1562.67
1562.55	1562.56
1562.55	1562.6
1562.55	1562.67
1562.55	1562.63
1562.55	1562.68
1562.55	1563.08
1562.55	1562.85
1562.55	1562.56
1562.55	1562.57
1562.55	1562.59
1562.55	1562.65
1562.55	1562.6
1562.55	1562.57
1562.55	1562.57
1562.55	1562.58
1562.55	1562.57
1562.55	1562.64
1562.55	1562.58
1562.55	1562.56
1562.55	1562.57
1562.55	1562.53
1562.55	1562.56
1562.55	1562.59
1562.55	1562.61
1562.55	1562.56
1562.55	1562.65
1562.55	1562.57
1562.55	1562.63
1562.55	1562.62
1562.55	1562.52
1562.55	1562.52
1562.55	1562.63
1562.55	1562.61
1562.55	1562.57
1562.55	1562.56
1562.55	1562.58
1562.55	1562.7
1562.55	1562.57
1562.55	1562.59
1562.55	1562.59
1562.55	1562.65
1562.55	1562.53
1562.55	1562.54
1562.55	1563.71
1562.55	1562.54
1562.55	1562.57
1562.55	1562.55
1562.55	1562.59
1562.55	1562.63
1562.55	1562.54
1562.55	1562.55
1562.55	1562.56
1562.55	1562.52
1562.55	1562.56
1562.55	1562.69
1562.55	1562.54
1562.55	1562.57
1562.55	1562.54
1562.55	1562.53
1562.55	1562.59
1562.55	1562.6
1562.55	1562.58
1562.55	1562.57
1562.55	1562.61
1562.55	1562.56
1562.55	1562.64
1562.55	1562.7
1562.55	1562.69
1562.55	1562.57
1562.55	1562.58
1562.55	1562.54
1562.55	1562.71
1562.55	1562.54
1562.55	1562.68
1562.55	1562.55
1562.55	1562.71
1562.55	1562.54
1562.55	1562.59
1562.55	1562.57
1562.55	1562.6
1562.55	1562.56
1562.55	1562.63
1562.55	1562.56
1562.55	1562.55
1562.55	1562.56
1562.55	1562.63
1562.55	1562.6
1562.55	1562.62
1562.55	1562.55
1562.55	1562.54
1562.55	1562.6
1562.55	1562.56
1562.55	1562.65
1562.55	1562.64
1562.55	1562.62
1562.55	1562.53
1562.55	1562.68
1562.55	1562.55
1562.55	1562.58
1562.55	1562.53
1562.55	1562.55
1562.55	1562.6
1562.55	1562.58
1562.55	1562.75
1562.55	1562.61
1562.55	1562.53
1562.55	1562.54
1562.56	1562.55
1562.56	1562.63
1562.56	1562.55
1562.56	1562.6
1562.56	1562.54
1562.56	1562.61
1562.56	1562.53
1562.56	1562.6
1562.56	1562.62
1562.56	1562.56
1562.56	1562.52
1562.56	1562.75
1562.56	1562.55
1562.56	1562.58
1562.56	1562.6
1562.56	1562.59
1562.56	1562.56
1562.56	1562.6
1562.56	1562.54
1562.56	1562.61
1562.56	1562.7
1562.56	1562.63
1562.56	1562.6
1562.56	1562.61
1562.56	1562.55
1562.56	1562.54
1562.56	1562.75
1562.56	1562.6
1562.56	1562.52
1562.56	1562.55
1562.56	1562.65
1562.56	1562.58
1562.56	1562.65
1562.56	1562.62
1562.56	1562.56
1562.56	1562.55
1562.56	1562.57
1562.56	1562.58
1562.56	1562.53
1562.56	1562.57
1562.56	1562.56
1562.56	1562.53
1562.56	1562.61
1562.56	1562.71
1562.56	1562.6
1562.56	1562.55
1562.56	1562.58
1562.56	1562.58
1562.56	1562.53
1562.56	1562.54
1562.56	1563.18
1562.56	1562.63
1562.56	1562.59
1562.56	1562.57
1562.56	1562.61
1562.56	1562.56
1562.56	1562.58
1562.56	1562.54
1562.56	1562.55
1562.56	1562.6
1562.56	1562.67
1562.56	1562.58
1562.56	1562.58
1562.56	1562.56
1562.56	1562.58
1562.56	1562.66
1562.56	1562.61
1562.56	1562.59
1562.56	1562.57
1562.56	1562.62
1562.56	1562.65
1562.56	1562.58
1562.56	1562.56
1562.56	1562.7
1562.56	1562.61
1562.56	1562.63
1562.56	1562.57
1562.56	1562.56
1562.56	1562.62
1562.56	1562.62
1562.56	1562.52
1562.56	1562.61
1562.56	1562.56
1562.56	1562.55
1562.56	1562.69
1562.56	1562.57
1562.56	1562.59
1562.56	1562.59
1562.56	1562.54
1562.56	1562.59
1562.56	1562.86
1562.56	1562.61
1562.56	1562.56
1562.56	1562.61
1562.56	1562.58
1562.56	1562.53
1562.56	1562.56
1562.56	1562.67
1562.56	1562.58
1562.56	1562.55
1562.56	1562.59
1562.56	1562.56
1562.56	1562.65
1562.56	1562.6
1562.56	1562.6
1562.56	1562.66
1562.56	1562.57
1562.56	1562.53
1562.56	1562.56
1562.56	1562.57
1562.56	1562.69
1562.56	1562.55
1562.56	1562.57
1562.56	1562.56
1562.56	1562.55
1562.56	1562.63
1562.56	1562.59
1562.56	1562.66
1562.56	1562.7
1562.56	1562.7
1562.56	1562.62
1562.56	1562.53
1562.56	1562.54
1562.56	1562.77
1562.56	1562.64
1562.56	1562.75
1562.56	1562.58
1562.56	1562.57
1562.56	1562.66
1562.56	1562.54
1562.56	1562.55
1562.56	1562.61
1562.56	1562.55
1562.56	1562.58
1562.56	1562.58
1562.56	1562.56
1562.56	1562.94
1562.56	1562.58
1562.56	1562.65
1562.56	1562.58
1562.56	1562.61
1562.56	1562.56
1562.56	1562.68
1562.56	1562.66
1562.56	1562.59
1562.56	1562.65
1562.56	1562.59
1562.56	1562.56
1562.56	1562.58
1562.56	1562.56
1562.56	1562.64
1562.56	1562.56
1562.56	1562.64
1562.56	1562.55
1562.56	1562.58
1562.56	1562.63
1562.56	1562.55
1562.56	1562.61
1562.56	1562.56
1562.56	1562.56
1562.56	1562.75
1562.56	1562.6
1562.56	1562.58
1562.56	1562.63
1562.56	1562.61
1562.56	1562.6
1562.56	1562.77
1562.56	1562.54
1562.56	1562.56
1562.56	1562.72
1562.56	1562.64
1562.56	1562.62
1562.56	1562.56
1562.56	1562.58
1562.56	1562.55
1562.56	1562.58
1562.56	1562.56
1562.56	1562.56
1562.56	1562.62
1562.56	1562.6
1562.56	1562.55
1562.56	1562.59
1562.56	1562.58
1562.56	1562.63
1562.56	1562.79
1562.56	1562.66
1562.56	1562.67
1562.56	1562.57
1562.56	1563.06
1562.56	1562.63
1562.56	1562.61
1562.56	1562.63
1562.56	1562.61
1562.56	1562.6
1562.57	1562.52
1562.57	1562.67
1562.57	1562.58
1562.57	1562.59
1562.57	1562.59
1562.57	1562.67
1562.57	1562.6
1562.57	1562.61
1562.57	1562.61
1562.57	1562.57
1562.57	1562.55
1562.57	1562.66
1562.57	1562.54
1562.57	1562.57
1562.57	1562.54
1562.57	1562.63
1562.57	1562.56
1562.57	1562.62
1562.57	1562.58
1562.57	1562.54
1562.57	1562.58
1562.57	1562.67
1562.57	1562.6
1562.57	1562.66
1562.57	1562.61
1562.57	1562.68
1562.57	1562.64
1562.57	1562.54
1562.57	1562.57
1562.57	1562.62
1562.57	1562.53
1562.57	1562.71
1562.57	1562.56
1562.57	1562.58
1562.57	1562.58
1562.57	1562.57
1562.57	1562.59
1562.57	1562.62
1562.57	1562.69
1562.57	1562.65
1562.57	1562.58
1562.57	1562.59
1562.57	1562.63
1562.57	1562.55
1562.57	1562.56
1562.57	1562.67
1562.57	1562.61
1562.57	1562.57
1562.57	1562.54
1562.57	1562.59
1562.57	1562.6
1562.57	1562.56
1562.57	1562.55
1562.57	1562.61
1562.57	1562.6
1562.57	1562.53
1562.57	1562.56
1562.57	1562.64
1562.57	1562.62
1562.57	1562.55
1562.57	1562.57
1562.57	1562.56
1562.57	1562.57
1562.57	1562.62
1562.57	1562.61
1562.57	1562.62
1562.57	1562.58
1562.57	1562.57
1562.57	1562.56
1562.57	1562.56
1562.57	1562.55
1562.57	1562.66
1562.57	1562.52
1562.57	1562.53
1562.57	1562.6
1562.57	1562.63
1562.57	1562.57
1562.57	1562.65
1562.57	1562.59
1562.57	1562.65
1562.57	1562.53
1562.57	1562.64
1562.57	1562.59
1562.57	1562.61
1562.57	1562.63
1562.57	1562.6
1562.57	1562.58
1562.57	1562.53
1562.57	1562.58
1562.57	1562.82
1562.57	1562.6
1562.57	1562.67
1562.57	1562.69
1562.57	1562.75
1562.57	1562.54
1562.57	1562.61
1562.57	1562.53
1562.57	1562.54
1562.57	1562.68
1562.57	1562.59
1562.57	1562.57
1562.57	1562.6
1562.57	1562.58
1562.57	1562.6
1562.57	1562.6
1562.57	1562.62
1562.57	1562.79
1562.57	1562.58
1562.57	1562.6
1562.57	1562.68
1562.57	1562.65
1562.57	1562.53
1562.57	1562.65
1562.57	1562.59
1562.57	1562.61
1562.57	1562.62
1562.57	1562.6
1562.57	1562.57
1562.57	1562.63
1562.57	1562.63
1562.57	1562.69
1562.57	1562.59
1562.57	1562.61
1562.57	1562.6
1562.57	1562.56
1562.57	1562.69
1562.57	1562.59
1562.57	1562.56
1562.57	1562.56
1562.57	1562.62
1562.57	1562.55
1562.57	1562.59
1562.57	1562.55
1562.57	1562.73
1562.57	1562.54
1562.57	1562.59
1562.57	1562.58
1562.57	1562.6
1562.57	1562.56
1562.57	1562.57
1562.57	1562.65
1562.57	1562.63
1562.57	1562.62
1562.57	1562.63
1562.57	1562.62
1562.57	1562.54
1562.57	1562.64
1562.57	1562.66
1562.57	1562.54
1562.57	1562.62
1562.57	1562.63
1562.57	1562.59
1562.57	1562.55
1562.57	1562.59
1562.57	1562.53
1562.57	1562.6
1562.57	1562.63
1562.57	1562.56
1562.57	1562.63
1562.57	1562.59
1562.57	1562.62
1562.57	1562.6
1562.57	1562.55
1562.57	1562.62
1562.57	1562.64
1562.57	1562.67
1562.57	1562.65
1562.57	1562.6
1562.57	1562.6
1562.57	1562.6
1562.57	1562.53
1562.57	1562.59
1562.57	1562.6
1562.57	1562.53
1562.57	1562.56
1562.57	1562.59
1562.57	1562.57
1562.57	1562.55
1562.57	1562.55
1562.57	1562.6
1562.57	1562.62
1562.57	1562.53
1562.57	1562.57
1562.57	1562.64
1562.57	1562.56
1562.57	1562.59
1562.57	1562.61
1562.57	1562.57
1562.57	1562.61
1562.57	1562.67
1562.57	1562.66
1562.57	1562.64
1562.57	1562.64
1562.58	1562.66
1562.58	1562.58
1562.58	1562.58
1562.58	1562.6
1562.58	1562.58
1562.58	1562.63
1562.58	1562.69
1562.58	1562.53
1562.58	1562.65
1562.58	1562.57
1562.58	1562.6
1562.58	1562.62
1562.58	1562.67
1562.58	1562.77
1562.58	1562.54
1562.58	1562.54
1562.58	1562.56
1562.58	1562.54
1562.58	1562.54
1562.58	1562.63
1562.58	1562.58
1562.58	1562.57
1562.58	1562.62
1562.58	1562.61
1562.58	1562.61
1562.58	1562.63
1562.58	1562.57
1562.58	1562.55
1562.58	1562.57
1562.58	1562.56
1562.58	1562.71
1562.58	1562.68
1562.58	1562.63
1562.58	1562.58
1562.58	1562.58
1562.58	1562.62
1562.58	1562.58
1562.58	1562.66
1562.58	1562.56
1562.58	1562.6
1562.58	1562.61
1562.58	1562.56
1562.58	1562.57
1562.58	1562.61
1562.58	1562.71
1562.58	1562.6
1562.58	1562.59
1562.58	1562.83
1562.58	1562.62
1562.58	1562.59
1562.58	1562.58
1562.58	1562.7
1562.58	1562.58
1562.58	1562.6
1562.58	1562.64
1562.58	1562.77
1562.58	1562.69
1562.58	1562.57
1562.58	1562.58
1562.58	1562.59
1562.58	1562.7
1562.58	1562.61
1562.58	1562.83
1562.58	1562.6
1562.58	1562.58
1562.58	1562.56
1562.58	1562.6
1562.58	1562.6
1562.58	1562.65
1562.58	1562.64
1562.58	1562.56
1562.58	1562.57
1562.58	1562.66
1562.58	1562.61
1562.58	1562.57
1562.58	1562.76
1562.58	1562.73
1562.58	1562.59
1562.58	1562.61
1562.58	1562.57
1562.58	1562.59
1562.58	1562.71
1562.58	1562.69
1562.58	1562.57
1562.58	1562.79
1562.58	1562.56
1562.58	1562.69
1562.58	1562.57
1562.58	1562.67
1562.58	1562.6
1562.58	1563.02
1562.58	1562.56
1562.58	1562.6
1562.58	1562.67
1562.58	1562.62
1562.58	1562.65
1562.58	1562.92
1562.58	1562.59
1562.58	1562.59
1562.58	1562.59
1562.58	1562.61
1562.58	1562.58
1562.58	1562.58
1562.58	1562.67
1562.58	1562.58
1562.58	1562.77
1562.58	1562.6
1562.58	1562.57
1562.58	1562.62
1562.58	1562.56
1562.58	1562.6
1562.58	1562.59
1562.58	1562.57
1562.58	1562.65
1562.58	1562.58
1562.58	1562.57
1562.58	1562.64
1562.58	1562.62
1562.58	1562.63
1562.58	1562.56
1562.58	1562.62
1562.58	1562.6
1562.58	1562.65
1562.58	1562.63
1562.58	1562.57
1562.58	1562.63
1562.58	1562.65
1562.58	1562.59
1562.58	1562.58
1562.58	1562.65
1562.58	1562.56
1562.58	1562.59
1562.58	1562.57
1562.58	1562.55
1562.58	1562.59
1562.58	1563.2
1562.58	1562.62
1562.58	1562.57
1562.58	1562.57
1562.58	1562.64
1562.58	1562.59
1562.58	1562.63
1562.58	1562.62
1562.58	1562.61
1562.58	1562.59
1562.58	1562.79
1562.58	1562.61
1562.58	1562.6
1562.58	1562.65
1562.58	1562.65
1562.58	1562.55
1562.58	1562.57
1562.58	1562.6
1562.58	1562.61
1562.58	1562.65
1562.58	1562.63
1562.58	1562.68
1562.58	1562.59
1562.58	1562.58
1562.58	1562.69
1562.58	1562.59
1562.58	1562.59
1562.58	1562.64
1562.58	1562.53
1562.58	1562.54
1562.58	1562.69
1562.58	1562.67
1562.58	1562.57
1562.58	1562.68
1562.58	1562.65
1562.58	1562.59
1562.59	1562.6
1562.59	1562.58
1562.59	1562.56
1562.59	1562.6
1562.59	1562.67
1562.59	1562.6
1562.59	1562.57
1562.59	1562.62
1562.59	1562.59
1562.59	1562.7
1562.59	1562.58
1562.59	1562.64
1562.59	1562.61
1562.59	1562.57
1562.59	1562.64
1562.59	1562.7
1562.59	1562.54
1562.59	1562.58
1562.59	1562.55
1562.59	1562.58
1562.59	1562.55
1562.59	1562.59
1562.59	1562.55
1562.59	1562.59
1562.59	1562.58
1562.59	1562.58
1562.59	1562.56
1562.59	1562.61
1562.59	1562.57
1562.59	1562.56
1562.59	1562.6
1562.59	1562.55
1562.59	1562.56
1562.59	1562.6
1562.59	1562.62
1562.59	1562.56
1562.59	1562.63
1562.59	1562.54
1562.59	1562.66
1562.59	1562.62
1562.59	1562.55
1562.59	1562.64
1562.59	1562.61
1562.59	1562.58
1562.59	1562.62
1562.59	1562.6
1562.59	1562.54
1562.59	1562.59
1562.59	1562.55
1562.59	1562.64
1562.59	1562.62
1562.59	1562.58
1562.59	1562.58
1562.59	1562.54
1562.59	1562.57
1562.59	1562.62
1562.59	1562.55
1562.59	1562.84
1562.59	1562.61
1562.59	1562.54
1562.59	1562.54
1562.59	1562.72
1562.59	1562.62
1562.59	1562.61
1562.59	1562.59
1562.59	1562.68
1562.59	1562.59
1562.59	1562.59
1562.59	1562.64
1562.59	1562.6
1562.59	1562.58
1562.59	1562.59
1562.59	1562.59
1562.59	1562.62
1562.59	1562.6
1562.59	1562.63
1562.59	1562.65
1562.59	1562.61
1562.59	1562.66
1562.59	1562.6
1562.59	1562.55
1562.59	1562.61
1562.59	1562.67
1562.59	1562.64
1562.59	1562.64
1562.59	1562.62
1562.59	1562.61
1562.59	1562.62
1562.59	1562.63
1562.59	1562.7
1562.59	1562.68
1562.59	1562.73
1562.59	1562.56
1562.59	1562.54
1562.59	1562.59
1562.59	1562.65
1562.59	1562.62
1562.59	1562.62
1562.59	1562.6
1562.59	1562.61
1562.59	1562.56
1562.59	1562.83
1562.59	1562.53
1562.59	1562.64
1562.59	1562.64
1562.59	1562.6
1562.59	1562.8
1562.59	1562.58
1562.59	1562.55
1562.59	1562.56
1562.59	1562.59
1562.59	1562.67
1562.59	1562.98
1562.59	1562.59
1562.59	1562.6
1562.59	1562.67
1562.59	1562.57
1562.59	1562.6
1562.59	1562.56
1562.59	1562.55
1562.59	1562.66
1562.59	1562.65
1562.59	1562.58
1562.59	1562.68
1562.59	1562.59
1562.59	1562.62
1562.59	1562.64
1562.59	1562.58
1562.59	1562.66
1562.59	1562.65
1562.59	1562.65
1562.59	1562.56
1562.59	1562.98
1562.59	1562.71
1562.59	1562.63
1562.59	1562.57
1562.59	1562.6
1562.59	1562.55
1562.59	1562.61
1562.59	1562.62
1562.59	1562.57
1562.59	1562.57
1562.59	1562.58
1562.59	1562.59
1562.59	1562.6
1562.59	1562.54
1562.59	1562.79
1562.59	1562.58
1562.59	1562.61
1562.59	1562.63
1562.59	1562.58
1562.59	1562.58
1562.59	1562.64
1562.59	1562.57
1562.6	1562.65
1562.6	1562.61
1562.6	1562.62
1562.6	1562.62
1562.6	1562.6
1562.6	1562.62
1562.6	1562.6
1562.6	1562.63
1562.6	1562.59
1562.6	1562.7
1562.6	1562.61
1562.6	1562.6
1562.6	1562.7
1562.6	1562.59
1562.6	1562.61
1562.6	1562.61
1562.6	1562.6
1562.6	1562.6
1562.6	1562.65
1562.6	1562.58
1562.6	1562.58
1562.6	1562.58
1562.6	1562.6
1562.6	1562.63
1562.6	1562.59
1562.6	1562.66
1562.6	1562.59
1562.6	1562.65
1562.6	1562.62
1562.6	1562.6
1562.6	1562.63
1562.6	1562.62
1562.6	1562.62
1562.6	1562.58
1562.6	1562.58
1562.6	1562.64
1562.6	1562.61
1562.6	1562.62
1562.6	1562.59
1562.6	1562.63
1562.6	1562.62
1562.6	1562.72
1562.6	1562.64
1562.6	1562.56
1562.6	1562.6
1562.6	1562.58
1562.6	1562.59
1562.6	1562.58
1562.6	1562.67
1562.6	1562.53
1562.6	1562.6
1562.6	1562.61
1562.6	1562.63
1562.6	1562.59
1562.6	1562.59
1562.6	1562.61
1562.6	1562.61
1562.6	1562.6
1562.6	1562.58
1562.6	1562.72
1562.6	1562.74
1562.6	1562.62
1562.6	1562.72
1562.6	1562.68
1562.6	1562.65
1562.6	1562.6
1562.6	1562.59
1562.6	1562.61
1562.6	1562.64
1562.6	1562.64
1562.6	1562.87
1562.6	1562.58
1562.6	1562.84
1562.6	1562.55
1562.6	1562.57
1562.6	1562.61
1562.6	1562.67
1562.6	1562.7
1562.6	1562.61
1562.6	1562.6
1562.6	1562.6
1562.6	1562.61
1562.6	1562.61
1562.6	1562.55
1562.6	1562.56
1562.6	1562.58
1562.6	1562.59
1562.6	1562.56
1562.6	1562.58
1562.6	1562.61
1562.6	1562.62
1562.6	1562.81
1562.6	1562.6
1562.6	1562.69
1562.6	1562.64
1562.6	1562.57
1562.6	1562.67
1562.6	1562.7
1562.6	1562.61
1562.6	1562.62
1562.6	1562.61
1562.6	1562.61
1562.6	1562.58
1562.6	1562.79
1562.6	1562.59
1562.6	1562.68
1562.6	1562.64
1562.6	1562.63
1562.6	1562.61
1562.6	1562.64
1562.6	1562.63
1562.6	1562.63
1562.6	1562.63
1562.6	1562.6
1562.6	1562.6
1562.6	1562.61
1562.6	1562.58
1562.6	1562.67
1562.6	1562.61
1562.6	1562.61
1562.6	1562.56
1562.6	1562.57
1562.6	1562.58
1562.6	1562.9
1562.6	1562.56
1562.6	1562.71
1562.6	1562.61
1562.6	1562.65
1562.6	1562.62
1562.6	1562.64
1562.6	1562.64
1562.6	1562.64
1562.6	1562.54
1562.6	1562.71
1562.6	1562.64
1562.6	1562.72
1562.6	1562.55
1562.6	1562.58
1562.6	1562.67
1562.6	1562.62
1562.6	1562.57
1562.6	1562.64
1562.6	1562.62
1562.6	1562.63
1562.6	1562.6
1562.6	1562.61
1562.6	1562.6
1562.6	1562.6
1562.6	1562.58
1562.6	1562.55
1562.6	1562.59
1562.6	1562.61
1562.6	1562.72
1562.6	1562.58
1562.6	1562.64
1562.6	1562.6
1562.6	1562.57
1562.6	1562.6
1562.6	1562.65
1562.6	1562.57
1562.6	1562.79
1562.6	1562.64
1562.6	1562.62
1562.6	1562.58
1562.61	1562.58
1562.61	1562.58
1562.61	1562.63
1562.61	1562.59
1562.61	1562.56
1562.61	1562.62
1562.61	1562.61
1562.61	1562.7
1562.61	1562.58
1562.61	1562.58
1562.61	1562.68
1562.61	1562.56
1562.61	1562.71
1562.61	1562.6
1562.61	1562.66
1562.61	1562.66
1562.61	1562.71
1562.61	1562.56
1562.61	1562.68
1562.61	1562.64
1562.61	1562.65
1562.61	1562.67
1562.61	1562.61
1562.61	1562.66
1562.61	1562.7
1562.61	1562.6
1562.61	1562.59
1562.61	1562.57
1562.61	1562.64
1562.61	1562.65
1562.61	1562.61
1562.61	1562.67
1562.61	1562.67
1562.61	1562.65
1562.61	1562.67
1562.61	1562.63
1562.61	1562.62
1562.61	1562.65
1562.61	1562.6
1562.61	1562.74
1562.61	1562.71
1562.61	1562.6
1562.61	1562.65
1562.61	1562.65
1562.61	1562.67
1562.61	1562.56
1562.61	1562.62
1562.61	1562.65
1562.61	1562.59
1562.61	1562.58
1562.61	1562.58
1562.61	1562.6
1562.61	1562.66
1562.61	1562.59
1562.61	1562.73
1562.61	1562.64
1562.61	1562.6
1562.61	1563.83
1562.61	1563.48
1562.61	1562.62
1562.61	1562.61
1562.61	1562.53
1562.61	1562.58
1562.61	1562.67
1562.61	1562.56
1562.61	1562.58
1562.61	1562.58
1562.61	1562.57
1562.61	1562.61
1562.61	1562.7
1562.61	1562.65
1562.61	1562.59
1562.61	1562.6
1562.61	1562.63
1562.61	1562.6
1562.61	1562.6
1562.61	1562.65
1562.61	1562.59
1562.61	1562.58
1562.61	1562.58
1562.61	1562.65
1562.61	1562.61
1562.61	1562.62
1562.61	1562.57
[truncated: 8,502 more rows]

## Sheet: Fig3d_Lambda2
Input Parameters Inference - 4 seeds - Lambda_2
Seed wavelength (nm)	Seed wavelength - ANN predicted (nm)
1562.51	1562.62
1562.51	1562.86
1562.52	1562.69
1562.52	1562.69
1562.52	1562.65
1562.52	1562.73
1562.52	1562.53
1562.53	1562.86
1562.53	1563.03
1562.53	1562.75
1562.53	1563.07
1562.53	1562.67
1562.53	1562.87
1562.53	1562.59
1562.53	1562.74
1562.53	1563.44
1562.54	1562.77
1562.54	1562.76
1562.54	1562.75
1562.54	1562.94
1562.54	1562.52
1562.54	1562.58
1562.54	1562.64
1562.54	1562.82
1562.54	1562.6
1562.54	1562.62
1562.54	1562.71
1562.55	1562.6
1562.55	1562.64
1562.55	1562.72
1562.55	1562.65
1562.55	1562.65
1562.55	1562.77
1562.55	1562.8
1562.55	1562.78
1562.56	1562.98
1562.56	1562.61
1562.56	1562.65
1562.56	1562.66
1562.56	1562.61
1562.56	1562.64
1562.56	1562.58
1562.56	1563.16
1562.56	1563.29
1562.56	1562.78
1562.56	1562.61
1562.56	1562.78
1562.56	1562.72
1562.56	1563.81
1562.56	1563.57
1562.57	1562.86
1562.57	1562.84
1562.57	1562.81
1562.57	1563.34
1562.57	1563.56
1562.57	1562.67
1562.57	1562.61
1562.57	1562.63
1562.57	1562.76
1562.57	1562.88
1562.57	1562.57
1562.57	1562.61
1562.57	1563.01
1562.57	1562.72
1562.57	1562.63
1562.57	1563.01
1562.57	1562.55
1562.57	1562.63
1562.57	1562.57
1562.57	1562.53
1562.57	1562.61
1562.57	1563.22
1562.57	1562.56
1562.57	1562.65
1562.57	1562.55
1562.57	1562.62
1562.57	1562.91
1562.57	1562.64
1562.58	1562.64
1562.58	1562.64
1562.58	1562.99
1562.58	1562.63
1562.58	1562.82
1562.58	1562.61
1562.58	1562.99
1562.58	1563.08
1562.58	1563.2
1562.58	1562.69
1562.58	1562.69
1562.58	1562.86
1562.58	1562.85
1562.58	1562.6
1562.58	1562.63
1562.58	1562.55
1562.58	1562.63
1562.58	1562.92
1562.58	1562.63
1562.58	1562.69
1562.58	1562.66
1562.58	1563
1562.58	1562.56
1562.58	1562.63
1562.59	1562.62
1562.59	1562.61
1562.59	1562.87
1562.59	1562.96
1562.59	1563
1562.59	1563.71
1562.59	1562.68
1562.59	1562.7
1562.59	1563.21
1562.59	1562.6
1562.59	1562.58
1562.59	1562.61
1562.59	1562.81
1562.59	1563.19
1562.59	1562.82
1562.59	1562.8
1562.59	1563.12
1562.59	1562.8
1562.59	1562.64
1562.59	1562.96
1562.6	1562.69
1562.6	1562.78
1562.6	1562.64
1562.6	1562.6
1562.6	1562.59
1562.6	1562.87
1562.6	1562.86
1562.6	1562.83
1562.6	1562.73
1562.6	1562.61
1562.6	1562.93
1562.6	1563.03
1562.6	1562.65
1562.6	1562.66
1562.6	1562.67
1562.6	1562.81
1562.6	1562.69
1562.6	1562.88
1562.6	1562.7
1562.6	1562.61
1562.6	1562.7
1562.6	1562.68
1562.6	1562.67
1562.6	1562.87
1562.6	1562.71
1562.6	1562.63
1562.6	1562.81
1562.6	1562.78
1562.6	1562.74
1562.6	1562.82
1562.6	1562.88
1562.6	1563.12
1562.61	1562.65
1562.61	1562.9
1562.61	1562.67
1562.61	1562.93
1562.61	1562.61
1562.61	1562.61
1562.61	1563.16
1562.61	1562.72
1562.61	1563.91
1562.61	1562.88
1562.61	1562.84
1562.61	1562.71
1562.61	1563.06
1562.61	1562.59
1562.61	1562.62
1562.61	1562.6
1562.61	1562.73
1562.61	1562.68
1562.61	1562.6
1562.61	1562.86
1562.61	1562.63
1562.61	1562.81
1562.61	1562.85
1562.61	1562.82
1562.61	1562.99
1562.61	1562.65
1562.61	1562.67
1562.61	1562.74
1562.61	1562.62
1562.61	1562.78
1562.61	1562.75
1562.61	1562.66
1562.61	1562.6
1562.61	1563.07
1562.61	1562.68
1562.61	1562.92
1562.62	1563.14
1562.62	1562.59
1562.62	1562.63
1562.62	1562.56
1562.62	1562.85
1562.62	1562.74
1562.62	1562.79
1562.62	1563.5
1562.62	1563.06
1562.62	1562.72
1562.62	1562.81
1562.62	1563.07
1562.62	1562.83
1562.62	1562.77
1562.62	1562.67
1562.62	1562.96
1562.62	1562.7
1562.62	1562.64
1562.62	1562.55
1562.62	1562.63
1562.62	1562.8
1562.62	1562.66
1562.62	1562.77
1562.62	1562.72
1562.62	1562.71
1562.62	1562.74
1562.62	1562.61
1562.62	1562.63
1562.62	1562.6
1562.62	1562.63
1562.63	1563.03
1562.63	1562.76
1562.63	1562.58
1562.63	1562.63
1562.63	1562.71
1562.63	1562.68
1562.63	1562.77
1562.63	1562.75
1562.63	1562.69
1562.63	1562.91
1562.63	1563.23
1562.63	1562.88
1562.63	1562.65
1562.63	1563.29
1562.63	1563.05
1562.63	1562.71
1562.63	1562.64
1562.63	1562.7
1562.63	1562.8
1562.63	1562.94
1562.63	1562.76
1562.63	1562.6
1562.63	1562.65
1562.63	1562.98
1562.63	1562.86
1562.63	1562.76
1562.63	1562.99
1562.63	1562.57
1562.63	1562.93
1562.63	1563.15
1562.63	1562.88
1562.63	1562.64
1562.63	1562.91
1562.63	1562.62
1562.63	1562.85
1562.63	1562.81
1562.63	1562.69
1562.63	1562.64
1562.63	1563.62
1562.64	1562.68
1562.64	1562.65
1562.64	1563
1562.64	1562.86
1562.64	1562.62
1562.64	1562.73
1562.64	1562.84
1562.64	1562.77
1562.64	1563.04
1562.64	1562.92
1562.64	1562.73
1562.64	1563.26
1562.64	1562.61
1562.64	1563.42
1562.64	1562.97
1562.64	1562.73
1562.64	1563.24
1562.64	1562.79
1562.64	1562.86
1562.64	1562.72
1562.64	1562.8
1562.64	1562.74
1562.64	1563.14
1562.64	1562.6
1562.64	1562.77
1562.64	1562.72
1562.64	1562.77
1562.64	1562.7
1562.64	1562.74
1562.64	1563.24
1562.64	1562.9
1562.64	1562.68
1562.64	1562.72
1562.65	1562.91
1562.65	1562.97
1562.65	1563.09
1562.65	1562.62
1562.65	1562.91
1562.65	1562.78
1562.65	1563.7
1562.65	1562.65
1562.65	1562.86
1562.65	1562.65
1562.65	1562.67
1562.65	1562.71
1562.65	1562.75
1562.65	1562.77
1562.65	1562.63
1562.65	1562.63
1562.65	1562.91
1562.65	1563.34
1562.65	1562.67
1562.65	1562.7
1562.65	1562.64
1562.65	1562.63
1562.65	1562.56
1562.65	1562.6
1562.65	1563
1562.65	1562.72
1562.65	1562.65
1562.65	1562.66
1562.65	1562.96
1562.65	1562.96
1562.65	1562.58
1562.65	1562.65
1562.65	1562.96
1562.65	1562.65
1562.65	1562.8
1562.65	1562.67
1562.65	1562.71
1562.65	1562.74
1562.65	1562.95
1562.65	1563.16
1562.65	1562.9
1562.65	1562.67
1562.65	1562.74
1562.65	1562.87
1562.65	1562.92
1562.65	1562.63
1562.65	1562.63
1562.65	1562.91
1562.66	1562.66
1562.66	1563.3
1562.66	1563.03
1562.66	1562.66
1562.66	1562.81
1562.66	1562.75
1562.66	1563.28
1562.66	1562.82
1562.66	1562.78
1562.66	1562.94
1562.66	1562.87
1562.66	1563.14
1562.66	1562.67
1562.66	1562.71
1562.66	1562.6
1562.66	1562.55
1562.66	1563.3
1562.66	1562.69
1562.66	1563.06
1562.66	1562.65
1562.66	1562.64
1562.66	1562.83
1562.66	1563.63
1562.66	1562.89
1562.66	1563.14
1562.66	1563.55
1562.66	1562.88
1562.66	1562.87
1562.66	1562.94
1562.66	1562.66
1562.66	1562.66
1562.66	1562.65
1562.66	1562.72
1562.66	1562.89
1562.66	1562.93
1562.66	1562.86
1562.66	1562.64
1562.67	1562.61
1562.67	1562.97
1562.67	1562.63
1562.67	1562.68
1562.67	1562.58
1562.67	1563.21
1562.67	1562.75
1562.67	1562.7
1562.67	1562.64
1562.67	1562.69
1562.67	1562.92
1562.67	1562.69
1562.67	1562.73
1562.67	1562.79
1562.67	1562.71
1562.67	1562.71
1562.67	1562.69
1562.67	1562.82
1562.67	1562.78
1562.67	1562.83
1562.67	1562.81
1562.67	1563.39
1562.67	1562.7
1562.67	1562.88
1562.67	1563.13
1562.67	1562.9
1562.67	1562.82
1562.67	1562.68
1562.67	1562.76
1562.67	1562.68
1562.67	1562.88
1562.67	1562.66
1562.67	1562.75
1562.67	1562.78
1562.67	1562.72
1562.67	1562.66
1562.67	1562.59
1562.67	1562.77
1562.67	1562.97
1562.67	1562.65
1562.67	1562.77
1562.67	1563.05
1562.67	1562.8
1562.67	1562.89
1562.67	1562.68
1562.68	1562.81
1562.68	1562.73
1562.68	1562.7
1562.68	1562.59
1562.68	1562.61
1562.68	1562.62
1562.68	1563.17
1562.68	1562.8
1562.68	1562.78
1562.68	1563.19
1562.68	1562.6
1562.68	1562.77
1562.68	1562.77
1562.68	1562.72
1562.68	1562.9
1562.68	1562.81
1562.68	1562.74
1562.68	1562.78
1562.68	1562.64
1562.68	1562.65
1562.68	1562.7
1562.68	1562.67
1562.68	1562.95
1562.68	1563.26
1562.68	1562.78
1562.68	1563.56
1562.68	1563.67
1562.68	1562.86
1562.68	1563.22
1562.68	1562.71
1562.68	1563.47
1562.68	1562.62
1562.68	1562.82
1562.68	1562.88
1562.68	1562.8
1562.68	1562.65
1562.68	1563.4
1562.68	1562.94
1562.68	1562.6
1562.68	1562.69
1562.68	1563.18
1562.68	1562.97
1562.68	1563.16
1562.68	1562.74
1562.68	1562.73
1562.68	1562.81
1562.68	1562.66
1562.68	1562.96
1562.68	1562.81
1562.69	1562.67
1562.69	1562.82
1562.69	1563.25
1562.69	1562.83
1562.69	1562.95
1562.69	1562.63
1562.69	1562.8
1562.69	1562.77
1562.69	1562.86
1562.69	1562.87
1562.69	1563.09
1562.69	1562.67
1562.69	1562.69
1562.69	1563.15
1562.69	1562.92
1562.69	1562.78
1562.69	1562.73
1562.69	1562.83
1562.69	1562.87
1562.69	1562.91
1562.69	1562.62
1562.69	1562.68
1562.69	1563.07
1562.69	1562.76
1562.69	1563.41
1562.69	1562.68
1562.69	1562.66
1562.69	1562.77
1562.69	1562.57
1562.69	1562.65
1562.69	1563.14
1562.69	1562.72
1562.69	1562.71
1562.69	1562.77
1562.69	1562.76
1562.69	1562.73
1562.69	1562.67
1562.69	1562.93
1562.69	1562.68
1562.7	1563.14
1562.7	1563.1
1562.7	1562.87
1562.7	1562.85
1562.7	1562.86
1562.7	1563.14
1562.7	1562.68
1562.7	1563.16
1562.7	1562.72
1562.7	1562.84
1562.7	1562.72
1562.7	1562.74
1562.7	1562.75
1562.7	1562.82
1562.7	1563.04
1562.7	1562.65
1562.7	1563.03
1562.7	1562.79
1562.7	1563
1562.7	1562.59
1562.7	1563.19
1562.7	1562.69
1562.7	1562.75
1562.7	1562.65
1562.7	1562.72
1562.7	1563.01
1562.7	1563.11
1562.7	1563.22
1562.7	1562.63
1562.7	1562.8
1562.7	1563.21
1562.7	1562.61
1562.7	1563.25
1562.7	1562.9
1562.7	1562.8
1562.7	1562.8
1562.7	1562.73
1562.7	1563.29
1562.7	1562.81
1562.7	1562.69
1562.7	1562.73
1562.7	1562.68
1562.7	1562.76
1562.7	1562.63
1562.7	1562.71
1562.7	1563.04
1562.71	1562.76
1562.71	1562.71
1562.71	1563.95
1562.71	1562.84
1562.71	1562.74
1562.71	1562.61
1562.71	1562.66
1562.71	1562.84
1562.71	1562.95
1562.71	1562.81
1562.71	1562.69
1562.71	1562.79
1562.71	1562.84
1562.71	1562.72
1562.71	1562.7
1562.71	1562.69
1562.71	1562.73
1562.71	1562.61
1562.71	1562.87
1562.71	1562.85
1562.71	1562.86
1562.71	1562.72
1562.71	1562.98
1562.71	1562.83
1562.71	1562.69
1562.71	1562.82
1562.71	1562.87
1562.71	1562.71
1562.71	1562.67
1562.71	1562.63
1562.71	1562.72
1562.71	1562.79
1562.71	1562.96
1562.71	1562.78
1562.71	1562.68
1562.71	1563.28
1562.71	1563.5
1562.71	1563.09
1562.71	1562.85
1562.71	1563.07
1562.71	1562.66
1562.71	1562.78
1562.71	1562.73
1562.71	1562.79
1562.71	1563.12
1562.71	1563.09
1562.71	1562.73
1562.71	1562.76
1562.71	1562.9
1562.71	1562.8
1562.71	1562.77
1562.71	1562.71
1562.71	1563.01
1562.72	1562.78
1562.72	1563.04
1562.72	1562.92
1562.72	1563.02
1562.72	1562.94
1562.72	1562.59
1562.72	1562.92
1562.72	1562.76
1562.72	1562.73
1562.72	1563.02
1562.72	1563.02
1562.72	1563.08
1562.72	1562.78
1562.72	1562.7
1562.72	1562.84
1562.72	1562.74
1562.72	1562.74
1562.72	1562.81
1562.72	1562.87
1562.72	1562.77
1562.72	1562.76
1562.72	1562.99
1562.72	1562.79
1562.72	1562.8
1562.72	1562.74
1562.72	1563.04
1562.72	1563.25
1562.72	1562.7
1562.72	1562.69
1562.72	1562.74
1562.72	1562.83
1562.72	1562.74
1562.72	1562.74
1562.72	1563
1562.72	1563.07
1562.72	1562.68
1562.72	1562.67
1562.72	1562.9
1562.72	1562.69
1562.72	1562.8
1562.72	1562.85
1562.72	1562.71
1562.72	1562.75
1562.72	1562.86
1562.72	1563.21
1562.72	1562.76
1562.72	1562.89
1562.72	1562.86
1562.72	1562.9
1562.72	1562.73
1562.72	1563.66
1562.72	1563
1562.72	1562.71
1562.72	1562.77
1562.72	1562.83
1562.72	1562.81
1562.72	1562.9
1562.72	1562.68
1562.73	1562.93
1562.73	1562.8
1562.73	1563.06
1562.73	1562.69
1562.73	1562.89
1562.73	1562.97
1562.73	1562.83
1562.73	1562.85
1562.73	1562.76
1562.73	1563.07
1562.73	1562.79
1562.73	1562.83
1562.73	1562.65
1562.73	1562.64
1562.73	1562.82
1562.73	1562.71
1562.73	1563.04
1562.73	1562.87
1562.73	1562.97
1562.73	1562.81
1562.73	1562.78
1562.73	1562.83
1562.73	1562.8
1562.73	1562.81
1562.73	1563.19
1562.73	1562.89
1562.73	1562.93
1562.73	1562.87
1562.73	1562.79
1562.73	1562.68
1562.73	1562.72
1562.73	1562.79
1562.73	1562.83
1562.73	1563.28
1562.73	1562.67
1562.73	1562.78
1562.73	1562.73
1562.73	1562.79
1562.73	1562.66
1562.73	1562.8
1562.73	1562.81
1562.73	1562.79
1562.73	1562.7
1562.73	1562.96
1562.73	1562.75
1562.73	1562.72
1562.73	1562.8
1562.73	1563.1
1562.73	1562.69
1562.73	1562.82
1562.73	1562.92
1562.73	1562.77
1562.74	1562.75
1562.74	1562.87
1562.74	1562.77
1562.74	1562.67
1562.74	1562.73
1562.74	1562.83
1562.74	1562.86
1562.74	1562.78
1562.74	1562.95
1562.74	1563
1562.74	1562.93
1562.74	1562.67
1562.74	1562.8
1562.74	1562.81
1562.74	1562.79
1562.74	1562.72
1562.74	1562.73
1562.74	1562.67
1562.74	1562.9
1562.74	1562.63
1562.74	1562.81
1562.74	1563.06
1562.74	1563.04
1562.74	1562.82
1562.74	1562.8
1562.74	1562.9
1562.74	1562.95
1562.74	1562.81
1562.74	1562.78
1562.74	1563.51
1562.74	1562.7
1562.74	1563.3
1562.74	1562.85
1562.74	1562.7
1562.74	1562.74
1562.74	1562.85
1562.74	1562.8
1562.74	1562.79
1562.74	1562.73
1562.74	1562.71
1562.74	1563.16
1562.74	1562.72
1562.74	1563.12
1562.74	1562.76
1562.74	1562.78
1562.74	1562.68
1562.74	1562.69
1562.74	1562.98
1562.74	1562.79
1562.74	1562.88
1562.74	1562.74
1562.74	1562.9
1562.74	1562.68
1562.74	1562.75
1562.74	1562.81
1562.75	1562.8
1562.75	1562.85
1562.75	1562.71
1562.75	1562.73
1562.75	1562.72
1562.75	1562.86
1562.75	1562.72
1562.75	1562.78
1562.75	1562.78
1562.75	1562.82
1562.75	1563.72
1562.75	1562.91
1562.75	1562.79
1562.75	1562.97
1562.75	1562.78
1562.75	1563.28
1562.75	1562.8
1562.75	1563.5
1562.75	1562.81
1562.75	1562.69
1562.75	1562.73
1562.75	1563.26
1562.75	1563.2
1562.75	1562.91
1562.75	1562.8
1562.75	1562.78
1562.75	1563.1
1562.75	1562.84
1562.75	1562.8
1562.75	1562.69
1562.75	1562.73
1562.75	1562.71
1562.75	1562.81
1562.75	1562.69
1562.75	1562.81
1562.75	1562.74
1562.75	1562.96
1562.75	1562.68
1562.75	1562.66
1562.75	1562.78
1562.75	1562.82
1562.75	1562.69
1562.75	1562.83
1562.75	1562.81
1562.75	1562.83
1562.75	1562.97
1562.75	1563
1562.75	1562.84
1562.75	1562.66
1562.75	1563.21
1562.75	1562.89
1562.75	1562.68
1562.75	1562.84
1562.75	1562.74
1562.75	1562.82
1562.75	1562.74
1562.75	1562.77
1562.75	1562.7
1562.76	1563.09
1562.76	1563.5
1562.76	1562.73
1562.76	1562.68
1562.76	1562.8
1562.76	1562.81
1562.76	1562.67
1562.76	1562.82
1562.76	1562.71
1562.76	1562.68
1562.76	1563.45
1562.76	1562.91
1562.76	1562.93
1562.76	1562.8
1562.76	1562.83
1562.76	1562.74
1562.76	1562.79
1562.76	1562.71
1562.76	1563
1562.76	1562.85
1562.76	1562.91
1562.76	1562.7
1562.76	1562.84
1562.76	1562.9
1562.76	1563.07
1562.76	1562.75
1562.76	1563.19
1562.76	1562.71
1562.76	1562.83
1562.76	1562.89
1562.76	1562.76
1562.76	1562.77
1562.76	1563.01
1562.76	1562.79
1562.76	1562.79
1562.76	1562.83
1562.76	1562.79
1562.76	1562.73
1562.76	1562.77
1562.76	1562.81
1562.76	1562.99
1562.76	1563
1562.76	1562.77
1562.76	1562.72
1562.76	1562.75
1562.76	1562.65
1562.76	1562.84
1562.77	1562.72
1562.77	1563.3
1562.77	1562.72
1562.77	1562.78
1562.77	1562.77
1562.77	1562.84
1562.77	1563.2
1562.77	1562.78
1562.77	1562.96
1562.77	1562.67
1562.77	1562.81
1562.77	1562.8
1562.77	1562.88
1562.77	1563.34
1562.77	1562.88
1562.77	1562.84
1562.77	1562.83
1562.77	1562.84
1562.77	1562.76
1562.77	1562.94
1562.77	1562.8
1562.77	1563.21
1562.77	1562.76
1562.77	1562.81
1562.77	1562.84
1562.77	1562.68
1562.77	1563.2
1562.77	1562.8
1562.77	1562.86
1562.77	1562.92
1562.77	1562.79
1562.77	1562.8
1562.77	1562.86
1562.77	1562.94
1562.77	1562.86
1562.77	1562.75
1562.77	1562.76
1562.77	1562.94
1562.77	1562.74
1562.77	1562.83
1562.77	1562.82
1562.77	1562.82
1562.77	1562.71
1562.77	1562.86
1562.77	1563.04
1562.77	1562.65
1562.77	1562.83
1562.77	1562.82
1562.77	1562.8
1562.77	1562.86
1562.77	1562.98
1562.77	1563.07
1562.77	1562.72
1562.77	1562.95
1562.77	1562.85
1562.77	1563.09
1562.77	1562.76
1562.77	1562.8
1562.78	1562.99
1562.78	1562.82
1562.78	1562.85
1562.78	1562.77
1562.78	1562.87
1562.78	1562.78
1562.78	1562.81
1562.78	1562.87
1562.78	1562.81
1562.78	1562.76
1562.78	1562.75
1562.78	1562.71
1562.78	1562.9
1562.78	1562.95
1562.78	1562.66
1562.78	1562.93
1562.78	1562.85
1562.78	1562.88
1562.78	1562.77
1562.78	1562.91
1562.78	1562.8
1562.78	1562.72
1562.78	1563.43
1562.78	1562.93
1562.78	1562.73
1562.78	1562.94
1562.78	1563.02
1562.78	1562.8
1562.78	1562.81
1562.78	1562.99
1562.78	1562.76
1562.78	1562.95
1562.78	1562.76
1562.78	1562.91
1562.78	1562.71
1562.78	1562.88
1562.78	1562.92
1562.78	1562.72
1562.78	1562.72
1562.78	1562.76
1562.78	1562.79
1562.78	1562.71
1562.78	1562.98
1562.78	1563.02
1562.78	1562.79
1562.78	1563.12
1562.78	1562.69
1562.78	1562.86
1562.78	1562.85
1562.78	1562.87
1562.78	1562.74
1562.78	1562.82
1562.78	1562.71
1562.78	1562.97
1562.78	1562.71
1562.78	1562.74
1562.79	1562.72
1562.79	1562.85
1562.79	1562.74
1562.79	1562.8
1562.79	1562.97
1562.79	1562.95
1562.79	1562.85
1562.79	1562.8
1562.79	1563.29
1562.79	1562.83
1562.79	1562.7
1562.79	1562.82
1562.79	1562.87
1562.79	1562.81
1562.79	1562.96
1562.79	1562.82
1562.79	1562.87
1562.79	1562.83
1562.79	1563.06
1562.79	1562.94
1562.79	1562.92
1562.79	1563.07
1562.79	1562.86
1562.79	1562.81
1562.79	1562.72
1562.79	1562.85
1562.79	1562.88
1562.79	1562.81
1562.79	1562.77
1562.79	1563.02
1562.79	1562.95
1562.79	1563.04
1562.79	1563.22
1562.79	1562.76
1562.79	1562.8
1562.79	1562.87
1562.79	1563.09
1562.79	1562.84
1562.79	1562.93
1562.79	1562.65
1562.79	1562.7
1562.79	1562.79
1562.79	1562.82
1562.79	1562.8
1562.79	1562.84
1562.8	1562.91
1562.8	1562.93
1562.8	1562.76
1562.8	1562.77
1562.8	1562.8
1562.8	1562.84
1562.8	1563.14
1562.8	1562.76
1562.8	1562.85
1562.8	1562.96
1562.8	1562.96
1562.8	1562.85
1562.8	1562.91
1562.8	1562.95
1562.8	1562.85
1562.8	1563.06
1562.8	1562.77
1562.8	1563.09
1562.8	1563.58
1562.8	1562.88
1562.8	1562.83
1562.8	1562.75
1562.8	1562.81
1562.8	1562.71
1562.8	1562.88
1562.8	1562.82
1562.8	1562.69
1562.8	1563.19
1562.8	1562.93
1562.8	1562.95
1562.8	1562.79
1562.8	1563.4
1562.8	1562.74
1562.8	1562.79
1562.8	1562.71
1562.8	1562.75
1562.8	1562.77
1562.8	1562.77
1562.8	1562.93
1562.8	1562.89
1562.8	1562.74
1562.8	1562.78
1562.8	1562.91
1562.8	1562.88
1562.8	1562.88
1562.8	1562.89
1562.8	1562.94
1562.8	1562.83
1562.8	1562.82
1562.8	1562.81
1562.8	1562.83
1562.8	1562.74
1562.8	1562.9
1562.8	1562.73
1562.8	1562.88
1562.8	1562.82
1562.8	1563.13
1562.8	1562.86
1562.8	1562.78
1562.8	1562.87
1562.8	1562.9
1562.8	1563.24
1562.8	1562.8
1562.8	1562.72
1562.8	1562.88
1562.8	1562.84
1562.8	1562.75
1562.8	1562.9
1562.8	1563.21
1562.8	1562.87
1562.8	1562.97
1562.8	1562.79
1562.8	1562.8
1562.8	1562.72
1562.8	1562.81
1562.81	1562.88
1562.81	1563.08
1562.81	1562.91
1562.81	1562.86
1562.81	1562.89
1562.81	1562.98
1562.81	1563.02
1562.81	1562.76
1562.81	1562.95
1562.81	1562.91
1562.81	1563
1562.81	1562.98
1562.81	1562.81
1562.81	1562.81
1562.81	1562.76
1562.81	1562.74
1562.81	1562.88
1562.81	1562.91
1562.81	1563.16
1562.81	1562.88
1562.81	1562.8
1562.81	1562.79
1562.81	1562.82
1562.81	1562.89
1562.81	1562.92
1562.81	1562.86
1562.81	1562.95
1562.81	1562.77
1562.81	1562.67
1562.81	1562.86
1562.81	1562.81
1562.81	1562.84
1562.81	1562.86
1562.81	1562.9
1562.81	1562.9
1562.81	1562.74
1562.81	1562.76
1562.81	1562.76
1562.81	1562.77
1562.81	1563.01
1562.81	1562.99
1562.81	1562.83
1562.81	1562.77
1562.81	1562.77
1562.81	1562.79
1562.81	1562.8
1562.81	1562.8
1562.81	1562.7
1562.81	1562.74
1562.81	1563.33
1562.81	1562.93
1562.81	1562.86
1562.81	1562.66
1562.81	1562.93
1562.81	1562.77
1562.81	1562.79
1562.81	1562.97
1562.81	1562.77
1562.81	1562.85
1562.81	1562.76
1562.81	1562.78
1562.81	1562.92
1562.81	1562.86
1562.81	1562.99
1562.82	1562.84
1562.82	1562.91
1562.82	1563.1
1562.82	1562.73
1562.82	1562.82
1562.82	1563.01
1562.82	1562.92
1562.82	1562.78
1562.82	1562.92
1562.82	1563.01
1562.82	1562.8
1562.82	1562.89
1562.82	1562.86
1562.82	1562.93
1562.82	1562.79
1562.82	1563.27
1562.82	1562.78
1562.82	1563.11
1562.82	1562.8
1562.82	1562.8
1562.82	1562.87
1562.82	1562.92
1562.82	1562.89
1562.82	1563.09
1562.82	1562.83
1562.82	1562.93
1562.82	1563.18
1562.82	1562.85
1562.82	1562.85
1562.82	1562.87
1562.82	1562.92
1562.82	1562.73
1562.82	1562.74
1562.82	1562.79
1562.82	1562.86
1562.82	1562.99
1562.82	1562.96
1562.82	1562.91
1562.82	1562.85
1562.82	1563.03
1562.82	1562.98
1562.82	1562.8
1562.82	1562.71
1562.82	1562.95
1562.82	1562.93
1562.82	1562.87
1562.82	1562.8
1562.82	1563
1562.82	1562.92
1562.82	1562.86
1562.82	1562.78
1562.82	1562.76
1562.82	1562.9
1562.82	1562.93
1562.82	1562.82
1562.82	1562.72
1562.82	1562.71
1562.82	1562.91
1562.82	1562.92
1562.82	1562.96
1562.82	1562.94
1562.82	1562.85
1562.82	1562.73
1562.82	1562.88
1562.82	1562.92
1562.83	1563.05
1562.83	1562.84
1562.83	1562.89
1562.83	1563.02
1562.83	1563.02
1562.83	1562.84
1562.83	1562.95
1562.83	1563.19
1562.83	1562.83
1562.83	1562.82
1562.83	1562.87
1562.83	1562.89
1562.83	1562.83
1562.83	1562.83
1562.83	1562.88
1562.83	1562.91
1562.83	1562.84
1562.83	1563.01
1562.83	1562.73
1562.83	1562.87
1562.83	1562.77
1562.83	1562.87
1562.83	1562.82
1562.83	1562.82
1562.83	1563.33
1562.83	1562.94
1562.83	1563.08
1562.83	1562.8
1562.83	1562.78
1562.83	1562.83
1562.83	1562.8
1562.83	1563.6
1562.83	1563.01
1562.83	1562.68
1562.83	1562.84
1562.83	1562.82
1562.83	1563.07
1562.83	1562.91
1562.83	1562.85
1562.83	1562.94
1562.83	1562.72
1562.83	1562.99
1562.83	1562.95
1562.83	1562.95
1562.83	1562.8
1562.83	1563.12
1562.83	1563.36
1562.83	1562.94
1562.83	1562.79
1562.83	1562.84
1562.83	1563.07
1562.83	1562.94
1562.83	1562.9
1562.83	1563.02
1562.83	1562.79
1562.83	1562.9
1562.83	1562.91
1562.83	1562.89
1562.83	1562.83
1562.83	1563.22
1562.83	1562.89
1562.83	1562.87
1562.83	1562.83
1562.83	1562.9
1562.83	1562.75
1562.83	1562.87
1562.83	1562.9
1562.83	1563.19
1562.83	1562.84
1562.83	1562.88
1562.83	1562.89
1562.83	1562.75
1562.83	1562.85
1562.83	1562.88
1562.83	1562.93
1562.83	1563.98
1562.83	1562.93
1562.83	1562.81
1562.83	1562.95
1562.84	1562.89
1562.84	1562.91
1562.84	1563.79
1562.84	1562.91
1562.84	1562.92
1562.84	1562.8
1562.84	1562.77
1562.84	1563.03
1562.84	1562.85
1562.84	1562.79
1562.84	1562.9
1562.84	1562.84
1562.84	1562.99
1562.84	1562.81
1562.84	1562.83
1562.84	1562.61
1562.84	1562.83
1562.84	1562.82
1562.84	1562.87
1562.84	1563.08
1562.84	1562.81
1562.84	1562.85
1562.84	1563.58
1562.84	1562.74
1562.84	1562.92
1562.84	1562.98
1562.84	1562.89
1562.84	1562.87
1562.84	1562.8
1562.84	1562.77
1562.84	1562.98
1562.84	1562.8
1562.84	1562.93
1562.84	1563.03
1562.84	1562.89
1562.84	1562.95
1562.84	1562.84
1562.84	1562.97
1562.84	1562.82
1562.84	1562.88
1562.84	1562.8
1562.84	1562.7
1562.84	1562.71
1562.84	1562.88
1562.84	1563.41
1562.84	1562.98
1562.84	1562.96
1562.84	1562.83
1562.84	1562.82
1562.84	1562.95
1562.84	1562.84
1562.84	1563.12
1562.84	1562.78
1562.84	1562.83
1562.84	1562.83
1562.84	1562.84
1562.84	1563.07
1562.84	1562.86
1562.84	1562.77
1562.84	1562.9
1562.84	1562.88
1562.84	1562.89
1562.84	1563.14
1562.84	1562.72
1562.84	1562.9
1562.84	1562.81
1562.84	1562.92
1562.84	1562.77
1562.84	1562.89
1562.84	1562.73
1562.84	1562.84
1562.84	1562.74
1562.84	1562.86
1562.84	1563.02
1562.84	1562.84
1562.84	1562.89
1562.85	1562.84
1562.85	1563.05
1562.85	1562.83
1562.85	1562.8
1562.85	1562.95
1562.85	1563.01
1562.85	1562.93
1562.85	1562.81
1562.85	1563.08
1562.85	1562.75
1562.85	1562.81
1562.85	1563.1
1562.85	1562.89
1562.85	1563.09
1562.85	1562.84
1562.85	1562.85
1562.85	1562.83
1562.85	1562.96
1562.85	1562.92
1562.85	1562.94
1562.85	1562.9
1562.85	1562.95
1562.85	1563.28
1562.85	1562.87
1562.85	1562.87
1562.85	1563.06
1562.85	1562.81
1562.85	1562.78
1562.85	1562.82
1562.85	1563.1
1562.85	1562.86
1562.85	1562.66
1562.85	1562.65
1562.85	1562.91
1562.85	1562.92
1562.85	1562.8
1562.85	1562.92
1562.85	1562.88
1562.85	1562.77
1562.85	1562.93
1562.85	1563.1
1562.85	1562.75
1562.85	1562.93
1562.85	1562.89
1562.85	1562.86
1562.85	1562.98
1562.85	1562.75
1562.85	1563.01
1562.85	1562.86
1562.85	1562.87
1562.85	1562.87
1562.85	1563.18
1562.85	1562.93
1562.85	1562.87
1562.85	1562.88
1562.85	1562.9
1562.85	1562.9
1562.85	1562.74
1562.85	1562.84
1562.85	1563
1562.85	1562.9
1562.85	1562.9
1562.85	1562.87
1562.85	1562.83
1562.85	1562.76
1562.85	1562.89
1562.85	1562.85
1562.85	1562.89
1562.85	1562.9
1562.85	1562.82
1562.85	1562.96
1562.85	1562.98
1562.85	1562.8
1562.85	1562.97
1562.85	1562.78
1562.85	1562.87
1562.86	1562.83
1562.86	1562.76
1562.86	1562.95
1562.86	1562.85
1562.86	1562.84
1562.86	1562.77
1562.86	1562.92
1562.86	1563.62
1562.86	1562.8
1562.86	1562.77
1562.86	1562.88
1562.86	1562.87
1562.86	1562.78
1562.86	1563.05
1562.86	1563.14
1562.86	1563.01
1562.86	1562.92
1562.86	1563.09
1562.86	1563.25
1562.86	1563.06
1562.86	1563.24
1562.86	1563.08
1562.86	1562.86
1562.86	1563.03
1562.86	1562.98
1562.86	1562.78
1562.86	1562.83
1562.86	1562.93
1562.86	1562.93
1562.86	1563.15
1562.86	1562.92
1562.86	1562.84
1562.86	1562.82
1562.86	1562.87
1562.86	1562.79
1562.86	1562.87
1562.86	1562.89
1562.86	1563
1562.86	1562.83
1562.86	1562.98
1562.86	1562.77
1562.86	1562.74
1562.86	1562.79
1562.86	1563.05
1562.86	1563.05
1562.86	1562.81
1562.86	1562.94
1562.86	1562.88
1562.86	1563.07
1562.86	1562.91
1562.86	1562.95
1562.86	1563.05
1562.86	1562.8
1562.86	1563.07
1562.86	1563.02
1562.86	1562.8
1562.86	1562.93
1562.86	1562.94
1562.86	1562.95
1562.86	1562.96
1562.86	1562.85
1562.86	1562.81
1562.86	1563.18
1562.86	1562.92
1562.86	1563.04
1562.86	1562.84
1562.87	1562.91
1562.87	1562.92
1562.87	1562.84
1562.87	1562.95
1562.87	1562.86
1562.87	1562.71
1562.87	1562.84
1562.87	1562.95
1562.87	1562.8
1562.87	1563.19
1562.87	1563.3
1562.87	1562.81
1562.87	1562.83
1562.87	1562.93
1562.87	1563.05
1562.87	1562.8
1562.87	1563.18
1562.87	1562.95
1562.87	1562.83
1562.87	1563
1562.87	1562.88
1562.87	1562.88
1562.87	1563.44
1562.87	1563.03
1562.87	1562.92
1562.87	1563.13
1562.87	1562.93
1562.87	1562.83
1562.87	1562.89
1562.87	1562.8
1562.87	1562.95
1562.87	1562.94
1562.87	1563.17
1562.87	1562.82
1562.87	1562.79
1562.87	1562.84
1562.87	1562.85
1562.87	1562.9
1562.87	1562.85
1562.87	1562.83
1562.87	1562.89
1562.87	1562.77
1562.87	1562.86
1562.87	1562.94
1562.87	1562.97
1562.87	1563
1562.87	1563.09
1562.87	1563
1562.87	1562.98
1562.87	1563.04
1562.87	1562.95
1562.87	1562.94
1562.87	1562.91
1562.87	1562.96
1562.87	1562.89
1562.87	1562.87
1562.88	1562.96
1562.88	1563.23
1562.88	1562.98
1562.88	1562.73
1562.88	1562.88
1562.88	1562.88
1562.88	1562.92
1562.88	1562.96
1562.88	1562.86
1562.88	1563.08
1562.88	1562.88
1562.88	1562.96
1562.88	1562.89
1562.88	1562.85
1562.88	1562.84
1562.88	1562.74
1562.88	1563.01
1562.88	1562.79
1562.88	1562.8
1562.88	1562.89
1562.88	1562.89
1562.88	1562.85
1562.88	1562.94
1562.88	1563.06
1562.88	1562.87
1562.88	1562.98
1562.88	1562.97
1562.88	1562.83
1562.88	1562.8
1562.88	1562.91
1562.88	1563.03
1562.88	1563.05
1562.88	1562.91
1562.88	1562.91
1562.88	1562.88
1562.88	1562.89
1562.88	1562.98
1562.88	1563.12
1562.88	1562.88
1562.88	1562.82
1562.88	1563.2
1562.88	1563.03
1562.88	1562.95
1562.88	1562.96
1562.88	1562.87
1562.88	1562.91
1562.88	1563.17
1562.88	1562.71
1562.88	1562.82
1562.88	1563.05
1562.88	1562.88
1562.88	1562.89
1562.88	1562.83
1562.88	1562.84
1562.88	1562.86
1562.88	1563.34
1562.88	1562.87
1562.88	1562.85
1562.88	1562.96
1562.88	1562.84
1562.88	1562.81
1562.88	1562.88
1562.88	1562.87
1562.89	1562.82
1562.89	1563.03
1562.89	1562.91
1562.89	1562.79
1562.89	1562.85
1562.89	1562.95
1562.89	1563.39
1562.89	1562.91
1562.89	1563.16
1562.89	1562.87
1562.89	1562.97
1562.89	1562.84
1562.89	1563.28
1562.89	1563.37
1562.89	1563
1562.89	1562.89
1562.89	1563.21
1562.89	1562.89
1562.89	1563.07
1562.89	1562.76
1562.89	1562.88
1562.89	1562.9
1562.89	1562.78
1562.89	1562.83
1562.89	1563.05
1562.89	1563.02
1562.89	1562.87
1562.89	1562.9
1562.89	1563.01
1562.89	1562.85
1562.89	1562.95
1562.89	1562.83
1562.89	1562.91
1562.89	1563.09
1562.89	1562.81
1562.89	1563.06
1562.89	1562.96
1562.89	1562.91
1562.89	1562.67
1562.89	1563.15
1562.89	1562.77
1562.89	1562.84
1562.89	1562.85
1562.89	1562.93
1562.89	1563.04
1562.89	1562.83
1562.89	1563.08
1562.89	1563.1
1562.89	1562.95
1562.89	1562.88
1562.89	1563.1
1562.89	1562.82
1562.89	1563.01
1562.89	1563.15
1562.89	1562.99
1562.89	1563.31
1562.89	1562.93
1562.89	1562.94
1562.89	1562.88
1562.89	1562.82
1562.89	1562.94
1562.89	1562.88
1562.89	1562.84
1562.89	1562.97
1562.89	1562.84
1562.89	1563.16
1562.89	1562.91
1562.89	1563.03
1562.89	1563.08
1562.89	1562.98
1562.89	1562.92
1562.89	1562.73
1562.89	1562.94
1562.89	1562.86
1562.89	1563.07
1562.89	1562.95
1562.89	1562.85
1562.89	1562.9
1562.89	1562.92
1562.89	1562.83
1562.9	1563.06
1562.9	1562.87
1562.9	1562.89
1562.9	1562.96
1562.9	1562.96
1562.9	1562.84
1562.9	1562.82
1562.9	1562.94
1562.9	1562.93
1562.9	1563.09
1562.9	1562.96
1562.9	1562.86
1562.9	1563.05
1562.9	1562.9
1562.9	1563.02
1562.9	1563.01
1562.9	1562.9
1562.9	1563
1562.9	1562.86
1562.9	1562.75
1562.9	1562.91
1562.9	1562.8
1562.9	1563.03
1562.9	1562.89
1562.9	1562.97
1562.9	1562.83
1562.9	1562.88
1562.9	1562.94
1562.9	1562.8
1562.9	1563.03
1562.9	1562.89
1562.9	1562.95
1562.9	1562.86
1562.9	1562.86
1562.9	1562.86
1562.9	1562.84
1562.9	1562.89
1562.9	1563.11
1562.9	1562.94
1562.9	1563.06
1562.9	1563.05
1562.9	1562.96
1562.9	1562.89
1562.9	1562.81
1562.9	1562.87
1562.9	1562.87
1562.9	1562.83
1562.9	1562.91
1562.9	1562.92
1562.9	1563.12
1562.9	1562.74
1562.9	1562.97
1562.9	1562.9
1562.9	1562.99
1562.9	1562.83
1562.9	1562.92
1562.9	1562.89
1562.9	1562.89
1562.9	1562.92
1562.9	1562.81
1562.9	1563.01
1562.9	1562.76
1562.9	1563.04
1562.9	1562.93
1562.9	1562.97
1562.9	1562.98
1562.9	1563.02
1562.9	1562.86
1562.9	1562.83
1562.9	1562.9
1562.9	1562.9
1562.9	1563.08
1562.9	1563.09
1562.91	1563.02
1562.91	1562.98
1562.91	1562.87
1562.91	1562.87
1562.91	1562.92
1562.91	1562.91
1562.91	1562.94
1562.91	1562.81
1562.91	1562.82
1562.91	1562.89
1562.91	1562.94
1562.91	1562.97
1562.91	1562.89
1562.91	1562.88
1562.91	1562.94
1562.91	1562.87
1562.91	1563.05
1562.91	1562.86
1562.91	1562.8
1562.91	1562.93
1562.91	1562.86
1562.91	1562.79
1562.91	1562.88
1562.91	1562.86
1562.91	1562.99
1562.91	1563.09
1562.91	1562.96
1562.91	1563.18
1562.91	1562.88
1562.91	1562.78
1562.91	1562.9
1562.91	1563.87
1562.91	1562.92
1562.91	1562.83
1562.91	1563.68
1562.91	1563
1562.91	1562.93
1562.91	1562.93
1562.91	1563.09
1562.91	1562.94
1562.91	1562.86
1562.91	1562.94
1562.91	1562.87
1562.91	1562.96
1562.91	1562.96
1562.91	1562.91
1562.91	1563.22
1562.91	1562.9
1562.91	1563.03
1562.91	1562.9
1562.91	1562.94
1562.91	1562.83
1562.91	1563.01
1562.91	1562.94
1562.91	1562.97
1562.91	1562.91
1562.91	1563.02
1562.91	1562.91
1562.91	1562.92
1562.91	1562.99
1562.91	1562.87
1562.91	1562.95
1562.91	1562.81
1562.91	1562.95
1562.91	1562.84
1562.91	1562.81
1562.91	1562.98
1562.91	1562.71
1562.91	1563.01
1562.91	1563.06
1562.91	1562.96
1562.91	1562.82
1562.91	1562.94
1562.91	1562.9
1562.91	1562.83
1562.91	1563.33
1562.91	1562.87
1562.91	1562.92
1562.92	1562.88
1562.92	1562.93
1562.92	1563.02
1562.92	1562.88
1562.92	1562.97
1562.92	1562.82
1562.92	1562.87
1562.92	1563.03
1562.92	1562.94
1562.92	1562.91
1562.92	1562.86
1562.92	1562.94
1562.92	1563.53
1562.92	1562.87
1562.92	1562.86
1562.92	1562.8
1562.92	1562.96
1562.92	1562.96
1562.92	1562.96
1562.92	1562.96
1562.92	1562.87
1562.92	1562.99
1562.92	1562.88
1562.92	1562.9
1562.92	1562.93
1562.92	1562.99
1562.92	1563
1562.92	1563.11
1562.92	1562.9
1562.92	1562.89
1562.92	1562.85
1562.92	1562.84
1562.92	1562.97
1562.92	1562.88
1562.92	1562.89
1562.92	1562.9
1562.92	1562.76
1562.92	1562.91
1562.92	1562.87
1562.92	1562.9
1562.92	1562.85
1562.92	1562.82
1562.92	1562.82
1562.92	1563.05
1562.92	1562.96
1562.92	1562.97
1562.92	1562.89
1562.92	1562.93
1562.92	1563.06
1562.92	1562.86
1562.92	1562.84
1562.92	1563.12
1562.92	1562.84
1562.92	1562.77
1562.92	1562.99
1562.92	1562.96
1562.92	1562.84
1562.92	1562.99
1562.92	1562.89
1562.92	1562.94
1562.92	1562.97
1562.92	1562.78
1562.92	1562.93
1562.92	1562.94
1562.92	1562.93
1562.92	1563.17
1562.92	1563
1562.92	1562.9
1562.92	1562.91
1562.92	1562.82
1562.92	1562.89
1562.92	1562.96
1562.92	1562.94
1562.92	1562.94
1562.92	1563.51
1562.92	1562.9
1562.92	1562.95
1562.92	1562.82
1562.92	1562.78
1562.92	1562.87
1562.92	1563.01
1562.92	1562.97
1562.92	1562.92
1562.92	1563.06
1562.92	1563.34
1562.92	1563.1
1562.92	1563.07
1562.92	1562.85
1562.92	1562.81
1562.92	1562.96
1562.92	1562.98
1562.92	1562.97
1562.93	1562.78
1562.93	1563.22
1562.93	1562.91
1562.93	1563.14
1562.93	1562.95
1562.93	1563.12
1562.93	1563.02
1562.93	1562.99
1562.93	1563.04
1562.93	1562.97
1562.93	1562.84
1562.93	1562.99
1562.93	1562.75
1562.93	1563.21
1562.93	1563.17
1562.93	1562.87
1562.93	1562.92
[truncated: 8,502 more rows]

## Sheet: Fig3d_Lambda3
Input Parameters Inference - 4 seeds - Lambda_3
Seed wavelength (nm)	Seed wavelength - ANN predicted (nm)
1562.58	1563.75
1562.58	1562.89
1562.58	1562.96
1562.59	1562.75
1562.61	1563.04
1562.62	1562.93
1562.62	1563.22
1562.63	1562.96
1562.63	1562.8
1562.63	1562.79
1562.64	1562.97
1562.65	1562.96
1562.65	1562.86
1562.65	1563.6
1562.65	1563.08
1562.65	1562.78
1562.65	1562.73
1562.65	1563.07
1562.65	1563.39
1562.66	1563.09
1562.66	1563.23
1562.66	1562.91
1562.67	1563.44
1562.67	1562.86
1562.67	1562.92
1562.67	1563.16
1562.67	1563.05
1562.67	1562.84
1562.68	1562.71
1562.68	1562.87
1562.68	1562.91
1562.69	1562.85
1562.69	1562.71
1562.7	1562.86
1562.7	1563.19
1562.7	1562.88
1562.7	1562.75
1562.7	1563.13
1562.7	1562.89
1562.71	1562.89
1562.71	1562.89
1562.71	1563.17
1562.71	1562.79
1562.71	1562.84
1562.71	1562.99
1562.72	1562.87
1562.72	1562.84
1562.72	1562.9
1562.72	1563.06
1562.72	1562.99
1562.73	1563.06
1562.73	1563.16
1562.73	1562.86
1562.73	1562.97
1562.73	1563.1
1562.73	1563.06
1562.73	1563.06
1562.73	1563.07
1562.73	1562.75
1562.73	1563
1562.73	1563.12
1562.74	1563.25
1562.74	1562.69
1562.74	1562.94
1562.74	1562.89
1562.74	1563.1
1562.74	1562.81
1562.74	1562.78
1562.74	1562.97
1562.75	1562.85
1562.75	1562.78
1562.75	1563.12
1562.75	1562.99
1562.75	1562.94
1562.75	1562.84
1562.75	1562.85
1562.75	1562.86
1562.75	1562.86
1562.75	1563.18
1562.76	1563.3
1562.76	1563.43
1562.76	1562.72
1562.76	1563.26
1562.76	1562.9
1562.76	1562.81
1562.76	1563.44
1562.76	1562.93
1562.76	1562.97
1562.76	1562.92
1562.77	1563.35
1562.77	1563.06
1562.77	1562.82
1562.77	1563.5
1562.77	1563.18
1562.78	1562.84
1562.78	1563.1
1562.78	1562.98
1562.78	1563.4
1562.78	1563.06
1562.78	1563.09
1562.79	1563.19
1562.79	1563.06
1562.79	1562.9
1562.79	1562.98
1562.79	1562.93
1562.79	1563.06
1562.79	1562.84
1562.79	1562.94
1562.8	1562.98
1562.8	1563.34
1562.8	1562.93
1562.8	1562.69
1562.8	1562.86
1562.8	1562.9
1562.8	1562.89
1562.8	1563.18
1562.8	1563.09
1562.81	1562.97
1562.81	1563.09
1562.81	1562.88
1562.81	1562.92
1562.81	1563.12
1562.81	1562.86
1562.81	1562.88
1562.81	1562.98
1562.81	1562.85
1562.81	1562.93
1562.81	1562.87
1562.81	1562.85
1562.81	1562.93
1562.81	1563.14
1562.81	1562.78
1562.82	1563.02
1562.82	1562.87
1562.82	1563.01
1562.82	1562.97
1562.82	1563.1
1562.82	1563.02
1562.82	1563.52
1562.82	1563
1562.82	1562.96
1562.82	1563.14
1562.82	1562.78
1562.83	1563.15
1562.83	1562.96
1562.83	1563.06
1562.83	1562.9
1562.83	1563.19
1562.83	1563.1
1562.83	1563.01
1562.83	1562.99
1562.83	1563.02
1562.83	1562.81
1562.83	1562.94
1562.83	1563.34
1562.83	1562.94
1562.84	1562.99
1562.84	1562.95
1562.84	1562.86
1562.84	1562.91
1562.84	1562.96
1562.84	1562.87
1562.84	1562.91
1562.84	1562.94
1562.84	1563.12
1562.84	1563.13
1562.84	1562.91
1562.84	1563.14
1562.84	1563.01
1562.84	1563.21
1562.84	1562.84
1562.84	1563.06
1562.84	1563.26
1562.84	1563.33
1562.85	1562.94
1562.85	1562.94
1562.85	1562.87
1562.85	1563.01
1562.85	1563.02
1562.85	1562.94
1562.85	1563.22
1562.85	1563
1562.85	1562.83
1562.85	1563.08
1562.86	1562.97
1562.86	1562.96
1562.86	1562.95
1562.86	1563.05
1562.86	1562.89
1562.86	1562.97
1562.86	1562.94
1562.86	1563.13
1562.86	1562.9
1562.86	1562.91
1562.86	1562.95
1562.86	1563.41
1562.86	1563.17
1562.86	1562.95
1562.86	1563.11
1562.86	1563.07
1562.87	1563.13
1562.87	1563.21
1562.87	1562.98
1562.87	1562.9
1562.87	1563.3
1562.87	1562.98
1562.87	1563.13
1562.87	1562.97
1562.87	1562.89
1562.87	1562.95
1562.87	1563.13
1562.87	1562.99
1562.87	1563.19
1562.87	1562.99
1562.87	1562.9
1562.87	1562.95
1562.87	1563.03
1562.87	1562.84
1562.87	1562.96
1562.87	1562.81
1562.88	1562.87
1562.88	1562.91
1562.88	1563.03
1562.88	1563.14
1562.88	1562.96
1562.88	1563.47
1562.88	1562.94
1562.88	1562.82
1562.88	1563.05
1562.88	1562.87
1562.88	1563.03
1562.88	1562.94
1562.88	1562.99
1562.88	1563.39
1562.88	1563.09
1562.88	1563.14
1562.88	1562.91
1562.88	1563.01
1562.88	1563.04
1562.88	1562.82
1562.88	1562.95
1562.88	1563.09
1562.89	1562.94
1562.89	1562.76
1562.89	1563.13
1562.89	1563.22
1562.89	1562.91
1562.89	1562.92
1562.89	1563.14
1562.89	1563.14
1562.89	1563.02
1562.89	1562.94
1562.89	1562.98
1562.89	1562.85
1562.89	1562.75
1562.89	1562.88
1562.9	1562.8
1562.9	1562.98
1562.9	1562.93
1562.9	1563.24
1562.9	1563.03
1562.9	1563.13
1562.9	1562.95
1562.9	1562.87
1562.9	1563.01
1562.9	1563.11
1562.9	1562.93
1562.9	1562.85
1562.9	1563.31
1562.9	1562.99
1562.9	1562.94
1562.9	1563.08
1562.9	1563.12
1562.9	1563.34
1562.9	1563.03
1562.9	1562.91
1562.9	1563
1562.9	1562.86
1562.91	1562.91
1562.91	1563
1562.91	1563.13
1562.91	1562.94
1562.91	1563.02
1562.91	1562.94
1562.91	1562.93
1562.91	1563.12
1562.91	1563.13
1562.91	1563.16
1562.91	1562.97
1562.91	1562.92
1562.91	1562.91
1562.91	1562.93
1562.91	1562.99
1562.91	1562.93
1562.92	1563.04
1562.92	1563.52
1562.92	1563.2
1562.92	1562.89
1562.92	1563.24
1562.92	1562.87
1562.92	1562.92
1562.92	1562.88
1562.92	1562.96
1562.92	1563.23
1562.92	1562.9
1562.92	1562.87
1562.92	1562.95
1562.92	1563.24
1562.92	1563.05
1562.92	1562.93
1562.92	1563
1562.93	1562.96
1562.93	1563.07
1562.93	1563.18
1562.93	1563.32
1562.93	1563.21
1562.93	1563.28
1562.93	1563.09
1562.93	1562.93
1562.93	1562.98
1562.93	1562.9
1562.93	1562.93
1562.93	1563.02
1562.93	1563.09
1562.93	1562.87
1562.93	1562.99
1562.93	1562.99
1562.93	1562.98
1562.94	1563.11
1562.94	1562.87
1562.94	1563.06
1562.94	1562.92
1562.94	1563.05
1562.94	1562.92
1562.94	1562.98
1562.94	1562.91
1562.94	1563.03
1562.94	1563.1
1562.94	1562.99
1562.94	1563.26
1562.94	1563.04
1562.94	1563.03
1562.94	1563
1562.94	1563.11
1562.94	1563.34
1562.94	1562.96
1562.94	1563.64
1562.94	1563.09
1562.94	1563.05
1562.94	1563.08
1562.95	1562.98
1562.95	1562.97
1562.95	1562.99
1562.95	1562.94
1562.95	1562.85
1562.95	1563.15
1562.95	1562.86
1562.95	1562.96
1562.95	1563.09
1562.95	1562.9
1562.95	1563.01
1562.96	1562.96
1562.96	1563.05
1562.96	1562.94
1562.96	1562.95
1562.96	1563.11
1562.96	1563.02
1562.96	1563.06
1562.96	1562.99
1562.96	1562.89
1562.96	1563.12
1562.96	1562.91
1562.96	1563.17
1562.96	1562.99
1562.96	1563.13
1562.96	1562.91
1562.96	1562.98
1562.96	1563.03
1562.96	1562.96
1562.96	1563.09
1562.96	1563.08
1562.96	1563.23
1562.96	1562.88
1562.96	1562.89
1562.96	1563.03
1562.96	1563.07
1562.97	1562.98
1562.97	1563.2
1562.97	1562.83
1562.97	1563.34
1562.97	1563.25
1562.97	1563.17
1562.97	1562.93
1562.97	1563.25
1562.97	1563.3
1562.97	1562.95
1562.97	1563.13
1562.97	1563.01
1562.97	1563.08
1562.97	1563.09
1562.97	1562.93
1562.97	1563.02
1562.97	1562.86
1562.97	1562.92
1562.97	1562.92
1562.97	1563.13
1562.97	1563.02
1562.97	1563
1562.97	1563.05
1562.98	1562.91
1562.98	1562.94
1562.98	1563.1
1562.98	1563.24
1562.98	1563.04
1562.98	1563.04
1562.98	1563.48
1562.98	1563.11
1562.98	1562.92
1562.98	1562.92
1562.98	1563.12
1562.98	1563.12
1562.98	1563.16
1562.98	1563.28
1562.98	1562.91
1562.98	1562.97
1562.98	1562.94
1562.98	1562.89
1562.98	1563.34
1562.98	1563.21
1562.98	1562.95
1562.99	1563.04
1562.99	1562.88
1562.99	1563.07
1562.99	1562.86
1562.99	1563.1
1562.99	1563.08
1562.99	1563.01
1562.99	1563.33
1562.99	1563.11
1562.99	1563.22
1562.99	1563.1
1562.99	1563.05
1562.99	1562.98
1562.99	1563.01
1562.99	1562.92
1562.99	1562.96
1562.99	1563.01
1562.99	1562.88
1562.99	1562.89
1562.99	1562.88
1563	1562.97
1563	1563.12
1563	1562.91
1563	1563.23
1563	1563.08
1563	1563.14
1563	1563.06
1563	1563.17
1563	1563.04
1563	1563.07
1563	1563.21
1563	1562.96
1563	1562.93
1563	1563.11
1563	1563.15
1563	1563.01
1563	1563.32
1563	1563.09
1563	1563.15
1563	1562.87
1563	1562.97
1563	1563.52
1563	1563.05
1563	1563.07
1563	1563.05
1563	1563.02
1563	1563.11
1563	1563
1563	1562.99
1563	1562.96
1563	1563.23
1563	1562.86
1563	1563.03
1563	1562.99
1563	1562.97
1563	1563.16
1563	1562.87
1563.01	1562.98
1563.01	1563.32
1563.01	1563.11
1563.01	1563.05
1563.01	1563.13
1563.01	1563.23
1563.01	1563.15
1563.01	1563.36
1563.01	1563.35
1563.01	1562.97
1563.01	1563.51
1563.01	1562.99
1563.01	1563.04
1563.01	1562.98
1563.01	1562.91
1563.01	1563.22
1563.01	1563.02
1563.01	1563.2
1563.01	1563.14
1563.01	1563.04
1563.01	1563.64
1563.01	1563.17
1563.01	1563.17
1563.01	1563.25
1563.01	1563
1563.01	1563.13
1563.01	1563.14
1563.02	1563.06
1563.02	1562.99
1563.02	1562.92
1563.02	1563.2
1563.02	1563.22
1563.02	1563.03
1563.02	1562.98
1563.02	1563.09
1563.02	1563.19
1563.02	1562.98
1563.02	1563.01
1563.02	1563.25
1563.02	1563.11
1563.02	1562.99
1563.02	1563.28
1563.02	1563.04
1563.02	1562.94
1563.02	1563.21
1563.02	1563.19
1563.02	1563
1563.02	1563.14
1563.02	1563.35
1563.02	1563.02
1563.02	1563.06
1563.02	1562.99
1563.02	1563.09
1563.03	1562.91
1563.03	1563.05
1563.03	1563.04
1563.03	1563.05
1563.03	1563.01
1563.03	1563.04
1563.03	1563
1563.03	1563.44
1563.03	1563.03
1563.03	1562.98
1563.03	1563.28
1563.03	1563
1563.03	1562.89
1563.03	1563.16
1563.03	1563.11
1563.03	1563.47
1563.03	1563.01
1563.03	1563.01
1563.03	1563.15
1563.03	1563.11
1563.03	1563.14
1563.03	1562.9
1563.03	1563.01
1563.03	1563.18
1563.03	1563.1
1563.03	1562.98
1563.03	1563.1
1563.03	1563.05
1563.04	1563.1
1563.04	1563.02
1563.04	1563.03
1563.04	1563.14
1563.04	1563
1563.04	1563.02
1563.04	1563.1
1563.04	1562.99
1563.04	1563.05
1563.04	1563.18
1563.04	1563.2
1563.04	1563.11
1563.04	1563.37
1563.04	1563.1
1563.04	1563.39
1563.04	1563.18
1563.04	1563.13
1563.04	1563.05
1563.04	1563.02
1563.04	1563.11
1563.04	1563.14
1563.04	1563.58
1563.04	1563.2
1563.04	1563.07
1563.04	1563.29
1563.04	1563.09
1563.04	1563.01
1563.04	1563.16
1563.04	1563.64
1563.04	1563.15
1563.04	1563.49
1563.04	1563.15
1563.04	1563.11
1563.04	1562.99
1563.05	1563.01
1563.05	1563.27
1563.05	1563.38
1563.05	1563
1563.05	1563.04
1563.05	1563.17
1563.05	1563.02
1563.05	1563.14
1563.05	1563.17
1563.05	1563.1
1563.05	1563.03
1563.05	1562.97
1563.05	1563.15
1563.05	1563.48
1563.05	1563.24
1563.05	1563.12
1563.05	1563.02
1563.05	1562.99
1563.05	1563.31
1563.05	1563.11
1563.05	1563.21
1563.05	1563.1
1563.05	1563.06
1563.05	1563.25
1563.05	1563.4
1563.05	1563.24
1563.05	1563.16
1563.05	1563.1
1563.05	1563.23
1563.05	1563.07
1563.05	1562.9
1563.05	1562.96
1563.05	1563.09
1563.05	1563.11
1563.05	1563.12
1563.05	1563.34
1563.05	1563.11
1563.05	1563.02
1563.05	1562.97
1563.05	1563.13
1563.06	1563.06
1563.06	1563.09
1563.06	1563.15
1563.06	1563.04
1563.06	1563.15
1563.06	1563.19
1563.06	1563.11
1563.06	1563.1
1563.06	1563.06
1563.06	1563.03
1563.06	1563.05
1563.06	1562.96
1563.06	1563
1563.06	1562.94
1563.06	1563.18
1563.06	1563.02
1563.06	1563.51
1563.06	1563.07
1563.06	1563.25
1563.06	1562.98
1563.06	1563.07
1563.06	1563.14
1563.06	1563.02
1563.06	1563
1563.06	1563.2
1563.06	1563.14
1563.06	1563.01
1563.06	1563.44
1563.06	1563.25
1563.06	1563.07
1563.06	1563.07
1563.06	1563.07
1563.07	1563.07
1563.07	1563.14
1563.07	1563.12
1563.07	1563.15
1563.07	1562.94
1563.07	1563.18
1563.07	1563.46
1563.07	1563.23
1563.07	1563
1563.07	1563.04
1563.07	1563.04
1563.07	1563.06
1563.07	1563.2
1563.07	1562.91
1563.07	1563.14
1563.07	1563.24
1563.07	1563.41
1563.07	1563.05
1563.07	1563.28
1563.07	1563.01
1563.07	1562.96
1563.07	1563.17
1563.07	1562.98
1563.07	1563.17
1563.07	1563.06
1563.07	1563.09
1563.07	1563.09
1563.07	1563.15
1563.07	1563.12
1563.07	1563.25
1563.07	1563.01
1563.07	1563.1
1563.07	1563.17
1563.07	1563.24
1563.07	1563.15
1563.07	1563.13
1563.07	1563.23
1563.07	1563.24
1563.08	1563.21
1563.08	1563.14
1563.08	1563.05
1563.08	1563.21
1563.08	1563
1563.08	1563.11
1563.08	1563.36
1563.08	1563.16
1563.08	1563.02
1563.08	1563.14
1563.08	1563.07
1563.08	1563.19
1563.08	1563.31
1563.08	1563.02
1563.08	1563.03
1563.08	1563.37
1563.08	1563.29
1563.08	1563.28
1563.08	1563.27
1563.08	1563.3
1563.08	1563.1
1563.08	1563.05
1563.08	1563.12
1563.08	1563.4
1563.08	1563.09
1563.08	1563.01
1563.08	1563.08
1563.08	1563.14
1563.08	1563.04
1563.09	1563.21
1563.09	1563.2
1563.09	1563.03
1563.09	1563.05
1563.09	1563.2
1563.09	1563.49
1563.09	1563.21
1563.09	1562.96
1563.09	1563.06
1563.09	1563.06
1563.09	1563.25
1563.09	1563.18
1563.09	1563.11
1563.09	1563.33
1563.09	1563.06
1563.09	1563.2
1563.09	1563.03
1563.09	1563.21
1563.09	1563.21
1563.09	1563.34
1563.09	1563.38
1563.09	1563.13
1563.09	1563.21
1563.09	1563.16
1563.09	1563.11
1563.09	1563.08
1563.09	1563.14
1563.09	1563.12
1563.09	1563.14
1563.09	1563.12
1563.09	1563.17
1563.09	1563
1563.09	1563.09
1563.09	1563.2
1563.09	1562.95
1563.09	1563.12
1563.09	1563.08
1563.09	1562.98
1563.09	1563.16
1563.09	1563.11
1563.09	1563.16
1563.09	1563.21
1563.09	1563.15
1563.09	1563.24
1563.09	1563.47
1563.09	1563.29
1563.09	1563.07
1563.09	1562.93
1563.09	1563.08
1563.09	1563.04
1563.1	1563.21
1563.1	1563.05
1563.1	1562.98
1563.1	1563.3
1563.1	1563.31
1563.1	1563.42
1563.1	1563.05
1563.1	1563.05
1563.1	1563.2
1563.1	1563.13
1563.1	1563.21
1563.1	1563.15
1563.1	1562.99
1563.1	1563.2
1563.1	1563.12
1563.1	1563.09
1563.1	1563.27
1563.1	1563.03
1563.1	1563.05
1563.1	1563.27
1563.1	1563.45
1563.1	1563.32
1563.1	1563.22
1563.1	1563.11
1563.1	1563.4
1563.1	1563.09
1563.1	1563.15
1563.1	1563.1
1563.1	1563.11
1563.1	1563.18
1563.1	1563.27
1563.1	1563.23
1563.1	1563.23
1563.1	1563.24
1563.1	1563.23
1563.1	1563.38
1563.1	1563.24
1563.1	1563.19
1563.11	1562.97
1563.11	1563.02
1563.11	1563
1563.11	1563.11
1563.11	1563.16
1563.11	1563.21
1563.11	1563.31
1563.11	1563.12
1563.11	1563.25
1563.11	1563.04
1563.11	1563.3
1563.11	1563.21
1563.11	1563.1
1563.11	1563.07
1563.11	1563.22
1563.11	1563.28
1563.11	1563.21
1563.11	1563.26
1563.11	1563.09
1563.11	1563
1563.11	1562.94
1563.11	1563.21
1563.11	1563.3
1563.11	1563.23
1563.11	1563.37
1563.11	1563.27
1563.11	1563.37
1563.11	1563.03
1563.11	1563.36
1563.11	1563.16
1563.11	1563.21
1563.11	1563.06
1563.11	1563.2
1563.11	1563.07
1563.12	1563.08
1563.12	1563.19
1563.12	1563.21
1563.12	1563.15
1563.12	1563.33
1563.12	1563.16
1563.12	1563.18
1563.12	1563.18
1563.12	1563.16
1563.12	1563.09
1563.12	1563.18
1563.12	1563.19
1563.12	1563.04
1563.12	1563.14
1563.12	1563.08
1563.12	1563.12
1563.12	1563.17
1563.12	1563.19
1563.12	1563.15
1563.12	1563.18
1563.12	1563.13
1563.12	1562.98
1563.12	1563.04
1563.12	1563.29
1563.12	1563.22
1563.12	1563.31
1563.12	1563.19
1563.12	1563.04
1563.12	1563.14
1563.12	1563.11
1563.12	1563.22
1563.12	1563.08
1563.12	1563.23
1563.12	1563.38
1563.12	1563.27
1563.12	1563.23
1563.12	1563.14
1563.12	1562.99
1563.12	1563.25
1563.13	1563.19
1563.13	1563.18
1563.13	1563.13
1563.13	1563.16
1563.13	1563.41
1563.13	1563.26
1563.13	1563.11
1563.13	1563.09
1563.13	1563.2
1563.13	1563.19
1563.13	1563.53
1563.13	1563.26
1563.13	1563.19
1563.13	1563.19
1563.13	1563.43
1563.13	1563.13
1563.13	1563.11
1563.13	1563.36
1563.13	1563.47
1563.13	1563.08
1563.13	1563.23
1563.13	1563.31
1563.13	1563.23
1563.13	1563.12
1563.13	1563.04
1563.13	1563.03
1563.13	1563.06
1563.13	1562.98
1563.13	1563.13
1563.13	1563.18
1563.13	1563.12
1563.13	1563.16
1563.13	1563.19
1563.14	1563.1
1563.14	1563.14
1563.14	1563.19
1563.14	1563.11
1563.14	1563.14
1563.14	1563.09
1563.14	1563.08
1563.14	1563.1
1563.14	1563.16
1563.14	1563.1
1563.14	1562.98
1563.14	1563.28
1563.14	1563.12
1563.14	1563.18
1563.14	1563.21
1563.14	1563.13
1563.14	1563.24
1563.14	1563.27
1563.14	1563.01
1563.14	1563.05
1563.14	1563.24
1563.14	1563.18
1563.14	1563.13
1563.14	1563.09
1563.14	1563.15
1563.14	1563.19
1563.14	1563.15
1563.14	1563.07
1563.14	1563.28
1563.14	1563.16
1563.14	1563.14
1563.14	1563
1563.14	1563.27
1563.14	1563.17
1563.14	1563.14
1563.14	1563.24
1563.14	1563.29
1563.14	1563.04
1563.14	1563.1
1563.14	1562.76
1563.15	1563.14
1563.15	1563.35
1563.15	1563.08
1563.15	1563.27
1563.15	1563.08
1563.15	1563.06
1563.15	1563.07
1563.15	1563.31
1563.15	1563.18
1563.15	1563.31
1563.15	1563.2
1563.15	1563.11
1563.15	1563.31
1563.15	1563.16
1563.15	1563.25
1563.15	1563.04
1563.15	1563.2
1563.15	1563.22
1563.15	1563.19
1563.15	1563.06
1563.15	1563.3
1563.15	1563.04
1563.15	1563.15
1563.15	1563.25
1563.15	1563.19
1563.15	1563.36
1563.15	1562.91
1563.15	1563.32
1563.15	1563.13
1563.15	1563.09
1563.15	1563.05
1563.15	1563.15
1563.15	1563.18
1563.15	1563.44
1563.15	1563.11
1563.15	1563.31
1563.15	1563.2
1563.15	1563.04
1563.15	1563.22
1563.15	1563.22
1563.15	1563.32
1563.15	1563.17
1563.15	1563.2
1563.15	1563.19
1563.15	1563.55
1563.15	1563.23
1563.15	1563.4
1563.15	1563.31
1563.15	1563.21
1563.15	1563.2
1563.15	1563.25
1563.15	1563.04
1563.15	1563.43
1563.16	1563.17
1563.16	1563.36
1563.16	1563.17
1563.16	1563.26
1563.16	1563.09
1563.16	1563.14
1563.16	1563.28
1563.16	1563.05
1563.16	1563.15
1563.16	1563.22
1563.16	1563.26
1563.16	1563.22
1563.16	1562.97
1563.16	1563.31
1563.16	1563.36
1563.16	1563.13
1563.16	1563.21
1563.16	1563.21
1563.16	1563.21
1563.16	1563.24
1563.16	1563.1
1563.16	1563.24
1563.16	1563.17
1563.16	1563.17
1563.16	1563.08
1563.16	1563.27
1563.16	1563.25
1563.16	1563.09
1563.16	1563.48
1563.16	1563.25
1563.16	1563.37
1563.16	1563.52
1563.16	1563.37
1563.16	1563.22
1563.16	1563.18
1563.16	1563.32
1563.16	1563.51
1563.16	1563.11
1563.16	1563.07
1563.16	1563.12
1563.16	1563.19
1563.16	1563.05
1563.16	1563.17
1563.16	1563.33
1563.16	1563.1
1563.17	1563.26
1563.17	1563.26
1563.17	1563.17
1563.17	1563.15
1563.17	1563.26
1563.17	1563.17
1563.17	1563.19
1563.17	1563.26
1563.17	1563.17
1563.17	1563.25
1563.17	1563.36
1563.17	1563.24
1563.17	1563.67
1563.17	1563.22
1563.17	1563.07
1563.17	1563.26
1563.17	1563.13
1563.17	1563.21
1563.17	1563.1
1563.17	1563.51
1563.17	1563.19
1563.17	1563.11
1563.17	1563.17
1563.17	1563.15
1563.17	1563.19
1563.17	1563.13
1563.17	1563.46
1563.17	1563.3
1563.17	1563.26
1563.17	1563.28
1563.17	1563.19
1563.17	1563.07
1563.17	1563.19
1563.17	1563.12
1563.17	1563.24
1563.17	1563.17
1563.17	1563.16
1563.17	1563.54
1563.17	1563.29
1563.17	1563.24
1563.17	1563.52
1563.17	1563.25
1563.17	1563.22
1563.17	1563.23
1563.17	1563.21
1563.17	1563.42
1563.17	1563.24
1563.18	1563.24
1563.18	1563.31
1563.18	1563.27
1563.18	1563.32
1563.18	1563.21
1563.18	1563.03
1563.18	1563.22
1563.18	1563.23
1563.18	1563.53
1563.18	1563.24
1563.18	1563.2
1563.18	1563.2
1563.18	1563.21
1563.18	1563.33
1563.18	1563.27
1563.18	1563.17
1563.18	1563.31
1563.18	1563.33
1563.18	1563.23
1563.18	1563.21
1563.18	1563.45
1563.18	1563.32
1563.18	1563.31
1563.18	1563.38
1563.18	1563.31
1563.18	1563.14
1563.18	1563.24
1563.18	1563.19
1563.18	1563.12
1563.18	1563.09
1563.18	1563.17
1563.18	1563.22
1563.18	1563.3
1563.18	1563.07
1563.18	1563.17
1563.18	1563.24
1563.18	1563.24
1563.18	1563.27
1563.18	1563.29
1563.18	1563.52
1563.18	1563.14
1563.18	1563.24
1563.18	1563.31
1563.18	1563.33
1563.18	1563.18
1563.18	1563.21
1563.18	1563.07
1563.18	1562.94
1563.19	1563.14
1563.19	1563.13
1563.19	1563.29
1563.19	1563.47
1563.19	1563.1
1563.19	1563.08
1563.19	1563.21
1563.19	1563.13
1563.19	1563.38
1563.19	1563.23
1563.19	1563.22
1563.19	1563.42
1563.19	1563.23
1563.19	1563.24
1563.19	1563.13
1563.19	1563.13
1563.19	1563.24
1563.19	1563.27
1563.19	1563.39
1563.19	1563.34
1563.19	1563.19
1563.19	1563.4
1563.19	1563.27
1563.19	1563.2
1563.19	1563.23
1563.19	1563.16
1563.19	1563.18
1563.19	1563.15
1563.19	1563.3
1563.19	1563.25
1563.19	1563.31
1563.19	1563.24
1563.19	1563.16
1563.19	1563.28
1563.19	1563.13
1563.19	1563.06
1563.19	1563.23
1563.19	1563.25
1563.19	1563.15
1563.19	1563.21
1563.19	1563.22
1563.19	1563.22
1563.19	1563.26
1563.19	1563.22
1563.19	1563.12
1563.19	1563.32
1563.19	1563.27
1563.19	1563.28
1563.2	1563.06
1563.2	1563.17
1563.2	1563.61
1563.2	1563.64
1563.2	1563.39
1563.2	1563.15
1563.2	1563.32
1563.2	1563.17
1563.2	1563.33
1563.2	1563.22
1563.2	1563.22
1563.2	1563.2
1563.2	1563.14
1563.2	1563.31
1563.2	1563.27
1563.2	1563.25
1563.2	1563.23
1563.2	1563.16
1563.2	1563.43
1563.2	1563.45
1563.2	1563.23
1563.2	1563.17
1563.2	1563.23
1563.2	1563.17
1563.2	1563.14
1563.2	1563.21
1563.2	1563.19
1563.2	1563.19
1563.2	1563.37
1563.2	1563.45
1563.2	1563.3
1563.2	1563.41
1563.2	1563.17
1563.2	1563.21
1563.2	1563.43
1563.2	1563.22
1563.2	1563.42
1563.2	1563.12
1563.2	1563.19
1563.21	1563.26
1563.21	1563.22
1563.21	1563.33
1563.21	1563.27
1563.21	1563.41
1563.21	1563.21
1563.21	1563.2
1563.21	1563.01
1563.21	1563.3
1563.21	1563.19
1563.21	1563.17
1563.21	1563.13
1563.21	1563.35
1563.21	1563.23
1563.21	1563.3
1563.21	1563.26
1563.21	1563.37
1563.21	1563.42
1563.21	1563.39
1563.21	1563.19
1563.21	1563.16
1563.21	1563.39
1563.21	1563.34
1563.21	1563.21
1563.21	1563.29
1563.21	1563.3
1563.21	1563.12
1563.21	1563.32
1563.21	1563.23
1563.21	1563.48
1563.21	1563.27
1563.21	1563.4
1563.22	1563.06
1563.22	1563.22
1563.22	1563.4
1563.22	1563.17
1563.22	1563.22
1563.22	1563.24
1563.22	1563.25
1563.22	1562.96
1563.22	1563.34
1563.22	1563.18
1563.22	1563.19
1563.22	1563.29
1563.22	1563.46
1563.22	1563.46
1563.22	1563.23
1563.22	1563.39
1563.22	1563.05
1563.22	1563.29
1563.22	1563.21
1563.22	1563.21
1563.22	1563.27
1563.22	1563.29
1563.22	1563.41
1563.22	1563.37
1563.22	1563.39
1563.22	1563.24
1563.22	1563.21
1563.22	1563.24
1563.22	1563.22
1563.22	1563.29
1563.22	1563.44
1563.22	1563.31
1563.22	1563.36
1563.22	1563.71
1563.22	1563.57
1563.22	1563.24
1563.22	1563.26
1563.22	1563.06
1563.22	1563.42
1563.22	1563.2
1563.22	1563.31
1563.22	1563.21
1563.22	1563.11
1563.22	1563.48
1563.22	1563.53
1563.22	1563.73
1563.22	1563.77
1563.22	1563.15
1563.23	1563.26
1563.23	1563.1
1563.23	1563.4
1563.23	1563.17
1563.23	1563.29
1563.23	1563.26
1563.23	1563.25
1563.23	1563.33
1563.23	1563.2
1563.23	1563.42
1563.23	1563.42
1563.23	1563.24
1563.23	1563.38
1563.23	1563.22
1563.23	1563.24
1563.23	1563.22
1563.23	1563.58
1563.23	1563.12
1563.23	1563.23
1563.23	1563.11
1563.23	1563.21
1563.23	1563.26
1563.23	1563.17
1563.23	1563.21
1563.23	1563.26
1563.23	1563.21
1563.23	1563.27
1563.23	1563.37
1563.23	1563.22
1563.23	1563.27
1563.23	1563.26
1563.23	1563.32
1563.23	1563.22
1563.23	1563.39
1563.23	1563.35
1563.23	1563.26
1563.23	1563.29
1563.23	1563.36
1563.23	1563.18
1563.23	1563.15
1563.23	1563.24
1563.23	1563.24
1563.23	1563.27
1563.23	1562.93
1563.23	1563.42
1563.23	1563.23
1563.23	1563.01
1563.23	1563.64
1563.23	1563.26
1563.23	1563.2
1563.23	1563.21
1563.24	1563.47
1563.24	1563.3
1563.24	1563.36
1563.24	1563.3
1563.24	1563.19
1563.24	1563.23
1563.24	1563.19
1563.24	1563.49
1563.24	1563.21
1563.24	1563.35
1563.24	1563.32
1563.24	1563.58
1563.24	1563.22
1563.24	1563.2
1563.24	1563.31
1563.24	1563.26
1563.24	1563.55
1563.24	1563.54
1563.24	1563.23
1563.24	1563.21
1563.24	1563.23
1563.24	1563.25
1563.24	1563.31
1563.24	1563.21
1563.24	1563.15
1563.24	1563.25
1563.24	1563.34
1563.24	1563.33
1563.24	1563.24
1563.24	1563.28
1563.24	1563.44
1563.24	1563.19
1563.24	1563.46
1563.24	1563.22
1563.24	1563.28
1563.24	1563.27
1563.24	1563.29
1563.24	1563.21
1563.24	1563.4
1563.24	1563.37
1563.24	1563.45
1563.24	1563.43
1563.24	1563.28
1563.24	1563.31
1563.24	1563.29
1563.24	1563.27
1563.24	1563.34
1563.24	1563.17
1563.24	1563.24
1563.24	1563.26
1563.24	1563.2
1563.24	1563.28
1563.24	1563.62
1563.24	1563.36
1563.25	1563.35
1563.25	1563.16
1563.25	1563.25
1563.25	1563.34
1563.25	1563.35
1563.25	1563.27
1563.25	1563.28
1563.25	1563.19
1563.25	1563.18
1563.25	1563.26
1563.25	1563.33
1563.25	1563.5
1563.25	1563.44
1563.25	1563.2
1563.25	1563.57
1563.25	1563.23
1563.25	1563.23
1563.25	1563.41
1563.25	1563.29
1563.25	1563.31
1563.25	1563.24
1563.25	1563.4
1563.25	1563.21
1563.25	1563.36
1563.25	1563.25
1563.25	1563.24
1563.25	1563.4
1563.25	1563.32
1563.25	1563.48
1563.25	1563.38
1563.25	1563.36
1563.25	1563.43
1563.25	1563.19
1563.25	1563.34
1563.25	1563.14
1563.25	1563.16
1563.25	1563.26
1563.25	1563.36
1563.25	1563.41
1563.25	1563.39
1563.25	1563.32
1563.25	1563.32
1563.25	1562.78
1563.25	1563.3
1563.26	1563.25
1563.26	1563.23
1563.26	1563.29
1563.26	1563.32
1563.26	1563.32
1563.26	1563.22
1563.26	1563.22
1563.26	1563.4
1563.26	1563.35
1563.26	1563.31
1563.26	1563.21
1563.26	1563.18
1563.26	1563.28
1563.26	1563.3
1563.26	1563.26
1563.26	1563.21
1563.26	1563.26
1563.26	1563.25
1563.26	1563.43
1563.26	1563.25
1563.26	1563.4
1563.26	1563.15
1563.26	1563.32
1563.26	1563.22
1563.26	1563.2
1563.26	1563.27
1563.26	1563.23
1563.26	1563.3
1563.26	1563.33
1563.26	1563.26
1563.26	1563.38
1563.26	1563.4
1563.26	1563.33
1563.26	1563.3
1563.26	1563.16
1563.26	1563.2
1563.26	1563.26
1563.26	1563.34
1563.26	1563.35
1563.26	1563.24
1563.26	1563.3
1563.26	1563.18
1563.26	1563.52
1563.26	1563.3
1563.26	1563.33
1563.26	1563.3
1563.26	1563.13
1563.26	1563.23
1563.26	1563.19
1563.27	1563.36
1563.27	1563.28
1563.27	1563.16
1563.27	1563.41
1563.27	1563.3
1563.27	1563.39
1563.27	1563.43
1563.27	1563.36
1563.27	1563.33
1563.27	1563.33
1563.27	1563.28
1563.27	1563.26
1563.27	1563.25
1563.27	1563.55
1563.27	1563.3
1563.27	1563.25
1563.27	1563.19
1563.27	1563.21
1563.27	1563.33
1563.27	1563.24
1563.27	1563.26
1563.27	1563.25
1563.27	1563.34
1563.27	1563.2
1563.27	1563.27
1563.27	1563.4
1563.27	1563.25
1563.27	1563.31
1563.27	1563.41
1563.27	1563.54
1563.27	1563.38
1563.27	1563.36
1563.27	1563.28
1563.27	1563.46
1563.27	1563.27
1563.27	1563.28
1563.27	1563.33
1563.27	1563.29
1563.27	1563.23
1563.27	1563.32
1563.27	1563.24
1563.27	1563.34
1563.27	1563.32
1563.27	1563.23
1563.27	1563.6
1563.27	1563.56
1563.27	1563.32
1563.27	1563.32
1563.27	1563.62
1563.27	1563.28
1563.28	1563.35
1563.28	1563.26
1563.28	1563.12
1563.28	1563.12
1563.28	1563.49
1563.28	1563.2
1563.28	1563.28
1563.28	1563.47
1563.28	1563.4
1563.28	1563.41
1563.28	1563.34
1563.28	1563.39
1563.28	1563.49
1563.28	1563.28
1563.28	1563.26
1563.28	1563.31
1563.28	1563.05
1563.28	1563.28
1563.28	1563.41
1563.28	1563.21
1563.28	1563.28
1563.28	1563.26
1563.28	1563.33
1563.28	1563.2
1563.28	1563.49
1563.28	1563.39
1563.28	1563.2
1563.28	1563.29
1563.28	1563.38
1563.28	1563.26
1563.28	1563.44
1563.28	1563.26
1563.28	1563.35
1563.28	1563.2
1563.28	1563.41
1563.28	1563.27
1563.28	1563.57
1563.28	1563.38
1563.28	1563.12
1563.28	1563.19
1563.28	1563.36
1563.28	1563.32
1563.28	1563.11
1563.28	1563.49
1563.28	1563.44
1563.28	1563.32
1563.28	1563.36
1563.28	1563.33
1563.29	1563.45
1563.29	1563.34
1563.29	1563.38
1563.29	1563.32
1563.29	1563.25
1563.29	1563.32
1563.29	1563.38
1563.29	1563.33
1563.29	1563.29
1563.29	1563.17
1563.29	1563.33
1563.29	1563.28
1563.29	1563.37
1563.29	1563.31
1563.29	1563.24
1563.29	1563.38
1563.29	1563.36
1563.29	1563.79
1563.29	1563.42
1563.29	1563.32
1563.29	1563.32
1563.29	1563.66
1563.29	1563.47
1563.29	1563.33
1563.29	1563.4
1563.29	1563.3
1563.29	1563.57
1563.29	1563.38
1563.29	1563.46
1563.29	1563.2
1563.29	1563.19
1563.29	1563.32
1563.29	1563.32
1563.29	1563.34
1563.29	1563.24
1563.29	1563.68
1563.29	1563.51
1563.29	1563.24
1563.29	1563.22
1563.29	1563.27
1563.29	1563.37
1563.29	1563.26
1563.29	1563.3
1563.29	1563.25
1563.29	1563.32
1563.29	1563.22
1563.29	1563.29
1563.29	1563.31
1563.29	1563.21
1563.29	1563.31
1563.29	1563.25
1563.29	1563.31
1563.29	1563.53
1563.29	1563.74
1563.29	1563.39
1563.3	1563.6
1563.3	1563.19
1563.3	1563.39
1563.3	1563.31
1563.3	1563.39
1563.3	1563.32
1563.3	1563.23
1563.3	1563.39
1563.3	1563.21
1563.3	1563.4
1563.3	1563.26
1563.3	1563.4
1563.3	1563.27
1563.3	1563.21
1563.3	1563.33
1563.3	1563.27
1563.3	1563.41
1563.3	1563.43
1563.3	1563.37
1563.3	1563.32
1563.3	1563.17
1563.3	1563.32
1563.3	1563.39
1563.3	1563.52
1563.3	1563.28
1563.3	1563.28
1563.3	1563.33
1563.3	1563.5
1563.3	1563.26
1563.3	1563.29
1563.3	1563.32
1563.3	1563.3
1563.3	1563.33
1563.3	1563.35
1563.3	1563.29
1563.3	1563.22
1563.3	1563.31
1563.3	1563.37
1563.3	1563.36
1563.3	1563.3
1563.3	1563.22
1563.3	1563.43
1563.3	1563.54
1563.3	1563.38
1563.3	1563.49
1563.31	1563.42
1563.31	1563.3
1563.31	1563.34
1563.31	1563.33
1563.31	1563.57
1563.31	1563.33
1563.31	1563.26
1563.31	1563.29
1563.31	1563.34
1563.31	1563.3
1563.31	1563.13
1563.31	1563.26
1563.31	1563.26
1563.31	1563.41
1563.31	1563.37
1563.31	1563.44
1563.31	1563.25
1563.31	1563.27
1563.31	1563.36
1563.31	1563.31
1563.31	1563.3
1563.31	1563.35
1563.31	1563.27
1563.31	1563.3
1563.31	1563.28
1563.31	1563.5
1563.31	1563.46
1563.31	1563.38
1563.31	1563.21
1563.31	1563.39
1563.31	1563.35
1563.31	1563.42
1563.31	1563.15
1563.31	1563.26
1563.31	1563.49
1563.31	1563.17
1563.31	1563.35
1563.31	1563.39
1563.31	1563.39
1563.32	1563.19
1563.32	1563.33
1563.32	1563.26
1563.32	1563.26
1563.32	1563.24
1563.32	1563.28
1563.32	1563.32
1563.32	1563.35
1563.32	1563.29
1563.32	1563.27
1563.32	1563.25
1563.32	1563.39
1563.32	1563.34
1563.32	1563.2
1563.32	1563.37
1563.32	1563.29
1563.32	1563.17
1563.32	1563.38
1563.32	1563.36
1563.32	1563.4
1563.32	1563.43
1563.32	1563.35
1563.32	1563.44
1563.32	1563.36
1563.32	1563.26
1563.32	1563.3
1563.32	1563.39
1563.32	1563.53
1563.32	1563.53
1563.32	1563.4
1563.32	1563.23
1563.32	1563.58
1563.32	1563.44
1563.32	1563.54
1563.32	1563.27
1563.32	1563.36
1563.32	1563.22
1563.32	1563.44
1563.32	1563.45
1563.32	1563.15
1563.32	1563.37
1563.32	1563.32
1563.32	1563.33
1563.32	1563.41
1563.32	1563.26
1563.32	1563.53
1563.32	1563.38
1563.32	1563.63
1563.32	1563.18
1563.32	1563.38
1563.33	1563.4
1563.33	1563.38
1563.33	1563.36
1563.33	1563.34
1563.33	1563.46
1563.33	1563.3
1563.33	1563.31
1563.33	1563.47
1563.33	1563.42
1563.33	1563.21
1563.33	1563.35
1563.33	1563.27
1563.33	1563.41
1563.33	1563.3
1563.33	1563.35
1563.33	1563.34
1563.33	1563.32
1563.33	1563.32
1563.33	1563.44
1563.33	1563.29
1563.33	1563.38
1563.33	1563.4
1563.33	1563.39
1563.33	1563.25
1563.33	1563.35
1563.33	1563.1
1563.33	1563.39
1563.33	1563.4
1563.33	1563.54
1563.33	1563.41
1563.33	1563.09
1563.33	1563.18
1563.33	1563.31
1563.33	1563.27
1563.33	1563.35
1563.33	1563.17
1563.33	1563.46
1563.33	1563.36
1563.33	1563.54
1563.33	1563.35
1563.33	1563.31
1563.33	1563.26
1563.33	1563.42
1563.33	1563.37
1563.33	1563.4
1563.33	1563.27
1563.33	1563.28
1563.33	1563.29
1563.33	1563.37
1563.33	1563.45
1563.33	1563.31
1563.33	1563.41
1563.33	1563.5
1563.33	1563.28
1563.33	1563.31
1563.33	1563.34
1563.33	1563.31
1563.33	1563.32
1563.33	1563.4
1563.33	1563.34
1563.33	1563.38
1563.34	1563.4
1563.34	1563.38
1563.34	1563.53
1563.34	1563.2
1563.34	1563.53
1563.34	1563.44
1563.34	1563.36
1563.34	1563.39
1563.34	1563.36
1563.34	1563.42
1563.34	1563.56
1563.34	1563.21
1563.34	1563.35
1563.34	1563.33
1563.34	1563.41
1563.34	1563.47
1563.34	1563.47
1563.34	1563.31
1563.34	1563.37
1563.34	1563.25
1563.34	1563.3
1563.34	1563.37
1563.34	1563.19
1563.34	1563.37
1563.34	1563.35
1563.34	1563.44
1563.34	1563.3
1563.34	1563.32
1563.34	1563.32
1563.34	1563.31
1563.34	1563.26
1563.34	1563.22
1563.34	1563.25
1563.34	1563.46
1563.34	1563.49
1563.34	1563.44
1563.34	1563.46
1563.34	1563.21
1563.34	1563.28
1563.34	1563.45
1563.34	1563.38
1563.34	1563.22
1563.34	1563.35
1563.34	1563.3
1563.34	1563.41
1563.34	1563.35
1563.34	1563.35
1563.34	1563.32
1563.34	1563.33
1563.34	1563.35
1563.34	1563.43
1563.34	1563.24
1563.34	1563.29
1563.34	1563.47
1563.34	1563.34
1563.34	1563.48
1563.34	1563.36
1563.34	1563.4
1563.34	1563.27
1563.34	1563.52
1563.35	1563.25
1563.35	1563.53
1563.35	1563.26
1563.35	1563.37
1563.35	1563.32
1563.35	1563.31
1563.35	1563.26
1563.35	1563.39
1563.35	1563.39
1563.35	1563.63
1563.35	1563.64
1563.35	1563.4
1563.35	1563.28
1563.35	1563.31
1563.35	1563.36
1563.35	1563.29
1563.35	1563.45
1563.35	1563.4
1563.35	1563.36
1563.35	1563.31
1563.35	1563.45
1563.35	1563.45
1563.35	1563.46
1563.35	1563.3
1563.35	1563.49
1563.35	1563.25
1563.35	1563.45
1563.35	1563.63
1563.35	1563.32
1563.35	1563.35
1563.35	1563.42
1563.35	1563.29
1563.35	1563.43
1563.35	1563.56
1563.35	1563.32
1563.35	1563.52
1563.35	1563.46
1563.35	1563.34
1563.35	1563.38
1563.35	1563.39
1563.35	1563.38
1563.35	1563.51
1563.35	1563.38
1563.35	1563.44
1563.35	1563.35
1563.35	1563.38
1563.35	1563.3
1563.35	1563.5
1563.35	1563.38
1563.35	1563.31
1563.35	1563.31
1563.35	1563.34
1563.35	1563.44
1563.35	1563.29
1563.35	1563.55
1563.35	1563.31
1563.35	1563.26
[truncated: 8,502 more rows]

## Sheet: Fig3d_Lambda4
Input Parameters Inference - 4 seeds - Lambda_4
Seed wavelength (nm)	Seed wavelength - ANN predicted (nm)
1562.77	1562.99
1562.78	1563.27
1562.78	1562.99
1562.79	1563.27
1562.8	1563.15
1562.81	1563.21
1562.82	1563.13
1562.82	1563.12
1562.84	1563.18
1562.84	1563.11
1562.86	1563.04
1562.87	1563.23
1562.87	1563.06
1562.89	1563.08
1562.89	1563.03
1562.89	1563.07
1562.91	1563.06
1562.91	1563.01
1562.91	1562.97
1562.92	1562.99
1562.94	1563.02
1562.94	1563.27
1562.94	1563.25
1562.95	1562.99
1562.96	1563.01
1562.96	1563.01
1562.96	1563.08
1562.96	1563.16
1562.96	1563.14
1562.96	1563.22
1562.97	1563.04
1562.97	1563.39
1562.97	1563.06
1562.97	1563.51
1562.98	1562.97
1562.98	1563.14
1562.98	1563.03
1562.98	1563.14
1562.98	1563.09
1562.98	1563.15
1562.98	1563.27
1562.99	1563.03
1562.99	1562.96
1562.99	1563.13
1563	1563.48
1563	1563.02
1563.01	1563.05
1563.01	1563
1563.01	1563.06
1563.01	1563.45
1563.01	1563.13
1563.02	1563
1563.03	1563.14
1563.03	1563.1
1563.04	1563.37
1563.04	1563.11
1563.04	1563.08
1563.05	1563.15
1563.05	1563.28
1563.05	1562.98
1563.05	1563.04
1563.06	1563.09
1563.07	1562.97
1563.07	1563.04
1563.07	1563.34
1563.07	1563.1
1563.07	1563.23
1563.07	1563.07
1563.08	1563.1
1563.08	1563.16
1563.08	1563.09
1563.08	1563.14
1563.08	1563.03
1563.08	1563.13
1563.08	1563.04
1563.08	1563.12
1563.08	1563.15
1563.09	1563.1
1563.09	1563.05
1563.09	1563.58
1563.09	1563.05
1563.09	1563.27
1563.09	1563.12
1563.1	1563.17
1563.1	1563.32
1563.1	1563
1563.1	1563.33
1563.11	1563.29
1563.11	1563.25
1563.11	1563.12
1563.11	1563.15
1563.11	1563.44
1563.12	1563.11
1563.12	1563.12
1563.12	1563.23
1563.12	1563.26
1563.12	1563.27
1563.13	1563.11
1563.13	1563.22
1563.13	1563.11
1563.13	1563.27
1563.13	1563.27
1563.14	1563.11
1563.14	1563.19
1563.15	1563.42
1563.15	1563.23
1563.15	1563.15
1563.15	1563.06
1563.15	1563.32
1563.15	1563.12
1563.15	1563.34
1563.16	1563.3
1563.16	1563.22
1563.16	1563.13
1563.16	1563.45
1563.16	1563.17
1563.16	1563.16
1563.16	1563.2
1563.17	1563.52
1563.17	1563.25
1563.17	1563.05
1563.17	1563.14
1563.17	1563.37
1563.17	1563.15
1563.18	1563.13
1563.18	1563.2
1563.18	1563.2
1563.18	1563.24
1563.18	1563.16
1563.19	1563.28
1563.19	1563.53
1563.19	1563.18
1563.19	1563.3
1563.19	1563.19
1563.19	1563.15
1563.19	1563.35
1563.2	1563.37
1563.2	1563.28
1563.2	1563.36
1563.2	1563.35
1563.2	1563.21
1563.2	1563.43
1563.2	1563.22
1563.2	1563.25
1563.2	1563.17
1563.2	1563.3
1563.2	1562.99
1563.2	1563.51
1563.21	1563.6
1563.21	1563.23
1563.21	1563.2
1563.21	1563.27
1563.21	1563.27
1563.21	1563.2
1563.21	1563.3
1563.21	1563.35
1563.21	1563.24
1563.21	1563.13
1563.21	1563.28
1563.21	1563.34
1563.21	1563.39
1563.21	1563.18
1563.22	1563.18
1563.22	1563.23
1563.22	1563.22
1563.22	1563.26
1563.22	1563.25
1563.22	1563.21
1563.22	1563.3
1563.22	1563.25
1563.22	1563.26
1563.22	1563.3
1563.23	1563.29
1563.23	1563.13
1563.23	1563.58
1563.23	1563.27
1563.23	1563.32
1563.23	1563.25
1563.23	1563.38
1563.23	1563.24
1563.23	1563.2
1563.23	1563.2
1563.23	1563.2
1563.23	1563.28
1563.24	1563.26
1563.24	1563.26
1563.24	1563.42
1563.24	1563.22
1563.24	1563.28
1563.24	1563.34
1563.24	1563.27
1563.24	1563.25
1563.24	1563.23
1563.24	1563.39
1563.24	1563.28
1563.24	1563.27
1563.24	1563.26
1563.25	1563.37
1563.25	1563.26
1563.25	1563.36
1563.25	1563.48
1563.25	1563.46
1563.25	1563.22
1563.25	1563.22
1563.26	1563.4
1563.26	1563.32
1563.26	1563.19
1563.26	1563.33
1563.26	1563.22
1563.26	1563.16
1563.27	1563.35
1563.27	1563.34
1563.27	1563.33
1563.27	1563.1
1563.27	1563.67
1563.27	1563.29
1563.27	1563.28
1563.27	1563.25
1563.27	1563.25
1563.27	1563.28
1563.27	1563.27
1563.27	1563.15
1563.27	1563.34
1563.28	1563.29
1563.28	1563.27
1563.28	1563.33
1563.28	1563.38
1563.28	1563.41
1563.28	1563.22
1563.28	1563.5
1563.29	1563.45
1563.29	1563.21
1563.29	1563.29
1563.29	1563.35
1563.29	1563.33
1563.29	1563.32
1563.29	1563.38
1563.29	1563.26
1563.29	1563.33
1563.29	1563.29
1563.29	1563.51
1563.29	1563.24
1563.29	1563.31
1563.3	1563.32
1563.3	1563.29
1563.3	1563.34
1563.3	1563.24
1563.3	1563.6
1563.3	1563.31
1563.3	1563.41
1563.3	1563.31
1563.3	1563.38
1563.3	1563.67
1563.3	1563.33
1563.3	1563.28
1563.3	1563.35
1563.3	1563.28
1563.31	1563.48
1563.31	1563.37
1563.31	1563.39
1563.31	1563.36
1563.31	1563.31
1563.31	1563.38
1563.31	1563.43
1563.31	1563.34
1563.32	1563.35
1563.32	1563.3
1563.32	1563.26
1563.32	1563.26
1563.32	1563.33
1563.32	1563.35
1563.32	1563.35
1563.33	1563.41
1563.33	1563.33
1563.33	1563.31
1563.33	1563.69
1563.33	1563.24
1563.33	1563.41
1563.33	1563.38
1563.33	1563.36
1563.33	1563.35
1563.33	1563.5
1563.33	1563.31
1563.33	1563.37
1563.34	1563.32
1563.34	1563.41
1563.34	1563.59
1563.34	1563.33
1563.34	1563.4
1563.34	1563.63
1563.34	1563.31
1563.34	1563.34
1563.35	1563.41
1563.35	1563.41
1563.35	1563.46
1563.35	1563.38
1563.35	1563.35
1563.35	1563.45
1563.36	1563.31
1563.36	1563.36
1563.36	1563.43
1563.36	1563.35
1563.36	1563.27
1563.36	1563.44
1563.36	1563.46
1563.36	1563.36
1563.36	1563.4
1563.36	1563.61
1563.36	1563.45
1563.36	1563.29
1563.36	1563.44
1563.36	1563.36
1563.36	1563.36
1563.36	1563.38
1563.36	1563.28
1563.36	1563.39
1563.36	1563.33
1563.36	1563.49
1563.36	1563.32
1563.37	1563.46
1563.37	1563.35
1563.37	1563.34
1563.37	1563.28
1563.37	1563.4
1563.37	1563.39
1563.37	1563.34
1563.37	1563.38
1563.37	1563.44
1563.37	1563.43
1563.37	1563.55
1563.37	1563.4
1563.37	1563.36
1563.37	1563.42
1563.38	1563.37
1563.38	1563.43
1563.38	1563.56
1563.38	1563.5
1563.38	1563.44
1563.38	1563.39
1563.38	1563.45
1563.38	1563.44
1563.38	1563.36
1563.38	1563.36
1563.38	1563.67
1563.38	1563.44
1563.38	1563.55
1563.38	1563.43
1563.39	1563.39
1563.39	1563.38
1563.39	1563.4
1563.39	1563.43
1563.39	1563.56
1563.39	1563.42
1563.39	1563.45
1563.39	1563.37
1563.39	1563.44
1563.39	1563.39
1563.39	1563.46
1563.39	1563.57
1563.39	1563.48
1563.39	1563.55
1563.39	1563.27
1563.39	1563.34
1563.39	1563.45
1563.39	1563.31
1563.4	1563.39
1563.4	1563.37
1563.4	1563.38
1563.4	1563.45
1563.4	1563.42
1563.4	1563.34
1563.4	1563.41
1563.4	1563.42
1563.4	1563.42
1563.4	1563.47
1563.4	1563.39
1563.4	1563.58
1563.4	1563.76
1563.4	1563.45
1563.4	1563.4
1563.4	1563.34
1563.4	1563.37
1563.4	1563.54
1563.4	1563.44
1563.4	1563.46
1563.4	1563.48
1563.41	1563.41
1563.41	1563.48
1563.41	1563.51
1563.41	1563.34
1563.41	1563.45
1563.41	1563.43
1563.41	1563.38
1563.41	1563.35
1563.41	1563.48
1563.41	1563.39
1563.41	1563.46
1563.41	1563.66
1563.41	1563.48
1563.41	1563.39
1563.42	1563.46
1563.42	1563.42
1563.42	1563.46
1563.42	1563.48
1563.42	1563.43
1563.42	1563.49
1563.42	1563.45
1563.42	1563.38
1563.42	1563.46
1563.42	1563.42
1563.42	1563.41
1563.42	1563.45
1563.42	1563.43
1563.43	1563.52
1563.43	1563.51
1563.43	1563.54
1563.43	1563.49
1563.43	1563.42
1563.43	1563.5
1563.43	1563.42
1563.43	1563.65
1563.43	1563.62
1563.43	1563.47
1563.43	1563.49
1563.43	1563.47
1563.43	1563.49
1563.43	1563.5
1563.44	1563.41
1563.44	1563.44
1563.44	1563.41
1563.44	1563.35
1563.44	1563.43
1563.44	1563.39
1563.44	1563.56
1563.44	1563.56
1563.44	1563.51
1563.44	1563.55
1563.44	1563.45
1563.44	1563.5
1563.44	1563.33
1563.44	1563.35
1563.45	1563.47
1563.45	1563.44
1563.45	1563.47
1563.45	1563.51
1563.45	1563.49
1563.45	1563.45
1563.45	1563.47
1563.45	1563.27
1563.45	1563.46
1563.45	1563.48
1563.45	1563.49
1563.45	1563.41
1563.45	1563.5
1563.45	1563.43
1563.45	1563.59
1563.45	1563.47
1563.45	1563.47
1563.46	1563.41
1563.46	1563.49
1563.46	1563.42
1563.46	1563.52
1563.46	1563.19
1563.46	1563.43
1563.46	1563.5
1563.46	1563.49
1563.46	1563.49
1563.46	1563.37
1563.46	1563.49
1563.46	1563.47
1563.46	1563.53
1563.46	1563.45
1563.46	1563.62
1563.46	1563.47
1563.46	1563.61
1563.46	1563.49
1563.47	1563.39
1563.47	1563.44
1563.47	1563.6
1563.47	1563.61
1563.47	1563.5
1563.47	1563.53
1563.47	1563.54
1563.47	1563.42
1563.47	1563.44
1563.47	1563.79
1563.47	1563.53
1563.47	1563.51
1563.47	1563.59
1563.47	1563.62
1563.47	1563.45
1563.47	1563.48
1563.47	1563.55
1563.47	1563.72
1563.47	1563.52
1563.48	1563.62
1563.48	1563.53
1563.48	1563.37
1563.48	1563.68
1563.48	1563.52
1563.48	1563.67
1563.48	1563.5
1563.48	1563.49
1563.48	1563.67
1563.48	1563.52
1563.48	1563.48
1563.48	1563.51
1563.48	1563.51
1563.48	1563.46
1563.48	1563.54
1563.48	1563.33
1563.48	1563.49
1563.48	1563.54
1563.48	1563.51
1563.48	1563.54
1563.48	1563.5
1563.48	1563.52
1563.48	1563.65
1563.48	1563.54
1563.48	1563.54
1563.48	1563.55
1563.49	1563.52
1563.49	1563.46
1563.49	1563.52
1563.49	1563.56
1563.49	1563.55
1563.49	1563.42
1563.49	1563.4
1563.49	1563.34
1563.49	1563.7
1563.49	1563.53
1563.49	1563.62
1563.49	1563.47
1563.49	1563.49
1563.49	1563.42
1563.49	1563.51
1563.49	1563.48
1563.49	1563.55
1563.49	1563.46
1563.49	1563.67
1563.49	1563.51
1563.49	1563.52
1563.49	1563.45
1563.49	1563.57
1563.49	1563.67
1563.49	1563.48
1563.49	1563.61
1563.49	1563.53
1563.49	1563.49
1563.5	1563.48
1563.5	1563.75
1563.5	1563.41
1563.5	1563.49
1563.5	1563.49
1563.5	1563.56
1563.5	1563.62
1563.5	1563.57
1563.5	1563.54
1563.5	1563.49
1563.5	1563.55
1563.5	1563.56
1563.51	1563.53
1563.51	1563.53
1563.51	1563.65
1563.51	1563.55
1563.51	1563.51
1563.51	1563.62
1563.51	1563.64
1563.51	1563.5
1563.51	1563.5
1563.51	1563.6
1563.51	1563.54
1563.51	1563.5
1563.51	1563.59
1563.51	1563.56
1563.51	1563.58
1563.51	1563.59
1563.51	1563.59
1563.51	1563.6
1563.51	1563.63
1563.51	1563.6
1563.51	1563.48
1563.51	1563.43
1563.51	1563.49
1563.52	1563.56
1563.52	1563.42
1563.52	1563.48
1563.52	1563.57
1563.52	1563.57
1563.52	1563.48
1563.52	1563.56
1563.52	1563.65
1563.52	1563.64
1563.52	1563.54
1563.52	1563.54
1563.52	1563.46
1563.52	1563.52
1563.52	1563.6
1563.52	1563.61
1563.52	1563.5
1563.52	1563.49
1563.52	1563.47
1563.52	1563.66
1563.52	1563.5
1563.52	1563.63
1563.52	1563.59
1563.53	1563.61
1563.53	1563.46
1563.53	1563.56
1563.53	1563.57
1563.53	1563.55
1563.53	1563.51
1563.53	1563.59
1563.53	1563.58
1563.53	1563.58
1563.53	1563.65
1563.53	1563.65
1563.53	1563.67
1563.53	1563.58
1563.53	1563.53
1563.53	1563.62
1563.53	1563.59
1563.53	1563.63
1563.53	1563.52
1563.53	1563.58
1563.53	1563.53
1563.53	1563.45
1563.53	1563.55
1563.53	1563.58
1563.53	1563.54
1563.53	1563.53
1563.54	1563.6
1563.54	1563.55
1563.54	1563.59
1563.54	1563.58
1563.54	1563.56
1563.54	1563.62
1563.54	1563.46
1563.54	1563.56
1563.54	1563.53
1563.54	1563.57
1563.54	1563.56
1563.54	1563.74
1563.54	1563.56
1563.54	1563.46
1563.54	1563.46
1563.54	1563.64
1563.54	1563.52
1563.54	1563.52
1563.54	1563.69
1563.54	1563.72
1563.54	1563.6
1563.55	1563.57
1563.55	1563.65
1563.55	1563.48
1563.55	1563.48
1563.55	1563.57
1563.55	1563.63
1563.55	1563.5
1563.55	1563.64
1563.55	1563.55
1563.55	1563.62
1563.55	1563.76
1563.55	1563.59
1563.55	1563.55
1563.55	1563.56
1563.55	1563.68
1563.55	1563.68
1563.55	1563.56
1563.55	1563.58
1563.55	1563.61
1563.55	1563.63
1563.55	1563.62
1563.55	1563.62
1563.55	1563.61
1563.55	1563.56
1563.55	1563.59
1563.55	1563.54
1563.55	1563.58
1563.56	1563.48
1563.56	1563.57
1563.56	1563.57
1563.56	1563.92
1563.56	1563.52
1563.56	1563.68
1563.56	1563.67
1563.56	1563.57
1563.56	1563.56
1563.56	1563.7
1563.56	1563.61
1563.56	1563.63
1563.56	1563.74
1563.56	1563.62
1563.56	1563.68
1563.56	1563.51
1563.56	1563.61
1563.56	1563.62
1563.56	1563.54
1563.56	1563.55
1563.56	1563.6
1563.56	1563.62
1563.56	1563.58
1563.56	1563.56
1563.56	1563.56
1563.56	1563.6
1563.56	1563.55
1563.57	1563.69
1563.57	1563.56
1563.57	1563.63
1563.57	1563.73
1563.57	1563.6
1563.57	1563.65
1563.57	1563.57
1563.57	1563.6
1563.57	1563.61
1563.57	1563.64
1563.57	1563.57
1563.57	1563.54
1563.57	1563.56
1563.57	1563.63
1563.57	1563.62
1563.57	1563.65
1563.57	1563.6
1563.57	1563.56
1563.57	1563.56
1563.57	1563.59
1563.57	1563.63
1563.57	1563.69
1563.57	1563.61
1563.57	1563.58
1563.58	1563.51
1563.58	1563.56
1563.58	1563.48
1563.58	1563.52
1563.58	1563.63
1563.58	1563.48
1563.58	1563.62
1563.58	1563.59
1563.58	1563.56
1563.58	1563.64
1563.58	1563.62
1563.58	1563.62
1563.58	1563.57
1563.58	1563.66
1563.58	1563.56
1563.58	1563.8
1563.58	1563.6
1563.58	1563.6
1563.58	1563.48
1563.58	1563.65
1563.58	1563.78
1563.58	1563.64
1563.58	1563.69
1563.58	1563.67
1563.59	1563.61
1563.59	1563.6
1563.59	1563.59
1563.59	1563.56
1563.59	1563.54
1563.59	1563.58
1563.59	1563.63
1563.59	1563.64
1563.59	1563.66
1563.59	1563.79
1563.59	1563.49
1563.59	1563.56
1563.59	1563.59
1563.59	1563.62
1563.59	1563.78
1563.59	1563.64
1563.59	1563.6
1563.59	1563.64
1563.59	1563.61
1563.59	1563.61
1563.59	1563.69
1563.59	1563.53
1563.59	1563.63
1563.59	1563.61
1563.59	1563.55
1563.59	1563.65
1563.59	1563.7
1563.59	1563.63
1563.59	1563.56
1563.59	1563.71
1563.59	1563.62
1563.59	1563.58
1563.59	1563.63
1563.59	1563.67
1563.59	1563.64
1563.6	1563.63
1563.6	1563.63
1563.6	1563.58
1563.6	1563.6
1563.6	1563.83
1563.6	1563.63
1563.6	1563.61
1563.6	1563.65
1563.6	1563.68
1563.6	1563.62
1563.6	1563.6
1563.6	1563.66
1563.6	1563.59
1563.6	1563.69
1563.6	1563.69
1563.6	1563.66
1563.6	1563.73
1563.6	1563.65
1563.6	1563.81
1563.6	1563.68
1563.6	1563.58
1563.6	1563.63
1563.6	1563.67
1563.6	1563.56
1563.6	1563.57
1563.6	1563.66
1563.6	1563.72
1563.6	1563.66
1563.6	1563.67
1563.6	1563.63
1563.61	1563.59
1563.61	1563.66
1563.61	1563.58
1563.61	1563.6
1563.61	1563.64
1563.61	1563.68
1563.61	1563.59
1563.61	1563.54
1563.61	1563.71
1563.61	1563.74
1563.61	1563.41
1563.61	1563.66
1563.61	1563.7
1563.61	1563.62
1563.61	1563.62
1563.61	1563.62
1563.61	1563.62
1563.61	1563.64
1563.61	1563.67
1563.61	1563.64
1563.61	1563.61
1563.61	1563.55
1563.61	1563.59
1563.61	1563.63
1563.61	1563.63
1563.61	1563.72
1563.61	1563.62
1563.61	1563.67
1563.61	1563.5
1563.61	1563.62
1563.61	1563.62
1563.61	1563.66
1563.61	1563.63
1563.61	1563.66
1563.61	1563.73
1563.61	1563.68
1563.61	1563.68
1563.61	1563.74
1563.61	1563.58
1563.61	1563.68
1563.61	1563.56
1563.62	1563.65
1563.62	1563.67
1563.62	1563.64
1563.62	1563.61
1563.62	1563.64
1563.62	1563.66
1563.62	1563.55
1563.62	1563.62
1563.62	1563.66
1563.62	1563.72
1563.62	1563.64
1563.62	1563.67
1563.62	1563.6
1563.62	1563.67
1563.62	1563.74
1563.62	1563.67
1563.62	1563.57
1563.62	1563.63
1563.62	1563.66
1563.62	1563.67
1563.62	1563.68
1563.62	1563.67
1563.62	1563.73
1563.62	1563.56
1563.62	1563.69
1563.62	1563.73
1563.62	1563.63
1563.62	1563.63
1563.62	1563.67
1563.62	1563.69
1563.62	1563.72
1563.62	1563.63
1563.62	1563.61
1563.62	1563.61
1563.63	1563.64
1563.63	1563.61
1563.63	1563.63
1563.63	1563.71
1563.63	1563.6
1563.63	1563.62
1563.63	1563.64
1563.63	1563.69
1563.63	1563.62
1563.63	1563.64
1563.63	1563.65
1563.63	1563.64
1563.63	1563.69
1563.63	1563.62
1563.63	1563.64
1563.63	1563.66
1563.63	1563.69
1563.63	1563.64
1563.63	1563.63
1563.63	1563.67
1563.63	1563.62
1563.63	1563.63
1563.63	1563.61
1563.63	1563.66
1563.63	1563.67
1563.63	1563.59
1563.63	1563.6
1563.64	1563.58
1563.64	1563.77
1563.64	1563.61
1563.64	1563.58
1563.64	1563.62
1563.64	1563.62
1563.64	1563.7
1563.64	1563.65
1563.64	1563.68
1563.64	1563.65
1563.64	1563.69
1563.64	1563.75
1563.64	1563.59
1563.64	1563.7
1563.64	1563.72
1563.64	1563.62
1563.64	1563.6
1563.64	1563.65
1563.64	1563.64
1563.64	1563.68
1563.64	1563.68
1563.64	1563.77
1563.64	1563.65
1563.64	1563.6
1563.64	1563.6
1563.64	1563.71
1563.64	1563.65
1563.64	1563.64
1563.64	1563.7
1563.64	1563.73
1563.64	1563.77
1563.64	1563.68
1563.64	1563.71
1563.64	1563.46
1563.65	1563.62
1563.65	1563.83
1563.65	1563.67
1563.65	1563.67
1563.65	1563.66
1563.65	1563.67
1563.65	1563.69
1563.65	1563.71
1563.65	1563.26
1563.65	1563.72
1563.65	1563.61
1563.65	1563.7
1563.65	1563.7
1563.65	1563.68
1563.65	1563.58
1563.65	1563.68
1563.65	1563.64
1563.65	1563.75
1563.65	1563.71
1563.65	1563.65
1563.65	1563.65
1563.65	1563.65
1563.65	1563.92
1563.65	1563.66
1563.65	1563.72
1563.65	1563.74
1563.65	1563.68
1563.65	1563.76
1563.65	1563.71
1563.65	1563.67
1563.65	1563.68
1563.65	1563.72
1563.65	1563.71
1563.65	1563.8
1563.65	1563.69
1563.65	1563.65
1563.65	1563.66
1563.66	1563.69
1563.66	1563.64
1563.66	1563.7
1563.66	1563.71
1563.66	1563.72
1563.66	1563.64
1563.66	1563.6
1563.66	1563.74
1563.66	1563.77
1563.66	1563.69
1563.66	1563.75
1563.66	1563.65
1563.66	1563.62
1563.66	1563.59
1563.66	1563.68
1563.66	1563.74
1563.66	1563.57
1563.66	1563.66
1563.66	1563.71
1563.66	1563.65
1563.66	1563.63
1563.66	1563.67
1563.66	1563.69
1563.66	1563.66
1563.66	1563.68
1563.66	1563.76
1563.66	1563.7
1563.66	1563.69
1563.66	1563.7
1563.66	1563.64
1563.67	1563.73
1563.67	1563.66
1563.67	1563.64
1563.67	1563.66
1563.67	1563.68
1563.67	1563.79
1563.67	1563.71
1563.67	1563.69
1563.67	1563.64
1563.67	1563.67
1563.67	1563.77
1563.67	1563.74
1563.67	1563.69
1563.67	1563.64
1563.67	1563.7
1563.67	1563.61
1563.67	1563.75
1563.67	1563.71
1563.67	1563.81
1563.67	1563.47
1563.67	1563.47
1563.67	1563.69
1563.67	1563.69
1563.67	1563.67
1563.67	1563.69
1563.67	1563.75
1563.67	1563.71
1563.67	1563.67
1563.68	1563.74
1563.68	1563.75
1563.68	1563.67
1563.68	1563.75
1563.68	1563.69
1563.68	1563.69
1563.68	1563.64
1563.68	1563.75
1563.68	1563.66
1563.68	1563.67
1563.68	1563.71
1563.68	1563.62
1563.68	1563.66
1563.68	1563.71
1563.68	1563.72
1563.68	1563.69
1563.68	1563.72
1563.68	1563.75
1563.68	1563.71
1563.68	1563.59
1563.68	1563.7
1563.68	1563.77
1563.68	1563.56
1563.68	1563.66
1563.68	1563.76
1563.69	1563.75
1563.69	1563.64
1563.69	1563.68
1563.69	1563.78
1563.69	1563.75
1563.69	1563.82
1563.69	1563.75
1563.69	1563.71
1563.69	1563.77
1563.69	1563.86
1563.69	1563.68
1563.69	1563.8
1563.69	1563.73
1563.69	1563.73
1563.69	1563.78
1563.69	1563.71
1563.69	1563.89
1563.69	1563.71
1563.69	1563.69
1563.69	1563.72
1563.69	1563.71
1563.69	1563.8
1563.69	1563.68
1563.69	1563.67
1563.69	1563.81
1563.69	1563.71
1563.69	1563.72
1563.69	1563.71
1563.69	1563.73
1563.69	1563.64
1563.69	1563.77
1563.69	1563.76
1563.69	1563.72
1563.69	1563.73
1563.69	1563.72
1563.69	1563.74
1563.69	1563.73
1563.7	1563.74
1563.7	1563.71
1563.7	1563.74
1563.7	1563.78
1563.7	1563.66
1563.7	1563.71
1563.7	1563.78
1563.7	1563.76
1563.7	1563.77
1563.7	1563.69
1563.7	1563.71
1563.7	1563.79
1563.7	1563.68
1563.7	1563.67
1563.7	1563.72
1563.7	1563.76
1563.7	1563.71
1563.7	1563.77
1563.7	1563.68
1563.7	1563.72
1563.7	1563.67
1563.7	1563.83
1563.7	1563.65
1563.7	1563.77
1563.7	1563.72
1563.7	1563.69
1563.7	1563.68
1563.7	1563.74
1563.7	1563.7
1563.7	1563.7
1563.7	1563.75
1563.7	1563.74
1563.7	1563.71
1563.7	1563.91
1563.7	1563.72
1563.7	1563.68
1563.7	1563.81
1563.71	1563.77
1563.71	1563.73
1563.71	1563.64
1563.71	1563.86
1563.71	1563.7
1563.71	1563.77
1563.71	1563.52
1563.71	1563.79
1563.71	1563.51
1563.71	1563.8
1563.71	1563.77
1563.71	1563.76
1563.71	1563.73
1563.71	1563.76
1563.71	1563.77
1563.71	1563.71
1563.71	1563.66
1563.71	1563.74
1563.71	1563.73
1563.71	1563.71
1563.71	1563.77
1563.71	1563.72
1563.71	1563.78
1563.71	1563.76
1563.71	1563.75
1563.71	1563.71
1563.71	1563.79
1563.71	1563.81
1563.71	1563.69
1563.71	1563.76
1563.71	1563.74
1563.71	1563.66
1563.71	1563.8
1563.71	1563.78
1563.71	1563.75
1563.71	1563.76
1563.71	1563.74
1563.71	1563.7
1563.71	1563.76
1563.71	1563.76
1563.71	1563.7
1563.71	1563.79
1563.71	1563.75
1563.72	1563.82
1563.72	1563.78
1563.72	1563.82
1563.72	1563.78
1563.72	1563.77
1563.72	1563.72
1563.72	1563.86
1563.72	1563.67
1563.72	1563.75
1563.72	1563.76
1563.72	1563.72
1563.72	1563.81
1563.72	1563.79
1563.72	1563.72
1563.72	1563.74
1563.72	1563.73
1563.72	1563.79
1563.72	1563.71
1563.72	1563.76
1563.72	1563.76
1563.72	1563.72
1563.72	1563.82
1563.72	1563.72
1563.72	1563.72
1563.72	1563.89
1563.72	1563.72
1563.72	1563.95
1563.72	1563.83
1563.72	1563.72
1563.72	1563.8
1563.72	1563.77
1563.72	1563.76
1563.72	1563.84
1563.72	1563.75
1563.72	1563.74
1563.72	1563.77
1563.72	1563.76
1563.72	1563.79
1563.72	1563.75
1563.72	1563.72
1563.72	1563.76
1563.72	1563.67
1563.72	1563.72
1563.72	1563.88
1563.72	1563.67
1563.73	1563.77
1563.73	1563.71
1563.73	1563.72
1563.73	1563.69
1563.73	1563.72
1563.73	1563.86
1563.73	1563.72
1563.73	1563.73
1563.73	1563.78
1563.73	1563.71
1563.73	1563.77
1563.73	1563.71
1563.73	1563.74
1563.73	1563.75
1563.73	1563.78
1563.73	1563.86
1563.73	1563.71
1563.73	1563.82
1563.73	1563.71
1563.73	1563.72
1563.73	1563.86
1563.73	1563.7
1563.73	1563.73
1563.73	1563.75
1563.73	1563.78
1563.73	1563.71
1563.73	1563.8
1563.73	1563.79
1563.73	1563.7
1563.73	1563.77
1563.73	1563.78
1563.73	1563.69
1563.73	1563.72
1563.73	1563.73
1563.73	1563.81
1563.73	1563.76
1563.74	1563.73
1563.74	1563.69
1563.74	1563.76
1563.74	1563.77
1563.74	1563.74
1563.74	1563.79
1563.74	1563.79
1563.74	1563.58
1563.74	1563.75
1563.74	1563.89
1563.74	1563.79
1563.74	1563.74
1563.74	1563.75
1563.74	1563.73
1563.74	1563.74
1563.74	1563.75
1563.74	1563.75
1563.74	1563.72
1563.74	1563.79
1563.74	1563.75
1563.74	1563.68
1563.74	1563.78
1563.74	1563.74
1563.74	1563.75
1563.74	1563.74
1563.74	1563.74
1563.74	1563.78
1563.74	1563.74
1563.74	1563.76
1563.74	1563.81
1563.74	1563.8
1563.74	1563.72
1563.74	1563.7
1563.74	1563.81
1563.74	1563.76
1563.74	1563.85
1563.74	1563.74
1563.74	1563.74
1563.74	1563.74
1563.74	1563.72
1563.74	1563.77
1563.74	1563.75
1563.74	1563.73
1563.74	1563.77
1563.74	1563.74
1563.74	1563.71
1563.74	1563.85
1563.74	1563.78
1563.74	1563.79
1563.74	1563.79
1563.74	1563.7
1563.74	1563.76
1563.74	1563.73
1563.74	1563.83
1563.74	1563.9
1563.75	1563.77
1563.75	1563.86
1563.75	1563.73
1563.75	1563.76
1563.75	1563.81
1563.75	1563.74
1563.75	1563.77
1563.75	1563.66
1563.75	1563.72
1563.75	1563.75
1563.75	1563.78
1563.75	1563.77
1563.75	1563.8
1563.75	1563.76
1563.75	1563.78
1563.75	1563.76
1563.75	1563.71
1563.75	1563.66
1563.75	1563.71
1563.75	1563.74
1563.75	1563.74
1563.75	1563.75
1563.75	1563.83
1563.75	1563.72
1563.75	1563.89
1563.75	1563.8
1563.75	1563.76
1563.75	1563.79
1563.75	1563.81
1563.75	1563.72
1563.75	1563.78
1563.75	1563.85
1563.75	1563.8
1563.76	1563.73
1563.76	1563.71
1563.76	1563.78
1563.76	1563.78
1563.76	1563.77
1563.76	1563.79
1563.76	1563.75
1563.76	1563.72
1563.76	1563.82
1563.76	1563.79
1563.76	1563.71
1563.76	1563.78
1563.76	1563.77
1563.76	1563.81
1563.76	1563.71
1563.76	1563.76
1563.76	1563.75
1563.76	1563.87
1563.76	1563.88
1563.76	1563.83
1563.76	1563.72
1563.76	1563.85
1563.76	1563.78
1563.76	1564.03
1563.76	1563.74
1563.76	1563.78
1563.76	1563.83
1563.76	1563.81
1563.76	1563.82
1563.76	1563.74
1563.76	1563.79
1563.76	1563.8
1563.76	1563.78
1563.76	1563.83
1563.76	1563.86
1563.76	1563.78
1563.76	1563.81
1563.76	1563.82
1563.76	1563.68
1563.76	1563.78
1563.76	1563.8
1563.76	1563.85
1563.76	1563.79
1563.77	1563.81
1563.77	1563.92
1563.77	1563.78
1563.77	1563.84
1563.77	1563.75
1563.77	1563.74
1563.77	1563.87
1563.77	1563.72
1563.77	1563.76
1563.77	1563.8
1563.77	1563.83
1563.77	1563.8
1563.77	1563.81
1563.77	1563.79
1563.77	1563.89
1563.77	1563.74
1563.77	1563.73
1563.77	1563.83
1563.77	1563.76
1563.77	1563.76
1563.77	1563.79
1563.77	1563.86
1563.77	1563.77
1563.77	1563.79
1563.77	1563.81
1563.77	1563.78
1563.77	1563.82
1563.77	1563.84
1563.77	1563.76
1563.77	1563.82
1563.77	1563.63
1563.77	1563.77
1563.77	1563.94
1563.77	1563.8
1563.77	1563.81
1563.77	1563.8
1563.77	1563.79
1563.77	1563.79
1563.77	1563.79
1563.77	1563.82
1563.77	1563.8
1563.77	1563.79
1563.77	1563.8
1563.77	1563.75
1563.77	1563.78
1563.77	1563.86
1563.77	1563.74
1563.77	1563.58
1563.77	1563.8
1563.77	1563.76
1563.77	1563.73
1563.77	1563.82
1563.77	1563.73
1563.77	1563.75
1563.77	1563.76
1563.78	1563.76
1563.78	1563.84
1563.78	1563.86
1563.78	1563.69
1563.78	1563.89
1563.78	1563.76
1563.78	1563.84
1563.78	1563.8
1563.78	1563.77
1563.78	1563.92
1563.78	1563.76
1563.78	1563.81
1563.78	1563.81
1563.78	1563.95
1563.78	1563.8
1563.78	1563.75
1563.78	1563.71
1563.78	1563.83
1563.78	1563.87
1563.78	1563.78
1563.78	1563.86
1563.78	1563.76
1563.78	1563.81
1563.78	1563.83
1563.78	1563.82
1563.78	1563.78
1563.78	1563.81
1563.78	1563.81
1563.78	1563.76
1563.78	1563.86
1563.78	1563.77
1563.78	1563.87
1563.78	1563.83
1563.78	1563.85
1563.78	1563.82
1563.78	1563.81
1563.78	1563.82
1563.78	1563.8
1563.78	1563.8
1563.79	1563.9
1563.79	1563.87
1563.79	1563.9
1563.79	1563.89
1563.79	1563.86
1563.79	1563.76
1563.79	1563.82
1563.79	1563.79
1563.79	1563.76
1563.79	1563.79
1563.79	1563.74
1563.79	1563.79
1563.79	1563.81
1563.79	1563.81
1563.79	1563.86
1563.79	1563.78
1563.79	1563.76
1563.79	1563.79
1563.79	1563.81
1563.79	1563.88
1563.79	1563.78
1563.79	1563.78
1563.79	1563.84
1563.79	1563.77
1563.79	1563.83
1563.79	1563.75
1563.79	1563.47
1563.79	1563.75
1563.79	1563.83
1563.79	1563.84
1563.79	1563.78
1563.79	1563.83
1563.79	1563.8
1563.79	1563.79
1563.79	1563.8
1563.79	1563.89
1563.79	1563.8
1563.79	1563.79
1563.79	1563.85
1563.79	1563.75
1563.79	1563.73
1563.79	1563.77
1563.79	1563.81
1563.79	1563.77
1563.79	1563.82
1563.79	1563.86
1563.79	1563.83
1563.79	1563.83
1563.79	1563.82
1563.79	1563.85
1563.79	1563.76
1563.79	1563.84
1563.79	1563.78
1563.79	1563.92
1563.79	1563.81
1563.79	1563.79
1563.8	1563.77
1563.8	1563.74
1563.8	1563.84
1563.8	1563.86
1563.8	1563.77
1563.8	1563.76
1563.8	1563.84
1563.8	1563.8
1563.8	1563.77
1563.8	1563.79
1563.8	1563.79
1563.8	1563.83
1563.8	1563.83
1563.8	1563.8
1563.8	1563.74
1563.8	1563.94
1563.8	1563.83
1563.8	1563.97
1563.8	1563.98
1563.8	1563.82
1563.8	1563.75
1563.8	1563.82
1563.8	1563.77
1563.8	1563.8
1563.8	1563.81
1563.8	1563.72
1563.8	1563.76
1563.8	1563.65
1563.8	1563.81
1563.8	1563.86
1563.8	1563.89
1563.8	1563.85
1563.8	1563.85
1563.8	1563.75
1563.8	1563.85
1563.8	1563.8
1563.8	1563.86
1563.8	1563.79
1563.8	1563.79
1563.8	1563.81
1563.8	1563.75
1563.8	1563.87
1563.8	1563.74
1563.8	1563.82
1563.81	1563.87
1563.81	1563.77
1563.81	1563.75
1563.81	1564
1563.81	1563.95
1563.81	1563.87
1563.81	1563.8
1563.81	1563.84
1563.81	1563.79
1563.81	1563.81
1563.81	1563.82
1563.81	1563.83
1563.81	1563.87
1563.81	1563.82
1563.81	1563.89
1563.81	1563.81
1563.81	1563.87
1563.81	1563.82
1563.81	1563.82
1563.81	1563.78
1563.81	1563.81
1563.81	1563.86
1563.81	1563.72
1563.81	1563.84
1563.81	1563.94
1563.81	1563.73
1563.81	1563.89
1563.81	1563.84
1563.81	1563.94
1563.81	1563.86
1563.81	1563.84
1563.81	1563.78
1563.81	1563.88
1563.81	1563.77
1563.81	1563.72
1563.81	1563.84
1563.81	1563.83
1563.81	1563.84
1563.81	1563.81
1563.81	1563.86
1563.81	1563.84
1563.81	1563.84
1563.81	1563.78
1563.81	1563.8
1563.82	1563.75
1563.82	1563.86
1563.82	1563.83
1563.82	1563.81
1563.82	1563.86
1563.82	1563.79
1563.82	1563.86
1563.82	1563.7
1563.82	1563.81
1563.82	1563.85
1563.82	1563.94
1563.82	1563.86
1563.82	1563.92
1563.82	1563.85
1563.82	1563.92
1563.82	1563.89
1563.82	1563.84
1563.82	1563.8
1563.82	1563.81
1563.82	1563.81
1563.82	1563.83
1563.82	1563.81
1563.82	1563.76
1563.82	1563.73
1563.82	1563.91
1563.82	1563.81
1563.82	1563.78
1563.82	1563.91
1563.82	1563.86
1563.82	1563.85
1563.82	1563.85
1563.82	1563.89
1563.82	1563.84
1563.82	1563.92
1563.82	1564.01
1563.82	1563.84
1563.82	1563.86
1563.82	1563.77
1563.82	1563.87
1563.82	1563.83
1563.82	1563.81
1563.82	1563.84
1563.82	1563.83
1563.82	1563.84
1563.82	1563.87
1563.82	1563.77
1563.82	1563.86
1563.82	1563.87
1563.82	1563.86
1563.82	1563.9
1563.82	1563.78
1563.82	1563.85
1563.82	1563.86
1563.83	1563.85
1563.83	1563.86
1563.83	1563.86
1563.83	1563.83
1563.83	1563.85
1563.83	1563.88
1563.83	1563.88
1563.83	1563.79
1563.83	1563.83
1563.83	1563.8
1563.83	1563.88
1563.83	1563.94
1563.83	1563.83
1563.83	1563.8
1563.83	1563.88
1563.83	1563.8
1563.83	1563.86
1563.83	1563.93
1563.83	1563.83
1563.83	1563.88
1563.83	1563.88
1563.83	1564
1563.83	1563.86
1563.83	1564.07
1563.83	1563.92
1563.83	1563.9
1563.83	1563.85
1563.83	1563.87
1563.83	1563.86
1563.83	1563.81
1563.83	1564.09
1563.83	1563.88
1563.83	1563.85
1563.83	1563.91
1563.83	1563.89
1563.83	1563.88
1563.83	1563.85
1563.83	1564
1563.83	1563.87
1563.83	1563.87
1563.83	1563.95
1563.83	1563.8
1563.83	1563.85
1563.83	1563.92
1563.83	1563.78
1563.83	1563.78
1563.83	1563.82
1563.83	1563.83
1563.84	1563.97
1563.84	1563.95
1563.84	1563.83
1563.84	1563.88
1563.84	1563.95
1563.84	1563.85
1563.84	1563.92
1563.84	1563.92
1563.84	1563.86
1563.84	1563.81
1563.84	1563.16
1563.84	1563.72
1563.84	1563.83
1563.84	1563.82
1563.84	1563.88
1563.84	1563.87
1563.84	1563.88
1563.84	1563.86
1563.84	1563.85
1563.84	1563.85
1563.84	1563.93
1563.84	1563.77
1563.84	1563.87
1563.84	1563.89
1563.84	1563.86
1563.84	1563.85
1563.84	1564.04
1563.84	1563.9
1563.84	1563.95
1563.84	1563.87
1563.84	1563.85
1563.84	1563.91
1563.84	1563.83
1563.84	1563.8
1563.84	1563.87
1563.84	1563.92
1563.84	1563.87
1563.84	1563.85
1563.84	1563.83
1563.84	1563.86
1563.84	1563.88
1563.84	1563.88
1563.84	1563.83
1563.84	1563.85
1563.84	1563.91
1563.85	1563.85
1563.85	1563.93
1563.85	1563.85
1563.85	1563.83
1563.85	1563.87
1563.85	1563.81
1563.85	1563.82
1563.85	1563.83
1563.85	1563.89
1563.85	1563.83
1563.85	1563.87
1563.85	1563.82
1563.85	1563.85
1563.85	1563.84
1563.85	1563.85
1563.85	1563.8
1563.85	1563.87
1563.85	1563.91
1563.85	1563.83
1563.85	1563.86
1563.85	1563.9
1563.85	1563.85
1563.85	1563.97
1563.85	1563.9
1563.85	1563.86
1563.85	1563.89
1563.85	1563.9
1563.85	1563.81
1563.85	1563.85
1563.85	1563.79
1563.85	1563.92
1563.85	1563.88
1563.85	1563.91
1563.85	1563.9
1563.85	1563.9
1563.85	1563.9
1563.85	1563.84
1563.85	1563.97
1563.85	1563.83
1563.85	1563.84
1563.85	1563.91
1563.85	1563.84
1563.85	1563.91
1563.85	1563.89
1563.85	1563.84
1563.85	1563.9
1563.85	1563.95
1563.85	1563.76
1563.85	1563.83
1563.85	1563.82
1563.85	1563.92
1563.85	1563.84
1563.85	1563.88
1563.85	1563.87
1563.85	1563.86
1563.86	1563.85
1563.86	1563.88
1563.86	1563.87
1563.86	1563.89
1563.86	1563.8
1563.86	1563.88
1563.86	1563.87
1563.86	1563.74
1563.86	1563.86
1563.86	1563.85
1563.86	1563.87
1563.86	1563.86
1563.86	1563.86
1563.86	1563.94
1563.86	1563.88
1563.86	1563.89
1563.86	1563.85
1563.86	1563.85
1563.86	1563.86
1563.86	1563.81
1563.86	1563.71
1563.86	1563.88
1563.86	1563.86
1563.86	1563.85
1563.86	1563.89
1563.86	1563.77
1563.86	1563.84
1563.86	1563.87
1563.86	1563.88
1563.86	1563.92
1563.86	1563.9
1563.86	1563.89
1563.86	1563.92
1563.86	1563.91
1563.86	1563.94
1563.86	1563.92
1563.86	1563.89
1563.86	1563.85
1563.86	1563.81
1563.86	1564.08
1563.86	1563.85
1563.86	1563.88
1563.86	1563.86
1563.86	1563.91
1563.86	1563.85
1563.86	1563.94
1563.86	1563.81
1563.86	1563.9
1563.86	1563.95
1563.86	1563.87
1563.86	1563.83
1563.86	1563.82
1563.86	1563.85
1563.86	1563.89
1563.86	1563.91
1563.86	1563.94
1563.86	1563.9
1563.86	1563.81
1563.86	1563.9
1563.86	1563.85
1563.86	1563.88
1563.86	1563.93
1563.86	1563.83
1563.87	1563.89
1563.87	1563.87
1563.87	1563.98
1563.87	1563.97
1563.87	1563.85
1563.87	1563.89
1563.87	1563.94
1563.87	1563.86
1563.87	1563.94
1563.87	1563.97
1563.87	1563.87
1563.87	1563.85
1563.87	1563.82
1563.87	1563.92
1563.87	1563.93
1563.87	1563.89
1563.87	1563.89
1563.87	1563.84
1563.87	1563.89
1563.87	1563.89
1563.87	1563.84
1563.87	1563.94
1563.87	1563.83
1563.87	1563.88
1563.87	1563.91
1563.87	1563.9
1563.87	1563.92
1563.87	1563.96
1563.87	1563.8
1563.87	1563.94
1563.87	1563.93
1563.87	1563.89
1563.87	1563.9
1563.87	1563.86
1563.87	1563.88
1563.87	1563.9
1563.87	1563.92
1563.87	1563.82
1563.87	1563.91
1563.87	1563.9
1563.87	1563.86
1563.87	1563.88
1563.87	1564.02
1563.87	1563.94
1563.87	1563.94
1563.87	1563.98
1563.87	1563.9
1563.87	1563.87
1563.87	1564.05
1563.87	1563.91
1563.87	1563.85
1563.88	1563.88
1563.88	1563.91
1563.88	1563.86
1563.88	1563.86
1563.88	1563.84
1563.88	1563.9
1563.88	1563.86
1563.88	1563.9
1563.88	1563.91
1563.88	1564.06
1563.88	1563.91
1563.88	1563.77
1563.88	1563.9
1563.88	1563.88
1563.88	1563.87
1563.88	1563.92
1563.88	1563.9
1563.88	1563.94
1563.88	1564.02
1563.88	1563.93
1563.88	1563.87
1563.88	1563.85
1563.88	1563.88
1563.88	1563.87
1563.88	1563.91
1563.88	1563.83
1563.88	1563.86
1563.88	1563.88
1563.88	1563.94
1563.88	1563.89
1563.88	1563.86
1563.88	1563.8
1563.88	1563.85
1563.88	1564.03
1563.88	1563.84
1563.88	1563.85
1563.88	1563.95
1563.88	1563.88
1563.88	1563.94
1563.88	1563.97
1563.88	1563.93
[truncated: 8,502 more rows]

## Sheet: Fig3d_Phi21
Input Parameters Inference - 4 seeds - Phase_2-1
Seed phase (rad)	Seed phase - ANN predicted (rad)
-3.14129	-3.60362
-3.14109	-2.8044
-3.14042	-3.74626
-3.14014	-2.9396
-3.13978	-3.02469
-3.13931	-5.36055
-3.1392	-3.37184
-3.13872	-2.94728
-3.13802	-2.98213
-3.13731	-3.44432
-3.13655	-3.07709
-3.13639	-3.23892
-3.13613	-2.93774
-3.13555	-3.60517
-3.1355	-2.98122
-3.13487	-3.04827
-3.13454	-3.36307
-3.13428	-3.5557
-3.13264	-2.86676
-3.13239	-2.90321
-3.13219	-2.68422
-3.13024	-3.58073
-3.12949	-3.00076
-3.12911	-3.41838
-3.12881	-3.08686
-3.12804	-2.45619
-3.12764	-2.82242
-3.12725	-3.18399
-3.12701	-2.85858
-3.12675	-2.92815
-3.12565	-2.98061
-3.1256	-3.16508
-3.12454	-4.14223
-3.12447	-3.14218
-3.12411	-2.767
-3.12378	-2.84183
-3.12354	-2.7967
-3.12334	-2.81619
-3.12312	-3.35343
-3.12297	-3.01997
-3.12067	-4.10395
-3.12059	-5.37531
-3.11983	-2.98584
-3.11791	-2.86345
-3.11736	-3.20379
-3.11712	-3.25755
-3.11664	-2.73453
-3.11631	-3.26776
-3.11616	-2.91818
-3.11378	-3.33839
-3.11373	-3.10787
-3.11246	-0.885936
-3.1118	-3.07462
-3.11167	-2.38761
-3.11147	-2.97561
-3.11111	-3.5922
-3.11097	-3.10621
-3.11033	-2.94651
-3.11016	-2.93651
-3.11003	-3.10513
-3.10901	-3.50945
-3.10883	-3.11733
-3.10868	-2.88072
-3.10833	-2.62367
-3.10736	-3.09002
-3.10523	-3.10726
-3.10393	-3.28036
-3.10356	-2.70088
-3.10222	-2.91363
-3.10222	-2.99846
-3.1014	-3.01243
-3.10111	-3.34187
-3.09931	-3.50519
-3.09912	-3.33802
-3.09904	-3.51179
-3.0963	-3.033
-3.09627	-2.85877
-3.09626	-3.11456
-3.09608	-2.93293
-3.09607	-2.67013
-3.09561	-2.88715
-3.09545	-3.10858
-3.09545	-3.10993
-3.09521	-3.34367
-3.09384	-2.99484
-3.09376	-3.10225
-3.09353	-2.90707
-3.09338	-2.72586
-3.093	-2.68432
-3.09244	-3.08147
-3.09154	-2.90814
-3.09153	-2.89745
-3.09111	-3.67933
-3.08997	-3.16461
-3.08952	-3.04078
-3.08899	-2.75384
-3.08705	-3.33296
-3.08696	-2.46484
-3.08489	-3.29265
-3.08392	-3.45879
-3.08386	-2.30511
-3.08334	-2.93799
-3.08273	-2.52003
-3.08155	-2.77551
-3.08068	-3.01472
-3.08017	-2.10514
-3.07988	-3.15461
-3.07936	-3.1132
-3.07932	-2.6574
-3.07932	-2.86563
-3.07879	-2.7988
-3.07868	-2.93447
-3.07868	-1.72109
-3.07822	-2.79346
-3.07722	-2.61131
-3.07722	-3.03997
-3.0771	-3.32177
-3.07687	-2.83766
-3.07684	-2.85148
-3.07637	-2.90141
-3.07612	-3.10251
-3.07578	-2.97698
-3.07534	-3.05142
-3.07502	-1.84213
-3.07431	-2.70642
-3.07245	-3.13034
-3.07237	-3.54208
-3.07066	-2.79298
-3.06964	-2.40632
-3.06919	-2.93428
-3.06905	-3.25301
-3.06903	-3.08958
-3.06767	-2.89795
-3.06753	-3.0545
-3.06737	-2.72133
-3.06688	-3.10974
-3.06619	-2.8811
-3.06611	-3.08606
-3.066	-2.74408
-3.06519	-2.95357
-3.06464	-2.7782
-3.06405	-2.86477
-3.06405	-3.02167
-3.06344	-3.6168
-3.06271	-2.60011
-3.06244	-3.64564
-3.06237	-2.99534
-3.06082	-2.90792
-3.05993	-3.12275
-3.05978	-3.1843
-3.05862	-4.22807
-3.05812	-2.47731
-3.05812	-3.53826
-3.05809	-2.93973
-3.05793	-3.02613
-3.05751	-2.89833
-3.05725	-3.63349
-3.05699	-2.75167
-3.05527	-2.75832
-3.05465	-2.70932
-3.05455	-3.19319
-3.05452	-3.06873
-3.05424	-2.73511
-3.05356	-3.24582
-3.05343	-3.09369
-3.05338	-3.14459
-3.05294	-1.38433
-3.05215	-3.41164
-3.05183	-2.58648
-3.05176	-2.97168
-3.05175	-2.73606
-3.05158	-2.88867
-3.05139	-2.73844
-3.05088	-3.04796
-3.05042	-3.07614
-3.05016	-3.144
-3.05	-3.43583
-3.04801	-2.95193
-3.0479	-3.07621
-3.04776	-2.78458
-3.04644	-3.09786
-3.04573	-3.29145
-3.04516	-3.87275
-3.04442	-2.86194
-3.044	-2.95694
-3.04397	-3.04593
-3.04366	-1.93317
-3.04309	-3.09856
-3.04295	-2.79235
-3.04295	-2.40465
-3.04255	-0.348616
-3.04251	-3.15712
-3.0425	-2.51176
-3.04012	-3.01001
-3.03885	-3.19736
-3.03585	-3.06457
-3.0357	-2.95409
-3.03543	-3.50123
-3.03378	-3.40484
-3.03345	-2.88636
-3.03282	-2.64942
-3.0315	-3.19075
-3.03146	-2.90998
-3.03146	-2.71955
-3.03015	-1.83366
-3.03006	-3.14686
-3.02963	-2.94251
-3.02947	-3.09056
-3.02934	-3.15805
-3.02928	-3.0981
-3.02904	-3.04957
-3.02886	-3.1039
-3.02853	-3.58668
-3.02758	-2.96975
-3.02603	-3.14435
-3.02552	-2.85407
-3.02476	-2.7097
-3.0247	-3.16643
-3.02425	-3.6883
-3.02391	-3.0199
-3.02391	-2.99853
-3.022	-3.17587
-3.01961	-2.81497
-3.01946	-2.89505
-3.01939	-2.1728
-3.01856	-3.14675
-3.0179	-2.92467
-3.01713	-3.39792
-3.01648	-3.38043
-3.01648	-3.24098
-3.01572	-2.81976
-3.01476	-2.76335
-3.01316	-2.83779
-3.01305	-2.38109
-3.01275	-3.16335
-3.01261	-2.63902
-3.01195	-2.82087
-3.01114	-2.84326
-3.01094	-2.98724
-3.0107	-2.95162
-3.01058	-2.77848
-3.01052	-3.34966
-3.01009	-2.73175
-3.00992	-1.96993
-3.00963	-2.95709
-3.0094	-2.66608
-3.00792	-3.59119
-3.00738	-2.77162
-3.00692	-2.97213
-3.00679	-2.91807
-3.00659	-2.54076
-3.00593	-3.06138
-3.0059	-2.0866
-3.0056	-2.9386
-3.00537	-2.71508
-3.00372	-2.98487
-3.00359	-3.08186
-3.00358	-2.56782
-3.00289	-4.01975
-3.00276	-3.61637
-3.00276	-3.66254
-3.00178	-2.78712
-3.00142	-2.81058
-3.00032	-3.08193
-2.99979	-2.8173
-2.99831	-2.70299
-2.99784	-3.09379
-2.99738	-3.24652
-2.99704	-2.34598
-2.997	-2.82998
-2.99596	-3.14771
-2.99572	-2.98224
-2.99484	-2.93926
-2.99479	-3.49747
-2.99418	-2.65471
-2.99409	-3.06549
-2.99298	-3.16267
-2.99091	-2.86859
-2.99062	-2.93809
-2.9894	-3.08217
-2.98911	-2.78086
-2.98787	-3.07244
-2.98745	-2.82527
-2.98685	-2.60606
-2.98659	-2.90579
-2.98635	-2.84569
-2.98618	-2.67746
-2.98618	-2.72025
-2.98598	-3.0677
-2.98542	-2.69813
-2.98491	-3.01517
-2.98341	-2.81191
-2.9822	-2.89229
-2.98197	-2.88405
-2.98109	-3.89025
-2.98043	-2.4105
-2.98013	-2.78561
-2.97934	-2.9483
-2.9792	-3.23421
-2.97913	-2.90429
-2.97911	-3.60355
-2.97836	-2.78646
-2.97773	-3.03371
-2.97767	-2.91474
-2.97713	-3.09204
-2.97703	-2.76943
-2.97648	-5.64943
-2.97596	-2.68837
-2.97543	-2.71021
-2.97509	-2.77853
-2.97452	-2.54088
-2.97394	-3.21722
-2.97236	-2.55321
-2.97234	-2.893
-2.9716	-2.88234
-2.9714	-3.17569
-2.97075	-2.60429
-2.97059	-2.97004
-2.96946	-2.67898
-2.96853	-3.69728
-2.9669	-2.61617
-2.96535	-3.23195
-2.96516	-2.80331
-2.96382	-2.88654
-2.96335	-2.37567
-2.96255	-3.05006
-2.9624	-2.72886
-2.96186	-2.90577
-2.96139	-2.99739
-2.96123	-2.78429
-2.96093	-2.82676
-2.96052	-2.57137
-2.96041	-2.65221
-2.96034	-2.90375
-2.95902	-2.70916
-2.95863	-2.84669
-2.95789	-2.84395
-2.95766	-2.5676
-2.9576	-2.44482
-2.95757	-2.49851
-2.95701	-2.75225
-2.957	-2.80399
-2.95695	-3.18707
-2.95578	-2.67521
-2.95465	-2.87188
-2.9545	-3.06685
-2.95406	-3.75137
-2.95244	-2.87091
-2.95162	-2.77952
-2.95147	-3.7316
-2.95123	-2.6931
-2.94955	-2.5807
-2.9487	-3.20661
-2.9487	-2.95417
-2.94825	-1.15472
-2.94805	-3.12191
-2.94694	-2.4365
-2.94692	-2.79077
-2.94653	-3.3321
-2.94648	-2.94015
-2.9457	-2.99806
-2.94557	-2.54636
-2.94454	-3.43676
-2.94441	-3.37423
-2.94431	-4.50847
-2.94387	-1.99819
-2.94339	-3.40278
-2.94198	-2.76936
-2.94197	-3.04962
-2.94058	-2.46483
-2.94053	-2.80156
-2.93963	-2.45316
-2.93664	-2.70529
-2.9366	-2.68365
-2.93647	-2.98308
-2.93401	-2.83229
-2.93383	-2.92554
-2.93383	-2.87669
-2.93325	-2.073
-2.93294	-3.07902
-2.93274	-3.79367
-2.93223	-2.76672
-2.93088	-2.74359
-2.93001	-3.32159
-2.92973	-2.71255
-2.92903	-3.04628
-2.92808	-2.96026
-2.92804	-2.88741
-2.92761	-2.65843
-2.92427	-3.10079
-2.92368	-2.86756
-2.92338	-0.916988
-2.92227	-4.20152
-2.92195	-2.64773
-2.92038	-2.79837
-2.91979	-2.75068
-2.91919	-3.24697
-2.91793	-2.62999
-2.91705	-2.79331
-2.91414	-2.57785
-2.91343	-3.34787
-2.9129	-3.01571
-2.91195	-3.29232
-2.91185	-2.91845
-2.91174	-2.88197
-2.91174	-2.8688
-2.91158	-3.34129
-2.91131	-2.6952
-2.9113	-2.94323
-2.91116	-2.95731
-2.91098	-2.93235
-2.91007	-3.55046
-2.90952	-2.2035
-2.90949	-2.72718
-2.90934	-2.67067
-2.90909	-3.08608
-2.90737	-2.61026
-2.90736	-2.81282
-2.90288	-2.44783
-2.90253	-2.87174
-2.90203	-2.9596
-2.90192	-2.94298
-2.90138	-2.77328
-2.90087	-2.97972
-2.90067	-2.75032
-2.90056	-2.73212
-2.90046	-2.60068
-2.89926	-2.94115
-2.89898	-2.65182
-2.89881	-2.37211
-2.89871	-2.28616
-2.89788	-2.64359
-2.89766	-2.75472
-2.89739	-2.46389
-2.89697	-3.0281
-2.89654	-2.832
-2.89537	-2.75101
-2.89531	-2.59363
-2.89502	-2.95783
-2.89435	-3.06869
-2.89424	-2.77169
-2.89355	-2.91223
-2.89315	-2.44349
-2.8928	-3.20845
-2.89246	-3.11103
-2.89208	-3.22329
-2.89046	-2.80366
-2.89	-2.43828
-2.88948	-2.7503
-2.88934	-3.09031
-2.88825	-2.98922
-2.88772	-2.44118
-2.88637	-3.58086
-2.88616	-2.66288
-2.88591	-2.90928
-2.8857	-3.09208
-2.88489	-2.79713
-2.88456	-2.98177
-2.88399	-2.90492
-2.8834	-3.04203
-2.88321	-2.70715
-2.88303	-2.66829
-2.8818	-2.48648
-2.88152	-3.38448
-2.88125	-3.4453
-2.88004	-2.54851
-2.8794	-3.01692
-2.87922	-2.93355
-2.87834	-2.38904
-2.87687	-3.32689
-2.87618	-3.61563
-2.87521	-2.60361
-2.87507	-2.64106
-2.87504	-2.724
-2.87445	-2.76567
-2.87376	-2.79194
-2.87307	-2.07213
-2.87307	-2.16954
-2.87249	-3.41434
-2.87211	-3.31651
-2.8718	-3.34942
-2.87116	-2.63186
-2.87088	-2.98269
-2.86929	-2.57644
-2.8686	-2.69892
-2.86859	-3.02232
-2.86759	-2.72665
-2.86735	-2.60382
-2.86735	-2.56024
-2.86672	-2.52853
-2.86509	-2.99301
-2.86444	-2.85203
-2.86334	-2.93375
-2.86332	-2.69984
-2.86207	-3.12329
-2.86163	-3.387
-2.86136	-2.50292
-2.86132	-2.78196
-2.8613	-4.64969
-2.86039	-2.7917
-2.86013	-2.62277
-2.85848	-2.70281
-2.85842	-2.30186
-2.85741	-2.74566
-2.85704	-2.75034
-2.85635	-2.61227
-2.85481	-2.66199
-2.85445	-2.53964
-2.85443	-3.45698
-2.85348	-2.66109
-2.85346	-3.22909
-2.85293	-2.61128
-2.85265	-2.68704
-2.85264	-2.81246
-2.8525	-3.42578
-2.85188	-2.9131
-2.8513	-2.69937
-2.8513	-2.82167
-2.85089	-2.85576
-2.85076	-2.52585
-2.85063	-3.07903
-2.85062	-2.57922
-2.85013	-2.89867
-2.85006	-2.7445
-2.84979	-2.35275
-2.84899	-3.00056
-2.8473	-2.76651
-2.84563	-3.21777
-2.84525	-2.06411
-2.84476	-2.82743
-2.84431	-2.98608
-2.84408	-2.9261
-2.84403	-2.62593
-2.84385	-2.84252
-2.84312	-2.88474
-2.84275	-2.82702
-2.84265	-2.8978
-2.84261	-3.11717
-2.84259	-2.67473
-2.84151	-2.82212
-2.84099	-2.7593
-2.84037	-2.98841
-2.8395	-2.5932
-2.83935	-2.5485
-2.83843	-2.65457
-2.83803	-3.2195
-2.83653	-2.97301
-2.83611	-2.01577
-2.83611	-2.14914
-2.83567	-2.91796
-2.83412	-2.96403
-2.83324	-2.40864
-2.83324	-1.9526
-2.83315	-2.76839
-2.83298	-2.53762
-2.82966	-3.66332
-2.82958	-2.69415
-2.82845	-2.48724
-2.82691	-3.48902
-2.82644	-2.94174
-2.82606	-2.38633
-2.82561	-2.68124
-2.82542	-2.5326
-2.82534	-2.84106
-2.82512	-2.50647
-2.82422	-2.83939
-2.82413	-1.37062
-2.82402	-1.92793
-2.82397	-2.96444
-2.82388	-2.66724
-2.82381	-2.7759
-2.82353	-2.72719
-2.823	-3.45637
-2.82232	-2.73184
-2.82232	-2.78888
-2.82095	-2.22068
-2.82052	-2.57595
-2.81956	-2.60666
-2.81953	-2.56845
-2.81907	-3.00747
-2.81888	-2.77283
-2.81878	-2.98717
-2.81721	-2.94377
-2.81522	-2.96693
-2.81513	-3.53633
-2.8135	-2.12449
-2.81179	-3.32404
-2.81061	-3.20278
-2.80736	-2.67955
-2.80695	-2.70322
-2.80693	-2.95754
-2.80687	-2.33523
-2.80639	-2.44852
-2.80626	-2.75318
-2.80469	-2.66848
-2.80467	-2.83579
-2.80465	-2.72498
-2.80426	-2.66402
-2.80423	-3.38041
-2.80358	-2.76027
-2.80206	-2.75065
-2.80088	-2.96036
-2.8006	-2.74833
-2.80041	-2.40252
-2.79963	-2.9244
-2.79902	-2.71485
-2.79781	-2.63304
-2.79772	-2.82263
-2.79748	-2.76698
-2.7971	-2.81171
-2.79707	-2.55597
-2.79543	-2.42323
-2.79376	-2.54358
-2.79376	-2.51026
-2.7923	-2.45571
-2.79168	-2.6175
-2.79087	-2.63829
-2.78973	-2.66475
-2.78961	-3.01733
-2.78934	-3.41056
-2.78879	-2.69338
-2.78836	-2.69254
-2.78669	-2.76927
-2.78659	-2.56354
-2.78593	-2.69088
-2.7845	-2.9321
-2.78297	-2.86496
-2.78274	-2.65404
-2.78221	-2.61876
-2.78037	-2.45769
-2.77891	-2.96878
-2.77853	-2.41061
-2.77822	-3.06918
-2.777	-2.55401
-2.77676	-2.55205
-2.77667	-3.02962
-2.77612	-2.43733
-2.77505	-2.51529
-2.77407	-2.25303
-2.77407	-2.52511
-2.77406	-2.6465
-2.77329	-2.96488
-2.77306	-2.75156
-2.77288	-3.02113
-2.77279	-2.53253
-2.77273	-2.74167
-2.77199	-2.71879
-2.77172	-2.39609
-2.77172	-2.43695
-2.76971	-2.66879
-2.76969	-2.53482
-2.76764	-2.56014
-2.76724	-3.29024
-2.76574	-3.00473
-2.76574	-2.79341
-2.76448	-3.24858
-2.7642	-2.49133
-2.76414	-2.62723
-2.76296	-2.94419
-2.76259	-2.53753
-2.76192	-2.66046
-2.76178	-3.22316
-2.76154	-2.57186
-2.76151	-2.74149
-2.76061	-2.70464
-2.76017	-2.38261
-2.76009	-2.81231
-2.75972	-2.6788
-2.75911	-2.64876
-2.75894	-2.51362
-2.75787	-3.18308
-2.7569	-2.76326
-2.75677	-2.31892
-2.75673	-3.4833
-2.75667	-2.6903
-2.75662	-2.71013
-2.75632	-2.41418
-2.75594	-2.61233
-2.75486	-2.95144
-2.75446	-2.7307
-2.7541	-2.73743
-2.75365	-2.74568
-2.75217	-2.46862
-2.75192	-2.68707
-2.75186	-2.87463
-2.75171	-3.22794
-2.75134	-5.48172
-2.75115	-2.81621
-2.75012	-4.40296
-2.75002	-2.76796
-2.74972	-2.85045
-2.74916	-2.55512
-2.74894	-2.58255
-2.74876	-2.71113
-2.74854	-2.48538
-2.74849	-2.38063
-2.74841	-1.47251
-2.74754	-2.99644
-2.74675	-2.88311
-2.7466	-3.23222
-2.74656	-2.61605
-2.74634	-2.63873
-2.74606	-2.69728
-2.74574	-2.71145
-2.74548	-2.57158
-2.74415	-5.23833
-2.74287	-2.83954
-2.74111	-2.85667
-2.74056	-2.65846
-2.73972	-2.45438
-2.73937	-2.74225
-2.7382	-2.64217
-2.73806	-2.27961
-2.73803	-2.71191
-2.73758	-2.45192
-2.73678	-2.71111
-2.73651	-2.50015
-2.73594	-2.44548
-2.73566	-2.51443
-2.73565	-2.50522
-2.7351	-2.86066
-2.73478	-2.49979
-2.73437	-2.5139
-2.73428	-2.62145
-2.73425	-3.25802
-2.73372	-2.89513
-2.73228	-3.20033
-2.73198	-2.39096
-2.73183	-2.80014
-2.73003	-2.60337
-2.72925	-2.53598
-2.72879	-2.56125
-2.72796	-2.84035
-2.72785	-3.33974
-2.72774	-2.78246
-2.72681	-3.17618
-2.72672	-2.59774
-2.72663	-2.5032
-2.72646	-2.7663
-2.72371	-2.48507
-2.72272	-2.93159
-2.72177	-2.66679
-2.72054	-2.66959
-2.72031	-3.16004
-2.71991	-2.66266
-2.71959	-2.13813
-2.71935	-2.67388
-2.71927	-3.02884
-2.71911	-3.30285
-2.7181	-2.65333
-2.71801	-2.59584
-2.71587	-2.72729
-2.71576	-2.18582
-2.71557	-2.68744
-2.71541	-2.74456
-2.71493	-2.57871
-2.71226	-2.99972
-2.7108	-2.53704
-2.71004	-2.76909
-2.70988	-2.55371
-2.70988	-2.46842
-2.70956	-3.44747
-2.70893	-2.59479
-2.7078	-2.4292
-2.70738	-2.66519
-2.70714	-2.69903
-2.70625	-3.93784
-2.70492	-2.43391
-2.70486	-1.28535
-2.70402	-3.20961
-2.70273	-2.6739
-2.70205	-0.802266
-2.70186	-2.44348
-2.70133	-2.3133
-2.69964	-2.50931
-2.69912	-2.46451
-2.69848	-2.68606
-2.69711	-2.81843
-2.69664	-2.96961
-2.69643	-2.49304
-2.69421	-3.09651
-2.69363	-2.50518
-2.6923	-2.56928
-2.69229	-2.53221
-2.69173	-2.48924
-2.68998	-2.50332
-2.68864	-2.42751
-2.68728	-3.07779
-2.68723	-2.59019
-2.68723	-2.63083
-2.68509	-2.3772
-2.68472	-2.93264
-2.68441	-0.625361
-2.68359	-2.70139
-2.68359	-2.50864
-2.68317	-2.51237
-2.68123	-2.63091
-2.68031	-2.44367
-2.67997	-2.48893
-2.6796	-2.36663
-2.67879	-2.68425
-2.67768	-2.43757
-2.6758	-2.89341
-2.6758	-2.84202
-2.67418	-2.55687
-2.67366	-2.74588
-2.67297	-3.02164
-2.67216	-2.67988
-2.67152	-2.30907
-2.67126	-2.6778
-2.67092	-2.3635
-2.6701	-2.60209
-2.66982	-2.61852
-2.66951	-2.35518
-2.66897	-2.50225
-2.66883	-2.23873
-2.66878	-2.64343
-2.66876	-2.70308
-2.66861	-2.52469
-2.66765	-2.64409
-2.667	-2.37549
-2.6664	-2.9785
-2.66606	-2.35051
-2.66414	-2.25311
-2.66302	0.351744
-2.66288	-2.10769
-2.66176	-2.56078
-2.66174	-2.32244
-2.66133	-2.01744
-2.66094	-2.44668
-2.6606	-2.39918
-2.65962	-3.86957
-2.65903	-2.66683
-2.6575	-2.80209
-2.65744	-2.52033
-2.65744	-2.6262
-2.65708	-2.8035
-2.65701	-2.6097
-2.65656	-2.40434
-2.65586	-2.18394
-2.65518	-2.64408
-2.65379	-2.35937
-2.65377	-2.47785
-2.65343	-2.88467
-2.65281	-2.40109
-2.65177	-2.49458
-2.65135	-2.59964
-2.65072	-2.43823
-2.65068	-2.31517
-2.65005	-2.12872
-2.65004	-2.77593
-2.64962	-3.25447
-2.64897	-2.56059
-2.64755	-2.63993
-2.64729	-2.74814
-2.64727	-3.08025
-2.64718	-2.36826
-2.64672	-2.62387
-2.64605	-2.50925
-2.64593	-2.65137
-2.64514	-2.4027
-2.64474	-2.62334
-2.64453	-3.11132
-2.64436	-2.50309
-2.64401	-2.76241
-2.64386	-2.1692
-2.64282	-2.2776
-2.64213	-2.95605
-2.64181	-2.56416
-2.64181	-2.69485
-2.64164	-2.5479
-2.6404	-2.32575
-2.63966	-2.48007
-2.63774	-3.24732
-2.63774	-2.53805
-2.63689	-2.51014
-2.63681	-2.82953
-2.63523	-2.79429
-2.63369	-2.55693
-2.63362	-2.65476
-2.63294	-2.54074
-2.63269	-2.4222
-2.63259	-2.17352
-2.63243	-2.52169
-2.63122	-3.10236
-2.63097	-2.46648
-2.63076	-2.57559
-2.63025	-2.54993
-2.62995	-2.49568
-2.62995	-2.42213
-2.62866	-2.70466
-2.62737	-2.5245
-2.62688	-3.0976
-2.62617	-2.46999
-2.62586	-2.78067
-2.62528	-2.28237
-2.62513	-2.77462
-2.62471	-2.42129
-2.6247	-2.68757
-2.62363	-2.19866
-2.62219	-2.40285
-2.62187	-2.52201
-2.62158	-2.62848
-2.62043	-2.47522
-2.62035	-2.75232
-2.62004	-2.72071
-2.6195	-2.77654
-2.61856	-1.84873
-2.61856	-1.45259
-2.61661	-2.21637
-2.61651	-2.35657
-2.61632	-2.33643
-2.61533	-2.91595
-2.61521	-2.64224
-2.61515	-2.45619
-2.61509	-2.67408
-2.61481	-3.07045
-2.61432	-2.71263
-2.61428	-2.45666
-2.61427	-2.85151
-2.61427	-2.65801
-2.61371	-2.39554
-2.61362	-2.61292
-2.61298	-2.48904
-2.61272	-2.0639
-2.61098	-2.87325
-2.61093	-2.3568
-2.61017	-2.78342
-2.60946	-2.4687
-2.60863	-2.52212
-2.60812	-2.43633
-2.6078	-2.53085
-2.6069	-2.87621
-2.60667	-2.46268
-2.60664	-2.38442
-2.6061	-2.61575
-2.60455	-2.57066
-2.60323	-2.30775
-2.60278	-2.54703
-2.6025	-3.50455
-2.60231	-2.5789
-2.60219	-2.59347
-2.60128	-2.56589
-2.60094	-2.40644
-2.59962	-2.35314
-2.59875	-2.48358
-2.59858	-2.70257
-2.5966	-2.43733
-2.5951	-2.20815
-2.59475	-2.43077
-2.59405	-2.44718
-2.59339	-2.44946
-2.59299	-2.17461
-2.59262	-2.48217
-2.59259	-2.41074
-2.59253	-2.45372
-2.59225	-2.76094
-2.59211	-2.51111
-2.59017	-2.86459
-2.58996	-2.11024
-2.58872	-2.16039
-2.58854	-2.51527
-2.58851	-2.82944
-2.58851	-3.10397
-2.58783	-2.32882
-2.58751	-2.76931
-2.58654	-2.48553
-2.58606	-2.42939
-2.58597	-2.38183
-2.58595	-2.37176
-2.58535	-2.49765
-2.58529	-2.50591
-2.58486	-2.64865
-2.58481	-2.43988
-2.58383	-2.53148
-2.58358	-2.2181
-2.58358	-2.24927
-2.58351	-2.37962
-2.58293	-2.39396
-2.58293	-2.39392
-2.58245	-2.36016
-2.58237	-2.35974
-2.58204	-3.40192
-2.58193	-1.87497
-2.58169	-2.71861
-2.58142	-2.81374
-2.58071	-2.59399
-2.57875	-0.607097
-2.57845	-2.63361
-2.57797	-2.46768
-2.57749	-2.57551
-2.57669	-2.76894
-2.5765	-2.54395
-2.57605	-2.60862
-2.57463	-2.27134
-2.57316	-2.58072
-2.57249	-2.25613
-2.5722	-2.39825
-2.57174	-2.28028
-2.57149	-2.41447
-2.56967	-2.4314
-2.56959	-2.31653
-2.5678	-2.52901
-2.56723	-2.62883
-2.56683	-2.69331
-2.5668	-2.47777
-2.56675	-2.41691
-2.56659	-2.38198
-2.56445	-2.94188
-2.56341	-2.74974
-2.56205	-2.41634
-2.56176	-2.4626
-2.56164	-2.41444
-2.5615	-2.47551
-2.56146	-2.30874
-2.56101	-2.54686
-2.5607	-2.38879
-2.56003	-2.17554
-2.5593	-2.23333
-2.55862	-2.64367
-2.55836	-2.5711
-2.55798	-2.7047
-2.55777	-2.8471
-2.55692	-2.52181
-2.55654	-2.30215
-2.55546	-2.26283
-2.5553	-2.36716
-2.55515	-2.5773
-2.55378	-2.37956
-2.55342	-2.41435
-2.55311	-2.15045
-2.55117	-2.74678
-2.55077	-3.75444
-2.54981	-2.49266
-2.54973	-2.59546
-2.54913	-2.37076
-2.5486	-2.70385
-2.54687	-2.24033
-2.54678	-2.88885
-2.54667	-2.52785
-2.54617	-2.62443
-2.5458	-2.55996
-2.54545	-2.42167
-2.54449	-2.54207
-2.54367	-2.41191
-2.54356	-2.52817
-2.54288	-2.09332
-2.54266	-2.41398
-2.54197	-2.3863
-2.54136	-1.84536
-2.54051	-2.47091
-2.5404	-2.52425
-2.54008	-2.54265
-2.53983	-2.61104
-2.53873	-2.44762
-2.53804	-2.40499
-2.53725	-2.86926
-2.53697	-2.4654
-2.53649	-2.45228
-2.53636	-2.18929
-2.53606	-3.9904
-2.53604	-2.42527
-2.536	-2.34745
-2.53578	-2.46391
-2.53557	-2.3321
-2.5354	-2.39847
-2.53389	-2.95741
-2.53389	-2.43911
-2.53338	-2.41826
-2.53333	-2.33305
-2.53327	-2.48057
-2.53272	-2.27469
-2.53267	-2.0533
-2.53217	-2.34614
-2.53182	-2.52995
-2.53175	-1.96183
-2.5298	-2.28017
-2.52962	-2.30923
-2.52909	-2.8478
-2.52675	-2.30729
-2.52622	-3.0375
-2.52483	-3.08969
-2.52351	-2.74094
-2.52262	-2.07458
-2.52251	-1.66479
-2.52161	-5.11931
-2.52098	-2.14385
-2.5206	-2.76303
-2.5206	-1.70782
-2.52046	-2.44463
-2.52041	-2.65748
-2.51995	-3.0086
-2.5183	-1.31108
-2.51756	-2.35303
-2.51733	-0.00349847
-2.51723	-2.35894
-2.51723	-2.40399
-2.51689	-2.44824
-2.51625	-2.408
-2.51571	-2.8191
-2.51378	-2.32585
-2.51357	-2.67803
-2.51204	-2.10218
-2.5104	-2.2823
-2.51013	-2.36664
-2.50897	-2.41047
-2.50785	-2.91048
-2.50751	-2.24246
-2.5074	-2.96983
-2.50688	-2.3207
-2.50543	-2.49581
-2.50512	-2.63092
-2.50448	-2.47559
-2.50412	-2.3635
-2.50055	-2.50533
-2.49848	-2.37626
-2.49836	-2.50141
-2.49793	-2.54991
-2.49765	-2.345
-2.49687	-2.45084
-2.4955	-2.43416
-2.49239	-2.44523
-2.49093	-2.19973
-2.49064	-2.35824
-2.49019	-2.51461
-2.48902	-2.63315
-2.48902	-2.52856
-2.48875	-3.40241
-2.48831	-2.62307
-2.4864	-2.84256
-2.4864	-2.40379
-2.48616	-2.24821
-2.48378	-2.55925
-2.48189	-5.45088
-2.48183	-2.47513
-2.48029	-2.52911
-2.47959	-2.67215
-2.47921	-2.54099
-2.47886	-2.29261
-2.4766	-2.42039
-2.47457	-2.53932
-2.47431	-2.27735
-2.47388	-2.52079
-2.47383	-2.4572
-2.47336	-2.4003
-2.47332	-2.80935
-2.47271	-2.50962
-2.47231	-2.40695
-2.47221	-2.45321
-2.47204	-3.39245
-2.46958	-3.98175
-2.4694	-2.14175
-2.46908	-2.37943
-2.46844	-2.55317
-2.468	-2.36653
-2.46728	-2.68888
-2.46564	-2.38266
-2.46548	-2.33199
-2.4654	-1.97692
-2.46533	-2.3348
-2.46533	-2.36533
-2.46449	-2.35469
-2.46409	-2.28423
-2.46397	-2.4601
-2.46384	-2.3398
-2.46346	-2.35563
-2.46272	-2.25688
-2.46197	-1.907
-2.4614	-3.06573
-2.46138	-2.43031
-2.46138	-2.66564
-2.45993	-2.09047
-2.45965	-2.51226
-2.45965	-2.79161
-2.45937	-2.28813
-2.45926	-2.38578
-2.45845	-3.21562
-2.45821	-2.46132
-2.4573	-2.38904
-2.45724	-2.54408
-2.45692	-2.43316
-2.45681	-2.38288
-2.45663	-2.6494
-2.45536	-2.50414
-2.45535	-2.42612
-2.45482	-2.24453
-2.45472	-2.68142
-2.45404	-2.22694
-2.4532	-2.52204
-2.45313	-2.65807
-2.45309	-2.33599
-2.45279	-2.34448
-2.45179	-2.5518
-2.45138	-2.44881
-2.45012	-2.47308
-2.45012	-2.51573
-2.44989	-2.24966
-2.44977	-2.50477
-2.44913	-2.6222
-2.44867	-2.52719
-2.44853	-2.52727
-2.44801	-2.44405
-2.4477	-2.11962
-2.44743	-1.86552
-2.44721	-2.21446
-2.4467	-2.85687
-2.44666	-2.69709
-2.44651	-2.27039
-2.44587	-2.00855
-2.44552	-2.43521
-2.4453	-2.5796
-2.44529	-3.20452
-2.44514	-2.32095
-2.44504	-2.25776
-2.4447	-5.04629
-2.44348	-2.45104
-2.44316	-1.80619
-2.44248	-2.35852
-2.44244	-2.24182
-2.44153	-2.38733
-2.44088	-2.06661
-2.44075	-2.4136
-2.44062	-2.09522
-2.44051	-2.00232
-2.44014	-1.77697
-2.43979	-2.47533
-2.43948	-2.27125
-2.43917	-1.84397
-2.43905	-3.86047
-2.43853	-2.50438
-2.43853	-2.53234
-2.43662	-2.77968
-2.43243	-3.00219
-2.43211	-2.21274
-2.43199	-2.35673
-2.43152	-2.49976
-2.43113	-2.46684
-2.43109	-2.50345
-2.43003	-2.27569
-2.42963	-2.06753
-2.42789	-2.52173
-2.42761	-2.38738
-2.42752	-2.49625
-2.42731	-2.39107
-2.42696	-2.39438
-2.42482	-2.43463
-2.42436	-2.23098
-2.42424	-2.44032
-2.42416	-2.36365
-2.42337	-2.33101
-2.42278	-2.13363
-2.42196	-2.37138
-2.42168	-2.17637
-2.42164	-0.781641
-2.42142	-3.2371
-2.42112	-2.49652
-2.42095	-2.32904
-2.4209	-2.22421
-2.41979	-2.26199
-2.41857	-2.339
-2.41804	-2.38809
-2.41779	-2.5261
-2.41722	-2.37239
-2.41651	-2.82673
-2.41641	-2.8529
-2.41639	-1.8037
-2.4161	-2.32664
-2.416	-2.29533
-2.41593	-2.28482
-2.41505	-2.22987
-2.4138	-2.46938
-2.4137	-2.51501
-2.41368	-2.42392
-2.41163	-2.31572
-2.41138	-2.79667
-2.4106	-2.3187
-2.41055	-2.26432
-2.40893	-2.04367
-2.40778	-2.29316
-2.4076	-2.12653
-2.40694	-2.32148
-2.40455	-2.33613
-2.40411	-2.17976
-2.40393	-2.29247
-2.40305	-2.26477
-2.40273	-2.2197
-2.40236	-2.18602
-2.40181	-2.32794
-2.40164	-2.24618
-2.40108	-2.0005
-2.40015	-2.37553
-2.4	-3.39415
-2.39976	-2.2085
-2.39906	-2.25057
-2.39802	-2.38784
-2.39753	-2.16869
-2.39619	-2.12847
-2.39532	-2.32453
-2.39513	-2.28842
-2.39411	-2.18665
-2.39397	-2.18847
-2.39358	-2.28142
-2.39294	-2.20657
-2.39257	-2.33487
-2.39232	-2.44691
-2.3921	-2.41484
-2.3921	-2.46191
-2.39197	-1.09393
-2.39161	-2.67663
-2.39106	-2.45533
-2.39098	-2.3966
-2.39069	-2.30007
-2.39005	-2.46567
-2.38772	-2.18862
-2.38749	-2.31977
-2.38708	-2.39595
-2.38624	-2.68717
-2.3862	-2.5319
-2.38531	-2.20533
-2.38503	-2.24333
-2.38322	-2.3624
-2.38285	-2.6015
-2.38268	-2.44878
-2.38135	-2.9333
-2.38052	-2.29445
-2.38022	-1.4259
-2.38003	-1.89128
-2.37934	-2.45265
-2.37865	-2.22
-2.37682	-2.34588
-2.37679	-2.40659
-2.37646	-2.31872
-2.37635	-2.22441
-2.37596	-2.34499
-2.37494	-2.36674
-2.37475	-2.36084
-2.37348	-2.29603
-2.37029	-2.92124
-2.37025	-2.51193
-2.36988	-2.46758
-2.36964	-2.39748
-2.36828	-2.29573
-2.36824	-2.34378
-2.36759	-2.10359
-2.3673	-3.1281
-2.36704	-2.21227
-2.36693	-3.23615
-2.36678	-2.6712
-2.36678	-2.33303
-2.36674	-2.70982
-2.36639	-2.62073
-2.36609	-2.09891
-2.36596	-2.16005
-2.36522	-2.23618
-2.36261	-2.32585
-2.36244	-2.25106
-2.36197	-2.61808
-2.36159	-2.40855
-2.36141	-2.21793
-2.36096	-2.30717
-2.36074	-2.10124
-2.36062	-2.34086
-2.36016	-2.81472
-2.36004	-2.38862
-2.35955	-2.30562
-2.35865	-2.49768
-2.35813	-0.790397
-2.35771	-2.17735
-2.35758	-2.2847
-2.35741	-2.25364
-2.35708	-2.59559
-2.35708	-2.97111
-2.35708	-2.43922
-2.35581	-2.18404
-2.35563	-2.2026
-2.35421	-2.63495
-2.3535	-2.1643
-2.35348	-2.60845
-2.3519	-2.41885
-2.3519	-2.41665
-2.35105	-2.06263
-2.35101	0.655991
-2.3506	-2.37482
-2.35025	0.681129
-2.35008	-3.25647
-2.34976	-2.32451
-2.34938	-2.43959
-2.34885	-3.56477
-2.34738	-2.18774
-2.34705	-2.3424
-2.34704	-2.48336
-2.34635	-2.48894
-2.34426	-1.98671
-2.34362	-2.15646
-2.34333	-2.14248
-2.34328	-2.22631
-2.34318	-2.57769
-2.34277	-2.33864
-2.34211	-2.32724
-2.34126	-3.28864
-2.3407	-2.1077
-2.34012	-1.69119
-2.33959	-2.57113
-2.33959	-2.25401
-2.33958	-2.65815
-2.33889	-2.16304
-2.33833	-2.64836
-2.33792	-2.6519
-2.33646	-1.83366
-2.33646	-1.56379
-2.33624	-2.73055
-2.33617	-2.14018
-2.33541	-2.40608
-2.33498	-2.7956
-2.33497	-2.17935
-2.33452	-3.30763
-2.33337	-2.2391
-2.33268	-2.50153
-2.33237	-2.31699
-2.33225	-3.52591
-2.33209	-2.51838
-2.33086	-2.21481
-2.33075	-1.21266
-2.32982	-2.24414
-2.32929	-2.15091
-2.32759	-2.50839
-2.3273	-2.63272
-2.32708	-2.91362
-2.32708	-2.67468
-2.32642	-1.82791
-2.32567	-2.02745
-2.32469	-2.29066
-2.32422	-2.24431
-2.32412	-2.37682
-2.3241	-2.26227
-2.3237	-2.32219
-2.32256	-1.93734
-2.32216	-2.25075
-2.32048	-2.2742
-2.31888	-5.17935
-2.31734	-2.03226
-2.3168	-4.16206
-2.31602	-2.53613
-2.31505	-2.13126
-2.31446	-2.09164
-2.31406	-2.36234
-2.31399	-2.21677
-2.31285	-2.24468
-2.31257	-2.24202
-2.3125	-2.7221
-2.31189	-2.74302
-2.31163	-2.34184
-2.31158	-1.83121
-2.31126	-2.30331
-2.31107	-2.32229
-2.31082	-1.74524
-2.3095	-2.1745
-2.30923	-2.30934
-2.30743	-2.72404
-2.30735	-2.24318
-2.30725	-2.11426
-2.30625	-4.08413
-2.30568	-2.19074
-2.30551	-2.53586
-2.30498	-2.25563
-2.3049	-2.46132
-2.30484	-2.67977
-2.30359	-2.29928
-2.30342	-2.22508
-2.30329	-3.25703
-2.30199	-2.36023
-2.30106	-5.28305
-2.30068	-2.06982
-2.30062	-2.19197
-2.29905	-2.02589
-2.29794	-5.04634
-2.29786	-2.19981
-2.29784	-2.51749
-2.29747	-2.33576
-2.29513	-2.31779
-2.29493	-2.75698
-2.29348	-2.98977
-2.29346	-2.31846
-2.29337	-2.3107
-2.2933	-3.67646
-2.29257	-2.79912
-2.29191	-2.84407
-2.29176	-2.0621
-2.29066	-2.28148
-2.29026	-2.30965
-2.29009	-2.11019
-2.28943	-2.16448
-2.28877	-2.16992
-2.28824	-2.31976
-2.28801	-1.98009
-2.28789	-1.94664
-2.28718	-2.26293
-2.28695	-2.242
-2.28602	-2.25305
-2.28565	-2.27026
-2.28509	-2.09642
-2.28464	-2.37921
-2.28459	-1.37953
-2.28331	-2.22455
-2.28268	-1.78593
-2.28103	-2.25119
-2.27963	-2.05471
-2.27813	-2.26977
-2.27775	-1.99339
-2.27712	-2.09204
-2.27704	-2.20119
-2.27701	-1.95734
-2.27599	-2.35892
-2.27586	-2.5098
-2.27483	-1.46945
-2.27457	-2.09964
-2.27439	-2.37722
-2.27351	-2.15814
-2.27337	-2.54634
-2.27321	-3.24773
-2.27192	-2.16746
-2.27164	-2.33533
-2.27153	-2.42975
-2.27099	-2.05546
-2.27007	-2.45069
-2.26953	-2.71453
-2.26888	-1.23672
-2.26868	-2.07346
-2.26846	-2.29472
-2.26785	-2.29508
-2.2673	-2.48592
-2.26678	-2.33539
-2.26674	-2.22582
-2.26656	-2.68113
-2.26428	-2.25714
-2.26377	-2.04354
-2.26288	-2.61206
-2.26281	-2.09023
-2.26248	-2.01574
-2.26248	-2.04063
-2.26164	-2.28802
-2.26113	-1.8653
-2.26109	-2.03874
-2.26058	-2.25759
-2.26055	-2.22048
-2.26055	-2.05698
-2.2594	-2.14034
-2.2589	-2.18845
-2.25889	-2.19865
-2.2583	-2.7713
-2.25813	-2.18855
-2.25745	-2.21164
-2.25741	-2.1347
-2.25675	-2.44875
-2.25661	-2.01394
-2.25543	-2.29029
-2.25427	-2.59394
-2.25319	-2.16343
-2.25319	-2.09813
-2.25297	-2.60931
-2.25279	-1.90204
-2.25257	-2.11322
-2.25234	-2.53886
-2.2523	-2.14586
-2.2521	-2.0854
-2.25068	-2.09297
-2.24954	-2.30819
-2.24868	-2.15079
-2.24859	-1.2664
-2.24812	-2.06883
-2.24787	-2.61917
-2.24787	-2.59127
-2.24702	-1.75976
-2.24652	-1.9904
-2.24613	-2.11037
-2.24565	-2.08933
-2.24564	-2.40957
-2.24373	-2.22983
-2.24333	-2.50689
-2.24176	-2.33451
-2.24153	-2.99264
-2.24094	-2.5327
-2.23821	-2.15592
-2.23821	-2.21288
-2.23778	-2.20705
-2.23709	-2.6922
-2.23693	0.400043
-2.23644	-2.04273
-2.23623	-1.92608
-2.23605	-2.05822
-2.23483	-2.22479
-2.23428	-2.08314
-2.23338	-2.18752
-2.23317	-1.73656
-2.23268	-2.77209
-2.23241	-2.14184
-2.23184	-2.20224
-2.23184	-2.28669
-2.23179	-2.05274
-2.23179	-2.07149
-2.23154	-2.16498
-2.23141	-2.32081
-2.2301	-2.19366
-2.22979	-1.30107
-2.22868	-2.12322
-2.22866	-2.11542
-2.22858	-2.46089
-2.22846	-2.86319
-2.2283	-2.18011
-2.22735	-2.11712
-2.22695	-2.30292
-2.22613	-2.6332
-2.22606	-1.93819
-2.22475	-2.4855
-2.22461	-1.94334
-2.22458	-1.92723
-2.22406	-2.23265
-2.224	-2.18465
-2.22354	-2.19415
-2.22331	-2.41226
-2.22122	-1.14217
-2.22092	-2.06939
-2.21891	-3.25833
-2.21745	-1.87521
-2.21745	-2.29091
-2.21744	-2.2087
-2.21584	-1.93873
-2.21547	-2.49561
-2.21543	-2.45706
-2.21515	-2.16224
-2.2147	-4.08937
-2.21425	-2.40805
-2.21273	-2.20586
-2.21247	-2.24393
-2.21052	-2.02344
-2.20844	-2.36126
-2.20737	-2.20467
-2.20737	-2.17172
-2.2067	-2.35475
-2.20667	-2.12554
-2.20639	-2.36365
-2.20432	-2.03681
-2.20392	-1.52143
-2.20323	-2.39026
-2.20231	-2.07425
-2.20138	-3.0791
-2.20067	-2.40449
-2.20019	-2.16582
-2.19996	-2.14119
-2.19995	-1.79653
-2.19933	-2.11683
-2.19821	-2.01767
-2.19793	-2.94444
-2.19769	-2.02108
-2.19748	-2.2962
-2.19746	-2.14907
-2.19746	-2.21046
-2.19727	-1.89189
-2.19714	-2.12075
-2.19658	-2.1963
-2.19615	-2.0602
-2.19606	-2.07471
-2.19577	-1.99261
-2.19575	-2.61628
-2.19451	-2.04076
-2.19358	-2.46833
-2.19248	-1.90901
-2.19145	-4.89991
-2.19136	-2.01531
-2.19124	-2.43463
-2.18794	-2.30013
-2.18616	-2.09618
-2.18588	-2.81461
-2.18587	-2.15357
-2.18581	-2.05223
-2.1837	-2.13648
-2.18369	-1.90796
-2.18353	-2.07959
-2.18242	-1.9532
-2.18238	-2.23269
-2.18186	-2.24511
-2.18163	-1.88114
-2.17889	-1.45884
-2.17883	-2.02275
-2.17669	-2.69872
-2.17569	-2.43065
-2.17541	-2.32488
-2.1754	-1.97152
-2.1754	-1.9999
-2.1754	-2.20387
-2.17444	-2.54994
-2.17389	-2.12627
-2.17373	-1.91867
-2.17348	-2.09491
-2.17342	-2.27605
-2.17323	-2.40872
-2.17136	-2.33544
-2.17128	-1.96272
-2.1711	-2.04777
-2.1708	-1.6595
-2.1694	-2.05841
-2.16789	-2.10663
-2.1661	-2.29477
-2.16352	-2.03324
-2.16347	-2.35409
-2.16218	-2.12164
-2.16125	-1.88748
-2.16058	-1.67895
-2.15998	-2.4113
-2.15963	-0.00822525
-2.15913	-2.1905
-2.15861	-2.03076
-2.15848	-2.65427
-2.1575	-1.87888
-2.15712	-2.18484
-2.15686	-1.99486
-2.15672	-3.29888
-2.15604	-1.35185
-2.1559	-2.06821
-2.15532	-2.02635
-2.15436	-2.57429
-2.15434	-2.26711
-2.15428	-2.04092
-2.154	-1.8898
-2.15164	-1.92854
-2.1515	-2.22042
-2.15033	-2.24671
-2.14954	-2.20958
-2.14886	-1.38211
-2.14864	-2.59194
-2.14654	-1.16236
-2.1452	-2.58216
-2.145	-2.20406
-2.14464	-2.14612
-2.14409	-2.519
-2.14403	-2.11375
-2.14307	-2.20057
-2.14297	-1.94815
-2.14165	-1.72872
-2.14028	-2.51994
-2.13834	-1.79057
-2.13713	-2.38804
-2.13697	-1.60856
-2.13679	-1.91829
-2.13676	-0.180025
-2.13595	-2.83818
-2.13525	-2.01843
-2.13295	-2.11528
-2.13292	-1.97297
-2.13283	-2.21293
-2.13256	-1.9662
-2.13254	-2.05138
-2.13254	-2.19619
-2.13169	-2.06415
-2.13116	-1.69668
-2.13033	-1.54043
-2.12845	-2.12042
-2.12839	-1.45858
-2.12839	-1.58944
-2.12705	-2.27771
-2.12646	-1.47412
-2.12588	-1.91663
-2.12585	-1.86207
-2.12527	-2.50058
-2.12504	-2.78624
-2.1232	-2.20057
-2.12266	-2.15514
-2.12174	-1.82524
-2.12162	-2.08146
-2.12053	-1.98701
-2.12044	-2.06039
-2.12027	-2.97828
-2.12026	-3.69062
-2.1201	-2.45586
-2.11996	-2.24239
-2.11977	-2.13003
-2.11965	-2.3563
-2.11913	-1.88811
-2.11903	-2.47101
-2.11867	-1.97446
-2.11843	-2.95191
-2.11694	-1.8877
-2.11684	-1.8436
-2.11665	-2.00622
-2.11611	0.411026
-2.11575	-1.91605
-2.11532	-2.2612
-2.11482	-1.05674
-2.11299	-1.89186
-2.11292	-2.46238
-2.11201	-2.00302
-2.11098	-2.10918
-2.11036	-2.13577
-2.10851	-1.97884
-2.10797	-2.74177
-2.10762	-1.94166
-2.10618	-2.20295
-2.1061	-1.85789
-2.10433	-1.68694
-2.10304	-2.19852
-2.10304	-2.15028
-2.10293	-2.19271
-2.10235	-1.91928
-2.1019	-3.57885
-2.10009	0.830122
-2.0995	-2.04888
-2.09947	-2.13962
-2.09837	-2.10067
-2.09795	-2.04609
-2.09788	-2.03104
-2.09753	-1.59485
-2.09735	-1.60571
-2.09671	-1.52045
-2.09658	-2.29745
-2.09643	-1.84553
-2.0959	-1.75017
-2.09435	-1.53464
-2.09386	-2.25482
-2.0936	-2.15289
-2.09277	-2.31057
-2.09212	-1.9528
-2.09097	-2.21521
-2.09075	-2.25701
-2.08825	-1.82573
-2.08817	-2.15813
-2.08742	-2.23791
-2.08581	-1.40965
-2.08512	-1.85129
-2.08486	-1.47641
-2.08484	-1.98227
-2.08441	-2.2181
-2.08382	-2.13131
-2.08342	-2.34545
-2.08334	-2.21204
-2.08275	-1.77998
-2.08267	-2.03593
-2.08257	-2.45654
-2.08255	-2.41265
-2.08251	-1.89066
-2.08249	-1.67708
-2.08123	-1.95658
-2.08103	-2.18552
-2.08023	-2.31469
-2.08004	-2.29581
-2.07806	-4.13934
-2.07806	-2.2722
-2.07794	-2.31338
-2.07687	-2.11948
-2.07632	-1.95537
-2.0746	-2.55799
-2.07422	-2.38668
-2.07391	-1.7629
-2.07175	-2.09095
-2.07147	-2.12773
-2.06929	-2.14069
-2.06873	-2.82611
-2.06855	-1.93325
-2.06854	-1.50006
-2.06821	-2.04765
-2.06736	-2.77754
-2.06673	-2.07361
-2.0652	-2.13394
-2.06509	-1.98405
-2.06445	-2.17304
-2.06436	-1.43585
-2.0641	-1.98693
-2.06301	-1.94737
-2.06298	-1.73936
-2.06288	-2.14045
-2.06199	-2.12412
-2.06171	-1.67058
-2.06148	-2.36222
-2.06114	-2.36712
-2.06109	-1.89237
-2.06063	-2.18202
-2.06012	-2.29214
-2.05943	-1.97897
-2.05892	-2.0337
-2.05889	-1.50223
-2.05841	-1.78309
-2.05811	-1.93417
-2.05796	-2.21636
-2.05766	-1.77126
-2.05717	-1.86586
-2.0569	-2.37389
-2.05682	-1.89658
-2.05433	-1.94126
-2.05341	-1.50012
-2.05316	-1.56884
-2.05164	-1.97288
-2.05154	-2.1679
-2.05143	-2.56365
-2.05018	0.308301
-2.05005	-2.07456
-2.04951	-1.77535
-2.04928	-2.05423
-2.04905	-2.13126
-2.04759	-1.98924
-2.04719	-1.41727
-2.04644	-1.4272
-2.04524	-1.19045
-2.0451	-2.10647
-2.0433	-1.94068
-2.04298	-3.02059
-2.04191	-1.80689
-2.0411	-2.00907
-2.04071	-2.04032
-2.04033	-2.26374
-2.03986	-2.32533
-2.03848	-1.95678
-2.03815	-2.03143
-2.03748	-1.28054
-2.03729	-2.00691
-2.03654	-1.85827
-2.03542	-2.13334
-2.03493	-1.70717
-2.03302	-1.922
-2.03227	-2.13755
-2.03104	-1.82453
-2.03044	-0.968959
-2.02903	-2.38653
-2.02899	-2.11456
-2.02899	-2.17802
-2.02862	-1.96065
-2.02699	-2.16207
-2.02675	-1.98373
-2.02627	-2.14465
-2.02494	-1.41213
-2.02345	-0.990551
-2.02271	-0.460713
-2.02257	-2.76761
-2.02117	-1.72267
-2.02096	-1.91685
-2.02018	-1.86416
-2.01746	-1.15216
-2.01715	-2.11081
-2.01712	-1.96101
-2.0168	-2.32039
-2.01613	-1.89196
-2.01504	-1.97587
-2.01456	-2.05481
-2.0145	-1.75134
-2.01396	-1.81881
-2.01257	-2.45492
-2.01074	-1.49978
-2.01011	-1.76095
-2.00864	-1.77429
-2.00728	-1.88077
-2.00683	-1.60762
-2.00656	-2.07823
-2.0063	-3.0283
-2.00614	-1.99264
-2.00598	-1.18751
-2.00593	-2.01345
-2.00579	-1.82545
-2.00487	-1.96933
-2.00336	-1.72941
-2.00321	-1.90428
-2.00252	-1.57038
-2.00249	-1.6745
-2.00223	-2.30499
-2.00151	-1.95602
-1.99929	-2.26731
-1.99771	-2.05108
-1.99719	-2.58529
-1.99717	-1.98971
-1.99531	-2.10794
-1.99501	-2.0056
-1.99458	-2.13144
-1.99393	-2.07533
-1.9939	-3.32482
-1.99378	-2.26778
-1.99255	-2.65842
-1.99242	-1.47
-1.99227	0.0353815
-1.99131	-2.1823
-1.99124	-2.96276
-1.99104	-1.49879
-1.9906	-2.45624
-1.98947	-1.39228
-1.98888	-2.03427
-1.98733	-4.8435
-1.9867	-1.93192
-1.9867	-1.88506
-1.98635	-1.84575
-1.98556	-2.10097
-1.98431	-2.21306
-1.98328	-1.63122
-1.98296	-2.00824
-1.98275	-1.89753
-1.98038	-2.06903
-1.97992	-1.26373
-1.9798	-2.0325
-1.97865	-1.80135
-1.97811	-2.20399
-1.97802	-1.81337
-1.97684	-2.33458
-1.97552	-2.15339
[truncated: 8,502 more rows]

[truncated: 1 more sheets: Fig3d_Phi43]
