# Supplementary material for: Deep learning prediction of noise-driven nonlinear instabilities in fibre optics
Source: Nat Commun. 2025 Aug 21;16:7800. doi: 10.1038/s41467-025-62713-x (PMC12371006; doi:10.1038/s41467-025-62713-x)
Supplement: Supplementary file 3 — Source Data [file 41467_2025_62713_MOESM3_ESM.zip › Source_Data_File/Data_Figure5.xlsx]

## Sheet: Fig5a
Output spectrum prediction - 2 seeds (Spectral intensity in dB - Normalized)
Wavelength (nm)	Simulation #1	ANN prediction from seed parameters #1	ANN prediction from correlation maps #1	Simulation #2	ANN prediction from seed parameters #2	ANN prediction from correlation maps #2	Simulation #3	ANN prediction from seed parameters #3	ANN prediction from correlation maps #3
1.566e-06	-8.47683	-8.4235	-8.60855	-8.72133	-8.52512	-8.74155	-7.74077	-6.94601	-7.77995
1.56587e-06	-8.46435	-8.43226	-8.61551	-8.78596	-8.53737	-8.75603	-7.7545	-6.93726	-7.78418
1.56575e-06	-8.44247	-8.407	-8.59367	-8.77096	-8.51781	-8.72939	-7.69064	-6.90077	-7.75439
1.56563e-06	-8.49989	-8.43177	-8.61804	-8.8136	-8.54296	-8.75128	-7.65882	-6.91773	-7.78156
1.5655e-06	-8.51348	-8.47243	-8.65994	-8.86226	-8.57819	-8.78095	-7.65594	-6.95896	-7.82322
1.56538e-06	-8.49989	-8.46835	-8.65414	-8.89449	-8.571	-8.76739	-7.61343	-6.97016	-7.82772
1.56526e-06	-8.48784	-8.43014	-8.61681	-8.87093	-8.53332	-8.72343	-7.55207	-6.9502	-7.80158
1.56513e-06	-8.50341	-8.43281	-8.6198	-8.84039	-8.53321	-8.72066	-7.5685	-6.97799	-7.82259
1.56501e-06	-8.52711	-8.45355	-8.64527	-8.86328	-8.5563	-8.73613	-7.63201	-7.02755	-7.8739
1.56488e-06	-8.51096	-8.43021	-8.62553	-8.87195	-8.53248	-8.70934	-7.75107	-7.02847	-7.88248
1.56476e-06	-8.46684	-8.36555	-8.56073	-8.79298	-8.46494	-8.6498	-7.8223	-6.98551	-7.85505
1.56464e-06	-8.48534	-8.34444	-8.54763	-8.73468	-8.44919	-8.62439	-7.87096	-6.96945	-7.8334
1.56451e-06	-8.47633	-8.3667	-8.56641	-8.77396	-8.47581	-8.63958	-7.89777	-6.98765	-7.83197
1.56439e-06	-8.41478	-8.34465	-8.53496	-8.80755	-8.45199	-8.61112	-7.83129	-6.94133	-7.76658
1.56427e-06	-8.38335	-8.28555	-8.46825	-8.74955	-8.40113	-8.55115	-7.66604	-6.84909	-7.65952
1.56414e-06	-8.42021	-8.29241	-8.46847	-8.71394	-8.41166	-8.55753	-7.60393	-6.79887	-7.61455
1.56402e-06	-8.43207	-8.32793	-8.50117	-8.76597	-8.4481	-8.60093	-7.58925	-6.77379	-7.61258
1.5639e-06	-8.40346	-8.30649	-8.48712	-8.80957	-8.43024	-8.5917	-7.50498	-6.70347	-7.57103
1.56377e-06	-8.40248	-8.25342	-8.45336	-8.77346	-8.39051	-8.58437	-7.36044	-6.61861	-7.52957
1.56365e-06	-8.43999	-8.25547	-8.4835	-8.74757	-8.39373	-8.60292	-7.27606	-6.58809	-7.49913
1.56352e-06	-8.45937	-8.27429	-8.5292	-8.76747	-8.41819	-8.65266	-7.21708	-6.58959	-7.48459
1.5634e-06	-8.44545	-8.25243	-8.52746	-8.76099	-8.39743	-8.65313	-7.15676	-6.5628	-7.41341
1.56328e-06	-8.38335	-8.21079	-8.49303	-8.68106	-8.35063	-8.62243	-7.13201	-6.51983	-7.31167
1.56315e-06	-8.35021	-8.22032	-8.49808	-8.64891	-8.35291	-8.63754	-7.14351	-6.50912	-7.25649
1.56303e-06	-8.35361	-8.2614	-8.52738	-8.64406	-8.37623	-8.66792	-7.20841	-6.52228	-7.25108
1.56291e-06	-8.33857	-8.25294	-8.51005	-8.61218	-8.36216	-8.63751	-7.2249	-6.49522	-7.2361
1.56278e-06	-8.30721	-8.1986	-8.46051	-8.57624	-8.2991	-8.55382	-7.19156	-6.43566	-7.21973
1.56266e-06	-8.29904	-8.16669	-8.4551	-8.54296	-8.26584	-8.48793	-7.2585	-6.40454	-7.25652
1.56254e-06	-8.26415	-8.13621	-8.46568	-8.44972	-8.22818	-8.41684	-7.40461	-6.40893	-7.31833
1.56241e-06	-8.17416	-8.01297	-8.39823	-8.28419	-8.11425	-8.25908	-7.45978	-6.35674	-7.31181
1.56229e-06	-8.00543	-7.84432	-8.26607	-8.02481	-7.9387	-8.01757	-7.3479	-6.26007	-7.17799
1.56217e-06	-7.82102	-7.71947	-8.1487	-7.7888	-7.79935	-7.81202	-7.11841	-6.20048	-7.02276
1.56204e-06	-7.66191	-7.62268	-8.018	-7.59761	-7.68712	-7.61893	-6.83121	-6.16308	-6.83809
1.56192e-06	-7.49086	-7.49542	-7.80432	-7.34491	-7.53542	-7.38124	-6.47904	-6.06936	-6.60904
1.5618e-06	-7.30487	-7.37926	-7.57332	-7.07458	-7.39098	-7.15805	-6.15093	-5.95145	-6.41548
1.56167e-06	-7.22394	-7.33786	-7.43621	-6.94646	-7.31581	-7.00481	-6.05126	-5.8807	-6.3594
1.56155e-06	-7.17773	-7.32589	-7.36897	-6.8733	-7.28244	-6.91798	-6.24044	-5.84178	-6.49875
1.56143e-06	-7.13348	-7.30098	-7.34048	-6.79786	-7.24025	-6.8493	-6.59818	-5.76671	-6.7496
1.5613e-06	-7.1456	-7.26825	-7.36628	-6.79501	-7.20622	-6.83004	-6.986	-5.6529	-7.02144
1.56118e-06	-7.15924	-7.26222	-7.45215	-6.88751	-7.21699	-6.90551	-7.2336	-5.53911	-7.25959
1.56106e-06	-7.14303	-7.25193	-7.51145	-7.02522	-7.22469	-7.03195	-7.2642	-5.41696	-7.37163
1.56094e-06	-7.04414	-7.17816	-7.44113	-7.15606	-7.16885	-7.12123	-7.04273	-5.23785	-7.2527
1.56081e-06	-6.87459	-7.0852	-7.27827	-7.22404	-7.08074	-7.18553	-6.62763	-5.01616	-6.89877
1.56069e-06	-6.74988	-7.05999	-7.15263	-7.31054	-7.03979	-7.30172	-6.24113	-4.85205	-6.49094
1.56057e-06	-6.70709	-7.07496	-7.07413	-7.3868	-7.02945	-7.42101	-5.9985	-4.78	-6.16347
1.56044e-06	-6.77244	-7.07993	-7.03239	-7.36725	-7.00594	-7.45874	-5.84998	-4.74533	-5.90063
1.56032e-06	-6.964	-7.11086	-7.12647	-7.30199	-7.02524	-7.46345	-5.73897	-4.71354	-5.6836
1.5602e-06	-7.3459	-7.19279	-7.41232	-7.33593	-7.12355	-7.54339	-5.67614	-4.7482	-5.58892
1.56007e-06	-7.72116	-7.24418	-7.75369	-7.42947	-7.21367	-7.61655	-5.58371	-4.82248	-5.5458
1.55995e-06	-7.95282	-7.19181	-8.01819	-7.45225	-7.24287	-7.60179	-5.2314	-4.81683	-5.31997
1.55983e-06	-8.09424	-7.12565	-8.23433	-7.46332	-7.2689	-7.61958	-4.56715	-4.69595	-4.81734
1.55971e-06	-8.22529	-7.09645	-8.40824	-7.59189	-7.34542	-7.7561	-3.8626	-4.54195	-4.22319
1.55958e-06	-8.15648	-7.06234	-8.39813	-7.74326	-7.39814	-7.90843	-3.2942	-4.36356	-3.7093
1.55946e-06	-7.95504	-7.04587	-8.2063	-7.79398	-7.44111	-8.01617	-2.9183	-4.11386	-3.37044
1.55934e-06	-7.87161	-7.12222	-7.9984	-7.89561	-7.53688	-8.17687	-2.9014	-3.86426	-3.37823
1.55921e-06	-7.83006	-7.28302	-7.86323	-8.15668	-7.67531	-8.38094	-3.42141	-3.71503	-3.86395
1.55909e-06	-7.74222	-7.42482	-7.78551	-8.35935	-7.76704	-8.4803	-4.39567	-3.62903	-4.69766
1.55897e-06	-7.7178	-7.464	-7.81547	-8.28731	-7.74397	-8.38316	-5.24047	-3.50448	-5.38533
1.55885e-06	-7.83609	-7.3399	-7.98056	-8.07512	-7.54779	-8.07744	-4.94161	-3.29435	-5.28971
1.55872e-06	-7.90698	-6.96336	-8.08731	-7.62781	-7.12239	-7.55916	-3.55788	-3.02879	-4.24783
1.5586e-06	-7.58388	-6.30205	-7.79024	-6.83926	-6.44628	-6.76754	-2.09148	-2.66441	-2.7142
1.55848e-06	-6.82134	-5.47607	-6.99094	-5.95199	-5.64402	-5.85874	-1.18922	-2.18035	-1.57344
1.55835e-06	-5.79646	-4.65707	-5.88434	-5.2022	-4.86678	-5.07431	-1.13295	-1.73049	-1.4058
1.55823e-06	-4.62476	-3.93922	-4.69338	-4.58578	-4.15627	-4.441	-1.94559	-1.50415	-2.19042
1.55811e-06	-3.42711	-3.2469	-3.53405	-3.98862	-3.42064	-3.81871	-3.17368	-1.50426	-3.3355
1.55799e-06	-2.28781	-2.43011	-2.44279	-3.23961	-2.53382	-3.04144	-3.86822	-1.63687	-3.99088
1.55786e-06	-1.25412	-1.49294	-1.43353	-2.2349	-1.53525	-2.05271	-3.72627	-1.80687	-4.01366
1.55774e-06	-0.451804	-0.637621	-0.606122	-1.15702	-0.654438	-1.03886	-3.52308	-1.92668	-3.90815
1.55762e-06	-0.0189973	-0.0826117	-0.0915379	-0.327476	-0.0948631	-0.279292	-3.79341	-1.94001	-4.01564
1.5575e-06	0	0	0	0	0	0	-3.94617	-1.79646	-3.84154
1.55737e-06	-0.514011	-0.527054	-0.509714	-0.426378	-0.509582	-0.50977	-2.85507	-1.42108	-2.77028
1.55725e-06	-1.57551	-1.54485	-1.59793	-1.75112	-1.56948	-1.98494	-1.73476	-1.13129	-1.72016
1.55713e-06	-2.36851	-2.42201	-2.41838	-3.28905	-2.59111	-3.40702	-1.63582	-1.17425	-1.5441
1.55701e-06	-2.45298	-2.81977	-2.62111	-3.73888	-3.15094	-3.61285	-1.31703	-0.932299	-1.29873
1.55688e-06	-3.06733	-3.291	-3.26141	-4.01993	-3.73952	-3.98554	-0.194617	-0.2021	-0.295383
1.55676e-06	-3.71012	-3.43118	-3.71623	-4.92259	-3.94402	-5.03749	0	0	0
1.55664e-06	-2.42336	-2.71031	-2.49258	-4.7533	-3.16955	-4.76065	-1.12025	-0.678649	-1.03815
1.55652e-06	-1.49724	-2.52688	-1.57146	-3.93928	-2.88924	-3.87131	-2.18621	-1.59129	-2.30422
1.55639e-06	-2.75539	-3.87429	-2.8204	-4.56072	-4.18603	-4.53214	-3.09958	-2.65889	-3.35559
1.55627e-06	-6.05968	-6.3677	-5.94891	-6.6398	-6.59442	-6.82388	-5.91058	-4.81894	-5.73099
1.55615e-06	-8.3907	-8.17894	-8.23662	-8.27572	-8.29294	-8.41278	-10.5362	-7.76026	-9.242
1.55603e-06	-8.62222	-8.9784	-8.83789	-9.09415	-9.06266	-9.01851	-9.65235	-8.00996	-9.67398

## Sheet: Fig5c
Output spectrum prediction - 4 seeds (Spectral intensity in dB - Normalized)
Wavelength (nm)	Simulation #1	ANN prediction from seed parameters #1	ANN prediction from correlation maps #1	Simulation #2	ANN prediction from seed parameters #2	ANN prediction from correlation maps #2	Simulation #3	ANN prediction from seed parameters #3	ANN prediction from correlation maps #3	Simulation #4	ANN prediction from seed parameters #4	ANN prediction from correlation maps #4
1.566e-06	-8.64671	-7.87106	-8.71741	-7.30025	-7.43746	-7.09336	-7.06838	-7.38547	-7.41576	-7.36598	-7.22457	-7.41043
1.56587e-06	-8.57096	-7.75617	-8.61121	-7.17286	-7.32224	-6.98128	-6.94766	-7.27039	-7.26908	-7.28037	-7.11023	-7.30697
1.56575e-06	-8.6686	-7.78976	-8.66667	-7.23733	-7.3546	-7.02628	-7.03198	-7.30227	-7.3076	-7.37014	-7.14137	-7.34312
1.56563e-06	-8.811	-7.91288	-8.79906	-7.36151	-7.4757	-7.15475	-7.17421	-7.42273	-7.42681	-7.47883	-7.2606	-7.4574
1.5655e-06	-8.73664	-7.90515	-8.78656	-7.30532	-7.46614	-7.14367	-7.1326	-7.41279	-7.40831	-7.40103	-7.25023	-7.43699
1.56538e-06	-8.62744	-7.80725	-8.69016	-7.22652	-7.3666	-7.04784	-7.01683	-7.31335	-7.30918	-7.3469	-7.15087	-7.33514
1.56526e-06	-8.74437	-7.85808	-8.75007	-7.34953	-7.41584	-7.10893	-7.09566	-7.36212	-7.36613	-7.4831	-7.19913	-7.39755
1.56513e-06	-8.88222	-8.00695	-8.89381	-7.49729	-7.56266	-7.26016	-7.21886	-7.50865	-7.51925	-7.58157	-7.34419	-7.54883
1.56501e-06	-8.77539	-7.97716	-8.84292	-7.42887	-7.53103	-7.21699	-7.16377	-7.47787	-7.47323	-7.47968	-7.31369	-7.50671
1.56488e-06	-8.69909	-7.84935	-8.7091	-7.32822	-7.4015	-7.08232	-7.04887	-7.34977	-7.34051	-7.40691	-7.18557	-7.38013
1.56476e-06	-8.75813	-7.89705	-8.76123	-7.41757	-7.44865	-7.12906	-7.07689	-7.39711	-7.38802	-7.51912	-7.23287	-7.43891
1.56464e-06	-8.84515	-8.0157	-8.87142	-7.47965	-7.56696	-7.2469	-7.1577	-7.51536	-7.50028	-7.5433	-7.3503	-7.55154
1.56451e-06	-8.76503	-7.94786	-8.78685	-7.36666	-7.50089	-7.16215	-7.09738	-7.44931	-7.42543	-7.42709	-7.28499	-7.47425
1.56439e-06	-8.61575	-7.8057	-8.64538	-7.26658	-7.36099	-7.0191	-6.92951	-7.30968	-7.28782	-7.34773	-7.14668	-7.33682
1.56427e-06	-8.63832	-7.82754	-8.67671	-7.32142	-7.38579	-7.04936	-6.94105	-7.33365	-7.31983	-7.44822	-7.17102	-7.36763
1.56414e-06	-8.77107	-7.91942	-8.76839	-7.40457	-7.48048	-7.14778	-7.08115	-7.42671	-7.41752	-7.51568	-7.26442	-7.45896
1.56402e-06	-8.6568	-7.85361	-8.69662	-7.37954	-7.41721	-7.08086	-7.07178	-7.36264	-7.342	-7.3718	-7.20088	-7.38258
1.5639e-06	-8.48517	-7.71552	-8.56575	-7.23234	-7.28014	-6.95141	-6.93363	-7.22602	-7.21282	-7.29098	-7.06534	-7.24377
1.56377e-06	-8.50382	-7.71658	-8.5894	-7.23983	-7.28154	-6.96651	-6.96838	-7.22727	-7.28089	-7.34607	-7.0663	-7.24733
1.56365e-06	-8.5586	-7.79348	-8.66529	-7.35124	-7.35703	-7.06577	-7.07178	-7.30258	-7.3088	-7.32378	-7.14098	-7.32982
1.56352e-06	-8.38915	-7.74316	-8.61095	-7.27833	-7.30397	-7.01941	-6.96008	-7.25007	-7.26245	-7.16375	-7.08831	-7.2716
1.5634e-06	-8.23828	-7.61134	-8.48104	-7.1426	-7.1652	-6.89092	-6.84876	-7.1141	-7.136	-7.05483	-6.95153	-7.13531
1.56328e-06	-8.25974	-7.61769	-8.49647	-7.16794	-7.16233	-6.89788	-6.93528	-7.11414	-7.15326	-7.14791	-6.94977	-7.14005
1.56315e-06	-8.32552	-7.71129	-8.58665	-7.21988	-7.24454	-6.97965	-7.06923	-7.19926	-7.24253	-7.29016	-7.03204	-7.22371
1.56303e-06	-8.23905	-7.63788	-8.50071	-7.05229	-7.15772	-6.86063	-6.98003	-7.1168	-7.14276	-7.22851	-6.94763	-7.12521
1.56291e-06	-8.14902	-7.47323	-8.34229	-6.72424	-6.97868	-6.64747	-6.89507	-6.94299	-6.94418	-7.1717	-6.77201	-6.93829
1.56278e-06	-8.24593	-7.47245	-8.35989	-6.58945	-6.96188	-6.59965	-6.99672	-6.93068	-6.90923	-7.34607	-6.7566	-6.90293
1.56266e-06	-8.39153	-7.54051	-8.44012	-6.5289	-7.01536	-6.60673	-7.03619	-6.98675	-6.90479	-7.3743	-6.80883	-6.92509
1.56254e-06	-8.3702	-7.44472	-8.35645	-6.28408	-6.90928	-6.45845	-6.7237	-6.88233	-6.73734	-7.08512	-6.70259	-6.77216
1.56241e-06	-8.29986	-7.28575	-8.22932	-6.10912	-6.74529	-6.27629	-6.44027	-6.71791	-6.53417	-6.86629	-6.53734	-6.58229
1.56229e-06	-8.39311	-7.28119	-8.26264	-6.20523	-6.74009	-6.27076	-6.34352	-6.70887	-6.50053	-6.87074	-6.52765	-6.55065
1.56217e-06	-8.4876	-7.35177	-8.35853	-6.40683	-6.81441	-6.35269	-6.30485	-6.77749	-6.54268	-6.85593	-6.59535	-6.59239
1.56204e-06	-8.35997	-7.28477	-8.31222	-6.50491	-6.75877	-6.31987	-6.2743	-6.71392	-6.47276	-6.76522	-6.53318	-6.51997
1.56192e-06	-8.21998	-7.1546	-8.2158	-6.56085	-6.64366	-6.24699	-6.26157	-6.59062	-6.36572	-6.72917	-6.41222	-6.41901
1.5618e-06	-8.30297	-7.15595	-8.24868	-6.64504	-6.65966	-6.30592	-6.36661	-6.59843	-6.38239	-6.93049	-6.42196	-6.44427
1.56167e-06	-8.3702	-7.2277	-8.33935	-6.69474	-6.74544	-6.42803	-6.54073	-6.67735	-6.45523	-7.11013	-6.50287	-6.53049
1.56155e-06	-8.32007	-7.18355	-8.30238	-6.67567	-6.71598	-6.43594	-6.5869	-6.64224	-6.41609	-7.03245	-6.47068	-6.49553
1.56143e-06	-8.35055	-7.06645	-8.19945	-6.6764	-6.61063	-6.37679	-6.48315	-6.53369	-6.32137	-6.84117	-6.36459	-6.39575
1.5613e-06	-8.49084	-7.07038	-8.21534	-6.81471	-6.62081	-6.44384	-6.51446	-6.54389	-6.36105	-6.82132	-6.37676	-6.41402
1.56118e-06	-8.61159	-7.14665	-8.28811	-7.06828	-6.69883	-6.57729	-6.5907	-6.62431	-6.48129	-6.76088	-6.45804	-6.49472
1.56106e-06	-8.55285	-7.07297	-8.19333	-7.17204	-6.6227	-6.55389	-6.47276	-6.55276	-6.45821	-6.59277	-6.38777	-6.43306
1.56094e-06	-8.25513	-6.9217	-8.01876	-7.12472	-6.46069	-6.45901	-6.32056	-6.39899	-6.366	-6.52443	-6.23393	-6.30032
1.56081e-06	-7.9464	-6.90619	-7.94761	-7.0499	-6.42528	-6.52017	-6.3724	-6.37441	-6.41517	-6.65867	-6.20691	-6.28926
1.56069e-06	-7.57472	-6.91447	-7.82717	-6.85494	-6.40772	-6.60783	-6.53096	-6.36993	-6.5532	-6.75582	-6.19908	-6.27439
1.56057e-06	-6.98546	-6.73466	-7.48099	-6.42475	-6.1964	-6.53918	-6.53772	-6.17645	-6.51062	-6.66857	-6.00295	-6.15785
1.56044e-06	-6.49883	-6.47201	-7.04984	-6.04727	-5.89296	-6.3675	-6.48761	-5.89678	-6.47017	-6.52512	-5.7199	-5.99096
1.56032e-06	-6.25925	-6.29623	-6.71716	-5.8559	-5.66947	-6.19136	-6.49505	-5.69955	-6.50848	-6.51827	-5.51728	-5.90636
1.5602e-06	-6.09987	-6.10763	-6.47131	-5.58065	-5.42901	-5.87894	-6.21244	-5.48552	-6.35225	-6.44234	-5.29713	-5.93288
1.56007e-06	-5.95425	-5.77021	-6.23234	-5.08818	-5.03056	-5.19269	-5.48178	-5.11415	-5.84262	-5.89734	-4.91759	-5.67396
1.55995e-06	-5.841	-5.3898	-6.08964	-4.54126	-4.58188	-4.29908	-4.65442	-4.69038	-5.04464	-5.13189	-4.48316	-5.22346
1.55983e-06	-5.81512	-5.11031	-6.10123	-4.03203	-4.237	-3.38527	-3.98809	-4.36265	-4.20919	-4.4942	-4.1427	-4.63939
1.55971e-06	-5.96828	-4.8974	-6.26173	-3.43973	-3.97346	-2.68025	-3.30204	-4.10198	-3.37676	-3.89806	-3.86931	-4.12073
1.55958e-06	-6.17621	-4.67692	-6.36253	-2.75832	-3.72226	-2.07555	-2.53686	-3.84119	-2.66136	-3.32943	-3.59825	-3.36163
1.55946e-06	-6.28501	-4.49228	-6.36401	-2.2156	-3.52752	-1.81741	-1.85671	-3.63156	-2.18777	-2.90159	-3.38233	-2.74488
1.55934e-06	-6.24715	-4.41588	-6.25439	-2.0878	-3.45686	-1.86961	-1.45007	-3.54765	-2.06467	-2.58452	-3.29564	-2.2797
1.55921e-06	-5.92051	-4.3877	-6.04888	-2.40137	-3.44075	-2.2154	-1.46292	-3.52151	-2.24155	-2.25944	-3.26913	-2.05307
1.55909e-06	-5.39511	-4.28898	-5.66547	-2.94643	-3.35508	-2.63931	-1.83475	-3.42778	-2.55751	-2.00851	-3.17697	-1.9431
1.55897e-06	-4.97775	-4.15896	-5.23899	-3.49637	-3.24282	-3.05847	-2.35507	-3.3028	-2.91391	-2.03255	-3.05447	-2.04959
1.55885e-06	-4.85609	-4.10962	-5.01236	-3.93596	-3.2183	-3.46558	-2.88912	-3.25408	-3.23611	-2.44389	-3.00786	-2.39474
1.55872e-06	-4.99185	-4.10469	-5.06263	-4.16133	-3.25408	-3.8796	-3.09187	-3.24689	-3.35479	-3.16551	-3.00235	-2.95043
1.5586e-06	-5.26329	-4.06047	-5.32396	-4.26845	-3.27751	-4.19595	-2.67899	-3.21045	-3.12045	-3.8213	-2.97043	-3.41841
1.55848e-06	-5.57844	-4.01099	-5.69442	-4.43208	-3.32268	-4.37722	-2.11488	-3.18901	-2.69423	-3.80114	-2.95853	-3.44904
1.55835e-06	-6.0175	-4.01139	-6.17153	-4.73908	-3.42707	-4.65237	-1.86491	-3.23211	-2.44807	-3.03814	-3.01418	-3.13989
1.55823e-06	-6.63088	-3.98402	-6.54792	-5.00471	-3.48573	-4.84898	-2.07943	-3.24569	-2.64608	-2.14451	-3.04022	-2.47318
1.55811e-06	-6.86681	-3.79057	-6.46296	-4.71665	-3.33619	-4.60657	-2.75735	-3.08238	-3.24194	-1.65146	-2.88562	-1.74517
1.55799e-06	-6.36272	-3.41826	-5.82234	-3.77092	-2.96345	-3.87498	-3.49893	-2.73557	-3.76296	-1.75802	-2.54573	-1.50807
1.55786e-06	-5.20055	-2.97318	-4.8371	-2.71049	-2.47929	-2.89444	-3.36246	-2.31367	-3.61231	-2.24229	-2.12853	-1.78464
1.55774e-06	-3.46911	-2.469	-3.49051	-1.76949	-1.92233	-1.86907	-2.0824	-1.84608	-2.49029	-2.42813	-1.66878	-2.02475
1.55762e-06	-1.73171	-1.81776	-1.91108	-0.995928	-1.26382	-0.98586	-0.684883	-1.27808	-0.92847	-1.89146	-1.12375	-1.78551
1.5575e-06	-0.555465	-1.05472	-0.644417	-0.439346	-0.581334	-0.409468	0	-0.646844	0	-1.16284	-0.533955	-1.19518
1.55737e-06	-0.000114638	-0.438781	0	-0.0893288	-0.140328	-0.0918086	-0.217916	-0.202066	-0.118154	-0.91704	-0.143195	-0.795831
1.55725e-06	0	-0.0381237	-0.00929627	0	0	0	-1.03971	0	-0.920501	-1.26221	0	-0.920066
1.55713e-06	-0.666602	0	-0.715041	-0.442132	-0.244598	-0.297294	-1.65437	-0.129561	-1.65687	-1.56097	-0.172576	-1.28664
1.55701e-06	-1.63707	-0.406336	-1.68999	-1.14201	-0.852786	-0.923234	-1.45824	-0.593755	-1.78278	-1.13364	-0.642355	-1.35752
1.55688e-06	-1.76189	-0.823075	-1.96139	-1.22298	-1.32984	-1.16573	-0.929131	-0.938186	-1.19437	-0.387432	-0.957316	-0.680164
1.55676e-06	-1.47336	-0.691101	-1.82139	-0.92566	-1.12809	-0.882675	-0.69898	-0.66739	-0.689916	0	-0.644944	0
1.55664e-06	-2.01497	-0.499675	-2.3588	-1.07944	-0.801939	-0.904995	-0.953392	-0.361341	-1.04414	-0.426111	-0.307046	-0.351725
1.55652e-06	-3.01753	-0.873197	-3.27836	-1.58592	-1.06506	-1.30319	-1.62685	-0.714192	-2.11081	-2.03255	-0.655311	-1.76712
1.55639e-06	-3.78081	-1.7483	-4.04063	-2.36868	-1.94086	-1.82224	-2.65277	-1.69659	-3.38098	-4.53993	-1.67264	-3.68213
1.55627e-06	-5.32108	-3.041	-5.55086	-4.11036	-3.22824	-3.26785	-4.23106	-3.05403	-4.79813	-6.25683	-3.05251	-5.63987
1.55615e-06	-8.1058	-5.1218	-8.29179	-6.76438	-5.04085	-6.02004	-6.38618	-4.9537	-6.56628	-6.73996	-4.89206	-7.34737
1.55603e-06	-9.18508	-7.50239	-9.7809	-7.80881	-6.99742	-7.78185	-8.11488	-7.00834	-8.04788	-7.52688	-6.84496	-7.95768

## Sheet: Fig5b_Lambda1
Input Parameters Inference - 2 seeds - Lambda_1
Seed wavelength (nm)	Seed wavelength - ANN predicted (nm)
1551.3	1551.38
1551.3	1551.95
1551.3	1551.52
1551.3	1551.77
1551.31	1551.77
1551.31	1552.03
1551.31	1551.94
1551.31	1552.14
1551.31	1552.51
1551.31	1551.79
1551.31	1552.09
1551.31	1552.14
1551.31	1551.59
1551.31	1552.41
1551.31	1551.92
1551.31	1552.1
1551.31	1552.79
1551.32	1551.89
1551.32	1551.96
1551.32	1551.77
1551.32	1552.1
1551.32	1552.61
1551.32	1551.91
1551.32	1552.19
1551.32	1553.04
1551.32	1551.59
1551.33	1551.53
1551.33	1551.63
1551.33	1551.78
1551.33	1551.62
1551.33	1551.8
1551.33	1551.49
1551.33	1551.38
1551.33	1551.46
1551.33	1551.44
1551.33	1551.99
1551.33	1551.68
1551.33	1551.74
1551.33	1551.65
1551.34	1551.45
1551.34	1551.41
1551.34	1551.44
1551.34	1551.63
1551.34	1551.53
1551.34	1552.01
1551.34	1552.05
1551.34	1551.72
1551.34	1551.39
1551.34	1551.83
1551.34	1551.61
1551.34	1552.32
1551.35	1551.87
1551.35	1551.47
1551.35	1552.47
1551.35	1551.51
1551.35	1551.5
1551.35	1551.6
1551.35	1552.06
1551.35	1552.05
1551.36	1551.64
1551.36	1551.94
1551.36	1552.14
1551.36	1552.04
1551.36	1551.38
1551.36	1551.6
1551.36	1551.9
1551.36	1551.39
1551.36	1551.5
1551.36	1551.85
1551.36	1551.51
1551.36	1551.71
1551.36	1551.37
1551.36	1551.47
1551.36	1551.74
1551.36	1552.73
1551.36	1552.45
1551.37	1551.64
1551.37	1552.1
1551.37	1551.89
1551.37	1551.62
1551.37	1552
1551.37	1552.09
1551.37	1551.82
1551.37	1551.65
1551.37	1551.51
1551.37	1551.63
1551.37	1551.54
1551.37	1551.77
1551.37	1551.67
1551.38	1551.69
1551.38	1552.28
1551.38	1551.77
1551.38	1551.8
1551.38	1551.73
1551.38	1551.57
1551.38	1551.82
1551.39	1551.46
1551.39	1551.69
1551.39	1551.47
1551.39	1551.7
1551.39	1551.73
1551.39	1551.49
1551.4	1551.83
1551.4	1551.6
1551.4	1551.77
1551.4	1551.36
1551.4	1551.65
1551.4	1551.6
1551.41	1551.63
1551.41	1551.64
1551.41	1551.62
1551.41	1551.41
1551.41	1551.6
1551.41	1551.4
1551.41	1552.12
1551.41	1551.5
1551.41	1551.59
1551.41	1551.46
1551.41	1551.81
1551.41	1551.94
1551.41	1551.61
1551.41	1551.64
1551.41	1551.55
1551.41	1552.07
1551.41	1551.61
1551.41	1551.76
1551.41	1551.75
1551.41	1552.08
1551.42	1551.63
1551.42	1551.8
1551.42	1551.75
1551.42	1551.68
1551.42	1551.51
1551.42	1551.7
1551.42	1551.42
1551.42	1552.18
1551.42	1552.31
1551.42	1551.84
1551.42	1551.57
1551.42	1551.65
1551.42	1551.59
1551.42	1551.42
1551.42	1551.48
1551.43	1551.63
1551.43	1551.61
1551.43	1552.03
1551.43	1551.52
1551.43	1551.52
1551.43	1551.55
1551.43	1551.76
1551.43	1552.26
1551.43	1551.79
1551.43	1551.75
1551.43	1551.5
1551.43	1551.63
1551.43	1551.7
1551.43	1551.6
1551.43	1551.44
1551.44	1551.48
1551.44	1551.49
1551.44	1551.51
1551.44	1551.99
1551.44	1551.56
1551.44	1551.8
1551.44	1551.57
1551.44	1551.52
1551.44	1551.53
1551.44	1551.48
1551.44	1551.5
1551.44	1551.45
1551.44	1551.69
1551.45	1551.81
1551.45	1551.46
1551.45	1551.73
1551.45	1551.65
1551.45	1551.77
1551.45	1551.8
1551.45	1551.57
1551.45	1551.58
1551.45	1551.57
1551.45	1551.61
1551.45	1551.5
1551.45	1551.46
1551.45	1551.63
1551.46	1551.47
1551.46	1551.48
1551.46	1551.6
1551.46	1551.59
1551.46	1551.9
1551.46	1551.7
1551.46	1551.56
1551.46	1551.56
1551.46	1551.48
1551.46	1551.58
1551.46	1551.97
1551.46	1551.67
1551.47	1552.18
1551.47	1551.79
1551.47	1551.54
1551.47	1551.43
1551.47	1551.51
1551.47	1551.57
1551.47	1551.66
1551.47	1551.55
1551.47	1551.65
1551.47	1551.49
1551.47	1551.53
1551.47	1551.51
1551.47	1551.49
1551.47	1551.56
1551.47	1551.52
1551.48	1551.5
1551.48	1551.47
1551.48	1551.7
1551.48	1551.77
1551.48	1551.89
1551.48	1551.43
1551.48	1551.68
1551.48	1551.42
1551.48	1551.77
1551.48	1551.48
1551.48	1551.54
1551.48	1551.57
1551.48	1551.6
1551.48	1551.83
1551.48	1551.71
1551.49	1551.54
1551.49	1551.94
1551.49	1551.67
1551.49	1551.52
1551.49	1552.14
1551.49	1551.47
1551.49	1551.43
1551.49	1551.65
1551.49	1551.39
1551.49	1551.55
1551.49	1551.68
1551.49	1551.46
1551.49	1551.65
1551.49	1551.65
1551.49	1552.68
1551.5	1551.38
1551.5	1551.59
1551.5	1551.55
1551.5	1551.62
1551.5	1551.69
1551.5	1551.5
1551.5	1551.44
1551.5	1551.49
1551.5	1551.5
1551.5	1551.41
1551.51	1551.51
1551.51	1551.49
1551.51	1551.57
1551.51	1551.8
1551.51	1551.6
1551.51	1551.82
1551.51	1551.55
1551.51	1551.95
1551.51	1551.71
1551.51	1551.57
1551.51	1551.65
1551.51	1551.79
1551.51	1551.46
1551.52	1551.74
1551.52	1551.4
1551.52	1551.56
1551.52	1551.6
1551.52	1551.72
1551.52	1551.47
1551.52	1551.71
1551.52	1551.72
1551.53	1551.45
1551.53	1551.42
1551.53	1551.79
1551.53	1551.6
1551.53	1551.64
1551.53	1551.46
1551.53	1551.92
1551.53	1551.5
1551.53	1551.55
1551.53	1551.53
1551.53	1551.52
1551.53	1551.46
1551.53	1551.82
1551.54	1551.47
1551.54	1551.55
1551.54	1551.5
1551.54	1551.45
1551.54	1551.83
1551.54	1551.57
1551.54	1551.49
1551.54	1551.59
1551.54	1551.66
1551.55	1551.42
1551.55	1551.58
1551.55	1551.46
1551.55	1551.66
1551.55	1551.47
1551.55	1551.52
1551.55	1551.62
1551.55	1551.64
1551.55	1551.59
1551.55	1552.29
1551.56	1551.52
1551.56	1551.44
1551.56	1551.46
1551.56	1551.5
1551.56	1551.45
1551.56	1551.63
1551.56	1551.44
1551.56	1551.58
1551.56	1551.77
1551.56	1551.62
1551.56	1551.67
1551.56	1551.57
1551.56	1551.61
1551.56	1551.63
1551.56	1551.56
1551.56	1551.39
1551.56	1551.52
1551.56	1551.53
1551.56	1551.67
1551.56	1551.74
1551.57	1551.63
1551.57	1551.49
1551.57	1551.58
1551.57	1551.97
1551.57	1551.69
1551.57	1551.47
1551.58	1551.65
1551.58	1551.6
1551.58	1551.51
1551.58	1552.14
1551.58	1551.58
1551.58	1551.76
1551.58	1551.62
1551.58	1551.47
1551.58	1551.46
1551.58	1551.46
1551.58	1551.84
1551.58	1551.42
1551.58	1551.55
1551.58	1551.71
1551.58	1551.45
1551.59	1551.51
1551.59	1551.51
1551.59	1552.76
1551.59	1551.77
1551.59	1551.63
1551.59	1551.99
1551.59	1551.47
1551.59	1551.56
1551.59	1551.5
1551.59	1551.53
1551.6	1551.55
1551.6	1551.6
1551.6	1551.61
1551.6	1551.64
1551.6	1551.55
1551.6	1551.59
1551.6	1551.48
1551.6	1551.55
1551.6	1551.64
1551.6	1551.6
1551.6	1551.62
1551.61	1551.6
1551.61	1551.57
1551.61	1551.48
1551.61	1551.67
1551.61	1551.54
1551.61	1551.55
1551.61	1551.63
1551.61	1551.58
1551.61	1551.62
1551.61	1551.46
1551.62	1551.58
1551.62	1551.51
1551.62	1551.55
1551.62	1551.54
1551.62	1551.59
1551.62	1551.51
1551.62	1551.69
1551.62	1551.57
1551.63	1551.57
1551.63	1551.61
1551.63	1551.7
1551.63	1551.69
1551.63	1552.15
1551.63	1551.55
1551.63	1551.62
1551.64	1551.55
1551.64	1551.6
1551.64	1551.55
1551.64	1551.65
1551.64	1551.56
1551.64	1551.51
1551.64	1551.6
1551.64	1551.45
1551.64	1551.59
1551.64	1551.62
1551.64	1552.2
1551.64	1551.54
1551.65	1551.89
1551.65	1551.5
1551.65	1551.72
1551.65	1551.53
1551.65	1551.81
1551.65	1551.68
1551.65	1551.61
1551.65	1551.78
1551.65	1551.51
1551.65	1551.52
1551.65	1551.63
1551.65	1551.59
1551.65	1552.15
1551.65	1551.74
1551.65	1551.52
1551.65	1551.49
1551.66	1551.54
1551.66	1551.62
1551.66	1551.77
1551.66	1551.88
1551.66	1551.73
1551.66	1551.64
1551.66	1551.51
1551.67	1551.58
1551.67	1551.66
1551.67	1551.55
1551.67	1551.56
1551.67	1551.54
1551.67	1551.62
1551.67	1551.64
1551.67	1551.52
1551.68	1551.47
1551.68	1551.57
1551.68	1551.76
1551.68	1551.69
1551.68	1551.72
1551.68	1551.69
1551.68	1551.48
1551.68	1551.43
1551.68	1551.56
1551.69	1551.66
1551.69	1551.63
1551.69	1551.44
1551.69	1551.58
1551.69	1551.67
1551.69	1551.61
1551.69	1551.51
1551.69	1551.47
1551.69	1551.77
1551.69	1551.92
1551.69	1551.66
1551.7	1551.47
1551.7	1551.62
1551.7	1551.67
1551.7	1551.48
1551.7	1551.61
1551.7	1551.64
1551.7	1551.68
1551.7	1551.75
1551.7	1551.67
1551.7	1551.54
1551.7	1551.59
1551.7	1551.71
1551.7	1551.67
1551.7	1551.53
1551.71	1552.46
1551.71	1551.83
1551.71	1551.64
1551.71	1551.66
1551.71	1551.7
1551.71	1551.52
1551.71	1551.61
1551.71	1551.52
1551.71	1551.84
1551.71	1551.53
1551.71	1551.67
1551.71	1551.6
1551.72	1551.64
1551.72	1551.64
1551.72	1551.62
1551.72	1551.68
1551.72	1551.61
1551.72	1551.64
1551.72	1551.49
1551.72	1551.57
1551.72	1551.56
1551.72	1551.58
1551.72	1551.63
1551.72	1551.82
1551.72	1551.54
1551.72	1551.73
1551.72	1551.75
1551.72	1551.67
1551.72	1551.54
1551.73	1551.8
1551.73	1551.64
1551.73	1551.6
1551.73	1551.52
1551.73	1551.59
1551.73	1551.67
1551.73	1552.43
1551.73	1551.7
1551.74	1551.65
1551.74	1551.9
1551.74	1551.71
1551.74	1551.55
1551.74	1552.09
1551.74	1551.63
1551.74	1551.76
1551.74	1551.67
1551.74	1551.6
1551.74	1551.83
1551.74	1551.59
1551.75	1551.71
1551.75	1551.63
1551.75	1551.43
1551.75	1551.92
1551.75	1551.74
1551.75	1551.75
1551.75	1551.49
1551.75	1551.58
1551.75	1551.66
1551.75	1551.91
1551.75	1551.76
1551.76	1551.64
1551.76	1551.71
1551.76	1551.66
1551.76	1551.75
1551.76	1551.67
1551.76	1551.91
1551.76	1551.66
1551.76	1551.65
1551.76	1551.74
1551.76	1551.8
1551.76	1551.79
1551.76	1551.68
1551.76	1551.66
1551.76	1551.8
1551.76	1551.73
1551.76	1551.68
1551.76	1551.55
1551.77	1551.6
1551.77	1551.67
1551.77	1551.85
1551.77	1551.61
1551.77	1551.74
1551.77	1551.6
1551.77	1551.74
1551.77	1551.77
1551.77	1551.89
1551.77	1551.68
1551.78	1551.59
1551.78	1551.93
1551.78	1551.7
1551.78	1551.37
1551.78	1551.73
1551.78	1551.63
1551.78	1551.67
1551.78	1551.8
1551.78	1551.57
1551.79	1551.74
1551.79	1552.04
1551.79	1551.77
1551.79	1551.76
1551.79	1551.83
1551.79	1551.72
1551.79	1552.09
1551.79	1552.09
1551.79	1551.64
1551.79	1551.67
1551.79	1551.63
1551.79	1551.58
1551.79	1551.86
1551.8	1551.75
1551.8	1551.6
1551.8	1551.65
1551.8	1551.72
1551.8	1551.66
1551.81	1551.84
1551.81	1551.66
1551.81	1551.71
1551.81	1551.73
1551.81	1551.45
1551.81	1551.96
1551.81	1551.65
1551.81	1551.8
1551.81	1551.7
1551.81	1551.73
1551.81	1551.81
1551.81	1551.76
1551.82	1551.77
1551.82	1551.72
1551.82	1551.64
1551.82	1551.75
1551.82	1551.58
1551.82	1551.6
1551.82	1551.71
1551.82	1551.81
1551.82	1551.64
1551.82	1552.41
1551.82	1551.86
1551.82	1551.89
1551.82	1551.79
1551.82	1551.8
1551.82	1551.91
1551.83	1551.71
1551.83	1551.83
1551.83	1551.6
1551.83	1551.79
1551.83	1551.57
1551.83	1551.77
1551.83	1551.89
1551.84	1551.43
1551.84	1551.87
1551.84	1551.68
1551.84	1551.83
1551.84	1551.75
1551.84	1551.72
1551.84	1551.75
1551.84	1551.73
1551.84	1551.59
1551.84	1551.76
1551.84	1551.67
1551.84	1551.67
1551.84	1551.84
1551.84	1551.76
1551.85	1551.74
1551.85	1551.84
1551.85	1551.8
1551.85	1551.67
1551.85	1551.71
1551.85	1551.7
1551.85	1551.87
1551.85	1551.79
1551.85	1551.74
1551.85	1551.75
1551.85	1551.57
1551.86	1552.07
1551.86	1551.67
1551.86	1551.86
1551.86	1551.63
1551.86	1551.57
1551.86	1551.78
1551.86	1551.84
1551.86	1551.62
1551.86	1551.73
1551.86	1551.8
1551.86	1551.82
1551.86	1551.83
1551.86	1551.68
1551.86	1551.83
1551.86	1551.7
1551.87	1551.7
1551.87	1551.75
1551.87	1551.67
1551.87	1551.86
1551.87	1552.16
1551.87	1551.75
1551.87	1551.75
1551.87	1551.63
1551.87	1551.7
1551.88	1551.64
1551.88	1551.77
1551.88	1551.56
1551.88	1551.8
1551.88	1551.83
1551.88	1551.78
1551.88	1551.58
1551.88	1551.9
1551.88	1551.52
1551.88	1551.88
1551.89	1551.92
1551.89	1551.85
1551.89	1552.06
1551.89	1551.79
1551.89	1551.78
1551.89	1551.74
1551.9	1551.64
1551.9	1551.97
1551.9	1551.99
1551.9	1551.87
1551.9	1551.58
1551.9	1551.78
1551.9	1551.69
1551.9	1551.9
1551.9	1551.81
1551.9	1551.79
1551.9	1551.88
1551.9	1551.84
1551.9	1551.73
1551.9	1551.93
1551.91	1551.81
1551.91	1551.75
1551.91	1551.69
1551.91	1551.73
1551.91	1551.64
1551.91	1551.94
1551.91	1551.71
1551.92	1551.79
1551.92	1551.64
1551.92	1551.76
1551.92	1552
1551.92	1551.86
1551.92	1551.86
1551.92	1551.63
1551.92	1551.85
1551.93	1551.66
1551.93	1552.44
1551.93	1551.89
1551.93	1551.87
1551.93	1551.98
1551.93	1551.85
1551.93	1552.07
1551.93	1551.86
1551.93	1551.96
1551.93	1551.7
1551.94	1551.7
1551.94	1552.04
1551.94	1551.7
1551.94	1551.71
1551.94	1551.92
1551.94	1551.88
1551.94	1551.86
1551.94	1551.83
1551.94	1551.94
1551.94	1551.8
1551.94	1551.86
1551.94	1551.71
1551.95	1551.8
1551.95	1551.81
1551.95	1551.8
1551.95	1551.9
1551.95	1551.75
1551.95	1551.82
1551.95	1551.89
1551.95	1552.03
1551.95	1551.91
1551.95	1551.76
1551.95	1551.87
1551.96	1551.86
1551.96	1551.83
1551.96	1552.02
1551.96	1551.95
1551.96	1551.61
1551.96	1551.84
1551.96	1551.98
1551.96	1551.77
1551.96	1552.03
1551.97	1552.03
1551.97	1551.96
1551.97	1551.91
1551.97	1551.99
1551.98	1551.97
1551.98	1552.1
1551.98	1551.91
1551.98	1551.93
1551.98	1552.14
1551.99	1551.95
1551.99	1551.85
1551.99	1552
1551.99	1552.07
1551.99	1551.83
1551.99	1551.71
1551.99	1552.18
1551.99	1551.93
1551.99	1552.03
1551.99	1552.15
1551.99	1552.01
1552	1551.89
1552	1551.82
1552	1552
1552	1551.74
1552	1551.89
1552	1551.89
1552	1551.77
1552	1552.24
1552	1551.89
1552	1551.98
1552	1551.78
1552	1551.97
1552	1551.96
1552	1551.94
1552.01	1552
1552.01	1551.98
1552.01	1551.81
1552.01	1552.05
1552.01	1552.06
1552.01	1551.7
1552.01	1552.06
1552.01	1551.99
1552.01	1551.85
1552.01	1551.88
1552.01	1551.76
1552.01	1551.88
1552.02	1551.96
1552.02	1552.22
1552.02	1551.99
1552.02	1551.86
1552.02	1551.93
1552.02	1551.97
1552.02	1551.69
1552.02	1551.79
1552.02	1551.89
1552.02	1551.92
1552.02	1552.09
1552.02	1552.03
1552.02	1551.97
1552.02	1551.91
1552.02	1551.99
1552.02	1552.03
1552.02	1551.84
1552.02	1552.05
1552.03	1551.72
1552.03	1552.03
1552.03	1552.07
1552.03	1551.88
1552.03	1551.99
1552.03	1552
1552.03	1551.86
1552.03	1552.02
1552.04	1552.01
1552.04	1552.02
1552.04	1552.07
1552.04	1552.01
1552.04	1551.86
1552.04	1551.96
1552.04	1551.76
1552.04	1551.92
1552.04	1551.99
1552.04	1551.84
1552.05	1552.03
1552.05	1551.94
1552.05	1551.86
1552.05	1552.05
1552.05	1551.82
1552.05	1551.76
1552.05	1551.83
1552.05	1552.01
1552.06	1551.98
1552.06	1552.29
1552.06	1551.94
1552.06	1552.06
1552.06	1551.77
1552.06	1552.1
1552.06	1552
1552.06	1551.85
1552.06	1551.92
1552.06	1551.99
1552.06	1551.66
1552.06	1551.98
1552.07	1551.93
1552.07	1552.1
1552.07	1552.01
1552.07	1552.21
1552.07	1552.16
1552.07	1552
1552.07	1552.09
1552.07	1552.01
1552.07	1552.04
1552.07	1552.21
1552.07	1552.29
1552.07	1552.01
1552.07	1552.08
1552.07	1552.04
1552.07	1551.99
1552.07	1551.99
1552.08	1552.14
1552.08	1551.73
1552.08	1551.96
1552.08	1551.93
1552.08	1552.08
1552.08	1552.05
1552.08	1552.13
1552.08	1551.88
1552.08	1552.15
1552.08	1551.99
1552.08	1552.2
1552.08	1552.06
1552.08	1552.08
1552.08	1551.92
1552.08	1552.13
1552.09	1552.07
1552.09	1552
1552.09	1551.87
1552.09	1551.97
1552.09	1552.02
1552.09	1551.89
1552.09	1552.01
1552.09	1552.17
1552.1	1551.84
1552.1	1552.06
1552.1	1551.8
1552.1	1551.97
1552.1	1551.9
1552.11	1551.94
1552.11	1552.07
1552.11	1551.99
1552.11	1552.14
1552.11	1551.98
1552.11	1552
1552.11	1551.89
1552.12	1551.96
1552.12	1552.24
1552.12	1552.02
1552.12	1551.95
1552.12	1552.04
1552.12	1551.94
1552.12	1551.82
1552.13	1551.9
1552.13	1551.78
1552.13	1552.19
1552.13	1552.15
1552.13	1552.19
1552.13	1552.03
1552.13	1552.18
1552.13	1552.07
1552.13	1552.09
1552.13	1552.18
1552.13	1552.2
1552.13	1551.74
1552.13	1552.19
1552.14	1552.21
1552.14	1552.36
1552.14	1552.05
1552.14	1552.32
1552.14	1552.04
1552.14	1551.84
1552.14	1552.27
1552.15	1552
1552.15	1552.16
1552.15	1552.05
1552.15	1552.15
1552.15	1552.01
1552.15	1552.04
1552.15	1551.95
1552.15	1552.14
1552.15	1552.02
1552.15	1552.06
1552.16	1552.11
1552.16	1551.92
1552.16	1552.01
1552.16	1552.07
1552.16	1552.18
1552.16	1551.88
1552.16	1552.18
1552.16	1552.1
1552.16	1552.14
1552.16	1552.23
1552.17	1552.06
1552.17	1552.08
1552.17	1552.08
1552.17	1552.14
1552.17	1551.98
1552.17	1552.27
1552.17	1552.15
1552.18	1552.3
1552.18	1551.91
1552.18	1552.08
1552.18	1551.77
1552.18	1552.11
1552.18	1552.06
1552.18	1552
1552.18	1552.02
1552.18	1552.09
1552.18	1552.13
1552.18	1552.15
1552.18	1552.13
1552.18	1552.04
1552.19	1552.1
1552.19	1552.46
1552.19	1552.05
1552.19	1552.24
1552.19	1551.69
1552.19	1552.04
1552.19	1551.84
1552.19	1552.12
1552.19	1552.44
1552.2	1552.09
1552.2	1552.06
1552.2	1552.33
1552.2	1552.03
1552.2	1551.94
1552.2	1552.1
1552.2	1552.17
1552.2	1552.12
1552.2	1552.13
1552.21	1551.95
1552.21	1552.05
1552.21	1551.69
1552.21	1552.14
1552.21	1552.06
1552.21	1552.21
1552.21	1552.24
1552.22	1552.28
1552.22	1552.59
1552.22	1552.28
1552.22	1552.22
1552.22	1552.34
1552.22	1552.22
1552.22	1552.17
1552.23	1551.96
1552.23	1552.11
1552.23	1552.31
1552.23	1552.13
1552.23	1552.14
1552.23	1551.93
1552.23	1552.34
1552.23	1552.08
1552.23	1552.01
1552.23	1551.95
1552.24	1552.11
1552.24	1552.05
1552.24	1551.98
1552.24	1551.92
1552.24	1552.09
1552.24	1552.31
1552.25	1552.22
1552.25	1552.12
1552.25	1552.23
1552.25	1552.24
1552.25	1552.05
1552.25	1552.45
1552.25	1551.84
1552.25	1552.17
1552.25	1552.2
1552.26	1552.4
1552.26	1551.89
1552.26	1551.73
1552.26	1552.15
1552.26	1552.63
1552.26	1552.06
1552.26	1552.06
1552.26	1551.99
1552.26	1552.15
1552.26	1551.85
1552.26	1552.02
1552.26	1552.16
1552.26	1552.1
1552.26	1552.12
1552.27	1551.8
1552.27	1552.02
1552.27	1552.2
1552.27	1552.12
1552.27	1552.12
1552.27	1551.84
1552.27	1551.99
1552.27	1552.2
1552.27	1552.13
1552.27	1552.12
1552.27	1552.34
1552.28	1552.26
1552.28	1552.53
1552.28	1552.27
1552.28	1552.18
1552.28	1552.16
1552.28	1552.52
1552.28	1552.29
1552.28	1551.99
1552.28	1552.26
1552.28	1551.97
1552.28	1552.05
1552.28	1552.22
1552.28	1552.67
1552.29	1552.23
1552.29	1552.26
1552.29	1552.35
1552.29	1552.12
1552.29	1552.15
1552.29	1551.77
1552.29	1551.98
1552.29	1552.27
1552.29	1552.12
1552.29	1552.25
1552.29	1552.19
1552.29	1552.16
1552.29	1552.23
1552.3	1552.26
1552.3	1552.16
1552.3	1552.42
1552.3	1552.18
1552.3	1551.89
1552.3	1552.31
1552.3	1552.39
1552.3	1552.11
1552.3	1552.54
1552.3	1552.07
1552.3	1552.15
1552.3	1551.92
1552.3	1551.73
1552.31	1552.29
1552.31	1551.87
1552.31	1552.3
1552.31	1552.1
1552.31	1552.28
1552.31	1551.99
1552.31	1551.86
1552.31	1552.36
1552.31	1552.4
1552.31	1552.18
1552.31	1552.17
1552.31	1551.83
1552.31	1552.32
1552.31	1552.03
1552.32	1552.04
1552.32	1552.21
1552.32	1552.09
1552.32	1552.17
1552.32	1552.17
1552.32	1552.14
1552.32	1552.3
1552.33	1552.37
1552.33	1552.34
1552.33	1552.87
1552.33	1552.74
1552.33	1552.48
1552.33	1552.61
1552.33	1552.47
1552.33	1551.84
1552.33	1552.34
1552.33	1552.24
1552.33	1552.09
1552.33	1552.11
1552.34	1552.17
1552.34	1552.39
1552.34	1552.33
1552.34	1552.02
1552.34	1552.38
1552.34	1551.94
1552.34	1551.9
1552.34	1552.04
1552.34	1552.21
1552.34	1552.58
1552.34	1552.91
1552.35	1552.38
1552.35	1552.34
1552.35	1552.07
1552.35	1552.52
1552.35	1552.1
1552.35	1551.8
1552.35	1552.07
1552.35	1552.55
1552.35	1552.22
1552.35	1552.2
1552.35	1552.37
1552.35	1551.98
1552.35	1552.52
1552.35	1552
1552.36	1552.47
1552.36	1552.42
1552.36	1552.2
1552.36	1552.26
1552.36	1552.36
1552.36	1551.7
1552.36	1552.22
1552.36	1552.2
1552.37	1552.47
1552.37	1552.38
1552.37	1552.47
1552.37	1552.27
1552.37	1552.05
1552.37	1552.3
1552.38	1552.31
1552.38	1552.22
1552.38	1552.23
1552.38	1552.23
1552.38	1551.77
1552.38	1552.34
1552.38	1552.43
1552.38	1552.07
1552.38	1552.15
1552.38	1552.39
1552.38	1552.32
1552.38	1552.17
1552.39	1552.02
1552.39	1552.38
1552.39	1552.87
1552.39	1552.05
1552.39	1552.22
1552.39	1552.31
1552.39	1552.34
1552.4	1552.13
1552.4	1552.84
1552.4	1552.39
1552.4	1552.5
1552.4	1552.25
1552.4	1552.15
1552.4	1552.35
1552.4	1552.13
1552.41	1553.74
1552.41	1552.36
1552.41	1552.61
1552.41	1552.3
1552.41	1552.33
1552.41	1552.36
1552.41	1552.23
1552.41	1552.42
1552.41	1552.05
1552.41	1552.42
1552.42	1552.33
1552.42	1552.11
1552.42	1552.25
1552.42	1553.88
1552.42	1552.48
1552.42	1552.3
1552.42	1552.22
1552.42	1552.14
1552.42	1552.28
1552.42	1552.53
1552.42	1552.81
1552.43	1552.8
1552.43	1552.28
1552.43	1552.57
1552.43	1552.53
1552.43	1552.54
1552.43	1552.31
1552.43	1552.33
1552.43	1552.41
1552.43	1552.01
1552.43	1552.24
1552.44	1552.48
1552.44	1552.32
1552.44	1552.4
1552.44	1553.46
1552.44	1552.24
1552.44	1552.48
1552.44	1552.07
1552.44	1552.28
1552.44	1552.61
1552.44	1552.6
1552.44	1552.41
1552.44	1552.53
1552.45	1552.56
1552.45	1552.29
1552.45	1552.08
1552.45	1552.31
1552.45	1552.24
1552.45	1552.37
1552.45	1552.34
1552.45	1552.26
1552.46	1552.12
1552.46	1552.43
1552.46	1552.32
1552.46	1552.35
1552.46	1552.11
1552.46	1552.48
1552.46	1552.62
1552.47	1552.84
1552.47	1552.17
1552.47	1552.82
1552.47	1553.73
1552.47	1552.31
1552.47	1552.8
1552.47	1552.7
1552.47	1552.87
1552.47	1552.23
1552.47	1552.32
1552.47	1552.67
1552.48	1552
1552.48	1552.86
1552.48	1552.54
1552.48	1552.73
1552.48	1552.23
1552.48	1553.37
1552.48	1552.25
1552.49	1552.58
1552.49	1552.28
1552.49	1552.79
1552.49	1552.49
1552.49	1552.11
1552.49	1552.45
1552.49	1552.42
1552.5	1552.37
1552.5	1552.86
1552.5	1552.46
1552.5	1552.39
1552.5	1552.47
1552.5	1552.31
1552.5	1552.41
1552.5	1552.34
1552.5	1552.63
1552.5	1552.64
1552.5	1552.67
1552.5	1552.52
1552.51	1552.37
1552.51	1552.3
1552.51	1552.36
1552.51	1552.05
1552.51	1552.12
1552.51	1552.46
1552.51	1552.5
1552.52	1552.31
1552.52	1552.57
1552.52	1552.44
1552.52	1552.47
1552.52	1552.48
1552.52	1552.32
1552.52	1552.58
1552.52	1552.46
1552.53	1552.35
1552.53	1552.34
1552.53	1552.27
1552.53	1552.43
1552.53	1552.79
1552.53	1552.54
1552.53	1552.61
1552.53	1552.25
1552.53	1552.39
1552.54	1552.62
1552.54	1552.46
1552.54	1552.75
1552.54	1552.59
1552.54	1552.63
1552.54	1552.58
1552.54	1552.39
1552.55	1552.48
1552.55	1552.96
1552.55	1552.49
1552.55	1552.32
1552.55	1552.61
1552.55	1552.49
1552.55	1552.38
1552.55	1552.65
1552.55	1552.34
1552.56	1552.62
1552.56	1552.71
1552.56	1552
1552.56	1552.39
1552.56	1551.96
1552.56	1552.68
1552.56	1552.48
1552.57	1552.59
1552.57	1552.61
1552.57	1552.86
1552.57	1552.89
1552.57	1552.59
1552.57	1552.37
1552.57	1552.53
1552.57	1552.66
1552.57	1552.56
1552.57	1552.66
1552.58	1552.49
1552.58	1552.46
1552.58	1552.6
1552.58	1552.23
1552.58	1552.44
1552.59	1552.61
1552.59	1552.58
1552.59	1552.51
1552.59	1552.59
1552.59	1552.54
1552.59	1552.62
1552.59	1552.05
1552.59	1552.52
1552.59	1552.46
1552.59	1552.35
1552.59	1552.46
1552.59	1552.41
1552.6	1552.51
1552.6	1552.51
1552.6	1552.51
1552.6	1552.48
1552.6	1552.62
1552.6	1552.48
1552.6	1552.43
1552.61	1552.57
1552.61	1552.44
1552.61	1552.5
1552.61	1552.28
1552.61	1552.29
1552.61	1552.62
1552.61	1551.98
1552.61	1552.58
1552.61	1552.49
1552.61	1552.57
1552.61	1552.77
1552.61	1552.34
1552.61	1552.43
1552.61	1552.63
1552.62	1552.69
1552.62	1552.55
1552.62	1552.61
1552.62	1552.72
1552.62	1552.6
1552.62	1552.94
1552.62	1552.61
1552.62	1552.57
1552.62	1552.56
1552.62	1552.76
1552.62	1552.57
1552.62	1552.63
1552.62	1552.7
1552.63	1552.46
1552.63	1551.92
1552.63	1552.78
1552.63	1552.48
1552.63	1552.77
1552.63	1552.72
1552.63	1552.59
1552.64	1552.63
1552.64	1552.5
1552.64	1552.67
1552.64	1552.6
1552.64	1552.15
1552.64	1552.32
1552.64	1552.61
1552.64	1552.58
1552.65	1552.63
1552.65	1553.35
1552.65	1552.73
1552.65	1552.48
1552.65	1552.57
1552.65	1552.21
1552.65	1552.69
1552.65	1552.39
1552.65	1552.69
1552.66	1552.42
1552.66	1552.62
1552.66	1552.59
1552.66	1552.51
1552.66	1552.64
1552.66	1552.78
1552.66	1552.61
1552.66	1552.56
1552.66	1552.47
1552.66	1552.63
1552.66	1552.86
1552.67	1552.02
1552.67	1552.68
1552.67	1552.78
1552.67	1552.76
1552.67	1552.51
1552.67	1552.31
1552.67	1552.4
1552.67	1552.65
1552.67	1552.6
1552.68	1552.51
1552.68	1552.77
1552.68	1552.62
1552.68	1552.81
1552.68	1552.72
1552.69	1552.47
1552.69	1552.76
1552.69	1552.64
1552.69	1552.47
1552.69	1552.6
1552.69	1552.75
1552.69	1552.43
1552.69	1552.49
1552.69	1552.46
1552.69	1552.71
1552.7	1552.57
1552.7	1552.42
1552.7	1552.49
1552.7	1552.14
1552.7	1552.18
1552.7	1552.34
1552.7	1552.65
1552.7	1552.92
1552.71	1552.84
1552.71	1552.47
1552.71	1552.74
1552.71	1552.42
1552.71	1552.22
1552.71	1552.78
1552.71	1552.62
1552.71	1552.75
1552.71	1552.71
1552.71	1552.75
1552.71	1552.7
1552.71	1552.7
1552.71	1552.46
1552.71	1552.89
1552.71	1552.63
1552.72	1552.51
1552.72	1552.4
1552.72	1552.53
1552.72	1552.71
1552.72	1552.58
1552.72	1552.48
1552.73	1552.41
1552.73	1552.72
1552.73	1552.61
1552.73	1552.41
1552.73	1552.65
1552.73	1552.72
1552.73	1552.42
1552.73	1552.64
1552.73	1552.68
1552.73	1552.7
1552.73	1552.13
1552.73	1552.71
1552.74	1552.72
1552.74	1552.91
1552.74	1552.62
1552.74	1552.78
1552.74	1552.48
1552.75	1552.51
1552.75	1552.59
1552.75	1552.78
1552.75	1552.6
1552.75	1552.7
1552.76	1552.78
1552.76	1552.59
1552.76	1552.97
1552.76	1552.69
1552.76	1552.87
1552.76	1552.64
1552.76	1552.72
1552.76	1552.46
1552.76	1552.71
1552.77	1552.93
1552.77	1552.73
1552.77	1552.61
1552.77	1552.57
1552.77	1552.48
1552.77	1552.65
1552.77	1552.81
1552.77	1552.39
1552.78	1552.48
1552.78	1552.77
1552.78	1552.71
1552.78	1552.66
1552.78	1552.52
1552.78	1552.18
1552.78	1552.12
1552.78	1552.64
1552.78	1552.76
1552.78	1552.59
1552.78	1552.72
1552.79	1552.58
1552.79	1552.55
1552.79	1552.75
1552.79	1552.67
1552.79	1552.53
1552.79	1552.74
1552.79	1552.7
1552.79	1552.68
1552.79	1552.74
1552.8	1552.67
1552.8	1552.6
1552.8	1552.89
1552.8	1553.22
1552.8	1552.69
1552.8	1552.66
1552.8	1552.67
1552.8	1552.8
1552.8	1552.5
1552.8	1552.65
1552.8	1552.64
1552.8	1552.5
1552.8	1552.82
1552.8	1552.39
1552.8	1552.77
1552.8	1552.81
1552.81	1552.87
1552.81	1552.81
1552.81	1552.99
1552.81	1552.83
1552.81	1552.51
1552.81	1552.79
1552.82	1552.79
1552.82	1552.78
1552.82	1552.75
1552.82	1552.61
1552.82	1552.71
1552.82	1552.64
1552.82	1552.81
1552.82	1552.7
1552.82	1552.79
1552.82	1552.75
1552.82	1553.01
1552.82	1552.87
1552.82	1552.91
1552.82	1552.94
1552.83	1552.62
1552.83	1552.66
1552.83	1552.58
1552.83	1553.26
1552.83	1552.42
1552.83	1552.67
1552.83	1552.71
1552.83	1552.25
1552.83	1552.83
1552.83	1552.8
1552.83	1552.93
1552.83	1552.94
1552.83	1552.85
1552.83	1552.7
1552.83	1552.87
1552.83	1552.72
1552.84	1552.64
1552.84	1552.81
1552.84	1552.84
1552.84	1552.87
1552.84	1552.63
1552.84	1552.73
1552.84	1552.85
1552.85	1552.87
1552.85	1552.57
1552.85	1553.25
1552.85	1552.78
1552.85	1552.92
1552.85	1552.81
1552.85	1552.9
1552.85	1552.83
1552.85	1552.82
1552.85	1552.64
1552.85	1552.45
1552.86	1552.56
1552.86	1553.02
1552.86	1552.41
1552.86	1552.79
1552.86	1552.59
1552.86	1552.72
1552.86	1552.82
1552.87	1552.41
1552.87	1552.57
1552.87	1552.9
1552.87	1552.65
1552.87	1552.75
1552.87	1552.9
1552.87	1552.66
1552.87	1552.71
1552.87	1552.96
1552.88	1553.23
1552.88	1552.54
1552.88	1552.9
1552.88	1552.71
1552.88	1552.84
1552.88	1552.97
1552.88	1553.04
1552.89	1552.97
1552.89	1552.55
1552.89	1552.75
1552.89	1553.16
1552.89	1552.7
1552.9	1552.62
1552.9	1552.61
1552.9	1552.63
1552.9	1552.96
1552.9	1552.89
1552.9	1552.8
1552.9	1552.71
1552.9	1553.36
1552.9	1552.77
1552.9	1553.03
1552.9	1552.73
1552.91	1553.27
1552.91	1552.64
1552.91	1552.74
1552.91	1552.95
1552.91	1553.61
1552.91	1552.71
1552.91	1553.07
1552.92	1553.16
1552.92	1553.05
1552.92	1552.88
1552.92	1552.85
1552.92	1552.76
1552.92	1552.74
1552.92	1552.97
1552.92	1552.56
1552.93	1552.82
1552.93	1552.45
1552.93	1552.67
1552.93	1552.67
1552.93	1552.83
1552.93	1552.75
1552.93	1552.9
1552.93	1552.53
1552.94	1552.81
1552.94	1552.7
1552.94	1552.86
1552.94	1552.66
1552.94	1553.41
1552.94	1552.66
1552.94	1553.18
1552.95	1552.97
1552.95	1552.89
1552.95	1552.95
1552.95	1552.98
1552.95	1552.85
1552.95	1552.63
1552.95	1552.86
1552.95	1552.55
1552.95	1552.97
1552.95	1552.63
1552.95	1553.29
1552.95	1552.57
1552.95	1553.34
1552.95	1552.89
1552.95	1552.88
1552.96	1552.83
1552.96	1552.64
1552.96	1553.17
1552.96	1552.87
1552.96	1552.92
1552.96	1552.79
1552.97	1552.75
1552.97	1552.88
1552.97	1552.89
1552.97	1552.91
1552.97	1552.91
1552.97	1552.85
1552.97	1553.02
1552.97	1552.97
1552.97	1552.81
1552.97	1552.82
1552.98	1553
1552.98	1552.7
1552.98	1552.94
1552.98	1553.34
1552.98	1552.63
1552.98	1552.93
1552.98	1552.85
1552.98	1553.01
1552.99	1553.14
1552.99	1552.99
1552.99	1553.19
1552.99	1553.14
1552.99	1552.86
1553	1552.65
1553	1553.17
1553	1554.48
1553	1552.92
1553	1552.62
1553	1553.12
1553	1552.72
1553	1552.92
1553	1552.9
1553	1552.78
1553	1553.05
1553.01	1553.02
1553.01	1552.94
1553.01	1553.01
1553.01	1552.09
1553.01	1553.1
1553.01	1553.19
1553.02	1552.93
1553.02	1553.25
1553.02	1553.29
1553.02	1552.82
1553.02	1552.91
1553.02	1553.05
1553.03	1553
1553.03	1553.05
1553.03	1553.33
1553.03	1552.92
1553.03	1552.6
1553.03	1553.12
1553.03	1553.49
1553.03	1552.51
1553.04	1553.06
1553.04	1553
1553.04	1552.38
1553.04	1552.89
1553.04	1552.97
1553.04	1553
1553.04	1553.13
1553.04	1553.09
1553.04	1553.01
1553.05	1553.62
1553.05	1552.72
1553.05	1553.17
1553.05	1553.84
1553.05	1553.17
1553.05	1553.32
1553.05	1552.63
1553.05	1552.64
1553.05	1553.08
1553.05	1552.96
1553.05	1553.23
1553.06	1552.88
1553.06	1553.02
1553.06	1552.99
1553.07	1553.1
1553.07	1553.64
1553.07	1552.88
1553.07	1553.54
1553.07	1553.12
1553.07	1552.86
1553.07	1553.3
1553.08	1552.85
1553.08	1552.96
1553.08	1553.11
1553.08	1552.77
1553.08	1553.24
1553.08	1553.13
1553.09	1552.78
1553.09	1553.09
1553.09	1553.02
1553.09	1553.95
1553.09	1553.14
1553.09	1553.28
1553.09	1553.26
1553.09	1553.51
1553.09	1552.93
1553.1	1553.13
1553.1	1553.34
1553.1	1552.76
1553.1	1553.08
1553.1	1553.29
1553.11	1553.16
1553.11	1552.97
1553.11	1553.24
1553.12	1552.99
1553.12	1554.21
1553.12	1553.17
1553.12	1552.79
1553.12	1552.97
1553.12	1553.25
1553.12	1552.96
1553.13	1552.82
1553.13	1553.04
1553.13	1553.23
1553.13	1552.91
1553.13	1553.11
1553.13	1553.21
1553.14	1553.2
1553.14	1553.54
1553.14	1553.39
1553.14	1553.2
1553.14	1552.85
1553.14	1553.06
1553.14	1553.18
1553.14	1553.59
1553.14	1552.91
1553.14	1553.29
1553.14	1552.98
1553.15	1553.2
1553.15	1553.09
1553.15	1552.93
1553.15	1553.05
1553.15	1553.17
1553.15	1553.02
1553.16	1553.23
1553.16	1553.59
1553.16	1553.06
1553.16	1553.96
1553.16	1553.08
1553.16	1552.65
1553.17	1553.52
1553.17	1553.45
1553.17	1552.42
1553.17	1553.04
1553.17	1553.38
1553.17	1553.33
1553.18	1553.41
1553.18	1553.4
1553.18	1553.22
1553.18	1553.36
1553.18	1553.69
1553.18	1553.06
1553.18	1553.36
1553.18	1553.24
1553.18	1553.27
1553.19	1553.28
1553.19	1553.16
1553.19	1553.09
1553.19	1553.39
1553.19	1553.34
1553.19	1553.22
1553.19	1553.12
1553.19	1553.29
1553.19	1553.21
1553.19	1553.22
1553.2	1553.07
1553.2	1552.98
1553.2	1553.54
1553.2	1553.33
1553.2	1553.2
1553.21	1553.55
1553.21	1552.96
1553.21	1553.16
1553.21	1553.32
1553.21	1553.03
1553.21	1553.43
1553.21	1552.52
1553.21	1553.32
1553.21	1553.28
1553.21	1552.56
1553.22	1553.47
1553.22	1553.5
1553.22	1553.25
1553.22	1552.99
1553.22	1553.24
1553.23	1552.83
1553.23	1553.18
1553.23	1553.26
1553.23	1553.39
1553.23	1553.18
1553.23	1553.09
1553.23	1553
1553.24	1553.2
1553.24	1553.22
1553.24	1553.14
1553.24	1553.95
1553.25	1552.89
1553.25	1552.87
1553.25	1552.52
1553.25	1553.15
1553.25	1553.22
1553.25	1553.32
1553.26	1553.24
1553.26	1553.52
1553.26	1553.39
1553.26	1553.29
1553.26	1553.13
1553.26	1553.35
1553.26	1553.29
1553.27	1553.07
1553.27	1553.31
1553.27	1553.48
1553.27	1553.26
1553.27	1553.38
1553.27	1553.14
1553.27	1553.53
1553.27	1553.18
1553.27	1553.34
1553.27	1553.34
1553.27	1553.41
1553.28	1553.33
1553.28	1553.05
1553.28	1553.04
1553.28	1553.24
1553.28	1553.26
1553.28	1553.33
1553.29	1553.15
1553.29	1553.71
1553.29	1553.21
1553.29	1553.32
1553.29	1552.85
1553.29	1553.25
1553.29	1553.2
1553.29	1553.65
1553.29	1553.18
1553.29	1553.18
1553.3	1553.28
1553.3	1553.2
1553.3	1553.25
1553.3	1553.16
1553.3	1553.2
1553.3	1553.2
1553.31	1553.26
1553.31	1553.37
1553.31	1553.38
1553.31	1553.05
1553.31	1553.2
1553.32	1553.32
1553.32	1553.11
1553.32	1553.33
1553.33	1553.35
1553.33	1553.02
1553.33	1553.32
1553.33	1553.4
1553.33	1553.16
1553.33	1553.11
1553.33	1553.23
1553.33	1553.39
1553.33	1553.46
1553.34	1553.21
1553.34	1553.13
1553.34	1553.5
1553.34	1553.38
1553.34	1552.75
1553.34	1553.49
1553.34	1553.51
1553.34	1553.43
1553.34	1553.51
1553.34	1553.11
1553.35	1553.37
1553.35	1553.28
1553.35	1553.18
1553.35	1553.4
1553.35	1552.77
1553.35	1553.41
1553.36	1553.41
1553.36	1553.24
1553.36	1553.54
1553.36	1553.39
1553.37	1553.78
1553.37	1553.4
1553.37	1553.29
1553.37	1553.41
1553.38	1553.26
1553.38	1553.48
1553.38	1553.56
1553.39	1553.16
1553.39	1553.13
1553.39	1553.36
1553.39	1553.42
1553.39	1553.38
1553.39	1553.18
1553.39	1553.54
1553.39	1553.36
[truncated: 1,002 more rows]

## Sheet: Fig5b_Lambda2
Input Parameters Inference - 2 seeds - Lambda_2
Seed wavelength (nm)	Seed wavelength - ANN predicted (nm)
1551.34	1552.06
1551.35	1551.94
1551.43	1551.83
1551.45	1551.99
1551.5	1552.49
1551.5	1551.85
1551.52	1551.83
1551.53	1552.63
1551.56	1551.92
1551.59	1551.95
1551.59	1551.87
1551.63	1552
1551.67	1551.89
1551.7	1551.95
1551.7	1551.94
1551.72	1551.99
1551.72	1552.4
1551.72	1551.88
1551.72	1551.92
1551.73	1552.04
1551.74	1551.98
1551.75	1552.07
1551.76	1551.97
1551.76	1551.92
1551.76	1551.91
1551.76	1551.98
1551.77	1552.03
1551.78	1551.97
1551.79	1551.96
1551.79	1551.92
1551.79	1552.05
1551.8	1551.91
1551.82	1552.02
1551.82	1552.05
1551.82	1551.95
1551.83	1552.15
1551.83	1552
1551.83	1552.03
1551.83	1552.01
1551.83	1551.95
1551.85	1551.9
1551.86	1552.27
1551.86	1552.89
1551.88	1552
1551.88	1552.2
1551.88	1551.99
1551.89	1552.25
1551.89	1551.99
1551.9	1551.93
1551.9	1552.11
1551.91	1552.03
1551.91	1552.55
1551.91	1552.01
1551.92	1551.97
1551.93	1552.13
1551.93	1551.97
1551.94	1552.02
1551.94	1552.3
1551.96	1551.95
1551.97	1552.01
1551.99	1552.32
1551.99	1552.3
1551.99	1551.89
1552	1552.16
1552.01	1552.12
1552.02	1552.1
1552.04	1552.08
1552.04	1552.25
1552.04	1552.1
1552.05	1552.04
1552.06	1551.97
1552.06	1552.09
1552.08	1552.23
1552.08	1552.26
1552.08	1552.26
1552.1	1552.06
1552.1	1552.11
1552.1	1552.08
1552.1	1552.08
1552.11	1552.22
1552.12	1552.23
1552.13	1552.3
1552.13	1552.4
1552.13	1552.01
1552.13	1552.2
1552.14	1552.22
1552.14	1552.22
1552.15	1552.23
1552.16	1552.31
1552.16	1552.38
1552.18	1552.07
1552.18	1552.11
1552.18	1552.33
1552.19	1552.17
1552.19	1552.44
1552.2	1552.01
1552.2	1552.2
1552.21	1552.45
1552.21	1552.23
1552.22	1552.28
1552.22	1552.26
1552.23	1552.13
1552.24	1552.04
1552.24	1552.18
1552.25	1552.12
1552.27	1552.39
1552.28	1552.2
1552.29	1552.09
1552.29	1552.21
1552.29	1552.48
1552.29	1552.11
1552.3	1552.42
1552.3	1552.27
1552.3	1552.31
1552.3	1552.24
1552.31	1552.06
1552.31	1552.38
1552.31	1552.01
1552.31	1552.32
1552.33	1552.36
1552.33	1552.09
1552.34	1553.43
1552.34	1552.23
1552.34	1552.35
1552.35	1552.85
1552.36	1552.52
1552.36	1551.98
1552.36	1552.28
1552.36	1552.26
1552.36	1552.3
1552.36	1552.23
1552.37	1552.24
1552.37	1552.11
1552.38	1552.53
1552.38	1552.19
1552.38	1552.17
1552.38	1552.36
1552.39	1552.32
1552.39	1552.27
1552.39	1552.01
1552.4	1552.31
1552.4	1552.26
1552.4	1552.11
1552.4	1552.33
1552.4	1552.22
1552.4	1552.44
1552.41	1552.34
1552.41	1552.33
1552.41	1552.31
1552.42	1552.53
1552.42	1552.25
1552.42	1552.02
1552.43	1552.06
1552.43	1553.04
1552.44	1552.36
1552.44	1552.63
1552.45	1552.47
1552.45	1552.26
1552.45	1552.69
1552.46	1552.9
1552.46	1552.54
1552.46	1552.3
1552.47	1552.72
1552.48	1552.35
1552.48	1552.58
1552.48	1552.34
1552.48	1552.57
1552.48	1552.1
1552.49	1552.49
1552.49	1552.61
1552.49	1552.25
1552.49	1552.73
1552.49	1552.42
1552.49	1552.67
1552.49	1552.52
1552.51	1552.51
1552.51	1552.52
1552.52	1552.93
1552.52	1552.75
1552.52	1552.56
1552.53	1552.45
1552.53	1552.68
1552.53	1552.32
1552.53	1552.53
1552.55	1552.39
1552.55	1552.61
1552.55	1552.53
1552.55	1553.7
1552.56	1552.32
1552.56	1552.53
1552.56	1552.48
1552.56	1552.63
1552.56	1552.51
1552.57	1552.77
1552.57	1552.73
1552.57	1552.45
1552.57	1552.58
1552.58	1552.67
1552.59	1552.6
1552.59	1552.58
1552.59	1552.52
1552.6	1552.53
1552.6	1552.54
1552.6	1552.74
1552.61	1552.6
1552.61	1552.78
1552.61	1552.6
1552.61	1552.83
1552.61	1552.81
1552.62	1552.82
1552.62	1552.73
1552.62	1552.59
1552.62	1552.6
1552.62	1552.58
1552.62	1552.76
1552.64	1552.81
1552.64	1552.63
1552.65	1552.57
1552.65	1552.62
1552.65	1552.57
1552.65	1552.58
1552.66	1552.58
1552.66	1552.8
1552.66	1552.56
1552.66	1552.54
1552.67	1552.78
1552.67	1552.53
1552.67	1552.87
1552.68	1552.75
1552.68	1552.96
1552.68	1552.55
1552.68	1552.77
1552.68	1552.66
1552.68	1552.63
1552.69	1552.85
1552.69	1552.73
1552.69	1552.68
1552.69	1552.46
1552.7	1552.78
1552.7	1552.72
1552.7	1552.71
1552.7	1552.99
1552.7	1552.81
1552.7	1552.66
1552.71	1553.05
1552.72	1552.67
1552.72	1553
1552.72	1552.72
1552.72	1552.65
1552.73	1553.05
1552.73	1552.54
1552.73	1553
1552.73	1552.61
1552.74	1552.7
1552.74	1552.89
1552.75	1552.6
1552.75	1552.46
1552.75	1552.48
1552.75	1552.84
1552.75	1552.7
1552.75	1552.61
1552.75	1552.63
1552.75	1552.82
1552.76	1552.64
1552.76	1552.54
1552.76	1552.82
1552.77	1552.6
1552.77	1552.82
1552.77	1552.71
1552.77	1552.84
1552.77	1552.78
1552.78	1552.78
1552.78	1552.65
1552.78	1552.66
1552.78	1553.13
1552.78	1552.75
1552.78	1552.94
1552.79	1552.75
1552.79	1552.87
1552.79	1552.79
1552.79	1552.76
1552.8	1553.26
1552.8	1552.8
1552.81	1552.9
1552.81	1552.8
1552.81	1552.87
1552.81	1553.73
1552.81	1553.33
1552.82	1552.66
1552.82	1552.68
1552.82	1552.83
1552.82	1552.52
1552.83	1552.81
1552.83	1552.69
1552.83	1552.5
1552.83	1552.96
1552.83	1552.7
1552.83	1552.73
1552.84	1553.04
1552.84	1552.7
1552.84	1552.88
1552.84	1552.8
1552.84	1552.83
1552.85	1552.78
1552.85	1553
1552.85	1553.18
1552.85	1552.86
1552.85	1552.94
1552.85	1553
1552.86	1552.93
1552.87	1552.98
1552.87	1553.46
1552.87	1552.87
1552.87	1552.74
1552.87	1553.59
1552.87	1552.72
1552.87	1552.55
1552.88	1553.08
1552.88	1552.71
1552.89	1552.84
1552.89	1552.87
1552.89	1552.78
1552.89	1552.4
1552.89	1552.44
1552.9	1552.68
1552.91	1552.81
1552.91	1552.75
1552.92	1553.74
1552.92	1553.14
1552.92	1552.85
1552.93	1552.89
1552.93	1552.77
1552.93	1552.8
1552.93	1552.92
1552.93	1552.69
1552.94	1552.69
1552.95	1552.73
1552.95	1552.99
1552.95	1552.74
1552.95	1552.9
1552.95	1552.9
1552.95	1552.78
1552.95	1553.06
1552.95	1552.71
1552.96	1552.79
1552.96	1552.71
1552.96	1553.08
1552.96	1552.87
1552.97	1553.11
1552.97	1552.91
1552.97	1552.9
1552.97	1552.79
1552.97	1554.12
1552.98	1553.02
1552.98	1552.9
1552.98	1554.29
1552.98	1552.89
1552.99	1553.21
1552.99	1554.11
1552.99	1553
1553	1552.99
1553	1553.36
1553	1552.97
1553	1552.97
1553.01	1553.29
1553.01	1553
1553.01	1553.07
1553.01	1553.01
1553.01	1552.89
1553.01	1553
1553.02	1552.99
1553.02	1553.03
1553.02	1552.9
1553.02	1553.05
1553.02	1553.19
1553.03	1552.62
1553.03	1553.16
1553.03	1552.95
1553.03	1553.07
1553.03	1552.87
1553.04	1553
1553.04	1552.59
1553.04	1553.01
1553.04	1552.81
1553.04	1553.83
1553.04	1553.33
1553.04	1553.13
1553.04	1552.45
1553.04	1553.13
1553.05	1552.81
1553.05	1552.96
1553.06	1553.06
1553.06	1552.95
1553.06	1552.94
1553.06	1552.98
1553.06	1552.93
1553.06	1552.8
1553.07	1552.9
1553.07	1553.3
1553.08	1553.29
1553.08	1553.26
1553.08	1553.95
1553.09	1553.26
1553.09	1553.44
1553.09	1553.14
1553.09	1553.18
1553.1	1553.23
1553.1	1553.18
1553.1	1552.84
1553.1	1553.09
1553.1	1553.27
1553.1	1553.13
1553.11	1554.53
1553.12	1553.24
1553.12	1553
1553.12	1553.35
1553.12	1553.46
1553.12	1552.52
1553.12	1552.76
1553.12	1553.1
1553.13	1553.06
1553.13	1553.34
1553.13	1552.9
1553.13	1553
1553.14	1553.08
1553.14	1553
1553.15	1553.3
1553.15	1553.25
1553.15	1553.18
1553.15	1553.21
1553.16	1554.82
1553.16	1553.14
1553.16	1553.15
1553.17	1553.26
1553.17	1553.19
1553.17	1554.4
1553.17	1554.85
1553.18	1553.6
1553.18	1553.34
1553.18	1553.36
1553.19	1553.23
1553.19	1553.56
1553.19	1553.17
1553.19	1553.29
1553.19	1553.32
1553.2	1553
1553.2	1553.12
1553.2	1553.64
1553.2	1554.37
1553.21	1553.02
1553.21	1553.24
1553.21	1553.08
1553.22	1553.38
1553.22	1553.2
1553.22	1553.48
1553.22	1553.58
1553.22	1553.21
1553.22	1553.95
1553.23	1554
1553.23	1553.22
1553.23	1553.1
1553.23	1554.43
1553.23	1553.13
1553.24	1553.28
1553.24	1553.5
1553.24	1553.27
1553.24	1552.97
1553.24	1553.25
1553.25	1553.18
1553.25	1553.22
1553.25	1553.16
1553.25	1553.46
1553.25	1553.45
1553.25	1553.75
1553.25	1553.32
1553.25	1553.54
1553.26	1553.27
1553.26	1553.41
1553.26	1553.44
1553.26	1553.41
1553.26	1553.26
1553.26	1553.2
1553.26	1553.61
1553.27	1553.12
1553.27	1553.29
1553.27	1553.5
1553.27	1553.44
1553.27	1553.57
1553.27	1553.32
1553.27	1553.46
1553.28	1553.44
1553.28	1553.2
1553.28	1553.34
1553.28	1553.21
1553.28	1553.82
1553.28	1553.67
1553.28	1553.27
1553.29	1553.53
1553.29	1553.23
1553.29	1553.38
1553.3	1553.37
1553.3	1553.37
1553.3	1553.82
1553.3	1553.39
1553.3	1553.64
1553.3	1553.36
1553.3	1553.39
1553.3	1553.52
1553.3	1554.01
1553.3	1553.34
1553.31	1553.25
1553.31	1553.42
1553.31	1553.31
1553.31	1553.26
1553.31	1553.65
1553.32	1553.32
1553.32	1553.47
1553.32	1553.13
1553.32	1553.59
1553.33	1553.35
1553.33	1553.3
1553.33	1553.37
1553.33	1553.41
1553.33	1553.71
1553.34	1553.49
1553.34	1554.11
1553.34	1553.6
1553.34	1553.41
1553.34	1553.78
1553.35	1553.53
1553.35	1553.78
1553.35	1553.45
1553.36	1553.35
1553.36	1553.28
1553.36	1553.44
1553.36	1553.47
1553.36	1553.24
1553.36	1553.44
1553.36	1553.3
1553.37	1553.8
1553.37	1553.54
1553.37	1553.51
1553.38	1553.39
1553.38	1553.23
1553.38	1553.49
1553.38	1553.49
1553.38	1553.58
1553.38	1553.48
1553.39	1553.37
1553.39	1553.45
1553.39	1553.46
1553.39	1553.4
1553.39	1553.41
1553.4	1553.38
1553.4	1553.4
1553.4	1553.69
1553.4	1553.41
1553.4	1553.54
1553.4	1553.59
1553.4	1553.93
1553.41	1553.38
1553.41	1553.49
1553.41	1553.42
1553.41	1553.49
1553.42	1553.4
1553.42	1553.73
1553.42	1553.49
1553.42	1553.8
1553.42	1553.4
1553.42	1553.35
1553.43	1553.41
1553.43	1553.58
1553.43	1553.38
1553.43	1553.7
1553.43	1553.62
1553.43	1554.03
1553.43	1553.5
1553.43	1553.55
1553.43	1553.47
1553.43	1553.42
1553.44	1554.08
1553.44	1553.44
1553.44	1554.37
1553.44	1553.54
1553.44	1553.43
1553.44	1553.48
1553.44	1553.48
1553.45	1553.62
1553.45	1553.57
1553.45	1554.19
1553.45	1554.18
1553.45	1553.45
1553.45	1553.51
1553.46	1553.44
1553.46	1553.47
1553.47	1553.96
1553.47	1553.63
1553.47	1553.51
1553.48	1554.33
1553.48	1553.52
1553.48	1553.51
1553.49	1553.5
1553.49	1553.52
1553.49	1553.46
1553.49	1553.53
1553.5	1553.41
1553.5	1553.64
1553.5	1553.62
1553.51	1553.57
1553.51	1553.45
1553.51	1553.65
1553.51	1553.61
1553.51	1553.6
1553.51	1553.67
1553.51	1553.61
1553.51	1553.51
1553.51	1553.71
1553.52	1553.52
1553.52	1553.54
1553.52	1553.55
1553.52	1553.52
1553.52	1553.57
1553.52	1553.58
1553.53	1553.49
1553.53	1553.66
1553.53	1553.87
1553.53	1553.64
1553.54	1553.65
1553.54	1553.61
1553.54	1553.46
1553.54	1553.57
1553.54	1553.58
1553.54	1553.5
1553.54	1553.61
1553.55	1553.54
1553.55	1553.6
1553.55	1553.71
1553.56	1553.66
1553.56	1553.66
1553.56	1553.58
1553.56	1553.69
1553.57	1553.59
1553.57	1554.24
1553.57	1553.58
1553.57	1553.59
1553.57	1553.62
1553.57	1553.72
1553.58	1553.64
1553.58	1553.99
1553.58	1553.57
1553.58	1553.57
1553.58	1553.6
1553.59	1554.65
1553.59	1553.54
1553.59	1554.09
1553.59	1553.62
1553.59	1554.01
1553.59	1553.66
1553.59	1553.56
1553.59	1553.58
1553.59	1553.64
1553.6	1553.58
1553.6	1553.73
1553.6	1553.68
1553.6	1553.65
1553.6	1553.6
1553.6	1553.64
1553.6	1553.79
1553.61	1553.9
1553.61	1553.75
1553.61	1553.68
1553.61	1554.15
1553.61	1553.55
1553.61	1553.62
1553.61	1553.56
1553.61	1553.62
1553.62	1553.59
1553.62	1553.8
1553.62	1553.7
1553.62	1553.61
1553.62	1555.04
1553.62	1553.78
1553.62	1553.69
1553.63	1553.53
1553.63	1553.65
1553.63	1553.84
1553.63	1553.87
1553.64	1553.65
1553.64	1553.78
1553.64	1553.63
1553.64	1553.78
1553.64	1553.74
1553.64	1553.58
1553.64	1553.78
1553.65	1553.63
1553.65	1553.67
1553.65	1553.65
1553.65	1553.69
1553.65	1553.44
1553.65	1553.68
1553.65	1553.74
1553.65	1553.68
1553.65	1553.68
1553.65	1553.59
1553.65	1553.69
1553.66	1554
1553.66	1553.67
1553.66	1553.78
1553.66	1553.76
1553.67	1553.76
1553.67	1554
1553.67	1553.88
1553.67	1553.63
1553.68	1553.78
1553.68	1553.89
1553.68	1553.56
1553.68	1553.63
1553.68	1553.89
1553.69	1553.54
1553.69	1553.8
1553.69	1553.62
1553.69	1554.76
1553.69	1554.26
1553.69	1553.95
1553.7	1553.67
1553.7	1553.82
1553.7	1554.08
1553.7	1553.78
1553.7	1553.78
1553.7	1553.65
1553.7	1553.74
1553.7	1553.77
1553.7	1553.68
1553.7	1553.7
1553.7	1553.61
1553.71	1553.85
1553.71	1553.94
1553.71	1553.84
1553.72	1553.91
1553.72	1553.71
1553.72	1553.72
1553.72	1553.66
1553.72	1553.82
1553.72	1554.3
1553.72	1553.67
1553.73	1553.8
1553.73	1553.81
1553.73	1553.71
1553.73	1553.85
1553.74	1553.72
1553.74	1553.73
1553.74	1553.8
1553.74	1553.63
1553.74	1553.84
1553.75	1553.64
1553.75	1553.6
1553.75	1553.77
1553.76	1553.78
1553.76	1553.8
1553.76	1554.17
1553.76	1553.78
1553.77	1553.84
1553.77	1553.67
1553.77	1554.03
1553.77	1553.76
1553.77	1553.88
1553.78	1553.91
1553.78	1553.78
1553.78	1553.76
1553.78	1553.76
1553.78	1553.89
1553.79	1553.8
1553.79	1553.68
1553.79	1553.72
1553.79	1553.76
1553.79	1553.93
1553.8	1554.25
1553.8	1553.8
1553.8	1553.73
1553.8	1553.71
1553.81	1553.92
1553.81	1553.96
1553.81	1553.88
1553.81	1553.9
1553.81	1553.94
1553.81	1553.89
1553.81	1554.37
1553.82	1554.34
1553.82	1553.87
1553.82	1553.94
1553.82	1553.79
1553.82	1553.9
1553.82	1553.88
1553.82	1553.8
1553.82	1554.47
1553.83	1553.93
1553.83	1553.9
1553.83	1554.02
1553.83	1553.85
1553.83	1553.88
1553.83	1554.25
1553.83	1553.86
1553.84	1553.83
1553.84	1553.99
1553.84	1554.12
1553.84	1553.73
1553.84	1553.89
1553.84	1553.79
1553.85	1553.91
1553.85	1554.08
1553.85	1553.97
1553.85	1554
1553.86	1553.95
1553.86	1553.82
1553.86	1554.26
1553.86	1553.87
1553.86	1554.03
1553.86	1553.92
1553.87	1553.81
1553.87	1553.86
1553.87	1554.03
1553.87	1554.1
1553.87	1554.04
1553.88	1553.93
1553.88	1554.08
1553.88	1554.39
1553.88	1553.82
1553.88	1554.17
1553.88	1553.84
1553.88	1553.81
1553.89	1553.88
1553.89	1553.97
1553.89	1554.11
1553.89	1553.8
1553.89	1554.31
1553.9	1554.65
1553.9	1553.86
1553.9	1554.21
1553.9	1553.98
1553.91	1553.99
1553.91	1554.05
1553.91	1554.26
1553.91	1553.86
1553.92	1554.17
1553.92	1554.05
1553.92	1554.63
1553.92	1553.96
1553.92	1555.17
1553.92	1553.88
1553.92	1553.99
1553.92	1554.15
1553.92	1553.97
1553.92	1553.92
1553.93	1554.22
1553.93	1554.4
1553.93	1553.87
1553.93	1554.06
1553.94	1553.91
1553.94	1554.17
1553.94	1553.9
1553.94	1553.96
1553.94	1553.91
1553.94	1554.05
1553.94	1553.97
1553.95	1554.11
1553.95	1554.02
1553.95	1553.9
1553.95	1554.49
1553.95	1553.89
1553.95	1553.9
1553.95	1554.07
1553.95	1554.03
1553.95	1553.95
1553.95	1553.96
1553.95	1554.05
1553.96	1553.98
1553.96	1554.08
1553.96	1553.97
1553.96	1553.98
1553.96	1553.99
1553.96	1553.96
1553.96	1553.82
1553.96	1554.1
1553.96	1554.07
1553.97	1554.1
1553.97	1554.03
1553.97	1553.92
1553.97	1554.34
1553.97	1554.12
1553.97	1553.91
1553.97	1554.03
1553.97	1554.04
1553.97	1554.05
1553.97	1554.04
1553.97	1553.92
1553.98	1554.18
1553.98	1554.05
1553.99	1553.99
1553.99	1553.98
1553.99	1554.67
1553.99	1555.07
1554	1554.16
1554	1554.37
1554	1553.94
1554	1553.93
1554.01	1554.05
1554.01	1554.2
1554.01	1553.87
1554.01	1554.03
1554.01	1553.97
1554.01	1553.94
1554.01	1553.94
1554.01	1554.18
1554.01	1554.07
1554.01	1554.17
1554.02	1554.03
1554.02	1554.15
1554.02	1554.03
1554.02	1554.12
1554.02	1555.06
1554.02	1554
1554.03	1554.01
1554.03	1554.1
1554.03	1554.2
1554.04	1554.13
1554.04	1554.02
1554.04	1554.09
1554.05	1554.03
1554.05	1554.17
1554.05	1554.11
1554.05	1554.06
1554.05	1554.14
1554.05	1554.09
1554.06	1554.11
1554.06	1553.9
1554.06	1554.37
1554.06	1554.19
1554.06	1554.11
1554.06	1554.09
1554.06	1554.14
1554.06	1554.08
1554.06	1553.97
1554.06	1554
1554.06	1554.24
1554.06	1554
1554.06	1554.15
1554.07	1554.08
1554.07	1554.25
1554.07	1554.61
1554.07	1554.26
1554.07	1554.38
1554.07	1553.96
1554.07	1554.35
1554.08	1554
1554.08	1553.93
1554.08	1554
1554.08	1554.13
1554.08	1554.04
1554.08	1554.29
1554.08	1554.05
1554.08	1554.16
1554.08	1554.25
1554.08	1554.54
1554.08	1554.36
1554.08	1554.08
1554.09	1554.18
1554.09	1554.07
1554.09	1554.17
1554.09	1554.05
1554.09	1554.2
1554.09	1554.05
1554.09	1554.09
1554.1	1554
1554.1	1553.96
1554.1	1554.75
1554.1	1554.12
1554.1	1554.12
1554.1	1554.04
1554.11	1554.1
1554.11	1554.35
1554.11	1555.09
1554.11	1554.19
1554.11	1554.32
1554.11	1554.03
1554.11	1554.26
1554.11	1554.33
1554.11	1553.96
1554.12	1554.05
1554.12	1554.25
1554.12	1554.24
1554.12	1554.26
1554.12	1554.18
1554.13	1554.25
1554.13	1554.04
1554.13	1554.12
1554.13	1554.18
1554.13	1554.18
1554.14	1554.01
1554.14	1554.39
1554.14	1554.23
1554.14	1555.36
1554.14	1554.13
1554.15	1554.21
1554.15	1554.11
1554.15	1554.3
1554.15	1554.76
1554.15	1554.01
1554.16	1554.12
1554.16	1554.08
1554.16	1554.09
1554.16	1553.99
1554.16	1554.85
1554.17	1554.29
1554.17	1554.18
1554.17	1554.24
1554.17	1554.03
1554.18	1554.09
1554.18	1554.2
1554.18	1554.43
1554.18	1554.29
1554.18	1554.23
1554.18	1554.29
1554.18	1554.06
1554.18	1554.12
1554.19	1554.21
1554.19	1554.29
1554.19	1554.16
1554.19	1554.49
1554.19	1554.34
1554.19	1554.13
1554.2	1554.15
1554.2	1554.3
1554.2	1554.28
1554.2	1554.11
1554.2	1554.2
1554.2	1554.18
1554.21	1554.18
1554.21	1554.19
1554.21	1554.27
1554.21	1554.19
1554.21	1554.23
1554.21	1554.14
1554.21	1554.28
1554.22	1554.13
1554.22	1554.06
1554.22	1554.27
1554.22	1554.2
1554.22	1554.29
1554.22	1554.26
1554.22	1554.14
1554.23	1554.29
1554.23	1554.1
1554.23	1554.25
1554.23	1554.13
1554.24	1554.1
1554.24	1554.37
1554.24	1554.2
1554.24	1554.3
1554.24	1554.14
1554.24	1554.18
1554.24	1554.32
1554.25	1554.27
1554.25	1554.2
1554.25	1554.32
1554.25	1554.87
1554.25	1554.28
1554.25	1554.3
1554.25	1554.22
1554.25	1554.44
1554.25	1554.77
1554.25	1554.41
1554.25	1554.26
1554.26	1554.09
1554.26	1554.31
1554.26	1554.36
1554.26	1554.25
1554.26	1554.79
1554.26	1554.2
1554.27	1554.36
1554.27	1554.81
1554.27	1554.19
1554.27	1554.36
1554.27	1554.46
1554.27	1554.32
1554.27	1554.4
1554.27	1554.55
1554.27	1554.79
1554.28	1554.32
1554.28	1554.07
1554.28	1554.23
1554.28	1554.44
1554.28	1554.42
1554.28	1554.54
1554.29	1554.34
1554.29	1554.21
1554.29	1554.52
1554.29	1554.31
1554.29	1554.42
1554.29	1554.39
1554.29	1554.3
1554.29	1554.46
1554.29	1554.52
1554.29	1554.47
1554.29	1554.35
1554.29	1554.37
1554.29	1554.3
1554.3	1554.36
1554.3	1554.49
1554.3	1554.29
1554.3	1554.31
1554.3	1554.31
1554.3	1554.28
1554.3	1554.24
1554.3	1554.22
1554.31	1554.35
1554.31	1554.16
1554.31	1554.56
1554.31	1554.23
1554.31	1554.44
1554.31	1554.37
1554.31	1554.26
1554.32	1554.34
1554.32	1554.38
1554.32	1554.35
1554.32	1554.2
1554.32	1554.26
1554.32	1554.35
1554.32	1554.32
1554.33	1554.24
1554.33	1554.21
1554.33	1554.39
1554.33	1554.44
1554.33	1554.28
1554.33	1554.45
1554.33	1554.3
1554.34	1554.25
1554.34	1554.45
1554.34	1554.32
1554.34	1554.28
1554.34	1554.52
1554.35	1554.27
1554.35	1554.28
1554.35	1554.29
1554.35	1554.46
1554.35	1554.26
1554.35	1554.16
1554.35	1554.39
1554.35	1554.32
1554.35	1554.36
1554.36	1554.36
1554.36	1554.33
1554.36	1554.2
1554.36	1554.31
1554.36	1554.57
1554.36	1554.58
1554.36	1554.25
1554.36	1554.34
1554.36	1554.41
1554.36	1554.48
1554.37	1554.32
1554.37	1554.4
1554.37	1554.43
1554.38	1554.38
1554.38	1554.47
1554.38	1554.44
1554.38	1554.62
1554.38	1554.42
1554.38	1554.34
1554.38	1554.24
1554.38	1554.17
1554.38	1554.68
1554.39	1554.68
1554.39	1554.43
1554.39	1554.32
1554.39	1554.59
1554.39	1554.49
1554.39	1554.39
1554.39	1554.14
1554.4	1555.01
1554.4	1554.41
1554.4	1554.52
1554.4	1554.61
1554.4	1554.51
1554.4	1555.55
1554.4	1554.4
1554.4	1554.65
1554.4	1554.74
1554.4	1554.41
1554.41	1555.13
1554.41	1554.43
1554.41	1554.49
1554.41	1554.29
1554.41	1554.16
1554.41	1554.31
1554.41	1554.42
1554.41	1554.48
1554.42	1554.42
1554.42	1554.47
1554.42	1554.41
1554.42	1554.45
1554.42	1554.25
1554.42	1554.43
1554.42	1554.32
1554.43	1554.4
1554.43	1554.32
1554.43	1554.62
1554.43	1554.49
1554.43	1554.04
1554.43	1554.43
1554.44	1554.37
1554.44	1554.42
1554.44	1554.22
1554.44	1554.38
1554.44	1554.88
1554.44	1554.45
1554.44	1554.33
1554.44	1554.42
1554.44	1554.43
1554.44	1554.45
1554.44	1554.75
1554.45	1554.4
1554.45	1554.47
1554.45	1554.34
1554.45	1554.34
1554.45	1554.49
1554.45	1554.55
1554.45	1554.47
1554.45	1554.45
1554.46	1554.62
1554.46	1554.39
1554.46	1554.37
1554.46	1554.34
1554.47	1554.57
1554.47	1554.55
1554.47	1554.62
1554.47	1554.34
1554.47	1554.28
1554.48	1554.69
1554.48	1554.42
1554.48	1554.45
1554.48	1554.4
1554.48	1554.53
1554.48	1554.48
1554.48	1554.63
1554.48	1554.43
1554.48	1554.56
1554.48	1554.48
1554.48	1554.45
1554.49	1554.44
1554.49	1554.72
1554.49	1554.62
1554.49	1554.43
1554.49	1554.48
1554.49	1554.45
1554.49	1554.43
1554.49	1554.7
1554.49	1554.99
1554.5	1554.3
1554.5	1554.59
1554.51	1554.59
1554.51	1554.47
1554.51	1554.72
1554.51	1554.63
1554.51	1554.55
1554.51	1554.55
1554.51	1554.55
1554.51	1554.56
1554.52	1554.61
1554.52	1554.47
1554.52	1554.48
1554.52	1554.55
1554.52	1554.48
1554.52	1554.42
1554.52	1554.48
1554.52	1554.6
1554.52	1554.42
1554.52	1554.2
1554.53	1554.52
1554.53	1554.72
1554.53	1555.25
1554.53	1554.61
1554.53	1554.41
1554.53	1554.36
1554.53	1554.46
1554.53	1554.49
1554.53	1554.74
1554.54	1554.56
1554.54	1554.38
1554.54	1554.72
1554.54	1554.46
1554.54	1554.47
1554.54	1554.44
1554.54	1554.53
1554.54	1554.52
1554.54	1554.49
1554.54	1554.49
1554.55	1554.72
1554.55	1554.52
1554.55	1554.69
1554.55	1554.44
1554.55	1554.52
1554.55	1554.85
1554.55	1554.86
1554.56	1554.69
1554.56	1554.63
1554.56	1554.56
1554.57	1554.46
1554.57	1554.52
1554.57	1554.37
1554.57	1554.91
1554.57	1554.61
1554.57	1554.36
1554.57	1554.6
1554.57	1554.96
1554.57	1554.61
1554.57	1554.57
1554.58	1554.71
1554.58	1554.4
1554.58	1554.46
1554.58	1554.57
1554.58	1554.46
1554.58	1554.68
1554.59	1554.63
1554.59	1554.52
1554.59	1554.65
1554.59	1554.65
1554.59	1554.6
1554.59	1554.59
1554.59	1554.48
1554.59	1554.71
1554.59	1554.46
1554.59	1554.45
1554.59	1554.95
1554.59	1554.89
1554.6	1554.49
1554.6	1554.49
1554.6	1554.58
1554.6	1554.44
1554.6	1554.6
1554.6	1554.68
1554.61	1554.62
1554.61	1554.58
1554.61	1554.67
1554.61	1554.63
1554.61	1554.56
1554.61	1554.68
1554.61	1554.76
1554.62	1554.79
1554.62	1554.57
1554.62	1554.58
1554.62	1554.55
1554.62	1554.65
1554.63	1554.65
1554.63	1554.61
1554.63	1555.3
1554.63	1554.7
1554.63	1554.55
1554.63	1554.54
1554.63	1554.61
1554.63	1554.53
1554.63	1554.69
1554.63	1555.02
1554.64	1554.4
1554.64	1554.63
1554.64	1554.41
1554.64	1554.63
1554.64	1554.58
1554.65	1554.59
1554.65	1554.64
1554.65	1554.68
1554.65	1554.78
1554.65	1554.57
1554.65	1554.68
1554.65	1554.66
1554.65	1554.97
1554.65	1554.53
1554.65	1554.67
1554.65	1554.64
1554.65	1554.71
1554.66	1554.79
1554.66	1554.79
1554.66	1554.59
1554.66	1554.66
1554.66	1554.57
1554.66	1554.58
1554.66	1554.54
1554.66	1554.54
1554.67	1554.64
1554.67	1554.7
1554.67	1555.39
1554.67	1554.63
1554.67	1554.45
1554.67	1554.66
1554.67	1554.67
1554.67	1555.27
1554.67	1554.79
1554.67	1554.66
1554.68	1554.71
1554.68	1554.75
1554.68	1554.55
1554.68	1554.66
1554.68	1554.76
1554.68	1554.71
1554.68	1554.56
1554.68	1554.41
1554.68	1554.63
1554.68	1555.02
1554.68	1554.72
1554.69	1554.82
1554.69	1554.7
1554.69	1554.64
1554.69	1554.57
1554.69	1554.64
1554.69	1554.62
1554.69	1554.49
1554.7	1554.82
1554.7	1554.32
1554.7	1554.5
1554.7	1554.63
1554.7	1554.69
1554.7	1555.03
1554.7	1554.59
1554.7	1554.69
1554.71	1554.93
1554.71	1554.62
1554.71	1554.68
1554.71	1554.65
1554.71	1554.92
1554.71	1554.6
1554.72	1554.77
1554.72	1554.65
1554.72	1554.66
1554.72	1554.92
1554.72	1554.51
1554.72	1554.69
1554.72	1554.67
1554.72	1554.97
1554.73	1554.58
1554.73	1554.94
1554.73	1554.9
1554.73	1554.95
1554.73	1554.74
1554.73	1554.88
1554.73	1554.79
1554.73	1554.67
1554.74	1554.61
1554.74	1554.82
1554.74	1554.83
1554.74	1554.74
1554.74	1554.68
1554.74	1554.71
1554.75	1554.9
1554.75	1554.66
1554.75	1554.81
1554.75	1554.84
1554.75	1554.74
1554.75	1554.87
1554.75	1555.16
1554.75	1554.9
1554.75	1554.7
1554.76	1554.8
1554.76	1554.6
1554.76	1554.5
1554.76	1555
1554.76	1554.87
1554.76	1554.56
1554.76	1554.74
1554.77	1554.79
1554.77	1554.6
1554.77	1554.88
1554.77	1555
1554.77	1554.69
1554.77	1554.86
1554.77	1554.6
1554.77	1554.7
1554.77	1554.61
1554.77	1554.72
1554.78	1555.01
1554.78	1554.67
1554.78	1554.87
1554.78	1554.89
1554.78	1554.61
1554.78	1554.68
1554.78	1554.57
1554.78	1554.49
1554.78	1554.53
1554.78	1554.92
1554.78	1554.75
1554.78	1554.75
1554.78	1554.67
1554.78	1554.71
1554.79	1554.83
1554.79	1554.94
1554.79	1555.01
1554.79	1554.94
1554.8	1554.77
1554.8	1554.72
1554.8	1554.74
1554.8	1555.04
1554.8	1554.89
1554.8	1554.98
1554.8	1554.7
1554.81	1555.17
1554.81	1554.81
1554.81	1554.73
1554.81	1554.85
1554.81	1554.72
1554.81	1555.15
1554.81	1554.74
1554.81	1554.86
1554.81	1555.22
1554.81	1554.99
1554.81	1554.8
1554.81	1554.56
1554.81	1554.81
1554.81	1554.76
1554.82	1554.84
1554.82	1554.73
1554.82	1555.4
1554.82	1554.58
1554.82	1554.82
1554.82	1555.07
1554.82	1554.7
1554.82	1554.69
1554.83	1554.66
1554.83	1554.75
1554.83	1554.71
1554.83	1554.92
1554.83	1554.59
1554.83	1555.11
1554.83	1554.84
1554.83	1554.74
1554.83	1554.74
1554.83	1554.83
1554.83	1555.03
1554.84	1554.86
1554.84	1554.93
1554.84	1554.97
1554.84	1555.09
1554.84	1555.16
1554.84	1554.84
1554.84	1554.84
1554.84	1555.42
1554.84	1554.83
1554.84	1555.14
1554.85	1554.87
1554.85	1555.14
1554.85	1554.83
1554.85	1554.84
1554.86	1554.63
1554.86	1555.03
1554.87	1555.14
1554.87	1554.85
1554.87	1554.84
1554.87	1554.97
1554.88	1554.69
1554.88	1555.19
1554.88	1554.95
1554.88	1554.9
1554.88	1554.83
1554.88	1555.23
1554.88	1554.79
1554.89	1554.86
1554.89	1554.93
1554.89	1555.03
1554.89	1554.76
1554.89	1555.03
1554.89	1555.17
1554.89	1554.97
1554.89	1554.9
1554.89	1554.69
1554.89	1555.24
1554.89	1555.21
1554.89	1554.86
1554.89	1554.83
1554.89	1555.19
1554.9	1555
1554.9	1554.82
1554.9	1554.95
1554.9	1555.35
1554.9	1554.82
1554.9	1554.67
1554.91	1555.4
1554.91	1554.93
1554.91	1554.98
1554.91	1554.74
1554.91	1555
1554.91	1554.44
1554.91	1554.82
1554.91	1554.93
1554.92	1555.08
1554.92	1554.92
1554.92	1554.92
1554.92	1554.78
1554.92	1554.96
1554.92	1555.13
1554.92	1554.83
1554.93	1555.14
1554.93	1554.95
1554.93	1555
1554.93	1554.83
1554.93	1555.05
1554.93	1554.97
1554.93	1554.9
1554.93	1555.06
1554.93	1554.95
1554.93	1555
1554.93	1555.04
1554.94	1554.88
1554.94	1555.09
1554.94	1555.07
1554.94	1554.92
1554.94	1554.84
1554.94	1555.42
1554.94	1554.53
1554.94	1555.07
1554.94	1554.8
1554.95	1554.82
1554.95	1554.91
1554.95	1554.9
1554.95	1555.43
1554.95	1554.89
1554.95	1554.99
1554.95	1554.78
1554.95	1554.81
1554.96	1554.81
1554.96	1555.25
1554.96	1555
1554.96	1555.1
1554.96	1555.14
1554.97	1554.82
1554.97	1554.78
1554.97	1554.94
1554.97	1554.92
1554.97	1555.03
1554.97	1554.93
1554.97	1555.14
1554.97	1555.21
1554.97	1555.14
1554.97	1555.08
1554.98	1554.79
1554.98	1554.94
1554.98	1554.91
1554.98	1554.72
1554.98	1555.08
1554.98	1555.14
1554.98	1554.92
1554.98	1554.9
1554.98	1555.11
1554.98	1555.34
1554.98	1555.02
1554.98	1555.28
1554.99	1554.84
1554.99	1554.96
1554.99	1555.01
1554.99	1554.94
1554.99	1554.84
1554.99	1554.89
1554.99	1554.89
1554.99	1555.26
1554.99	1555.27
1555	1554.76
1555	1555.22
1555	1555.13
1555	1555.11
1555	1554.99
1555	1555.07
1555.01	1555.1
1555.01	1555
1555.01	1555.13
1555.01	1555.01
1555.01	1554.64
1555.01	1555.14
1555.01	1554.75
1555.01	1555.04
1555.01	1555.07
1555.02	1554.89
1555.02	1554.89
1555.02	1555
1555.02	1554.95
1555.02	1555.1
1555.03	1555.04
1555.03	1554.98
1555.03	1555.18
1555.03	1555.05
1555.03	1555.02
1555.03	1554.89
1555.03	1554.85
1555.03	1554.99
1555.03	1555.04
1555.03	1554.92
1555.03	1555.39
1555.03	1554.91
1555.03	1555.09
1555.04	1555.11
1555.04	1555.09
1555.04	1555.26
1555.04	1554.64
1555.05	1555.14
1555.05	1554.99
1555.05	1555.02
1555.05	1555.11
1555.06	1555
1555.06	1554.93
1555.06	1554.82
1555.06	1555.06
1555.06	1555.37
1555.06	1555.01
1555.06	1555.07
1555.06	1554.89
1555.06	1555.04
1555.06	1554.96
1555.07	1555.26
1555.07	1555.1
1555.07	1555.13
1555.07	1555.24
1555.07	1555.15
1555.07	1554.96
1555.07	1555.03
1555.07	1555.13
1555.08	1554.81
1555.08	1555.07
1555.08	1554.9
1555.08	1554.9
1555.08	1555.23
1555.09	1555.07
1555.09	1555.18
1555.09	1555.01
1555.09	1554.88
1555.09	1555.09
1555.09	1554.98
1555.09	1555.15
1555.09	1555.1
1555.09	1554.98
1555.09	1554.7
1555.1	1554.97
1555.1	1555.44
1555.1	1555.32
1555.1	1555.09
1555.1	1554.88
1555.1	1554.8
1555.1	1555.29
1555.1	1555.26
1555.11	1555.05
1555.11	1554.91
1555.11	1555.48
1555.11	1555.4
1555.11	1555.36
1555.12	1555.06
1555.12	1554.97
1555.12	1555.14
1555.12	1555.16
1555.12	1555.17
1555.12	1555.04
1555.12	1555.29
1555.13	1554.99
1555.13	1555.11
1555.13	1555.24
1555.13	1554.82
1555.14	1554.87
1555.14	1555.27
1555.14	1555.04
1555.14	1554.71
1555.14	1554.95
1555.14	1555.13
1555.14	1555.35
1555.14	1555.31
1555.14	1555.24
1555.14	1555.14
1555.15	1555.07
1555.15	1555.44
1555.15	1555.04
1555.15	1555.29
1555.15	1555.46
1555.16	1555.12
1555.16	1555.19
1555.16	1555.16
1555.16	1554.86
1555.16	1555.27
1555.16	1555.18
1555.16	1555.12
1555.16	1555.22
1555.16	1555.15
1555.16	1555.19
1555.16	1555.33
1555.16	1555.29
1555.16	1555.65
1555.17	1555.31
1555.17	1555.2
1555.17	1555.41
1555.17	1554.9
1555.17	1555.3
1555.17	1555.59
1555.17	1555.29
1555.17	1555.16
1555.17	1555.19
1555.17	1555.2
1555.18	1554.88
1555.18	1555.21
1555.18	1555.37
1555.18	1554.92
1555.18	1555.21
1555.18	1555.46
1555.18	1555.24
1555.18	1555.24
1555.18	1554.96
1555.18	1555.3
1555.18	1555.2
1555.18	1555.24
1555.18	1555.21
1555.18	1555.04
1555.19	1555.13
1555.19	1555.33
1555.19	1555.16
1555.19	1555.2
1555.19	1555.4
1555.19	1555.25
1555.19	1555.48
1555.2	1555.14
1555.2	1555.06
1555.2	1555.06
1555.2	1555.38
1555.2	1555.23
1555.2	1555.18
1555.2	1555.26
1555.2	1555.38
1555.2	1555.2
1555.21	1555.45
1555.21	1555.16
1555.21	1555.58
1555.21	1555.19
1555.21	1555.31
1555.21	1555.31
1555.21	1555.4
1555.21	1555.46
1555.22	1555.37
1555.22	1555.43
1555.22	1555.3
1555.22	1555.18
1555.22	1555.2
1555.22	1554.86
1555.22	1555.18
1555.22	1555.1
1555.22	1555.41
1555.22	1554.86
1555.22	1555.54
1555.22	1555.29
1555.22	1555.06
1555.23	1555.01
1555.23	1555.23
1555.23	1555.07
1555.23	1555.29
1555.23	1555.28
1555.23	1555.33
1555.23	1555.3
1555.23	1555.37
1555.23	1555.25
1555.23	1554.96
1555.24	1555.53
1555.24	1554.87
1555.24	1555.3
1555.24	1555.14
1555.24	1555.16
1555.24	1555.25
1555.24	1555.02
1555.24	1555.42
1555.24	1555.02
1555.24	1555.1
1555.24	1555.26
1555.24	1555.11
1555.24	1555.28
1555.25	1555.35
1555.25	1555.21
1555.25	1555.21
1555.25	1554.84
1555.25	1555.43
1555.25	1555.37
1555.25	1555.08
1555.25	1555.13
1555.25	1555.18
1555.25	1555.48
1555.26	1555.31
1555.26	1555.3
1555.26	1555.54
1555.26	1555.46
1555.26	1555.17
1555.26	1555.45
1555.26	1554.96
1555.26	1555.3
1555.26	1555.29
1555.27	1555.19
1555.27	1555.19
1555.27	1555.32
1555.27	1555.11
1555.27	1555.27
1555.27	1555.7
1555.27	1555.41
1555.27	1555.01
1555.28	1555.29
1555.28	1554.97
1555.28	1555.13
1555.28	1555.64
1555.28	1555.27
1555.28	1555.23
1555.28	1555.26
1555.28	1555.22
1555.29	1555.31
1555.29	1555.3
1555.29	1555
1555.29	1555.36
1555.29	1555.65
1555.3	1555.3
1555.3	1555.23
1555.3	1555.12
1555.3	1555.33
1555.3	1555.17
1555.3	1555.29
1555.3	1555.36
1555.3	1555.27
1555.3	1554.99
1555.31	1555.04
1555.31	1555.56
1555.31	1555.45
1555.31	1555.27
1555.31	1555.51
1555.31	1555.5
1555.31	1555.23
1555.31	1555.34
1555.32	1555.37
1555.32	1555.27
1555.32	1555.16
1555.32	1555.08
1555.32	1555.48
1555.32	1555.38
1555.32	1555.26
1555.32	1555.45
1555.32	1555.13
1555.32	1555.42
1555.32	1555.03
1555.33	1555.27
1555.33	1555.54
1555.33	1555.54
1555.33	1555.33
1555.33	1555.38
1555.33	1555.26
1555.33	1555.45
1555.33	1555.18
1555.33	1555.65
1555.33	1555.29
1555.33	1555.37
1555.33	1555.4
1555.34	1555.57
1555.34	1555.19
1555.34	1554.76
1555.34	1555.38
1555.34	1555.38
1555.34	1555.54
1555.34	1555.62
1555.34	1555.39
1555.34	1555.69
1555.34	1555.02
1555.34	1555.28
1555.34	1555.42
1555.35	1555.56
1555.35	1555.65
1555.35	1555.2
1555.35	1555.31
1555.35	1555.3
1555.35	1555.04
1555.35	1555.48
1555.35	1555.24
1555.35	1555.69
1555.35	1555.51
1555.35	1555.08
1555.35	1555.32
1555.36	1555.4
1555.36	1555.57
1555.36	1555.64
1555.36	1555.55
1555.36	1555.26
1555.36	1555.19
1555.36	1555.33
1555.36	1554.62
1555.36	1555.53
1555.37	1555.28
1555.37	1555.54
1555.37	1555.61
1555.37	1555.45
1555.37	1554.87
1555.37	1555.57
1555.37	1555.22
1555.37	1555.44
1555.37	1555.33
1555.37	1555.18
1555.38	1555.38
1555.38	1555.44
1555.38	1555.37
1555.38	1555.51
[truncated: 1,002 more rows]

## Sheet: Fig5b_Phi21
Input Parameters Inference - 2 seeds - Phase_2-1
Seed phase (rad)	Seed phase - ANN predicted (rad)
-3.14124	-3.01122
-3.14087	-2.91322
-3.14017	-3.22477
-3.13811	-3.09565
-3.13671	-3.11255
-3.13061	-3.0182
-3.12886	-3.35649
-3.12484	-4.06598
-3.12313	-3.28108
-3.11809	-3.04945
-3.11641	-2.9932
-3.11568	-2.615
-3.11545	-3.83735
-3.11449	-2.88896
-3.11006	-3.3292
-3.10878	-2.48446
-3.10846	-3.17443
-3.10813	-3.03447
-3.10677	-3.28981
-3.10656	-3.06091
-3.10633	-0.235405
-3.10469	-3.03139
-3.10276	-2.89624
-3.1007	-2.6065
-3.09892	-3.02856
-3.09889	-2.8614
-3.09753	-3.19555
-3.09701	-3.08319
-3.08821	-3.14392
-3.08739	-2.9827
-3.08619	-3.17441
-3.08612	-2.83472
-3.08343	-3.34937
-3.08261	-2.39465
-3.07786	-3.12502
-3.07761	-3.6256
-3.07614	-2.83803
-3.07342	-2.79099
-3.07151	-3.25831
-3.06998	-3.60511
-3.06727	-2.86693
-3.06587	-3.17679
-3.0655	-3.0529
-3.06253	-2.90252
-3.05975	-2.80625
-3.05913	-3.10645
-3.05634	-3.17151
-3.05601	-2.71488
-3.05572	-3.45145
-3.05542	-3.5765
-3.05178	-3.22471
-3.04878	-2.22586
-3.04774	-2.92036
-3.04684	-2.42797
-3.04672	-3.23872
-3.04539	-3.17446
-3.03983	-3.07748
-3.03466	-3.37515
-3.03451	-2.35603
-3.03199	-3.13658
-3.03079	-2.91953
-3.03039	-2.37257
-3.02989	-2.79448
-3.02655	-2.63467
-3.02571	-2.68984
-3.02468	-3.11942
-3.02058	-2.7355
-3.0203	-2.56696
-3.01672	-2.65281
-3.01485	-2.93791
-3.01196	-2.56677
-3.01109	-2.86595
-3.01033	-3.19169
-3.00948	-2.93338
-3.00923	-2.9204
-3.00348	-3.37286
-3.00038	-3.08882
-2.9999	-2.84923
-2.9988	-2.65125
-2.99692	-2.25839
-2.99046	-2.74132
-2.99005	-2.88294
-2.989	-2.87607
-2.9877	-2.88034
-2.98585	-2.48508
-2.9854	-3.19652
-2.98238	-2.55392
-2.98169	-2.81149
-2.98063	-2.59882
-2.97905	-2.86831
-2.97568	-2.90175
-2.9755	-2.65542
-2.97424	-3.01297
-2.97075	-2.75004
-2.96937	-2.83864
-2.96693	-3.26192
-2.96406	-2.49168
-2.96301	-3.03106
-2.96084	-3.01188
-2.95793	-3.55914
-2.95618	-3.50039
-2.9511	-3.12919
-2.95109	-2.58943
-2.9487	-2.96029
-2.94055	-2.71893
-2.93946	-2.87462
-2.93797	-3.42205
-2.93557	-2.96211
-2.93527	-2.75136
-2.93522	-2.87045
-2.93187	-3.55061
-2.93156	-2.34344
-2.93056	-2.95226
-2.92687	-3.15532
-2.92519	-2.49631
-2.92423	-2.58853
-2.92086	-2.94105
-2.9207	-2.25522
-2.91517	-2.67871
-2.91295	-3.04747
-2.91282	-3.04158
-2.91274	-2.41108
-2.90319	-2.67538
-2.90224	-2.62951
-2.90149	-3.16045
-2.89978	-2.63646
-2.89718	-2.76028
-2.89477	-3.12431
-2.8911	-2.87776
-2.89031	-2.99616
-2.88946	-2.65387
-2.88764	-2.61275
-2.88689	-2.35625
-2.88432	-2.43072
-2.88095	-2.87836
-2.88048	-2.73911
-2.87912	-2.87497
-2.87905	-3.08782
-2.87793	-2.84087
-2.87676	-3.08536
-2.87584	-2.78904
-2.87414	-2.59882
-2.87323	-2.82483
-2.87188	-3.12896
-2.86262	-2.78994
-2.85709	-2.64681
-2.85472	-2.8381
-2.85202	-2.55431
-2.85064	-2.95239
-2.85046	-2.60156
-2.84994	-3.30974
-2.84709	-3.2134
-2.84625	-2.70298
-2.84613	-2.73886
-2.84048	-2.82417
-2.83834	-3.28665
-2.83572	-3.09456
-2.83452	-2.70399
-2.83057	-2.65544
-2.8297	-2.35763
-2.82738	-1.69887
-2.82594	-3.0652
-2.82214	-3.32525
-2.82195	-2.52272
-2.81931	-2.71967
-2.81359	-3.32366
-2.81182	-2.86002
-2.80932	-2.74437
-2.80845	-2.89716
-2.80831	-2.27313
-2.80674	-2.87475
-2.80568	-2.38696
-2.80567	-2.24572
-2.8044	-3.31024
-2.79932	-2.56535
-2.79847	-2.77726
-2.79712	-2.68051
-2.7953	-3.59944
-2.79185	-2.95427
-2.79026	-1.94027
-2.78983	-2.75237
-2.78681	-3.01262
-2.78582	-3.12645
-2.78469	-2.87758
-2.77578	-2.79091
-2.77562	-2.55465
-2.7739	-2.67547
-2.77211	-2.53863
-2.77173	-2.78338
-2.76999	-2.67886
-2.76871	-2.66929
-2.76746	-2.59358
-2.76734	-2.77268
-2.76232	-2.75469
-2.7614	-2.24456
-2.75812	-2.69706
-2.75691	-2.53412
-2.75598	-2.81371
-2.75108	-2.52873
-2.74956	-2.35283
-2.74844	-3.01922
-2.74822	-2.84082
-2.74303	-3.30972
-2.74164	-2.47733
-2.74087	-2.66175
-2.7404	-2.73547
-2.73342	-2.90101
-2.73117	-2.67429
-2.72984	-2.80566
-2.72503	-2.79421
-2.7187	-2.99284
-2.7151	-2.4089
-2.71356	-2.53338
-2.71265	-2.76358
-2.71126	-2.48752
-2.7111	-3.07435
-2.7098	-2.62299
-2.70677	-2.48775
-2.70414	-2.25919
-2.70198	-2.18096
-2.69291	-2.15817
-2.69075	-2.88915
-2.68801	-2.47957
-2.68683	-3.07844
-2.68581	-2.51576
-2.68398	-2.52581
-2.68376	-2.24197
-2.68267	-2.59467
-2.6792	-2.54388
-2.67801	-3.00689
-2.67648	-2.86477
-2.6762	-2.655
-2.67472	-2.36343
-2.66859	-2.68251
-2.66626	-2.8093
-2.66345	0.380539
-2.6606	-2.65637
-2.66048	-2.56371
-2.66047	-2.54879
-2.6573	-2.05719
-2.65509	-1.54496
-2.65395	-2.62124
-2.65213	-2.13495
-2.64574	-2.77625
-2.64297	-3.4364
-2.64294	-2.54172
-2.63879	-2.66258
-2.63508	-2.37755
-2.63452	-3.78262
-2.633	-2.41718
-2.63172	-2.52441
-2.62798	-2.37227
-2.62561	-2.87396
-2.62552	-2.66962
-2.6252	-2.07921
-2.62252	-2.63059
-2.61983	-2.5024
-2.618	-2.08053
-2.61672	-2.81636
-2.61614	-3.00111
-2.61483	-2.50837
-2.61345	-2.18059
-2.61143	-2.05237
-2.61128	-2.68119
-2.60809	-2.22283
-2.60795	-2.48406
-2.6075	-4.38037
-2.60635	-2.67134
-2.60623	-3.0944
-2.60556	-2.36268
-2.60211	-2.50125
-2.60163	-2.37335
-2.60141	-2.849
-2.59995	-2.73991
-2.59761	-2.46688
-2.59485	-2.6171
-2.59212	-2.44535
-2.59161	-2.12847
-2.59003	-2.84695
-2.58908	-2.35141
-2.58802	-2.5045
-2.58713	-2.54864
-2.58654	-2.70463
-2.5848	-2.80056
-2.5817	-2.47427
-2.58097	-2.49517
-2.57394	-2.47247
-2.57112	-2.25341
-2.56785	-2.60076
-2.56545	-2.58742
-2.56409	-2.32315
-2.56392	-3.0117
-2.55864	-2.53315
-2.55546	-2.41981
-2.55474	-2.59109
-2.55341	-2.50047
-2.55211	-2.69091
-2.54933	-2.54643
-2.54697	-2.26339
-2.54689	-2.63465
-2.54206	-2.33414
-2.54165	-2.53743
-2.53713	-2.44037
-2.53707	-2.97982
-2.53478	-2.57482
-2.53228	-2.33369
-2.53113	-2.26788
-2.53069	-2.51083
-2.53056	-2.41375
-2.53054	-2.71161
-2.52567	-2.07992
-2.52361	-2.4535
-2.51596	-2.36108
-2.51346	-2.09892
-2.5104	-3.25774
-2.50603	-1.88221
-2.50593	-1.97768
-2.50574	-2.37499
-2.50108	-2.36802
-2.49614	-2.39328
-2.49581	-2.34592
-2.49563	-2.50178
-2.49473	-2.81733
-2.49447	-2.59074
-2.49344	-2.53983
-2.49135	-2.38475
-2.49114	-2.51035
-2.49063	0.60256
-2.4884	-2.45037
-2.48402	-2.36873
-2.48248	-2.7892
-2.48228	-1.38528
-2.4773	-2.39352
-2.47505	-2.41923
-2.47503	-2.0907
-2.46319	-2.52981
-2.46272	-2.47598
-2.46158	-2.63563
-2.46088	-2.96281
-2.46003	-2.95377
-2.45815	-2.30398
-2.45386	-2.38407
-2.45324	-4.53991
-2.45189	-2.37825
-2.44868	-2.51125
-2.44245	-2.26143
-2.43911	-2.99644
-2.43874	-2.41398
-2.43817	-2.30939
-2.43613	-2.87198
-2.436	-2.54523
-2.43419	-2.15573
-2.42023	-1.90583
-2.41839	-2.40416
-2.41765	-2.69321
-2.41542	-2.44756
-2.41146	-2.15547
-2.41128	-2.26277
-2.40944	-2.01676
-2.40944	-2.35504
-2.40919	-2.53261
-2.40628	-2.56997
-2.39697	-2.18901
-2.39575	-2.32516
-2.39266	-2.38159
-2.38962	-2.42712
-2.38099	-2.32817
-2.37671	-2.42763
-2.37547	-1.95864
-2.37357	-2.28977
-2.37186	-2.55571
-2.37023	-2.56794
-2.36432	-2.64271
-2.36233	-2.35817
-2.34845	-2.28456
-2.34704	-2.30171
-2.34604	-2.27007
-2.34208	-2.47759
-2.34202	-2.17529
-2.34166	-2.37845
-2.33911	-2.45516
-2.33426	-2.36551
-2.33319	-2.51525
-2.33082	-2.52402
-2.32586	-2.13515
-2.32351	-0.908015
-2.32053	-2.23821
-2.31913	-2.3204
-2.31803	-1.8785
-2.31687	-0.534606
-2.3157	-2.18104
-2.31398	-2.47337
-2.31109	-2.07945
-2.30751	-2.57396
-2.30678	-2.30478
-2.30459	-2.10381
-2.30243	-2.38137
-2.29787	-2.5817
-2.29564	-2.81209
-2.29475	-2.01459
-2.29462	-2.14342
-2.29288	-2.14938
-2.29097	-2.34675
-2.29096	-2.47501
-2.28575	-2.4366
-2.28473	-2.13836
-2.2847	-2.41582
-2.28464	-2.35701
-2.2812	-2.29984
-2.27945	-2.35417
-2.27796	-2.29708
-2.27369	-2.45394
-2.27301	-1.90395
-2.27133	-2.22073
-2.27121	-2.41684
-2.26825	-2.00837
-2.26812	-2.13744
-2.26193	-1.81361
-2.25949	-1.94003
-2.25921	-2.25845
-2.25854	-1.83047
-2.2566	-2.005
-2.25482	-2.24959
-2.25321	-2.54146
-2.25069	-2.05228
-2.24958	-2.31336
-2.24822	-2.22189
-2.24745	-2.50682
-2.24708	-2.14117
-2.24681	-1.54383
-2.24225	-2.35758
-2.23991	-2.18022
-2.23918	-2.15767
-2.23582	-2.2536
-2.23489	-2.31231
-2.23258	-1.75783
-2.231	-2.82092
-2.2282	-2.03062
-2.22795	-2.05132
-2.22566	-1.72854
-2.22432	-2.41905
-2.22134	-1.93031
-2.22042	-2.41398
-2.21998	-2.19189
-2.21466	-2.14153
-2.21228	-2.12579
-2.2087	-2.44618
-2.20636	-2.70293
-2.20273	-2.11433
-2.20223	-2.07643
-2.19854	-1.87977
-2.1936	-2.43632
-2.19193	-2.15026
-2.18753	-1.42712
-2.18614	-3.11498
-2.18296	-2.62444
-2.18188	-2.31654
-2.16875	-2.13049
-2.16806	-2.29811
-2.1664	-2.2633
-2.16562	-2.32638
-2.16484	-2.27181
-2.16462	-2.42037
-2.1643	-2.44231
-2.15942	-2.35998
-2.15884	-2.4149
-2.158	-2.28098
-2.15735	-2.93527
-2.15113	-2.02655
-2.15111	-2.24395
-2.14957	-2.22094
-2.14947	-2.17468
-2.1476	-2.2579
-2.14613	-2.77229
-2.14356	-1.85752
-2.14334	-2.11412
-2.14312	-2.46498
-2.14277	-2.11747
-2.13612	-2.23809
-2.13499	-1.9677
-2.133	-2.09698
-2.13273	-2.15671
-2.12362	-2.10138
-2.11494	-2.05436
-2.11478	-5.03641
-2.11199	-2.48788
-2.107	-2.10241
-2.10646	-2.31105
-2.10507	-4.79892
-2.10273	-1.7322
-2.10267	-1.95931
-2.10239	-2.41503
-2.10077	-2.34791
-2.09595	-2.48479
-2.08962	-1.99652
-2.07973	-2.06771
-2.07773	-1.61646
-2.07618	-0.444914
-2.07545	-2.24832
-2.07408	-2.11569
-2.07279	-2.16289
-2.07268	-2.26892
-2.06873	-2.12147
-2.06631	-1.58604
-2.06244	-2.02173
-2.06041	-2.07365
-2.06011	-2.41568
-2.05896	-2.18134
-2.05633	-2.25829
-2.05169	-2.14853
-2.04939	-1.69968
-2.04854	-2.19186
-2.04511	-2.11028
-2.04481	-2.30453
-2.04088	-2.37125
-2.03524	-3.87448
-2.03312	-2.50932
-2.02997	-2.32634
-2.02814	-2.21045
-2.02472	-2.42062
-2.02262	-1.86841
-2.02085	-2.42633
-2.02009	-2.20347
-2.01834	-2.25056
-2.01834	-1.37923
-2.01793	-2.05511
-2.01677	-1.58318
-2.01641	-2.32888
-2.01566	-1.94515
-2.01487	-2.18741
-2.01312	-2.02061
-2.01077	-2.15738
-2.00853	-2.02739
-2.00725	-1.89662
-2.00722	-2.3569
-2.00695	-1.39305
-2.00564	-1.81558
-2.0047	-1.62161
-2.00467	-2.25327
-2.00368	-1.55528
-1.9988	-2.03554
-1.99845	-2.06151
-1.99835	-1.98538
-1.99675	-2.46365
-1.99553	-1.78555
-1.98989	-2.35762
-1.98942	-2.19786
-1.98213	-2.19922
-1.97987	-2.13294
-1.97846	-2.00678
-1.97797	-1.94306
-1.97622	-1.6588
-1.97534	-1.74579
-1.97483	-1.88689
-1.97385	-2.14037
-1.97161	-1.84468
-1.97142	-1.94086
-1.96837	-1.18458
-1.96787	-1.00363
-1.9629	-2.18545
-1.96077	-2.08778
-1.96011	-2.91031
-1.95349	-1.47126
-1.9503	-2.226
-1.94945	-2.34587
-1.94887	-2.20498
-1.94542	-3.01471
-1.94403	-2.10213
-1.9413	-1.96861
-1.9404	-1.8537
-1.93709	-2.02647
-1.92745	-2.30739
-1.92677	-1.81084
-1.92585	-2.11556
-1.91897	-2.13424
-1.91704	-2.34439
-1.91597	-1.46095
-1.91119	-1.79252
-1.91008	-1.55741
-1.90855	-1.07782
-1.90522	-2.1126
-1.9013	-1.96691
-1.90088	-2.14377
-1.89921	-2.04145
-1.88663	-2.07572
-1.8776	-2.22447
-1.87722	-1.8517
-1.87199	-1.81964
-1.87026	-2.01375
-1.86658	-1.6723
-1.8604	-1.93083
-1.8584	-2.32026
-1.85782	-1.51654
-1.85767	-1.54432
-1.85526	-2.04926
-1.85401	-1.90235
-1.8522	-1.71644
-1.85137	-2.08094
-1.84922	-1.45572
-1.84894	-1.92904
-1.84837	-2.11301
-1.84723	-2.2666
-1.8435	-1.74827
-1.84299	-1.72372
-1.83369	-2.60535
-1.83368	-1.7357
-1.83284	-1.53071
-1.83207	-1.48982
-1.83168	-1.88332
-1.82583	-1.20604
-1.82096	-0.707098
-1.81817	-1.82315
-1.81305	-1.91088
-1.81155	-2.85205
-1.81127	-1.69049
-1.81027	-2.32547
-1.80474	-1.59019
-1.80062	-1.60017
-1.79893	-2.0666
-1.7889	-1.75151
-1.78746	-1.74663
-1.78508	-1.46435
-1.78234	-2.00277
-1.78219	-1.79431
-1.78012	-1.78511
-1.78009	-1.87524
-1.77984	-1.54444
-1.77825	-1.92043
-1.77504	-2.02342
-1.77296	-2.22924
-1.77234	-1.08161
-1.77047	-1.98076
-1.76938	-1.58288
-1.7693	-1.52788
-1.76725	-1.90966
-1.76565	-1.74961
-1.76508	-2.21081
-1.76475	-1.58639
-1.75552	-1.49377
-1.75471	-1.56978
-1.75447	-3.81253
-1.75394	-1.48863
-1.75344	-1.67589
-1.7508	-1.51163
-1.74669	-2.00857
-1.74489	-0.747229
-1.74282	-1.43466
-1.73889	-1.63888
-1.73805	-1.31345
-1.73733	-1.46721
-1.73716	-1.61681
-1.73636	-1.01662
-1.73059	-1.84732
-1.72341	-1.63408
-1.721	-1.65323
-1.71878	-2.15903
-1.71676	-1.24406
-1.71506	-1.58217
-1.7146	-0.71298
-1.71276	-2.01125
-1.71091	-1.76516
-1.7069	-1.28896
-1.70602	-1.54859
-1.70085	-1.45884
-1.70012	-1.70153
-1.69743	-1.58336
-1.69647	-2.0095
-1.69624	-1.88345
-1.69615	-2.4488
-1.69492	-1.89324
-1.69343	-1.47264
-1.6902	-1.79865
-1.69017	-1.56926
-1.68827	-1.67902
-1.68015	-2.67485
-1.67754	-1.08185
-1.67629	-1.16264
-1.67116	-1.62418
-1.66943	-1.31502
-1.66917	-1.84756
-1.66673	-1.82585
-1.66652	-2.39203
-1.66618	-1.91294
-1.66402	-1.63075
-1.66266	-1.82571
-1.66198	-2.17523
-1.66161	-2.48391
-1.65564	-1.63521
-1.65316	-2.2236
-1.65272	-1.35071
-1.65206	-1.20458
-1.64958	-2.3974
-1.64781	-1.71675
-1.64748	-0.887398
-1.63935	-1.6277
-1.63893	-2.19525
-1.6341	-1.60826
-1.63069	-1.38361
-1.62997	-1.26829
-1.62633	-1.84111
-1.62362	-1.82199
-1.62256	-2.12054
-1.62011	-1.88338
-1.61929	-3.90884
-1.61861	-0.890263
-1.61843	-1.54448
-1.61815	-1.79402
-1.61637	-2.04969
-1.61454	-2.00745
-1.61433	-1.66428
-1.61318	-2.09782
-1.60881	-1.47581
-1.606	-1.74646
-1.60598	-1.89334
-1.60581	-1.21082
-1.60542	-1.76565
-1.59939	-1.51468
-1.59892	-2.03651
-1.59821	-1.49856
-1.59581	-1.57831
-1.59569	-1.5974
-1.59331	-2.19037
-1.59311	-1.86117
-1.59061	-1.59109
-1.58981	-1.71212
-1.58893	-1.58819
-1.58835	-1.32283
-1.58815	-1.69187
-1.58652	-0.295439
-1.58587	-2.03444
-1.58464	-1.26453
-1.5841	-1.76379
-1.58061	-1.77773
-1.57786	-1.49288
-1.57705	-1.15116
-1.57375	-1.10698
-1.57345	-1.20262
-1.57341	-1.42994
-1.5678	-1.67678
-1.56755	-0.792602
-1.56523	-1.63999
-1.56409	-2.14986
-1.56123	-1.34737
-1.55729	-1.35637
-1.55539	-1.36721
-1.55378	-0.303544
-1.5525	-1.62585
-1.55101	-2.19993
-1.54908	-1.78354
-1.54637	-1.68152
-1.54399	-1.44539
-1.54282	-1.64522
-1.53688	-1.61258
-1.53593	-2.99252
-1.52852	-1.56785
-1.52665	-1.36255
-1.52415	-1.61
-1.52365	-1.39091
-1.52353	-1.75856
-1.52187	-1.29341
-1.52065	-1.52796
-1.51956	-1.75222
-1.51933	-1.80935
-1.51706	-1.3639
-1.51527	-1.56883
-1.51372	-1.62031
-1.51107	-1.79679
-1.51036	-1.89861
-1.50636	-0.963323
-1.50477	-1.08241
-1.50284	-1.65666
-1.5008	-1.33375
-1.49739	-1.61578
-1.49413	-1.67306
-1.49396	-1.42957
-1.49369	-1.7648
-1.49348	-1.47411
-1.49165	-0.379824
-1.49108	-1.01421
-1.48863	-1.39715
-1.48827	-1.92417
-1.48748	-1.34877
-1.48677	-1.61984
-1.48655	-1.72233
-1.48548	-1.03125
-1.48472	-1.50394
-1.48056	-1.62472
-1.48041	-1.4939
-1.47908	-1.37923
-1.47773	-1.53873
-1.47738	-1.22324
-1.47098	-1.37694
-1.46739	-1.38136
-1.46645	-1.71183
-1.46323	-1.08022
-1.46195	-0.766082
-1.4612	-1.36061
-1.45876	-1.47037
-1.45647	-1.60643
-1.45227	-1.14464
-1.45069	-1.1408
-1.44886	-1.6339
-1.44846	-1.11767
-1.44699	-1.23059
-1.4467	-1.38251
-1.44594	-1.23735
-1.44261	-1.20344
-1.44099	-1.17329
-1.44066	-0.740011
-1.43914	-1.17037
-1.43897	-1.38291
-1.43823	-1.32721
-1.43675	-0.939004
-1.43601	-1.56706
-1.43596	-0.904352
-1.43216	-1.70311
-1.42343	-1.65173
-1.42186	-1.32034
-1.42124	-1.32019
-1.4208	-1.81515
-1.42029	-1.12855
-1.41274	-1.3208
-1.41096	-1.41523
-1.40811	-1.57448
-1.40809	-1.14316
-1.40764	-1.00872
-1.40642	-0.853117
-1.40457	-1.2667
-1.40181	-0.125503
-1.39284	-1.71835
-1.39281	-1.56875
-1.38865	-1.19378
-1.38162	-1.7047
-1.38006	-1.79775
-1.37631	-1.82474
-1.37521	-1.24139
-1.37444	-1.60203
-1.37335	-1.31875
-1.37316	-0.994115
-1.37175	-1.39516
-1.37126	-1.41805
-1.37087	-0.98145
-1.36448	-1.02141
-1.36261	-1.08564
-1.36158	-1.13565
-1.35915	-1.30652
-1.35783	-1.72882
-1.35638	-0.664461
-1.35616	-1.16073
-1.35376	-1.54625
-1.35329	-1.06319
-1.35284	-1.05988
-1.35169	-1.30599
-1.3508	-0.916528
-1.3485	-1.37987
-1.34283	-0.6706
-1.34267	-1.20129
-1.33535	-1.12291
-1.33497	-1.03445
-1.33097	-0.909196
-1.32748	-1.46004
-1.32458	-1.64712
-1.31587	-1.1259
-1.31488	-0.221721
-1.31399	-1.3283
-1.30776	-1.05653
-1.30765	-0.944665
-1.3075	-1.81862
-1.30692	-1.27532
-1.30676	-0.960789
-1.30659	-1.40292
-1.2993	-1.73181
-1.29211	-0.983449
-1.29167	-0.14772
-1.28804	-1.14918
-1.28519	-2.27312
-1.28395	-0.974948
-1.2802	-1.50055
-1.27523	-1.33615
-1.27503	-0.990533
-1.2742	-1.22251
-1.27353	-0.699011
-1.27229	-1.34035
-1.26683	-1.38591
-1.26473	-1.22718
-1.26345	-1.21249
-1.26292	-1.06025
-1.26133	-1.48963
-1.25887	-1.25526
-1.25883	-1.15201
-1.2583	-0.902015
-1.25626	-1.13864
-1.25607	-1.19096
-1.25543	-1.38846
-1.25518	-1.24867
-1.25474	-1.03864
-1.25072	-0.590527
-1.24692	-1.02537
-1.24624	-1.37654
-1.246	-1.07812
-1.24497	-1.14336
-1.24195	-1.05599
-1.24005	-1.01463
-1.23968	-1.57773
-1.23858	-1.38679
-1.23622	-1.80281
-1.23493	-0.942916
-1.2346	-0.887545
-1.23197	-0.897973
-1.22881	-0.37462
-1.22693	-1.50263
-1.22422	-1.06984
-1.22099	-1.16167
-1.21745	-1.73255
-1.21658	-1.1775
-1.21556	-1.5091
-1.2128	-1.32741
-1.21147	-0.786751
-1.20784	-1.22005
-1.20558	-1.51214
-1.20378	-1.12929
-1.20121	-1.02372
-1.19844	-1.11626
-1.19738	-1.57601
-1.19702	-1.19459
-1.18404	-1.36327
-1.18365	-1.24021
-1.18078	-0.883374
-1.17979	-1.30859
-1.17911	-1.57808
-1.17696	-1.62923
-1.17011	-1.08485
-1.16824	-0.940033
-1.16256	-0.906838
-1.15906	-1.22497
-1.15454	-0.875567
-1.15232	-0.644226
-1.15208	-1.37983
-1.15191	-1.19036
-1.14785	-1.88386
-1.14765	-1.24653
-1.14707	-1.21912
-1.14484	-1.29662
-1.14065	-0.824126
-1.1405	-1.34945
-1.1395	-0.797695
-1.13768	-1.01315
-1.13612	-0.83795
-1.13543	-0.926501
-1.13278	-1.29781
-1.12878	-1.09845
-1.12821	-1.25731
-1.12627	-1.06073
-1.12311	-1.32051
-1.12254	-1.13354
-1.11991	-0.645293
-1.11973	-1.4218
-1.11828	-1.31049
-1.11715	-0.971516
-1.11158	-1.06106
-1.10973	-0.973725
-1.10766	-1.87725
-1.10756	-0.928248
-1.10246	-1.1469
-1.10074	-1.14996
-1.09903	-0.491019
-1.09054	-1.09409
-1.08564	-2.71344
-1.08122	-1.99124
-1.0808	-0.792769
-1.07869	-0.357985
-1.07497	-1.22469
-1.07208	-0.995761
-1.07003	-0.74229
-1.06839	-0.827356
-1.06546	-0.794174
-1.0641	-0.796564
-1.06059	-1.07234
-1.05951	-1.10958
-1.05632	-1.62075
-1.05531	-0.841993
-1.05287	-1.04847
-1.05086	-1.15653
-1.04979	-1.04903
-1.0319	-0.609839
-1.02871	-0.922189
-1.02644	-1.16676
-1.02561	-1.67005
-1.0253	-0.588995
-1.02316	-0.512301
-1.02313	-0.947388
-1.02248	-0.174697
-1.02233	-1.08114
-1.02071	-0.665673
-1.02032	-1.68058
-1.01957	-2.1744
-1.01455	-0.745918
-1.01227	-0.853301
-1.01177	-1.16333
-1.00941	-1.25573
-1.00424	-0.82947
-1.00209	-1.09769
-1.00193	-1.20735
-1.00129	-0.676336
-1.00051	-0.830126
-0.999447	-1.33627
-0.99779	-0.969542
-0.997308	-0.990116
-0.994484	-0.880089
-0.994467	-0.795606
-0.988655	-1.62405
-0.985994	0.479641
-0.985437	-1.01557
-0.979919	-1.01031
-0.978519	-0.719637
-0.97523	-2.11503
-0.975086	-1.0436
-0.975004	-1.55891
-0.971349	-0.995925
-0.970604	-0.769818
-0.970552	-1.16039
-0.968525	-0.625096
-0.967343	-0.905618
-0.9657	-0.842938
-0.962799	-1.19505
-0.960536	-0.89042
-0.958855	-0.637488
-0.955171	-0.871867
-0.954632	-0.780372
-0.95368	-0.60505
-0.952653	-0.936804
-0.952308	-0.654437
-0.948665	-0.841423
-0.94753	-1.26088
-0.945764	-0.759758
-0.941203	-0.966924
-0.939698	-0.695512
-0.936909	-0.254859
-0.933659	-0.999362
-0.9321	-1.23428
-0.930819	-0.731304
-0.930538	-0.941212
-0.929177	-0.885705
-0.925446	-0.813845
-0.924226	-0.596301
-0.924138	-1.11609
-0.923083	-0.798805
-0.922004	-0.88186
-0.917797	-0.384668
-0.917713	-0.111933
-0.91635	-0.706781
-0.913039	-0.974812
-0.911614	-0.573682
-0.909463	-0.167805
-0.908942	-0.7766
-0.905073	-0.701845
-0.902509	-0.77837
-0.90114	-0.646816
-0.900923	-1.54939
-0.898273	-1.06388
-0.887439	-0.958963
-0.885713	-0.795181
-0.88515	-0.926378
-0.882909	-0.888624
-0.882135	-0.691586
-0.881024	-0.880799
-0.874766	-1.63895
-0.873653	-0.71983
-0.867048	-0.637037
-0.864951	-0.932311
-0.861589	-1.04484
-0.860692	-0.616614
-0.852009	-0.810409
-0.851681	-1.07255
-0.850432	-0.661732
-0.84248	-0.514145
-0.840246	-0.727723
-0.828333	-0.900313
-0.8283	-0.844736
-0.828196	-0.95721
-0.825936	-0.727262
-0.82592	-0.732218
-0.825597	-0.508103
-0.82027	-1.51838
-0.818993	-0.762748
-0.818947	-0.337973
-0.816354	-0.703962
-0.815765	-0.669455
-0.8154	-1.02134
-0.809225	-1.7402
-0.808297	-0.928849
-0.806112	-0.931179
-0.803935	-0.500527
-0.803391	-0.574636
-0.80092	-0.712107
-0.799489	-1.9798
-0.798822	-0.521274
-0.797221	-1.14619
-0.796912	-0.762039
-0.79681	-0.520889
-0.795099	-0.905473
-0.794099	-2.49507
-0.793229	-1.03342
-0.788619	-0.810343
-0.786961	-0.376301
-0.78477	-0.937401
-0.783648	-0.828595
-0.783027	0.181517
-0.780685	-0.761157
-0.777592	-0.743421
-0.776247	-0.530056
-0.776119	-0.660355
-0.773491	-0.935457
-0.771923	-0.894667
-0.770283	-0.66483
-0.764003	-1.3369
-0.762804	-0.356504
-0.760669	-0.704846
-0.758811	-0.31407
-0.756066	-0.612257
-0.755138	-0.693906
-0.752281	-0.388095
-0.745377	-1.02222
-0.744879	-0.264973
-0.742205	-0.341253
-0.741718	-0.423249
-0.740461	-1.32125
-0.737967	-0.772997
-0.737857	-0.934343
-0.73715	-0.668491
-0.73705	-0.77173
-0.735053	-0.564415
-0.730526	-1.92272
-0.727546	-0.740914
-0.726737	-0.601615
-0.726374	-0.529931
-0.723807	-0.63839
-0.720667	-0.779732
-0.720024	-0.86264
-0.719935	-0.934017
-0.718842	1.20156
-0.715159	-0.647165
-0.715142	-0.722836
-0.714714	-0.850217
-0.711515	-0.678381
-0.711135	-0.707392
-0.708865	-0.023361
-0.706602	-0.669162
-0.702923	-0.402251
-0.702064	-0.817758
-0.700276	-1.2269
-0.69779	0.161664
-0.696001	-0.761034
-0.693959	-0.277086
-0.690883	-0.304206
-0.690814	-0.845083
-0.689919	-0.798153
-0.688862	-0.752364
-0.688435	-0.369378
-0.687012	1.93014
-0.684596	-0.486405
-0.683001	-0.749696
-0.681787	-0.614571
-0.678632	-0.738447
-0.67743	-0.766559
-0.673219	-0.771986
-0.672497	-0.588346
-0.672149	-0.643359
-0.671562	-0.640617
-0.671245	-0.723062
-0.669574	-0.91425
-0.669349	-0.540298
-0.668083	-1.08515
-0.667061	-0.151259
-0.657148	-0.950585
-0.656468	-0.617833
-0.656181	-0.710684
-0.656067	-0.899529
-0.65442	-0.691824
-0.649087	-0.546726
-0.648628	-1.04334
-0.648551	-0.560952
-0.645888	-1.10049
-0.645312	-1.05638
-0.643558	-0.599607
-0.641384	-0.727634
-0.637344	-0.57843
-0.636265	-0.764276
-0.634193	-0.326422
-0.633446	-2.42128
-0.631293	-0.72129
-0.630008	-0.311401
-0.629111	0.277707
-0.625539	-0.577965
-0.625241	-0.629627
-0.622935	-0.0724728
-0.621088	-1.128
-0.618812	-1.13115
-0.618781	-0.785858
-0.616509	-0.411711
-0.610883	-0.699172
-0.610188	-0.279679
-0.609241	-0.799984
-0.608874	-0.260084
-0.607909	-1.14381
-0.60757	0.00572914
-0.607339	-0.735922
-0.604868	-0.551653
-0.604383	-0.743819
-0.603123	-0.569603
-0.599777	-0.559763
-0.599183	-0.771798
-0.59209	-0.475137
-0.586975	-0.227861
-0.586692	-0.184224
-0.586585	-0.533234
-0.58097	-0.552265
-0.574328	-0.196246
-0.572246	-0.439909
-0.565558	-0.631428
-0.554981	-0.521244
-0.553287	-0.890427
-0.552174	-0.256389
-0.551434	0.0812815
-0.544179	-0.625709
-0.540922	0.14788
-0.540443	-0.361323
-0.538727	-0.449454
-0.538443	-0.736643
-0.538041	-0.545832
-0.535093	-0.222238
-0.534447	-0.349239
-0.534162	-0.674096
-0.5332	-0.751241
-0.529808	-0.291706
-0.525041	-0.421366
-0.523382	-0.805296
-0.522892	-2.51063
-0.522274	-0.990984
-0.519804	-0.0269103
-0.518587	-0.512147
-0.517435	-0.207908
-0.51725	-0.048846
-0.517113	-0.637812
-0.513376	-0.244729
-0.510978	-0.946449
-0.495754	-0.671391
-0.490092	-1.08042
-0.489189	-0.339885
-0.481924	-0.300918
-0.480859	-0.43936
-0.479436	-0.606644
-0.478795	-0.337843
-0.476893	-0.00690278
-0.475438	-0.712857
-0.475063	-0.797556
-0.474937	-0.308013
-0.473254	-0.132507
-0.471235	-0.975969
-0.468738	2.05508
-0.46544	-0.553572
-0.462617	-0.107083
-0.456209	0.183352
-0.445286	-0.38705
-0.441746	-0.986455
-0.438339	0.0310857
-0.435778	-0.492945
-0.434767	-0.19502
-0.434395	0.36158
-0.431334	-0.0668365
-0.428965	-0.36449
-0.42697	-0.345225
-0.42625	-0.461911
-0.423998	-0.270838
-0.423414	-0.0897125
-0.420052	-0.54754
-0.419965	0.874462
-0.415272	-0.775047
-0.412353	-0.189543
-0.412109	-0.135771
-0.408968	-0.571792
-0.404277	-0.808784
-0.403756	-0.61617
-0.402394	-0.431987
-0.401017	-0.262098
-0.39324	0.694183
-0.391373	0.0144004
-0.389985	0.378936
-0.388712	-0.715245
-0.385829	-0.925738
-0.383642	-0.14553
-0.381589	-1.45796
-0.381225	-1.70853
-0.380703	-0.0941232
-0.373968	-0.331774
-0.373542	-0.550208
-0.373135	-1.38871
-0.370591	0.410937
-0.368594	-0.481384
-0.365293	-0.482054
-0.362173	-0.280427
-0.361247	-0.559614
-0.360439	-0.202853
-0.359205	-0.534422
-0.357388	0.326016
-0.356195	-1.34086
-0.35539	-0.27005
-0.354282	-1.11004
-0.351557	-0.259972
-0.351504	-0.757669
-0.350725	-0.764724
-0.344439	-0.706177
-0.344011	-0.460853
-0.343731	-0.65899
-0.343171	-0.00390326
-0.341809	-0.831638
-0.340614	0.172753
-0.34053	-0.199481
-0.337198	-0.592392
-0.337127	-0.0808254
-0.335462	-0.417445
-0.333999	-0.411308
-0.333548	-0.623254
-0.332901	-0.329882
-0.330198	-0.0920096
-0.329973	-0.103359
-0.327733	-0.925958
-0.32632	-0.342939
-0.324599	-0.536249
-0.320971	-1.30131
-0.319624	-0.586036
-0.317853	-0.157138
-0.316639	-0.370889
-0.316399	-0.367112
-0.316022	-0.396271
-0.309399	-0.24874
-0.308927	0.149179
-0.307675	-0.524805
-0.305254	0.0485421
-0.304261	0.184527
-0.302965	-0.274077
-0.302911	-0.45122
-0.302807	-0.493498
-0.302634	-0.350439
-0.299988	-0.654703
-0.2972	-0.487765
-0.292367	-0.121601
-0.291385	-0.275882
-0.289398	0.243983
-0.287171	-1.23198
-0.286512	-0.682142
-0.281288	1.03132
-0.278932	0.0540545
-0.278926	-0.0218365
-0.277681	-0.241566
-0.277267	0.207629
-0.273932	0.0345184
-0.273144	-0.582312
-0.271655	-0.246621
-0.270543	0.0728708
-0.268286	0.391505
-0.266616	-0.441452
-0.266049	-0.789787
-0.264157	-0.0397163
-0.262316	-0.465901
-0.261394	0.00608011
-0.260533	-0.165956
-0.26028	0.00723516
-0.259479	0.529709
-0.258133	-0.19841
-0.25247	-0.380242
-0.251008	0.078606
-0.248181	-0.673872
-0.24788	-0.705534
-0.247159	0.336692
-0.244996	-0.114186
-0.243944	0.395134
-0.241369	-0.491391
-0.240317	-0.607393
-0.239151	-0.789726
-0.233119	-0.162243
-0.229872	-0.954908
-0.228828	0.323738
-0.22796	-0.258155
-0.225816	-0.531037
-0.222876	-0.0728688
-0.222662	0.537625
-0.221766	-0.808157
-0.217268	-0.564108
-0.211276	-0.391854
-0.204761	-0.485199
-0.204099	-0.467692
-0.200735	-0.411049
-0.200258	-0.13862
-0.199396	-0.62512
-0.198318	0.598818
-0.19589	0.334359
-0.194277	-0.0210059
-0.193621	0.494484
-0.190842	-0.0659434
-0.189203	-0.243228
-0.185198	-0.203606
-0.184716	-0.177217
-0.182908	0.294119
-0.179198	-0.317351
-0.178112	-0.558175
-0.176018	0.42637
-0.171353	-0.0342227
-0.168337	-0.669861
-0.164384	-0.741404
-0.160015	0.0619154
-0.158264	-0.286114
-0.154939	-0.480668
-0.152765	0.508093
-0.152586	-0.302196
-0.151985	0.0502132
-0.147655	-0.566106
-0.146816	0.103952
-0.142018	0.0777275
-0.139859	-0.631991
-0.139435	0.28843
-0.135312	-0.182846
-0.135062	-0.002414
-0.1348	-0.279854
-0.134177	-0.353511
-0.131235	-0.548808
-0.129823	-0.0403546
-0.129405	0.573308
-0.127708	-0.467773
-0.12658	-0.678319
-0.125271	-0.173779
-0.122543	2.94715
-0.11989	-0.178924
-0.116483	-0.521589
-0.116007	0.0246732
-0.111703	-0.0111626
-0.111547	-0.934656
-0.110272	-0.624712
-0.103439	-0.527222
-0.102171	-0.460436
-0.101658	-0.184906
-0.0985775	-0.654033
-0.0980844	-0.934795
-0.096655	-0.0427411
-0.0960411	-0.333067
-0.0956431	-0.412169
-0.0941806	-0.184818
-0.0909621	-0.238468
-0.0871756	0.25047
-0.0827706	-0.0796048
-0.0807004	0.0681751
-0.0799726	-0.304686
-0.0784149	0.426824
-0.0773294	-1.36986
-0.0769603	-0.089813
-0.0748312	-0.331162
-0.074543	-0.1454
-0.0731232	-0.334807
-0.0724426	-0.498227
-0.0689781	0.422039
-0.064707	-0.24245
-0.0639068	-0.0581797
-0.0629525	-0.433497
-0.0618427	-0.0790351
-0.0579082	-0.390181
-0.054393	0.160045
-0.0523484	-0.0280631
-0.050455	-0.0636606
-0.0488133	0.361486
-0.0456884	-0.254281
-0.0426229	-0.100216
-0.0423063	-0.494723
-0.038426	0.301022
-0.0380962	-1.02468
-0.0364969	0.133451
-0.0351519	-0.174929
-0.0348068	-0.248377
-0.0336362	-1.43134
-0.0305307	-0.194587
-0.0302526	-0.180552
-0.0298345	-0.013774
-0.0153838	-0.976242
-0.0117952	0.29344
-0.0101857	-0.458004
-0.00928502	0.0124963
-0.00876271	-0.0214137
-0.00808562	0.258326
-0.00437284	2.65794
-0.000987387	0.00981921
-0.000766763	-0.502725
0.000436667	0.480493
0.000644668	-0.0710789
0.00155938	0.280222
0.00178884	-0.492879
0.00306393	-0.0437565
0.00943983	-0.00330443
0.0122692	-0.60431
0.012935	-0.284095
0.0130461	-0.0570171
0.0139281	0.0101185
0.0172065	0.275898
0.0207323	-1.02719
0.0266603	-0.205158
0.0276029	0.469601
0.0282457	0.259351
0.02927	-0.0583131
0.030156	0.587209
0.0319674	0.121584
0.034188	-0.170403
0.0343555	-0.336699
0.0356023	0.0266619
0.0356981	-0.083783
0.0409897	0.647618
0.0410754	-0.0840263
0.0424624	-0.261376
0.0439872	-0.00758037
0.0464649	0.263981
0.0479366	-0.0515492
0.0487166	0.00212389
0.0511676	-0.00362448
0.052061	-0.185457
0.0548492	0.860969
0.0551444	0.274464
0.0599138	0.34291
0.0625561	0.605685
0.0627494	-0.287239
0.0662546	-0.0792481
0.0706495	0.247548
0.0706772	0.454417
0.0707061	0.197338
0.0755967	-0.947146
0.0790929	0.805455
0.0837308	0.476258
0.0837871	-0.104029
0.0857701	-0.661339
0.0863182	-0.431246
0.0938013	-0.397821
0.0940802	-0.5346
0.094118	-0.775224
0.0988491	-0.497348
0.0995318	0.195719
0.10414	0.0885722
0.105514	-0.532262
0.105907	1.3231
0.106602	-0.338286
0.110716	0.702137
0.116027	-0.0951004
0.116523	0.356144
0.123784	0.445474
0.124374	-0.140297
0.124562	-0.051712
0.125636	-0.147486
0.126954	0.655652
0.129112	-0.151552
0.131233	0.217915
0.132415	-0.0454626
0.133703	-0.436131
0.136666	0.518926
0.138991	0.363569
0.139706	0.212462
0.141779	-0.552832
0.14188	-0.0186071
0.144114	-0.0683174
0.153051	0.136441
0.156546	0.061456
0.156902	0.0205811
0.160551	0.918076
0.160745	-0.253659
0.164925	0.119109
0.165359	0.218861
0.16923	0.0459746
0.170067	0.426475
0.170625	0.128881
0.171921	0.761819
0.172929	-1.59583
0.17482	-0.185637
0.177401	-0.291292
0.181837	0.196518
0.182505	0.352078
0.183789	-0.00482357
0.185088	-0.0634492
0.188114	-0.047341
0.192097	0.0493611
0.19492	0.256316
0.195822	-0.46046
0.196852	0.0363537
0.197003	-0.0557511
0.197796	0.63141
0.200491	0.358322
0.201152	0.0027564
0.201371	0.22804
0.201977	-0.583927
0.202332	0.34478
0.203407	0.480582
0.20592	-0.108177
0.206851	0.831091
0.206936	0.0624413
0.20724	0.139861
0.20841	0.330275
0.211501	0.263684
0.213566	0.608478
0.217721	-0.1923
0.220336	0.469063
0.220413	0.529961
0.221021	-0.0776119
0.226149	0.335612
0.227478	0.414223
0.233039	-0.228937
0.239562	0.412664
0.239927	-0.0371298
0.240678	-0.392911
0.241703	0.918351
0.24177	0.0826131
0.243628	0.877534
0.245822	-1.19122
0.245882	0.00842736
0.247185	0.123317
0.250104	0.152256
0.250324	0.163626
0.251559	0.875133
0.252673	0.384908
0.254356	0.346612
0.255212	0.523791
0.255905	-0.218512
0.267871	0.246595
0.270879	0.361331
0.270907	-0.493542
0.272359	0.71852
0.274657	0.371631
0.274925	-0.622877
0.277587	0.463472
0.279526	1.31197
0.281015	-0.90709
0.281121	0.631204
0.281919	0.731405
0.282354	0.487544
0.28751	0.844423
0.288273	-1.83695
0.292558	0.346785
0.293562	0.0319277
0.295066	0.00326424
0.295978	-0.196648
0.296157	0.674582
0.300008	0.391506
0.301596	0.549989
0.304355	0.491177
0.307368	-0.691535
0.309978	2.47131
0.310308	0.626198
0.311328	0.61255
0.313724	-0.225942
0.314903	0.209364
0.319204	-0.407109
0.320853	-0.712539
0.322812	0.411749
0.327162	0.885722
0.328631	0.45286
0.330158	0.155704
0.333845	0.783395
0.335194	-0.333603
0.336764	-0.478516
0.341774	0.427654
0.345304	0.524028
0.351565	0.525477
0.354246	0.194869
0.356041	-0.34747
0.357557	0.604682
0.358087	0.38103
0.358724	0.482525
0.361503	0.690612
0.362652	0.66013
0.364765	0.653683
0.366092	0.741421
0.370938	0.877638
0.373119	0.933079
0.375645	0.237942
0.376036	-0.230392
0.376171	0.912761
0.376189	-0.0895474
0.381771	0.362817
0.387033	-0.0103342
0.387143	0.352824
0.387177	0.168462
0.388394	0.550796
0.388497	-0.36494
0.399644	0.567666
0.400921	0.428576
0.40266	0.684592
0.405064	0.548693
0.405406	0.74455
0.406988	0.170481
0.407041	-0.735531
0.407418	0.297282
0.407799	0.487057
0.40898	-0.350576
0.412587	0.111029
0.414344	0.652996
0.421109	-0.831166
0.424438	0.546821
0.424589	0.265738
0.42639	0.744681
0.429182	0.413494
0.430134	0.461075
0.432165	0.734981
0.434223	0.694439
0.434951	0.687456
0.437416	0.227838
0.439513	0.20229
0.44083	0.590617
0.441818	0.50621
0.442392	0.94596
0.443995	0.0527175
0.446427	0.421078
0.448142	0.558957
0.450211	0.0251929
0.451427	0.587237
0.452971	0.653615
0.453932	0.557181
0.454049	0.335396
0.459623	0.52109
0.460402	0.421028
0.461328	0.641509
0.462492	0.437065
0.464048	0.638248
0.465544	0.750327
0.467854	-0.390264
0.471293	0.709717
0.472278	-0.0505845
0.474166	0.487646
0.474413	0.434909
0.474883	0.205326
0.475867	1.00741
0.476844	0.20066
0.477268	0.597979
0.477376	0.859881
0.478152	0.66598
0.482706	3.37863
0.483464	0.156274
0.484224	0.833751
0.484285	0.712951
0.484841	0.610145
0.485146	0.0619698
0.49046	0.703681
0.490483	0.753519
0.490931	0.478883
0.491417	0.295065
0.501325	0.855158
0.502119	0.481709
0.502466	0.782953
0.502489	-0.0319307
0.50441	0.788793
0.509929	0.239524
0.513904	0.691611
0.51561	0.402092
0.515969	1.03211
0.51679	0.470257
0.519835	0.604633
0.522993	1.00726
0.524783	0.894337
0.526044	0.567544
0.528249	0.941114
0.528719	0.420398
0.53101	0.503959
0.531533	0.686465
0.533351	0.484337
0.535182	1.56208
0.535665	0.113385
0.538201	0.344594
0.539135	0.53298
0.54145	0.538091
0.541477	0.680073
0.543016	0.79709
0.545231	0.746199
0.553569	0.374361
0.554652	1.12123
0.556444	0.439188
0.557759	0.605513
0.557943	0.361115
0.558702	0.727564
0.56298	-0.118852
0.57045	-0.029025
0.570923	0.31754
0.572371	0.468906
0.573235	0.544887
0.576367	0.524693
0.577309	-0.294385
0.582308	0.108461
0.583692	0.209519
0.586358	0.700088
0.589307	0.520822
0.590162	0.581659
0.593092	0.458724
0.59319	1.05113
0.593613	0.59988
0.595265	0.029448
0.596998	0.335588
0.597151	-0.105014
0.597534	0.86788
0.601462	0.784032
0.603238	0.490629
0.603274	1.89569
0.606497	0.605634
0.607535	0.577344
0.607753	0.633031
0.611902	0.659556
0.618188	0.68181
0.625463	1.27496
0.626169	0.614702
0.629937	0.984562
0.631014	-0.391765
0.631345	0.815269
0.633141	1.17177
0.641326	1.11635
0.644429	0.501515
0.645545	0.744466
0.647124	0.744172
0.647202	0.346103
0.648874	-0.133928
0.650591	0.760639
0.651232	0.834839
0.65217	0.725745
0.652552	0.861138
0.655755	0.417285
0.656318	0.529364
0.656851	0.737778
0.656896	0.542042
0.657029	0.1258
0.659358	0.630888
0.667256	0.621351
0.669959	1.06066
0.673246	0.405074
0.679374	0.0783423
0.682496	0.653479
0.682803	0.162022
0.686548	-0.329171
0.68796	0.67587
0.688395	0.639223
0.690132	0.779942
0.692558	0.698056
0.697245	0.0237451
0.69796	1.35147
0.699636	0.843488
0.699937	0.754264
0.703134	0.898463
0.704867	0.667308
0.705308	0.807731
0.709395	0.573033
0.711968	0.558281
0.714074	0.790249
0.716054	0.906432
0.722543	1.01824
0.723722	0.84571
0.723869	1.67467
0.726197	0.420746
0.726713	0.929819
0.727589	0.488394
0.729662	0.616944
0.730092	0.924255
0.732143	2.57244
0.736039	0.757512
0.741139	0.735075
0.741419	0.697446
0.742581	0.381847
0.74301	1.0535
0.743303	0.923351
0.744176	0.780499
0.746295	0.535234
0.749008	0.434928
0.749814	0.777589
0.751814	1.38541
0.753867	1.12867
0.759096	0.895746
0.759972	0.710168
0.76983	0.404338
0.769876	0.909323
0.775471	0.821553
0.775663	0.729626
0.778643	1.00011
0.781036	0.854161
0.782069	0.578867
0.789754	0.923799
0.794413	0.363774
0.795508	0.907028
0.795627	0.723388
0.799016	1.46379
0.799316	0.77917
0.802765	0.878547
0.803617	-0.293288
0.803917	0.897475
0.803955	0.866315
0.806323	1.01704
0.807957	0.749801
0.809456	1.0078
0.809654	-0.495186
0.811064	0.649398
0.817061	0.606746
0.817074	0.581441
0.81832	0.668231
0.819249	1.73497
0.820365	0.569266
0.82103	0.0756079
0.825313	0.729544
0.828951	0.658804
0.830012	0.683201
0.831254	0.420587
0.83316	0.702042
0.835334	0.943363
0.837499	0.820513
0.837538	0.734972
0.83871	0.85238
0.844972	1.04239
0.84894	0.763161
0.851581	1.14222
0.853182	1.14521
0.853573	0.905117
0.854523	0.637384
0.855008	0.797279
0.856266	0.714031
0.856356	1.05787
0.865296	0.789346
0.867591	1.46813
0.868661	-0.0425279
0.869876	0.682121
0.870565	1.03457
0.876729	1.49252
0.879746	0.362092
0.881579	1.06792
0.882196	1.01811
0.885046	0.958341
0.886898	1.25923
0.887699	0.677558
0.888664	1.50246
0.889355	1.15593
0.889487	0.7763
0.892321	0.342628
0.892924	1.12999
0.897331	1.05617
0.903368	0.863502
0.904098	0.963865
0.906617	0.877036
0.916541	0.854493
0.920375	0.873616
0.92148	1.18613
0.922179	1.09075
0.923411	0.876864
0.924962	1.1875
0.925471	1.12071
0.926291	1.22485
0.927129	1.35102
0.927343	0.585563
0.929074	0.586779
0.929235	0.657687
0.929994	0.940868
0.930779	0.815388
0.930829	0.30778
0.931824	0.347385
0.935548	0.618176
0.938701	0.120183
0.939207	1.80359
0.940968	0.708205
0.943908	0.923904
0.949109	0.677972
0.951805	0.715455
0.955113	1.01285
0.962336	1.07975
0.968171	0.991993
0.97019	0.907252
0.973383	0.546087
0.979212	1.20977
0.982985	0.868945
0.989376	1.57893
0.989898	1.13907
0.990087	1.18411
0.990112	-1.20322
0.990291	1.63738
0.993712	0.7177
0.994386	0.88684
0.994442	1.44785
0.994944	0.983642
1.00038	1.21253
1.00151	0.944158
1.00524	0.600665
1.00652	1.02682
1.00881	0.49619
1.00965	0.815573
1.01012	0.85162
1.01318	0.778537
1.01811	1.06862
1.01878	1.21919
1.02141	0.704367
1.02264	1.14739
1.02551	1.16908
1.02746	0.795916
1.03162	0.248262
1.03973	1.30323
1.04392	0.964812
1.04793	0.382644
1.04902	1.46044
[truncated: 1,002 more rows]

## Sheet: Fig5d_Lambda1
Input Parameters Inference - 4 seeds - Lambda_1
Seed wavelength (nm)	Seed wavelength - ANN predicted (nm)
1551.3	1551.79
1551.3	1552.34
1551.3	1552.43
1551.3	1552.35
1551.3	1552.11
1551.3	1552.04
1551.3	1552.57
1551.3	1551.9
1551.3	1552.01
1551.3	1551.96
1551.3	1552.33
1551.3	1551.85
1551.3	1552.24
1551.3	1552.35
1551.3	1552.27
1551.3	1552.38
1551.3	1552.03
1551.3	1552.31
1551.3	1552.32
1551.3	1551.98
1551.3	1552.22
1551.3	1552.08
1551.3	1552.08
1551.3	1551.97
1551.3	1551.96
1551.3	1552.39
1551.31	1553.06
1551.31	1552.16
1551.31	1552.39
1551.31	1552.08
1551.31	1551.9
1551.31	1551.76
1551.31	1552.24
1551.31	1552.24
1551.31	1552.38
1551.31	1552.47
1551.31	1552.49
1551.31	1552.32
1551.31	1551.94
1551.31	1551.78
1551.31	1552.73
1551.31	1551.91
1551.31	1552.21
1551.31	1552.69
1551.31	1552
1551.31	1552.23
1551.31	1552.41
1551.31	1552.29
1551.31	1552.54
1551.31	1551.86
1551.31	1552.46
1551.31	1552.29
1551.31	1552.24
1551.31	1552.13
1551.31	1552.27
1551.31	1552.56
1551.31	1552.12
1551.31	1551.69
1551.31	1552.7
1551.31	1552.12
1551.31	1551.75
1551.31	1551.94
1551.31	1552.33
1551.31	1552.24
1551.31	1552.15
1551.31	1552.23
1551.31	1552.69
1551.31	1552.13
1551.32	1551.92
1551.32	1551.95
1551.32	1552.78
1551.32	1552.19
1551.32	1552.03
1551.32	1552.58
1551.32	1551.9
1551.32	1552.15
1551.32	1552.33
1551.32	1551.8
1551.32	1552.04
1551.32	1551.93
1551.32	1552.54
1551.32	1551.7
1551.32	1552.01
1551.32	1551.94
1551.32	1552.07
1551.32	1551.79
1551.32	1552.19
1551.32	1552.33
1551.32	1552.37
1551.32	1551.86
1551.32	1551.79
1551.32	1552.52
1551.32	1551.91
1551.32	1552.26
1551.32	1552.07
1551.32	1552.6
1551.32	1551.71
1551.32	1552.38
1551.32	1552.39
1551.32	1551.8
1551.32	1551.91
1551.32	1552.07
1551.32	1551.97
1551.32	1552.45
1551.32	1552.45
1551.32	1552.51
1551.32	1552.58
1551.32	1551.87
1551.32	1552.09
1551.32	1552.15
1551.32	1552.93
1551.32	1551.82
1551.32	1552
1551.32	1552.82
1551.32	1552.2
1551.32	1551.98
1551.33	1552.44
1551.33	1552.56
1551.33	1552.13
1551.33	1552.07
1551.33	1552.35
1551.33	1551.92
1551.33	1552.52
1551.33	1552.47
1551.33	1552.33
1551.33	1552.09
1551.33	1551.85
1551.33	1552.82
1551.33	1552.38
1551.33	1552.01
1551.33	1552.16
1551.33	1552.87
1551.33	1552.39
1551.33	1552.73
1551.33	1552.47
1551.33	1552.54
1551.33	1551.91
1551.33	1552.25
1551.33	1551.8
1551.33	1552.22
1551.33	1552.11
1551.33	1551.91
1551.33	1551.91
1551.33	1552.05
1551.33	1552.24
1551.33	1552.38
1551.33	1552.22
1551.33	1551.78
1551.33	1552.22
1551.33	1551.65
1551.33	1552.05
1551.33	1551.96
1551.33	1552
1551.34	1551.71
1551.34	1552.48
1551.34	1552.07
1551.34	1551.75
1551.34	1551.92
1551.34	1552.08
1551.34	1552.27
1551.34	1552.02
1551.34	1552.37
1551.34	1552.21
1551.34	1552.05
1551.34	1552.65
1551.34	1552.33
1551.34	1552.55
1551.34	1552.01
1551.34	1552.11
1551.34	1552.54
1551.34	1552.12
1551.34	1552.46
1551.34	1552.25
1551.34	1552.21
1551.34	1552.11
1551.34	1551.93
1551.34	1552.22
1551.34	1552.73
1551.34	1552.34
1551.34	1552.42
1551.34	1551.75
1551.34	1552.94
1551.34	1551.86
1551.34	1552.48
1551.34	1552.5
1551.34	1552.12
1551.34	1552.43
1551.34	1552.18
1551.34	1552.04
1551.34	1552.04
1551.34	1552.23
1551.34	1552.18
1551.34	1552.51
1551.34	1552.59
1551.34	1552.16
1551.34	1552.19
1551.34	1552.06
1551.34	1551.71
1551.34	1551.94
1551.34	1552.74
1551.34	1552.8
1551.34	1552.1
1551.34	1551.91
1551.34	1552.02
1551.34	1552.91
1551.34	1552.51
1551.34	1552.22
1551.34	1552.05
1551.34	1552.06
1551.34	1552.3
1551.34	1552.43
1551.34	1551.85
1551.34	1552.18
1551.34	1552.24
1551.34	1552.51
1551.34	1552.46
1551.35	1551.59
1551.35	1552.04
1551.35	1552.48
1551.35	1552.54
1551.35	1551.93
1551.35	1551.91
1551.35	1552.65
1551.35	1552.09
1551.35	1551.87
1551.35	1552.38
1551.35	1552.27
1551.35	1552.69
1551.35	1552.12
1551.35	1552.24
1551.35	1551.9
1551.35	1552.31
1551.35	1552.21
1551.35	1552.45
1551.35	1551.86
1551.35	1552.15
1551.35	1552.76
1551.35	1552.65
1551.35	1552.43
1551.35	1552.23
1551.35	1551.85
1551.35	1552.02
1551.35	1552.5
1551.35	1552.06
1551.35	1552.5
1551.35	1552.05
1551.35	1551.98
1551.35	1552.27
1551.35	1552.33
1551.35	1552.13
1551.35	1552
1551.35	1552.61
1551.35	1552.22
1551.35	1552.53
1551.35	1552.82
1551.35	1551.95
1551.35	1552.61
1551.35	1552.17
1551.35	1552.49
1551.35	1551.89
1551.35	1552.13
1551.35	1552.42
1551.35	1551.9
1551.35	1551.93
1551.35	1552.67
1551.36	1552.32
1551.36	1552.55
1551.36	1552.15
1551.36	1551.9
1551.36	1551.88
1551.36	1551.7
1551.36	1551.99
1551.36	1552.24
1551.36	1552.39
1551.36	1552.44
1551.36	1552.61
1551.36	1551.98
1551.36	1552.15
1551.36	1552.26
1551.36	1551.88
1551.36	1551.82
1551.36	1551.73
1551.36	1551.91
1551.36	1551.69
1551.36	1552.44
1551.36	1552.13
1551.36	1551.98
1551.36	1551.96
1551.36	1552.22
1551.36	1552.11
1551.36	1552.29
1551.36	1552.21
1551.36	1552.17
1551.36	1552.26
1551.36	1551.72
1551.36	1552.16
1551.36	1552.27
1551.36	1552.38
1551.36	1551.78
1551.36	1552.32
1551.36	1552.16
1551.36	1552.13
1551.36	1552.19
1551.36	1552.34
1551.37	1552.01
1551.37	1552.25
1551.37	1551.96
1551.37	1551.94
1551.37	1551.83
1551.37	1552.12
1551.37	1552.29
1551.37	1551.88
1551.37	1552.27
1551.37	1552.4
1551.37	1552.48
1551.37	1551.98
1551.37	1552.11
1551.37	1552.67
1551.37	1551.71
1551.37	1552.65
1551.37	1552.08
1551.37	1552.35
1551.37	1552.43
1551.37	1552.02
1551.37	1552.5
1551.37	1552
1551.37	1552.08
1551.37	1551.75
1551.37	1552.03
1551.37	1552.68
1551.37	1552.34
1551.37	1552.03
1551.37	1552.07
1551.37	1552.64
1551.37	1552.7
1551.37	1552.12
1551.37	1551.98
1551.37	1552.29
1551.37	1551.91
1551.37	1551.91
1551.37	1552.32
1551.37	1552.39
1551.37	1552.04
1551.37	1551.77
1551.37	1552.29
1551.37	1551.86
1551.37	1551.97
1551.37	1552.01
1551.37	1552.63
1551.37	1552.05
1551.37	1552.4
1551.37	1552.32
1551.37	1552.06
1551.37	1552.3
1551.37	1552.92
1551.38	1552.22
1551.38	1552.95
1551.38	1552.01
1551.38	1551.97
1551.38	1552.6
1551.38	1551.69
1551.38	1552.6
1551.38	1552.6
1551.38	1552.51
1551.38	1552.31
1551.38	1551.61
1551.38	1552.2
1551.38	1551.98
1551.38	1551.98
1551.38	1552.07
1551.38	1551.72
1551.38	1552.2
1551.38	1552.05
1551.38	1551.7
1551.38	1551.7
1551.38	1552.05
1551.38	1552.23
1551.38	1552.35
1551.38	1552.06
1551.38	1552.35
1551.38	1552.35
1551.38	1552.48
1551.38	1552.28
1551.38	1552.62
1551.38	1552.07
1551.38	1552
1551.38	1552.07
1551.38	1552.28
1551.38	1551.97
1551.38	1551.97
1551.38	1551.85
1551.38	1552.48
1551.38	1552.38
1551.38	1552.3
1551.38	1552.2
1551.38	1552.39
1551.38	1552.22
1551.38	1552.13
1551.39	1552.34
1551.39	1551.98
1551.39	1552.04
1551.39	1551.71
1551.39	1552.05
1551.39	1551.97
1551.39	1552.11
1551.39	1552.41
1551.39	1551.78
1551.39	1551.91
1551.39	1552.11
1551.39	1552.01
1551.39	1552.41
1551.39	1552.04
1551.39	1552.42
1551.39	1551.95
1551.39	1551.98
1551.39	1552.82
1551.39	1551.76
1551.39	1552.05
1551.39	1553.2
1551.39	1551.99
1551.39	1552.19
1551.39	1552.52
1551.39	1551.9
1551.39	1552.21
1551.39	1552.23
1551.39	1551.7
1551.39	1551.92
1551.39	1551.94
1551.39	1552.19
1551.39	1552.2
1551.39	1552.56
1551.39	1552.64
1551.39	1552.56
1551.39	1552.76
1551.39	1551.75
1551.39	1552.36
1551.39	1551.74
1551.39	1552.1
1551.39	1552.64
1551.4	1552.62
1551.4	1552.01
1551.4	1552.06
1551.4	1551.91
1551.4	1552.1
1551.4	1551.81
1551.4	1551.95
1551.4	1551.83
1551.4	1552.96
1551.4	1552.07
1551.4	1551.96
1551.4	1552.14
1551.4	1552.31
1551.4	1552.55
1551.4	1551.91
1551.4	1551.99
1551.4	1552.05
1551.4	1552.01
1551.4	1552.15
1551.4	1552.21
1551.4	1552.15
1551.4	1552.22
1551.4	1552.04
1551.4	1551.96
1551.4	1552.06
1551.4	1552.58
1551.4	1552.11
1551.4	1551.95
1551.4	1552.76
1551.4	1551.88
1551.4	1551.82
1551.4	1552.31
1551.4	1551.82
1551.4	1552.54
1551.4	1552.41
1551.4	1552.1
1551.4	1551.76
1551.4	1552.53
1551.4	1551.99
1551.4	1552.31
1551.4	1552.19
1551.4	1552.23
1551.4	1552.02
1551.4	1551.86
1551.4	1552.26
1551.4	1552.48
1551.4	1552.52
1551.4	1552.44
1551.4	1551.91
1551.4	1552.31
1551.4	1552.09
1551.41	1552.38
1551.41	1551.96
1551.41	1552.98
1551.41	1552.05
1551.41	1552.01
1551.41	1552.06
1551.41	1552.11
1551.41	1551.75
1551.41	1552.24
1551.41	1551.98
1551.41	1551.96
1551.41	1552.49
1551.41	1552.82
1551.41	1551.89
1551.41	1551.73
1551.41	1552.01
1551.41	1552.26
1551.41	1552.68
1551.41	1551.97
1551.41	1552.75
1551.41	1552.05
1551.41	1552.46
1551.41	1552.61
1551.41	1551.89
1551.41	1552.52
1551.41	1551.92
1551.41	1552.59
1551.41	1552.48
1551.41	1551.88
1551.41	1552.15
1551.41	1551.91
1551.41	1552.35
1551.41	1552.3
1551.41	1552.05
1551.41	1552.37
1551.41	1552.11
1551.41	1552.09
1551.41	1552.54
1551.41	1551.91
1551.41	1551.77
1551.41	1552.34
1551.41	1552.38
1551.41	1552.48
1551.41	1551.84
1551.41	1552.03
1551.42	1551.89
1551.42	1552.35
1551.42	1552.55
1551.42	1552.42
1551.42	1552.36
1551.42	1551.86
1551.42	1551.72
1551.42	1552.14
1551.42	1551.66
1551.42	1552.06
1551.42	1552.23
1551.42	1552.44
1551.42	1551.84
1551.42	1551.69
1551.42	1552.47
1551.42	1552.4
1551.42	1552.08
1551.42	1552.24
1551.42	1552.49
1551.42	1552.16
1551.42	1552.34
1551.42	1552.06
1551.42	1552.24
1551.42	1552.57
1551.42	1552.82
1551.42	1551.89
1551.42	1552.14
1551.42	1551.97
1551.42	1552.47
1551.42	1552.63
1551.42	1551.98
1551.42	1552.23
1551.42	1552.31
1551.42	1551.92
1551.42	1552.84
1551.42	1552.81
1551.42	1552.01
1551.42	1552.1
1551.42	1552.28
1551.42	1552.24
1551.42	1553.1
1551.42	1551.72
1551.42	1552.76
1551.42	1552.39
1551.42	1551.91
1551.42	1552.39
1551.42	1552
1551.42	1551.85
1551.42	1552.61
1551.42	1551.77
1551.42	1552.47
1551.42	1552.04
1551.42	1552.45
1551.42	1552.16
1551.42	1552.03
1551.42	1552.28
1551.42	1551.78
1551.42	1552.35
1551.42	1552.23
1551.42	1552.66
1551.43	1552.76
1551.43	1552.18
1551.43	1553.14
1551.43	1551.8
1551.43	1552
1551.43	1552.36
1551.43	1552.33
1551.43	1551.76
1551.43	1552.91
1551.43	1552.28
1551.43	1552.59
1551.43	1552.21
1551.43	1551.83
1551.43	1552.31
1551.43	1552.09
1551.43	1551.91
1551.43	1552.31
1551.43	1552.95
1551.43	1552.69
1551.43	1552.06
1551.43	1552.63
1551.43	1552.41
1551.43	1552.59
1551.43	1552.23
1551.43	1552.38
1551.43	1552.03
1551.43	1551.98
1551.43	1551.85
1551.43	1551.89
1551.43	1552.55
1551.43	1552.17
1551.43	1551.71
1551.43	1551.9
1551.43	1552.15
1551.43	1552.58
1551.43	1552.14
1551.43	1552.12
1551.43	1552.45
1551.43	1551.65
1551.43	1551.99
1551.43	1552.01
1551.43	1552.19
1551.44	1552.67
1551.44	1552.38
1551.44	1552.38
1551.44	1552.06
1551.44	1552.61
1551.44	1551.83
1551.44	1552.55
1551.44	1551.85
1551.44	1552.12
1551.44	1552.21
1551.44	1551.77
1551.44	1552.55
1551.44	1553.19
1551.44	1551.78
1551.44	1552.09
1551.44	1552.05
1551.44	1552.09
1551.44	1551.89
1551.44	1552.75
1551.44	1552.06
1551.44	1552.03
1551.44	1552.2
1551.44	1552.97
1551.44	1551.86
1551.44	1552.05
1551.44	1551.99
1551.44	1551.92
1551.44	1552.24
1551.44	1551.7
1551.44	1551.82
1551.44	1552.31
1551.44	1552.54
1551.44	1552.43
1551.44	1552.27
1551.44	1552.17
1551.44	1552.65
1551.44	1551.72
1551.44	1552.15
1551.44	1552.56
1551.44	1551.99
1551.44	1551.95
1551.44	1551.98
1551.45	1552.3
1551.45	1552.22
1551.45	1551.95
1551.45	1552.22
1551.45	1552.11
1551.45	1552.06
1551.45	1552.78
1551.45	1552.31
1551.45	1551.68
1551.45	1552.02
1551.45	1551.95
1551.45	1552.05
1551.45	1551.9
1551.45	1552.05
1551.45	1552.66
1551.45	1552.84
1551.45	1552.15
1551.45	1551.9
1551.45	1552.1
1551.45	1551.85
1551.45	1552.14
1551.45	1552.07
1551.45	1552.24
1551.45	1552.25
1551.45	1551.9
1551.45	1552.42
1551.45	1552.3
1551.45	1552.9
1551.45	1552.13
1551.45	1552.2
1551.45	1552.38
1551.45	1552.3
1551.45	1551.67
1551.45	1551.87
1551.45	1551.96
1551.45	1552.2
1551.45	1551.73
1551.45	1552.65
1551.45	1552.19
1551.45	1552.09
1551.46	1551.65
1551.46	1552.44
1551.46	1551.83
1551.46	1552.04
1551.46	1552.18
1551.46	1552.08
1551.46	1552.17
1551.46	1551.82
1551.46	1552.31
1551.46	1552.35
1551.46	1552.16
1551.46	1551.96
1551.46	1552.35
1551.46	1551.9
1551.46	1553.02
1551.46	1552.23
1551.46	1552.05
1551.46	1552.52
1551.46	1552.54
1551.46	1552.06
1551.46	1551.95
1551.46	1552.23
1551.46	1552.48
1551.46	1552.35
1551.46	1552.59
1551.46	1552.18
1551.46	1552.33
1551.46	1552.13
1551.46	1552.66
1551.46	1552.18
1551.46	1552.13
1551.46	1551.82
1551.46	1552.49
1551.46	1551.86
1551.47	1552.02
1551.47	1552.46
1551.47	1552.26
1551.47	1552.15
1551.47	1551.82
1551.47	1552.02
1551.47	1551.96
1551.47	1551.96
1551.47	1552.82
1551.47	1552.61
1551.47	1552.57
1551.47	1551.98
1551.47	1552.52
1551.47	1552.05
1551.47	1552.22
1551.47	1552.69
1551.47	1552.48
1551.47	1552.43
1551.47	1552.4
1551.47	1552.07
1551.47	1552.65
1551.47	1552.44
1551.47	1551.98
1551.47	1552.02
1551.47	1551.93
1551.47	1551.94
1551.47	1552.32
1551.47	1552.42
1551.47	1552.41
1551.47	1552.33
1551.47	1552.07
1551.47	1552.14
1551.47	1552.13
1551.47	1552.14
1551.47	1552.83
1551.47	1552.19
1551.47	1552.11
1551.48	1551.97
1551.48	1552.04
1551.48	1552.19
1551.48	1552.5
1551.48	1552.05
1551.48	1552.82
1551.48	1552.28
1551.48	1552.53
1551.48	1551.83
1551.48	1552.32
1551.48	1552.29
1551.48	1552.01
1551.48	1551.97
1551.48	1551.91
1551.48	1552.22
1551.48	1552.04
1551.48	1552.53
1551.48	1552.32
1551.48	1552.14
1551.48	1552.3
1551.48	1552.56
1551.48	1552.19
1551.48	1552.75
1551.48	1552.17
1551.48	1553.27
1551.48	1552.53
1551.48	1552.41
1551.48	1552.13
1551.48	1552.06
1551.48	1552.7
1551.48	1551.93
1551.48	1552.67
1551.48	1552.02
1551.48	1551.85
1551.49	1552.74
1551.49	1551.8
1551.49	1552.21
1551.49	1552.21
1551.49	1552.1
1551.49	1552.97
1551.49	1551.96
1551.49	1551.98
1551.49	1552.86
1551.49	1552.2
1551.49	1552.11
1551.49	1551.6
1551.49	1552.14
1551.49	1551.75
1551.49	1552.05
1551.49	1552.19
1551.49	1552.53
1551.49	1551.96
1551.49	1552.11
1551.49	1552.37
1551.49	1551.97
1551.49	1552.16
1551.49	1551.96
1551.49	1552.99
1551.49	1551.78
1551.49	1551.9
1551.49	1552.09
1551.49	1551.95
1551.49	1552.66
1551.49	1552.21
1551.49	1551.69
1551.49	1552.39
1551.49	1552.55
1551.49	1552.13
1551.49	1552.3
1551.49	1552.02
1551.49	1552.54
1551.49	1551.96
1551.49	1552.1
1551.49	1552.26
1551.49	1551.91
1551.49	1551.99
1551.49	1552.08
1551.49	1552.12
1551.49	1552.08
1551.49	1552.4
1551.49	1552.82
1551.49	1552.37
1551.49	1552.12
1551.49	1552.14
1551.49	1552.46
1551.5	1552.25
1551.5	1552.59
1551.5	1552.5
1551.5	1552.01
1551.5	1552.11
1551.5	1552.39
1551.5	1552.19
1551.5	1551.71
1551.5	1551.77
1551.5	1551.96
1551.5	1552.44
1551.5	1552.32
1551.5	1552.2
1551.5	1551.97
1551.5	1551.86
1551.5	1552.38
1551.5	1552
1551.5	1552.35
1551.5	1552.42
1551.5	1552.22
1551.5	1552.09
1551.5	1552.09
1551.5	1552.54
1551.5	1552.11
1551.5	1551.96
1551.5	1551.85
1551.5	1552.19
1551.5	1553.1
1551.5	1552.17
1551.5	1551.91
1551.5	1551.84
1551.5	1552.51
1551.5	1551.97
1551.5	1551.94
1551.5	1551.91
1551.5	1552.45
1551.5	1551.69
1551.5	1552.6
1551.5	1552.77
1551.5	1552.21
1551.5	1552.6
1551.5	1552.43
1551.5	1551.65
1551.51	1551.88
1551.51	1552.25
1551.51	1552.53
1551.51	1552.35
1551.51	1552.56
1551.51	1551.78
1551.51	1552.57
1551.51	1552.26
1551.51	1552.72
1551.51	1552.01
1551.51	1552.48
1551.51	1552.47
1551.51	1552.14
1551.51	1551.94
1551.51	1552.16
1551.51	1552.22
1551.51	1552.42
1551.51	1552.06
1551.51	1552.07
1551.51	1552.1
1551.51	1552.94
1551.51	1552.57
1551.51	1551.97
1551.51	1551.87
1551.51	1552.06
1551.51	1552.25
1551.51	1552.3
1551.51	1551.96
1551.51	1552.19
1551.51	1552.03
1551.51	1551.76
1551.51	1551.92
1551.51	1552.27
1551.51	1552.14
1551.51	1551.76
1551.51	1552.28
1551.51	1551.99
1551.51	1552.18
1551.51	1552.45
1551.51	1552.21
1551.51	1552.56
1551.51	1552.29
1551.51	1552.14
1551.51	1551.78
1551.51	1552.58
1551.52	1552.16
1551.52	1551.76
1551.52	1552.31
1551.52	1552.23
1551.52	1552.32
1551.52	1552.95
1551.52	1552.2
1551.52	1552.23
1551.52	1552.9
1551.52	1552.11
1551.52	1552.31
1551.52	1552.43
1551.52	1552.9
1551.52	1552.08
1551.52	1551.85
1551.52	1552.15
1551.52	1551.82
1551.52	1552.36
1551.52	1551.89
1551.52	1552.33
1551.52	1552.26
1551.52	1552.24
1551.52	1551.7
1551.52	1552.36
1551.52	1552.19
1551.52	1552.18
1551.52	1552.08
1551.52	1552.49
1551.52	1552.69
1551.52	1552.78
1551.52	1551.79
1551.52	1552.04
1551.52	1552.02
1551.52	1552.26
1551.52	1551.88
1551.52	1552.02
1551.52	1552.45
1551.52	1551.91
1551.52	1552.15
1551.52	1552.11
1551.52	1552.1
1551.52	1552.14
1551.52	1552.78
1551.52	1551.96
1551.53	1552.15
1551.53	1552.61
1551.53	1552.49
1551.53	1552.11
1551.53	1552.03
1551.53	1552.35
1551.53	1552.25
1551.53	1552.33
1551.53	1552.28
1551.53	1551.95
1551.53	1552.21
1551.53	1552.11
1551.53	1551.98
1551.53	1552.35
1551.53	1551.84
1551.53	1553.19
1551.53	1551.84
1551.53	1551.85
1551.53	1551.87
1551.53	1552.07
1551.53	1552.75
1551.53	1552.43
1551.53	1552.29
1551.53	1552.4
1551.53	1552.72
1551.53	1552.05
1551.53	1552.01
1551.53	1552.29
1551.53	1552.28
1551.53	1552.89
1551.53	1552.42
1551.53	1551.93
1551.53	1551.76
1551.53	1552.23
1551.53	1552.27
1551.53	1552.27
1551.53	1552.5
1551.53	1552.25
1551.53	1552.24
1551.53	1552
1551.53	1552.28
1551.53	1552.62
1551.53	1552.06
1551.54	1552.71
1551.54	1552.3
1551.54	1552.23
1551.54	1552.96
1551.54	1552.15
1551.54	1552.72
1551.54	1552.33
1551.54	1552.02
1551.54	1552.02
1551.54	1552.18
1551.54	1552.29
1551.54	1552.71
1551.54	1552.15
1551.54	1552.33
1551.54	1552
1551.54	1552.58
1551.54	1552.39
1551.54	1552.02
1551.54	1552.49
1551.54	1552.55
1551.54	1552.14
1551.54	1552.74
1551.54	1552.53
1551.54	1552.05
1551.54	1551.86
1551.54	1552.09
1551.54	1552.19
1551.54	1552.61
1551.54	1552.36
1551.54	1552.02
1551.54	1551.99
1551.54	1551.65
1551.54	1551.73
1551.54	1552.59
1551.54	1552.58
1551.54	1551.93
1551.54	1552.96
1551.54	1551.8
1551.54	1552.11
1551.54	1552.94
1551.54	1551.85
1551.54	1552.52
1551.54	1552.59
1551.54	1552.09
1551.54	1552.37
1551.54	1552.37
1551.54	1552.09
1551.54	1552.37
1551.54	1552.52
1551.54	1552.76
1551.54	1551.89
1551.54	1551.75
1551.54	1552.53
1551.54	1551.95
1551.54	1551.99
1551.55	1552.44
1551.55	1551.87
1551.55	1552.42
1551.55	1552.55
1551.55	1552.2
1551.55	1552.41
1551.55	1551.92
1551.55	1551.86
1551.55	1551.9
1551.55	1552.2
1551.55	1552.61
1551.55	1551.74
1551.55	1552.38
1551.55	1552.59
1551.55	1552.61
1551.55	1551.94
1551.55	1552.07
1551.55	1552.33
1551.55	1552.34
1551.55	1551.9
1551.55	1552.49
1551.55	1551.63
1551.55	1552.33
1551.55	1552.5
1551.55	1552.11
1551.55	1552.09
1551.55	1551.85
1551.55	1551.95
1551.55	1552.6
1551.55	1551.97
1551.55	1551.98
1551.56	1551.78
1551.56	1552.79
1551.56	1552.32
1551.56	1552.36
1551.56	1552.44
1551.56	1552.07
1551.56	1552.39
1551.56	1552.05
1551.56	1552.22
1551.56	1551.97
1551.56	1551.79
1551.56	1553.01
1551.56	1552.58
1551.56	1552.14
1551.56	1552.97
1551.56	1551.75
1551.56	1551.79
1551.56	1552.31
1551.56	1551.73
1551.56	1552.14
1551.56	1552.2
1551.56	1552.32
1551.56	1552.77
1551.56	1552.44
1551.56	1553.37
1551.56	1552.03
1551.56	1552.16
1551.56	1552.5
1551.56	1552.81
1551.56	1552.18
1551.56	1551.99
1551.56	1553.02
1551.57	1552.59
1551.57	1552.28
1551.57	1552.18
1551.57	1552.09
1551.57	1551.92
1551.57	1552.8
1551.57	1552.05
1551.57	1552.2
1551.57	1551.96
1551.57	1552.62
1551.57	1552.23
1551.57	1551.9
1551.57	1552.2
1551.57	1551.73
1551.57	1552.43
1551.57	1552.37
1551.57	1552.06
1551.57	1552.12
1551.57	1551.82
1551.57	1552.08
1551.57	1552.33
1551.57	1552.12
1551.57	1552.3
1551.57	1552.89
1551.57	1552.02
1551.57	1552.16
1551.57	1552.08
1551.57	1552.24
1551.57	1552.13
1551.57	1552.14
1551.57	1552.5
1551.57	1552.35
1551.58	1552.84
1551.58	1552.04
1551.58	1552.39
1551.58	1552.43
1551.58	1552.36
1551.58	1552.55
1551.58	1552.44
1551.58	1552.03
1551.58	1552.13
1551.58	1552.67
1551.58	1552.03
1551.58	1551.96
1551.58	1551.89
1551.58	1552.43
1551.58	1553.04
1551.58	1551.77
1551.58	1552.23
1551.58	1552.43
1551.58	1552.3
1551.58	1552.02
1551.58	1552.12
1551.58	1551.89
1551.58	1552.1
1551.58	1552.02
1551.58	1552.12
1551.58	1551.92
1551.58	1552.08
1551.58	1552.3
1551.58	1551.71
1551.58	1551.98
1551.59	1552.45
1551.59	1551.93
1551.59	1551.82
1551.59	1551.96
1551.59	1552.66
1551.59	1552.2
1551.59	1552.14
1551.59	1552.94
1551.59	1552.44
1551.59	1552.34
1551.59	1552.14
1551.59	1552.16
1551.59	1552.6
1551.59	1551.97
1551.59	1553.22
1551.59	1552.41
1551.59	1551.98
1551.59	1551.88
1551.59	1552.49
1551.59	1552.24
1551.59	1552.35
1551.59	1552.29
1551.59	1552.14
1551.59	1552
1551.59	1552.26
1551.59	1551.83
1551.59	1552.77
1551.59	1552.2
1551.59	1552.29
1551.59	1551.98
1551.59	1552.01
1551.59	1552.79
1551.59	1552.14
1551.59	1552.24
1551.59	1551.94
1551.59	1552.25
1551.59	1552.02
1551.59	1552.54
1551.59	1552.35
1551.59	1552.21
1551.59	1552.44
1551.59	1551.98
1551.59	1551.81
1551.59	1552.01
1551.59	1551.79
1551.59	1552.27
1551.59	1551.81
1551.6	1552.22
1551.6	1552.16
1551.6	1551.97
1551.6	1552.04
1551.6	1552.2
1551.6	1552.05
1551.6	1552.31
1551.6	1552.66
1551.6	1552.22
1551.6	1552.08
1551.6	1552.18
1551.6	1552.29
1551.6	1551.73
1551.6	1552.07
1551.6	1551.87
1551.6	1551.9
1551.6	1551.92
1551.6	1551.82
1551.6	1551.98
1551.6	1552.33
1551.6	1552.97
1551.6	1552.28
1551.6	1551.76
1551.6	1551.95
1551.6	1551.96
1551.6	1552.02
1551.6	1552.35
1551.6	1552.47
1551.6	1552.37
1551.6	1552.59
1551.6	1552.68
1551.6	1552.26
1551.6	1551.73
1551.6	1552.25
1551.6	1551.99
1551.6	1552.12
1551.6	1552.09
1551.6	1551.82
1551.6	1552.39
1551.6	1552.08
1551.61	1552.7
1551.61	1552
1551.61	1551.8
1551.61	1552.31
1551.61	1551.89
1551.61	1551.85
1551.61	1551.96
1551.61	1552.51
1551.61	1552.04
1551.61	1552.53
1551.61	1551.87
1551.61	1551.84
1551.61	1552.01
1551.61	1552.56
1551.61	1553.23
1551.61	1552.14
1551.61	1552.12
1551.61	1551.83
1551.61	1552.34
1551.61	1552.4
1551.61	1552.12
1551.61	1552.44
1551.61	1552.75
1551.61	1551.65
1551.61	1552.2
1551.61	1552.57
1551.61	1552.03
1551.61	1551.93
1551.61	1552.2
1551.61	1552.34
1551.61	1552.28
1551.61	1552.3
1551.61	1552.12
1551.61	1553.04
1551.61	1552.37
1551.61	1552.18
1551.61	1552.01
1551.61	1552.69
1551.61	1552.42
1551.62	1552.02
1551.62	1551.88
1551.62	1552.02
1551.62	1552.73
1551.62	1551.98
1551.62	1551.65
1551.62	1552.49
1551.62	1551.75
1551.62	1552.46
1551.62	1552.22
1551.62	1551.7
1551.62	1552.08
1551.62	1552.85
1551.62	1552.12
1551.62	1553.22
1551.62	1552.6
1551.62	1552.09
1551.62	1552.62
1551.62	1552.38
1551.62	1551.8
1551.62	1552.16
1551.62	1551.98
1551.62	1552.49
1551.62	1552.03
1551.62	1552.89
1551.62	1552.24
1551.62	1551.93
1551.62	1552
1551.62	1551.99
1551.62	1551.99
1551.62	1552.71
1551.62	1552.17
1551.62	1551.62
1551.62	1552.35
1551.62	1551.94
1551.62	1552.47
1551.62	1551.94
1551.62	1551.99
1551.62	1552.06
1551.62	1551.9
1551.62	1552.39
1551.62	1552.38
1551.62	1552.76
1551.62	1552.62
1551.63	1551.85
1551.63	1552.46
1551.63	1552.27
1551.63	1552.03
1551.63	1552.26
1551.63	1552.73
1551.63	1552.11
1551.63	1552.05
1551.63	1552.66
1551.63	1552.06
1551.63	1552.31
1551.63	1552.4
1551.63	1551.72
1551.63	1552.24
1551.63	1551.82
1551.63	1552.03
1551.63	1552.43
1551.63	1552.37
1551.63	1552.16
1551.63	1552.13
1551.63	1551.76
1551.63	1552.3
1551.63	1552.72
1551.63	1552.45
1551.63	1551.98
1551.63	1552.36
1551.63	1552.16
1551.63	1552.29
1551.63	1552.23
1551.63	1551.86
1551.63	1552.31
1551.63	1552.39
1551.63	1551.65
1551.63	1551.9
1551.63	1552.58
1551.64	1552.31
1551.64	1552.3
1551.64	1552.34
1551.64	1552.05
1551.64	1552.03
1551.64	1552.09
1551.64	1552.61
1551.64	1552.08
1551.64	1552.06
1551.64	1551.7
1551.64	1552.64
1551.64	1551.98
1551.64	1552.33
1551.64	1551.66
1551.64	1552.12
1551.64	1552
1551.64	1551.85
1551.64	1552.24
1551.64	1552.26
1551.64	1552.13
1551.64	1552.71
1551.64	1552.13
1551.64	1552.52
1551.64	1553.08
1551.64	1552.03
1551.64	1552.07
1551.64	1552.74
1551.64	1552.37
1551.64	1551.91
1551.64	1552.16
1551.64	1552.5
1551.64	1551.93
1551.64	1552.34
1551.64	1552
1551.65	1551.98
1551.65	1552.6
1551.65	1551.89
1551.65	1552.43
1551.65	1552.31
1551.65	1552.31
1551.65	1551.96
1551.65	1552.65
1551.65	1551.69
1551.65	1553.15
1551.65	1552.04
1551.65	1552.18
1551.65	1551.91
1551.65	1552.36
1551.65	1552.35
1551.65	1551.81
1551.65	1552.69
1551.65	1552.22
1551.65	1552.06
1551.65	1552.33
1551.65	1552.26
1551.65	1551.94
1551.65	1551.97
1551.65	1552.01
1551.65	1552.53
1551.65	1552.34
1551.65	1552.52
1551.65	1552.4
1551.65	1552.06
1551.65	1552.07
1551.65	1551.89
1551.65	1552.75
1551.65	1551.82
1551.65	1552.07
1551.65	1552.23
1551.65	1551.88
1551.65	1552.12
1551.65	1551.93
1551.65	1552.06
1551.65	1552.36
1551.65	1551.96
1551.65	1552.59
1551.66	1551.94
1551.66	1552.62
1551.66	1551.9
1551.66	1551.79
1551.66	1551.92
1551.66	1552.09
1551.66	1552.54
1551.66	1551.95
1551.66	1552.03
1551.66	1552.27
1551.66	1551.94
1551.66	1551.97
1551.66	1552.61
1551.66	1553.18
1551.66	1552.17
1551.66	1552.25
1551.66	1552.01
1551.66	1551.7
1551.66	1551.87
1551.66	1553.01
1551.66	1553.04
1551.66	1552.72
1551.66	1552.41
1551.66	1552.4
1551.66	1552.5
1551.66	1551.72
1551.66	1552.45
1551.66	1552.5
1551.66	1551.82
1551.66	1551.75
1551.66	1551.8
1551.66	1552.16
1551.66	1552.19
1551.66	1552.28
1551.66	1551.83
1551.66	1552.11
1551.67	1552.43
1551.67	1551.63
1551.67	1552.13
1551.67	1551.78
1551.67	1552.1
1551.67	1551.85
1551.67	1552.01
1551.67	1552.11
1551.67	1552.47
1551.67	1552.17
1551.67	1552.32
1551.67	1551.94
1551.67	1552.2
1551.67	1552.06
1551.67	1551.99
1551.67	1552.13
1551.67	1552.07
1551.67	1552.02
1551.67	1551.98
1551.67	1552.11
1551.67	1552
1551.67	1552.13
1551.67	1552.13
1551.67	1551.74
1551.67	1552.5
1551.67	1552.01
1551.67	1551.97
1551.67	1551.91
1551.67	1552.35
1551.67	1552.23
1551.67	1551.97
1551.67	1552.19
1551.67	1552.5
1551.67	1552.56
1551.67	1551.88
1551.67	1551.9
1551.67	1552.21
1551.67	1551.83
1551.67	1552.1
1551.67	1552.31
1551.67	1552.07
1551.68	1552.1
1551.68	1552.39
1551.68	1551.91
1551.68	1551.68
1551.68	1552.14
1551.68	1552.13
1551.68	1552.23
1551.68	1552.61
1551.68	1551.86
1551.68	1552.02
1551.68	1551.95
1551.68	1552.59
1551.68	1553.17
1551.68	1552.27
1551.68	1552.08
1551.68	1552.08
1551.68	1552.35
1551.68	1552.55
1551.68	1552.38
1551.68	1552.43
1551.68	1552.75
1551.68	1552.32
1551.68	1551.99
1551.68	1551.84
1551.68	1552.08
1551.68	1551.93
1551.68	1552.53
1551.68	1552.43
1551.68	1552.61
1551.68	1551.94
1551.68	1552.34
1551.68	1552.32
1551.68	1552.65
1551.68	1552.52
1551.69	1552.62
1551.69	1552.32
1551.69	1552.35
1551.69	1552.05
1551.69	1552.42
1551.69	1552.08
1551.69	1551.95
1551.69	1552.38
1551.69	1552.53
1551.69	1552.23
1551.69	1552.2
1551.69	1552.39
1551.69	1551.64
1551.69	1552.7
1551.69	1552.21
1551.69	1552.52
1551.69	1552.38
1551.69	1553.08
1551.69	1552.38
1551.69	1551.88
1551.69	1552.39
1551.69	1552.19
1551.69	1552.56
1551.69	1552.32
1551.69	1552.78
1551.69	1552.15
1551.69	1552.15
1551.69	1552.14
1551.69	1552.25
1551.69	1552.22
1551.69	1551.85
1551.69	1552.5
1551.69	1552.36
1551.69	1551.86
1551.69	1553.07
1551.69	1552.62
1551.69	1552.08
1551.69	1552.51
1551.69	1552.36
1551.69	1551.95
1551.69	1552.59
1551.69	1552
1551.7	1552.39
1551.7	1552.14
1551.7	1552.32
1551.7	1551.73
1551.7	1552.29
1551.7	1551.83
1551.7	1552.15
1551.7	1551.52
1551.7	1552.36
1551.7	1552.47
1551.7	1552.26
1551.7	1552.21
1551.7	1552.42
1551.7	1552.36
1551.7	1552.4
1551.7	1552.12
1551.7	1552.52
1551.7	1552
1551.7	1551.86
1551.7	1552.84
1551.7	1551.79
1551.7	1552.11
1551.7	1551.95
1551.7	1552.52
1551.7	1551.69
1551.7	1551.68
1551.7	1552.31
1551.7	1552.06
1551.7	1552.72
1551.7	1552.03
1551.7	1552.2
1551.7	1552.45
1551.7	1551.89
1551.7	1551.95
1551.71	1551.75
1551.71	1552.19
1551.71	1552.04
1551.71	1552.02
1551.71	1552.13
1551.71	1552.55
1551.71	1551.91
1551.71	1552.26
1551.71	1551.8
1551.71	1552.35
1551.71	1552.3
1551.71	1552.41
1551.71	1552
1551.71	1552.4
1551.71	1551.94
1551.71	1552.53
1551.71	1551.83
1551.71	1551.74
1551.71	1552.88
1551.71	1551.97
1551.71	1551.99
1551.71	1551.83
1551.71	1552.46
1551.71	1552.18
1551.71	1552.13
1551.71	1553.04
1551.71	1551.69
1551.71	1551.95
1551.71	1552.18
1551.71	1552.3
1551.71	1551.68
1551.71	1552.37
1551.71	1551.81
1551.71	1552.94
1551.72	1551.88
1551.72	1552.03
1551.72	1552.8
1551.72	1551.88
1551.72	1552.06
1551.72	1552.56
1551.72	1552.45
1551.72	1552.05
1551.72	1552.45
1551.72	1552.16
1551.72	1552.09
1551.72	1552.04
1551.72	1551.9
1551.72	1552.14
1551.72	1552.79
1551.72	1552.07
1551.72	1552.23
1551.72	1552.36
1551.72	1552.91
1551.72	1552.6
1551.72	1552.21
1551.72	1552.22
1551.72	1552.29
1551.72	1552.5
1551.72	1552.43
1551.72	1552.19
1551.72	1551.71
1551.72	1551.88
1551.72	1552.12
1551.72	1551.83
1551.72	1552.11
1551.72	1552.58
1551.72	1552.1
1551.72	1552.04
1551.72	1552.65
1551.72	1551.89
1551.72	1552.05
1551.72	1551.75
1551.72	1552.3
1551.72	1552.35
1551.72	1551.71
1551.72	1552.19
1551.72	1552.81
1551.73	1552.26
1551.73	1552.33
1551.73	1552.44
1551.73	1552.3
1551.73	1552.3
1551.73	1551.98
1551.73	1551.97
1551.73	1551.94
1551.73	1551.91
1551.73	1553
1551.73	1552.08
1551.73	1552.21
1551.73	1552.27
1551.73	1551.92
1551.73	1552.62
1551.73	1552.37
1551.73	1552.01
1551.73	1552.37
1551.73	1552.46
1551.73	1551.93
1551.73	1552.07
1551.73	1552.48
1551.73	1551.68
1551.73	1552.05
1551.73	1552.8
1551.73	1552.59
1551.73	1552.18
1551.73	1552.37
1551.73	1553
1551.73	1552.5
1551.73	1552.38
1551.73	1552.12
1551.73	1552.34
1551.73	1552.15
1551.73	1552.65
1551.73	1551.84
1551.73	1551.98
1551.73	1552.43
1551.73	1552.35
1551.73	1552.04
1551.73	1552.14
1551.73	1552.46
1551.73	1552.05
1551.73	1552.49
1551.73	1551.85
1551.73	1552.03
1551.73	1552.21
1551.73	1552.26
1551.73	1552.33
1551.73	1552.7
1551.74	1551.96
1551.74	1552.08
1551.74	1552.39
1551.74	1551.91
1551.74	1552.14
1551.74	1552.42
1551.74	1552.17
1551.74	1552.02
1551.74	1552.32
1551.74	1551.95
1551.74	1552.11
1551.74	1552.59
1551.74	1552.39
1551.74	1552.39
1551.74	1551.74
1551.74	1552.29
1551.74	1552.4
1551.74	1551.95
1551.74	1552.03
1551.74	1551.84
1551.74	1552.6
1551.74	1552.37
1551.74	1552.48
1551.74	1552.06
1551.74	1551.86
1551.74	1552.68
1551.74	1552.44
1551.74	1552.17
1551.74	1552.61
1551.74	1552.21
1551.74	1552.52
1551.74	1552.88
1551.74	1552.43
1551.74	1552.46
1551.74	1552.38
1551.74	1552.63
1551.74	1551.89
1551.74	1552.09
1551.74	1552.94
1551.75	1552.41
1551.75	1552.34
1551.75	1552.52
1551.75	1551.94
1551.75	1552.13
1551.75	1552.04
1551.75	1551.87
1551.75	1553.13
1551.75	1552.65
1551.75	1552.43
1551.75	1552.98
1551.75	1551.87
1551.75	1552.32
1551.75	1551.84
1551.75	1552.33
1551.75	1552.25
1551.75	1552.39
1551.75	1551.89
1551.75	1552.42
1551.75	1553.06
1551.75	1552.26
1551.75	1552.02
1551.75	1552.2
1551.75	1552.49
1551.75	1552.51
1551.75	1552.07
1551.75	1552.62
1551.75	1552.32
1551.75	1551.91
1551.75	1552.07
1551.75	1552.1
1551.75	1551.9
1551.75	1552.4
1551.75	1552.87
1551.75	1552.08
1551.75	1551.72
1551.75	1551.97
1551.75	1552.06
1551.75	1552.8
1551.75	1551.75
1551.76	1551.85
1551.76	1552.17
1551.76	1552.79
1551.76	1552.49
1551.76	1552.32
1551.76	1552.07
1551.76	1552.2
1551.76	1552.34
1551.76	1552.06
1551.76	1552.26
1551.76	1552.11
1551.76	1552.27
1551.76	1552.34
1551.76	1552.01
1551.76	1552.56
1551.76	1552
1551.76	1552.01
1551.76	1552.61
1551.76	1552.51
1551.76	1552.37
1551.76	1552.2
1551.76	1552
1551.76	1552.27
1551.76	1552.03
1551.76	1551.7
1551.76	1552.58
1551.76	1552.26
1551.76	1551.96
1551.76	1552.21
1551.76	1551.65
1551.76	1552.52
1551.76	1552.82
1551.76	1552.31
1551.76	1551.98
1551.76	1552.18
1551.76	1552.09
1551.76	1552.33
1551.76	1551.59
1551.76	1552.46
1551.76	1552.01
1551.76	1551.87
1551.76	1552.02
1551.77	1552.22
1551.77	1552.25
1551.77	1552.47
1551.77	1552.31
1551.77	1552.47
1551.77	1552.7
1551.77	1552.15
1551.77	1552.26
1551.77	1552.15
1551.77	1552.22
1551.77	1552.36
1551.77	1552.06
1551.77	1551.81
1551.77	1551.94
1551.77	1551.71
1551.77	1552.25
1551.77	1552.99
1551.77	1552
1551.77	1552.19
1551.77	1552.49
1551.77	1552.05
1551.77	1551.62
1551.77	1552.36
1551.77	1552.48
1551.77	1552.41
1551.77	1551.69
1551.77	1552.43
1551.77	1552.41
1551.78	1552.45
1551.78	1552.34
1551.78	1552.27
1551.78	1552.36
1551.78	1552.08
1551.78	1552.2
1551.78	1552.2
1551.78	1552.18
1551.78	1551.87
1551.78	1552.22
1551.78	1552.34
1551.78	1552.96
1551.78	1552.02
1551.78	1552.67
1551.78	1552.5
1551.78	1552.16
1551.78	1551.81
1551.78	1552.48
1551.78	1552.04
1551.78	1552.41
1551.78	1552.03
1551.78	1552.26
1551.78	1551.81
1551.78	1551.81
[truncated: 4,003 more rows]

## Sheet: Fig5d_Lambda2
Input Parameters Inference - 4 seeds - Lambda_2
Seed wavelength (nm)	Seed wavelength - ANN predicted (nm)
1551.31	1553.12
1551.31	1553.76
1551.32	1552.67
1551.34	1553.65
1551.35	1552.81
1551.35	1552.75
1551.37	1553.46
1551.37	1552.94
1551.37	1552.86
1551.37	1552.83
1551.38	1552.32
1551.4	1552.16
1551.4	1553.28
1551.41	1552.21
1551.41	1553.11
1551.41	1553.82
1551.42	1552.57
1551.42	1552.34
1551.42	1553.03
1551.43	1553.65
1551.43	1552.72
1551.44	1552.84
1551.44	1553.21
1551.44	1553.23
1551.44	1552.75
1551.45	1553.02
1551.45	1552.9
1551.45	1553.44
1551.45	1553.58
1551.45	1552.83
1551.46	1552.18
1551.46	1552.97
1551.46	1552.11
1551.46	1552.04
1551.46	1552.83
1551.47	1552.62
1551.47	1552.73
1551.47	1553.49
1551.47	1552.1
1551.48	1552.3
1551.48	1554.16
1551.48	1553.27
1551.49	1552.83
1551.49	1552.22
1551.49	1552.64
1551.49	1552.58
1551.49	1552.76
1551.5	1552.07
1551.5	1552.59
1551.5	1553.11
1551.5	1553.22
1551.5	1553.32
1551.5	1552.08
1551.5	1552.39
1551.5	1552.97
1551.5	1552.8
1551.5	1552.63
1551.51	1552.19
1551.51	1552.69
1551.51	1553.81
1551.52	1552.79
1551.52	1552.91
1551.52	1552.8
1551.52	1552.94
1551.52	1553.16
1551.52	1553.5
1551.52	1553.2
1551.53	1553.41
1551.53	1552.54
1551.53	1553.26
1551.54	1553.05
1551.54	1552.64
1551.54	1553.03
1551.54	1552.58
1551.54	1552.8
1551.54	1552.86
1551.54	1553
1551.54	1552.8
1551.54	1552.4
1551.55	1552.66
1551.55	1552.38
1551.55	1552.36
1551.55	1553.29
1551.55	1553.6
1551.56	1552.74
1551.56	1554.08
1551.56	1552.96
1551.56	1553.19
1551.56	1553.16
1551.56	1552.69
1551.56	1552.19
1551.56	1552.77
1551.56	1552.74
1551.57	1553.3
1551.57	1552.63
1551.57	1552.77
1551.57	1553.52
1551.57	1552.69
1551.57	1552.04
1551.57	1552.38
1551.58	1553.33
1551.58	1552.13
1551.58	1552.79
1551.58	1552.34
1551.59	1552.43
1551.59	1552.76
1551.59	1552.21
1551.59	1553.54
1551.59	1552.76
1551.59	1553.61
1551.59	1553.22
1551.6	1553.38
1551.6	1553.09
1551.6	1552.84
1551.6	1552.64
1551.6	1553.25
1551.6	1553.21
1551.61	1552.35
1551.61	1552.63
1551.61	1552.82
1551.61	1552.75
1551.61	1553.21
1551.62	1553.56
1551.62	1552.82
1551.62	1552.72
1551.62	1553.13
1551.62	1552.69
1551.62	1552.89
1551.62	1553.24
1551.62	1552.54
1551.62	1552.77
1551.62	1553.09
1551.62	1553
1551.63	1552.64
1551.63	1552.41
1551.63	1553.13
1551.63	1553.04
1551.63	1553.3
1551.63	1552.87
1551.63	1553.61
1551.63	1552.04
1551.63	1552.81
1551.64	1553.39
1551.64	1552.94
1551.64	1552.57
1551.64	1552.8
1551.64	1552.25
1551.64	1552.66
1551.64	1553.26
1551.64	1552.65
1551.64	1552.64
1551.65	1553.09
1551.65	1552.75
1551.65	1552.96
1551.65	1552.89
1551.65	1552.62
1551.65	1551.91
1551.65	1552.7
1551.65	1552.79
1551.65	1553.29
1551.65	1552.29
1551.66	1553.88
1551.66	1552.63
1551.66	1553.52
1551.66	1552.39
1551.66	1553.44
1551.66	1553.01
1551.67	1552.82
1551.67	1552.83
1551.67	1552.72
1551.67	1553.07
1551.67	1552.76
1551.67	1553.24
1551.68	1553.23
1551.68	1552.36
1551.68	1552.63
1551.68	1552.6
1551.68	1552.55
1551.68	1552.72
1551.68	1553.19
1551.68	1552.3
1551.68	1553.17
1551.68	1552.63
1551.69	1552.17
1551.69	1553.19
1551.69	1552.69
1551.69	1552.19
1551.69	1552.45
1551.69	1552.61
1551.69	1552.85
1551.69	1553.35
1551.69	1552.78
1551.69	1553.08
1551.7	1552.63
1551.7	1553.27
1551.7	1552.65
1551.7	1552.61
1551.7	1552.2
1551.7	1553.18
1551.7	1552.88
1551.7	1553.44
1551.7	1553.37
1551.7	1553.5
1551.71	1552.48
1551.71	1553.64
1551.71	1552.21
1551.71	1552.3
1551.71	1552.35
1551.71	1552.8
1551.71	1552.25
1551.72	1552.05
1551.72	1553.84
1551.72	1552.65
1551.72	1552.61
1551.72	1552.53
1551.72	1553.65
1551.72	1552.26
1551.72	1552.68
1551.72	1552.77
1551.72	1552.88
1551.72	1552.79
1551.72	1553.14
1551.72	1552.39
1551.72	1552.61
1551.72	1552.52
1551.73	1552.21
1551.73	1553.12
1551.73	1552.95
1551.73	1552.08
1551.73	1552.41
1551.73	1553.48
1551.73	1553.58
1551.73	1553.09
1551.73	1553.1
1551.74	1552.52
1551.74	1552.54
1551.74	1553.07
1551.74	1553.24
1551.74	1552.49
1551.74	1552.85
1551.74	1552.18
1551.74	1553.45
1551.74	1553.27
1551.75	1553.03
1551.75	1552.11
1551.75	1553
1551.75	1553.29
1551.75	1553.14
1551.75	1552.77
1551.75	1553.23
1551.76	1552.61
1551.76	1553.03
1551.76	1553.1
1551.76	1552.9
1551.76	1552.32
1551.76	1552.22
1551.76	1552.27
1551.76	1552.68
1551.76	1552.19
1551.77	1552.95
1551.77	1553.17
1551.77	1552.89
1551.77	1552.13
1551.77	1552.63
1551.77	1552.26
1551.77	1552.58
1551.77	1552.45
1551.77	1552.45
1551.77	1552.87
1551.77	1552.64
1551.78	1552.72
1551.78	1552.48
1551.78	1553.4
1551.78	1553.73
1551.78	1553.23
1551.78	1552.88
1551.78	1552.06
1551.78	1553.11
1551.79	1552.48
1551.79	1553.3
1551.79	1552.37
1551.79	1552.22
1551.79	1553.44
1551.79	1553.2
1551.79	1553.18
1551.8	1552.87
1551.8	1552.98
1551.8	1553.14
1551.8	1553.26
1551.8	1552.58
1551.8	1552.16
1551.8	1553.22
1551.8	1552.84
1551.8	1552.27
1551.81	1553.71
1551.81	1552.94
1551.81	1554.09
1551.81	1553.52
1551.81	1553.5
1551.81	1552.7
1551.81	1552.93
1551.81	1553.55
1551.81	1552.92
1551.81	1552.59
1551.81	1553.35
1551.81	1554.16
1551.81	1553.18
1551.81	1552.15
1551.81	1553.32
1551.82	1552.32
1551.82	1551.96
1551.82	1552.67
1551.82	1552.61
1551.82	1552.52
1551.82	1553.29
1551.82	1553.23
1551.82	1553.95
1551.82	1552.37
1551.82	1553.15
1551.82	1553.37
1551.82	1552.66
1551.83	1552.28
1551.83	1552.64
1551.83	1552.86
1551.83	1553.23
1551.83	1552.17
1551.83	1552.9
1551.83	1552.57
1551.83	1552.54
1551.83	1553.26
1551.83	1553.68
1551.83	1553.27
1551.83	1553.11
1551.84	1552.52
1551.84	1553.03
1551.84	1553.15
1551.84	1553.02
1551.84	1552.45
1551.84	1553.29
1551.84	1552.41
1551.84	1553.5
1551.84	1552.88
1551.84	1553.45
1551.84	1552.43
1551.84	1552.98
1551.84	1553.1
1551.85	1553.54
1551.85	1553.49
1551.85	1552.63
1551.85	1553.23
1551.85	1553.57
1551.85	1553.4
1551.85	1552.62
1551.85	1552.75
1551.85	1553.36
1551.85	1553.29
1551.85	1552.88
1551.85	1554.12
1551.86	1552.84
1551.86	1553.21
1551.86	1552.96
1551.86	1553.78
1551.86	1554.05
1551.86	1552.9
1551.86	1552.53
1551.86	1552.25
1551.86	1552.56
1551.86	1553.52
1551.86	1552.47
1551.86	1553.18
1551.86	1552.67
1551.86	1552.71
1551.86	1553.09
1551.86	1553.28
1551.86	1553.68
1551.87	1552.22
1551.87	1553.34
1551.87	1552.18
1551.87	1552.25
1551.87	1553.11
1551.87	1552.56
1551.87	1552.72
1551.87	1552.91
1551.87	1553.75
1551.87	1551.99
1551.87	1553.35
1551.87	1552.73
1551.87	1552.5
1551.87	1552.7
1551.87	1553.13
1551.87	1552.85
1551.87	1553.3
1551.88	1552.53
1551.88	1552.15
1551.88	1553.32
1551.88	1552.3
1551.88	1552.77
1551.88	1552.29
1551.88	1552.67
1551.88	1552.81
1551.88	1553.75
1551.88	1552.57
1551.88	1552.45
1551.88	1553.43
1551.88	1552.46
1551.88	1553.27
1551.88	1552.2
1551.88	1553.91
1551.88	1552.86
1551.88	1552.56
1551.89	1552.78
1551.89	1553.06
1551.89	1552.97
1551.89	1552.68
1551.89	1552.8
1551.89	1553.03
1551.89	1552.83
1551.89	1552.75
1551.89	1553.54
1551.89	1552.16
1551.89	1552.69
1551.89	1553.27
1551.89	1552.02
1551.89	1553.15
1551.89	1553.37
1551.89	1552.43
1551.89	1553.4
1551.9	1553.02
1551.9	1553.69
1551.9	1554.47
1551.9	1553.19
1551.9	1552.82
1551.9	1553
1551.9	1552.65
1551.9	1554.33
1551.9	1553.26
1551.9	1553.24
1551.9	1552.68
1551.9	1552.87
1551.9	1552.9
1551.9	1552.96
1551.9	1553.07
1551.91	1551.99
1551.91	1552.53
1551.91	1553.17
1551.91	1553.27
1551.91	1552.93
1551.91	1552.85
1551.91	1552.76
1551.91	1553.01
1551.91	1552.85
1551.91	1553.25
1551.91	1552.92
1551.91	1552.52
1551.92	1552.41
1551.92	1553.11
1551.92	1552.28
1551.92	1553.08
1551.92	1553.48
1551.92	1553.86
1551.92	1553.65
1551.92	1552.91
1551.92	1552.67
1551.92	1552.33
1551.92	1552.84
1551.92	1553.38
1551.92	1554.13
1551.93	1552
1551.93	1552.48
1551.93	1552.17
1551.93	1552.84
1551.93	1552.97
1551.93	1554.21
1551.93	1552.4
1551.93	1552.58
1551.93	1552.38
1551.93	1553.5
1551.93	1552.56
1551.93	1553.5
1551.93	1553.69
1551.93	1553.05
1551.93	1552.54
1551.93	1553.43
1551.94	1552.08
1551.94	1552.81
1551.94	1552.65
1551.94	1552.73
1551.94	1552.66
1551.94	1552.23
1551.94	1552.24
1551.94	1552.69
1551.94	1552.14
1551.94	1552.72
1551.94	1553.03
1551.94	1553.56
1551.94	1552.67
1551.94	1553.07
1551.94	1553.12
1551.94	1552.59
1551.94	1553.59
1551.95	1553.06
1551.95	1552.42
1551.95	1552.72
1551.95	1552.45
1551.95	1552.54
1551.95	1552.9
1551.95	1552.87
1551.95	1552.5
1551.95	1552.49
1551.95	1553.24
1551.95	1553.28
1551.95	1552.61
1551.95	1553.72
1551.95	1552.81
1551.95	1552.56
1551.96	1553.36
1551.96	1552.1
1551.96	1552.35
1551.96	1552.71
1551.96	1553.64
1551.96	1552.88
1551.96	1552.38
1551.96	1552.83
1551.96	1552.44
1551.96	1552.73
1551.96	1553.06
1551.96	1553.14
1551.96	1552.64
1551.96	1552.21
1551.96	1553.27
1551.96	1552.85
1551.97	1552.47
1551.97	1552.94
1551.97	1553.34
1551.97	1553.14
1551.97	1554.04
1551.97	1552.71
1551.97	1552.55
1551.97	1553.62
1551.97	1552.69
1551.97	1553.4
1551.97	1553.35
1551.98	1552.47
1551.98	1552.97
1551.98	1553.3
1551.98	1552.74
1551.98	1553.27
1551.98	1552.86
1551.98	1552.66
1551.98	1552.28
1551.98	1553.34
1551.98	1552.21
1551.98	1552.36
1551.98	1552.48
1551.98	1553.08
1551.98	1552.62
1551.98	1552.81
1551.99	1552.27
1551.99	1553.43
1551.99	1552.72
1551.99	1552.43
1551.99	1552.97
1551.99	1553.09
1551.99	1553.12
1551.99	1552.66
1551.99	1553.14
1551.99	1552.79
1551.99	1552.81
1551.99	1553.2
1551.99	1552.29
1552	1552.51
1552	1552.64
1552	1552.94
1552	1552.07
1552	1552.4
1552	1552.73
1552	1553.28
1552	1552.83
1552	1553.72
1552	1552.88
1552	1554.04
1552	1553.16
1552	1552.35
1552	1552.6
1552	1553.87
1552	1553
1552	1553.18
1552	1553.43
1552	1552.64
1552.01	1552.7
1552.01	1552.67
1552.01	1552.39
1552.01	1553.83
1552.01	1552.74
1552.01	1552.5
1552.01	1552.06
1552.01	1553.61
1552.01	1552.18
1552.02	1552.58
1552.02	1552.34
1552.02	1552.8
1552.02	1553.09
1552.02	1554.1
1552.02	1552.81
1552.02	1552.85
1552.02	1552.88
1552.02	1552.61
1552.02	1553.27
1552.02	1552.36
1552.02	1553.05
1552.03	1552.32
1552.03	1552.73
1552.03	1553.62
1552.03	1553.48
1552.03	1553.12
1552.03	1552.36
1552.03	1552.55
1552.03	1553.71
1552.03	1553.13
1552.03	1553.28
1552.03	1553.19
1552.03	1552.86
1552.03	1552.35
1552.03	1552.56
1552.03	1552.88
1552.04	1553.59
1552.04	1553.18
1552.04	1552.6
1552.04	1552.44
1552.04	1552.77
1552.04	1553
1552.04	1552.45
1552.04	1551.96
1552.04	1552.51
1552.04	1553.18
1552.04	1552.19
1552.04	1552.92
1552.04	1551.92
1552.04	1553.28
1552.04	1553.45
1552.04	1553.04
1552.04	1552.65
1552.05	1553.04
1552.05	1553.13
1552.05	1553.39
1552.05	1552.46
1552.05	1554.04
1552.05	1552.88
1552.05	1552.97
1552.05	1552.67
1552.05	1552.61
1552.05	1552.96
1552.05	1552.54
1552.05	1552.96
1552.05	1552.94
1552.05	1552.83
1552.05	1552.87
1552.05	1553.43
1552.05	1552.62
1552.05	1553.15
1552.06	1552.06
1552.06	1553.14
1552.06	1552.7
1552.06	1552.25
1552.06	1552.73
1552.06	1553.33
1552.06	1553.1
1552.06	1552.5
1552.06	1552.59
1552.06	1553.07
1552.06	1552.88
1552.06	1552.43
1552.06	1552.6
1552.07	1551.95
1552.07	1553.59
1552.07	1552.34
1552.07	1552.74
1552.07	1552.98
1552.07	1553.21
1552.07	1553.16
1552.07	1553.33
1552.07	1552.27
1552.07	1552.16
1552.07	1552.84
1552.07	1552.36
1552.07	1553.13
1552.07	1552.42
1552.07	1553.77
1552.08	1552.31
1552.08	1551.95
1552.08	1553
1552.08	1552.99
1552.08	1552.28
1552.08	1552.67
1552.08	1552.55
1552.08	1553.31
1552.08	1552.36
1552.08	1552.51
1552.08	1552.63
1552.08	1552.9
1552.08	1552.46
1552.08	1552.62
1552.08	1552.26
1552.08	1552.99
1552.08	1552.66
1552.08	1553.18
1552.08	1552.83
1552.09	1553.78
1552.09	1553.19
1552.09	1552.2
1552.09	1552.79
1552.09	1552.14
1552.09	1552.37
1552.09	1553.53
1552.09	1552.46
1552.09	1553.01
1552.09	1553.81
1552.09	1552.82
1552.09	1552.59
1552.09	1552.77
1552.09	1552.62
1552.1	1553.08
1552.1	1553.17
1552.1	1553.35
1552.1	1553.62
1552.1	1553.79
1552.1	1553.25
1552.1	1552.88
1552.1	1553.22
1552.1	1553.39
1552.1	1552.61
1552.1	1552.92
1552.1	1553.09
1552.1	1552.81
1552.1	1552.89
1552.1	1553.28
1552.1	1553.19
1552.1	1553.09
1552.1	1553.13
1552.1	1552.02
1552.11	1553.07
1552.11	1552.91
1552.11	1552.28
1552.11	1552.63
1552.11	1553.88
1552.11	1553.44
1552.11	1552.75
1552.11	1552.33
1552.11	1552.61
1552.11	1552.24
1552.11	1552.74
1552.12	1552.65
1552.12	1552.86
1552.12	1552.75
1552.12	1552.97
1552.12	1553.13
1552.12	1553.1
1552.12	1552.7
1552.12	1553
1552.12	1553.1
1552.12	1552.41
1552.12	1552.76
1552.12	1553.08
1552.12	1553.54
1552.12	1552.15
1552.12	1553.54
1552.12	1553.17
1552.13	1553.24
1552.13	1552.68
1552.13	1552.82
1552.13	1552.77
1552.13	1553.37
1552.13	1552.32
1552.13	1552.46
1552.13	1552.67
1552.13	1552.63
1552.13	1552.19
1552.13	1552.71
1552.13	1552.49
1552.13	1552.78
1552.13	1552.18
1552.13	1553.11
1552.14	1553
1552.14	1553.47
1552.14	1553.03
1552.14	1552.5
1552.14	1552.81
1552.14	1552.58
1552.14	1552.96
1552.14	1552.66
1552.14	1553.7
1552.14	1553.27
1552.14	1554.06
1552.14	1553.33
1552.14	1552.48
1552.14	1552.5
1552.14	1553.49
1552.14	1552.72
1552.15	1553.06
1552.15	1552.1
1552.15	1553.43
1552.15	1552.35
1552.15	1552.4
1552.15	1552.52
1552.15	1552.77
1552.15	1552.81
1552.15	1552.83
1552.15	1553.56
1552.15	1552.65
1552.15	1553.39
1552.15	1552.82
1552.15	1553.13
1552.15	1553.32
1552.15	1552.93
1552.15	1552.77
1552.15	1553.22
1552.15	1553.69
1552.16	1552.24
1552.16	1552.96
1552.16	1552.61
1552.16	1552.08
1552.16	1553.1
1552.16	1552.79
1552.16	1553.03
1552.16	1553.52
1552.16	1552.47
1552.16	1552.42
1552.16	1552.81
1552.16	1552.56
1552.16	1552.84
1552.16	1553.78
1552.17	1553.59
1552.17	1552.22
1552.17	1552.67
1552.17	1553.16
1552.17	1552.72
1552.17	1552.41
1552.17	1553.25
1552.17	1552.97
1552.17	1552.95
1552.17	1552.58
1552.17	1553.61
1552.17	1552.53
1552.17	1552.87
1552.18	1552.66
1552.18	1553.47
1552.18	1554.09
1552.18	1552.83
1552.18	1552.91
1552.18	1552.77
1552.18	1553.12
1552.18	1552.61
1552.18	1552.85
1552.18	1553.27
1552.18	1552.52
1552.18	1553.23
1552.18	1552.63
1552.18	1553.41
1552.18	1553.31
1552.19	1552.85
1552.19	1554.01
1552.19	1552.12
1552.19	1553.33
1552.19	1553.31
1552.19	1553.4
1552.19	1552.77
1552.19	1553.26
1552.19	1553.78
1552.19	1552.65
1552.19	1552.34
1552.19	1553.27
1552.19	1552.42
1552.19	1552.84
1552.19	1552.74
1552.19	1553.44
1552.19	1552.48
1552.19	1551.91
1552.19	1552.38
1552.19	1552.41
1552.2	1552.4
1552.2	1552.06
1552.2	1553.02
1552.2	1552.84
1552.2	1552.79
1552.2	1552.77
1552.2	1552.2
1552.2	1552.12
1552.2	1552.5
1552.2	1553.17
1552.2	1552.37
1552.2	1553.42
1552.2	1552.68
1552.2	1553.41
1552.2	1552.92
1552.2	1552.5
1552.2	1552.4
1552.2	1552.8
1552.2	1553
1552.2	1552.45
1552.2	1553.77
1552.2	1552.72
1552.2	1553.57
1552.2	1552.87
1552.21	1552.36
1552.21	1553.49
1552.21	1552.64
1552.21	1553.11
1552.21	1553.52
1552.21	1553.49
1552.21	1553.09
1552.21	1553.35
1552.21	1552.82
1552.21	1552.3
1552.21	1552.63
1552.21	1552.74
1552.21	1552.7
1552.21	1552.46
1552.21	1552.3
1552.21	1553.08
1552.21	1552.75
1552.22	1552.47
1552.22	1552.81
1552.22	1553.3
1552.22	1553.18
1552.22	1552.89
1552.22	1552.47
1552.22	1553.64
1552.22	1553.35
1552.22	1552.66
1552.23	1553.03
1552.23	1553.64
1552.23	1552.72
1552.23	1553.63
1552.23	1552.86
1552.23	1552.51
1552.23	1553.23
1552.23	1553.15
1552.23	1552.63
1552.23	1552.46
1552.23	1552.29
1552.23	1553.9
1552.23	1553.67
1552.23	1553.24
1552.23	1553.19
1552.23	1552.55
1552.23	1552.52
1552.23	1553.34
1552.23	1552.42
1552.23	1552.59
1552.23	1553.23
1552.23	1553.19
1552.23	1552.72
1552.23	1553.44
1552.24	1552.73
1552.24	1552.91
1552.24	1552.04
1552.24	1552.38
1552.24	1552.11
1552.24	1552.48
1552.24	1552.18
1552.24	1552.61
1552.24	1552.82
1552.24	1552.47
1552.24	1552.59
1552.24	1552.54
1552.24	1552.63
1552.24	1552.66
1552.24	1552.39
1552.25	1553.06
1552.25	1552.78
1552.25	1552.41
1552.25	1552.58
1552.25	1552.85
1552.25	1552.59
1552.25	1552.25
1552.25	1553.85
1552.25	1553.75
1552.25	1552.67
1552.25	1553.61
1552.25	1552.6
1552.25	1553
1552.25	1552.41
1552.25	1553.84
1552.25	1552.59
1552.25	1552.71
1552.26	1552.36
1552.26	1553.18
1552.26	1552.66
1552.26	1553.4
1552.26	1552.37
1552.26	1552.85
1552.26	1552.06
1552.26	1553.26
1552.26	1552.55
1552.26	1553.61
1552.26	1552.99
1552.26	1553.27
1552.26	1553.45
1552.26	1552.97
1552.26	1552.56
1552.26	1553.96
1552.26	1552.14
1552.26	1553.15
1552.26	1552.72
1552.26	1552.62
1552.26	1552.89
1552.26	1553.58
1552.26	1552.84
1552.26	1552.6
1552.27	1552.74
1552.27	1552.88
1552.27	1552.18
1552.27	1552.5
1552.27	1553.26
1552.27	1553.04
1552.27	1552.65
1552.27	1552.23
1552.27	1553.57
1552.27	1552.17
1552.27	1552.57
1552.27	1552.62
1552.27	1552.66
1552.27	1553.26
1552.27	1553.68
1552.27	1552.33
1552.27	1553.09
1552.27	1552.49
1552.27	1552.69
1552.27	1552.8
1552.27	1552.51
1552.28	1552.68
1552.28	1552.57
1552.28	1552.27
1552.28	1552.62
1552.28	1552.33
1552.28	1552.7
1552.28	1553.14
1552.28	1552.88
1552.28	1552.52
1552.28	1552.75
1552.28	1553.4
1552.28	1552.72
1552.28	1552.89
1552.28	1553.53
1552.28	1552.29
1552.28	1552.96
1552.28	1553.36
1552.29	1553.32
1552.29	1552.62
1552.29	1552.2
1552.29	1552.42
1552.29	1552.42
1552.29	1552.68
1552.29	1553.37
1552.29	1552.55
1552.29	1552.56
1552.29	1552.49
1552.29	1553.72
1552.29	1553.49
1552.3	1553.6
1552.3	1553.03
1552.3	1553.01
1552.3	1552.46
1552.3	1553.06
1552.3	1552.67
1552.3	1553.11
1552.3	1552.68
1552.3	1552.32
1552.3	1552.7
1552.3	1552.6
1552.3	1552.76
1552.3	1552.91
1552.3	1552.68
1552.3	1552.74
1552.3	1552.56
1552.3	1552.25
1552.3	1552.21
1552.3	1552.61
1552.3	1552.78
1552.3	1553.79
1552.3	1552.38
1552.3	1553.17
1552.3	1552.84
1552.3	1552.44
1552.31	1552.73
1552.31	1553.1
1552.31	1552.34
1552.31	1553.26
1552.31	1552.13
1552.31	1552.04
1552.31	1552.61
1552.31	1552.92
1552.31	1552.85
1552.31	1552.55
1552.31	1552.36
1552.31	1553.21
1552.31	1552.44
1552.31	1552.89
1552.31	1552.79
1552.31	1552.64
1552.31	1552.75
1552.31	1552.51
1552.31	1552.63
1552.31	1552.24
1552.31	1552.65
1552.31	1553.35
1552.32	1553.1
1552.32	1552.27
1552.32	1552.77
1552.32	1552.53
1552.32	1553.92
1552.32	1552.87
1552.32	1552.28
1552.32	1553.06
1552.32	1552.6
1552.32	1553.11
1552.32	1552.41
1552.32	1552.65
1552.32	1552.65
1552.32	1552.61
1552.32	1552.79
1552.32	1553.58
1552.33	1553.12
1552.33	1553.06
1552.33	1552.71
1552.33	1552.9
1552.33	1553.56
1552.33	1552.89
1552.33	1552.72
1552.33	1553.27
1552.33	1553.06
1552.33	1552.16
1552.33	1552.62
1552.34	1553.46
1552.34	1552.73
1552.34	1553.03
1552.34	1553.89
1552.34	1552.82
1552.34	1552.81
1552.34	1552.18
1552.34	1552.43
1552.34	1552.78
1552.34	1552.62
1552.34	1553.82
1552.34	1553.22
1552.34	1554.05
1552.34	1552.38
1552.34	1553.11
1552.34	1553.74
1552.35	1552.96
1552.35	1552.71
1552.35	1552.77
1552.35	1553.81
1552.35	1553.68
1552.35	1553.12
1552.35	1553.03
1552.35	1552.74
1552.35	1552.89
1552.35	1552.49
1552.35	1553.67
1552.35	1553.39
1552.35	1553.53
1552.35	1552.72
1552.35	1552.89
1552.35	1552.64
1552.35	1553.1
1552.35	1553.29
1552.35	1553.52
1552.35	1553.23
1552.36	1552.11
1552.36	1552.63
1552.36	1553.19
1552.36	1552.73
1552.36	1552.89
1552.36	1552.86
1552.36	1553.08
1552.36	1552.37
1552.36	1552.77
1552.36	1552.72
1552.36	1552.47
1552.36	1552.7
1552.36	1553.99
1552.36	1552.62
1552.36	1551.96
1552.36	1552.54
1552.36	1552.65
1552.36	1553.53
1552.36	1552.12
1552.36	1552.53
1552.36	1552.57
1552.37	1552.49
1552.37	1552.56
1552.37	1552.51
1552.37	1553.51
1552.37	1552.69
1552.37	1552.81
1552.37	1553.35
1552.37	1552.94
1552.37	1553.74
1552.37	1552.65
1552.37	1552.68
1552.37	1553.58
1552.37	1553.29
1552.37	1552.69
1552.37	1551.97
1552.37	1553.04
1552.37	1553.44
1552.37	1552.77
1552.37	1552.63
1552.37	1553.25
1552.37	1553.26
1552.37	1553.34
1552.37	1552.95
1552.37	1552.42
1552.37	1552.97
1552.37	1552.66
1552.38	1553.05
1552.38	1553.8
1552.38	1553.02
1552.38	1552.64
1552.38	1553.02
1552.38	1552.8
1552.38	1552.42
1552.38	1553.16
1552.38	1552.44
1552.38	1552.88
1552.38	1553.04
1552.38	1553.34
1552.38	1552.77
1552.39	1553.03
1552.39	1553.73
1552.39	1552.73
1552.39	1554.02
1552.39	1553.02
1552.39	1552.62
1552.39	1553.29
1552.39	1553.19
1552.39	1552.54
1552.39	1553.49
1552.39	1553.34
1552.39	1552.78
1552.39	1552.36
1552.39	1552.35
1552.39	1552.8
1552.39	1552.78
1552.39	1552.82
1552.39	1553
1552.39	1552.48
1552.39	1553.06
1552.39	1553.68
1552.39	1552.79
1552.39	1553.22
1552.4	1552.73
1552.4	1554.07
1552.4	1553.03
1552.4	1552.82
1552.4	1552.01
1552.4	1553.57
1552.4	1552.93
1552.4	1553.12
1552.4	1552.01
1552.4	1553.02
1552.41	1552.94
1552.41	1552.2
1552.41	1553.26
1552.41	1553.72
1552.41	1553.14
1552.41	1553.09
1552.41	1554.22
1552.41	1552.68
1552.41	1553.35
1552.41	1552.84
1552.41	1552.91
1552.41	1553.55
1552.41	1553.02
1552.41	1552.34
1552.41	1553.04
1552.41	1552.28
1552.41	1552.82
1552.41	1552.18
1552.41	1552.89
1552.42	1552.01
1552.42	1553.64
1552.42	1552.48
1552.42	1553.66
1552.42	1552.98
1552.42	1553.38
1552.42	1551.8
1552.42	1552.61
1552.42	1553.39
1552.42	1553.57
1552.42	1552.22
1552.42	1552.98
1552.42	1553.05
1552.42	1552.27
1552.42	1552.65
1552.42	1552.19
1552.42	1552.52
1552.42	1552.77
1552.42	1554.01
1552.42	1552.25
1552.42	1551.88
1552.42	1553
1552.43	1552.6
1552.43	1553.35
1552.43	1553.49
1552.43	1553.04
1552.43	1552.63
1552.43	1553.22
1552.43	1553.05
1552.43	1552.39
1552.43	1552.86
1552.43	1553.44
1552.43	1553.81
1552.43	1553.09
1552.43	1552.43
1552.43	1552.39
1552.43	1552.95
1552.43	1552.14
1552.43	1553.41
1552.43	1552.99
1552.43	1552.88
1552.43	1552.69
1552.43	1552.77
1552.43	1553.05
1552.43	1553.26
1552.44	1552.57
1552.44	1552.3
1552.44	1552.07
1552.44	1552.57
1552.44	1553.02
1552.44	1552.16
1552.44	1552.35
1552.44	1553.37
1552.44	1553.24
1552.44	1553.18
1552.44	1553.41
1552.44	1553.06
1552.44	1553.36
1552.44	1553.03
1552.44	1552.43
1552.44	1552.7
1552.44	1553.21
1552.44	1552.71
1552.44	1552.4
1552.44	1553.96
1552.44	1553.49
1552.44	1553.64
1552.44	1552.85
1552.44	1553.17
1552.44	1553.14
1552.44	1552.74
1552.44	1553.59
1552.45	1552.84
1552.45	1552.99
1552.45	1553.61
1552.45	1552.22
1552.45	1552.48
1552.45	1552.29
1552.45	1552.61
1552.45	1552.54
1552.45	1552.99
1552.45	1552.55
1552.45	1552.96
1552.45	1552.34
1552.45	1553.61
1552.45	1552.86
1552.45	1552.6
1552.45	1553.03
1552.45	1553.45
1552.45	1552.45
1552.45	1553.84
1552.45	1552.66
1552.45	1553.51
1552.46	1552.81
1552.46	1553.38
1552.46	1552.18
1552.46	1552.77
1552.46	1553.49
1552.46	1552.52
1552.46	1553.18
1552.46	1552.45
1552.46	1553.16
1552.46	1552.47
1552.46	1552.81
1552.46	1552.2
1552.46	1552.89
1552.46	1552.79
1552.46	1552.82
1552.47	1553.02
1552.47	1552.72
1552.47	1552.44
1552.47	1553.35
1552.47	1553.01
1552.47	1552.66
1552.47	1552.09
1552.47	1552.59
1552.47	1553.02
1552.47	1552.1
1552.47	1552.61
1552.47	1552.34
1552.47	1553.37
1552.47	1552.52
1552.47	1553.35
1552.47	1553.06
1552.47	1553.95
1552.47	1552.87
1552.47	1553.06
1552.47	1553.6
1552.47	1553.41
1552.47	1552.94
1552.47	1552.35
1552.47	1553.3
1552.47	1553.27
1552.48	1553.61
1552.48	1554.48
1552.48	1552.95
1552.48	1554.17
1552.48	1553.52
1552.48	1552.74
1552.48	1552.81
1552.48	1553.17
1552.48	1553.59
1552.48	1552.97
1552.48	1554
1552.48	1553.17
1552.48	1553.33
1552.48	1553.38
1552.48	1553
1552.48	1551.99
1552.49	1552.86
1552.49	1553.18
1552.49	1552.47
1552.49	1552.45
1552.49	1552.73
1552.49	1552.15
1552.49	1552.91
1552.49	1552.46
1552.49	1552.52
1552.49	1552.61
1552.49	1552.15
1552.49	1552.53
1552.49	1552.56
1552.49	1552.26
1552.49	1553.42
1552.49	1552.71
1552.49	1552.82
1552.49	1553.72
1552.49	1552.99
1552.49	1552.92
1552.49	1552.42
1552.49	1552.8
1552.49	1552.55
1552.49	1553.29
1552.49	1552.7
1552.49	1552.78
1552.49	1553.16
1552.49	1553.99
1552.5	1553.3
1552.5	1552.95
1552.5	1552.94
1552.5	1553.06
1552.5	1552.64
1552.5	1552.85
1552.5	1552.71
1552.5	1553.23
1552.5	1553.62
1552.5	1553.16
1552.5	1552.54
1552.5	1553.53
1552.5	1552.8
1552.5	1553.47
1552.5	1553.19
1552.5	1552.17
1552.5	1552.82
1552.5	1552.93
1552.5	1553.18
1552.5	1552.78
1552.5	1553.59
1552.51	1553.07
1552.51	1553.04
1552.51	1552.47
1552.51	1552.64
1552.51	1552.19
1552.51	1553.56
1552.51	1552.83
1552.51	1552.95
1552.51	1552.65
1552.51	1552.51
1552.51	1552.48
1552.51	1553.47
1552.51	1552.36
1552.51	1552.74
1552.51	1553.41
1552.51	1553.22
1552.51	1552.75
1552.51	1553.25
1552.52	1552.15
1552.52	1552.94
1552.52	1552.18
1552.52	1552.69
1552.52	1552.88
1552.52	1553.03
1552.52	1553.57
1552.52	1553.44
1552.52	1553.52
1552.52	1552.84
1552.52	1552.58
1552.52	1552.8
1552.52	1553.39
1552.52	1553.65
1552.52	1552.73
1552.52	1552.9
1552.52	1552.69
1552.52	1552.65
1552.52	1552.94
1552.52	1553.62
1552.53	1553.31
1552.53	1553.28
1552.53	1552.98
1552.53	1552.08
1552.53	1552.57
1552.53	1553.66
1552.53	1552.35
1552.53	1552.73
1552.53	1552.56
1552.53	1553.72
1552.53	1553.49
1552.53	1552.37
1552.53	1552.38
1552.53	1553.02
1552.53	1552.58
1552.53	1553.19
1552.53	1552.72
1552.53	1553.32
1552.53	1552.82
1552.53	1553.32
1552.53	1552.64
1552.53	1552.76
1552.53	1553.29
1552.54	1552.91
1552.54	1552.7
1552.54	1552.7
1552.54	1552.71
1552.54	1553.34
1552.54	1552.4
1552.54	1552.83
1552.54	1554
1552.54	1552.81
1552.54	1553.08
1552.54	1552.48
1552.54	1552.88
1552.54	1553.81
1552.54	1553.2
1552.54	1552.63
1552.54	1553.67
1552.54	1553.39
1552.54	1552.01
1552.54	1552.53
1552.54	1553.56
1552.54	1553.14
1552.54	1553.24
1552.54	1552.13
1552.54	1553.16
1552.54	1553.3
1552.54	1553.06
1552.55	1552.67
1552.55	1552.43
1552.55	1553.67
1552.55	1553.15
1552.55	1552.59
1552.55	1553.67
1552.55	1554.51
1552.55	1552.31
1552.55	1552.64
1552.55	1552.66
1552.55	1552.45
1552.55	1552.97
1552.55	1552.34
1552.55	1553.01
1552.55	1552.83
1552.55	1552.74
1552.55	1553.54
1552.55	1552.49
1552.56	1552.7
1552.56	1552.75
1552.56	1553.5
1552.56	1552.62
1552.56	1552.72
1552.56	1553.13
1552.56	1552.51
1552.56	1552.96
1552.56	1553.17
1552.56	1552.63
1552.56	1552.74
1552.56	1552.18
1552.56	1553.06
1552.56	1552.55
1552.56	1552.05
1552.56	1552.55
1552.56	1552.54
1552.56	1552.44
1552.56	1552.88
1552.57	1553.7
1552.57	1552.86
1552.57	1553.69
1552.57	1552.93
1552.57	1553.28
1552.57	1552.43
1552.57	1552.56
1552.57	1552.65
1552.57	1552.53
1552.57	1552.6
1552.57	1552.47
1552.57	1552.45
1552.57	1552.71
1552.57	1553.45
1552.57	1553.53
1552.57	1552.39
1552.57	1552.81
1552.57	1553.19
1552.57	1553.32
1552.57	1552.86
1552.57	1552.52
1552.57	1552.41
1552.57	1552.6
1552.57	1553.6
1552.57	1553.24
1552.58	1553
1552.58	1552.58
1552.58	1553.08
1552.58	1552.61
1552.58	1553.48
1552.58	1552.17
1552.58	1553.55
1552.58	1552.73
1552.58	1553.76
1552.58	1552.79
1552.58	1553.31
1552.58	1553.55
1552.58	1552.5
1552.58	1553
1552.58	1552.94
1552.58	1552.57
1552.58	1553.39
1552.58	1552.7
1552.58	1552.47
1552.58	1553.07
1552.58	1552.55
1552.59	1553.23
1552.59	1552.5
1552.59	1552.93
1552.59	1552.82
1552.59	1553.25
1552.59	1553.64
1552.59	1552.74
1552.59	1552.89
1552.59	1552.27
1552.59	1552.97
1552.59	1552.75
1552.59	1552.61
1552.59	1553.17
1552.59	1552.97
1552.59	1553.26
1552.59	1552.53
1552.59	1552.98
1552.59	1552.94
1552.59	1553.75
1552.59	1552.79
1552.6	1552.74
1552.6	1552.89
1552.6	1552.95
1552.6	1553.21
1552.6	1552.78
1552.6	1553.14
1552.6	1552.9
1552.6	1552.87
1552.6	1552.72
1552.6	1554
1552.6	1553.05
1552.6	1552.94
1552.6	1552.98
1552.6	1552.81
1552.6	1553.19
1552.6	1552.46
1552.6	1552.27
1552.6	1553.76
1552.6	1552.3
1552.6	1553.2
1552.6	1552.42
1552.6	1552.9
1552.61	1553.58
1552.61	1552.41
1552.61	1552.87
1552.61	1552.98
1552.61	1553.17
1552.61	1552.84
1552.61	1552.76
1552.61	1554.07
1552.61	1553.29
1552.61	1552.94
1552.61	1552.79
1552.61	1552.67
1552.61	1553.37
1552.61	1552.92
1552.61	1552.24
1552.61	1552.42
1552.61	1552.39
1552.61	1552.63
1552.62	1553.06
1552.62	1553.16
1552.62	1552.56
1552.62	1553.16
1552.62	1552.92
1552.62	1552.86
1552.62	1552.65
1552.62	1552.35
1552.62	1552.64
1552.62	1553.08
1552.62	1552.56
1552.62	1553.59
1552.62	1552.5
1552.62	1553.39
1552.62	1553.83
1552.62	1552.77
1552.62	1552.87
1552.62	1553.66
1552.62	1552.75
1552.63	1552.12
1552.63	1553.28
1552.63	1553.29
1552.63	1552.33
1552.63	1552.57
1552.63	1553.17
1552.63	1552.76
1552.63	1553.57
1552.63	1553.96
1552.63	1553.12
1552.63	1552.95
1552.63	1552.94
1552.63	1552.4
1552.63	1553.33
1552.63	1553.56
1552.63	1552.18
1552.63	1552.92
1552.63	1553.16
1552.64	1552.83
1552.64	1552.82
1552.64	1553.43
1552.64	1552.56
1552.64	1552.63
1552.64	1553.91
1552.64	1551.98
1552.64	1553.43
1552.64	1552.73
1552.64	1552.71
1552.64	1552.38
1552.64	1552.47
1552.64	1552.81
1552.64	1552.5
1552.64	1552.08
1552.64	1553.49
1552.64	1552.8
1552.64	1552.41
1552.64	1553.31
1552.64	1552.59
1552.64	1553.63
1552.64	1553.28
1552.64	1553.7
1552.64	1552.62
1552.64	1553.03
1552.64	1553.09
1552.65	1552.8
1552.65	1552.81
1552.65	1552.45
1552.65	1553.38
1552.65	1552.39
1552.65	1552.74
1552.65	1552.96
1552.65	1553.13
1552.65	1552.71
1552.65	1553.13
1552.65	1552.99
1552.65	1553.22
1552.65	1553.21
1552.65	1553.17
1552.65	1553.34
1552.65	1552.8
1552.65	1553.28
1552.65	1553.46
1552.65	1552.41
1552.65	1553.51
1552.65	1553.16
1552.65	1552.79
1552.65	1553.51
1552.65	1552.89
1552.65	1553.22
1552.65	1552.91
1552.65	1553.35
1552.65	1553.17
1552.65	1553.48
1552.65	1553.82
1552.65	1552.62
1552.66	1552.66
1552.66	1553
1552.66	1552.65
1552.66	1552.76
1552.66	1552.69
1552.66	1552.73
1552.66	1553.34
1552.66	1553.36
1552.66	1553.05
1552.66	1553.44
1552.66	1552.87
1552.66	1553.36
1552.66	1552.85
1552.66	1552.74
1552.67	1552.65
1552.67	1553.82
1552.67	1552.96
1552.67	1552.9
1552.67	1552.68
1552.67	1552.85
1552.67	1552.86
1552.67	1552.31
1552.67	1554.09
1552.67	1553.24
1552.67	1553.45
1552.67	1552.24
1552.67	1553.31
1552.67	1552.72
1552.67	1553.24
1552.67	1552.84
1552.67	1552.52
1552.67	1552.86
1552.67	1552.66
1552.68	1552.72
1552.68	1553.31
1552.68	1553.38
1552.68	1552.64
1552.68	1552.58
1552.68	1553.25
1552.68	1553.04
1552.68	1554.21
1552.68	1553.02
1552.68	1553.29
1552.68	1553.38
1552.68	1553.41
1552.68	1553.29
1552.68	1552.39
1552.68	1552.77
1552.68	1552.49
1552.68	1553.11
1552.69	1552.78
1552.69	1552.59
1552.69	1553.26
1552.69	1552.73
1552.69	1552.32
1552.69	1552.65
1552.69	1552.73
1552.69	1553.7
1552.69	1552.85
1552.69	1552.64
1552.69	1552.86
1552.69	1552.93
1552.69	1552.96
1552.69	1552.87
1552.69	1553.18
1552.69	1553.56
1552.69	1552.86
1552.69	1552.41
1552.69	1553.74
1552.69	1553.43
1552.7	1552.83
1552.7	1553.49
1552.7	1553.14
1552.7	1552.42
1552.7	1552.63
1552.7	1553.38
1552.7	1553.01
1552.7	1552.71
1552.7	1553.63
1552.7	1553.14
1552.7	1552.82
1552.7	1553.52
1552.7	1553.29
1552.7	1553.05
1552.7	1553.23
1552.7	1552.8
1552.7	1552.47
1552.7	1552.37
1552.71	1552.89
1552.71	1553.35
1552.71	1553.27
1552.71	1552.57
1552.71	1553.14
1552.71	1552.78
1552.71	1553.14
1552.71	1552.89
1552.71	1553.29
1552.71	1553.08
1552.71	1552.75
1552.71	1553.06
1552.71	1553.16
1552.71	1552.64
1552.71	1553.39
1552.71	1552.3
1552.71	1552.86
1552.71	1552.43
1552.71	1552.72
1552.71	1552.69
1552.72	1553.01
1552.72	1553
1552.72	1552.85
1552.72	1552.41
1552.72	1552.54
1552.72	1552.8
1552.72	1553.16
1552.72	1553.04
1552.72	1553.5
1552.72	1552.71
1552.72	1553.34
1552.72	1553.26
1552.72	1553.4
1552.72	1552.28
1552.72	1552.57
1552.72	1554
1552.72	1552.99
1552.72	1553.32
1552.72	1552.64
1552.72	1553.27
1552.72	1552.46
1552.72	1552.41
1552.72	1552.8
1552.72	1553.08
1552.72	1554.25
1552.73	1553.37
1552.73	1552.74
1552.73	1553.05
1552.73	1553.06
1552.73	1552.91
1552.73	1553.04
1552.73	1553.1
1552.73	1553.15
1552.73	1552.72
1552.73	1552.33
1552.73	1553.16
1552.73	1553.46
1552.73	1552.75
1552.73	1553.45
1552.73	1552.56
1552.73	1553.37
1552.73	1552.98
1552.73	1552.64
1552.73	1552.31
1552.73	1553.05
1552.73	1552.55
1552.73	1553.94
1552.73	1552.29
1552.73	1553.2
1552.73	1552.62
1552.73	1552.97
1552.74	1552.84
1552.74	1553.8
1552.74	1552.79
1552.74	1552.56
1552.74	1553.24
1552.74	1552.6
1552.74	1552.78
1552.74	1552.92
1552.74	1553.4
1552.74	1552.84
1552.74	1553.13
1552.74	1552.97
1552.74	1553.24
1552.74	1553.2
1552.74	1552.82
1552.74	1553.63
1552.74	1552.93
1552.74	1553.63
1552.74	1552.68
1552.74	1553.09
1552.74	1553.39
1552.74	1553.22
1552.74	1552.87
1552.74	1553.42
1552.74	1552.93
1552.74	1552.57
1552.74	1553.55
1552.74	1553.61
1552.74	1552.82
1552.75	1553.32
1552.75	1552.79
1552.75	1552.66
1552.75	1552.9
1552.75	1553.01
1552.75	1552.46
1552.75	1554.44
[truncated: 4,003 more rows]

## Sheet: Fig5d_Lambda3
Input Parameters Inference - 4 seeds - Lambda_3
Seed wavelength (nm)	Seed wavelength - ANN predicted (nm)
1551.45	1553.8
1551.49	1553.27
1551.5	1552.59
1551.52	1553.42
1551.57	1553.83
1551.57	1554.12
1551.64	1554.18
1551.64	1554.82
1551.68	1554.17
1551.7	1554.38
1551.7	1553.29
1551.71	1553.41
1551.73	1553.59
1551.74	1553.7
1551.77	1553
1551.79	1553.13
1551.8	1553.89
1551.8	1552.78
1551.81	1552.69
1551.81	1553.67
1551.84	1553.14
1551.84	1553.15
1551.86	1554.27
1551.87	1554.53
1551.87	1553.08
1551.87	1552.75
1551.88	1553.37
1551.88	1553.85
1551.9	1552.91
1551.9	1553.27
1551.9	1553.18
1551.91	1553.53
1551.92	1552.64
1551.92	1552.98
1551.92	1553.45
1551.92	1554
1551.93	1554.24
1551.93	1553.32
1551.95	1554.53
1551.95	1553.61
1551.95	1553.3
1551.96	1553.45
1551.96	1553.07
1551.97	1552.98
1551.97	1553
1551.98	1553.74
1551.99	1553.92
1551.99	1552.4
1552	1552.76
1552.01	1553.77
1552.01	1553.38
1552.01	1553.03
1552.02	1553.01
1552.02	1553.51
1552.03	1552.83
1552.03	1553.06
1552.03	1553.68
1552.04	1552.39
1552.04	1553.86
1552.05	1554.02
1552.05	1553.45
1552.06	1553.02
1552.06	1552.89
1552.07	1553.2
1552.07	1552.86
1552.08	1554.02
1552.08	1553.48
1552.08	1553.57
1552.08	1553.25
1552.09	1552.6
1552.09	1553.64
1552.09	1554.16
1552.1	1553.9
1552.1	1553.47
1552.1	1552.68
1552.1	1554.64
1552.1	1553.3
1552.11	1553.12
1552.11	1553.63
1552.12	1553.51
1552.13	1552.9
1552.13	1552.83
1552.13	1553.78
1552.13	1553.88
1552.13	1552.31
1552.13	1552.94
1552.14	1552.82
1552.14	1553.61
1552.14	1553.13
1552.14	1553.53
1552.14	1552.48
1552.14	1552.96
1552.15	1554.12
1552.15	1554.08
1552.16	1553.97
1552.16	1553.89
1552.16	1553.65
1552.16	1553.57
1552.16	1552.85
1552.16	1553.39
1552.17	1552.99
1552.17	1553.63
1552.17	1553.25
1552.17	1553.36
1552.17	1554.11
1552.18	1553.02
1552.18	1553.55
1552.18	1552.88
1552.18	1553.58
1552.18	1552.87
1552.18	1552.63
1552.19	1553.73
1552.19	1552.66
1552.19	1553.68
1552.19	1553.12
1552.19	1553.31
1552.2	1554.36
1552.21	1553.48
1552.21	1552.73
1552.21	1553.52
1552.22	1553.19
1552.22	1553.53
1552.22	1554.4
1552.22	1554.17
1552.23	1553.57
1552.23	1553.92
1552.23	1553.84
1552.24	1554.33
1552.24	1552.97
1552.24	1554.11
1552.24	1553.12
1552.25	1553.93
1552.25	1553.71
1552.25	1553.26
1552.25	1554.39
1552.26	1553.37
1552.26	1553.16
1552.27	1552.94
1552.27	1553.35
1552.27	1553.35
1552.28	1553.93
1552.28	1554.03
1552.28	1553.51
1552.28	1552.62
1552.29	1553.1
1552.29	1552.7
1552.3	1553.3
1552.3	1553.87
1552.31	1553.32
1552.31	1553.63
1552.31	1554.47
1552.31	1553.7
1552.31	1553.4
1552.31	1553.97
1552.32	1553.28
1552.32	1554.17
1552.33	1553.33
1552.33	1553.02
1552.33	1552.75
1552.33	1553.29
1552.33	1553.79
1552.33	1553.25
1552.33	1553.88
1552.33	1553.14
1552.34	1553.36
1552.34	1553.26
1552.34	1554.43
1552.34	1553.5
1552.34	1553.43
1552.35	1553.99
1552.35	1553.96
1552.35	1553.06
1552.35	1552.75
1552.35	1553.89
1552.35	1553.44
1552.35	1553.46
1552.35	1552.58
1552.36	1554.39
1552.36	1554.13
1552.37	1553.34
1552.37	1553.73
1552.37	1553.74
1552.37	1552.92
1552.37	1552.7
1552.37	1552.98
1552.37	1553.58
1552.38	1553.68
1552.38	1553.27
1552.38	1553.71
1552.38	1553.65
1552.38	1553.36
1552.38	1552.96
1552.38	1552.86
1552.39	1553.43
1552.39	1552.61
1552.39	1553.71
1552.4	1553.22
1552.4	1553.07
1552.4	1553.54
1552.4	1553.6
1552.4	1553.08
1552.4	1553.1
1552.4	1553.9
1552.4	1552.85
1552.4	1554.3
1552.4	1553.74
1552.4	1553.9
1552.4	1553.22
1552.41	1553.84
1552.41	1553.55
1552.41	1552.76
1552.41	1553.57
1552.41	1553.29
1552.41	1554.45
1552.41	1554.01
1552.41	1552.47
1552.42	1553.28
1552.42	1553.42
1552.42	1552.91
1552.42	1552.45
1552.42	1553.85
1552.42	1553.51
1552.43	1553.91
1552.43	1553.32
1552.43	1553.97
1552.43	1552.78
1552.43	1553.25
1552.44	1553.58
1552.44	1553.62
1552.44	1553.16
1552.44	1552.77
1552.45	1553.97
1552.45	1553.62
1552.45	1553.63
1552.45	1553.8
1552.45	1553.01
1552.45	1554.58
1552.46	1554.05
1552.46	1554.64
1552.46	1553.85
1552.46	1553.13
1552.47	1553.52
1552.47	1553.77
1552.47	1553.73
1552.47	1553.15
1552.47	1553.04
1552.47	1553.89
1552.47	1553.12
1552.47	1554.37
1552.48	1553.31
1552.48	1553.97
1552.49	1553.76
1552.49	1554.2
1552.49	1553.26
1552.49	1553
1552.49	1553.37
1552.49	1554.38
1552.5	1553.01
1552.5	1553.46
1552.5	1553.77
1552.5	1553.5
1552.5	1553.52
1552.5	1553.75
1552.5	1553.88
1552.51	1552.81
1552.51	1553.55
1552.51	1552.57
1552.51	1552.78
1552.51	1552.9
1552.51	1553.69
1552.51	1553.82
1552.52	1552.66
1552.52	1553.2
1552.52	1553.23
1552.52	1553.29
1552.53	1553.74
1552.53	1554.44
1552.53	1554.2
1552.53	1553.77
1552.54	1553.34
1552.54	1553.32
1552.54	1553.96
1552.54	1553.98
1552.54	1554.18
1552.54	1553.25
1552.54	1552.73
1552.54	1554.15
1552.54	1553.57
1552.54	1553
1552.55	1553.56
1552.55	1553.49
1552.55	1554.61
1552.56	1553.91
1552.56	1552.75
1552.56	1553.2
1552.57	1553.89
1552.57	1553.59
1552.57	1553.46
1552.57	1552.53
1552.57	1553.39
1552.57	1553.15
1552.57	1554.06
1552.57	1553.49
1552.57	1552.65
1552.57	1553.89
1552.57	1554.07
1552.57	1553.92
1552.58	1553.92
1552.58	1554.15
1552.58	1553.86
1552.58	1553.56
1552.58	1554.09
1552.58	1553.58
1552.58	1553.94
1552.58	1553.25
1552.58	1553.83
1552.59	1553.2
1552.59	1553.24
1552.59	1553
1552.59	1553.8
1552.59	1553.88
1552.59	1553.28
1552.59	1553.85
1552.59	1553.95
1552.6	1554.63
1552.6	1553.73
1552.6	1553.03
1552.6	1553.67
1552.6	1552.65
1552.6	1552.63
1552.6	1553.54
1552.6	1553.89
1552.6	1553.03
1552.6	1554.61
1552.6	1554.63
1552.61	1554.16
1552.61	1553.89
1552.61	1553.8
1552.61	1552.94
1552.61	1553.32
1552.62	1552.96
1552.62	1554.27
1552.62	1552.96
1552.62	1552.71
1552.62	1552.55
1552.63	1553.52
1552.63	1553.35
1552.63	1553.19
1552.63	1553.82
1552.63	1553.32
1552.63	1554.18
1552.63	1553.32
1552.64	1552.59
1552.64	1552.77
1552.64	1553.58
1552.64	1552.67
1552.64	1552.85
1552.64	1554.23
1552.65	1552.84
1552.65	1553.85
1552.65	1553.82
1552.65	1553.32
1552.65	1553.62
1552.65	1553.06
1552.65	1552.75
1552.65	1553.62
1552.65	1553.79
1552.66	1553.05
1552.66	1553.49
1552.66	1553.89
1552.66	1554.59
1552.66	1553.02
1552.66	1553.69
1552.66	1553.83
1552.66	1553.09
1552.66	1552.85
1552.66	1553.08
1552.66	1552.55
1552.66	1553.57
1552.66	1554.48
1552.66	1553.55
1552.67	1553.52
1552.67	1553.27
1552.67	1554.12
1552.67	1553.61
1552.67	1553.97
1552.68	1554.02
1552.68	1553.82
1552.68	1554.36
1552.68	1553.13
1552.68	1552.6
1552.68	1553.55
1552.68	1553.4
1552.68	1553.06
1552.68	1552.93
1552.68	1554.16
1552.68	1553.13
1552.69	1553.92
1552.69	1553.9
1552.69	1553.18
1552.69	1553.58
1552.69	1553.79
1552.69	1554.29
1552.7	1553.53
1552.7	1553.26
1552.7	1553.37
1552.7	1553.65
1552.7	1553.11
1552.7	1553.92
1552.71	1553.53
1552.71	1553.22
1552.71	1553.99
1552.71	1553.25
1552.71	1553.07
1552.71	1553.51
1552.71	1553.24
1552.71	1553.78
1552.71	1553.27
1552.71	1553.46
1552.72	1554.12
1552.72	1553.61
1552.72	1554.09
1552.72	1553.62
1552.72	1553.85
1552.73	1553.9
1552.73	1552.96
1552.73	1553.79
1552.73	1553.81
1552.73	1553.02
1552.73	1552.66
1552.74	1553.25
1552.74	1553.41
1552.74	1553.98
1552.74	1553.31
1552.75	1553.34
1552.75	1553.62
1552.75	1554.12
1552.75	1553.55
1552.75	1553.15
1552.76	1554.19
1552.76	1552.87
1552.76	1554.26
1552.76	1553.5
1552.76	1552.87
1552.76	1553.33
1552.76	1554.57
1552.76	1554.08
1552.76	1554.03
1552.76	1553.58
1552.76	1553.11
1552.76	1553.75
1552.76	1553.27
1552.76	1554.38
1552.76	1553.25
1552.76	1553.77
1552.77	1553.47
1552.77	1553.59
1552.77	1552.72
1552.77	1553.71
1552.78	1553.97
1552.78	1553.3
1552.78	1554.52
1552.78	1554.1
1552.78	1553.18
1552.78	1553.28
1552.78	1553.58
1552.78	1553.07
1552.79	1552.98
1552.79	1553.65
1552.79	1554.45
1552.79	1554.22
1552.79	1553.63
1552.79	1554.01
1552.8	1554.05
1552.8	1553.29
1552.8	1553.2
1552.8	1553.93
1552.8	1554.05
1552.8	1554.02
1552.8	1554.03
1552.8	1553.97
1552.81	1553.15
1552.81	1553
1552.81	1553.18
1552.81	1553.26
1552.81	1553.54
1552.81	1553.49
1552.81	1553.35
1552.81	1552.68
1552.82	1552.85
1552.82	1553.46
1552.82	1553.98
1552.82	1552.55
1552.82	1553.27
1552.82	1553.73
1552.82	1554
1552.82	1552.97
1552.82	1553.7
1552.82	1553.5
1552.82	1553.98
1552.82	1553.03
1552.82	1554.24
1552.82	1554.05
1552.82	1554.01
1552.82	1554.27
1552.83	1553.93
1552.83	1553.04
1552.83	1552.79
1552.83	1553.34
1552.83	1553.71
1552.83	1553.52
1552.83	1553.67
1552.83	1553.13
1552.83	1553.64
1552.83	1552.65
1552.83	1553.14
1552.83	1552.76
1552.84	1553.63
1552.84	1553.98
1552.84	1554.85
1552.84	1554
1552.84	1553.77
1552.85	1553.88
1552.85	1553.79
1552.85	1553.83
1552.85	1552.98
1552.85	1553.24
1552.85	1553.46
1552.86	1554.29
1552.86	1552.9
1552.86	1553.59
1552.86	1553.52
1552.86	1553.57
1552.86	1553.93
1552.86	1553.64
1552.86	1554.08
1552.86	1554.06
1552.86	1553.39
1552.86	1554.07
1552.86	1554.09
1552.87	1553.46
1552.87	1554.29
1552.87	1553.52
1552.87	1553.93
1552.87	1553.58
1552.87	1553.38
1552.88	1553.96
1552.88	1553.7
1552.88	1552.3
1552.88	1553.03
1552.88	1553.7
1552.88	1554.07
1552.88	1554.75
1552.89	1553.63
1552.89	1553.45
1552.89	1554.14
1552.89	1553.98
1552.89	1553.68
1552.89	1553.62
1552.89	1553.78
1552.89	1553.14
1552.89	1553.64
1552.89	1553.52
1552.89	1553.74
1552.89	1553.83
1552.89	1553.58
1552.89	1553.55
1552.9	1554.48
1552.9	1553.25
1552.9	1553.48
1552.9	1553.17
1552.9	1553.17
1552.9	1554.28
1552.9	1553.28
1552.91	1554.15
1552.91	1552.76
1552.91	1552.9
1552.91	1554.03
1552.91	1553.07
1552.91	1554.22
1552.91	1554.08
1552.91	1552.98
1552.91	1553.68
1552.91	1554.27
1552.91	1553.76
1552.91	1553.32
1552.91	1553.84
1552.92	1553.84
1552.92	1554.58
1552.92	1553.42
1552.92	1553.6
1552.92	1554.31
1552.92	1553.81
1552.92	1554.47
1552.92	1553.58
1552.92	1553.89
1552.92	1553.54
1552.92	1553.92
1552.92	1554.14
1552.92	1553.73
1552.92	1553.33
1552.92	1554.18
1552.92	1553.15
1552.93	1553.51
1552.93	1553.39
1552.93	1553.95
1552.93	1553.88
1552.93	1553
1552.93	1553.27
1552.93	1553.85
1552.93	1553.85
1552.93	1552.75
1552.93	1554.12
1552.94	1553.81
1552.94	1554.17
1552.94	1553.52
1552.94	1553.04
1552.94	1553.47
1552.94	1553.91
1552.94	1553.56
1552.94	1554.24
1552.94	1553.8
1552.94	1553.89
1552.95	1552.67
1552.95	1553.1
1552.95	1553.1
1552.95	1553.11
1552.95	1553.82
1552.95	1553.29
1552.95	1553.73
1552.95	1553.48
1552.95	1553.89
1552.95	1553.57
1552.96	1553.81
1552.96	1554.4
1552.96	1554.44
1552.96	1553.92
1552.96	1553.82
1552.96	1553.13
1552.96	1554.01
1552.96	1553.69
1552.96	1553.91
1552.97	1553.38
1552.97	1553.16
1552.97	1553.57
1552.97	1554.17
1552.97	1553.65
1552.97	1553.19
1552.97	1553.36
1552.97	1553.49
1552.98	1553.53
1552.98	1553.53
1552.98	1553.52
1552.98	1553.57
1552.98	1553.48
1552.98	1553.92
1552.98	1553.67
1552.98	1553.41
1552.98	1554.01
1552.99	1553.7
1552.99	1553.72
1552.99	1553.66
1552.99	1554.57
1552.99	1554.53
1552.99	1553.97
1552.99	1554.74
1552.99	1553.91
1552.99	1554.18
1552.99	1553.91
1552.99	1552.29
1552.99	1553.41
1553	1553.35
1553	1553.21
1553	1553.19
1553	1554.17
1553	1554.41
1553	1552.75
1553	1553.21
1553	1553.31
1553	1552.87
1553	1554.09
1553	1553.83
1553	1552.96
1553	1553.52
1553	1553.6
1553	1554.52
1553	1553.4
1553	1554.16
1553	1553.66
1553.01	1553.99
1553.01	1554.17
1553.01	1554.05
1553.01	1553.54
1553.01	1554.26
1553.01	1553.69
1553.02	1553.36
1553.02	1554
1553.02	1553.83
1553.02	1553.63
1553.02	1553.49
1553.02	1553.19
1553.02	1553.12
1553.02	1553.09
1553.02	1553.96
1553.02	1553.55
1553.02	1553.4
1553.02	1553.98
1553.02	1553.66
1553.02	1554.11
1553.02	1553.63
1553.02	1553.47
1553.02	1553.94
1553.02	1553.65
1553.03	1554.59
1553.03	1552.75
1553.03	1553.97
1553.03	1553.26
1553.03	1553.33
1553.03	1553.6
1553.03	1553.58
1553.03	1553.69
1553.03	1553.68
1553.03	1553.39
1553.03	1553.59
1553.03	1553.31
1553.03	1553.69
1553.04	1553.88
1553.04	1553.98
1553.04	1552.86
1553.04	1553.26
1553.04	1553.63
1553.04	1554.45
1553.04	1553.34
1553.04	1553.71
1553.04	1553.5
1553.04	1554.38
1553.04	1553.32
1553.05	1553.94
1553.05	1553.55
1553.05	1554.03
1553.05	1553.13
1553.05	1553.73
1553.05	1553.49
1553.05	1553.89
1553.05	1553.88
1553.06	1553.95
1553.06	1553.62
1553.06	1553.09
1553.06	1553.22
1553.06	1554.26
1553.07	1553.37
1553.07	1553.98
1553.07	1553.87
1553.07	1554.58
1553.07	1554
1553.07	1553.21
1553.07	1553.15
1553.07	1553.51
1553.07	1553.58
1553.07	1553.27
1553.08	1553.59
1553.08	1553.71
1553.08	1554.19
1553.08	1552.74
1553.08	1553.85
1553.08	1554.17
1553.08	1554.4
1553.08	1554.04
1553.08	1553.74
1553.08	1553.64
1553.09	1553.97
1553.09	1553.93
1553.09	1553.47
1553.09	1553.9
1553.09	1553.55
1553.09	1553.69
1553.09	1553.57
1553.09	1553.47
1553.09	1553.39
1553.09	1554.24
1553.09	1554.16
1553.09	1553.92
1553.1	1554.21
1553.1	1553.7
1553.1	1553.24
1553.1	1553.26
1553.1	1554.12
1553.1	1553.45
1553.1	1553.94
1553.1	1553.55
1553.1	1554.39
1553.1	1554.32
1553.1	1553.35
1553.1	1553.66
1553.1	1554.16
1553.11	1553.93
1553.11	1553.21
1553.11	1553
1553.11	1553.8
1553.11	1553.85
1553.11	1553.87
1553.11	1553.44
1553.11	1552.88
1553.11	1553.66
1553.11	1553.9
1553.11	1553.3
1553.11	1552.7
1553.11	1554.12
1553.11	1553.65
1553.11	1553.6
1553.11	1554.06
1553.11	1553.29
1553.12	1553.32
1553.12	1554.53
1553.12	1553.86
1553.12	1553.95
1553.12	1553.46
1553.12	1553.74
1553.12	1553.56
1553.12	1553.84
1553.12	1553.88
1553.12	1553.99
1553.12	1553.82
1553.12	1552.92
1553.12	1554.04
1553.12	1553.84
1553.12	1553.76
1553.13	1553.69
1553.13	1553.97
1553.13	1554.01
1553.13	1554.38
1553.13	1553.37
1553.13	1553.89
1553.13	1552.37
1553.13	1553.28
1553.13	1554.42
1553.13	1553.59
1553.13	1554.41
1553.13	1553.31
1553.13	1553.65
1553.13	1553.64
1553.13	1554.12
1553.14	1553.93
1553.14	1553.92
1553.14	1554.01
1553.14	1554.42
1553.14	1553.96
1553.14	1552.77
1553.14	1553.83
1553.14	1553.85
1553.14	1553.31
1553.14	1553.86
1553.14	1553.24
1553.15	1554.53
1553.15	1553.35
1553.15	1553.02
1553.15	1552.88
1553.15	1553.11
1553.15	1553.79
1553.15	1552.51
1553.15	1553.66
1553.15	1553.54
1553.15	1554.42
1553.15	1552.64
1553.15	1553.56
1553.15	1554
1553.16	1553.98
1553.16	1554.05
1553.16	1554.12
1553.16	1554.23
1553.16	1554.1
1553.16	1554.29
1553.16	1554.72
1553.16	1553.45
1553.16	1553.92
1553.16	1553.51
1553.16	1553.69
1553.16	1554.3
1553.16	1553.27
1553.16	1554.05
1553.16	1554.16
1553.16	1554.26
1553.16	1554.6
1553.16	1554.04
1553.16	1554.05
1553.17	1553.79
1553.17	1553.7
1553.17	1553.61
1553.17	1553.49
1553.17	1553.27
1553.17	1554.26
1553.17	1554.62
1553.18	1554.12
1553.18	1553.85
1553.18	1554.28
1553.18	1554.24
1553.18	1553.72
1553.18	1552.97
1553.18	1554.03
1553.19	1554.74
1553.19	1553.63
1553.19	1553.7
1553.19	1554.2
1553.19	1553.68
1553.19	1554.12
1553.19	1554.22
1553.19	1554.77
1553.19	1554.11
1553.19	1554.02
1553.19	1553.37
1553.19	1553.4
1553.19	1554
1553.19	1553.16
1553.19	1554.5
1553.2	1554.48
1553.2	1553.41
1553.2	1553.07
1553.2	1553.91
1553.2	1554.05
1553.2	1553.24
1553.2	1553.76
1553.2	1553.55
1553.2	1554.16
1553.2	1554.11
1553.2	1553.28
1553.2	1553.9
1553.21	1554.03
1553.21	1553.19
1553.21	1554.17
1553.21	1553.5
1553.21	1554.23
1553.21	1553.34
1553.21	1553.86
1553.21	1554.31
1553.21	1552.92
1553.21	1553.87
1553.21	1554.18
1553.21	1554.14
1553.21	1553.74
1553.21	1553.44
1553.22	1554.11
1553.22	1553.53
1553.22	1553.57
1553.22	1553.85
1553.22	1553.8
1553.22	1553.26
1553.22	1554.4
1553.22	1553.35
1553.22	1554.23
1553.22	1553.83
1553.22	1554.13
1553.23	1553.34
1553.23	1553.66
1553.23	1553.24
1553.23	1553.58
1553.23	1553.14
1553.23	1554.1
1553.23	1553.97
1553.23	1553.76
1553.23	1553.62
1553.23	1553.49
1553.23	1553.97
1553.23	1553.52
1553.23	1553.49
1553.24	1554
1553.24	1553.91
1553.24	1553.32
1553.24	1553.98
1553.24	1553.77
1553.24	1552.97
1553.24	1554.22
1553.24	1554.05
1553.24	1554.1
1553.24	1553.17
1553.24	1554.87
1553.24	1554.3
1553.25	1553.85
1553.25	1553.97
1553.25	1553.26
1553.25	1554.22
1553.25	1552.94
1553.25	1553.99
1553.25	1553.02
1553.25	1553.5
1553.25	1554.14
1553.25	1554.52
1553.25	1554.6
1553.26	1554.04
1553.26	1553.3
1553.26	1553.08
1553.26	1553.34
1553.26	1553.35
1553.26	1554.06
1553.26	1553.39
1553.26	1554.46
1553.26	1553.38
1553.26	1553.87
1553.27	1553.65
1553.27	1553.91
1553.27	1554.45
1553.27	1554.84
1553.27	1553.17
1553.27	1554.33
1553.27	1554.27
1553.27	1553.86
1553.27	1553.45
1553.27	1553.29
1553.27	1554.09
1553.27	1553.69
1553.27	1553.54
1553.27	1554.14
1553.27	1553.34
1553.28	1554.35
1553.28	1553.93
1553.28	1553.37
1553.28	1553.58
1553.28	1554.25
1553.28	1553.96
1553.28	1553.54
1553.28	1553.88
1553.28	1553.9
1553.28	1554.27
1553.28	1553.07
1553.29	1553.67
1553.29	1553.78
1553.29	1553.69
1553.29	1554.04
1553.29	1554.23
1553.29	1553.93
1553.29	1553.38
1553.29	1554.15
1553.29	1553.49
1553.29	1553.93
1553.29	1553.93
1553.29	1553.53
1553.29	1553.35
1553.29	1553.22
1553.3	1553.97
1553.3	1553.33
1553.3	1553.97
1553.3	1553.22
1553.3	1553.35
1553.3	1554.12
1553.3	1553.91
1553.3	1554.26
1553.3	1553.43
1553.3	1554.5
1553.3	1553.16
1553.3	1553.75
1553.3	1553.81
1553.3	1554.9
1553.3	1553.21
1553.3	1553.57
1553.3	1553.86
1553.3	1553.82
1553.3	1554.38
1553.31	1553.99
1553.31	1553.29
1553.31	1553.52
1553.31	1553.71
1553.31	1553.99
1553.31	1554.14
1553.31	1554.13
1553.31	1554.18
1553.31	1553.56
1553.31	1553.53
1553.31	1554.41
1553.31	1553.69
1553.31	1553.17
1553.31	1554.03
1553.31	1554.53
1553.32	1553.8
1553.32	1553.28
1553.32	1554.16
1553.32	1553.72
1553.32	1553.89
1553.32	1553.65
1553.32	1553.87
1553.32	1554.3
1553.32	1554.02
1553.32	1553.18
1553.32	1553.49
1553.33	1554.26
1553.33	1553.63
1553.33	1553.93
1553.33	1553.84
1553.33	1554.27
1553.33	1553.95
1553.33	1553.66
1553.33	1553.95
1553.33	1554.25
1553.33	1553.63
1553.33	1553.51
1553.33	1553.84
1553.33	1553.83
1553.33	1553.31
1553.33	1554.57
1553.33	1553.73
1553.33	1553.15
1553.33	1554.06
1553.33	1554.16
1553.34	1554.21
1553.34	1554.17
1553.34	1554.15
1553.34	1553.22
1553.34	1554.28
1553.34	1554
1553.34	1553.87
1553.34	1554.24
1553.34	1553.4
1553.34	1554.09
1553.34	1553.65
1553.34	1553.23
1553.34	1554.98
1553.34	1553.48
1553.34	1554.61
1553.34	1554.05
1553.34	1554.39
1553.34	1553.58
1553.34	1554.28
1553.35	1553.73
1553.35	1554.12
1553.35	1553.53
1553.35	1553.84
1553.35	1553.81
1553.35	1554.21
1553.35	1553.44
1553.35	1553.26
1553.35	1553.91
1553.35	1553.84
1553.35	1554.23
1553.35	1554.75
1553.36	1553.8
1553.36	1554.08
1553.36	1554.19
1553.36	1553.93
1553.36	1554.22
1553.36	1553.67
1553.36	1553.73
1553.36	1554.39
1553.36	1554.03
1553.36	1553.97
1553.36	1554.61
1553.36	1553.75
1553.36	1554.01
1553.36	1553.98
1553.37	1554.24
1553.37	1553.75
1553.37	1554.85
1553.37	1553.72
1553.37	1554.06
1553.37	1553.91
1553.37	1554.02
1553.37	1553.47
1553.37	1554.21
1553.37	1554.04
1553.37	1553.26
1553.37	1554.13
1553.37	1553.33
1553.37	1554.18
1553.37	1554.32
1553.38	1553.93
1553.38	1553.33
1553.38	1554.36
1553.38	1554.08
1553.38	1553.27
1553.38	1553.81
1553.38	1552.9
1553.38	1553.77
1553.38	1553.48
1553.38	1554.29
1553.38	1553.65
1553.38	1553.62
1553.38	1554.16
1553.39	1553.59
1553.39	1553.4
1553.39	1553.79
1553.39	1554.11
1553.39	1553.94
1553.39	1554.05
1553.39	1553.22
1553.39	1554.49
1553.39	1553.63
1553.39	1554.49
1553.39	1553.43
1553.39	1554.47
1553.39	1554.44
1553.39	1554.24
1553.39	1552.99
1553.39	1554.16
1553.4	1554.11
1553.4	1553.96
1553.4	1553.62
1553.4	1553.83
1553.4	1553.69
1553.4	1554.5
1553.4	1553.82
1553.4	1554.39
1553.4	1553.92
1553.4	1553.75
1553.4	1554.21
1553.4	1554.38
1553.4	1553.85
1553.4	1553.88
1553.4	1553.79
1553.4	1553.43
1553.4	1554.01
1553.41	1553.61
1553.41	1553.93
1553.41	1553.67
1553.41	1553.73
1553.41	1553.83
1553.41	1553.54
1553.41	1553.15
1553.41	1553.4
1553.41	1554.27
1553.41	1553.06
1553.41	1554.01
1553.41	1553.98
1553.41	1554.43
1553.41	1553.99
1553.41	1553.8
1553.41	1554.49
1553.41	1552.82
1553.41	1553.9
1553.42	1552.91
1553.42	1554.49
1553.42	1553.67
1553.42	1554.06
1553.42	1553.76
1553.42	1553.17
1553.42	1553.7
1553.42	1553.57
1553.42	1553.6
1553.42	1553.81
1553.42	1554.39
1553.42	1553.21
1553.42	1553.82
1553.43	1554.25
1553.43	1553.51
1553.43	1553.68
1553.43	1553.41
1553.43	1553.95
1553.43	1553.47
1553.43	1554.21
1553.43	1553.76
1553.43	1553.59
1553.43	1553.23
1553.43	1554.44
1553.43	1552.84
1553.43	1553.25
1553.43	1554.02
1553.43	1553.97
1553.43	1553.86
1553.43	1553.88
1553.43	1554.09
1553.43	1553.97
1553.43	1553.81
1553.43	1554.06
1553.43	1553.8
1553.43	1553.47
1553.43	1553.78
1553.44	1553.19
1553.44	1554.66
1553.44	1554.64
1553.44	1554.14
1553.44	1554.06
1553.44	1554.25
1553.44	1554.2
1553.44	1553.88
1553.44	1553.96
1553.44	1553.6
1553.44	1553.99
1553.44	1553.77
1553.44	1554.09
1553.44	1554.88
1553.44	1553.72
1553.44	1554.39
1553.44	1553.47
1553.45	1553.81
1553.45	1554.28
1553.45	1553.11
1553.45	1553.91
1553.45	1553.6
1553.46	1554.36
1553.46	1553.72
1553.46	1553.63
1553.46	1553.68
1553.46	1554.16
1553.46	1554.77
1553.46	1553
1553.46	1553.31
1553.46	1554.25
1553.46	1553.66
1553.46	1554.13
1553.46	1553.99
1553.46	1553.92
1553.46	1553.94
1553.46	1553.83
1553.46	1553.94
1553.46	1554.17
1553.47	1553.54
1553.47	1553.93
1553.47	1554.24
1553.47	1553.72
1553.47	1553.53
1553.47	1553.82
1553.47	1553.55
1553.47	1554.1
1553.47	1553.3
1553.47	1553.99
1553.47	1554.05
1553.47	1553.97
1553.47	1553.79
1553.48	1553.94
1553.48	1554.25
1553.48	1554.09
1553.48	1553.98
1553.48	1554.56
1553.48	1553.35
1553.48	1554.35
1553.48	1553.17
1553.48	1554.06
1553.48	1554.04
1553.48	1553.55
1553.48	1554.44
1553.48	1553.9
1553.49	1553.56
1553.49	1554.55
1553.49	1553.87
1553.49	1553.24
1553.49	1553.48
1553.49	1554.11
1553.49	1554.39
1553.49	1554.37
1553.49	1554.36
1553.49	1553.12
1553.49	1554.17
1553.49	1554.17
1553.49	1553.12
1553.49	1554.17
1553.49	1553.3
1553.49	1554.33
1553.49	1553.94
1553.49	1553.96
1553.49	1554.01
1553.5	1553.86
1553.5	1554.14
1553.5	1553.81
1553.5	1554.55
1553.5	1553.93
1553.5	1554.06
1553.5	1553.68
1553.5	1554
1553.5	1554.08
1553.5	1553.38
1553.5	1553.47
1553.5	1553.54
1553.5	1553.86
1553.5	1553.83
1553.5	1553.95
1553.5	1554.61
1553.5	1554.27
1553.5	1554.73
1553.5	1553.07
1553.51	1554.04
1553.51	1554.18
1553.51	1553.46
1553.51	1553.47
1553.51	1554.19
1553.51	1553.9
1553.51	1553.85
1553.51	1554.13
1553.51	1554.31
1553.51	1553.96
1553.51	1553.72
1553.51	1553.51
1553.51	1553.49
1553.51	1553.21
1553.51	1553.84
1553.51	1553.32
1553.51	1553.13
1553.51	1553.72
1553.51	1553.84
1553.51	1554.62
1553.52	1554.86
1553.52	1554.11
1553.52	1553.82
1553.52	1554.15
1553.52	1553.79
1553.52	1553.99
1553.52	1554.01
1553.52	1554.02
1553.52	1553.72
1553.52	1553.58
1553.52	1554.09
1553.52	1553.62
1553.52	1553.53
1553.52	1554.03
1553.52	1554.26
1553.52	1553.88
1553.52	1554.84
1553.52	1554.6
1553.52	1554.07
1553.52	1554.08
1553.52	1553.99
1553.52	1553.94
1553.52	1554.12
1553.52	1554.09
1553.52	1554.61
1553.52	1553.72
1553.53	1553.57
1553.53	1554.27
1553.53	1553.73
1553.53	1553.17
1553.53	1554.84
1553.53	1554.15
1553.53	1554.22
1553.53	1553.6
1553.53	1554.06
1553.53	1554.22
1553.53	1553.84
1553.53	1554.09
1553.53	1553.95
1553.53	1553.42
1553.53	1553.87
1553.53	1554.06
1553.53	1553.98
1553.53	1554.41
1553.53	1554.05
1553.53	1554.01
1553.53	1554.66
1553.53	1554
1553.54	1554.44
1553.54	1553.05
1553.54	1554.05
1553.54	1553.32
1553.54	1553.74
1553.54	1553.38
1553.54	1553.78
1553.54	1553.78
1553.54	1554.15
1553.54	1554.44
1553.54	1553.99
1553.54	1553.65
1553.54	1554.21
1553.54	1554.24
1553.54	1554.06
1553.54	1553.95
1553.54	1553.55
1553.55	1554.12
1553.55	1553.97
1553.55	1554.04
1553.55	1554.23
1553.55	1554.12
1553.55	1554.02
1553.55	1554.22
1553.55	1554.01
1553.55	1554.29
1553.55	1553.88
1553.55	1553.5
1553.55	1553.6
1553.55	1554.23
1553.55	1554.22
1553.55	1554.26
1553.55	1554.06
1553.56	1553.9
1553.56	1554.15
1553.56	1554.46
1553.56	1553.54
1553.56	1553.6
1553.56	1553.98
1553.56	1553.47
1553.56	1554.07
1553.56	1552.96
1553.56	1554.06
1553.56	1553.38
1553.56	1554.18
1553.56	1553.62
1553.56	1553.76
1553.56	1554.26
1553.57	1554.48
1553.57	1554.49
1553.57	1554.33
1553.57	1553.73
1553.57	1553.52
1553.57	1553.51
1553.57	1553.91
1553.57	1553.46
1553.57	1554.06
1553.57	1553.94
1553.57	1553.52
1553.57	1554.32
1553.57	1553.36
1553.57	1553.9
1553.57	1553.01
1553.57	1554.07
1553.58	1554.05
1553.58	1554.24
1553.58	1554.09
1553.58	1553.36
1553.58	1553.83
1553.58	1554.45
1553.58	1553.78
1553.58	1554.29
1553.58	1554.33
1553.58	1554.34
1553.58	1553.57
1553.58	1553.72
1553.58	1554.45
1553.58	1554.32
1553.58	1554.32
1553.58	1553.71
1553.59	1554.25
1553.59	1553.94
1553.59	1553.73
1553.59	1554.2
1553.59	1553.62
1553.59	1553.34
1553.59	1553.94
1553.59	1554.07
1553.59	1553.58
1553.59	1553.97
1553.59	1553.96
1553.59	1553.91
1553.59	1554.58
1553.59	1554.24
1553.59	1553.93
1553.59	1554.02
1553.59	1554.05
1553.59	1554.67
1553.59	1554.07
1553.59	1554.29
1553.59	1554.23
1553.59	1554.5
1553.59	1553.86
1553.6	1553.41
1553.6	1554.04
1553.6	1553.96
1553.6	1553.89
1553.6	1554.2
1553.6	1554.03
1553.6	1554.27
1553.6	1554.13
1553.6	1553.91
1553.6	1554.43
1553.6	1554.59
1553.6	1554.16
1553.6	1554.77
1553.6	1553.8
1553.6	1553.86
1553.6	1554.32
1553.61	1553.94
1553.61	1553.51
1553.61	1553.98
1553.61	1553.93
1553.61	1554.11
1553.61	1554.28
1553.61	1554.36
1553.61	1553.43
1553.61	1554.07
1553.61	1554.09
1553.61	1553.91
1553.61	1554.41
1553.61	1554.49
1553.61	1553.66
1553.61	1554.31
1553.61	1553.69
1553.62	1553.71
1553.62	1554.52
1553.62	1553.87
1553.62	1554.44
1553.62	1553.56
1553.62	1553.61
1553.62	1554.16
1553.62	1553.74
1553.62	1554.16
1553.62	1554.44
1553.62	1554.27
1553.62	1554.82
1553.62	1554.1
1553.62	1554.17
1553.62	1553.95
1553.62	1554.16
1553.62	1554.61
1553.63	1554.77
1553.63	1554.06
1553.63	1553.64
1553.63	1554.08
1553.63	1553.78
1553.63	1553.31
1553.63	1554.12
1553.63	1554.15
1553.63	1554.92
1553.63	1554.16
1553.63	1553.53
1553.64	1554.1
1553.64	1554.37
1553.64	1553.63
1553.64	1553.74
1553.64	1554.21
1553.64	1554.59
1553.64	1554.32
1553.64	1554.19
1553.64	1553.98
1553.64	1554.25
1553.64	1553.83
1553.64	1553.92
1553.64	1554.34
1553.64	1554.19
1553.64	1553.74
1553.64	1554.43
1553.64	1553.79
1553.64	1554.08
1553.64	1553.52
1553.64	1554.01
1553.64	1553.57
1553.64	1554.2
1553.65	1553.7
1553.65	1554.26
1553.65	1553.78
1553.65	1554.42
1553.65	1553.69
1553.65	1554.02
1553.65	1553.18
1553.65	1553.83
1553.65	1553.87
1553.65	1554.42
1553.65	1554.32
1553.65	1553.6
1553.65	1553.9
1553.65	1554.26
1553.65	1553.57
1553.65	1553.92
1553.66	1553.97
1553.66	1554.13
1553.66	1554.1
1553.66	1553.93
1553.66	1554.48
1553.66	1554.41
1553.66	1553.96
1553.66	1554.48
1553.66	1554.06
1553.66	1554.45
1553.66	1553.9
1553.66	1554.49
1553.66	1554.51
1553.66	1554.42
1553.66	1553.14
1553.66	1554.26
1553.66	1554.21
1553.66	1553.81
1553.66	1554.21
1553.66	1554.23
1553.67	1553.38
1553.67	1553.68
1553.67	1553.79
1553.67	1554.36
1553.67	1553.89
1553.67	1554.29
1553.67	1553.32
1553.67	1554.2
1553.67	1554.13
1553.67	1553.77
1553.67	1554.31
1553.67	1554
1553.67	1553.86
1553.67	1554.25
1553.67	1553.68
1553.67	1553.4
1553.67	1554.28
1553.67	1553.73
1553.67	1554.23
1553.68	1554.13
1553.68	1553.61
1553.68	1554.7
1553.68	1554.45
1553.68	1554.13
1553.68	1553.75
1553.68	1554.05
1553.68	1554.07
1553.68	1554.45
1553.68	1554.37
1553.68	1554.35
1553.68	1553.91
1553.68	1554.52
1553.68	1553.6
1553.68	1553.96
1553.68	1553.95
1553.68	1553.89
1553.68	1553.63
1553.68	1554.17
1553.69	1554.66
1553.69	1554.07
1553.69	1553.8
1553.69	1554.1
1553.69	1553.83
1553.69	1553.84
1553.69	1554.52
1553.69	1554.17
1553.69	1554.57
1553.69	1553.96
1553.69	1554.71
1553.69	1554.04
1553.69	1554.26
1553.69	1554.31
1553.69	1554.5
1553.69	1554.14
1553.69	1554.45
1553.69	1554.01
1553.69	1553.83
1553.69	1553.6
1553.69	1553.91
1553.7	1554.32
1553.7	1554.18
1553.7	1554.44
1553.7	1554.19
1553.7	1554.46
1553.7	1554.73
1553.7	1554.69
1553.7	1554.11
1553.7	1554.34
1553.7	1554.2
1553.7	1554.13
1553.7	1553.68
1553.7	1554.1
1553.7	1554.19
1553.7	1553.42
1553.7	1554.39
1553.7	1554.25
1553.7	1553.39
1553.7	1554.19
1553.7	1554.32
1553.7	1553.88
1553.7	1554.01
1553.7	1553.85
1553.71	1553.55
1553.71	1553.76
1553.71	1554.09
1553.71	1553.31
1553.71	1554.33
1553.71	1553.28
1553.71	1554.06
1553.71	1553.62
1553.71	1553.92
1553.71	1554.14
1553.71	1553.32
1553.71	1554.18
1553.72	1553.95
1553.72	1554.2
1553.72	1553.49
1553.72	1554.22
1553.72	1553.71
1553.72	1554.24
1553.72	1554.36
1553.72	1554.4
1553.72	1554.2
1553.72	1554.33
1553.72	1554.12
1553.72	1553.68
1553.72	1553.47
1553.72	1554.15
1553.72	1554.61
1553.73	1553.5
1553.73	1554.58
1553.73	1554.39
1553.73	1553.61
1553.73	1553.82
1553.73	1553.78
1553.73	1554.68
1553.73	1553.75
1553.73	1554.25
1553.73	1554.26
1553.73	1554.66
1553.73	1554.24
1553.73	1553.19
1553.73	1554.03
1553.73	1554.43
1553.73	1554.41
1553.73	1553.7
1553.73	1553.7
1553.73	1554.41
1553.73	1554.35
1553.74	1553.86
1553.74	1553.52
1553.74	1554.45
1553.74	1554.41
1553.74	1554.32
1553.74	1553.81
1553.74	1554.59
1553.74	1553.77
1553.74	1553.74
1553.74	1553.79
1553.74	1554.45
1553.75	1553.87
1553.75	1553.67
1553.75	1553.6
1553.75	1553.54
1553.75	1553.95
1553.75	1554.14
1553.75	1554.25
1553.75	1554.44
1553.75	1553.94
1553.75	1554.22
1553.75	1554.17
1553.75	1553.96
1553.75	1554.2
1553.75	1554.2
1553.75	1554
1553.75	1553.31
1553.76	1553.48
1553.76	1554.45
1553.76	1554.3
1553.76	1553.83
1553.76	1553.95
1553.76	1554.75
1553.76	1554.3
1553.76	1554.29
1553.76	1553.88
1553.76	1553.33
1553.76	1554.21
1553.76	1554.16
1553.76	1554.14
1553.76	1553.82
1553.76	1553.93
1553.76	1553.98
1553.76	1554.25
1553.76	1554.33
1553.76	1554.37
1553.76	1554.25
1553.76	1554.35
1553.77	1554.23
1553.77	1554.27
1553.77	1554.12
1553.77	1554.4
1553.77	1554.02
1553.77	1554.12
1553.77	1553.89
1553.77	1554.24
1553.77	1554.42
1553.77	1554.55
1553.77	1553.92
1553.77	1553.93
1553.77	1553.82
1553.77	1554.39
1553.77	1553.81
1553.78	1553.61
1553.78	1554
1553.78	1554.86
1553.78	1553.35
1553.78	1554.36
1553.78	1554.21
1553.78	1553.89
1553.78	1553.76
1553.78	1553.17
1553.78	1554.18
1553.78	1554.38
1553.78	1553.82
1553.78	1553.91
1553.78	1554.1
1553.78	1554.1
1553.78	1553.33
1553.78	1553.83
1553.78	1554.23
1553.78	1554.09
1553.78	1553.55
1553.78	1554.68
1553.78	1554.27
1553.78	1554.22
1553.78	1554.63
1553.78	1554.05
1553.79	1554.39
1553.79	1554.24
1553.79	1554.28
1553.79	1554.03
1553.79	1554.54
1553.79	1553.8
1553.79	1553.28
1553.79	1554.79
1553.79	1554.24
1553.79	1553.54
1553.79	1553.53
1553.79	1553.73
1553.79	1554.27
1553.79	1553.99
1553.79	1553.8
1553.79	1554.33
1553.79	1554.04
1553.8	1554.41
1553.8	1554.01
1553.8	1553.85
1553.8	1554.09
1553.8	1554.21
1553.8	1554.48
1553.8	1554.65
1553.8	1554.31
1553.8	1554.17
1553.8	1553.76
1553.8	1553.93
1553.8	1553.88
1553.8	1554.02
1553.8	1553.71
1553.8	1553.89
1553.8	1555.05
1553.8	1553.72
1553.8	1554.3
1553.8	1554.06
1553.8	1554.05
1553.8	1553.89
1553.81	1553.63
1553.81	1553.5
1553.81	1553.49
1553.81	1553.7
1553.81	1554.43
1553.81	1553.96
1553.81	1553.6
1553.81	1554.23
1553.81	1554.07
1553.81	1554.4
1553.81	1554.31
1553.81	1553.68
1553.81	1553.16
1553.81	1554.05
1553.81	1553.92
1553.81	1553.16
1553.81	1554.13
1553.81	1553.97
1553.81	1554.18
1553.81	1553.94
1553.81	1553.96
1553.82	1554.45
1553.82	1554.34
1553.82	1554.27
1553.82	1554.27
1553.82	1553.07
1553.82	1553.49
1553.82	1554.08
1553.82	1554.18
1553.82	1554.37
1553.82	1553.72
1553.82	1554.38
1553.82	1554.08
1553.82	1554.29
1553.82	1554.22
1553.82	1554.39
1553.82	1554.11
1553.82	1554.36
1553.82	1554.45
1553.82	1554.04
1553.83	1554.04
1553.83	1553.82
1553.83	1553.5
1553.83	1554.19
1553.83	1554.24
1553.83	1553.79
1553.83	1554.12
1553.83	1553.59
1553.83	1553.82
1553.83	1554.69
1553.83	1553.86
1553.83	1554.02
1553.83	1554.55
1553.83	1554.66
1553.84	1554.14
1553.84	1554.19
1553.84	1554.25
1553.84	1554.32
1553.84	1554.47
1553.84	1554.05
1553.84	1554.42
1553.84	1554.81
1553.84	1554.32
1553.84	1554.15
1553.84	1555.02
1553.84	1554.39
1553.84	1554.51
1553.84	1554.23
1553.84	1554.3
1553.84	1554
1553.84	1554.34
1553.84	1554.05
1553.84	1554.47
1553.84	1553.57
1553.84	1553.87
1553.84	1553.98
1553.84	1554.15
1553.85	1554.55
1553.85	1553.6
1553.85	1554.39
1553.85	1553.69
1553.85	1553.28
1553.85	1554.13
1553.85	1553.89
1553.85	1554.43
1553.85	1554.38
1553.85	1554.62
1553.85	1554.09
1553.85	1554.39
[truncated: 4,003 more rows]

## Sheet: Fig5d_Lambda4
Input Parameters Inference - 4 seeds - Lambda_4
Seed wavelength (nm)	Seed wavelength - ANN predicted (nm)
1552.05	1553.82
1552.08	1554.15
1552.12	1553.64
1552.13	1554.34
1552.15	1555.38
1552.16	1553.21
1552.18	1555.13
1552.23	1554.2
1552.24	1553.74
1552.29	1554.47
1552.36	1553.94
1552.38	1554.69
1552.41	1554.56
1552.41	1555.15
1552.41	1554.8
1552.43	1553.19
1552.44	1553.47
1552.44	1554.43
1552.45	1554.15
1552.48	1553.93
1552.48	1554.08
1552.48	1553.48
1552.51	1554.28
1552.52	1554.45
1552.53	1553.32
1552.53	1554.36
1552.56	1554.09
1552.56	1555.57
1552.58	1554.66
1552.58	1554.34
1552.59	1554.68
1552.6	1553.82
1552.6	1554.65
1552.62	1554.75
1552.63	1554.48
1552.63	1553.93
1552.64	1554.45
1552.64	1553.95
1552.64	1554.15
1552.67	1553.97
1552.67	1553.76
1552.71	1554.16
1552.72	1553.62
1552.73	1553.48
1552.75	1553.76
1552.75	1553.66
1552.76	1554.16
1552.77	1553.33
1552.77	1554.25
1552.77	1554.18
1552.77	1553.36
1552.77	1554.24
1552.77	1554.88
1552.78	1553.64
1552.78	1554.1
1552.78	1553.05
1552.8	1554.73
1552.81	1553.71
1552.82	1554.67
1552.82	1553.8
1552.82	1554.23
1552.82	1553.9
1552.83	1553.68
1552.84	1554.3
1552.84	1553.52
1552.85	1554.04
1552.85	1553.73
1552.87	1555.41
1552.87	1553.92
1552.88	1554.53
1552.89	1555.45
1552.89	1555.07
1552.91	1553.54
1552.91	1553.73
1552.94	1553.6
1552.94	1553.73
1552.95	1554.52
1552.95	1554.79
1552.95	1553.75
1552.95	1553.72
1552.96	1555.71
1552.96	1553.72
1552.96	1554.99
1552.96	1554.44
1552.98	1553.58
1552.99	1553.61
1553.01	1555
1553.01	1555.11
1553.02	1554.11
1553.02	1553.77
1553.02	1555.33
1553.02	1553.93
1553.03	1554.2
1553.03	1554.57
1553.04	1554.63
1553.04	1553.75
1553.05	1554.61
1553.05	1553.81
1553.05	1555.2
1553.05	1554.72
1553.06	1553.73
1553.06	1555.27
1553.06	1554.14
1553.06	1555.07
1553.06	1553.51
1553.06	1555.4
1553.06	1552.81
1553.07	1554.38
1553.07	1554.82
1553.07	1552.89
1553.08	1554.82
1553.09	1554.17
1553.09	1554.52
1553.1	1553.9
1553.1	1554.63
1553.11	1554.11
1553.11	1553.9
1553.12	1554.4
1553.12	1555
1553.13	1555.18
1553.13	1554.81
1553.13	1553.49
1553.13	1554.91
1553.14	1553.9
1553.14	1555
1553.15	1553.8
1553.15	1554.82
1553.16	1554.68
1553.16	1554.44
1553.16	1554.88
1553.16	1554.49
1553.17	1553.26
1553.17	1554.16
1553.18	1553.83
1553.18	1554.46
1553.18	1554.64
1553.18	1554.43
1553.18	1553.34
1553.19	1554.66
1553.19	1555.23
1553.19	1554.5
1553.19	1555.39
1553.2	1554.31
1553.21	1554.88
1553.21	1555.17
1553.21	1555.35
1553.22	1554.1
1553.22	1555.24
1553.23	1553.88
1553.23	1554.42
1553.23	1554.05
1553.23	1554.89
1553.23	1554.99
1553.24	1554.67
1553.24	1553.82
1553.24	1554.44
1553.25	1554.12
1553.25	1553.89
1553.26	1554.38
1553.26	1554.48
1553.26	1554.48
1553.27	1553.76
1553.27	1553.52
1553.28	1555.45
1553.28	1553.32
1553.28	1553.64
1553.28	1555.25
1553.29	1554.89
1553.29	1554.13
1553.29	1554.72
1553.31	1554.17
1553.31	1554.01
1553.31	1554.54
1553.32	1554.24
1553.32	1554.7
1553.32	1554.21
1553.33	1555.41
1553.33	1553.74
1553.33	1554.63
1553.34	1554.12
1553.34	1554.09
1553.34	1554.68
1553.34	1554.25
1553.34	1555.1
1553.34	1554.33
1553.34	1553.95
1553.34	1553.99
1553.34	1554.29
1553.34	1554.72
1553.35	1554.4
1553.35	1554.3
1553.36	1553.96
1553.36	1554.48
1553.37	1555.13
1553.37	1554.41
1553.37	1554.51
1553.37	1554.3
1553.38	1554.66
1553.38	1554.95
1553.38	1553.84
1553.39	1554.49
1553.39	1554.79
1553.4	1554.43
1553.4	1554.22
1553.4	1554.07
1553.4	1554.53
1553.4	1554.79
1553.41	1555.13
1553.41	1554.06
1553.41	1554.26
1553.43	1554.26
1553.43	1554.07
1553.43	1555.15
1553.43	1554.78
1553.43	1554.3
1553.43	1553.8
1553.43	1554.98
1553.43	1554.33
1553.43	1554.66
1553.44	1554.49
1553.44	1554.55
1553.44	1554.74
1553.44	1554.57
1553.44	1554.29
1553.44	1554.03
1553.45	1554.42
1553.45	1554.64
1553.46	1554.28
1553.46	1554.58
1553.46	1554.56
1553.47	1554.57
1553.47	1553.58
1553.47	1553.93
1553.47	1554.08
1553.48	1554.28
1553.48	1555.24
1553.48	1554
1553.49	1554.62
1553.49	1555.31
1553.49	1553.65
1553.49	1554.07
1553.5	1554.31
1553.5	1554.56
1553.51	1554.41
1553.51	1554.43
1553.51	1554.74
1553.52	1554.21
1553.52	1553.31
1553.53	1553.85
1553.53	1554.35
1553.53	1554.42
1553.53	1553.94
1553.54	1554.4
1553.54	1554.85
1553.54	1554.36
1553.54	1554.82
1553.54	1554.52
1553.54	1554.59
1553.55	1554.87
1553.55	1554.59
1553.55	1554.7
1553.55	1554.7
1553.56	1554.87
1553.56	1553.81
1553.56	1554.3
1553.56	1554.47
1553.56	1554.04
1553.56	1554.56
1553.56	1555.04
1553.57	1554.61
1553.57	1553.61
1553.57	1554.56
1553.57	1554.84
1553.57	1554.42
1553.58	1554.68
1553.58	1554.21
1553.58	1554.65
1553.58	1554.35
1553.58	1554.85
1553.58	1554.05
1553.58	1554.94
1553.59	1554.07
1553.59	1554.2
1553.59	1554.3
1553.6	1553.52
1553.6	1555.48
1553.6	1554.28
1553.6	1554.44
1553.6	1554.85
1553.61	1553.84
1553.61	1554.53
1553.61	1554.28
1553.61	1553.75
1553.61	1554.31
1553.61	1555.24
1553.61	1554.12
1553.61	1554.73
1553.62	1555.19
1553.62	1554.08
1553.62	1553.76
1553.62	1554.25
1553.63	1554.3
1553.63	1555.16
1553.63	1554.12
1553.63	1554.61
1553.64	1554.5
1553.64	1555.05
1553.64	1554.07
1553.64	1554.57
1553.64	1554.17
1553.65	1555.14
1553.65	1554.42
1553.65	1554.94
1553.65	1554.75
1553.65	1554
1553.66	1554.38
1553.66	1555.24
1553.66	1554.65
1553.67	1554.72
1553.67	1553.76
1553.68	1554.26
1553.68	1554.78
1553.68	1555.04
1553.68	1554.95
1553.68	1554.52
1553.69	1554.48
1553.69	1555.02
1553.69	1554.3
1553.69	1554.77
1553.69	1554.31
1553.69	1554.43
1553.7	1554.88
1553.7	1554.41
1553.71	1555.18
1553.71	1554.21
1553.71	1554.72
1553.71	1554.94
1553.71	1554.94
1553.71	1554.69
1553.71	1555.33
1553.71	1554.07
1553.71	1555.3
1553.71	1554.18
1553.72	1554.66
1553.72	1554.19
1553.72	1555.01
1553.72	1554.74
1553.73	1554.57
1553.73	1555.03
1553.73	1554.57
1553.74	1554.72
1553.74	1555.45
1553.74	1554.58
1553.74	1553.93
1553.74	1555.18
1553.75	1554.9
1553.75	1554.08
1553.75	1555.31
1553.75	1555.59
1553.76	1554.2
1553.76	1554.98
1553.76	1554.11
1553.76	1554.72
1553.76	1554.45
1553.76	1554.27
1553.76	1554.81
1553.77	1555.25
1553.77	1554.95
1553.77	1554.13
1553.77	1554.06
1553.77	1554.1
1553.77	1554.61
1553.77	1554.09
1553.77	1554.45
1553.77	1554.33
1553.78	1555.09
1553.78	1554.66
1553.78	1554.09
1553.79	1554.84
1553.79	1554.19
1553.79	1554.62
1553.79	1554.05
1553.79	1554.73
1553.79	1554.84
1553.8	1554.35
1553.8	1554.77
1553.8	1554.66
1553.8	1554.29
1553.8	1555.04
1553.81	1554.59
1553.81	1554.63
1553.81	1554.22
1553.81	1554.87
1553.81	1554.39
1553.81	1554.68
1553.82	1554.21
1553.82	1555.05
1553.82	1553.79
1553.82	1555.11
1553.83	1554.53
1553.83	1555.32
1553.83	1555.26
1553.83	1554.65
1553.83	1554.43
1553.83	1554.66
1553.83	1554.5
1553.83	1554.2
1553.83	1554.5
1553.84	1554.28
1553.84	1554.64
1553.84	1554.51
1553.84	1554.72
1553.85	1554.68
1553.85	1554.5
1553.85	1554.1
1553.85	1554.76
1553.85	1555.21
1553.85	1555.09
1553.85	1555.12
1553.85	1554.83
1553.85	1554.34
1553.86	1555.02
1553.86	1554.27
1553.86	1554.02
1553.86	1554.98
1553.86	1554.92
1553.86	1554.92
1553.86	1554.57
1553.86	1553.92
1553.87	1554.61
1553.87	1554.78
1553.87	1554.3
1553.87	1553.97
1553.87	1554.81
1553.87	1553.87
1553.88	1553.93
1553.88	1554.39
1553.88	1553.99
1553.88	1555.29
1553.88	1555.03
1553.88	1554.69
1553.88	1554.36
1553.88	1555.05
1553.88	1554.27
1553.89	1553.97
1553.89	1554.14
1553.89	1555.03
1553.89	1554.99
1553.89	1554.69
1553.89	1554.5
1553.89	1554.1
1553.9	1554.12
1553.9	1554.31
1553.9	1554.96
1553.9	1554.49
1553.9	1555.38
1553.9	1554.99
1553.9	1554.95
1553.9	1554.35
1553.9	1554.76
1553.9	1554.05
1553.91	1554.88
1553.91	1554.89
1553.91	1554.06
1553.92	1555.24
1553.92	1555.08
1553.92	1554.88
1553.92	1554.63
1553.93	1554.67
1553.93	1554.59
1553.93	1555.25
1553.93	1554.96
1553.93	1554.7
1553.93	1554.89
1553.93	1554.91
1553.93	1555.17
1553.94	1554.02
1553.94	1555.23
1553.94	1554.58
1553.94	1554.75
1553.95	1554.11
1553.95	1554.33
1553.95	1554.75
1553.95	1555.25
1553.95	1554.61
1553.95	1554.83
1553.96	1554.68
1553.96	1554.33
1553.96	1554.3
1553.96	1554.75
1553.96	1554.23
1553.96	1555.05
1553.96	1554.82
1553.97	1554.68
1553.97	1554.49
1553.97	1554.87
1553.97	1555.25
1553.97	1553.66
1553.98	1554.29
1553.98	1555.54
1553.98	1554.34
1553.98	1555.02
1553.98	1554.34
1553.99	1554.5
1553.99	1554.52
1553.99	1554.93
1553.99	1554.7
1554	1554.96
1554	1554.58
1554	1554.89
1554	1555.03
1554	1554.37
1554	1554.71
1554	1554.39
1554.01	1554.16
1554.01	1554.8
1554.01	1554.84
1554.01	1554.89
1554.01	1555.1
1554.01	1554.74
1554.01	1554.3
1554.02	1554.39
1554.02	1554.34
1554.02	1555.36
1554.02	1555.22
1554.02	1555.06
1554.02	1554.11
1554.02	1554.75
1554.02	1554.63
1554.02	1554.79
1554.03	1554.28
1554.03	1554.22
1554.03	1555.06
1554.03	1554.75
1554.03	1554.32
1554.03	1554.95
1554.03	1555.25
1554.04	1555.29
1554.04	1555.33
1554.04	1555.24
1554.04	1555.35
1554.04	1555
1554.04	1555.03
1554.04	1554.87
1554.04	1554.5
1554.04	1554.48
1554.05	1554.77
1554.05	1554.9
1554.05	1555.14
1554.05	1554.63
1554.05	1554.9
1554.05	1554.82
1554.05	1555.32
1554.05	1554.3
1554.05	1554.21
1554.05	1554.77
1554.06	1554.91
1554.06	1554.54
1554.06	1554.54
1554.06	1555.04
1554.06	1555.01
1554.07	1554.77
1554.07	1555.13
1554.07	1555.06
1554.07	1555.36
1554.07	1554.56
1554.07	1553.91
1554.07	1555.27
1554.07	1554.36
1554.07	1554.46
1554.07	1555.75
1554.07	1554.55
1554.07	1554.96
1554.07	1554.9
1554.08	1554.05
1554.08	1555.38
1554.08	1553.85
1554.08	1555.2
1554.08	1554.97
1554.08	1555.18
1554.09	1554.29
1554.09	1555.33
1554.09	1554.17
1554.09	1554.72
1554.09	1554.75
1554.09	1555.45
1554.09	1554.29
1554.09	1554.58
1554.09	1554.53
1554.1	1554.51
1554.1	1554.45
1554.1	1554.43
1554.1	1554.82
1554.1	1554.81
1554.1	1554.05
1554.1	1555.04
1554.1	1554.99
1554.1	1555.15
1554.11	1554.19
1554.11	1554.48
1554.11	1554.59
1554.11	1554.53
1554.11	1554.62
1554.11	1555.2
1554.11	1554.93
1554.11	1554.74
1554.11	1554.64
1554.11	1554.49
1554.12	1555.01
1554.12	1554.85
1554.12	1555.16
1554.12	1554.12
1554.12	1554.93
1554.12	1554.39
1554.12	1554.95
1554.12	1555.36
1554.12	1555.12
1554.12	1555.09
1554.12	1554.67
1554.13	1554.62
1554.13	1555.21
1554.13	1555.6
1554.14	1555.01
1554.14	1554.78
1554.14	1554.76
1554.14	1555.29
1554.14	1554.8
1554.14	1554.53
1554.14	1554.92
1554.14	1554.8
1554.14	1555.11
1554.14	1554.86
1554.15	1555.21
1554.15	1554.81
1554.15	1554.82
1554.15	1555.07
1554.15	1555.58
1554.15	1554.44
1554.15	1554.76
1554.15	1554.67
1554.15	1554.59
1554.15	1554.55
1554.15	1554.78
1554.16	1555.06
1554.16	1554.31
1554.16	1554.56
1554.16	1554.52
1554.16	1554.84
1554.16	1554.8
1554.17	1555.04
1554.17	1554.36
1554.17	1554.28
1554.17	1554.54
1554.17	1555.38
1554.17	1553.88
1554.17	1555.09
1554.17	1554.73
1554.17	1555.48
1554.18	1555.15
1554.18	1554.74
1554.18	1555.13
1554.18	1554.63
1554.18	1554.54
1554.18	1555.28
1554.18	1554.5
1554.19	1554.25
1554.19	1554.94
1554.19	1554.75
1554.19	1554.91
1554.19	1554.2
1554.19	1554.77
1554.19	1555.12
1554.19	1554.68
1554.19	1554.71
1554.19	1554.6
1554.19	1555.1
1554.19	1554.45
1554.19	1554.53
1554.19	1554.71
1554.2	1554.57
1554.2	1554.72
1554.2	1555.5
1554.2	1554.53
1554.2	1554.72
1554.21	1553.96
1554.21	1554.4
1554.21	1555.37
1554.21	1554.59
1554.21	1554.72
1554.21	1554.43
1554.21	1555.35
1554.21	1554.39
1554.21	1554.33
1554.22	1555.15
1554.22	1554.55
1554.22	1554.79
1554.22	1554.76
1554.22	1554.94
1554.22	1554.73
1554.22	1554.34
1554.22	1554.53
1554.22	1554.58
1554.22	1554.92
1554.23	1554.79
1554.23	1555.05
1554.23	1554.37
1554.23	1555.25
1554.23	1555.15
1554.23	1554.95
1554.23	1554.92
1554.23	1554.94
1554.23	1554.88
1554.24	1554.12
1554.24	1554.86
1554.24	1555.13
1554.24	1554.74
1554.24	1554.17
1554.24	1554.88
1554.24	1554.62
1554.24	1554.69
1554.25	1554.47
1554.25	1554.42
1554.25	1554.97
1554.25	1554.3
1554.25	1554.73
1554.25	1554.48
1554.25	1555.45
1554.25	1554.34
1554.25	1555.17
1554.25	1555.01
1554.26	1554.67
1554.26	1555.37
1554.26	1555.06
1554.26	1554.81
1554.26	1555.18
1554.26	1554.75
1554.26	1554.79
1554.26	1555.09
1554.26	1554.85
1554.26	1554.73
1554.26	1555.15
1554.26	1554.29
1554.26	1554.87
1554.26	1554.64
1554.26	1555.19
1554.27	1555.18
1554.27	1555.37
1554.27	1554.77
1554.27	1554.71
1554.27	1554.92
1554.27	1554.75
1554.27	1554.92
1554.27	1555.06
1554.27	1554.93
1554.27	1555.7
1554.27	1554.4
1554.28	1555.72
1554.28	1554.78
1554.28	1554.6
1554.28	1555.29
1554.28	1554.65
1554.28	1554.1
1554.28	1554.7
1554.28	1554.78
1554.28	1554.82
1554.29	1554.78
1554.29	1554.74
1554.29	1555.24
1554.29	1555.13
1554.29	1554.56
1554.29	1554.76
1554.29	1554.64
1554.29	1555.12
1554.3	1554.23
1554.3	1555.08
1554.3	1554.39
1554.3	1555.21
1554.3	1554.77
1554.3	1554.89
1554.3	1555.01
1554.3	1554.5
1554.3	1554.94
1554.31	1554.9
1554.31	1554.73
1554.31	1554.5
1554.31	1555.12
1554.31	1554.94
1554.31	1554.52
1554.31	1554.71
1554.31	1554.99
1554.31	1554.95
1554.31	1554.31
1554.31	1554.63
1554.31	1554.82
1554.31	1555.25
1554.31	1554.59
1554.31	1554.87
1554.31	1555.68
1554.32	1555
1554.32	1554.58
1554.32	1554.96
1554.32	1555.12
1554.32	1555.08
1554.33	1555.06
1554.33	1554.89
1554.33	1554.57
1554.33	1555.41
1554.33	1554.72
1554.33	1554.8
1554.33	1555.06
1554.33	1555.04
1554.33	1555.14
1554.33	1554.9
1554.33	1554.9
1554.34	1555.14
1554.34	1554.49
1554.34	1554.6
1554.34	1554.44
1554.34	1555.04
1554.34	1554.55
1554.34	1555.28
1554.34	1554.97
1554.34	1554.54
1554.34	1555.37
1554.34	1554.73
1554.34	1555.5
1554.34	1554.87
1554.34	1554.4
1554.34	1554.56
1554.34	1555.32
1554.34	1555
1554.35	1555.08
1554.35	1554.69
1554.35	1555.05
1554.35	1554.79
1554.35	1554.89
1554.35	1555.07
1554.35	1555.45
1554.36	1555.29
1554.36	1554.53
1554.36	1555.01
1554.36	1554.67
1554.36	1554.63
1554.36	1555.29
1554.36	1554.26
1554.36	1554.75
1554.36	1554.66
1554.36	1555.52
1554.36	1554.91
1554.36	1554.66
1554.36	1555.16
1554.37	1555.46
1554.37	1554.45
1554.37	1554.84
1554.37	1554.81
1554.37	1555.17
1554.37	1555.18
1554.37	1554.61
1554.37	1554.76
1554.37	1555.31
1554.38	1554.96
1554.38	1554.9
1554.38	1555.15
1554.38	1554.46
1554.38	1555.09
1554.38	1554.76
1554.38	1554.96
1554.38	1554.73
1554.38	1555.22
1554.38	1555.07
1554.38	1554.73
1554.38	1554.85
1554.39	1555.46
1554.39	1554.96
1554.39	1555.41
1554.39	1555.13
1554.39	1554.85
1554.39	1554.31
1554.39	1554.16
1554.39	1554.82
1554.39	1554.82
1554.39	1554.98
1554.39	1555.2
1554.39	1555.09
1554.39	1554.45
1554.39	1554.76
1554.4	1554.87
1554.4	1555.14
1554.4	1554.9
1554.4	1555.16
1554.4	1554.83
1554.4	1554.91
1554.4	1554.95
1554.41	1554.91
1554.41	1555.57
1554.41	1554.43
1554.41	1554.8
1554.41	1555.14
1554.41	1555.45
1554.41	1554.72
1554.41	1554.75
1554.42	1555.22
1554.42	1555.4
1554.42	1555.25
1554.42	1555.13
1554.42	1554.86
1554.42	1555.35
1554.42	1555.27
1554.42	1554.78
1554.42	1555.35
1554.42	1555.12
1554.42	1555.1
1554.42	1555.02
1554.42	1555.13
1554.42	1555.04
1554.42	1555.37
1554.42	1554.8
1554.42	1554.82
1554.42	1554.85
1554.42	1554.8
1554.42	1555.03
1554.42	1554.84
1554.42	1554.87
1554.43	1555.34
1554.43	1554.38
1554.43	1554.72
1554.43	1555.2
1554.43	1554.6
1554.43	1554.89
1554.43	1555.36
1554.44	1554.74
1554.44	1555.26
1554.44	1555.28
1554.44	1555.17
1554.44	1555.17
1554.44	1555.27
1554.44	1554.55
1554.44	1555.24
1554.44	1555.16
1554.44	1554.93
1554.44	1554.62
1554.44	1554.87
1554.44	1555.12
1554.44	1555.08
1554.45	1555.2
1554.45	1554.83
1554.45	1554.79
1554.45	1555.35
1554.45	1554.87
1554.45	1555.17
1554.45	1554.89
1554.45	1555.29
1554.45	1555.14
1554.45	1555.18
1554.45	1554.7
1554.45	1555.2
1554.45	1554.91
1554.45	1554.77
1554.45	1554.86
1554.46	1555.21
1554.46	1554.7
1554.46	1555.02
1554.46	1555.45
1554.46	1554.69
1554.46	1554.89
1554.46	1555.36
1554.46	1555.11
1554.47	1555
1554.47	1555.04
1554.47	1554.99
1554.47	1555.68
1554.47	1554.9
1554.47	1554.27
1554.47	1554.95
1554.47	1555.26
1554.47	1555.18
1554.47	1554.87
1554.47	1554.89
1554.47	1555.16
1554.47	1554.93
1554.47	1555.1
1554.47	1554.72
1554.47	1554.87
1554.47	1554.97
1554.47	1554.47
1554.47	1555.36
1554.48	1554.94
1554.48	1555.19
1554.48	1555
1554.48	1555.12
1554.48	1555.19
1554.48	1554.97
1554.48	1555.27
1554.48	1555.41
1554.48	1555.05
1554.48	1554.79
1554.48	1555.45
1554.48	1554.43
1554.48	1555.19
1554.49	1555.37
1554.49	1554.98
1554.49	1554.16
1554.49	1555.43
1554.49	1555.12
1554.49	1555.09
1554.49	1555.22
1554.49	1555.18
1554.49	1554.95
1554.49	1554.78
1554.5	1554.8
1554.5	1554.71
1554.5	1554.7
1554.5	1554.72
1554.5	1555.16
1554.5	1555.26
1554.5	1554.72
1554.5	1554.9
1554.5	1554.93
1554.5	1554.92
1554.5	1555.18
1554.5	1554.15
1554.5	1554.64
1554.51	1554.94
1554.51	1554.78
1554.51	1554.75
1554.51	1554.64
1554.51	1554.84
1554.51	1554.88
1554.51	1554.51
1554.51	1555.15
1554.51	1555.1
1554.51	1555.13
1554.51	1554.8
1554.51	1554.74
1554.52	1554.85
1554.52	1555.46
1554.52	1554.83
1554.52	1554.69
1554.52	1555.26
1554.52	1555.28
1554.52	1555.03
1554.52	1555.09
1554.52	1555.34
1554.52	1555
1554.52	1554.94
1554.52	1555.13
1554.52	1554.9
1554.52	1555.03
1554.52	1554.93
1554.52	1554.99
1554.52	1555.08
1554.52	1554.72
1554.52	1555.1
1554.53	1555.31
1554.53	1555.16
1554.53	1555.09
1554.53	1555.46
1554.53	1555.13
1554.53	1554.76
1554.53	1555.02
1554.53	1554.77
1554.53	1554.84
1554.53	1554.33
1554.53	1555.4
1554.54	1554.91
1554.54	1554.51
1554.54	1554.73
1554.54	1554.44
1554.54	1554.69
1554.54	1555.3
1554.54	1555.02
1554.54	1555.12
1554.55	1555.16
1554.55	1554.92
1554.55	1555.16
1554.55	1555.21
1554.55	1555.2
1554.55	1555.29
1554.55	1555.39
1554.55	1554.66
1554.55	1555.31
1554.55	1554.97
1554.55	1555.1
1554.55	1555.15
1554.55	1554.99
1554.55	1555.26
1554.56	1554.55
1554.56	1554.62
1554.56	1554.78
1554.56	1555.32
1554.56	1555.1
1554.56	1554.88
1554.56	1555.01
1554.56	1554.89
1554.56	1555.6
1554.56	1555.54
1554.56	1555.59
1554.56	1554.85
1554.56	1555.09
1554.56	1555.38
1554.56	1554.81
1554.57	1554.92
1554.57	1555
1554.57	1555
1554.57	1555.28
1554.57	1555.04
1554.57	1554.85
1554.57	1555.19
1554.57	1555.08
1554.57	1555.14
1554.57	1555.5
1554.57	1555.21
1554.57	1555.29
1554.57	1555.07
1554.57	1555
1554.57	1555.54
1554.57	1554.88
1554.57	1554.99
1554.57	1554.76
1554.57	1555.28
1554.58	1555.08
1554.58	1555.24
1554.58	1554.79
1554.58	1554.65
1554.58	1555.17
1554.58	1554.86
1554.58	1555.15
1554.58	1555.21
1554.58	1555.12
1554.58	1554.61
1554.58	1554.78
1554.58	1554.46
1554.58	1554.97
1554.58	1555
1554.58	1555.17
1554.58	1555.21
1554.58	1554.96
1554.58	1554.85
1554.58	1555.06
1554.58	1555.2
1554.59	1554.92
1554.59	1555.01
1554.59	1554.96
1554.59	1554.88
1554.59	1555.42
1554.59	1554.88
1554.59	1554.96
1554.59	1555.23
1554.59	1555.19
1554.59	1555.09
1554.6	1555.08
1554.6	1555.41
1554.6	1554.16
1554.6	1554.89
1554.6	1555.48
1554.6	1554.64
1554.6	1554.87
1554.6	1555.02
1554.6	1555.42
1554.6	1555.45
1554.6	1555.23
1554.6	1554.87
1554.6	1555.02
1554.6	1554.97
1554.6	1554.54
1554.61	1555.11
1554.61	1555.13
1554.61	1554.98
1554.61	1554.83
1554.61	1555.54
1554.61	1554.81
1554.61	1555.33
1554.62	1555.25
1554.62	1555.29
1554.62	1555.52
1554.62	1555.02
1554.62	1555.15
1554.62	1555.09
1554.62	1555.39
1554.62	1554.84
1554.62	1555.24
1554.62	1554.79
1554.62	1555.31
1554.62	1555.35
1554.63	1555.05
1554.63	1555.32
1554.63	1555.22
1554.63	1555.38
1554.63	1554.73
1554.63	1555.15
1554.63	1554.96
1554.63	1555.23
1554.63	1555.42
1554.64	1555.19
1554.64	1555.28
1554.64	1555.18
1554.64	1555.58
1554.64	1555.07
1554.64	1555.18
1554.64	1555.37
1554.64	1554.92
1554.64	1554.96
1554.64	1555.03
1554.64	1555.01
1554.64	1554.75
1554.65	1555.27
1554.65	1555.47
1554.65	1555.37
1554.65	1554.58
1554.65	1554.74
1554.65	1555.09
1554.65	1555.34
1554.65	1555.11
1554.65	1554.92
1554.65	1555.22
1554.65	1555.25
1554.65	1555.02
1554.65	1555.17
1554.65	1555.35
1554.65	1555.41
1554.65	1555.32
1554.66	1554.54
1554.66	1555.04
1554.66	1555.29
1554.66	1555.46
1554.66	1555.11
1554.66	1554.81
1554.66	1555.43
1554.66	1555.39
1554.66	1555.03
1554.66	1555.37
1554.66	1555.11
1554.66	1555.07
1554.66	1555.03
1554.66	1555.06
1554.66	1555.13
1554.66	1554.96
1554.67	1555.29
1554.67	1554.96
1554.67	1555.11
1554.67	1555.16
1554.67	1554.8
1554.67	1554.78
1554.67	1555.47
1554.67	1555.32
1554.67	1554.79
1554.67	1555.54
1554.67	1555.11
1554.68	1555.15
1554.68	1555.38
1554.68	1555.04
1554.68	1554.88
1554.68	1554.89
1554.68	1555.21
1554.68	1555.29
1554.68	1555.02
1554.68	1555.03
1554.68	1554.87
1554.68	1554.97
1554.68	1555.49
1554.69	1555.14
1554.69	1555.27
1554.69	1554.96
1554.69	1554.89
1554.69	1555.38
1554.69	1554.73
1554.69	1555.3
1554.69	1554.64
1554.69	1555.35
1554.69	1555.34
1554.69	1555.02
1554.69	1555.19
1554.69	1555.15
1554.7	1555.34
1554.7	1555.09
1554.7	1554.97
1554.7	1554.75
1554.7	1555.13
1554.7	1555.05
1554.7	1555.2
1554.7	1555.43
1554.7	1555.11
1554.71	1555.21
1554.71	1555.29
1554.71	1555.28
1554.71	1555.17
1554.71	1554.97
1554.71	1555.04
1554.71	1555.1
1554.71	1555.03
1554.71	1554.97
1554.71	1555.33
1554.71	1555.27
1554.71	1554.42
1554.71	1555.22
1554.72	1555.19
1554.72	1554.93
1554.72	1555.48
1554.72	1555.12
1554.72	1554.97
1554.72	1555.36
1554.72	1555.1
1554.72	1554.77
1554.72	1555.24
1554.72	1555.3
1554.72	1555.16
1554.72	1554.99
1554.72	1554.67
1554.72	1555.04
1554.72	1555.43
1554.72	1555.67
1554.72	1555.32
1554.73	1555.31
1554.73	1554.93
1554.73	1554.73
1554.73	1555.22
1554.73	1555.1
1554.73	1555.54
1554.73	1555.26
1554.73	1555.02
1554.73	1555.16
1554.73	1554.95
1554.73	1555.58
1554.73	1555.41
1554.73	1555.87
1554.74	1555.17
1554.74	1555.07
1554.74	1555.06
1554.74	1555.05
1554.74	1555.45
1554.74	1555.41
1554.74	1555.01
1554.74	1555.22
1554.74	1555.32
1554.74	1555.15
1554.74	1555.22
1554.74	1555.2
1554.74	1555.26
1554.74	1555.08
1554.74	1555.23
1554.74	1555.21
1554.74	1554.52
1554.74	1554.99
1554.74	1555.09
1554.74	1555.18
1554.74	1555.35
1554.74	1555.43
1554.74	1555.55
1554.74	1555.37
1554.74	1555.1
1554.74	1554.88
1554.75	1555.32
1554.75	1555.24
1554.75	1555.08
1554.75	1555.16
1554.75	1555.36
1554.75	1555.16
1554.75	1555.28
1554.75	1555.18
1554.75	1555.09
1554.75	1554.72
1554.75	1555.16
1554.75	1555.2
1554.75	1555.33
1554.75	1555.26
1554.75	1555.32
1554.75	1555.4
1554.75	1555.59
1554.75	1555.14
1554.75	1554.84
1554.76	1554.8
1554.76	1555.21
1554.76	1555.02
1554.76	1555.25
1554.76	1555.42
1554.76	1554.95
1554.76	1555.26
1554.76	1555.18
1554.76	1554.74
1554.76	1555
1554.76	1555.28
1554.76	1554.93
1554.76	1554.99
1554.76	1555.05
1554.77	1555.45
1554.77	1555.03
1554.77	1555.11
1554.77	1555.4
1554.77	1555.72
1554.77	1555.31
1554.77	1555.7
1554.77	1555.42
1554.77	1555.04
1554.77	1554.82
1554.77	1555.2
1554.78	1555.18
1554.78	1555.3
1554.78	1555.04
1554.78	1555.29
1554.78	1555.08
1554.78	1555.37
1554.78	1555.24
1554.78	1555.83
1554.78	1555.2
1554.78	1555.41
1554.78	1555.93
1554.78	1555.32
1554.78	1555.15
1554.78	1555.49
1554.78	1554.54
1554.78	1555.28
1554.79	1555.09
1554.79	1555.37
1554.79	1555.22
1554.79	1554.99
1554.79	1555.33
1554.79	1555.06
1554.79	1555.16
1554.79	1555.05
1554.79	1554.95
1554.79	1555.19
1554.79	1555.64
1554.79	1555.38
1554.79	1555.75
1554.79	1555.48
1554.79	1555.39
1554.79	1555.09
1554.79	1555.17
1554.8	1555.25
1554.8	1554.9
1554.8	1555.34
1554.8	1554.99
1554.8	1555.09
1554.8	1555.65
1554.8	1555.64
1554.8	1555.19
1554.8	1555.07
1554.8	1554.93
1554.8	1555.18
1554.8	1555.04
1554.8	1555.11
1554.8	1555.22
1554.8	1554.93
1554.8	1555.38
1554.8	1554.93
1554.8	1554.99
1554.8	1555.54
1554.8	1555.15
1554.8	1555.46
1554.8	1555.33
1554.8	1554.99
1554.81	1555.36
1554.81	1555.04
1554.81	1555.27
1554.81	1555.26
1554.81	1555.21
1554.81	1555.1
1554.81	1555.48
1554.81	1555.12
1554.81	1555.27
1554.81	1555.63
1554.81	1554.8
1554.81	1555.02
1554.81	1554.93
1554.81	1555.42
1554.82	1555.21
1554.82	1555.3
1554.82	1555.03
1554.82	1555.05
1554.82	1555.53
1554.82	1555.38
1554.82	1555.17
1554.82	1555.17
1554.82	1554.87
1554.82	1555
1554.82	1555.42
1554.82	1555.29
1554.82	1555.01
1554.83	1555.22
1554.83	1555.65
1554.83	1554.92
1554.83	1554.23
1554.83	1555.2
1554.83	1555
1554.83	1555.22
1554.83	1555.06
1554.83	1555.22
1554.83	1555.06
1554.83	1555.19
1554.83	1555.17
1554.83	1555.42
1554.83	1555.12
1554.83	1554.79
1554.83	1555.34
1554.84	1555.06
1554.84	1555.12
1554.84	1555.39
1554.84	1555.35
1554.84	1555.59
1554.84	1555.23
1554.84	1554.74
1554.84	1554.9
1554.84	1555.29
1554.84	1555.04
1554.84	1555.53
1554.84	1555.27
1554.84	1555.31
1554.84	1554.91
1554.85	1555.29
1554.85	1555.45
1554.85	1554.92
1554.85	1555.68
1554.85	1554.96
1554.85	1555.39
1554.85	1554.92
1554.85	1555.53
1554.85	1555.11
1554.85	1555.13
1554.85	1555.19
1554.85	1555.19
1554.85	1555.69
1554.85	1555.69
1554.85	1555.33
1554.85	1555.02
1554.85	1555.58
1554.85	1555.3
1554.86	1555.02
1554.86	1555.05
1554.86	1555.31
1554.86	1555.66
1554.86	1555.16
1554.86	1555.29
1554.86	1555.34
1554.86	1555.17
1554.86	1555.12
1554.86	1555.49
1554.86	1555.44
1554.86	1555.23
1554.86	1554.92
1554.86	1555.34
1554.86	1555
1554.86	1555.31
1554.86	1555.12
1554.86	1555.42
1554.86	1555.4
1554.86	1555.4
1554.86	1555.27
1554.87	1555.47
1554.87	1555.19
1554.87	1555.32
1554.87	1555.27
1554.87	1555.35
1554.87	1555.63
1554.87	1555.38
1554.87	1555.12
1554.87	1555.35
1554.87	1555.3
1554.87	1555.46
1554.87	1554.63
1554.87	1555.04
1554.87	1555.22
1554.87	1555.31
1554.87	1554.78
1554.87	1555.55
1554.88	1555.42
1554.88	1555.34
1554.88	1555.46
1554.88	1555
1554.88	1555.19
1554.88	1555.28
1554.88	1555.09
1554.88	1555.74
1554.88	1555.48
1554.88	1555.14
1554.88	1555.28
1554.88	1555.15
1554.88	1555.02
1554.88	1555.14
1554.88	1555.12
1554.88	1555.35
1554.88	1555.09
1554.88	1554.7
1554.88	1555.36
1554.88	1555.24
1554.88	1554.92
1554.88	1554.76
1554.89	1555.01
1554.89	1555.5
1554.89	1555.61
1554.89	1555.33
1554.89	1555
1554.89	1555.22
1554.89	1555.39
1554.89	1555.48
1554.89	1554.81
1554.89	1555.48
1554.89	1555.24
1554.89	1555.68
1554.89	1555.22
1554.89	1555.42
1554.9	1555.22
1554.9	1555.37
1554.9	1555.46
1554.9	1555.46
1554.9	1555.29
1554.9	1555.39
1554.9	1555.21
1554.9	1555.16
1554.9	1555.43
1554.9	1555.56
1554.9	1555.31
1554.9	1555.22
1554.9	1555.26
1554.9	1555.63
1554.9	1555.16
1554.9	1555.49
1554.9	1555.27
1554.9	1555.26
1554.9	1555.29
1554.9	1555.32
1554.9	1555.27
1554.9	1555.31
1554.9	1555.3
1554.9	1555.32
1554.9	1555.47
1554.9	1554.93
1554.9	1554.94
1554.9	1555.29
1554.91	1555.39
1554.91	1555.36
1554.91	1555.41
1554.91	1555.33
1554.91	1555.46
1554.91	1555.36
1554.91	1555.62
1554.91	1555.32
1554.91	1554.99
1554.91	1555.16
1554.91	1555.22
1554.91	1555.18
1554.91	1555.27
1554.91	1555.67
1554.91	1555.14
1554.91	1555.16
1554.91	1555.45
1554.91	1555.18
1554.92	1555.3
1554.92	1555.16
1554.92	1555.55
1554.92	1555.44
1554.92	1555.02
1554.92	1555.33
1554.92	1555.21
1554.92	1555.29
1554.92	1555.1
1554.92	1555.24
1554.92	1555.54
1554.92	1555.32
1554.92	1555.33
1554.92	1555.33
1554.92	1555.3
1554.92	1555.47
1554.92	1555.54
1554.93	1555.73
1554.93	1554.98
1554.93	1555.17
1554.93	1555.31
1554.93	1555.45
1554.93	1555.27
1554.93	1555.07
1554.93	1555
1554.93	1555.32
1554.93	1555.24
1554.93	1555.11
1554.93	1555.43
1554.93	1555.36
1554.93	1555.54
1554.93	1555.16
1554.93	1555.2
1554.93	1555.35
1554.94	1555.43
1554.94	1555.22
1554.94	1555.02
1554.94	1555.51
1554.94	1555.15
1554.94	1555.32
1554.94	1555.13
1554.94	1555.44
1554.94	1555.53
1554.94	1555.39
1554.94	1555.23
1554.94	1555.52
1554.94	1555.06
1554.94	1555.15
1554.94	1555.17
1554.95	1555.27
1554.95	1554.95
1554.95	1554.94
1554.95	1555.11
1554.95	1555.26
1554.95	1555.28
1554.95	1555.23
1554.95	1554.91
1554.95	1555.25
1554.95	1555.67
1554.95	1555.39
1554.95	1555.39
1554.95	1555.5
1554.95	1555
1554.95	1555.54
1554.95	1555.56
1554.96	1555.2
1554.96	1555.48
1554.96	1555.63
1554.96	1555.08
1554.96	1554.91
1554.96	1555.16
1554.96	1555.45
1554.96	1555.5
1554.96	1555.04
1554.96	1555.35
1554.96	1555.38
1554.96	1555.52
1554.96	1555.48
1554.96	1555.17
1554.96	1555.06
1554.96	1555.39
1554.96	1555.46
1554.96	1555.28
1554.97	1555.79
1554.97	1555.28
1554.97	1555.1
1554.97	1555.92
1554.97	1555.42
1554.97	1555.4
1554.97	1555.11
1554.97	1555.27
1554.97	1555.42
1554.97	1555.34
1554.97	1555.27
1554.97	1555.06
1554.97	1555.39
1554.97	1555.38
1554.97	1555.41
1554.97	1555.03
1554.97	1555.27
1554.97	1555.39
1554.97	1555.19
1554.97	1555.27
1554.98	1555.56
1554.98	1555.29
1554.98	1555.12
1554.98	1555.32
1554.98	1555.42
1554.98	1555.15
1554.98	1555.22
1554.98	1555.28
1554.98	1555.16
1554.98	1555.28
1554.98	1555.39
1554.98	1555.26
1554.98	1555.26
1554.98	1555.25
1554.98	1555.22
1554.98	1555.33
1554.98	1555.54
1554.98	1555.44
1554.98	1555.58
1554.99	1555.53
1554.99	1555.33
1554.99	1555.15
1554.99	1555.01
1554.99	1555.31
1554.99	1555.63
1554.99	1554.9
1554.99	1555.31
1554.99	1555.49
1554.99	1555.11
1554.99	1555.76
1555	1555.35
1555	1555.35
1555	1555.15
1555	1555.22
1555	1555.21
1555	1555.34
1555	1555.06
1555	1555.69
1555	1555.55
1555	1555.34
1555	1555.45
1555	1555.02
1555	1555
1555	1555.64
1555.01	1555.02
1555.01	1555.06
1555.01	1555.06
1555.01	1555.15
1555.01	1554.88
1555.01	1554.99
1555.01	1555.3
1555.01	1555.68
1555.01	1555.2
1555.01	1555.19
1555.01	1555
1555.01	1555.21
1555.01	1555.48
1555.01	1555.37
1555.01	1555.71
1555.01	1555.46
1555.02	1555.07
1555.02	1555.19
1555.02	1555.23
1555.02	1555.16
1555.02	1555.3
1555.02	1555.51
1555.02	1555.3
1555.02	1555.1
1555.02	1555.27
1555.02	1555.15
1555.02	1555.62
1555.02	1555.34
1555.02	1555.38
1555.02	1555.08
1555.02	1555.41
1555.02	1555.35
1555.02	1555.22
1555.03	1555.36
1555.03	1555.62
1555.03	1555.05
1555.03	1555.34
1555.03	1555.18
1555.03	1555.11
1555.03	1555.36
1555.03	1555.57
1555.03	1555.19
1555.03	1555.68
1555.03	1555.37
1555.03	1554.98
1555.03	1555.48
1555.04	1555.36
1555.04	1555.08
1555.04	1555.53
1555.04	1555.57
1555.04	1555.16
1555.04	1555.07
1555.04	1555.38
1555.04	1555.24
1555.04	1555.79
1555.04	1555.58
1555.04	1555.28
1555.04	1555.38
1555.04	1554.95
1555.04	1555.11
1555.04	1555.54
1555.04	1555.66
1555.04	1554.83
1555.04	1555.48
1555.04	1555.03
1555.04	1555.26
1555.04	1555.1
1555.04	1555.49
1555.04	1555.29
1555.04	1555.1
1555.05	1555.23
1555.05	1555.41
1555.05	1555.19
1555.05	1555.29
1555.05	1555.47
1555.05	1555.41
1555.05	1555.23
1555.05	1555.83
1555.05	1555.47
1555.05	1555.5
1555.05	1555.54
1555.05	1555.28
1555.05	1555.59
1555.05	1555.53
1555.05	1555.6
1555.05	1555.09
1555.05	1555.32
1555.05	1555.31
1555.05	1555.73
1555.05	1555.63
1555.05	1555.3
1555.06	1555.42
1555.06	1555.35
1555.06	1555.26
1555.06	1555.47
1555.06	1555.54
1555.06	1555.47
1555.06	1555.37
1555.06	1555.37
1555.06	1555.25
1555.06	1555.08
1555.06	1555.34
1555.06	1555.94
1555.06	1555.54
1555.06	1555.27
1555.06	1555.26
1555.06	1555.63
1555.06	1555.23
1555.06	1555.55
1555.07	1555.11
1555.07	1554.98
1555.07	1555.37
1555.07	1554.87
1555.07	1555.52
1555.07	1555.51
1555.07	1555.41
1555.07	1555.47
1555.07	1555.94
1555.07	1555.79
1555.07	1555.31
1555.07	1555.91
1555.07	1555.53
1555.07	1555.61
1555.07	1555.12
1555.07	1555.65
1555.07	1555.37
1555.07	1555.53
1555.07	1555.46
1555.07	1555.64
1555.07	1555.5
1555.07	1555.25
1555.07	1555.17
1555.07	1555.53
1555.08	1555.15
1555.08	1555.15
1555.08	1555.51
1555.08	1555.1
1555.08	1555.33
1555.08	1555.48
1555.08	1555.32
1555.08	1555.33
1555.08	1555.61
1555.08	1555.54
1555.08	1555.57
1555.08	1555.12
1555.08	1555.31
1555.08	1555.52
1555.08	1554.89
1555.09	1555.5
1555.09	1555.59
1555.09	1555.31
1555.09	1555.65
1555.09	1555.37
1555.09	1555.27
1555.09	1555.56
1555.09	1555.18
1555.09	1555.09
1555.09	1555.23
1555.09	1555.21
1555.09	1555.61
1555.09	1555.18
1555.09	1555.58
1555.09	1555.41
1555.09	1555.15
1555.09	1555.59
1555.09	1555.68
1555.09	1555.57
1555.09	1555.65
1555.09	1555.24
1555.09	1555.48
1555.09	1555.42
1555.09	1554.99
1555.09	1555.46
1555.09	1555.88
1555.09	1555.31
1555.09	1555.4
1555.09	1555.11
1555.09	1555.34
1555.09	1555.28
1555.09	1555.41
1555.09	1555.44
1555.09	1555.32
1555.09	1555.37
1555.1	1555.62
1555.1	1555.57
1555.1	1555.28
1555.1	1555.13
1555.1	1555.44
1555.1	1555.53
1555.1	1555.55
1555.1	1555.51
1555.1	1555.69
1555.1	1555.5
1555.1	1555.32
1555.1	1555.52
1555.1	1555.21
1555.1	1555.65
1555.1	1555.31
1555.1	1555.5
1555.1	1555.49
1555.1	1555.41
1555.1	1555.46
1555.1	1555.56
1555.11	1555.21
1555.11	1555.01
[truncated: 4,003 more rows]

## Sheet: Fig5d_Phi21
Input Parameters Inference - 4 seeds - Phase_2-1
Seed phase (rad)	Seed phase - ANN predicted (rad)
-3.14102	-3.98324
-3.14015	-3.67862
-3.13785	-2.4659
-3.13464	-4.79202
-3.13347	-2.95926
-3.13252	-5.23988
-3.13211	-2.41794
-3.13211	-2.39868
-3.13027	-2.41093
-3.12908	-1.25663
-3.12778	-1.00044
-3.12351	-2.24739
-3.12172	-2.8777
-3.12091	-0.814244
-3.12005	-2.24715
-3.11999	-0.0995926
-3.11873	-1.15589
-3.11761	-3.23763
-3.11677	-3.22437
-3.10891	-1.30743
-3.10861	-1.34057
-3.10806	-1.66899
-3.10785	-0.315022
-3.10781	-3.71252
-3.10736	-3.05147
-3.10576	-4.12896
-3.10529	-5.78917
-3.10365	-3.6241
-3.10276	-2.95465
-3.09997	-5.11083
-3.09846	-1.25611
-3.09675	-1.20092
-3.09667	-0.995894
-3.09619	-3.44791
-3.09596	-1.08873
-3.09592	-4.60419
-3.09586	-2.84137
-3.09507	-2.45581
-3.09243	-2.86044
-3.09225	-2.54771
-3.08938	-2.81839
-3.08763	0.0388881
-3.08361	-5.53439
-3.08356	-2.19793
-3.08116	-3.04968
-3.08064	-2.8295
-3.08054	-3.37302
-3.07954	-1.3933
-3.07933	-2.83599
-3.07927	-2.53015
-3.07866	-4.66105
-3.07837	-2.06559
-3.07601	-3.30401
-3.07566	-0.694945
-3.07464	-3.45333
-3.07401	-2.02451
-3.07384	-4.67402
-3.0727	-1.85247
-3.06865	-2.62777
-3.0686	-2.9376
-3.06805	-4.20324
-3.06803	-5.09246
-3.06691	-2.4371
-3.06631	-3.78138
-3.06565	-3.67488
-3.06546	-3.93839
-3.06489	-2.56678
-3.06382	-2.62339
-3.06341	-3.32887
-3.06339	-2.77896
-3.06254	-1.56858
-3.06091	-0.788882
-3.05993	-2.3196
-3.05923	-1.34842
-3.05732	-2.1433
-3.05549	-4.97081
-3.05356	-4.25877
-3.05217	-3.59356
-3.05212	-3.30451
-3.05101	-2.51547
-3.05014	-2.99151
-3.04992	-2.51852
-3.04818	-2.30601
-3.04752	-2.94067
-3.04679	-1.98648
-3.04652	-0.0577552
-3.0461	-1.88736
-3.04392	-0.135901
-3.04342	-0.525636
-3.0432	-5.51873
-3.04281	-0.477506
-3.04247	-5.47834
-3.03803	-0.54522
-3.03715	-2.79466
-3.03713	0.0336903
-3.03653	-2.04196
-3.03566	-4.00745
-3.03526	-1.71784
-3.03441	-2.23597
-3.03368	-0.389146
-3.03187	-2.60689
-3.03106	-2.22217
-3.02952	-3.33002
-3.02858	-2.41991
-3.0278	-2.64188
-3.02684	-2.698
-3.02322	-1.78469
-3.02255	-0.996171
-3.0221	-2.65017
-3.01985	-2.59498
-3.01922	-2.46477
-3.01457	-2.55105
-3.0112	-0.497701
-3.01109	-1.64828
-3.01069	-2.47368
-3.00991	-4.14551
-3.00877	-1.68842
-3.00464	-0.542659
-3.00319	-5.36713
-3.00305	-2.63869
-3.00286	-4.85245
-3.00118	-2.36015
-3.0009	-6.03863
-3.00032	-1.79255
-2.99956	-4.03633
-2.99864	-3.29357
-2.99803	-2.02478
-2.99773	-5.72752
-2.9976	-5.85025
-2.99738	-2.63513
-2.99697	-2.0797
-2.99664	-2.1309
-2.99546	-3.07478
-2.99517	-1.77665
-2.9948	-1.89712
-2.99397	-2.63738
-2.99333	-0.702868
-2.99268	-2.41626
-2.99208	-3.69378
-2.98879	-2.9084
-2.98818	-2.53229
-2.98806	-2.46439
-2.98783	-5.01944
-2.98716	-1.51372
-2.9866	-1.93534
-2.98505	-1.44144
-2.98459	-6.03893
-2.9842	-4.24362
-2.98357	-2.07524
-2.98266	-3.35859
-2.98109	-2.03521
-2.98057	-4.09008
-2.97713	-0.298957
-2.97359	-0.0573421
-2.97249	-3.36823
-2.97231	-2.75992
-2.96864	-2.36376
-2.96723	-2.34714
-2.96701	-3.42064
-2.96631	-3.15802
-2.96135	-1.87981
-2.9593	-2.84788
-2.95769	0.0114739
-2.95719	-5.00123
-2.9569	-3.87964
-2.9568	-4.2698
-2.95663	-1.05786
-2.9499	-1.12692
-2.94977	-2.30872
-2.94907	-1.79828
-2.94906	-2.29951
-2.94748	-1.49006
-2.94478	-1.00405
-2.94393	-3.73837
-2.94238	-2.0732
-2.94156	-2.66502
-2.94136	-2.9085
-2.94095	-2.25619
-2.94075	-1.01286
-2.94064	-2.27876
-2.94051	-2.5458
-2.93936	-2.20858
-2.9366	-2.13885
-2.93498	-1.00947
-2.93455	-3.68505
-2.93355	-2.406
-2.93354	-2.33988
-2.93324	-3.81238
-2.93107	-2.84351
-2.92982	-5.0064
-2.92834	-3.32759
-2.92777	-3.32472
-2.9275	-1.94642
-2.92571	-1.32885
-2.92541	-1.73206
-2.92528	-2.49574
-2.92467	-3.23568
-2.92462	-3.49216
-2.9217	-1.31728
-2.92154	-1.4763
-2.91866	-4.63558
-2.91757	-2.4913
-2.91564	-2.74667
-2.91251	-4.48091
-2.9121	-2.89842
-2.91107	-1.62849
-2.90938	0.0586792
-2.90826	-3.05533
-2.90768	-5.63023
-2.90757	-1.31117
-2.90719	-2.28069
-2.90605	-5.041
-2.90589	-2.93389
-2.90532	-1.29172
-2.90518	-3.01369
-2.90492	-2.72466
-2.90477	-3.45173
-2.90466	-3.9454
-2.90366	-2.99517
-2.90306	-2.59489
-2.90268	-2.13356
-2.90134	-2.56078
-2.90062	-3.03616
-2.89856	-2.76142
-2.89739	-2.82034
-2.89714	-4.65608
-2.89557	-2.18188
-2.89517	-2.90306
-2.89425	-2.44778
-2.89275	-2.61781
-2.89019	-2.15494
-2.88457	-3.01845
-2.8834	-4.62261
-2.88303	-2.43608
-2.88141	-2.51834
-2.88011	-3.03592
-2.8779	-5.64922
-2.87698	-2.45071
-2.8767	-0.947153
-2.87291	-2.92623
-2.86957	-4.0072
-2.8694	-1.02195
-2.8681	-0.566561
-2.86679	-2.86259
-2.86583	-2.67578
-2.86181	-1.58474
-2.86153	-1.20085
-2.86093	-1.1328
-2.86043	-4.34917
-2.85945	-0.72608
-2.85584	-0.585007
-2.85231	-2.55939
-2.85083	-4.35636
-2.84884	-5.15461
-2.8486	-2.71157
-2.84615	-3.11705
-2.84536	-3.17924
-2.84316	-1.17655
-2.84269	-2.43181
-2.8414	-2.39719
-2.84125	-0.0802816
-2.83997	-0.516672
-2.83945	-2.18725
-2.83942	-0.289075
-2.8375	-1.47258
-2.83728	-5.15871
-2.83571	-1.70636
-2.83432	-2.49621
-2.83372	-2.29492
-2.83251	-2.36464
-2.83182	-2.02104
-2.83125	-3.88932
-2.83086	-2.21541
-2.82956	-2.5875
-2.82712	-2.60178
-2.82618	-2.79194
-2.82442	-3.0405
-2.82424	-1.85014
-2.82344	-1.46246
-2.82322	-3.00289
-2.82126	-0.658325
-2.82025	-4.14351
-2.82018	-4.21211
-2.81982	-2.08809
-2.81878	-1.48235
-2.81861	-1.84418
-2.81853	-1.07354
-2.8185	-5.66516
-2.81764	-0.958991
-2.81753	-2.87155
-2.81682	-0.480832
-2.81535	-0.25001
-2.80983	-2.91324
-2.80765	-5.57669
-2.80673	-2.08166
-2.80615	-4.44614
-2.80471	-1.22342
-2.79567	-1.4333
-2.79561	-2.88615
-2.79542	-4.29521
-2.7933	-2.68843
-2.79324	-3.9812
-2.79182	-1.57221
-2.79023	-1.6183
-2.78885	-2.05567
-2.78761	-2.72179
-2.78746	-0.204794
-2.78594	-3.21583
-2.78593	-2.83215
-2.78588	-1.73542
-2.78574	-2.68639
-2.78483	-3.16125
-2.77707	-2.47718
-2.77629	-3.62118
-2.77336	-0.722425
-2.77191	-2.62621
-2.76846	-3.05965
-2.76845	-0.847165
-2.76793	-1.87341
-2.76471	-1.00536
-2.7646	-2.26518
-2.76374	-0.0833018
-2.76265	-2.30028
-2.76253	-4.5964
-2.7625	-1.58221
-2.76218	-2.99796
-2.76214	-3.08036
-2.76163	-2.67509
-2.76053	-1.94703
-2.75955	-1.23523
-2.75904	-1.06461
-2.75884	0.0927049
-2.75768	-0.000429088
-2.75612	-2.41809
-2.75458	0.0363173
-2.75458	-3.75964
-2.75404	-0.785924
-2.75377	-2.424
-2.75293	-1.78511
-2.75057	-3.18189
-2.74895	-2.62445
-2.74882	-1.83602
-2.74864	-4.65727
-2.74594	-2.91567
-2.74491	-0.856551
-2.7448	-2.16848
-2.74458	-1.12811
-2.74351	-2.51558
-2.74265	-2.84201
-2.74232	-2.1083
-2.74213	-2.2208
-2.74027	-3.48239
-2.73968	-2.13561
-2.73954	-3.04503
-2.7386	-1.74714
-2.73763	-2.25694
-2.73684	-2.68188
-2.73434	-1.91192
-2.73432	-2.06765
-2.73382	-2.00968
-2.73189	-0.840815
-2.73078	-5.58505
-2.72847	-2.88672
-2.72772	-3.32472
-2.72684	-2.84451
-2.72667	-2.31821
-2.72618	-2.53641
-2.72611	-2.36584
-2.72606	-2.9675
-2.72575	-2.1753
-2.72388	-1.58555
-2.72381	-0.714653
-2.72346	-1.64232
-2.72328	-2.33943
-2.72225	-1.29928
-2.72211	-4.50081
-2.72197	-3.71011
-2.72172	-0.877019
-2.72152	0.309365
-2.72087	-2.45146
-2.71973	-2.65715
-2.71649	-1.882
-2.71585	-1.76589
-2.71457	-4.23291
-2.71266	-2.81446
-2.71255	-5.75953
-2.71226	-4.56084
-2.70951	-2.51474
-2.7087	-2.86653
-2.70847	-2.31787
-2.70754	-2.98955
-2.70611	-3.33008
-2.70259	-2.90596
-2.70224	-2.44737
-2.70137	-3.55449
-2.70024	-0.273313
-2.6996	-1.09662
-2.69904	-3.56777
-2.69872	-3.21017
-2.69829	-1.30261
-2.69565	-3.73075
-2.69354	-1.07039
-2.69305	-4.12385
-2.69276	-0.803662
-2.69256	-2.78297
-2.69064	-2.09002
-2.68872	-2.5884
-2.68861	-1.92538
-2.68771	-2.57536
-2.68352	-1.6077
-2.68098	-2.80045
-2.68091	-1.86239
-2.67969	-5.03385
-2.67881	-1.5147
-2.67791	-4.25726
-2.67781	-0.137513
-2.67492	0.0709631
-2.6745	-1.59628
-2.67383	-3.0779
-2.67177	-1.61903
-2.67137	-1.81494
-2.671	0.201456
-2.67071	-2.70759
-2.67069	-2.45909
-2.67027	-2.78604
-2.66977	-0.486494
-2.66869	-0.198246
-2.66796	0.0782481
-2.66745	-3.19964
-2.66505	-0.950259
-2.66421	0.0780317
-2.66409	-1.43163
-2.6639	-4.63031
-2.66385	-3.93221
-2.6616	-1.12631
-2.66106	-1.33917
-2.66104	-2.24663
-2.66041	-3.30305
-2.66032	-0.606899
-2.6598	-3.67047
-2.65926	-5.63082
-2.65903	-2.37611
-2.65722	-3.65897
-2.65704	-4.15728
-2.65595	-1.08967
-2.65491	-1.15104
-2.65465	-2.22804
-2.65457	-1.40138
-2.65169	-2.15293
-2.65161	-2.70585
-2.64986	-2.55113
-2.64965	-4.43433
-2.64897	-2.89958
-2.64844	-0.845419
-2.64792	-2.03157
-2.64734	-4.3755
-2.6473	-1.08878
-2.64499	-2.78625
-2.6413	0.24361
-2.63632	-2.71557
-2.6356	-2.97939
-2.63471	-2.30081
-2.6344	-2.04465
-2.63316	-1.0421
-2.63265	-2.11132
-2.63257	-2.21512
-2.63112	-3.29613
-2.6305	-1.36428
-2.62726	-4.63263
-2.62568	-2.16634
-2.62562	-3.65215
-2.62311	-1.54637
-2.61996	-2.74747
-2.61983	-2.42717
-2.61782	-0.966883
-2.61597	-1.95369
-2.61391	-3.0385
-2.61372	-0.246361
-2.61325	-1.01354
-2.61193	-2.43174
-2.61163	-1.49537
-2.61061	-5.27116
-2.61009	-1.7631
-2.60918	-2.1142
-2.60836	-2.8264
-2.60733	-2.54556
-2.60246	-2.74189
-2.60228	-1.70267
-2.60142	-5.18653
-2.59733	0.214829
-2.59549	-1.83978
-2.59498	-1.37229
-2.59171	-1.63832
-2.58984	-2.29581
-2.58954	-2.41199
-2.58931	-4.58037
-2.58884	-1.86203
-2.58783	-0.958528
-2.58696	-4.17259
-2.58532	-3.85688
-2.58525	-2.1372
-2.5852	-1.48984
-2.58285	-1.98655
-2.58261	-4.63462
-2.5823	-2.09772
-2.58125	0.116159
-2.58107	-4.74903
-2.58102	-3.4288
-2.58068	-2.11664
-2.58067	-0.198916
-2.5804	-2.51039
-2.58008	-4.69203
-2.57967	-2.34949
-2.57901	-5.44826
-2.57858	-2.82727
-2.5772	0.345459
-2.57592	-2.32449
-2.57458	0.243508
-2.57451	-0.131573
-2.57231	-2.0374
-2.57132	-4.19741
-2.56926	0.212324
-2.56673	-2.69999
-2.56613	-0.945168
-2.56524	-0.531775
-2.56351	-0.643405
-2.56192	-2.00307
-2.56151	-1.04577
-2.56102	-1.42678
-2.56075	-2.90875
-2.56058	-2.76574
-2.55982	-1.12038
-2.55729	-2.52442
-2.55699	-3.36981
-2.55566	-3.53807
-2.55325	-2.01269
-2.55261	-2.22645
-2.55061	-2.77945
-2.54995	-1.89721
-2.54973	-2.53952
-2.54973	-0.653329
-2.5496	-2.12556
-2.54916	-2.2966
-2.54793	-2.12053
-2.54682	-2.71189
-2.54501	-2.39055
-2.54401	-4.89812
-2.54277	-3.62407
-2.54262	-0.425884
-2.54237	-2.77906
-2.54164	-0.262263
-2.53919	-2.63364
-2.53879	-1.69297
-2.53759	-2.4133
-2.53651	-5.32228
-2.53631	-2.99279
-2.53561	-3.22824
-2.53508	-2.2391
-2.53508	-2.78746
-2.53466	-2.48042
-2.53418	-5.23976
-2.53179	-3.00132
-2.52949	0.433087
-2.52832	-4.81269
-2.52787	-3.50781
-2.52748	-1.14098
-2.5268	-2.36554
-2.52642	-3.22622
-2.5255	-2.98988
-2.52383	-0.197307
-2.52272	-1.985
-2.52195	-1.94888
-2.52107	-2.84858
-2.5208	-2.20446
-2.52077	-0.412075
-2.51904	-1.38812
-2.51897	-0.336397
-2.51825	-2.97567
-2.51775	-1.99106
-2.51564	-2.15882
-2.51502	-3.30605
-2.50969	-1.91063
-2.50895	-1.7919
-2.50892	-5.33208
-2.50467	-1.42147
-2.50416	-2.40092
-2.50362	-2.68125
-2.50362	-0.961362
-2.50328	-2.30877
-2.50124	-1.93206
-2.50112	-0.492235
-2.50083	-2.59507
-2.50062	-5.03073
-2.49973	-4.21655
-2.49894	-0.755273
-2.49625	-1.99545
-2.49552	-1.52386
-2.49164	-2.68471
-2.48991	-2.55801
-2.48978	-0.627653
-2.48954	-3.97382
-2.48477	-1.48913
-2.48422	-2.79583
-2.48278	-1.26229
-2.48208	-5.12581
-2.48158	-3.07942
-2.47936	-2.22618
-2.47837	-2.44658
-2.47799	-2.3048
-2.47656	-3.13332
-2.47543	-4.6326
-2.47536	-4.06385
-2.47427	0.394653
-2.47329	-2.71483
-2.47189	-2.47817
-2.47111	-2.74958
-2.47051	-1.87349
-2.46977	-2.63741
-2.46917	-3.86122
-2.46915	-2.32887
-2.46526	-2.57686
-2.46493	0.468544
-2.46202	-2.33449
-2.46075	-2.24074
-2.46064	-1.58886
-2.46001	-0.652602
-2.45975	-2.47801
-2.4595	-2.51688
-2.4567	-1.91205
-2.45625	-1.02161
-2.45257	-3.91577
-2.4522	-0.882438
-2.45159	-1.42623
-2.44927	-1.24659
-2.44816	-3.12048
-2.44735	-4.09935
-2.44544	-1.75452
-2.44529	-2.89596
-2.44507	-4.63595
-2.44353	-3.29984
-2.44282	-1.97073
-2.44281	-3.01588
-2.44253	-2.98438
-2.43971	-2.99497
-2.4389	-1.02004
-2.43824	-2.39587
-2.43811	-1.86496
-2.43788	-1.93608
-2.43642	-5.47297
-2.43631	-1.70313
-2.43527	-3.98487
-2.43498	-1.96976
-2.43351	0.587192
-2.43259	-3.69074
-2.42938	-0.359509
-2.42777	-2.28691
-2.42513	-1.29936
-2.4202	-3.50416
-2.41967	-2.53845
-2.41901	-2.71028
-2.41754	-0.822537
-2.41154	-3.33514
-2.40884	-2.07061
-2.40843	-1.87574
-2.40674	-1.82306
-2.4065	-3.57675
-2.40609	-2.28151
-2.40579	-0.78032
-2.40468	-2.16222
-2.40175	-2.08048
-2.40167	-2.16753
-2.39833	0.646297
-2.39706	-2.35119
-2.3969	-4.31579
-2.39635	-1.99869
-2.39537	-2.57609
-2.39497	-1.45341
-2.39403	-1.90801
-2.39356	-5.41721
-2.3933	-1.64666
-2.39165	-1.53718
-2.3911	-2.39675
-2.39101	-5.49312
-2.3907	-2.13871
-2.38964	-2.12877
-2.38061	-2.42387
-2.37712	-3.68793
-2.37664	-2.77719
-2.37411	-3.94105
-2.37328	-3.20692
-2.37302	-2.16573
-2.37213	-1.58936
-2.37034	-2.71252
-2.3703	-4.77755
-2.36942	-3.09063
-2.36934	-2.89254
-2.3686	-2.72472
-2.36845	-0.739176
-2.36761	-1.32589
-2.36741	-2.89843
-2.3674	-1.81754
-2.36617	-0.247898
-2.36489	0.62376
-2.36435	-2.11147
-2.36389	0.0189105
-2.36196	-0.000431353
-2.36134	-3.21551
-2.36131	-2.17025
-2.36058	-0.701387
-2.35994	-2.30209
-2.35954	-0.0654654
-2.35759	-2.7786
-2.35754	0.580491
-2.35702	-1.8774
-2.35579	-2.38924
-2.35341	-3.61101
-2.35198	-2.31497
-2.35148	-1.79483
-2.35136	-2.50441
-2.34909	-1.1244
-2.34895	-0.924995
-2.34879	-0.0460541
-2.34798	-3.38176
-2.34771	-5.21531
-2.34625	-3.14153
-2.34621	-3.7336
-2.34588	-0.272949
-2.34587	-1.57609
-2.34575	-2.96761
-2.34498	-2.76658
-2.34301	0.642473
-2.343	-0.556162
-2.34074	-2.35071
-2.34	-1.83539
-2.33943	-0.893723
-2.33922	-3.85653
-2.33884	-2.19202
-2.33838	-3.30637
-2.33827	-1.49972
-2.33783	-1.26212
-2.33764	-2.76001
-2.33752	-3.87387
-2.33655	-0.987379
-2.33417	-2.17162
-2.33338	-2.60823
-2.33186	-0.973638
-2.33094	-2.98646
-2.33005	-4.02512
-2.32979	-3.24549
-2.32868	-2.39373
-2.32854	-1.03671
-2.32633	-2.75386
-2.3259	-0.403715
-2.32035	-2.53212
-2.31731	-0.446811
-2.31678	-2.22908
-2.31608	-1.44126
-2.31455	-2.00307
-2.31425	-2.47428
-2.31319	-2.39127
-2.31202	-1.57321
-2.31081	-2.01414
-2.30929	-4.24284
-2.30809	-1.68224
-2.30515	-5.40122
-2.30346	-2.70297
-2.30126	-2.94274
-2.29926	-3.3212
-2.2959	-1.34226
-2.2958	-1.09443
-2.29538	-2.67182
-2.29398	-3.04934
-2.29356	-1.22338
-2.29348	-1.56049
-2.29338	-3.17773
-2.29242	-1.7366
-2.29197	-2.30499
-2.29137	-2.04633
-2.29068	-2.20217
-2.2901	-3.67303
-2.28962	-3.33206
-2.28945	-0.491625
-2.2885	-0.263837
-2.28821	-3.1805
-2.28819	-1.80226
-2.28782	-3.0352
-2.28635	-2.95664
-2.28625	-3.88675
-2.28611	0.817884
-2.28458	-3.07372
-2.28447	-0.760178
-2.28366	-2.00124
-2.28194	-0.661523
-2.28186	-2.3337
-2.27948	-3.01813
-2.27867	-3.25419
-2.27804	-2.07854
-2.27738	-2.37519
-2.2759	-0.0736521
-2.27373	-1.51272
-2.27312	-1.86644
-2.27264	-2.05743
-2.27219	-2.16506
-2.2695	0.424744
-2.26892	-1.51123
-2.26854	-2.66216
-2.26815	-0.131639
-2.26787	-2.13271
-2.26646	-2.41384
-2.26633	-2.26033
-2.26475	-1.16785
-2.26334	-2.2672
-2.26281	-1.91706
-2.25917	-0.401987
-2.25916	-2.07148
-2.25897	-2.00403
-2.25882	-2.02826
-2.25803	0.520729
-2.25739	-1.31896
-2.25618	0.037831
-2.2554	-1.19556
-2.25531	-2.83128
-2.25342	-2.30745
-2.25312	-5.22812
-2.25181	-2.97844
-2.2483	-0.96661
-2.24472	-1.19695
-2.24442	-2.49605
-2.24228	-0.40124
-2.24033	-1.00112
-2.23844	-2.55148
-2.23814	-2.29517
-2.23797	-1.83789
-2.2377	-3.2093
-2.23758	-3.04522
-2.23709	-4.39103
-2.23687	-0.8263
-2.23672	-1.94255
-2.23622	-0.847664
-2.2362	-2.0992
-2.2361	-2.37514
-2.23245	-2.75981
-2.23177	-2.27303
-2.23075	-0.503031
-2.23005	-0.622524
-2.22955	-5.14916
-2.22925	-3.52233
-2.22887	-2.88745
-2.22827	-1.70464
-2.22795	-1.02376
-2.22668	-2.06357
-2.22603	-1.74128
-2.22601	0.0335814
-2.22552	-1.86648
-2.22472	-2.40326
-2.22409	-1.6743
-2.22372	-1.31083
-2.22214	-2.14837
-2.21966	-0.762133
-2.21965	-2.51322
-2.21856	-1.10305
-2.21834	-0.966629
-2.218	-0.266267
-2.21558	-1.45951
-2.21552	-4.93662
-2.21513	-5.23552
-2.21415	-2.01941
-2.21365	-2.44676
-2.21306	-3.54139
-2.21182	-4.24225
-2.21052	-1.26546
-2.2099	-1.98382
-2.20889	-2.46345
-2.20794	-2.57211
-2.20751	-2.17497
-2.20732	-1.0476
-2.20708	-3.34791
-2.20446	-1.08109
-2.20235	-2.30966
-2.19904	-2.9896
-2.19847	-3.37314
-2.1983	-2.32788
-2.19687	-3.27769
-2.19652	-3.70437
-2.19626	-2.18109
-2.19528	-0.650749
-2.19507	-2.39017
-2.19445	-1.94924
-2.1941	-2.69141
-2.19207	-2.58223
-2.19147	-5.2059
-2.19091	0.835085
-2.18679	-1.1099
-2.18606	-4.58681
-2.18559	-2.43493
-2.18389	-0.902521
-2.18222	-0.9807
-2.18147	-1.90021
-2.17715	-1.94189
-2.1754	-2.4761
-2.17507	-2.78168
-2.17505	-2.60472
-2.17393	-2.78709
-2.17361	-2.81655
-2.17284	-2.49856
-2.17271	-5.29866
-2.17262	-0.164355
-2.17199	-2.13459
-2.17041	-1.4884
-2.16994	-1.73977
-2.16991	-2.61471
-2.16854	-2.87319
-2.1677	-3.14419
-2.16603	-1.39894
-2.16551	-3.0248
-2.16527	-2.95642
-2.16018	-2.52442
-2.16002	-2.44678
-2.15708	0.00204267
-2.15683	-1.89716
-2.15664	-2.3002
-2.156	-0.44712
-2.1553	-3.72344
-2.15495	-0.541534
-2.15479	-1.43545
-2.15394	-3.33461
-2.15349	-2.05017
-2.15311	-1.64171
-2.15074	0.350514
-2.15031	-1.89192
-2.14981	-1.90573
-2.14909	0.096546
-2.14667	-3.21745
-2.14651	-1.5853
-2.14445	-2.03468
-2.14062	-0.492173
-2.14003	0.731485
-2.13837	-3.19473
-2.13813	-2.63762
-2.13652	-2.06327
-2.13195	-1.9322
-2.13042	-2.57397
-2.13025	-2.33827
-2.12892	0.0929431
-2.12884	-1.55687
-2.1264	-1.44755
-2.12268	-0.830509
-2.12197	-0.642821
-2.12135	-0.0179396
-2.12126	-3.04467
-2.1212	-0.829037
-2.12074	-1.54152
-2.12066	-0.908291
-2.11987	-1.09248
-2.11857	-2.85155
-2.11798	-0.619473
-2.11727	-2.35232
-2.11688	-3.43424
-2.11363	-2.41694
-2.11109	-0.724608
-2.11073	-1.44002
-2.10914	-1.92548
-2.10912	-1.78721
-2.10878	-0.675905
-2.10875	-2.05847
-2.10848	-2.2682
-2.10826	-2.60311
-2.10743	-1.17377
-2.10727	-0.902234
-2.10707	-2.30004
-2.10678	-0.792029
-2.10629	-1.90928
-2.10589	-1.9035
-2.10545	-2.34586
-2.10304	-3.04691
-2.10139	-2.59441
-2.10132	-3.06078
-2.10041	-1.65949
-2.09927	-2.50743
-2.09902	-0.976603
-2.0986	-2.16648
-2.09819	-2.65607
-2.09814	-3.37537
-2.09753	-3.4331
-2.09551	-2.0281
-2.09389	-2.56601
-2.09274	-0.936955
-2.0911	-2.3629
-2.09094	-1.83791
-2.08988	-0.970828
-2.08966	-0.226304
-2.08644	-3.30064
-2.08642	-1.60758
-2.0864	-2.12981
-2.08573	-0.773962
-2.08561	-0.228384
-2.08439	-1.34067
-2.08266	0.555133
-2.08243	0.2849
-2.08095	-1.91023
-2.07956	-3.03764
-2.0765	-1.35744
-2.07595	-2.4254
-2.07566	-4.97412
-2.07538	-0.862801
-2.07341	-3.03397
-2.07232	-2.72095
-2.06966	-1.60374
-2.06721	0.102422
-2.06614	-4.77528
-2.06607	-4.20277
-2.06514	-2.16389
-2.06497	-2.58929
-2.06487	0.194136
-2.06468	-2.42685
-2.06418	-0.464884
-2.06361	-3.62516
-2.06358	-1.8584
-2.06326	-2.47864
-2.05987	-2.86701
-2.05785	-2.86425
-2.05753	-2.56735
-2.05731	0.198134
-2.05457	-1.43999
-2.05403	-1.65534
-2.05383	-2.76274
-2.05362	-2.95879
-2.05298	-2.27796
-2.05298	0.252204
-2.05268	-2.28852
-2.05239	-4.61674
-2.05175	-2.67301
-2.05144	-0.539173
-2.05123	-0.532966
-2.05107	-1.0258
-2.05083	-0.818436
-2.0504	-2.25236
-2.0489	-0.852899
-2.04796	-0.813279
-2.04614	-0.667966
-2.04288	-1.27854
-2.04243	-0.41119
-2.0419	-2.17852
-2.04081	-2.48594
-2.03983	-5.00511
-2.03978	-2.63818
-2.03764	-1.94065
-2.0376	-2.44367
-2.03746	-0.570016
-2.03714	0.394351
-2.03269	-1.89585
-2.03242	-3.84002
-2.03147	-3.22276
-2.0304	-1.75854
-2.02863	-1.70172
-2.02785	-4.63378
-2.02748	-2.37266
-2.02506	-1.25585
-2.02367	-1.98585
-2.02337	-2.07239
-2.02332	-2.55436
-2.02016	-4.31612
-2.01946	-0.457217
-2.01933	-3.92456
-2.01836	-2.35273
-2.0183	-0.719448
-2.0182	-1.61602
-2.01708	-0.8552
-2.01679	-3.11141
-2.01676	-0.356212
-2.01619	-2.16321
-2.01465	-2.99169
-2.01434	-4.81339
-2.01397	-1.72053
-2.01336	-3.70748
-2.01323	-1.93539
-2.01297	0.91956
-2.01016	-1.28104
-2.00966	-3.91828
-2.00797	-2.69685
-2.00743	-0.179928
-2.00649	-0.65515
-2.00582	-3.9877
-2.00549	-1.39953
-2.00513	-3.74949
-2.00462	-2.58914
-2.0034	-2.60015
-2.00116	-1.51913
-2.00105	-1.90765
-2.00078	-0.490838
-2.00061	-3.03467
-1.99957	-1.50569
-1.99906	-0.527986
-1.99875	-3.43759
-1.9983	-1.67508
-1.9975	-1.9778
-1.99743	-3.78395
-1.99721	-5.05999
-1.99606	-2.44136
-1.99445	-3.01745
-1.99409	-3.57982
-1.9928	-2.221
-1.99238	-1.79609
-1.99206	-1.72404
-1.99196	-3.05566
-1.9904	-0.210366
-1.98948	-1.37264
-1.98723	-3.07086
-1.98465	-1.13193
-1.98304	-1.42718
-1.98189	-1.57067
-1.98139	-2.20258
-1.9813	-1.26829
-1.98122	-1.22597
-1.97958	-1.71283
-1.97891	-0.76569
-1.97851	0.873994
-1.97842	-5.00735
-1.97731	-2.73372
-1.97615	-2.77406
-1.9761	-1.87916
-1.97548	-2.1887
-1.97523	-0.995321
-1.97508	-0.358212
-1.97503	0.526654
-1.97454	-2.25017
-1.97366	-0.558127
-1.97231	-1.07697
-1.96903	-2.08327
-1.9675	-1.21217
-1.96714	-2.2359
-1.96698	-2.50168
-1.96635	-0.069675
-1.96555	-0.140644
-1.96474	-1.60754
-1.96439	-1.89231
-1.96351	-1.13816
-1.96056	-2.59336
-1.95918	-2.18983
-1.95753	0.755418
-1.95743	-0.225107
-1.9545	-3.76159
-1.95346	-4.09629
-1.95117	-1.68011
-1.95057	-1.30173
-1.95006	-1.69621
-1.94907	-2.20677
-1.94787	-2.53617
-1.9466	0.648377
-1.9465	-3.99221
-1.94616	-2.08917
-1.94493	-1.20669
-1.94355	-2.2119
-1.94324	-0.20546
-1.94145	-0.98465
-1.9414	0.983074
-1.94006	-0.795357
-1.9392	0.733196
-1.93795	-1.28566
-1.93224	-4.1491
-1.93155	-0.307199
-1.93082	-2.24865
-1.92807	0.554241
-1.92805	-2.29292
-1.92799	-3.54757
-1.92713	-2.58923
-1.92611	-4.21888
-1.92527	-2.27414
-1.92427	-2.05412
-1.92384	-1.50578
-1.92165	-3.65407
-1.91607	-1.64533
-1.91601	0.273738
-1.91575	-1.04297
-1.9157	-1.27023
-1.91528	-2.18193
-1.91509	-0.318764
-1.91265	0.604138
-1.91157	-1.74396
-1.90759	-2.55458
-1.90741	-1.6415
-1.90595	-3.85286
-1.90534	-3.52446
-1.90368	-1.89649
-1.90311	-2.58041
-1.90305	-1.29893
-1.90246	-0.392492
-1.90163	-3.53974
-1.90159	-1.7815
-1.90146	-1.0884
-1.90109	-0.178278
-1.90089	-1.98587
-1.90051	-3.27014
-1.90026	-3.87532
-1.89896	-1.45779
-1.89856	-3.26757
-1.89851	-1.228
-1.89698	-1.66356
-1.89406	-2.54447
-1.89403	-3.17132
-1.89042	-2.36777
-1.89023	-2.55469
-1.89012	-0.547156
-1.88851	-1.22525
-1.88779	-2.77482
-1.88694	-1.04443
-1.88662	-2.29689
-1.88657	-0.827398
-1.88651	-1.38218
-1.88506	-0.197149
-1.88475	-0.874626
-1.88209	-1.81459
-1.8804	-3.23671
-1.88007	-1.08485
-1.87855	0.753561
-1.87853	1.09445
-1.87736	-2.77889
-1.87522	-2.40993
-1.87441	-4.17062
-1.87427	-1.43063
-1.87373	-1.73632
-1.87312	-0.342523
-1.87077	-2.64651
-1.87067	-0.516491
-1.86942	-2.66661
-1.86789	-0.74611
-1.86711	-2.12796
-1.86545	-1.20408
-1.86482	-3.2178
-1.86467	-0.793245
-1.86333	-0.802726
-1.85953	-2.59036
-1.85589	-2.51457
-1.85582	-2.2132
-1.85543	-1.32623
-1.85509	-1.31289
-1.85456	-1.43714
-1.8538	-1.64656
-1.85214	-1.78729
-1.85093	-0.756494
-1.84994	-2.88591
-1.84836	-1.07258
-1.84833	-1.99699
-1.84649	-1.35448
-1.84642	-2.68394
-1.84523	-1.71937
-1.84488	-2.12853
-1.84443	-2.73761
-1.84006	-2.47433
-1.83997	-2.1677
-1.83969	-2.69085
-1.83697	-3.64935
-1.83609	0.500133
-1.83465	0.28939
-1.83358	-0.32028
-1.82905	-1.50663
-1.82503	-2.18398
-1.82435	-3.48156
-1.82401	-1.66311
-1.82379	-2.2651
-1.8233	0.873778
-1.8225	-3.01333
-1.82117	-2.33444
-1.81967	-2.73987
-1.81706	-1.54342
-1.81654	-2.94014
-1.8122	-1.08642
-1.8121	-1.78176
-1.81161	-2.22455
-1.81057	-3.13467
-1.80948	-0.824711
-1.80899	-3.32176
-1.80747	0.50265
-1.80629	-1.14874
-1.8057	0.62112
-1.80562	-4.29454
-1.80417	-2.71327
-1.80406	-3.12494
-1.80241	-0.869227
-1.80187	-2.40254
-1.80136	-2.47608
-1.80116	-0.810371
-1.79944	-1.7452
-1.79909	-4.72563
-1.79852	-1.93374
-1.79698	-1.84655
-1.79686	-1.60514
-1.79685	-2.40875
-1.79599	-2.89807
-1.79427	-1.04116
-1.79363	-0.359465
-1.79041	-1.28855
-1.78839	-0.228017
-1.78704	-0.440138
-1.78539	-2.57343
-1.78524	-2.36104
-1.78509	-2.21633
-1.78052	-1.19122
-1.77774	-1.35457
-1.77625	-0.882993
-1.77502	-2.98066
-1.77158	-2.31074
-1.77101	-2.26927
-1.7687	-1.10721
-1.76846	-0.0118116
-1.76825	-2.01693
-1.76685	-1.94345
-1.7655	0.167393
-1.76547	-2.75845
-1.7613	-3.38295
-1.76066	-4.58104
-1.75988	-1.22072
-1.75861	-3.19723
-1.75859	-2.75588
-1.75546	-2.37034
-1.75185	-1.80827
-1.75083	-0.41594
-1.74971	-3.72951
-1.74769	-2.32124
-1.7472	-0.303792
-1.74562	-3.92869
-1.74271	1.12686
-1.74264	-2.19876
-1.74176	-1.35018
-1.74113	-2.72551
-1.73858	-1.39085
-1.73837	-1.57839
-1.73784	-2.22486
-1.73613	-2.58616
-1.73577	-1.9772
-1.73571	-2.30016
-1.73492	-2.56024
-1.73325	-3.70005
-1.73297	-1.96311
-1.73163	-4.18778
-1.73157	-2.71996
-1.7291	-1.57191
-1.72895	-0.444857
-1.72654	-0.860644
-1.72427	-1.15846
-1.7242	-1.88377
-1.72366	-0.540829
-1.7231	-0.982829
-1.72281	1.36629
-1.72097	-0.951593
-1.72037	-0.876554
-1.71981	1.14274
-1.71979	-3.32485
-1.71945	-0.82493
-1.71841	-0.15344
-1.71797	-1.86288
-1.71655	-1.89952
-1.71479	-0.255071
-1.71468	-1.71573
-1.71404	-2.80439
-1.71368	-1.317
-1.7125	-2.97775
-1.71196	-4.50308
-1.7119	-4.60581
-1.71189	-2.63876
-1.71183	-0.778786
-1.71103	-3.03942
-1.71011	-2.23585
-1.70673	-2.03819
-1.70606	-1.74356
-1.70562	-2.42542
-1.70432	-1.54447
-1.70355	-0.195288
-1.70179	-0.5271
-1.70111	-2.2626
-1.70084	-1.51332
-1.69969	-3.46167
-1.6957	-2.85983
-1.69551	-1.66966
-1.69526	-3.58586
-1.69487	-0.644733
-1.69382	-2.24059
-1.69252	-1.94775
-1.69168	-1.51323
-1.6905	-2.7344
-1.68987	-4.38328
-1.6897	-2.11753
-1.68917	-1.06391
-1.68798	-1.46973
-1.68699	-3.96554
-1.68613	-1.59844
-1.68538	-1.27472
-1.68484	-2.48895
-1.68344	0.478885
-1.68288	0.538266
-1.68273	-2.19254
-1.6823	-0.387563
-1.68224	-2.21141
-1.68189	-3.43863
-1.68084	-1.15107
-1.68039	-1.48709
-1.67944	-3.12709
-1.67872	-0.0110193
-1.67744	-2.18522
-1.6764	-2.94572
-1.67597	0.190813
-1.67473	-3.36185
-1.67138	-0.956372
-1.66988	-4.73386
-1.66793	-1.72654
-1.66704	-2.94139
-1.66504	-2.40187
-1.6639	0.0778844
-1.66147	-0.996681
-1.66124	-2.0012
-1.65684	-2.32165
-1.65587	0.209581
-1.65493	-0.88104
-1.65338	-2.17356
-1.65319	-2.50927
-1.65251	-1.88113
-1.65234	-0.936292
-1.65089	-1.91341
-1.65086	-2.26389
-1.65028	0.633893
-1.64973	-1.12061
-1.64779	-2.67355
-1.64627	-3.14971
-1.64486	-0.67477
-1.6428	-1.65753
-1.64252	-3.00441
-1.64249	-1.96286
-1.64041	-1.70245
-1.63926	-0.807681
-1.63917	-0.589604
-1.63748	-4.54811
-1.63743	0.877685
-1.63702	-2.49026
-1.63663	-3.0879
-1.63465	-1.65455
-1.63439	-2.87046
-1.63323	-0.318738
-1.63224	-0.780724
-1.63205	-3.42683
-1.63159	0.279471
-1.63132	-3.07065
-1.6304	0.42484
-1.62877	-0.991926
-1.62778	0.93372
-1.62768	0.29937
-1.62265	-2.70462
-1.62187	-0.820407
-1.61995	-0.0215665
-1.61971	-1.60733
-1.6185	-2.18519
-1.61846	-0.375759
-1.61668	-3.53592
-1.61553	-2.55922
-1.61479	-1.8351
-1.61449	-1.92496
-1.61413	-2.9968
-1.6138	-1.51137
-1.6114	-3.46963
-1.61124	-2.88512
-1.61019	-3.78929
-1.60844	-1.14307
-1.60831	-1.282
-1.60809	-2.06782
-1.60803	-1.31714
-1.60774	-1.6534
-1.60757	-2.43031
-1.60741	-0.937676
-1.60714	-2.55473
-1.60698	0.562833
-1.60675	-1.02216
-1.60619	-3.80428
-1.60614	-0.745798
-1.60599	-2.76072
-1.60574	-2.42171
-1.6053	0.0228192
-1.60443	-2.76284
-1.60277	-1.58033
-1.60191	0.355923
-1.60135	-0.383445
-1.59873	-1.97575
-1.59763	-2.67916
-1.59667	-2.40355
-1.5963	-1.5848
-1.595	-0.502247
-1.59266	-2.22006
-1.59226	-1.33705
-1.59116	-2.28089
-1.59091	-1.72171
-1.58889	-1.87262
-1.58826	-0.678216
-1.588	-2.19622
-1.58754	-2.77775
-1.58681	-1.43779
-1.58563	-3.18892
-1.58417	-2.0937
-1.58316	-2.01829
-1.58221	-1.08199
-1.58118	-2.04889
-1.58098	-2.09761
-1.57733	0.492238
-1.57654	-2.33292
-1.57494	0.740135
-1.57444	0.0575658
-1.57404	-2.80814
-1.57368	-1.55303
-1.57282	-0.327789
-1.5721	-2.25023
-1.5706	-0.6212
-1.56986	-2.51986
-1.569	-0.148406
-1.56701	-0.655177
-1.56314	-2.91037
-1.56036	-3.66162
-1.5601	-3.54673
-1.55556	-2.20547
-1.55539	-0.435841
-1.5548	-2.09862
-1.55467	-2.25638
-1.55263	-1.83879
-1.54883	-3.19288
-1.54859	-2.18098
-1.54844	-1.18701
-1.54843	-0.128148
-1.54759	-1.24876
-1.54727	-1.08481
-1.54675	-1.35602
-1.54656	-1.01421
-1.54432	-1.42927
-1.54294	-1.47975
-1.54163	-1.83575
-1.54123	-2.34188
-1.54047	-1.6885
-1.54015	-1.62851
-1.53857	-2.81019
-1.53622	-2.61151
-1.53559	-0.893045
-1.53464	-2.60051
-1.53446	-1.39091
-1.53358	1.00758
-1.53269	-0.970862
-1.53145	-0.423935
-1.53092	1.32315
-1.53023	-2.64135
-1.52407	-1.67437
-1.52224	-3.06767
-1.52189	-0.870901
-1.52107	-2.2086
-1.52061	-2.39002
-1.51722	-0.900315
-1.51676	-2.0271
-1.51614	-2.39618
-1.5158	-1.33527
-1.51541	-1.22697
-1.51513	0.345578
-1.51453	-1.3832
-1.50891	-2.88846
-1.50858	-1.91056
-1.50714	-1.03149
-1.50653	-1.41434
-1.5061	-0.0389646
-1.50608	-2.35079
-1.50231	1.60102
-1.50043	-2.98849
-1.50029	-3.34669
-1.4995	-0.947161
-1.49893	-0.668282
-1.49879	-2.35908
-1.49843	-1.50299
-1.49801	-3.07848
-1.49605	1.37495
-1.4942	-2.18061
-1.49415	0.548331
-1.49149	-2.29917
-1.49066	-1.7706
-1.49063	-1.57609
-1.48963	-2.98166
-1.48825	-0.606894
-1.48805	-4.40069
-1.48774	-2.429
-1.48688	-1.0516
-1.48657	-1.37377
-1.4859	-1.4397
-1.48539	-1.59089
-1.48485	-1.15861
-1.48347	-1.81644
-1.48248	-2.88047
-1.48246	-0.480823
-1.48186	-0.678145
-1.4779	-0.223339
-1.47789	-1.23298
-1.47789	1.65572
-1.47713	-0.89294
-1.47696	-0.185629
-1.47573	-0.820738
-1.46833	-1.40404
-1.46758	-0.978511
-1.46748	-4.06509
-1.46657	-0.952227
-1.46592	0.800676
-1.46566	0.603828
-1.46558	-2.23773
-1.46334	-2.71736
-1.46121	-1.07666
-1.45755	-2.07636
-1.45568	-3.51345
-1.45546	-0.900344
-1.45358	-1.83608
-1.45128	-2.75321
-1.45111	-0.31657
-1.44984	-1.74584
-1.44877	-0.770742
-1.44794	1.57226
-1.44794	-1.6826
-1.44604	0.793394
-1.44495	-3.72126
-1.44473	-3.71822
-1.44406	-0.566365
-1.44368	0.552264
-1.44368	-2.18247
-1.44329	-3.55285
-1.44291	-0.74758
-1.43573	-1.37402
-1.43545	-0.58941
-1.43539	-0.118375
-1.43313	-0.575891
-1.43261	-1.90534
-1.43253	-0.638315
-1.43081	0.318885
-1.43065	-1.0646
-1.42948	-2.15036
-1.42846	-2.4827
-1.42825	0.121791
-1.42626	0.0366079
-1.42598	-2.33768
-1.42413	-1.02793
-1.42247	-0.0545896
-1.42182	-0.0542724
-1.42104	-3.52642
-1.41946	-0.457198
-1.41704	-2.51774
-1.41602	-0.347188
-1.41424	-4.04155
-1.4134	-1.99024
-1.40962	-1.25777
-1.40683	-0.316741
-1.40621	-1.112
-1.40588	-1.79322
-1.4057	-1.26582
-1.40562	-1.80858
-1.40534	-0.00892884
-1.40493	-1.31689
-1.40462	-2.55399
-1.40086	-1.74494
-1.39916	-0.220525
-1.39891	-2.82548
-1.39872	-1.28345
-1.39799	-3.03808
-1.39771	-0.238169
-1.39731	-2.88659
-1.3966	-0.63199
-1.3948	-1.53863
-1.39388	-0.850276
-1.39244	-2.41328
-1.39238	-2.78652
-1.38796	-2.5751
-1.38742	-0.0620397
-1.38686	-1.80789
-1.38575	-3.52708
-1.38479	-4.32714
-1.3846	-1.68125
-1.38434	1.11696
-1.38416	1.57332
-1.38398	1.01946
-1.38156	0.0640124
-1.37995	0.0694854
-1.37881	-2.57259
-1.37605	0.345414
-1.37603	-2.67719
-1.3748	-0.06667
-1.37432	-2.64495
-1.37403	-0.685604
-1.3695	0.787664
-1.36948	-1.79209
-1.36933	-2.31972
-1.36737	-1.02498
-1.3671	-1.84989
-1.36691	-4.0783
-1.36472	-0.89884
-1.36462	0.487847
-1.36269	-3.24789
-1.36165	0.251771
-1.35912	-1.88986
-1.35658	-1.12131
-1.35656	-0.127767
-1.35644	-2.47509
-1.35622	-0.846576
-1.35539	-3.03832
-1.35503	-1.71255
-1.35469	-2.65326
-1.35345	-0.175229
-1.35221	-2.05248
-1.35185	-2.74927
-1.35057	-1.53154
-1.35056	-1.53781
-1.35009	-2.93976
-1.34971	-2.79987
-1.34692	-2.69497
-1.34663	-2.2362
-1.34616	-1.85758
-1.34589	-0.691856
-1.3457	-0.0578991
-1.34565	-1.58403
-1.34513	-0.841858
-1.34472	-2.86104
-1.3391	-1.36154
-1.33871	-0.850972
-1.3385	-2.84795
-1.33662	-0.18395
-1.33512	-2.19987
-1.3351	-1.30063
-1.3347	0.0307713
-1.33346	-3.1874
-1.33235	-1.62144
-1.33193	0.0154341
-1.33113	-2.19763
-1.33088	-3.79059
-1.3307	-0.350263
-1.32992	-0.102978
-1.32647	-3.97171
-1.3257	-2.94556
-1.32553	-0.997573
-1.32528	0.523538
-1.32203	-1.88806
-1.32176	-2.41964
-1.31734	-2.78162
-1.31636	-3.02032
-1.31601	-1.17452
-1.31591	-1.33441
-1.31508	-2.3526
-1.313	-2.58845
-1.31269	-2.69734
-1.31268	-1.02546
-1.31239	-1.8603
-1.31088	-4.26202
-1.31051	-1.39328
-1.31041	-0.737225
-1.30926	-1.23141
-1.30717	-0.725863
-1.30706	-1.67505
-1.30267	-1.22265
-1.30154	-0.703556
-1.30104	-2.22374
-1.29995	-1.859
-1.29862	0.514373
-1.29833	-0.310662
-1.29806	0.0609679
-1.29636	-2.60026
-1.29559	-0.876161
-1.29549	-1.7372
-1.29459	-3.91298
-1.29389	-2.62919
-1.29302	-0.874181
-1.29292	-0.780727
-1.29209	-0.310335
-1.29104	-1.23684
-1.29091	-0.398917
-1.29048	-1.16098
-1.28992	-1.96237
-1.28969	-0.956104
-1.28891	-1.85571
-1.28841	1.02889
-1.286	-3.21487
-1.28538	-3.51512
-1.28498	-2.45819
-1.2834	-2.89786
-1.28122	-0.00399703
-1.2798	-2.36932
-1.27958	-1.41461
-1.27861	-1.87827
-1.27719	-0.0904615
-1.27669	-2.11697
-1.27402	-0.362739
-1.27398	-1.49175
-1.2732	-0.189424
-1.2729	-2.71579
-1.26779	-0.48803
-1.26724	-2.47303
-1.26586	-0.959158
-1.2658	-0.839129
-1.26518	-2.82193
-1.26483	-1.54697
-1.26375	-0.0265636
-1.26367	-3.59019
-1.26352	-0.278317
-1.26177	0.841758
-1.26153	-1.50297
-1.26094	-0.878255
-1.26012	-2.33246
-1.25834	-1.66737
-1.25788	-0.820495
-1.25322	-1.95825
-1.25309	1.04007
-1.25203	-3.1488
-1.25132	-3.74315
-1.24906	-0.612913
-1.2454	-1.71759
-1.24475	-0.241692
-1.24461	-1.47366
-1.2445	-2.44175
-1.24415	-1.96983
-1.24267	1.29377
-1.24044	0.0366107
-1.23798	-1.69844
-1.2374	-1.34928
-1.23703	0.0321676
-1.23532	-1.82771
-1.23408	-3.25621
-1.2328	-1.74111
-1.23179	-2.58174
-1.22863	-2.83277
-1.22764	-0.131921
-1.22597	-0.858064
-1.2258	-2.74863
-1.22524	-0.520044
-1.22435	-2.44334
-1.22338	-2.30214
-1.22284	-3.73645
-1.2228	-2.62415
-1.22181	0.463309
-1.2216	-1.72875
-1.22067	-0.736943
-1.22064	-1.11231
-1.21939	-1.63146
-1.21891	-2.15125
-1.21783	0.377333
-1.21679	-2.26547
-1.21517	-0.639037
-1.21362	-0.719594
-1.21339	-2.3036
-1.21309	-2.07097
-1.21216	-2.09532
-1.21152	-2.78478
-1.2106	-3.29052
-1.21042	-1.41597
-1.21	-2.37701
-1.20929	-1.13768
-1.20836	-0.916154
-1.20776	-1.21522
-1.20736	-3.22674
-1.2072	-0.144225
-1.20693	-2.13266
-1.20643	-4.04008
-1.20613	0.594362
-1.2061	-3.94229
-1.20389	-0.837193
-1.20366	-1.29514
-1.2027	1.04635
-1.20033	-1.67011
-1.19912	1.67221
-1.1983	-1.61285
-1.19751	-2.86727
-1.19703	-0.580564
-1.19558	-2.8595
-1.19557	-2.2767
-1.19541	-1.90023
-1.19513	-2.30941
-1.19464	-1.57208
-1.1941	-2.67762
-1.19367	-2.86431
-1.19299	-0.351125
-1.19199	-3.63434
-1.18994	-1.69372
-1.18983	-0.745705
-1.18799	-1.25063
-1.1872	-1.15414
-1.18636	-0.876677
-1.18618	1.09128
-1.18468	0.832502
-1.18422	-0.925887
-1.1836	-1.94785
-1.18341	1.42198
-1.18262	-4.18223
-1.18168	-0.757453
-1.18154	-2.4284
-1.17971	-0.2439
-1.17858	1.51779
-1.17801	-3.14677
-1.17704	-3.44032
-1.17659	-3.0356
-1.17614	0.327188
-1.17539	-3.59261
-1.17472	-1.94045
-1.17406	-3.45851
-1.17399	-3.23882
-1.1739	-0.604815
-1.17235	-0.287993
-1.17147	0.195231
-1.17122	-1.03082
-1.17004	-0.14571
-1.16927	-3.25118
-1.16889	1.63321
-1.1686	-1.59749
-1.16817	-1.79447
-1.16715	-1.57598
-1.16481	-0.784364
-1.16461	-0.752417
-1.1641	-1.78402
-1.16337	-2.23533
-1.16208	-2.21554
-1.16136	-0.599476
-1.15977	-2.60505
-1.15792	-2.83774
-1.15639	-3.64925
-1.15597	-0.332085
-1.15517	-1.19217
-1.15503	-2.18539
-1.15392	-2.12601
-1.15228	-0.431589
-1.15184	-0.0777633
-1.1514	0.230179
-1.15087	0.325518
-1.1488	-3.10858
-1.14831	-1.59434
-1.14669	-2.99406
-1.14407	-2.23189
-1.14403	-0.219618
-1.14377	-1.23274
-1.14371	0.629966
-1.1435	-3.61723
-1.14346	-0.33086
-1.14296	-2.22535
-1.14186	-0.585776
-1.14103	-1.24963
-1.13938	-1.36431
-1.13929	-0.819049
-1.1383	-2.13818
-1.1383	-0.270194
-1.13814	-1.15838
-1.1373	-0.133498
-1.13715	1.52073
-1.1367	-0.991395
-1.13507	0.0325589
-1.13368	-2.16563
-1.13172	-1.40232
-1.13141	-1.43683
-1.13068	-2.24357
-1.12919	-3.19008
-1.12906	-0.865655
-1.12834	-1.92844
-1.12733	0.108799
-1.12729	1.02278
-1.12654	-0.987386
-1.12623	-0.951791
-1.1253	0.84734
-1.12064	-1.75271
-1.11984	-1.02676
-1.11979	-2.17413
-1.11923	-2.14151
-1.11757	-1.1418
-1.11399	-1.50073
-1.1137	0.672726
-1.11284	-2.86899
-1.11227	-1.15143
-1.11191	-1.6193
-1.1109	-2.48067
-1.11014	-0.785807
-1.10992	-1.41005
-1.10638	-3.47084
-1.10488	-0.129066
-1.10378	-1.50613
-1.10262	-1.57295
-1.1024	-3.29124
-1.10179	-3.56502
-1.10069	0.258945
-1.10029	-1.43409
-1.09942	-1.24755
-1.09883	-1.96835
-1.09786	-2.92621
-1.09773	-0.883472
-1.0964	-3.26913
-1.09601	-1.39189
-1.096	-1.26526
-1.09594	-0.645005
-1.09446	-0.909318
-1.09425	-2.54636
-1.09361	0.218722
-1.09312	-3.14458
-1.09256	-2.60381
-1.09051	-1.3013
-1.08914	-0.147824
-1.08775	-0.144111
-1.08756	-2.78722
-1.08751	-3.45175
-1.08689	-1.93735
-1.08597	-2.1708
-1.08478	-0.945343
-1.08466	-1.03972
-1.08405	0.519387
[truncated: 4,003 more rows]

[truncated: 1 more sheets: Fig5d_Phi43]
