# Supplementary material for: Deep learning prediction of noise-driven nonlinear instabilities in fibre optics
Source: Nat Commun. 2025 Aug 21;16:7800. doi: 10.1038/s41467-025-62713-x (PMC12371006; doi:10.1038/s41467-025-62713-x)
Supplement: Supplementary file 3 — Source Data [file 41467_2025_62713_MOESM3_ESM.zip › Source_Data_File/Data_Figure6.xlsx]

## Sheet: Axes
Wavelength (nm)
1577.51
1577.24
1576.96
1576.68
1576.41
1576.13
1575.85
1575.58
1575.3
1575.03
1574.75
1574.47
1574.2
1573.92
1573.65
1573.37
1573.1
1572.82
1572.55
1572.27
1572
1571.72
1571.45
1571.17
1570.9
1570.62
1570.35
1570.08
1569.8
1569.53
1569.25
1568.98
1568.71
1568.43
1568.16
1567.89
1567.61
1567.34
1567.07
1566.79
1566.52
1566.25
1565.98
1565.7
1565.43
1565.16
1564.89
1564.61
1564.34
1564.07
1563.8
1563.53
1563.25
1562.98
1562.71
1562.44
1562.17
1561.9
1561.63
1561.35
1561.08
1560.81
1560.54
1560.27
1560
1559.73
1559.46
1559.19
1558.92
1558.65
1558.38
1558.11
1557.84
1557.57
1557.3
1557.03
1556.76
1556.49
1556.22
1555.95
1555.68
1555.41
1555.14
1554.88
1554.61
1554.34
1554.07
1553.8
1553.53
1553.26
1553
1552.73
1552.46
1552.19
1551.92
1551.66
1551.39
1551.12
1550.85
1550.59
1550.32
1550.05
1549.79
1549.52
1549.25
1548.98
1548.72
1548.45
1548.18
1547.92
1547.65
1547.39
1547.12
1546.85
1546.59
1546.32
1546.06
1545.79
1545.52
1545.26
1544.99
1544.73
1544.46
1544.2
1543.93
1543.67
1543.4
1543.14

## Sheet: Fig6a_Config1_Simulations
Correlation map - 2 Seeds - Configuration #1 - Simulations
1	0.685082	0.13631	-0.0185369	-0.0679842	-0.121558	-0.0712625	0.179706	0.328291	0.312923	0.0789994	-0.134252	-0.197207	-0.10078	0.01961	0.150067	0.46998	0.935819	0.694031	0.138335	-0.0545227	-0.0725316	-0.0896961	-0.0584957	0.174272	0.349365	0.315892	0.116561	-0.0349097	-0.168847	-0.113269	0.0290915	0.146184	0.314605	0.765528	0.623149	0.171389	-0.0183227	-0.0295558	-0.0220729	0.0157088	0.212819	0.393504	0.369489	0.150678	0.071146	-0.176494	-0.19857	-0.0263181	0.126953
0.685082	1	0.577653	0.193346	-0.0953872	-0.264998	-0.224575	0.0626599	0.220434	0.29752	0.142849	-0.173197	-0.21399	0.0916972	0.322922	0.249895	0.13096	0.623132	0.937971	0.585738	0.190993	-0.0788564	-0.240101	-0.232397	0.0476308	0.25213	0.359736	0.205461	-0.140804	-0.288758	0.0374624	0.332039	0.218588	0.0151335	0.489638	0.807408	0.577997	0.224691	-0.0383887	-0.185703	-0.129903	0.123273	0.324459	0.470644	0.319133	-0.0428291	-0.383904	-0.162535	0.221315	0.164285
0.13631	0.577653	1	0.745309	0.135749	-0.302583	-0.394154	-0.16243	-0.0390556	0.282403	0.378206	-0.101505	-0.331027	0.0149801	0.394553	0.552466	0.285739	0.198502	0.548065	0.968771	0.724394	0.153814	-0.232754	-0.2986	-0.118575	-0.0371187	0.393265	0.532656	-0.0379774	-0.480272	-0.0989627	0.349867	0.477799	0.227159	0.179276	0.43658	0.866279	0.655626	0.175172	-0.135936	-0.129452	-0.00456982	-0.0396828	0.302142	0.673461	0.180152	-0.600253	-0.320424	0.167178	0.304147
-0.0185369	0.193346	0.745309	1	0.699566	0.193211	-0.193045	-0.244218	-0.18353	0.140025	0.38883	0.117965	-0.0722775	0.179458	0.443592	0.605861	0.34228	0.0987714	0.205007	0.722316	0.959201	0.694913	0.255615	-0.0562426	-0.166371	-0.168721	0.279393	0.547205	0.228379	-0.259568	-0.0599705	0.322484	0.582304	0.395201	0.181925	0.158176	0.626428	0.827256	0.628548	0.262854	0.0391346	-0.0453309	-0.166535	0.199147	0.64752	0.439011	-0.430919	-0.391132	0.109816	0.454906
-0.0679842	-0.0953872	0.135749	0.699566	1	0.767014	0.265897	-0.137967	-0.195585	-0.0772552	0.20392	0.378641	0.346877	0.336426	0.287505	0.303707	0.173893	0.0403255	-0.0552195	0.139543	0.684237	0.965618	0.773931	0.344665	-0.0690125	-0.152028	0.0419289	0.285644	0.468708	0.196258	0.0701327	0.136327	0.344504	0.318778	0.178363	-0.0286071	0.129746	0.570032	0.819159	0.636851	0.264072	-0.00322003	-0.104689	0.0794179	0.2933	0.512035	0.00406903	-0.239682	-0.00779516	0.365297
-0.121558	-0.264998	-0.302583	0.193211	0.767014	1	0.737266	0.104362	-0.15065	-0.227326	0.00713638	0.497636	0.592975	0.348278	0.0311653	-0.118926	-0.0623834	-0.0427962	-0.224362	-0.279422	0.2077	0.758691	0.95355	0.718507	0.136848	-0.0886292	-0.176569	-0.019671	0.501981	0.519412	0.187176	-0.0829914	-0.0784207	0.0979134	0.0953735	-0.163072	-0.220677	0.159649	0.624347	0.761063	0.469012	0.0955192	-0.00934161	-0.0814314	-0.0956352	0.345992	0.328061	0.0160544	-0.111479	0.0370069
-0.0712625	-0.224575	-0.394154	-0.193045	0.265897	0.737266	1	0.557069	0.112081	-0.160792	-0.146727	0.325388	0.509179	0.264376	-0.0734309	-0.254302	-0.130325	-0.0612363	-0.232409	-0.38016	-0.162721	0.293183	0.735649	0.92698	0.533042	0.138524	-0.186777	-0.234595	0.273922	0.515569	0.231718	-0.132392	-0.269104	-0.043635	0.00920532	-0.180511	-0.305798	-0.136192	0.261091	0.651205	0.667127	0.349188	0.152394	-0.0927342	-0.296705	0.0695673	0.347098	0.165659	-0.116076	-0.167476
0.179706	0.0626599	-0.16243	-0.244218	-0.137967	0.104362	0.557069	1	0.782913	0.210256	-0.265847	-0.170947	0.0703354	0.103765	0.0790822	0.103995	0.0755575	0.0747351	-0.0162788	-0.188071	-0.237655	-0.097272	0.175727	0.583839	0.926754	0.725321	0.166775	-0.254137	-0.142759	0.122093	0.111687	0.055936	0.0524982	-0.0162968	0.0129386	-0.0207278	-0.166443	-0.187419	-0.0164957	0.310533	0.610056	0.716951	0.525081	0.239954	-0.124931	-0.102535	0.0716254	0.0281811	0.000875905	0.0688376
0.328291	0.220434	-0.0390556	-0.18353	-0.195585	-0.15065	0.112081	0.782913	1	0.519054	-0.216879	-0.3414	-0.114201	0.0394691	0.122334	0.200105	0.16063	0.20332	0.156928	-0.0693473	-0.198904	-0.174385	-0.0903339	0.154974	0.741899	0.931428	0.456733	-0.172751	-0.278392	-0.0619094	0.0610324	0.125911	0.152498	0.0119313	0.0930212	0.139	-0.070996	-0.163902	-0.0975944	0.0574593	0.293503	0.617862	0.671519	0.449414	-0.0176076	-0.145057	-0.0478391	-0.0156869	0.0839084	0.140115
0.312923	0.29752	0.282403	0.140025	-0.0772552	-0.227326	-0.160792	0.210256	0.519054	1	0.572136	-0.0808217	-0.344355	-0.215211	-0.0327548	0.222269	0.354727	0.3329	0.31836	0.284397	0.111944	-0.0902026	-0.20364	-0.111045	0.264325	0.524083	0.879671	0.531372	0.00170036	-0.298305	-0.17724	-0.0217729	0.232725	0.307736	0.282765	0.276959	0.263623	0.115755	-0.0448164	-0.10407	0.00486959	0.209629	0.323639	0.501762	0.40929	0.146728	-0.206209	-0.148489	-0.0533908	0.207922
0.0789994	0.142849	0.378206	0.38883	0.20392	0.00713638	-0.146727	-0.265847	-0.216879	0.572136	1	0.527958	-0.121933	-0.273812	-0.178231	0.148625	0.378689	0.242847	0.24939	0.412438	0.352726	0.142308	-0.029563	-0.108237	-0.159337	-0.181408	0.483584	0.904469	0.583507	-0.157529	-0.310572	-0.202511	0.23304	0.478215	0.310072	0.229371	0.40263	0.321605	0.087205	-0.0705079	-0.0969688	-0.130495	-0.205094	0.0636739	0.594822	0.609968	-0.125629	-0.271432	-0.248501	0.252153
-0.134252	-0.173197	-0.101505	0.117965	0.378641	0.497636	0.325388	-0.170947	-0.3414	-0.0808217	0.527958	1	0.659747	0.103865	-0.286077	-0.237162	0.0671867	0.00134043	-0.0719982	-0.0601682	0.113012	0.310339	0.388783	0.254458	-0.138577	-0.318716	-0.162206	0.370406	0.920947	0.591197	0.0314656	-0.348566	-0.134014	0.244043	0.115879	-0.0159338	0.0138564	0.116498	0.176464	0.169504	0.0583519	-0.158996	-0.261167	-0.312687	0.0676111	0.657261	0.438684	0.00623586	-0.360737	0.00630045
-0.197207	-0.21399	-0.331027	-0.0722775	0.346877	0.592975	0.509179	0.0703354	-0.114201	-0.344355	-0.121933	0.659747	1	0.669153	0.0510357	-0.356305	-0.292395	-0.193054	-0.219893	-0.331554	-0.0596919	0.320313	0.485987	0.364974	-0.00982113	-0.116135	-0.387865	-0.279623	0.476369	0.913149	0.630343	-0.00148729	-0.346688	-0.169247	-0.129804	-0.175319	-0.261771	-0.0522933	0.188392	0.247677	0.107366	-0.079493	-0.0515729	-0.265328	-0.366225	0.158333	0.629315	0.450066	0.0044652	-0.216088
-0.10078	0.0916972	0.0149801	0.179458	0.336426	0.348278	0.264376	0.103765	0.0394691	-0.215211	-0.273812	0.103865	0.669153	1	0.709414	0.0356618	-0.408583	-0.177146	-0.00673698	-0.0342044	0.180031	0.342205	0.304152	0.150472	-0.00711527	0.0281227	-0.215283	-0.346324	-0.0827457	0.481181	0.879044	0.687562	-0.0518378	-0.377773	-0.170529	-0.0567373	-0.0558586	0.139476	0.257156	0.175274	0.0199638	-0.0168005	0.104017	0.0166096	-0.217667	-0.199725	0.119497	0.423513	0.624947	-0.038242
0.01961	0.322922	0.394553	0.443592	0.287505	0.0311653	-0.0734309	0.0790822	0.122334	-0.0327548	-0.178231	-0.286077	0.0510357	0.709414	1	0.578041	-0.210945	-0.0694613	0.200929	0.330596	0.430483	0.307461	0.0691588	-0.0732031	0.0103867	0.104376	0.0326629	-0.106945	-0.332077	-0.180285	0.462823	0.952836	0.485894	-0.264295	-0.0796335	0.0908813	0.233588	0.355061	0.292787	0.0957207	-0.00817413	0.0844669	0.1536	0.254857	0.148089	-0.180773	-0.435784	-0.0869416	0.756102	0.393449
0.150067	0.249895	0.552466	0.605861	0.303707	-0.118926	-0.254302	0.103995	0.200105	0.222269	0.148625	-0.237162	-0.356305	0.0356618	0.578041	1	0.538085	0.142494	0.190695	0.502144	0.560672	0.300334	-0.0280957	-0.116287	0.121738	0.145234	0.312035	0.34472	-0.0691808	-0.466249	-0.191095	0.45678	0.940761	0.452719	0.105451	0.116246	0.395248	0.46897	0.319558	0.103917	0.100145	0.213106	0.0666088	0.309687	0.547659	0.270927	-0.516057	-0.505087	0.166845	0.75153
0.46998	0.13096	0.285739	0.34228	0.173893	-0.0623834	-0.130325	0.0755575	0.16063	0.354727	0.378689	0.0671867	-0.292395	-0.408583	-0.210945	0.538085	1	0.577605	0.176206	0.266955	0.268626	0.13573	-0.00101853	0.00789403	0.148198	0.115464	0.359702	0.497098	0.27588	-0.233508	-0.413201	-0.284422	0.503863	0.936656	0.518296	0.167712	0.235397	0.21913	0.145477	0.102921	0.15244	0.178537	0.00325454	0.139994	0.471299	0.495653	-0.176635	-0.363551	-0.384051	0.353608
0.935819	0.623132	0.198502	0.0987714	0.0403255	-0.0427962	-0.0612363	0.0747351	0.20332	0.3329	0.242847	0.00134043	-0.193054	-0.177146	-0.0694613	0.142494	0.577605	1	0.692459	0.196595	0.0403561	0.0160139	-0.0163643	-0.0219313	0.116115	0.237574	0.3203	0.264698	0.125391	-0.166871	-0.195572	-0.0688846	0.14579	0.473878	0.919043	0.659116	0.213326	0.0445228	0.0339809	0.0339077	0.0434167	0.171988	0.279437	0.277032	0.225962	0.230656	-0.168977	-0.26099	-0.114691	0.126734
0.694031	0.937971	0.548065	0.205007	-0.0552195	-0.224362	-0.232409	-0.0162788	0.156928	0.31836	0.24939	-0.0719982	-0.219893	-0.00673698	0.200929	0.190695	0.176206	0.692459	1	0.585819	0.178123	-0.0634788	-0.209961	-0.226062	0.0231663	0.221821	0.354751	0.271218	-0.0259755	-0.270691	-0.051692	0.209875	0.183972	0.0773998	0.606407	0.938664	0.603252	0.185545	-0.0569977	-0.1782	-0.126145	0.11827	0.308406	0.396374	0.295878	0.0544478	-0.327521	-0.196761	0.111852	0.143814
0.138335	0.585738	0.968771	0.722316	0.139543	-0.279422	-0.38016	-0.188071	-0.0693473	0.284397	0.412438	-0.0601682	-0.331554	-0.0342044	0.330596	0.502144	0.266955	0.196595	0.585819	1	0.727628	0.153396	-0.222466	-0.28627	-0.119939	-0.04758	0.389986	0.549919	0.0135581	-0.457357	-0.133259	0.290709	0.451648	0.223936	0.182858	0.490276	0.943448	0.686107	0.169462	-0.137119	-0.122546	0.00242114	-0.0290591	0.294026	0.650033	0.205355	-0.556644	-0.322171	0.11161	0.294489
-0.0545227	0.190993	0.724394	0.959201	0.684237	0.2077	-0.162721	-0.237655	-0.198904	0.111944	0.352726	0.113012	-0.0596919	0.180031	0.430483	0.560672	0.268626	0.0403561	0.178123	0.727628	1	0.716887	0.25844	-0.0543102	-0.166962	-0.18145	0.265265	0.516355	0.208179	-0.236158	-0.0455628	0.315868	0.543899	0.324602	0.125342	0.119771	0.657334	0.929512	0.69565	0.263605	0.0275789	-0.0350929	-0.156817	0.213258	0.628475	0.382331	-0.411302	-0.37136	0.102241	0.43081
-0.0725316	-0.0788564	0.153814	0.694913	0.965618	0.758691	0.293183	-0.097272	-0.174385	-0.0902026	0.142308	0.310339	0.320313	0.342205	0.307461	0.300334	0.13573	0.0160139	-0.0634788	0.153396	0.716887	1	0.793064	0.363341	-0.0437052	-0.137725	0.0485174	0.242416	0.394353	0.175249	0.0794603	0.156547	0.32525	0.263713	0.150292	-0.0458049	0.138079	0.639378	0.915657	0.694111	0.28757	0.0272432	-0.0879163	0.113049	0.293171	0.439199	-0.0318702	-0.247252	-0.000460073	0.331204
-0.0896961	-0.240101	-0.232754	0.255615	0.773931	0.95355	0.735649	0.175727	-0.0903339	-0.20364	-0.029563	0.388783	0.485987	0.304152	0.0691588	-0.0280957	-0.00101853	-0.0163643	-0.209961	-0.222466	0.25844	0.793064	1	0.783558	0.209455	-0.0439411	-0.127517	-0.00787633	0.438121	0.412456	0.115825	-0.056026	0.000392917	0.140432	0.118659	-0.145862	-0.173711	0.20351	0.701978	0.893343	0.598492	0.170285	0.00987107	-0.0230971	-0.0278976	0.358706	0.224423	-0.0858194	-0.115453	0.0859662
-0.0584957	-0.232397	-0.2986	-0.0562426	0.344665	0.718507	0.92698	0.583839	0.154974	-0.111045	-0.108237	0.254458	0.364974	0.150472	-0.0732031	-0.116287	0.00789403	-0.0219313	-0.226062	-0.28627	-0.0543102	0.363341	0.783558	1	0.621469	0.176568	-0.127046	-0.141399	0.287127	0.374951	0.0865647	-0.150283	-0.122349	0.0960241	0.0633289	-0.165627	-0.223859	-0.0582401	0.339619	0.7917	0.856974	0.474219	0.15051	-0.0689216	-0.176727	0.189276	0.246676	0.0171282	-0.165037	-0.0454597
0.174272	0.0476308	-0.118575	-0.166371	-0.0690125	0.136848	0.533042	0.926754	0.741899	0.264325	-0.159337	-0.138577	-0.00982113	-0.00711527	0.0103867	0.121738	0.148198	0.116115	0.0231663	-0.119939	-0.166962	-0.0437052	0.209455	0.621469	1	0.756349	0.210079	-0.158898	-0.0800585	0.0552439	0.00635762	-0.0159759	0.0848229	0.0751242	0.0858853	0.0468392	-0.0954881	-0.127536	0.0240888	0.350207	0.701755	0.874347	0.585434	0.212127	-0.0924924	-0.0273124	0.0406885	-0.0329758	-0.0657428	0.098501
0.349365	0.25213	-0.0371187	-0.168721	-0.152028	-0.0886292	0.138524	0.725321	0.931428	0.524083	-0.181408	-0.318716	-0.116135	0.0281227	0.104376	0.145234	0.115464	0.237574	0.221821	-0.04758	-0.18145	-0.137725	-0.0439411	0.176568	0.756349	1	0.525366	-0.152518	-0.269204	-0.0679369	0.0454349	0.107704	0.115227	-0.0242344	0.138782	0.221368	-0.0303048	-0.143654	-0.0820557	0.0715559	0.301329	0.706807	0.852272	0.545836	-0.0311498	-0.157167	-0.0449083	-0.020146	0.0690955	0.11863
0.315892	0.359736	0.393265	0.279393	0.0419289	-0.176569	-0.186777	0.166775	0.456733	0.879671	0.483584	-0.162206	-0.387865	-0.215283	0.0326629	0.312035	0.359702	0.3203	0.354751	0.389986	0.265265	0.0485174	-0.127517	-0.127046	0.210079	0.525366	1	0.58445	-0.0548324	-0.392092	-0.250299	0.00647147	0.335578	0.303085	0.25682	0.316971	0.375255	0.252013	0.0827079	-0.0346232	-0.0073565	0.206273	0.406697	0.773444	0.607881	0.153458	-0.328937	-0.275237	-0.0655356	0.299685
0.116561	0.205461	0.532656	0.547205	0.285644	-0.019671	-0.234595	-0.254137	-0.172751	0.531372	0.904469	0.370406	-0.279623	-0.346324	-0.106945	0.34472	0.497098	0.264698	0.271218	0.549919	0.516355	0.242416	-0.00787633	-0.141399	-0.158898	-0.152518	0.58445	1	0.510106	-0.353955	-0.452919	-0.165895	0.426421	0.565769	0.303234	0.236264	0.525652	0.467768	0.201948	-0.00492952	-0.0640983	-0.0938825	-0.194371	0.236496	0.854591	0.667231	-0.330365	-0.458339	-0.260168	0.407942
-0.0349097	-0.140804	-0.0379774	0.228379	0.468708	0.501981	0.273922	-0.142759	-0.278392	0.00170036	0.583507	0.920947	0.476369	-0.0827457	-0.332077	-0.0691808	0.27588	0.125391	-0.0259755	0.0135581	0.208179	0.394353	0.438121	0.287127	-0.0800585	-0.269204	-0.0548324	0.510106	1	0.457059	-0.186969	-0.42671	0.0600604	0.453598	0.250434	0.0401491	0.0911914	0.201532	0.278192	0.284611	0.173357	-0.0778946	-0.25199	-0.247573	0.228683	0.867771	0.378977	-0.199391	-0.483132	0.189814
-0.168847	-0.288758	-0.480272	-0.259568	0.196258	0.519412	0.515569	0.122093	-0.0619094	-0.298305	-0.157529	0.591197	0.913149	0.481181	-0.180285	-0.466249	-0.233508	-0.166871	-0.270691	-0.457357	-0.236158	0.175249	0.412456	0.374951	0.0552439	-0.0679369	-0.392092	-0.353955	0.457059	1	0.578858	-0.208174	-0.442982	-0.122247	-0.113984	-0.19452	-0.357561	-0.183887	0.0959351	0.219944	0.134968	-0.0417311	-0.0391146	-0.330698	-0.499949	0.140679	0.861982	0.567165	-0.168558	-0.299715
-0.113269	0.0374624	-0.0989627	-0.0599705	0.0701327	0.187176	0.231718	0.111687	0.0610324	-0.17724	-0.310572	0.0314656	0.630343	0.879044	0.462823	-0.191095	-0.413201	-0.195572	-0.051692	-0.133259	-0.0455628	0.0794603	0.115825	0.0865647	0.00635762	0.0454349	-0.250299	-0.452919	-0.186969	0.578858	1	0.52986	-0.302439	-0.402092	-0.223258	-0.0899349	-0.127861	-0.0247247	0.0513773	0.0145925	-0.0547074	-0.0445229	0.0980223	-0.0878532	-0.390776	-0.362268	0.307376	0.764285	0.590565	-0.293894
0.0290915	0.332039	0.349867	0.322484	0.136327	-0.0829914	-0.132392	0.055936	0.125911	-0.0217729	-0.202511	-0.348566	-0.00148729	0.687562	0.952836	0.45678	-0.284422	-0.0688846	0.209875	0.290709	0.315868	0.156547	-0.056026	-0.150283	-0.0159759	0.107704	0.00647147	-0.165895	-0.42671	-0.208174	0.52986	1	0.371225	-0.34924	-0.0924275	0.0962064	0.209777	0.278294	0.175851	-0.0133197	-0.0838063	0.0444361	0.163572	0.223829	0.0727137	-0.290088	-0.440794	0.018331	0.892016	0.289653
0.146184	0.218588	0.477799	0.582304	0.344504	-0.0784207	-0.269104	0.0524982	0.152498	0.232725	0.23304	-0.134014	-0.346688	-0.0518378	0.485894	0.940761	0.503863	0.14579	0.183972	0.451648	0.543899	0.32525	0.000392917	-0.122349	0.0848229	0.115227	0.335578	0.426421	0.0600604	-0.442982	-0.302439	0.371225	1	0.465371	0.127938	0.130482	0.386514	0.474117	0.33339	0.112262	0.0978616	0.186058	0.0443187	0.307044	0.580933	0.40517	-0.431659	-0.587096	0.0647338	0.908627
0.314605	0.0151335	0.227159	0.395201	0.318778	0.0979134	-0.043635	-0.0162968	0.0119313	0.307736	0.478215	0.244043	-0.169247	-0.377773	-0.264295	0.452719	0.936656	0.473878	0.0773998	0.223936	0.324602	0.263713	0.140432	0.0960241	0.0751242	-0.0242344	0.303085	0.565769	0.453598	-0.122247	-0.402092	-0.34924	0.465371	1	0.494776	0.0962296	0.219181	0.275809	0.238708	0.196879	0.196124	0.0979325	-0.123455	0.0381123	0.460682	0.624918	-0.0819858	-0.357304	-0.431045	0.359906
0.765528	0.489638	0.179276	0.181925	0.178363	0.0953735	0.00920532	0.0129386	0.0930212	0.282765	0.310072	0.115879	-0.129804	-0.170529	-0.0796335	0.105451	0.518296	0.919043	0.606407	0.182858	0.125342	0.150292	0.118659	0.0633289	0.0858853	0.138782	0.25682	0.303234	0.250434	-0.113984	-0.223258	-0.0924275	0.127938	0.494776	1	0.635854	0.199677	0.118131	0.152727	0.145612	0.102808	0.146358	0.186889	0.178878	0.213962	0.329399	-0.118131	-0.313791	-0.143267	0.135103
0.623149	0.807408	0.43658	0.158176	-0.0286071	-0.163072	-0.180511	-0.0207278	0.139	0.276959	0.229371	-0.0159338	-0.175319	-0.0567373	0.0908813	0.116246	0.167712	0.659116	0.938664	0.490276	0.119771	-0.0458049	-0.145862	-0.165627	0.0468392	0.221368	0.316971	0.236264	0.0401491	-0.19452	-0.0899349	0.0962064	0.130482	0.0962296	0.635854	1	0.54788	0.11585	-0.0584269	-0.127185	-0.0728371	0.134451	0.298675	0.343056	0.22722	0.101829	-0.225313	-0.191701	0.0137117	0.115543
0.171389	0.577997	0.866279	0.626428	0.129746	-0.220677	-0.305798	-0.166443	-0.070996	0.263623	0.40263	0.0138564	-0.261771	-0.0558586	0.233588	0.395248	0.235397	0.213326	0.603252	0.943448	0.657334	0.138079	-0.173711	-0.223859	-0.0954881	-0.0303048	0.375255	0.525652	0.0911914	-0.357561	-0.127861	0.209777	0.386514	0.219181	0.199677	0.54788	1	0.672149	0.15277	-0.106692	-0.0828911	0.0140254	0.0112509	0.298738	0.594099	0.242149	-0.452136	-0.289038	0.0398877	0.276288
-0.0183227	0.224691	0.655626	0.827256	0.570032	0.159649	-0.136192	-0.187419	-0.163902	0.115755	0.321605	0.116498	-0.0522933	0.139476	0.355061	0.46897	0.21913	0.0445228	0.185545	0.686107	0.929512	0.639378	0.20351	-0.0582401	-0.127536	-0.143654	0.252013	0.467768	0.201532	-0.183887	-0.0247247	0.278294	0.474117	0.275809	0.118131	0.11585	0.672149	1	0.714349	0.235978	0.0283448	0.00708564	-0.0913329	0.227109	0.570197	0.336265	-0.344229	-0.316476	0.0769139	0.394013
-0.0295558	-0.0383887	0.175172	0.628548	0.819159	0.624347	0.261091	-0.0164957	-0.0975944	-0.0448164	0.087205	0.176464	0.188392	0.257156	0.292787	0.319558	0.145477	0.0339809	-0.0569977	0.169462	0.69565	0.915657	0.701978	0.339619	0.0240888	-0.0820557	0.0827079	0.201948	0.278192	0.0959351	0.0513773	0.175851	0.33339	0.238708	0.152727	-0.0584269	0.15277	0.714349	1	0.726589	0.322048	0.103118	-0.0399668	0.157411	0.289493	0.359961	-0.0739048	-0.254894	0.0181781	0.323171
-0.0220729	-0.185703	-0.135936	0.262854	0.636851	0.761063	0.651205	0.310533	0.0574593	-0.10407	-0.0705079	0.169504	0.247677	0.175274	0.0957207	0.103917	0.102921	0.0339077	-0.1782	-0.137119	0.263605	0.694111	0.893343	0.7917	0.350207	0.0715559	-0.0346232	-0.00492952	0.284611	0.219944	0.0145925	-0.0133197	0.112262	0.196879	0.145612	-0.127185	-0.106692	0.235978	0.726589	1	0.776162	0.338283	0.0791367	0.0590267	0.0421056	0.320742	0.0862366	-0.183677	-0.0918646	0.151299
0.0157088	-0.129903	-0.129452	0.0391346	0.264072	0.469012	0.667127	0.610056	0.293503	0.00486959	-0.0969688	0.0583519	0.107366	0.0199638	-0.00817413	0.100145	0.15244	0.0434167	-0.126145	-0.122546	0.0275789	0.28757	0.598492	0.856974	0.701755	0.301329	-0.0073565	-0.0640983	0.173357	0.134968	-0.0547074	-0.0838063	0.0978616	0.196124	0.102808	-0.0728371	-0.0828911	0.0283448	0.322048	0.776162	1	0.694127	0.240045	0.0330346	-0.0230478	0.22142	0.0687863	-0.143921	-0.143067	0.129468
0.212819	0.123273	-0.00456982	-0.0453309	-0.00322003	0.0955192	0.349188	0.716951	0.617862	0.209629	-0.130495	-0.158996	-0.079493	-0.0168005	0.0844669	0.213106	0.178537	0.171988	0.11827	0.00242114	-0.0350929	0.0272432	0.170285	0.474219	0.874347	0.706807	0.206273	-0.0938825	-0.0778946	-0.0417311	-0.0445229	0.0444361	0.186058	0.0979325	0.146358	0.134451	0.0140254	0.00708564	0.103118	0.338283	0.694127	1	0.679045	0.257705	-0.00451375	0.0120504	-0.05803	-0.128595	-0.0383678	0.180351
0.393504	0.324459	-0.0396828	-0.166535	-0.104689	-0.00934161	0.152394	0.525081	0.671519	0.323639	-0.205094	-0.261167	-0.0515729	0.104017	0.1536	0.0666088	0.00325454	0.279437	0.308406	-0.0290591	-0.156817	-0.0879163	0.00987107	0.15051	0.585434	0.852272	0.406697	-0.194371	-0.25199	-0.0391146	0.0980223	0.163572	0.0443187	-0.123455	0.186889	0.298675	0.0112509	-0.0913329	-0.0399668	0.0791367	0.240045	0.679045	1	0.604632	-0.0888569	-0.206394	-0.0574672	0.000754456	0.124858	0.0576789
0.369489	0.470644	0.302142	0.199147	0.0794179	-0.0814314	-0.0927342	0.239954	0.449414	0.501762	0.0636739	-0.312687	-0.265328	0.0166096	0.254857	0.309687	0.139994	0.277032	0.396374	0.294026	0.213258	0.113049	-0.0230971	-0.0689216	0.212127	0.545836	0.773444	0.236496	-0.247573	-0.330698	-0.0878532	0.223829	0.307044	0.0381123	0.178878	0.343056	0.298738	0.227109	0.157411	0.0590267	0.0330346	0.257705	0.604632	1	0.469612	-0.0803247	-0.369858	-0.245165	0.130539	0.261468
0.150678	0.319133	0.673461	0.64752	0.2933	-0.0956352	-0.296705	-0.124931	-0.0176076	0.40929	0.594822	0.0676111	-0.366225	-0.217667	0.148089	0.547659	0.471299	0.225962	0.295878	0.650033	0.628475	0.293171	-0.0278976	-0.176727	-0.0924924	-0.0311498	0.607881	0.854591	0.228683	-0.499949	-0.390776	0.0727137	0.580933	0.460682	0.213962	0.22722	0.594099	0.570197	0.289493	0.0421056	-0.0230478	-0.00451375	-0.0888569	0.469612	1	0.505582	-0.540849	-0.533627	-0.0778615	0.498231
0.071146	-0.0428291	0.180152	0.439011	0.512035	0.345992	0.0695673	-0.102535	-0.145057	0.146728	0.609968	0.657261	0.158333	-0.199725	-0.180773	0.270927	0.495653	0.230656	0.0544478	0.205355	0.382331	0.439199	0.358706	0.189276	-0.0273124	-0.157167	0.153458	0.667231	0.867771	0.140679	-0.362268	-0.290088	0.40517	0.624918	0.329399	0.101829	0.242149	0.336265	0.359961	0.320742	0.22142	0.0120504	-0.206394	-0.0803247	0.505582	1	0.136331	-0.448854	-0.413395	0.480084
-0.176494	-0.383904	-0.600253	-0.430919	0.00406903	0.328061	0.347098	0.0716254	-0.0478391	-0.206209	-0.125629	0.438684	0.629315	0.119497	-0.435784	-0.516057	-0.176635	-0.168977	-0.327521	-0.556644	-0.411302	-0.0318702	0.224423	0.246676	0.0406885	-0.0449083	-0.328937	-0.330365	0.378977	0.861982	0.307376	-0.440794	-0.431659	-0.0819858	-0.118131	-0.225313	-0.452136	-0.344229	-0.0739048	0.0862366	0.0687863	-0.05803	-0.0574672	-0.369858	-0.540849	0.136331	1	0.516249	-0.380094	-0.251205
-0.19857	-0.162535	-0.320424	-0.391132	-0.239682	0.0160544	0.165659	0.0281811	-0.0156869	-0.148489	-0.271432	0.00623586	0.450066	0.423513	-0.0869416	-0.505087	-0.363551	-0.26099	-0.196761	-0.322171	-0.37136	-0.247252	-0.0858194	0.0171282	-0.0329758	-0.020146	-0.275237	-0.458339	-0.199391	0.567165	0.764285	0.018331	-0.587096	-0.357304	-0.313791	-0.191701	-0.289038	-0.316476	-0.254894	-0.183677	-0.143921	-0.128595	0.000754456	-0.245165	-0.533627	-0.448854	0.516249	1	0.202189	-0.536399
-0.0263181	0.221315	0.167178	0.109816	-0.00779516	-0.111479	-0.116076	0.000875905	0.0839084	-0.0533908	-0.248501	-0.360737	0.0044652	0.624947	0.756102	0.166845	-0.384051	-0.114691	0.111852	0.11161	0.102241	-0.000460073	-0.115453	-0.165037	-0.0657428	0.0690955	-0.0655356	-0.260168	-0.483132	-0.168558	0.590565	0.892016	0.0647338	-0.431045	-0.143267	0.0137117	0.0398877	0.0769139	0.0181781	-0.0918646	-0.143067	-0.0383678	0.124858	0.130539	-0.0778615	-0.413395	-0.380094	0.202189	1	-0.000557501
0.126953	0.164285	0.304147	0.454906	0.365297	0.0370069	-0.167476	0.0688376	0.140115	0.207922	0.252153	0.00630045	-0.216088	-0.038242	0.393449	0.75153	0.353608	0.126734	0.143814	0.294489	0.43081	0.331204	0.0859662	-0.0454597	0.098501	0.11863	0.299685	0.407942	0.189814	-0.299715	-0.293894	0.289653	0.908627	0.359906	0.135103	0.115543	0.276288	0.394013	0.323171	0.151299	0.129468	0.180351	0.0576789	0.261468	0.498231	0.480084	-0.251205	-0.536399	-0.000557501	1
0.186807	-0.0621809	0.0506965	0.296079	0.377715	0.252128	0.0875508	-0.0528433	-0.0910993	0.198135	0.457675	0.392174	0.0338931	-0.227448	-0.248905	0.247291	0.689828	0.350958	-0.0108019	0.0666693	0.256519	0.314697	0.258064	0.195194	0.0331734	-0.115839	0.142763	0.458463	0.554267	0.0715454	-0.260819	-0.307766	0.300094	0.870813	0.439039	0.0132922	0.101114	0.248784	0.282057	0.265448	0.231311	0.0429079	-0.169379	-0.101622	0.266678	0.621764	0.0864744	-0.277899	-0.332595	0.27555
0.456725	0.247173	-0.0471254	0.0716474	0.224863	0.215542	0.0952834	-0.00273814	0.0157355	0.0941782	0.158259	0.1618	0.0256348	-0.0781488	-0.0725849	-0.0533786	0.20102	0.60627	0.357251	-0.0251351	0.0529839	0.203104	0.219849	0.141602	0.0689073	0.0617601	0.0405831	0.0846439	0.256483	0.0583612	-0.139004	-0.0877854	0.0035594	0.243695	0.810412	0.43344	0.0123055	0.0693812	0.204378	0.218568	0.143308	0.113394	0.135106	0.040163	-0.0369226	0.238295	0.0869131	-0.213829	-0.13416	0.0829914
0.468621	0.535051	0.197718	0.0316307	-0.0280809	-0.0733454	-0.0714901	0.0263597	0.142155	0.163004	0.115387	0.029298	-0.0837927	-0.0799609	-0.0256907	-0.00223826	0.104063	0.511611	0.689521	0.24686	-0.00588767	-0.0401579	-0.0547748	-0.059733	0.0996883	0.225262	0.199521	0.109835	0.0802441	-0.0749459	-0.106129	-0.0272484	0.0135231	0.0603545	0.536371	0.854169	0.326068	0.000905354	-0.0490179	-0.0498666	0.000976569	0.161034	0.281523	0.239027	0.0866523	0.0985898	-0.0900353	-0.165121	-0.0723065	0.0269207
0.18893	0.437919	0.525429	0.334632	0.0572356	-0.122871	-0.162145	-0.0822826	-0.0273649	0.184511	0.275707	0.0758213	-0.111915	-0.0746553	0.0359983	0.125066	0.115775	0.19236	0.473948	0.622003	0.380878	0.0603822	-0.103068	-0.117793	-0.036649	0.0263348	0.287972	0.352032	0.122826	-0.159229	-0.0975514	0.0361727	0.148853	0.1204	0.171821	0.462969	0.792949	0.46248	0.0738606	-0.0802323	-0.062694	0.0108852	0.0838095	0.253798	0.378667	0.179065	-0.230903	-0.173635	-0.0747267	0.109936
0.0198542	0.144336	0.327809	0.404137	0.270778	0.0795703	-0.0452683	-0.0398544	-0.031431	0.0684963	0.116216	0.0147459	-0.0567008	0.0335891	0.15031	0.211787	0.0873237	0.0259936	0.0999902	0.364327	0.514027	0.350193	0.112757	0.00372623	0.00258614	-0.00720075	0.124274	0.178646	0.0757681	-0.0810397	-0.0167225	0.128541	0.203353	0.101652	0.0654442	0.042297	0.389786	0.718365	0.523991	0.186467	0.0686221	0.0912458	0.0614486	0.156428	0.233941	0.138376	-0.153551	-0.157583	0.0153579	0.153391
0.0163643	-0.0528736	0.0271408	0.236441	0.312222	0.236068	0.147342	0.119214	0.0666624	0.00890433	-0.065734	-0.0754731	0.000150848	0.101242	0.144846	0.169232	0.0812489	0.0265196	-0.0735557	0.0119532	0.290945	0.421577	0.331125	0.222937	0.151816	0.0690265	0.0276453	-0.0394626	-0.0206295	0.0125046	0.0495801	0.113557	0.140848	0.0808592	0.0705934	-0.0812252	-0.0107887	0.376948	0.652567	0.515865	0.295827	0.219786	0.0882369	0.091565	0.0226592	0.0557236	-0.0408719	-0.091717	0.0369009	0.0970321
0.00314774	-0.0671558	0.0220429	0.0907085	0.101487	0.113992	0.191035	0.303	0.214172	0.0478913	-0.0770339	-0.122264	-0.0998151	-0.0164957	0.0931751	0.181803	0.113008	0.0103252	-0.0628282	0.0168743	0.0933155	0.159034	0.25003	0.362075	0.346321	0.190209	0.0489496	-0.0306685	-0.0471007	-0.102941	-0.0764109	0.0597805	0.165402	0.0931779	0.0426097	-0.0330474	0.0231091	0.108293	0.286018	0.556064	0.619257	0.411384	0.149986	0.089441	0.0529503	0.0636579	-0.130842	-0.173079	7.27716e-05	0.141071
0.0530751	0.0556353	0.0603309	0.0412654	-0.00938021	-0.0414984	0.0656226	0.299594	0.258359	0.0571575	-0.109916	-0.162778	-0.114392	0.0318009	0.201177	0.274077	0.103532	0.0453128	0.0449384	0.0537282	0.0485796	0.0273558	0.0410183	0.200554	0.387801	0.241546	0.0227892	-0.0634263	-0.100385	-0.13581	-0.0550477	0.152395	0.250003	0.0643938	0.0566653	0.0591524	0.039587	0.0652335	0.107471	0.260204	0.552739	0.589178	0.201459	0.0764644	0.0453029	0.00883445	-0.164432	-0.185455	0.0564885	0.217949
0.245576	0.165426	0.0394773	-0.0319161	-0.0642177	-0.057582	0.0224347	0.265285	0.319481	0.0814262	-0.132057	-0.168137	-0.0986947	0.0257361	0.1609	0.227027	0.159202	0.226001	0.166552	0.0438335	-0.00130694	-0.0204481	-0.0262854	0.0670675	0.379612	0.401058	0.0727854	-0.107795	-0.133993	-0.106202	-0.0177768	0.13727	0.173878	0.0580825	0.206225	0.154524	0.0317236	0.0650384	0.0916041	0.109705	0.281008	0.654951	0.519308	0.174431	-0.0195087	-0.0667945	-0.13371	-0.125495	0.0607729	0.127985
0.361027	0.259636	-0.0409843	-0.178396	-0.155024	-0.0418502	0.0697603	0.193796	0.26751	0.10987	-0.102301	-0.0894234	0.00630633	0.0750625	0.0797939	-0.036658	-0.0156865	0.289357	0.266686	-0.0222075	-0.150406	-0.135914	-0.0511288	0.0265507	0.230299	0.424197	0.139568	-0.154615	-0.142519	-0.0113576	0.0844048	0.114865	-0.0726958	-0.118808	0.223246	0.243215	0.0226132	-0.0536574	-0.0689256	-0.0126929	0.0626167	0.371987	0.709376	0.344667	-0.138949	-0.188047	-0.0482971	0.0155225	0.110272	-0.0722159
0.411886	0.446166	-0.0259081	-0.130701	-0.0404804	0.0212921	0.082384	0.184436	0.269905	0.169022	-0.121996	-0.196582	-0.0157491	0.204348	0.251536	0.00449813	-0.119333	0.280712	0.391742	-0.00588933	-0.105364	-0.0190836	0.0256242	0.0244226	0.155817	0.381954	0.264698	-0.140766	-0.259908	-0.0787353	0.175057	0.283124	-0.0264549	-0.196549	0.197097	0.338361	0.0408404	-0.035891	0.0206099	0.0337651	0.0174851	0.209638	0.592471	0.607887	-0.0393483	-0.295458	-0.168313	0.0357202	0.286933	-0.0405043
0.18983	0.489826	0.364454	0.218171	0.081821	-0.0437165	-0.0653714	0.118214	0.225179	0.189099	-0.0541084	-0.276527	-0.0916544	0.324012	0.473076	0.248474	-0.085222	0.0924526	0.344096	0.335381	0.279929	0.141304	-0.0284786	-0.103139	0.0545808	0.232712	0.347734	0.0942092	-0.311468	-0.23869	0.263584	0.478594	0.153133	-0.169494	0.0217729	0.238631	0.301348	0.31889	0.203907	0.00588593	-0.0455252	0.12405	0.289356	0.61669	0.388884	-0.242097	-0.438018	0.0405423	0.444606	0.0683488
0.162216	0.362432	0.701393	0.676659	0.364839	0.065508	-0.0310967	0.0880185	0.0945264	0.255401	0.386421	0.173257	-0.0220803	0.164967	0.374906	0.540882	0.387932	0.233662	0.327066	0.637973	0.608358	0.351265	0.143854	0.0620624	0.0792392	0.070997	0.385702	0.56486	0.26357	-0.223229	-0.0394152	0.282823	0.50049	0.384506	0.233987	0.260072	0.587907	0.529511	0.328337	0.200161	0.162974	0.13113	0.025969	0.313792	0.7092	0.480111	-0.450008	-0.353469	0.115553	0.432383
-0.173563	-0.422856	-0.593092	-0.541561	-0.326748	-0.107913	-0.0270344	-0.120793	-0.17148	-0.231465	-0.220297	-0.101516	-0.137657	-0.409138	-0.472261	-0.409712	-0.197536	-0.182015	-0.368331	-0.534032	-0.489856	-0.319822	-0.145512	-0.0550605	-0.0953817	-0.166147	-0.331801	-0.337653	-0.104113	0.0496759	-0.293298	-0.402309	-0.300719	-0.148806	-0.141758	-0.285549	-0.485321	-0.427903	-0.293852	-0.158107	-0.11147	-0.164249	-0.184538	-0.395265	-0.512835	-0.220071	0.322782	-0.0102337	-0.27844	-0.207519
-0.207037	-0.374471	-0.625824	-0.540995	-0.20799	0.0468726	0.0557938	-0.126652	-0.123485	-0.188632	-0.202545	0.0448137	0.189288	-0.0959438	-0.450936	-0.572247	-0.296273	-0.230128	-0.344748	-0.561435	-0.475478	-0.224857	-0.0499118	-0.0208813	-0.1188	-0.131162	-0.333952	-0.373909	-0.0151233	0.405499	0.163049	-0.375729	-0.506279	-0.230768	-0.206894	-0.281544	-0.491618	-0.386725	-0.211307	-0.132564	-0.129233	-0.163628	-0.120218	-0.346784	-0.556807	-0.224351	0.622761	0.548966	-0.18759	-0.367525
-0.243913	-0.264208	-0.350543	-0.56076	-0.528133	-0.266056	-0.0907452	-0.172705	-0.123026	-0.186259	-0.299995	-0.153632	0.00972806	-0.160769	-0.426486	-0.584694	-0.361216	-0.309845	-0.239794	-0.324606	-0.523003	-0.502944	-0.321012	-0.194775	-0.188543	-0.123238	-0.269995	-0.40541	-0.292524	0.158979	0.135614	-0.320778	-0.667114	-0.44254	-0.390183	-0.210038	-0.310471	-0.4817	-0.474594	-0.365115	-0.288014	-0.22546	-0.102348	-0.245598	-0.457084	-0.500621	0.274801	0.54607	-0.102127	-0.725486
0.202464	0.382348	0.516608	0.553726	0.367246	0.10773	0.0480152	0.25612	0.229813	0.231642	0.218844	-0.000111417	-0.0810156	0.250681	0.596481	0.649467	0.221223	0.201337	0.319778	0.464359	0.513454	0.369624	0.177431	0.112518	0.223588	0.222474	0.362432	0.372415	0.0823457	-0.285466	-0.0524635	0.494469	0.677972	0.209153	0.213547	0.249437	0.420689	0.460185	0.358152	0.24167	0.219736	0.259677	0.190327	0.401486	0.548115	0.312741	-0.455342	-0.491882	0.242389	0.696064
0.195834	0.0492416	0.267958	0.419053	0.339606	0.117939	-0.000713974	0.0482865	0.00351388	0.191475	0.421982	0.293515	-0.0681821	-0.254665	-0.150637	0.41123	0.701737	0.330832	0.0907957	0.257931	0.3553	0.30231	0.194872	0.15574	0.109704	-0.0286718	0.222544	0.523921	0.490463	-0.0603084	-0.36501	-0.269145	0.460886	0.802771	0.399448	0.122572	0.273026	0.313542	0.271336	0.257033	0.262748	0.122995	-0.109899	0.00797287	0.449008	0.662843	-0.03704	-0.413728	-0.428905	0.431515
0.450204	0.264863	0.168798	0.19377	0.165244	0.0646322	-0.0368788	-0.035148	0.00467687	0.139346	0.294418	0.196573	-0.0884791	-0.243564	-0.19271	0.112889	0.503371	0.587642	0.356542	0.178274	0.131569	0.140783	0.119404	0.0681919	0.0302859	0.0127842	0.131263	0.324149	0.340403	-0.065263	-0.282691	-0.236596	0.106713	0.530861	0.668984	0.402595	0.214068	0.124989	0.136991	0.159664	0.127032	0.0740717	0.0586072	0.05143	0.234932	0.421769	-0.0446884	-0.29987	-0.302013	0.0675811
0.476985	0.445891	0.131756	-0.0285341	-0.0766212	-0.071776	-0.0540937	0.00419729	0.057501	0.104042	0.161703	0.0943774	-0.07129	-0.155893	-0.124502	-0.0441574	0.16585	0.506026	0.543768	0.183561	-0.0418721	-0.0774243	-0.0545028	-0.0320724	0.0554377	0.122011	0.129066	0.153581	0.139431	-0.0715071	-0.176327	-0.135507	-0.0338687	0.137782	0.507095	0.606602	0.265331	0.0160845	-0.0588835	-0.0381763	0.0264509	0.139238	0.258928	0.190132	0.113014	0.13112	-0.0833549	-0.189814	-0.179917	-0.0281033
0.215385	0.248944	0.157812	0.0844272	0.0184406	-0.0281504	-0.0184821	0.0693725	0.0693509	0.106254	0.0862582	0.0265412	-0.0108162	-0.00417394	0.032123	0.0793191	0.0887194	0.175961	0.257719	0.209488	0.111503	0.0312089	-0.00740636	0.0284804	0.107709	0.115383	0.142022	0.0917895	0.053978	-0.015249	-0.0397492	0.000686653	0.0827842	0.08147	0.155684	0.259463	0.28518	0.184243	0.0924054	0.0610494	0.111908	0.201731	0.236018	0.234448	0.111726	0.0730458	-0.0505672	-0.103929	-0.0872693	0.0622388
0.0346545	-0.0194931	0.00515523	0.064208	0.0636364	0.046689	0.0708254	0.139322	0.101163	0.0599555	0.0233841	0.0766954	0.118465	0.131628	0.0902146	0.0510364	0.01974	0.0174004	-0.0301353	0.00913237	0.0795951	0.0767296	0.0775207	0.117367	0.153949	0.125428	0.020668	-0.0401259	0.0490385	0.104582	0.085347	0.0640978	0.0401466	0.0187513	0.0317952	-0.0280343	0.0258586	0.149425	0.168039	0.189867	0.206092	0.209672	0.182162	0.0730995	-0.0574825	0.0415293	0.0570814	-0.0307464	0.000389761	0.0344272
0.0132238	0.0520995	0.0950282	0.0803641	0.00458486	-0.0306192	0.00743923	0.0986167	0.0988169	0.0653607	0.0623664	0.116088	0.136392	0.183979	0.157298	0.0728458	-0.024565	0.012087	0.0619028	0.0970689	0.102252	0.0130091	-0.0316571	0.0283088	0.109346	0.121273	0.0137989	-0.0106417	0.0481168	0.0707432	0.126359	0.137662	0.0708403	-0.0367099	0.026735	0.0779952	0.107106	0.13587	0.0689629	0.0852086	0.163624	0.202456	0.169065	0.0502395	-0.0219935	0.0213209	-0.0159441	-0.0131888	0.0682644	0.0834092
-0.0403016	0.125407	0.182004	0.142771	0.0518619	-0.0227594	-0.0352083	0.0226308	0.0374561	0.0182151	-0.0010767	-0.0332387	0.00694762	0.176696	0.298228	0.23547	-0.0408459	-0.0214008	0.124434	0.179799	0.154449	0.0675278	-0.00694409	0.0127826	0.0592572	0.0526551	0.00655317	0.00366291	-0.0523077	-0.101811	0.0461616	0.233502	0.215549	-0.0481304	0.0294529	0.126905	0.151251	0.138909	0.096836	0.0998873	0.17908	0.197217	0.080155	0.0463988	0.0590543	-0.00649266	-0.187754	-0.118383	0.128344	0.193653
0.087801	0.152066	0.14196	0.120637	0.0510804	-0.0482508	-0.0497547	0.101195	0.145524	0.0528045	-0.103088	-0.211736	-0.0988056	0.176347	0.382078	0.353873	0.0833454	0.0924276	0.106467	0.101006	0.110955	0.0742638	-0.0082903	-0.0143709	0.117218	0.12993	0.0336612	-0.0521344	-0.171882	-0.177789	0.0316723	0.291793	0.259285	0.0455135	0.123521	0.0717209	0.0339928	0.10231	0.116645	0.0729951	0.156965	0.263376	0.148885	0.0993546	0.0610447	-0.0705648	-0.254308	-0.173912	0.159972	0.169031
0.216673	0.126022	0.105509	0.0683505	0.00520846	-0.0603694	-0.050569	0.109655	0.169239	0.0444054	-0.0744476	-0.164085	-0.124658	0.0283287	0.183321	0.317045	0.291089	0.226	0.10106	0.0651402	0.064491	0.0349043	-0.0132615	-0.0190405	0.125186	0.158034	0.0485124	-0.00865876	-0.119727	-0.175068	-0.0479213	0.127132	0.204009	0.205055	0.196143	0.0574221	0.011086	0.0593942	0.098391	0.0716636	0.103337	0.265715	0.205133	0.109356	0.0889519	-0.0338772	-0.237003	-0.156282	0.063751	0.0723769
0.34147	0.159208	-0.0162568	-0.149579	-0.198485	-0.157645	-0.0387537	0.133341	0.179203	0.137541	0.00490679	-0.0808429	-0.140598	-0.134317	-0.0512511	0.0708095	0.191424	0.280233	0.162974	-0.0105959	-0.130751	-0.181625	-0.143459	-0.0414402	0.135092	0.207516	0.103266	-0.0103873	-0.0904917	-0.13205	-0.116986	-0.0302235	0.0449676	0.0816355	0.191096	0.143699	0.0104218	-0.0626671	-0.0974394	-0.0709919	0.0101032	0.169738	0.300388	0.144856	-0.0176267	-0.0811107	-0.0934131	-0.0869307	-0.0415684	0.0107699
0.358627	0.342601	-0.132654	-0.268584	-0.161206	0.000119905	0.155313	0.164304	0.162753	0.101407	-0.0706527	-0.0882808	0.0412644	0.182691	0.137627	-0.117537	-0.131386	0.232185	0.292985	-0.101211	-0.255004	-0.160545	-0.0204595	0.0804771	0.138719	0.208751	0.0177654	-0.188254	-0.17072	0.0235624	0.238944	0.193573	-0.166208	-0.169281	0.135366	0.230956	-0.0488397	-0.167408	-0.121277	-0.0270756	0.0173446	0.122154	0.359609	0.205754	-0.235501	-0.281925	-0.0621568	0.203198	0.251864	-0.170516
0.203707	0.440148	0.106399	0.0181809	0.089949	0.132714	0.190539	0.210196	0.207667	0.0613958	-0.174397	-0.0909802	0.254846	0.494988	0.351708	-0.0126341	-0.170428	0.0996599	0.297013	0.0859525	0.0676132	0.133776	0.105376	0.0917517	0.12507	0.204375	0.096891	-0.178044	-0.18461	0.167758	0.521033	0.344274	-0.122987	-0.18025	0.0463339	0.209317	0.0933693	0.12861	0.163703	0.0649198	0.0205556	0.104294	0.268674	0.36569	-0.0292693	-0.292369	-0.0777745	0.372758	0.34041	-0.156184
0.0804778	0.366081	0.713855	0.548657	0.153672	-0.0786931	-0.0766262	0.0678126	0.079836	0.18646	0.209894	0.0224296	0.0221026	0.230679	0.296153	0.326439	0.220394	0.113694	0.28147	0.635274	0.514816	0.163456	-0.0296149	-0.0368412	0.0305804	0.0540067	0.313339	0.35667	0.0110625	-0.130733	0.171869	0.234046	0.227118	0.171354	0.0641569	0.183532	0.565104	0.4515	0.162536	0.0110968	0.0226552	0.0582092	0.0196266	0.27219	0.542171	0.138792	-0.331591	0.00557528	0.120591	0.142011
0.0178326	-0.0576346	0.19329	0.538566	0.566771	0.248778	-0.0669682	-0.131923	-0.123449	0.086492	0.316932	0.165263	-0.0624	-0.0695758	0.0536311	0.321022	0.359937	0.146227	0.0376233	0.160805	0.395374	0.480168	0.304715	0.0896826	-0.0524785	-0.105465	0.131126	0.38132	0.327147	-0.106274	-0.210855	-0.0402637	0.360288	0.443907	0.247425	0.0827114	0.102054	0.234641	0.3534	0.284195	0.126423	-0.0517313	-0.145146	0.0248997	0.327702	0.516823	-0.0634309	-0.270123	-0.123913	0.332142
-0.135767	-0.388774	-0.554851	-0.220183	0.209255	0.273254	0.0175078	-0.197765	-0.160841	-0.115621	0.00289476	0.158591	0.0706638	-0.217691	-0.350034	-0.257137	-0.0576155	-0.10086	-0.334852	-0.494829	-0.20526	0.120298	0.193344	0.0517165	-0.140994	-0.151579	-0.172136	-0.0647636	0.244635	0.197362	-0.173493	-0.32034	-0.0807558	0.0891529	-0.0189566	-0.275693	-0.447739	-0.198744	0.0513637	0.100413	-0.00201595	-0.160057	-0.156035	-0.200781	-0.237067	0.198344	0.434567	0.034733	-0.184147	0.104831
-0.129071	-0.221965	-0.52579	-0.422997	0.0279681	0.394912	0.358092	-0.00405704	-0.0451503	-0.149619	-0.156074	0.227447	0.434821	0.211955	-0.222779	-0.554865	-0.362022	-0.149885	-0.220759	-0.484057	-0.359272	-0.00998508	0.230341	0.192929	-0.0216033	-0.00718318	-0.238515	-0.316897	0.0813949	0.491634	0.359189	-0.165159	-0.526741	-0.284777	-0.142278	-0.205147	-0.426268	-0.307061	-0.0692334	0.0470395	-0.0270344	-0.0648409	0.0793269	-0.157204	-0.470601	-0.217652	0.472844	0.534847	0.0656576	-0.351335
0.0853548	0.330252	0.214851	0.104339	0.0775987	0.189082	0.370967	0.385523	0.242815	0.0168506	-0.138901	-0.053521	0.25993	0.60578	0.575108	0.110694	-0.28182	-0.00298194	0.215584	0.165502	0.132952	0.126635	0.164178	0.241279	0.276683	0.255561	0.0713963	-0.134762	-0.204427	0.0752318	0.499352	0.55603	0.00973251	-0.34052	-0.0380813	0.12406	0.134358	0.138838	0.126512	0.13095	0.152971	0.245052	0.320446	0.289659	0.0437975	-0.263618	-0.221979	0.169251	0.497857	0.0296018
0.195685	0.27517	0.47348	0.39323	0.125275	-0.0910319	-0.0138246	0.404827	0.375067	0.200373	0.0885181	-0.101444	-0.139981	0.0488866	0.296272	0.569088	0.401685	0.15917	0.174335	0.407631	0.368182	0.164979	0.0298513	0.0899531	0.322211	0.296316	0.3684	0.331665	0.0202828	-0.242066	-0.122657	0.192821	0.543298	0.321637	0.0929031	0.110672	0.3679	0.330341	0.193373	0.164917	0.246835	0.300158	0.163018	0.381101	0.599325	0.28663	-0.35258	-0.362673	-0.0279636	0.478845
0.352631	0.225862	0.343169	0.298982	0.104441	-0.101749	-0.137943	0.162029	0.225493	0.178043	0.18029	-0.00196904	-0.210545	-0.264225	-0.101853	0.399383	0.662321	0.413075	0.210822	0.307393	0.256076	0.116112	0.000767181	-0.00427697	0.131322	0.12485	0.264404	0.382461	0.185318	-0.206282	-0.316538	-0.174765	0.366232	0.619881	0.378216	0.191453	0.303169	0.249469	0.158084	0.122334	0.143485	0.12505	0.0208635	0.19798	0.506283	0.413661	-0.208358	-0.354123	-0.302258	0.258367
0.413546	0.315094	0.135098	-0.000569653	-0.096254	-0.115893	-0.06046	0.0369898	0.0726102	0.177576	0.213408	0.0730962	-0.0803477	-0.121119	-0.0672126	0.135225	0.348833	0.453937	0.35207	0.148301	-0.0274137	-0.0965507	-0.0910138	-0.0270013	0.030101	0.0227033	0.0962307	0.182547	0.12992	-0.0664812	-0.118258	-0.0803661	0.102537	0.31899	0.433267	0.354618	0.181232	0.0288081	-0.0455934	-0.027545	0.0442035	0.0670605	0.107086	0.109926	0.139721	0.166347	-0.0867429	-0.13531	-0.14559	0.0411128
0.0966811	0.0643855	-0.0328017	-0.071622	-0.0775065	-0.0550506	-0.0285415	-0.0280062	-0.0109621	0.210505	0.313798	0.280611	0.188019	0.135891	0.0427092	-0.00953203	0.022558	0.0959051	0.108117	-0.0160818	-0.0932492	-0.109112	-0.0978313	-0.0610413	-0.0210104	0.00256025	0.0596237	0.10513	0.173681	0.160272	0.120695	0.0450932	0.015224	0.0492897	0.0976254	0.110747	0.00549377	-0.0596197	-0.105005	-0.0935956	-0.0271954	0.0384494	0.10715	0.0232264	-0.0685755	0.0772938	0.125002	0.0576033	-0.000597488	0.0480552
-0.0879822	-0.0218734	0.0128074	0.0288041	0.0392429	0.0370229	0.00899962	-0.0630291	-0.0674368	0.0681551	0.305394	0.504964	0.431432	0.296552	0.086618	-0.0593582	-0.0846008	-0.0752286	0.00977368	0.0114821	0.0234766	-0.00269413	-0.0445673	-0.0687462	-0.0685527	-0.0325986	-0.0157616	0.112829	0.31765	0.313949	0.234257	0.0744897	-0.0159985	-0.0248833	-0.0516106	0.0180859	0.0361802	0.0500172	-0.0520805	-0.116182	-0.0702068	-0.00681471	0.0575212	-0.0418932	-0.0468075	0.149677	0.182689	0.098671	0.0252435	0.0584279
-0.13396	0.0443467	0.114531	0.196709	0.22722	0.16789	0.0476018	-0.0814392	-0.0945862	-0.065502	0.185014	0.509141	0.565836	0.504799	0.275563	0.0188692	-0.15925	-0.120196	0.0413398	0.103027	0.202384	0.184591	0.0747459	-0.0343966	-0.103204	-0.0508301	-0.0622454	0.0848195	0.326189	0.345375	0.344047	0.213	0.0482047	-0.0853892	-0.0763441	0.044881	0.120994	0.186597	0.0720104	-0.0583036	-0.0698974	-0.0184041	0.0444032	-0.0159134	0.030089	0.166428	0.0942537	0.0863184	0.118756	0.122425
-0.0999756	0.148998	0.219751	0.353545	0.385447	0.276722	0.126141	-0.0117804	-0.0494219	-0.107576	0.00084643	0.206287	0.423857	0.649913	0.61617	0.26652	-0.205325	-0.0963891	0.105035	0.182812	0.334116	0.360028	0.249957	0.0955847	-0.0396195	-0.0144175	-0.0472468	0.00786004	0.112123	0.157109	0.361109	0.479989	0.233409	-0.14729	-0.0224888	0.086807	0.149253	0.247553	0.236459	0.146152	0.0713142	0.0531221	0.0753907	0.0846859	0.0976978	0.0816218	-0.141109	-0.0503962	0.301864	0.248603
0.031221	0.201216	0.284366	0.376384	0.329814	0.176839	0.094181	0.107487	0.0816953	-0.0252486	-0.0995039	-0.145006	0.0698392	0.486053	0.705853	0.511966	0.003464	0.0376666	0.129246	0.214138	0.332831	0.340456	0.23206	0.125927	0.086949	0.0706238	0.0307561	-0.0152289	-0.124663	-0.131886	0.200228	0.55386	0.37513	-0.00246121	0.0976941	0.0751959	0.115176	0.226814	0.297223	0.250216	0.186925	0.173442	0.107981	0.173717	0.165538	-0.00752599	-0.365589	-0.217581	0.357592	0.26378
0.23274	0.186416	0.305886	0.328744	0.187295	-0.0157264	-0.0422329	0.195348	0.242221	0.128076	-0.0257363	-0.216946	-0.16485	0.128772	0.407548	0.634013	0.475496	0.254559	0.122843	0.230098	0.297767	0.218259	0.0642131	0.0340908	0.201103	0.186736	0.159187	0.100683	-0.124356	-0.255595	-0.0172499	0.288267	0.440545	0.372279	0.234221	0.0591248	0.108339	0.230517	0.273217	0.182074	0.174965	0.28859	0.146374	0.204599	0.271674	0.0588113	-0.383994	-0.252889	0.14296	0.230375
0.583421	0.285005	0.138731	0.00656598	-0.139387	-0.219878	-0.10836	0.253999	0.349894	0.257976	0.0543404	-0.156399	-0.261754	-0.193397	-0.00429369	0.347191	0.559758	0.517083	0.261564	0.121042	0.00298516	-0.121951	-0.175767	-0.0597658	0.260456	0.333083	0.239411	0.118795	-0.0745226	-0.233558	-0.177131	-0.0220132	0.255704	0.363057	0.35421	0.194467	0.0930363	0.0520512	-0.0127513	-0.0444394	0.0639916	0.308173	0.340999	0.238509	0.176801	0.0497916	-0.208737	-0.174332	-0.0949513	0.143176
0.691597	0.560987	-0.0857734	-0.27826	-0.212524	-0.101132	0.076803	0.278766	0.341562	0.180673	-0.13102	-0.214278	-0.082986	0.110953	0.167894	-0.0295469	-0.0097995	0.503825	0.493527	-0.0619794	-0.274516	-0.20057	-0.0929903	0.0199053	0.223305	0.373662	0.127119	-0.188021	-0.231611	-0.0794044	0.126044	0.21379	-0.0661505	-0.138221	0.314189	0.384291	-0.00654828	-0.181771	-0.135643	-0.050009	0.0120461	0.206044	0.490609	0.338049	-0.163706	-0.254931	-0.124356	0.0432779	0.214154	-0.0658663
0.414353	0.731756	0.259297	-0.0138533	-0.0851188	-0.0853232	0.0380887	0.230114	0.285662	0.123973	-0.18409	-0.232253	0.0713284	0.429266	0.456592	0.0731571	-0.190098	0.262556	0.553005	0.237203	0.0382611	-0.0365591	-0.0907372	-0.0493946	0.129301	0.284361	0.163779	-0.169765	-0.310963	-0.024735	0.415372	0.476633	-0.0205067	-0.258137	0.140618	0.401492	0.237994	0.11905	0.0264488	-0.0762195	-0.0529899	0.1296	0.369049	0.453158	0.0181393	-0.346169	-0.225047	0.181853	0.434499	-0.0566665
0.10198	0.4894	0.880047	0.627604	0.073175	-0.257632	-0.256663	-0.0226213	0.0528468	0.21255	0.212953	-0.126283	-0.158653	0.197006	0.419757	0.438874	0.208235	0.134157	0.400882	0.797591	0.588796	0.0991948	-0.190416	-0.201786	-0.0424624	0.0302829	0.3321	0.365402	-0.13538	-0.33296	0.115436	0.372079	0.304935	0.125711	0.0783119	0.280216	0.682826	0.512023	0.119138	-0.107551	-0.0895999	0.020693	0.0150847	0.300583	0.572382	0.035445	-0.531402	-0.107391	0.234182	0.138335
0.0572095	0.107644	0.529767	0.835118	0.678402	0.220627	-0.142695	-0.169292	-0.120139	0.145451	0.365877	0.109285	-0.10358	0.0616825	0.293224	0.543431	0.437789	0.190147	0.160183	0.479028	0.705175	0.609772	0.2965	0.0311496	-0.091013	-0.112851	0.242165	0.495617	0.260518	-0.252408	-0.161999	0.164494	0.523615	0.497472	0.27229	0.149948	0.380166	0.514092	0.486154	0.297497	0.110321	-0.0361158	-0.141028	0.155421	0.537736	0.495543	-0.344439	-0.380069	0.00426214	0.413668
-0.0171591	-0.19156	-0.187585	0.349246	0.773544	0.636532	0.167593	-0.14865	-0.141851	-0.0350683	0.209172	0.367228	0.257037	0.0886323	-0.00295267	0.114136	0.181585	0.0781136	-0.126909	-0.163539	0.304074	0.665747	0.581028	0.243882	-0.0764899	-0.11441	-0.00739753	0.215223	0.487158	0.213527	-0.0797977	-0.10507	0.228563	0.351621	0.201549	-0.0874833	-0.158418	0.199162	0.490442	0.426732	0.172369	-0.0555476	-0.0941168	0.00116812	0.107108	0.503756	0.216002	-0.161289	-0.134237	0.334612
-0.0981401	-0.2356	-0.480899	-0.15977	0.429608	0.759841	0.583904	0.0368995	-0.106291	-0.176948	-0.000208304	0.50452	0.62181	0.305181	-0.137258	-0.38805	-0.21906	-0.064441	-0.199774	-0.433344	-0.113499	0.378709	0.60076	0.441903	0.0407817	-0.0498421	-0.220255	-0.136924	0.406758	0.601254	0.277281	-0.182603	-0.333746	-0.0817544	0.0155613	-0.162684	-0.367294	-0.112096	0.234132	0.341779	0.165804	0.00110506	0.0492483	-0.13276	-0.308235	0.110493	0.482004	0.279211	-0.0854711	-0.157278
-0.00959775	0.0803068	-0.157296	-0.193971	0.0378791	0.430754	0.70959	0.436412	0.138034	-0.134755	-0.218445	0.166194	0.522785	0.561553	0.258384	-0.23602	-0.370755	-0.0765925	0.000783551	-0.171788	-0.13136	0.0926432	0.361748	0.505588	0.323967	0.165749	-0.142552	-0.322146	-0.0295989	0.428547	0.53869	0.240155	-0.323061	-0.368566	-0.0745967	-0.0339682	-0.142288	-0.0844757	0.0793787	0.244362	0.2559	0.21098	0.248617	0.0491532	-0.278997	-0.271452	0.151302	0.348155	0.255565	-0.25179
0.194889	0.241446	0.159215	0.0204583	-0.0767839	-0.0431322	0.256563	0.723721	0.614135	0.0879826	-0.288428	-0.235148	0.0660244	0.285108	0.355867	0.308326	0.0766927	0.0594243	0.0828735	0.087264	0.0312106	-0.00885253	0.0510991	0.259193	0.547945	0.507759	0.196359	-0.13557	-0.21947	0.00108826	0.192457	0.304834	0.237887	-0.0487847	-0.0397353	0.00907431	0.0654211	0.0502666	0.0623019	0.174849	0.314859	0.410124	0.352754	0.368532	0.184996	-0.0766599	-0.142382	-0.0577329	0.16938	0.218512
0.334768	0.216143	0.15298	0.0403907	-0.0884647	-0.205634	-0.0802089	0.550949	0.702455	0.27189	-0.16049	-0.264657	-0.168656	-0.0773352	0.071076	0.380983	0.427334	0.25704	0.121137	0.0928093	0.0196996	-0.0558677	-0.100206	0.0196687	0.438208	0.525346	0.28593	0.0181498	-0.130763	-0.148019	-0.105476	0.0338835	0.328575	0.291373	0.146334	0.074286	0.0669576	0.0406257	0.0311116	0.0698459	0.193066	0.327752	0.263331	0.308495	0.259324	0.0933889	-0.14691	-0.191637	-0.0670225	0.260016
0.32174	0.198363	0.0589017	-0.0652651	-0.165342	-0.182785	-0.0523155	0.223476	0.390713	0.624569	0.372114	0.0159763	-0.163216	-0.133483	-0.051271	0.154811	0.337164	0.349305	0.226287	0.0609384	-0.098022	-0.177393	-0.168644	-0.0154442	0.219537	0.266967	0.331228	0.22821	0.0654135	-0.0989149	-0.0699717	-0.0269477	0.118952	0.299205	0.327298	0.201434	0.0469112	-0.0600228	-0.108288	-0.0667346	0.0662611	0.121045	0.0928673	0.0720344	0.0680716	0.111966	-0.0489182	-0.0455923	-0.0388001	0.0749334
0.0222874	0.0174758	0.0405082	0.0248269	-0.0113526	-0.00201947	-0.00842117	-0.146838	-0.140626	0.427615	0.710341	0.519292	0.158984	0.0110297	-0.0852349	-0.0675185	0.0794331	0.108429	0.112327	0.0704119	-0.00117168	-0.0676297	-0.0803109	-0.0574424	-0.100645	-0.125121	0.185819	0.425673	0.410742	0.138899	0.0354974	-0.0594179	-0.0149993	0.163427	0.162092	0.107264	0.0843205	0.015927	-0.0973585	-0.137804	-0.106728	-0.115396	-0.0972668	-0.102464	0.0732714	0.27036	0.130154	0.041029	-0.0601228	0.0361644
-0.182547	-0.112388	-0.0506468	0.0534222	0.185578	0.265319	0.168763	-0.160353	-0.253194	-0.0384072	0.41821	0.811162	0.657121	0.3196	-0.0352585	-0.19578	-0.119174	-0.119944	-0.0593396	-0.037068	0.0608293	0.137008	0.141006	0.0437932	-0.167514	-0.217579	-0.117257	0.20613	0.59954	0.5147	0.250948	-0.0569967	-0.128475	0.00374693	-0.0552227	-0.0413833	0.0100258	0.07892	0.0307106	-0.0571631	-0.110521	-0.157129	-0.122963	-0.188436	-0.0263396	0.319646	0.317239	0.134727	-0.0816671	-0.020729
-0.217232	-0.0980815	-0.0710398	0.142537	0.371173	0.424389	0.255144	-0.0777768	-0.172552	-0.249892	0.0631841	0.654731	0.83835	0.659134	0.245596	-0.116607	-0.255843	-0.208349	-0.108391	-0.0860652	0.150596	0.33562	0.321218	0.13346	-0.132151	-0.147857	-0.229556	-0.0395215	0.448303	0.609416	0.480751	0.17014	-0.0857181	-0.142026	-0.151276	-0.0913296	-0.0499983	0.124163	0.17354	0.0816589	-0.0390227	-0.112393	-0.0533167	-0.132702	-0.0902324	0.20455	0.280366	0.18783	0.094358	0.0113596
-0.145323	0.0682299	0.112708	0.339808	0.470544	0.389136	0.202499	-0.000941435	-0.0652711	-0.210013	-0.106957	0.240841	0.603785	0.844037	0.695026	0.20353	-0.308074	-0.180298	0.0053286	0.0722936	0.328194	0.458356	0.361596	0.139254	-0.0689207	-0.0506908	-0.143381	-0.113393	0.111212	0.32812	0.548551	0.572448	0.168917	-0.242258	-0.128544	-0.0191881	0.0478088	0.236754	0.309743	0.206892	0.0456757	-0.0177516	0.0381761	0.0399528	-0.00269553	0.0400422	-0.0340539	0.0551606	0.39967	0.187211
-0.0246432	0.214629	0.337567	0.467575	0.391013	0.176906	0.0549398	0.0801642	0.0559534	-0.0633421	-0.129158	-0.159985	0.124323	0.64731	0.890942	0.587448	-0.107476	-0.0614897	0.124541	0.276611	0.441604	0.413396	0.230934	0.0750665	0.0373857	0.0395995	0.00431543	-0.0514537	-0.168598	-0.105479	0.335431	0.752983	0.466928	-0.121316	-0.0227902	0.0524691	0.175107	0.327754	0.367747	0.241236	0.118307	0.115656	0.0822247	0.18314	0.157594	-0.0439562	-0.376456	-0.187215	0.516244	0.352109
0.18702	0.220386	0.441757	0.458026	0.217899	-0.0655595	-0.100669	0.18432	0.23682	0.163228	0.0115818	-0.261608	-0.232104	0.160238	0.556537	0.822384	0.494688	0.195497	0.157294	0.379506	0.428106	0.248797	0.0211567	-0.00522125	0.19637	0.171253	0.185779	0.141534	-0.15365	-0.322336	0.00160281	0.439593	0.627711	0.374689	0.172766	0.0823293	0.246978	0.349455	0.309736	0.161912	0.158005	0.272719	0.108892	0.212841	0.330431	0.081859	-0.446692	-0.300078	0.228043	0.381262
0.657849	0.297309	0.21167	0.099786	-0.090547	-0.227384	-0.139298	0.252714	0.382435	0.33417	0.116543	-0.160802	-0.305818	-0.246324	-0.0312847	0.467869	0.777266	0.633814	0.302289	0.192845	0.0666784	-0.0888617	-0.173854	-0.0627298	0.280052	0.346549	0.299252	0.191658	-0.0326934	-0.244664	-0.207567	-0.0557869	0.35929	0.567622	0.471729	0.241695	0.156209	0.0822204	0.000325078	-0.028709	0.0891686	0.322235	0.295502	0.223368	0.242523	0.144121	-0.210594	-0.200529	-0.145355	0.202218
0.911511	0.664701	-0.0115436	-0.208935	-0.189269	-0.145031	-0.00761189	0.274434	0.401616	0.251917	-0.0919343	-0.229277	-0.140302	0.031027	0.117935	0.0534935	0.209515	0.754501	0.622434	-0.00108782	-0.22076	-0.181018	-0.127843	-0.0405092	0.229945	0.426076	0.225862	-0.101317	-0.194531	-0.114087	0.0388533	0.152262	0.0332012	0.0338255	0.537853	0.51889	0.0448452	-0.148444	-0.119296	-0.0658955	0.000480451	0.238636	0.499152	0.382527	-0.0461518	-0.148257	-0.132184	-0.0508299	0.123208	0.034436
0.597719	0.918991	0.418693	0.0389169	-0.159968	-0.233323	-0.112251	0.192316	0.310204	0.22142	-0.0678986	-0.272222	-0.111429	0.270027	0.433273	0.174904	-0.0614566	0.459352	0.782889	0.406734	0.0685285	-0.119534	-0.216395	-0.163539	0.119832	0.318676	0.271532	-0.0249176	-0.299327	-0.194187	0.233829	0.457519	0.108733	-0.184049	0.303753	0.622415	0.397219	0.133038	-0.0523042	-0.161846	-0.0962826	0.155587	0.390502	0.493474	0.151401	-0.252987	-0.330816	0.0039692	0.380181	0.0678127
0.108934	0.549758	0.970722	0.708948	0.0904583	-0.325823	-0.371666	-0.101181	0.010725	0.249588	0.290193	-0.159803	-0.294049	0.113813	0.470948	0.550704	0.237265	0.1539	0.487343	0.913261	0.672179	0.113068	-0.247414	-0.285762	-0.0891725	-0.00754411	0.357082	0.447014	-0.127163	-0.465812	0.00036235	0.428927	0.441371	0.157126	0.118135	0.364858	0.789432	0.589858	0.135972	-0.141522	-0.12389	0.00393912	-0.0245394	0.295715	0.631276	0.0917811	-0.620421	-0.248086	0.259142	0.259813
0.0128166	0.173983	0.684397	0.955658	0.706358	0.196831	-0.187875	-0.216489	-0.150771	0.147077	0.385314	0.113384	-0.0763519	0.180065	0.4475	0.625334	0.383183	0.138646	0.202762	0.640455	0.867568	0.666075	0.267278	-0.0328963	-0.141923	-0.143866	0.264009	0.529406	0.232508	-0.270399	-0.0726618	0.319459	0.59434	0.436346	0.221374	0.166848	0.533284	0.691863	0.561361	0.268852	0.0610691	-0.0462114	-0.15573	0.18222	0.611128	0.464042	-0.429521	-0.391809	0.11905	0.469668
-0.0396085	-0.115601	0.0456356	0.616447	0.954339	0.741567	0.22599	-0.151902	-0.17743	-0.0365499	0.259754	0.431359	0.366168	0.30242	0.218253	0.266457	0.206844	0.0753568	-0.0567359	0.0522086	0.570905	0.879936	0.713419	0.301519	-0.0809465	-0.138384	0.0402138	0.301585	0.52655	0.236832	0.057463	0.0769085	0.332978	0.369018	0.211017	-0.027384	0.0446258	0.438504	0.691776	0.546739	0.219108	-0.0298079	-0.103873	0.0481837	0.250888	0.561274	0.0930185	-0.197937	-0.0362809	0.385053
-0.125051	-0.265938	-0.384866	0.0653283	0.672583	0.944534	0.706675	0.0607817	-0.159981	-0.209585	0.0396538	0.578414	0.685415	0.380339	-0.0338313	-0.238967	-0.127027	-0.0557126	-0.219348	-0.348707	0.0895958	0.637266	0.843465	0.6188	0.078513	-0.0956573	-0.199729	-0.0479932	0.528948	0.625563	0.263016	-0.127605	-0.18508	0.0379705	0.0669656	-0.162893	-0.282851	0.0546015	0.474037	0.590305	0.331704	0.0313868	-0.00641624	-0.123039	-0.183193	0.297202	0.444344	0.144117	-0.114281	-0.033664
-0.0669949	-0.129519	-0.370362	-0.267512	0.145965	0.646425	0.921574	0.492396	0.0896882	-0.187967	-0.20088	0.303552	0.587875	0.413179	0.0266578	-0.331746	-0.289785	-0.0912848	-0.165285	-0.360361	-0.213116	0.185045	0.59106	0.758316	0.415678	0.122084	-0.214257	-0.324177	0.165806	0.563183	0.400926	-0.00976193	-0.372369	-0.231383	-0.0480434	-0.146293	-0.293694	-0.168392	0.155192	0.460109	0.450976	0.242106	0.180493	-0.0721563	-0.368225	-0.102538	0.34799	0.300431	0.0248646	-0.263128
0.203953	0.141464	-0.0966098	-0.218523	-0.160393	0.0499929	0.48182	0.926118	0.749027	0.127172	-0.357101	-0.216088	0.127372	0.239993	0.206951	0.125079	0.00880926	0.0601851	0.0109984	-0.145319	-0.203134	-0.102444	0.12095	0.464388	0.77824	0.65428	0.136148	-0.30552	-0.222774	0.136387	0.221837	0.184269	0.0564298	-0.10668	-0.0327245	-0.0304654	-0.137648	-0.155372	-0.0192996	0.242218	0.465939	0.563959	0.470812	0.293703	-0.0849769	-0.17559	0.0343915	0.0635252	0.114986	0.068042
0.321431	0.213942	0.00277095	-0.141089	-0.193785	-0.204419	0.0330938	0.744355	0.938118	0.421792	-0.253328	-0.35025	-0.125097	0.0319012	0.137703	0.264264	0.219008	0.193378	0.121654	-0.0442771	-0.157118	-0.16627	-0.123768	0.0952336	0.650117	0.800899	0.361318	-0.165851	-0.269396	-0.0804642	0.0378373	0.131412	0.207446	0.062048	0.0752154	0.0849226	-0.0633062	-0.124308	-0.0754095	0.0480598	0.258067	0.506824	0.501624	0.377928	0.0385116	-0.104153	-0.0702942	-0.0552715	0.069577	0.17599
0.300564	0.245914	0.158074	0.0107668	-0.158502	-0.239281	-0.109449	0.274907	0.549317	0.907656	0.491069	-0.0621277	-0.270801	-0.157072	-0.0232499	0.168694	0.300688	0.31589	0.273425	0.160687	-0.0243042	-0.176364	-0.22269	-0.0664548	0.31125	0.489539	0.654895	0.363717	-0.000988895	-0.20136	-0.0882901	0.00882153	0.156175	0.255172	0.279407	0.236987	0.135359	-0.00451639	-0.116279	-0.112278	0.043033	0.214919	0.2541	0.27616	0.191901	0.0959253	-0.1159	-0.0602656	0.00228031	0.130215
0.0492151	0.0857487	0.223989	0.212826	0.0897236	-0.00132102	-0.067892	-0.202	-0.175903	0.564137	0.92754	0.562549	0.0143893	-0.155227	-0.168135	0.0143092	0.23788	0.183671	0.194277	0.260952	0.183045	0.0279588	-0.0667467	-0.0787245	-0.115067	-0.14391	0.374181	0.715308	0.534632	-0.000997722	-0.141098	-0.159827	0.084247	0.338912	0.248393	0.178575	0.264644	0.179785	-0.0167906	-0.123381	-0.111116	-0.124387	-0.155215	-0.0329991	0.342478	0.465918	0.0187515	-0.0988799	-0.173314	0.121846
-0.174317	-0.146746	-0.0768056	0.084018	0.286963	0.406703	0.279347	-0.17372	-0.329894	-0.0804476	0.4942	0.948783	0.698416	0.220638	-0.182532	-0.252481	-0.0393742	-0.0650541	-0.0675248	-0.044955	0.088483	0.227774	0.282897	0.173852	-0.161932	-0.298642	-0.160702	0.299616	0.796876	0.589299	0.157831	-0.221951	-0.17072	0.119519	0.0341454	-0.0307025	0.021014	0.100489	0.096452	0.0541735	-0.0275921	-0.178614	-0.217297	-0.271654	0.0229562	0.500373	0.396845	0.0909881	-0.230405	-0.0489712
-0.214165	-0.16406	-0.216473	0.0328359	0.378598	0.544248	0.40999	-0.00287955	-0.154571	-0.335136	-0.0525707	0.676805	0.95322	0.69421	0.15973	-0.252803	-0.298294	-0.210664	-0.173332	-0.226011	0.0424663	0.350909	0.440822	0.272657	-0.0760301	-0.14612	-0.339006	-0.176566	0.475288	0.784486	0.570159	0.0929981	-0.23444	-0.177387	-0.149205	-0.140806	-0.171449	0.0286009	0.194614	0.187344	0.0412975	-0.105665	-0.0640804	-0.211578	-0.23538	0.182826	0.455279	0.312243	0.0597665	-0.117721
-0.121828	0.0774203	0.0504271	0.264737	0.426846	0.391103	0.242002	0.051865	-0.0155327	-0.241283	-0.217164	0.170328	0.652699	0.945492	0.735048	0.1298	-0.382171	-0.185736	-0.00588609	0.00438404	0.260648	0.428331	0.359973	0.152958	-0.0445595	-0.0163293	-0.196616	-0.249652	0.011713	0.406136	0.710443	0.653347	0.0735783	-0.334116	-0.157405	-0.0442856	-0.0183106	0.190802	0.304513	0.210849	0.035199	-0.0214844	0.0723942	0.031297	-0.117405	-0.078473	0.0319977	0.205224	0.521452	0.0940117
-0.0118796	0.265195	0.368818	0.470407	0.354345	0.107626	-0.0143815	0.0805881	0.0915442	-0.0495048	-0.158789	-0.224399	0.097643	0.700374	0.970841	0.602743	-0.167903	-0.0825525	0.154385	0.307541	0.454622	0.37753	0.152526	-0.00684826	0.020208	0.0714203	0.0196218	-0.0826404	-0.256304	-0.14073	0.409683	0.874287	0.497127	-0.204078	-0.0738076	0.0608592	0.207749	0.360207	0.344994	0.167954	0.0462762	0.0965871	0.117402	0.226191	0.155172	-0.118911	-0.412432	-0.143571	0.645296	0.389984
0.170263	0.244288	0.522016	0.547235	0.253069	-0.110058	-0.182064	0.16078	0.233978	0.202483	0.0747138	-0.269589	-0.301768	0.116318	0.597036	0.942662	0.53485	0.167898	0.175602	0.462186	0.505987	0.26587	-0.0198202	-0.0648242	0.170307	0.168327	0.252007	0.235836	-0.135079	-0.402334	-0.0728332	0.475887	0.798326	0.422049	0.133479	0.0949831	0.334429	0.416598	0.307381	0.125454	0.129577	0.249112	0.0944656	0.268348	0.440542	0.156111	-0.499343	-0.391065	0.216654	0.558098
0.601324	0.236025	0.274015	0.233259	0.0314835	-0.16906	-0.152061	0.184665	0.303178	0.359193	0.235665	-0.0766268	-0.322427	-0.338545	-0.115474	0.542776	0.940244	0.641822	0.257371	0.249576	0.173015	0.0124847	-0.105999	-0.0390771	0.229422	0.2554	0.350072	0.347807	0.102587	-0.257959	-0.319203	-0.16641	0.460241	0.78631	0.521377	0.221415	0.210473	0.151186	0.0645814	0.0297281	0.120718	0.263187	0.161457	0.208916	0.38217	0.320689	-0.21314	-0.295327	-0.268569	0.287837
[truncated: 78 more columns]

## Sheet: Fig6a_Config1_ANN
Correlation map - 2 Seeds - Configuration #1 - ANN
0.99595	0.661347	0.172529	0.0365341	-0.035119	-0.118307	-0.0911056	0.182946	0.373074	0.371159	0.22745	0.00185788	-0.0902908	-0.0915892	-0.0593032	0.0777419	0.560742	0.900875	0.680477	0.183561	0.0108278	-0.0810199	-0.152653	-0.0801342	0.179861	0.365145	0.348107	0.224406	0.0437784	-0.108069	-0.0871471	-0.0700016	0.0309991	0.427901	0.750585	0.566531	0.197356	0.0117797	-0.0904729	-0.104689	-0.0264533	0.167606	0.330546	0.274693	0.178569	0.119344	-0.142817	-0.155058	-0.0269139	0.033136
0.661242	0.996058	0.579838	0.0924186	-0.158555	-0.248838	-0.108701	0.206005	0.350335	0.319659	0.121291	-0.18419	-0.219383	-0.00701481	0.240457	0.290759	0.274204	0.539221	0.927644	0.57266	0.0871489	-0.149674	-0.227399	-0.0954381	0.176899	0.340179	0.35486	0.175655	-0.163535	-0.294483	-0.0534367	0.226242	0.262359	0.120885	0.39095	0.787226	0.536526	0.10458	-0.104324	-0.118342	-0.00916237	0.154121	0.288586	0.390365	0.309652	-0.0366132	-0.359944	-0.208594	0.148158	0.200093
0.172263	0.579822	0.996116	0.719404	0.208268	-0.253297	-0.299855	-0.00469565	0.221373	0.268482	0.13813	-0.244264	-0.315629	0.0554003	0.488245	0.60113	0.385435	0.188959	0.520421	0.953919	0.688442	0.21472	-0.138546	-0.172034	0.0298356	0.206264	0.334061	0.317899	-0.16078	-0.447642	-0.111944	0.421594	0.555777	0.310883	0.133844	0.425156	0.798079	0.621814	0.26531	0.0253989	0.00873291	0.102456	0.16423	0.325325	0.532075	0.133167	-0.551824	-0.394824	0.197258	0.41201
0.0363863	0.0922734	0.720199	0.996103	0.727545	0.120758	-0.208236	-0.145093	0.0694867	0.193802	0.211691	-0.0329865	-0.125849	0.172453	0.503513	0.583395	0.392709	0.108803	0.135695	0.673909	0.963358	0.70269	0.222684	-0.0398229	-0.0448821	0.0776486	0.244753	0.396571	0.0778465	-0.28202	-0.0488671	0.387842	0.561279	0.424262	0.160016	0.101014	0.543192	0.804762	0.632743	0.306758	0.117543	0.0880105	0.080227	0.179626	0.521128	0.375198	-0.422066	-0.393202	0.178748	0.454107
-0.0350504	-0.15856	0.208127	0.728048	0.996011	0.718693	0.218753	-0.103372	-0.0799118	0.0737221	0.264201	0.30219	0.288617	0.309553	0.310462	0.271598	0.224344	0.0402588	-0.104999	0.221392	0.710347	0.959152	0.738585	0.323393	0.0149556	-0.0426654	0.084584	0.359782	0.387723	0.137577	0.0978218	0.199252	0.314472	0.329051	0.124545	-0.0814428	0.160959	0.589802	0.796368	0.62248	0.314941	0.107431	0.0169319	0.0291561	0.335696	0.495261	-0.0449666	-0.202309	0.0768589	0.337168
-0.118069	-0.248727	-0.253161	0.120446	0.718619	0.995989	0.7453	0.135096	-0.199128	-0.139324	0.14478	0.494854	0.584569	0.346439	0.0216186	-0.145522	-0.10409	-0.067148	-0.209808	-0.193209	0.196962	0.696872	0.951996	0.742455	0.191026	-0.16124	-0.155862	0.124746	0.48352	0.487032	0.234747	-0.0130202	-0.0751137	0.0301087	0.0187014	-0.155339	-0.14161	0.138916	0.585103	0.748675	0.510053	0.148186	-0.0682443	-0.139287	-1.57356e-05	0.341014	0.29319	0.0617602	-0.021567	0.0515362
-0.0911543	-0.10885	-0.29983	-0.207982	0.218697	0.744886	0.99599	0.597421	-0.0810497	-0.279661	-0.113201	0.337106	0.543796	0.329918	-0.00741959	-0.241423	-0.253357	-0.130854	-0.105306	-0.232247	-0.114687	0.265196	0.718199	0.932888	0.549138	-0.0701815	-0.2962	-0.192504	0.281039	0.508526	0.303293	-0.000213563	-0.219056	-0.212026	-0.0670177	-0.0684623	-0.144552	-0.0799088	0.245082	0.610996	0.667507	0.339399	0.000843406	-0.17328	-0.223778	0.0590615	0.317057	0.180176	0.0248604	-0.11149
0.182872	0.205976	-0.00481611	-0.144923	-0.103375	0.134989	0.597213	0.996002	0.536507	0.0399092	-0.162145	-0.0183744	0.17223	0.199586	0.142497	0.0625662	0.0201198	0.0708208	0.155234	0.0160102	-0.102979	-0.0484031	0.172843	0.587844	0.902485	0.492049	-0.0018726	-0.222672	-0.0349073	0.18244	0.200971	0.151181	0.0416996	-0.0691714	0.0301187	0.125125	0.0440156	-0.0594478	0.00119436	0.236971	0.547323	0.622835	0.36331	0.0972775	-0.0975866	-0.0936577	0.0519137	0.0651183	0.109861	0.0286229
0.373201	0.350455	0.221603	0.0693563	-0.0798209	-0.199374	-0.0810635	0.536125	0.996053	0.70077	0.128594	-0.229175	-0.197921	-0.0487174	0.123412	0.305339	0.367421	0.305628	0.295895	0.201033	0.0611836	-0.0896158	-0.187045	-0.0201234	0.529969	0.905717	0.628627	0.137197	-0.162078	-0.167577	-0.061188	0.106714	0.293413	0.267228	0.205585	0.240429	0.170843	0.0331585	-0.070109	-0.0794057	0.0873019	0.435427	0.605738	0.488583	0.238009	-0.0366655	-0.191551	-0.153639	0.029295	0.209694
0.371162	0.319714	0.268599	0.19402	0.0734941	-0.139183	-0.279825	0.0403181	0.700143	0.996023	0.582302	-0.086827	-0.315946	-0.22229	2.72989e-05	0.316052	0.479172	0.373275	0.306356	0.245186	0.17486	0.0115056	-0.184892	-0.206756	0.0922267	0.621433	0.896599	0.592937	0.0130194	-0.303891	-0.264351	-0.0382957	0.338198	0.43554	0.295943	0.25536	0.198399	0.103132	-0.0105588	-0.120682	-0.115915	0.116847	0.374288	0.570468	0.541542	0.163853	-0.268645	-0.293414	-0.110275	0.287459
0.227343	0.121456	0.13828	0.211856	0.263947	0.145374	-0.113177	-0.162169	0.128078	0.583255	0.996051	0.562499	-0.0345822	-0.287183	-0.225672	0.0980498	0.416889	0.343437	0.204849	0.162952	0.199337	0.179789	0.039777	-0.112787	-0.0656328	0.108572	0.448075	0.901828	0.62266	-0.0454272	-0.349417	-0.278357	0.172839	0.485616	0.348573	0.184587	0.153441	0.140104	0.0684702	-0.040719	-0.121507	-0.0513376	0.0192057	0.134189	0.533147	0.598721	-0.0423813	-0.306401	-0.299342	0.212126
0.00187945	-0.184401	-0.24417	-0.0331734	0.302129	0.49442	0.337107	-0.0183066	-0.229619	-0.0869313	0.561973	0.996162	0.637489	0.0355517	-0.335649	-0.328671	0.0441748	0.109553	-0.0692979	-0.144844	-0.0188757	0.222259	0.357209	0.238829	-0.0146319	-0.229418	-0.189273	0.364165	0.927164	0.608629	0.0123705	-0.367541	-0.223105	0.195758	0.194753	-0.0273035	-0.0704167	-0.000769973	0.072503	0.128472	0.0442339	-0.0853654	-0.200092	-0.314152	-0.0293285	0.624438	0.476599	0.0299166	-0.320133	-0.0667935
-0.0905659	-0.219125	-0.315473	-0.125522	0.288712	0.584831	0.543762	0.172242	-0.198095	-0.316011	-0.0342531	0.637412	0.996004	0.661655	-0.00601304	-0.430877	-0.279415	-0.0919934	-0.22473	-0.274674	-0.0849062	0.270277	0.495701	0.434424	0.0871447	-0.247824	-0.369417	-0.183526	0.471337	0.912585	0.644837	0.0147406	-0.399397	-0.148101	-0.0211015	-0.169205	-0.181193	-0.0358024	0.177026	0.305706	0.190897	-0.0402935	-0.209179	-0.303013	-0.312326	0.155628	0.618914	0.441604	0.0369349	-0.220511
-0.0915955	-0.00669158	0.0555384	0.172599	0.309589	0.346555	0.329708	0.19965	-0.0488535	-0.222221	-0.287096	0.0355686	0.661425	0.996111	0.656589	-0.042985	-0.340142	-0.162359	-0.11365	0.00221992	0.186896	0.333057	0.349858	0.288128	0.111667	-0.100771	-0.225902	-0.296523	-0.113777	0.460571	0.891982	0.687939	-0.0822366	-0.31179	-0.120709	-0.110912	-0.00805372	0.183706	0.338267	0.334971	0.180141	0.00226665	-0.0752171	-0.0329753	-0.112364	-0.187441	0.107659	0.458075	0.620906	-0.0419379
-0.0595756	0.240125	0.488116	0.503493	0.310351	0.0214372	-0.00735933	0.14241	0.123338	-0.000243485	-0.22578	-0.335891	-0.0060811	0.656347	0.996207	0.599101	-0.105118	-0.150371	0.128982	0.410999	0.484851	0.323134	0.109562	0.0469306	0.0918903	0.0979192	0.0857519	-0.0797042	-0.358741	-0.236296	0.358637	0.940686	0.548232	-0.167467	-0.127519	0.0774559	0.291757	0.416523	0.353893	0.208826	0.105951	0.0605185	0.114422	0.289864	0.286224	-0.145311	-0.46953	-0.0978548	0.714882	0.442793
0.0768569	0.290595	0.601357	0.583406	0.271829	-0.145584	-0.241398	0.0625371	0.30527	0.316195	0.0979053	-0.328543	-0.43076	-0.0430184	0.598991	0.996033	0.517299	0.0242723	0.271563	0.561784	0.531127	0.252782	-0.0607989	-0.111523	0.0823199	0.291223	0.414635	0.315361	-0.184238	-0.536185	-0.286971	0.416655	0.95832	0.404485	0.0121346	0.205721	0.441156	0.437198	0.253186	0.0639727	0.0417913	0.140215	0.247566	0.424001	0.551745	0.188941	-0.554064	-0.576252	0.138659	0.800309
0.560277	0.274734	0.386024	0.392717	0.224183	-0.104028	-0.253292	0.0202818	0.36731	0.479367	0.41717	0.0445107	-0.279415	-0.340108	-0.104905	0.517585	0.996054	0.643718	0.350804	0.362684	0.336299	0.149975	-0.109917	-0.144509	0.101289	0.353497	0.467885	0.516759	0.206356	-0.254329	-0.379262	-0.203686	0.469479	0.909439	0.580211	0.295871	0.30455	0.252666	0.102047	-0.0341324	-0.00428408	0.183672	0.273277	0.229748	0.415728	0.42978	-0.197743	-0.437545	-0.32648	0.386975
0.900258	0.539083	0.18901	0.108808	0.0404363	-0.0672729	-0.13067	0.0708545	0.305627	0.37338	0.343524	0.109599	-0.0918961	-0.162202	-0.150103	0.0239902	0.644552	0.995916	0.658946	0.171297	0.0519395	-0.0261093	-0.122739	-0.08817	0.119534	0.294704	0.316762	0.326864	0.180872	-0.0615411	-0.114286	-0.127692	0.0037986	0.556026	0.926203	0.592478	0.149081	0.00845718	-0.0534324	-0.0659754	-0.0108222	0.160684	0.256719	0.138485	0.151119	0.254245	-0.0684435	-0.182969	-0.12012	-3.6478e-05
0.680282	0.927653	0.521069	0.136242	-0.104939	-0.209783	-0.105499	0.155465	0.295734	0.306466	0.204887	-0.069477	-0.224784	-0.113584	0.128893	0.271403	0.350785	0.659055	0.995954	0.581736	0.0867597	-0.126827	-0.186881	-0.0661893	0.165884	0.301415	0.308404	0.235027	-0.0224428	-0.242801	-0.11966	0.140928	0.252585	0.251643	0.545059	0.929168	0.547243	0.0772339	-0.0894225	-0.0896839	0.0241933	0.17078	0.276915	0.296317	0.269672	0.0884047	-0.286869	-0.262672	0.0409184	0.182585
0.18333	0.572849	0.95394	0.673871	0.221627	-0.193005	-0.231971	0.0160981	0.201216	0.245474	0.162824	-0.145037	-0.274572	0.00225127	0.411001	0.562009	0.362522	0.171164	0.58133	0.996027	0.69786	0.221486	-0.111743	-0.114982	0.0718967	0.210139	0.282225	0.311638	-0.0481907	-0.361357	-0.126407	0.351243	0.536036	0.31228	0.146533	0.506025	0.927725	0.668696	0.254432	0.0173579	0.0122586	0.12527	0.204239	0.31667	0.493146	0.184878	-0.468902	-0.386966	0.115704	0.370837
0.0108652	0.087358	0.68847	0.963113	0.709949	0.197362	-0.115001	-0.102965	0.0612293	0.175234	0.199357	-0.0188535	-0.0848747	0.186888	0.485058	0.531072	0.336328	0.0515813	0.0869699	0.698021	0.995933	0.7586	0.285128	0.019855	-0.0104742	0.0660698	0.193129	0.349405	0.0932959	-0.234461	-0.0223961	0.381914	0.531332	0.345426	0.0900996	0.0745082	0.600539	0.919018	0.719116	0.337351	0.106919	0.0915495	0.111422	0.194948	0.490643	0.334863	-0.391017	-0.361376	0.149035	0.415034
-0.0808201	-0.149815	0.214788	0.702553	0.959124	0.697173	0.264649	-0.0486425	-0.08956	0.0118096	0.179507	0.222376	0.270644	0.333202	0.3233	0.252809	0.149859	-0.0259889	-0.126771	0.221311	0.758985	0.995922	0.791335	0.375821	0.0221887	-0.0613009	0.0530249	0.279926	0.283148	0.113228	0.128048	0.224008	0.282763	0.230754	0.0575714	-0.0741915	0.209227	0.678188	0.912217	0.718297	0.352489	0.123654	0.0209353	0.0397788	0.319033	0.396966	-0.0903499	-0.201332	0.0716707	0.287328
-0.152569	-0.227408	-0.138758	0.222812	0.738657	0.952124	0.718358	0.173465	-0.186891	-0.184343	0.0398251	0.357176	0.495724	0.349892	0.109997	-0.0606756	-0.109677	-0.122792	-0.186875	-0.11191	0.285184	0.791129	0.996125	0.779938	0.199828	-0.16133	-0.159639	0.0426669	0.356312	0.401487	0.229315	0.0407444	-0.0200492	0.0142787	-0.0021407	-0.108912	-0.0286891	0.256201	0.694389	0.881338	0.640517	0.206075	-0.0745155	-0.12983	0.0325891	0.300829	0.195156	0.0051384	-0.0145861	0.0843372
-0.0801327	-0.0953724	-0.172021	-0.039855	0.323364	0.742469	0.932906	0.588755	-0.0197579	-0.206542	-0.112864	0.238608	0.434284	0.288234	0.0468301	-0.111456	-0.144374	-0.0880084	-0.0662184	-0.114787	0.0197477	0.37578	0.779797	0.995969	0.622702	-0.0200481	-0.254703	-0.152075	0.250184	0.398866	0.22844	0.0331539	-0.0820099	-0.0755719	-0.0132858	-0.0284718	-0.0554312	0.0265741	0.351516	0.726296	0.844809	0.480812	0.0447282	-0.150743	-0.135719	0.123968	0.224908	0.0796714	0.030573	-0.0106203
0.18001	0.176776	0.0299017	-0.0449665	0.0148374	0.191313	0.549108	0.902397	0.530149	0.0920515	-0.0659136	-0.0144469	0.0868632	0.111632	0.0920556	0.0823823	0.101235	0.119678	0.165792	0.0717381	-0.0106854	0.0221486	0.199562	0.622179	0.995928	0.577254	0.0434657	-0.124614	0.0198251	0.0953221	0.0788627	0.0851736	0.0788399	0.0515802	0.107179	0.166582	0.0877429	0.0217456	0.0813619	0.287288	0.643924	0.836371	0.513322	0.105907	-0.0555289	-0.0112524	-0.00156802	-0.0279439	0.0647436	0.0659863
0.36528	0.340177	0.206336	0.0775578	-0.0424427	-0.161362	-0.0704653	0.491665	0.905714	0.620667	0.10878	-0.229283	-0.247788	-0.100943	0.0982219	0.291204	0.353495	0.294711	0.301672	0.210233	0.0662125	-0.0612144	-0.161194	-0.0196218	0.57716	0.996028	0.663918	0.120421	-0.19324	-0.252805	-0.139963	0.0770468	0.284959	0.244975	0.204612	0.258572	0.197219	0.0691979	-0.0470942	-0.0604105	0.103619	0.53872	0.816326	0.59859	0.220024	-0.0675411	-0.257064	-0.217672	0.0179017	0.229622
0.347814	0.354828	0.334038	0.24468	0.0847185	-0.155782	-0.296327	-0.00167984	0.628712	0.896612	0.447565	-0.189359	-0.369441	-0.225749	0.0856885	0.414622	0.467916	0.316774	0.308422	0.282343	0.193194	0.0529605	-0.159835	-0.25486	0.0436072	0.664137	0.995965	0.596693	-0.115053	-0.433686	-0.314023	0.0320545	0.425106	0.382497	0.192963	0.223996	0.245191	0.178472	0.0154865	-0.105276	-0.115389	0.117169	0.476531	0.807412	0.668708	0.0834768	-0.403845	-0.359978	-0.0599126	0.367976
0.224215	0.175628	0.317824	0.396666	0.359736	0.12455	-0.192483	-0.222474	0.137122	0.593097	0.901802	0.363973	-0.183598	-0.29671	-0.0798078	0.315727	0.516802	0.326912	0.23511	0.311811	0.349154	0.279952	0.0427729	-0.151993	-0.124669	0.120493	0.596359	0.996063	0.504351	-0.272732	-0.455976	-0.182133	0.366588	0.543841	0.289894	0.201788	0.273346	0.265025	0.177302	0.0113469	-0.108012	-0.0275805	0.0459319	0.299095	0.798805	0.627397	-0.266759	-0.480147	-0.264305	0.400119
0.0439506	-0.163281	-0.160801	0.0777617	0.387779	0.483479	0.281021	-0.0348477	-0.162004	0.0130081	0.622613	0.92679	0.471472	-0.113607	-0.358878	-0.184117	0.206259	0.181027	-0.0223656	-0.0482448	0.0932882	0.282996	0.356321	0.250264	0.019794	-0.193429	-0.11496	0.504451	0.995992	0.491266	-0.219843	-0.445389	-0.065755	0.364934	0.264373	0.0393789	0.0146756	0.0747175	0.173987	0.206539	0.101615	-0.00674075	-0.165665	-0.303605	0.104455	0.846372	0.424122	-0.176104	-0.467495	0.101524
-0.107914	-0.294329	-0.447732	-0.28214	0.137627	0.48707	0.508465	0.182587	-0.167613	-0.303938	-0.0454075	0.608624	0.912897	0.461416	-0.236574	-0.536073	-0.254419	-0.0614399	-0.242755	-0.3611	-0.234382	0.113229	0.40155	0.398874	0.0951314	-0.252772	-0.433668	-0.272821	0.491279	0.996024	0.570449	-0.209417	-0.484385	-0.0990331	0.00992322	-0.178936	-0.273029	-0.147405	0.0839758	0.24606	0.187659	-0.0431979	-0.255458	-0.412529	-0.44514	0.143208	0.858492	0.581137	-0.178186	-0.322381
-0.0870206	-0.0534101	-0.112095	-0.0487929	0.0979284	0.234632	0.303399	0.200992	-0.0610998	-0.264377	-0.349415	0.0122666	0.644839	0.892024	0.358728	-0.286966	-0.379028	-0.114379	-0.119797	-0.126322	-0.0225157	0.127993	0.228995	0.22841	0.0787101	-0.139816	-0.314002	-0.456026	-0.219723	0.570418	0.996088	0.559543	-0.328291	-0.328303	-0.100004	-0.143073	-0.125989	0.028368	0.164551	0.20324	0.114244	-0.0225326	-0.127156	-0.158731	-0.299608	-0.33824	0.295829	0.766065	0.599113	-0.280123
-0.070102	0.226145	0.421609	0.387669	0.199001	-0.0131428	-3.68357e-05	0.150977	0.106639	-0.0382697	-0.278212	-0.367707	0.0148475	0.687935	0.94063	0.41658	-0.203659	-0.127872	0.141114	0.350891	0.382011	0.223918	0.0406264	0.0331494	0.0853063	0.0772071	0.0317149	-0.182201	-0.445318	-0.209421	0.560346	0.99595	0.35692	-0.289044	-0.0970896	0.0772656	0.250366	0.333531	0.257904	0.139296	0.075453	0.0493333	0.118135	0.257867	0.157849	-0.235296	-0.434611	0.0407201	0.888293	0.297151
0.0307058	0.262233	0.555983	0.561277	0.314341	-0.0747707	-0.21906	0.0417836	0.293343	0.338318	0.172495	-0.222823	-0.39959	-0.0822772	0.548113	0.958257	0.469656	0.00376248	0.252516	0.536253	0.531358	0.282718	-0.0198742	-0.0820414	0.0786388	0.284913	0.425026	0.366745	-0.0657337	-0.484554	-0.328126	0.357655	0.996049	0.408612	0.0009619	0.22633	0.441751	0.441305	0.265123	0.0815496	0.0576177	0.131849	0.254828	0.433583	0.550756	0.295863	-0.429862	-0.610199	0.0438408	0.909981
0.427644	0.120975	0.310934	0.424239	0.329028	0.0299697	-0.211918	-0.0692421	0.267195	0.435684	0.485674	0.195807	-0.147984	-0.311972	-0.167488	0.404485	0.909547	0.556558	0.251768	0.312228	0.345366	0.230921	0.0143553	-0.0756013	0.0515624	0.244882	0.382459	0.543976	0.365134	-0.099021	-0.32831	-0.288946	0.408393	0.995891	0.556772	0.218081	0.282733	0.261459	0.167669	0.0387545	0.0321348	0.150096	0.184565	0.118878	0.350822	0.54756	-0.0343744	-0.373336	-0.40175	0.301061
0.75054	0.390826	0.133767	0.160039	0.124653	0.0188252	-0.0671076	0.0297688	0.205553	0.296013	0.348601	0.194701	-0.0210611	-0.12066	-0.12737	0.0121274	0.580241	0.926314	0.545386	0.146419	0.0900224	0.0576457	-0.00217831	-0.013137	0.107219	0.204592	0.193012	0.2898	0.264337	0.00965559	-0.0998683	-0.0970112	0.00133514	0.556823	0.996057	0.555821	0.123355	0.0326616	0.0117947	-0.000654995	0.0188899	0.134269	0.18295	0.0422653	0.0917567	0.312596	0.0119678	-0.181448	-0.124092	-0.0443729
0.566538	0.78726	0.425139	0.100695	-0.0814963	-0.155321	-0.068683	0.124989	0.240376	0.255251	0.184334	-0.0272952	-0.169331	-0.110867	0.0774132	0.205866	0.295768	0.592612	0.929255	0.50574	0.0746508	-0.0741026	-0.108795	-0.028457	0.166929	0.258695	0.223914	0.202063	0.0394063	-0.178882	-0.142965	0.0772189	0.226278	0.218067	0.555995	0.995998	0.55313	0.0632081	-0.0778115	-0.045028	0.0357039	0.146177	0.238731	0.24489	0.219172	0.131703	-0.210863	-0.247745	-0.0175281	0.181306
0.197395	0.536382	0.798181	0.543008	0.160799	-0.141411	-0.144682	0.0439802	0.170916	0.198229	0.153625	-0.0704625	-0.181211	-0.0078302	0.292044	0.441058	0.30451	0.148819	0.547283	0.927756	0.600519	0.209248	-0.0284369	-0.0553752	0.08763	0.197445	0.245353	0.273284	0.0148162	-0.272933	-0.126148	0.250383	0.441838	0.282924	0.123328	0.553354	0.996077	0.669883	0.244512	0.0457894	0.0151989	0.108274	0.192726	0.275102	0.420526	0.212376	-0.35699	-0.338472	0.0705032	0.35855
0.0116948	0.104331	0.621919	0.804833	0.589869	0.138767	-0.0801675	-0.0593135	0.0330116	0.102967	0.139899	-0.000784755	-0.0356862	0.183697	0.41647	0.437102	0.252619	0.00841188	0.0771185	0.668602	0.91906	0.678402	0.256415	0.0263661	0.0221486	0.0693144	0.178468	0.264886	0.0746877	-0.147485	0.0284073	0.333782	0.441494	0.261549	0.0324974	0.0629801	0.669833	0.995948	0.744913	0.312113	0.119753	0.133369	0.118571	0.156648	0.403994	0.289861	-0.26777	-0.271846	0.120764	0.359137
-0.0905002	-0.104276	0.265171	0.63263	0.796399	0.585004	0.245055	0.00139654	-0.0703468	-0.0108794	0.0685313	0.0725121	0.177198	0.338484	0.353743	0.253253	0.102013	-0.0533552	-0.0892898	0.254298	0.719123	0.912292	0.694206	0.35157	0.0814751	-0.0468925	0.0155057	0.177386	0.173936	0.0838403	0.164391	0.257845	0.264944	0.16753	0.0118879	-0.0777186	0.244262	0.744824	0.996158	0.760781	0.404404	0.18005	0.0462502	0.0283123	0.2665	0.30689	-0.0929919	-0.170735	0.0972999	0.259624
-0.104593	-0.118352	0.0253919	0.306695	0.622525	0.748674	0.611034	0.236873	-0.079355	-0.120617	-0.0406329	0.128631	0.305479	0.33493	0.208687	0.0638694	-0.0340688	-0.066112	-0.0898588	0.0173113	0.337055	0.718191	0.881267	0.726552	0.286767	-0.06036	-0.105219	0.0113497	0.206506	0.246079	0.20312	0.13926	0.0815827	0.0387369	-0.000891864	-0.0451338	0.0458419	0.311983	0.760505	0.995998	0.773603	0.319897	-0.00868541	-0.0723368	0.0727136	0.237073	0.0623657	-0.06449	0.033928	0.145824
-0.0265893	-0.00905067	0.00865877	0.117477	0.314901	0.510117	0.667511	0.547444	0.0873008	-0.115932	-0.121212	0.0444123	0.1912	0.180258	0.105963	0.04189	-0.00436419	-0.0108121	0.0242254	0.0121235	0.106817	0.352441	0.640498	0.844828	0.643761	0.103401	-0.115347	-0.108037	0.101473	0.187619	0.114296	0.075538	0.0576253	0.0323443	0.0188844	0.0356965	0.0151029	0.119862	0.40439	0.773377	0.996059	0.680163	0.13706	-0.0655425	-0.0260251	0.112871	0.0296826	-0.0639576	0.00484574	0.0882612
0.167539	0.154226	0.102343	0.0883398	0.107488	0.148527	0.339436	0.62276	0.435487	0.11702	-0.0513805	-0.0854071	-0.040151	0.00216997	0.0606434	0.140366	0.183787	0.160877	0.170824	0.125244	0.0914285	0.123467	0.206106	0.48097	0.836446	0.539001	0.117018	-0.0277461	-0.00698256	-0.0432227	-0.0222395	0.0491205	0.131956	0.149945	0.134284	0.146069	0.108193	0.133505	0.180011	0.319809	0.679714	0.995892	0.645102	0.165392	0.0338522	0.00898206	-0.12694	-0.147682	-0.018028	0.0934103
0.33042	0.288572	0.164185	0.0801047	0.0170002	-0.068281	0.00100672	0.363315	0.605766	0.374405	0.0193989	-0.200081	-0.20928	-0.07508	0.114294	0.247681	0.273472	0.256858	0.276847	0.204348	0.111512	0.0210426	-0.0744415	0.0449181	0.513191	0.816189	0.476723	0.0456665	-0.16592	-0.255647	-0.127206	0.118116	0.25489	0.184588	0.183	0.238734	0.192487	0.118533	0.0462508	-0.0087316	0.137158	0.645148	0.995997	0.621169	0.14598	-0.106254	-0.294965	-0.219654	0.0518368	0.184602
0.27485	0.390415	0.325467	0.179779	0.0292193	-0.139324	-0.173372	0.0972803	0.488474	0.570452	0.133941	-0.31422	-0.302777	-0.0327504	0.290132	0.423865	0.229901	0.138559	0.296381	0.316648	0.19511	0.039515	-0.129871	-0.150609	0.105777	0.598586	0.807409	0.298951	-0.303609	-0.412566	-0.15893	0.257908	0.43355	0.118704	0.0422364	0.244822	0.274928	0.156523	0.0283021	-0.072264	-0.0655636	0.165639	0.621265	0.996072	0.579117	-0.161679	-0.500277	-0.333155	0.149018	0.36833
0.178661	0.309748	0.531998	0.521271	0.335824	4.37498e-05	-0.223874	-0.0974699	0.238089	0.541508	0.533035	-0.0292898	-0.312402	-0.112205	0.286077	0.551837	0.415577	0.151182	0.269716	0.493082	0.49071	0.319057	0.0325047	-0.135374	-0.0555325	0.220048	0.668874	0.798919	0.10466	-0.44521	-0.299584	0.15782	0.550812	0.350852	0.0918264	0.21923	0.420591	0.403976	0.266517	0.0726148	-0.0258508	0.034116	0.145905	0.579398	0.996021	0.382538	-0.558637	-0.529917	0.0174742	0.514023
0.119571	-0.036545	0.132998	0.375149	0.495243	0.341051	0.0590397	-0.0934882	-0.0365074	0.163889	0.59863	0.624503	0.155586	-0.187344	-0.145431	0.189042	0.429731	0.254248	0.088433	0.184729	0.334687	0.396993	0.300649	0.123658	-0.011085	-0.0674459	0.0836917	0.627376	0.846356	0.143387	-0.33817	-0.235324	0.295689	0.547592	0.312459	0.131845	0.212347	0.289928	0.307011	0.237108	0.112766	0.00912499	-0.106104	-0.161686	0.38255	0.995909	0.16081	-0.44043	-0.359213	0.381154
-0.142703	-0.359995	-0.551836	-0.421856	-0.0449164	0.293164	0.316812	0.0520406	-0.191603	-0.268823	-0.0424932	0.476346	0.618853	0.10766	-0.469561	-0.55416	-0.197928	-0.068322	-0.28699	-0.468839	-0.390844	-0.0904359	0.195177	0.225015	-0.00159341	-0.257286	-0.403858	-0.266763	0.423989	0.858614	0.296011	-0.434757	-0.429837	-0.0344359	0.0119692	-0.210931	-0.357083	-0.267769	-0.0930968	0.0622164	0.0298201	-0.127069	-0.294944	-0.500184	-0.558583	0.160758	0.995992	0.547873	-0.36556	-0.287145
-0.155095	-0.208433	-0.395024	-0.393473	-0.202413	0.0617728	0.18022	0.0650026	-0.153686	-0.293467	-0.306342	0.0297766	0.441588	0.458017	-0.0979737	-0.576249	-0.43749	-0.183094	-0.26254	-0.387035	-0.361255	-0.201555	0.00483763	0.0797271	-0.0278568	-0.217393	-0.360117	-0.48017	-0.175883	0.581088	0.765963	0.0409695	-0.610177	-0.373387	-0.181593	-0.247926	-0.338335	-0.27204	-0.170759	-0.0645233	-0.0638747	-0.147721	-0.219813	-0.333107	-0.529998	-0.440388	0.54793	0.996031	0.233132	-0.544202
-0.0267506	0.148137	0.197158	0.178738	0.0767565	-0.0216588	0.0248361	0.110052	0.0294538	-0.110443	-0.299166	-0.32004	0.0369529	0.620984	0.714909	0.138843	-0.326556	-0.12012	0.0411626	0.115802	0.149158	0.0715066	-0.0145972	0.0306371	0.0649447	0.0180765	-0.060145	-0.264584	-0.467563	-0.178407	0.599282	0.888143	0.0439346	-0.401791	-0.124107	-0.0174884	0.0704957	0.120567	0.0972574	0.033866	0.00498307	-0.0179951	0.0517035	0.149274	0.017445	-0.359112	-0.36575	0.233276	0.995931	-0.0369639
0.0331682	0.20011	0.411942	0.454094	0.337034	0.0516319	-0.111547	0.0286163	0.209864	0.287546	0.212186	-0.0668827	-0.22044	-0.0420779	0.442724	0.800312	0.386923	-5.28097e-05	0.182698	0.37093	0.414901	0.287446	0.0844172	-0.0107245	0.0660808	0.229667	0.368067	0.400232	0.10143	-0.322429	-0.280018	0.296992	0.9099	0.300831	-0.0443848	0.181081	0.358451	0.358999	0.259612	0.145673	0.0881855	0.0934647	0.184394	0.368454	0.513999	0.381091	-0.287352	-0.544172	-0.0371097	0.996039
0.267206	-0.0129454	0.0953786	0.27989	0.335263	0.191705	-0.0411398	-0.07361	0.110247	0.251419	0.403854	0.299442	0.055301	-0.15781	-0.193489	0.192233	0.690358	0.446149	0.0807608	0.105046	0.222677	0.264838	0.171343	0.019972	0.0186532	0.109488	0.162243	0.385772	0.453506	0.102176	-0.205075	-0.263392	0.245886	0.872895	0.46017	0.105028	0.158266	0.207904	0.186975	0.141807	0.0750773	0.100808	0.0583163	-0.0496516	0.132737	0.520271	0.107062	-0.279662	-0.301745	0.192166
0.494022	0.23474	-0.0265446	0.0405754	0.0980465	0.0678954	0.0382217	0.0632011	0.0936252	0.0963812	0.15989	0.185072	0.0557446	-0.0771669	-0.122913	-0.0791979	0.314085	0.666494	0.4009	0.0185246	-0.0139142	0.0434164	0.0661892	0.0591975	0.134488	0.107993	0.0142403	0.0995982	0.240081	0.107095	-0.0567194	-0.103854	-0.0575932	0.344791	0.851268	0.443192	0.0234096	-0.0324408	0.0315861	0.0555737	0.0906398	0.142136	0.130664	-0.0451871	-0.068244	0.233061	0.140086	-0.107231	-0.118272	-0.0392817
0.369683	0.488709	0.199939	0.00300753	-0.0751934	-0.0932431	-0.0362833	0.0766202	0.133487	0.127842	0.0840926	-0.0134571	-0.10067	-0.111239	-0.0329645	0.0234106	0.107379	0.380617	0.647803	0.329863	-0.0187789	-0.104479	-0.0785778	0.00131607	0.108085	0.140767	0.112194	0.0811054	0.0429199	-0.0832673	-0.0907427	0.00388932	0.0437472	0.0832418	0.415348	0.821805	0.370536	-0.0338548	-0.0490146	-0.0315477	0.0417669	0.140696	0.184165	0.138581	0.0728492	0.0803237	-0.0657442	-0.129702	-0.0629544	0.0197375
0.155549	0.360278	0.424652	0.228131	0.0292494	-0.0805435	-0.0709876	0.0120536	0.0632838	0.0694301	0.045526	-0.0369322	-0.0878353	-0.00805593	0.0966258	0.169862	0.156543	0.127432	0.401636	0.566194	0.299776	0.0428988	-0.0626602	-0.0340068	0.0577327	0.0999455	0.0988332	0.0854741	0.0240008	-0.0737253	-0.0205298	0.105763	0.180652	0.130983	0.080056	0.421338	0.773029	0.384541	0.0708205	0.0234462	0.0624335	0.119313	0.158969	0.136766	0.158482	0.110731	-0.117137	-0.13967	-0.0120796	0.126238
0.0283883	0.0934209	0.352164	0.384211	0.232502	0.0233521	-0.0487728	0.00880921	0.0343417	0.0312601	0.0183734	-0.0361283	-0.0378969	0.0854443	0.188701	0.187708	0.114495	0.0040729	0.0615788	0.403206	0.511928	0.337726	0.0761945	0.0107799	0.0569946	0.0564454	0.0548446	0.0821366	0.0224603	-0.0532755	0.0387844	0.155114	0.19711	0.123464	-0.00251341	0.031737	0.459056	0.727687	0.483356	0.173321	0.108631	0.150662	0.123261	0.0801677	0.154251	0.145674	-0.1157	-0.127441	0.030324	0.14962
-0.0141675	-0.00755167	0.177215	0.332646	0.363462	0.238694	0.136114	0.0958942	0.0500247	0.0230745	-0.00680178	-0.0297539	0.0377823	0.15548	0.203281	0.154751	0.0457519	-0.0247408	-0.0208771	0.172859	0.400603	0.477308	0.365529	0.224933	0.113586	0.0200433	0.0122687	0.0398371	0.0183007	0.0130339	0.0929568	0.165829	0.160865	0.0774416	-0.0141835	-0.0172069	0.164044	0.479359	0.698841	0.564481	0.326439	0.19946	0.0791787	0.0436934	0.125271	0.142948	-0.0717779	-0.109638	0.0343206	0.135357
-0.0226898	-0.00654638	0.0570855	0.149453	0.239138	0.245767	0.244963	0.209242	0.0895016	0.0209802	-0.0268695	-0.0475674	0.0102347	0.100642	0.13167	0.0842283	0.00103056	-0.02091	0.00471473	0.0509664	0.169585	0.303099	0.390611	0.404935	0.253909	0.0514226	-0.0108577	-0.0233918	0.000257611	-0.00513124	0.0230302	0.0899078	0.0956504	0.0490556	0.0252085	0.0260283	0.0591904	0.164698	0.420752	0.672952	0.629705	0.315922	0.0887449	0.02012	0.045163	0.0755888	-0.0835562	-0.125128	0.00467181	0.106625
0.023707	0.0575719	0.0879083	0.105246	0.114954	0.107221	0.161414	0.253289	0.163251	0.0550849	-0.010783	-0.0752323	-0.0641779	0.0074172	0.0948565	0.134795	0.0922565	0.0350828	0.067324	0.0967258	0.112734	0.14404	0.196803	0.322624	0.385838	0.169755	0.0507057	-0.00849456	-0.0606027	-0.0822809	-0.0504921	0.0568413	0.135015	0.108735	0.068002	0.0705913	0.0879524	0.110513	0.206414	0.385404	0.627076	0.585014	0.225811	0.0764842	0.059672	0.00736451	-0.125445	-0.129773	0.00301838	0.119298
0.164805	0.110118	0.0979919	0.0850092	0.0400392	-0.0240222	0.0199802	0.197074	0.241962	0.1416	0.048604	-0.0745374	-0.143965	-0.0873168	0.0498949	0.202372	0.252564	0.162622	0.127872	0.115584	0.111354	0.0785218	0.0239415	0.109629	0.360629	0.348412	0.163699	0.0673972	-0.0748518	-0.174641	-0.122889	0.029776	0.172601	0.210235	0.170355	0.111312	0.117344	0.135796	0.132019	0.130205	0.29567	0.665921	0.530402	0.195846	0.111141	-0.0110071	-0.180518	-0.161549	-0.0151283	0.103439
0.346516	0.207469	0.0749347	0.0328984	-0.0168812	-0.0598195	0.00778949	0.180185	0.251423	0.159727	0.0134584	-0.0768206	-0.101246	-0.0424449	0.0643685	0.155355	0.25397	0.267045	0.216332	0.124632	0.0679392	0.00796068	-0.0257881	0.04158	0.249003	0.406362	0.236887	0.0181782	-0.091531	-0.165608	-0.0914287	0.0802264	0.135463	0.146265	0.222408	0.209908	0.142966	0.0964986	0.060972	0.0504284	0.0913601	0.39769	0.685199	0.366932	0.0655333	-0.0632041	-0.193559	-0.141321	0.051832	0.0741442
0.353756	0.369063	0.114166	-0.0380483	-0.0793507	-0.0521949	0.0675204	0.216822	0.242779	0.13571	-0.113465	-0.1826	-0.0228999	0.151799	0.224722	0.0997357	0.0366635	0.206732	0.306151	0.159919	0.019582	-0.0465917	-0.0329077	0.0569464	0.195208	0.356568	0.285581	-0.0698007	-0.255575	-0.159763	0.0849875	0.269647	0.0946417	-0.0731441	0.144709	0.284357	0.184058	0.0525253	-0.0115588	0.0320464	0.0374979	0.18454	0.538201	0.619274	0.105625	-0.267342	-0.26077	-0.0655307	0.266152	0.0572186
0.098559	0.380972	0.320723	0.11231	-0.00567478	-0.0321739	0.0740113	0.223477	0.247206	0.197446	-0.0473188	-0.240046	-0.0235586	0.343452	0.440028	0.183661	-0.13016	-0.0426556	0.228639	0.284039	0.169126	0.0812552	0.0403595	0.0684172	0.189364	0.271959	0.348287	0.0912367	-0.296655	-0.219092	0.237244	0.47328	0.145085	-0.232508	-0.09719	0.179086	0.27197	0.201494	0.130261	0.0737251	0.086921	0.140197	0.299137	0.63522	0.418634	-0.279225	-0.441993	0.0164646	0.472037	0.102239
0.129497	0.252682	0.617594	0.6614	0.446992	0.100336	-0.0391164	0.10219	0.235956	0.334647	0.336663	0.0416361	-0.0707791	0.187109	0.483186	0.521874	0.321747	0.112082	0.235876	0.557617	0.626218	0.45026	0.171013	0.0773929	0.126374	0.201656	0.377839	0.501111	0.133361	-0.235669	-0.0496285	0.379395	0.488544	0.240503	0.0908898	0.196236	0.477614	0.547537	0.438717	0.27297	0.163938	0.154351	0.145847	0.322554	0.707959	0.411575	-0.475447	-0.406936	0.205058	0.444191
-0.129335	-0.279862	-0.526371	-0.527092	-0.358466	-0.11667	-0.0673233	-0.203488	-0.250527	-0.26073	-0.18664	-0.00809455	-0.110712	-0.43363	-0.528916	-0.358536	-0.15638	-0.0614576	-0.211148	-0.473199	-0.527432	-0.38674	-0.185223	-0.136563	-0.213536	-0.249278	-0.30874	-0.301595	-0.0248467	0.0714134	-0.265911	-0.47758	-0.274071	-0.0368249	-0.0256339	-0.175192	-0.407613	-0.469323	-0.392449	-0.271489	-0.190493	-0.210675	-0.244818	-0.387149	-0.545629	-0.181816	0.35387	0.0697639	-0.367315	-0.203526
-0.223188	-0.360037	-0.603944	-0.566527	-0.273817	0.050833	0.0945896	-0.102556	-0.246391	-0.28881	-0.168972	0.159319	0.25828	-0.0498886	-0.516959	-0.622313	-0.360051	-0.178902	-0.321265	-0.536389	-0.529288	-0.316544	-0.0619866	-0.0196259	-0.127472	-0.23002	-0.357246	-0.348172	0.0997093	0.46157	0.193643	-0.445251	-0.579541	-0.200993	-0.129032	-0.267754	-0.448716	-0.450313	-0.322473	-0.182335	-0.142549	-0.172958	-0.234601	-0.39165	-0.568156	-0.157737	0.651556	0.602625	-0.218948	-0.447377
-0.211123	-0.256506	-0.466107	-0.612006	-0.547333	-0.242382	-0.0438134	-0.123489	-0.234247	-0.287279	-0.273779	-0.0688387	0.037823	-0.150356	-0.482581	-0.643479	-0.45652	-0.238215	-0.28879	-0.456459	-0.547276	-0.49415	-0.284755	-0.148664	-0.151495	-0.210207	-0.313704	-0.403194	-0.188144	0.17818	0.106331	-0.372725	-0.700305	-0.488758	-0.260955	-0.272757	-0.425904	-0.483189	-0.446391	-0.331056	-0.241147	-0.198649	-0.182395	-0.280135	-0.496038	-0.454642	0.296377	0.546012	-0.107454	-0.724438
0.124517	0.315158	0.555832	0.577248	0.399265	0.1125	0.0397267	0.209509	0.289117	0.291203	0.172161	-0.0781182	-0.101291	0.217476	0.637999	0.704631	0.27568	0.0521622	0.280673	0.503176	0.528975	0.39811	0.182138	0.127947	0.191726	0.278347	0.387353	0.345853	-0.0150512	-0.309047	-0.0657455	0.516871	0.723449	0.201409	0.0172805	0.220975	0.438866	0.470727	0.389643	0.274432	0.205403	0.200186	0.245942	0.460679	0.612257	0.240043	-0.506636	-0.529279	0.266588	0.726774
0.252631	0.0987284	0.306693	0.430412	0.34061	0.0482366	-0.175157	-0.0806118	0.148918	0.280801	0.340281	0.123957	-0.107665	-0.184041	-0.0302737	0.411842	0.672319	0.357284	0.176542	0.311445	0.383757	0.283269	0.0590303	-0.0724322	-0.00777942	0.104732	0.238963	0.441457	0.312004	-0.0821269	-0.266083	-0.163764	0.431478	0.771229	0.370537	0.203537	0.29084	0.319968	0.245521	0.116182	0.0802045	0.0724844	0.0270234	0.0295709	0.360087	0.543415	-0.0469692	-0.368086	-0.382438	0.378571
0.464362	0.228464	0.13929	0.179003	0.133594	-0.00744796	-0.10047	-0.0252209	0.117926	0.184687	0.238778	0.123682	-0.0481835	-0.146594	-0.160463	0.0187498	0.473632	0.604667	0.348764	0.18219	0.166463	0.0951866	-0.0113155	-0.0329981	0.0429522	0.086646	0.118581	0.247385	0.225208	-0.0169984	-0.139189	-0.17096	0.00711882	0.511693	0.669057	0.372846	0.180568	0.116772	0.0843846	0.0396791	0.0423266	0.136254	0.133381	-0.0215712	0.128201	0.340541	0.0212508	-0.165708	-0.196387	-0.049236
0.387086	0.370007	0.182199	0.0767542	0.0165087	-0.047253	-0.046034	0.035759	0.097473	0.0962031	0.0814888	0.00392306	-0.0849132	-0.084149	-0.0228939	0.0516379	0.221393	0.411913	0.480577	0.25413	0.0739185	0.014917	-0.0229281	0.00207198	0.0827272	0.107741	0.0891757	0.0949028	0.0519338	-0.0718526	-0.0922385	-0.0180052	0.0561178	0.190825	0.425295	0.537274	0.324819	0.0956192	0.0223794	0.0302962	0.0817486	0.197776	0.228562	0.0869153	0.0832464	0.139557	-0.0604643	-0.148174	-0.0721244	0.0321007
0.188938	0.260148	0.240822	0.121958	0.0247886	-0.0542845	-0.0464732	0.0485823	0.11678	0.129831	0.0950838	-0.0257958	-0.0856678	-0.0329878	0.0642027	0.13937	0.165703	0.162123	0.282311	0.295709	0.15458	0.0567555	-0.00266486	0.01718	0.0941015	0.118784	0.113809	0.095578	0.010147	-0.0840735	-0.0496827	0.0463449	0.125737	0.133392	0.12095	0.282838	0.40233	0.252621	0.123616	0.0779536	0.130825	0.222668	0.205383	0.118285	0.128106	0.10862	-0.0875204	-0.138872	-0.0508531	0.0859681
0.051163	0.0765467	0.142392	0.142425	0.0933605	-0.00662535	-0.0344364	0.0335089	0.0869892	0.126407	0.125521	0.0143795	-0.0242857	0.0528675	0.110513	0.112306	0.0875411	0.0349593	0.04827	0.151572	0.191494	0.133218	0.0423013	0.0424773	0.0819747	0.0853723	0.0967765	0.0924535	0.0108616	-0.0369974	0.0208234	0.0733083	0.0952377	0.0895659	0.0275929	0.0335077	0.198279	0.278121	0.233933	0.179042	0.185692	0.179709	0.126329	0.101368	0.0953585	0.0796372	-0.0665323	-0.098439	-0.0017947	0.0683475
-0.0082866	0.0062176	0.0580027	0.111024	0.116018	0.0446289	0.00829291	0.057009	0.0772659	0.101488	0.11071	0.0495638	0.0276144	0.0985215	0.138315	0.0887589	0.0110787	-0.00481576	0.0220934	0.0736517	0.125657	0.134066	0.0956336	0.0910261	0.0908886	0.0708588	0.0833834	0.0874497	0.0143365	-0.0289911	0.0433435	0.109315	0.0831362	0.0384555	0.020736	0.0356816	0.09944	0.153552	0.203285	0.273814	0.260179	0.151566	0.0592217	0.0996895	0.0873973	0.0437448	-0.0897768	-0.0844859	0.0446393	0.0893322
0.00282001	0.0583613	0.107168	0.13305	0.110511	0.0312424	-0.0112864	0.0454398	0.0849137	0.0910367	0.0713266	0.0269867	0.0256257	0.10391	0.19945	0.169185	0.0308986	0.0162264	0.0780648	0.109188	0.117493	0.104952	0.0540131	0.0514283	0.0951725	0.108855	0.104281	0.0967687	0.00880349	-0.0802161	-0.00980407	0.145736	0.167423	0.0516102	0.0547942	0.0872979	0.0995451	0.100833	0.126031	0.167153	0.216897	0.202939	0.115776	0.135809	0.134033	0.0252519	-0.140318	-0.144616	0.0402499	0.15457
-0.00523716	0.0663204	0.141448	0.140459	0.091397	0.000913262	-0.0278836	0.043189	0.101201	0.0721226	0.000234365	-0.0789626	-0.0807496	0.0340009	0.22222	0.301028	0.132978	-0.000320315	0.0662105	0.12777	0.126633	0.0954781	0.0340685	0.00253046	0.0975655	0.131081	0.0961916	0.0691519	-0.0575277	-0.180855	-0.0902222	0.147931	0.264325	0.106744	0.0373851	0.0688634	0.0782741	0.111974	0.111522	0.112711	0.131009	0.240032	0.195481	0.165423	0.154328	-0.0094375	-0.228776	-0.202934	0.0412507	0.192168
0.142901	0.06199	0.100597	0.0907879	0.0230259	-0.0596553	-0.0505512	0.0489237	0.13838	0.122725	0.0191922	-0.130879	-0.18393	-0.0910725	0.0856587	0.294445	0.326596	0.144651	0.0656093	0.101815	0.089614	0.0293052	-0.0207763	-0.0132531	0.101755	0.190495	0.146299	0.0775577	-0.0895249	-0.227964	-0.161733	0.0518514	0.234355	0.247727	0.139246	0.0506409	0.0603594	0.0583484	0.0550302	0.0749025	0.0745128	0.26532	0.282663	0.181661	0.172462	0.00231814	-0.267071	-0.220961	0.00474501	0.132957
0.372331	0.144244	0.0240066	-0.012064	-0.0717373	-0.0888906	-0.00799626	0.121521	0.188037	0.160452	0.0466694	-0.0930731	-0.144643	-0.0886307	0.00484896	0.133138	0.322876	0.300971	0.148274	0.0528944	0.0156457	-0.0449049	-0.056147	0.00327003	0.128143	0.218462	0.156218	0.0545113	-0.0728521	-0.173193	-0.0985613	0.0214478	0.104121	0.231956	0.192132	0.0911095	0.0784521	0.0289432	0.0119089	0.0209389	0.0546156	0.191286	0.326107	0.179614	0.0865496	-0.0241706	-0.201669	-0.146287	0.0112908	0.0453783
0.404719	0.281495	-0.00604033	-0.0868725	-0.0915704	-0.0252283	0.122686	0.237556	0.185248	0.0534015	-0.0388032	-0.00792277	0.101739	0.192186	0.108863	-0.0751918	0.0390834	0.246228	0.229364	0.0501351	-0.051672	-0.0624933	0.00184035	0.0919287	0.232028	0.232525	0.0451915	-0.0958387	-0.0678218	0.0481601	0.217869	0.155394	-0.151368	-0.0632004	0.150403	0.235715	0.0806062	-0.00389439	-0.00253367	0.00846994	0.0873069	0.165073	0.323731	0.234012	-0.0785896	-0.166117	-0.0952293	0.119303	0.194078	-0.197692
0.0918214	0.365866	0.203539	-0.0105544	-0.0388603	0.0360351	0.202338	0.330118	0.22606	0.0704687	-0.134246	-0.0851515	0.236048	0.469955	0.360011	0.0387968	-0.169516	-0.0672857	0.194368	0.173891	0.0448297	0.0337977	0.0635278	0.160586	0.243632	0.237384	0.131167	-0.16545	-0.208302	0.140651	0.495088	0.374011	-0.0584523	-0.248729	-0.103789	0.178468	0.177776	0.112181	0.0907267	0.0706863	0.15047	0.163851	0.250437	0.399897	0.0833229	-0.315335	-0.104897	0.333444	0.383299	-0.155762
0.0627959	0.290131	0.644644	0.536805	0.264562	0.0018903	-0.0385477	0.124294	0.207549	0.23931	0.0982152	-0.150158	0.00582814	0.35158	0.457882	0.390698	0.198302	0.00594997	0.182856	0.525562	0.530764	0.314425	0.0741024	0.0331675	0.114261	0.177078	0.300217	0.233609	-0.156942	-0.1429	0.272383	0.393457	0.301578	0.02737	-0.0886627	0.122442	0.423039	0.4653	0.345725	0.180376	0.109859	0.120805	0.124825	0.283986	0.49966	0.0509264	-0.331029	0.0299046	0.282771	0.214101
0.135783	-0.0573903	0.243403	0.574427	0.499664	0.0888255	-0.227338	-0.211648	-0.0228971	0.103343	0.223073	0.0777428	-0.138522	-0.0855163	0.135776	0.337963	0.420673	0.247042	0.0483153	0.206752	0.434213	0.382549	0.105634	-0.0885555	-0.103887	-0.0220882	0.0964105	0.318543	0.2006	-0.171759	-0.184827	0.0851297	0.362137	0.459598	0.276627	0.0931594	0.166307	0.270164	0.260698	0.134752	0.0188987	-0.0253629	-0.0373091	-0.0655454	0.220972	0.466241	-0.0716399	-0.259315	-0.101474	0.353996
-0.0953599	-0.34563	-0.519428	-0.266868	0.118937	0.247579	0.0450521	-0.206277	-0.192778	-0.11386	0.104149	0.256487	0.0509864	-0.262323	-0.388223	-0.257457	0.00159967	0.0121528	-0.256893	-0.448678	-0.302963	-0.0244241	0.11006	0.00957394	-0.151719	-0.176279	-0.150506	0.0257943	0.277215	0.180396	-0.189101	-0.360552	-0.0947058	0.211972	0.0597653	-0.225163	-0.372592	-0.308896	-0.171763	-0.039932	-0.0807141	-0.155585	-0.191354	-0.252467	-0.253916	0.151223	0.417081	0.105613	-0.19972	0.0490779
-0.158638	-0.257089	-0.512161	-0.418514	0.0172646	0.440272	0.43877	0.0762458	-0.121314	-0.109539	0.0722678	0.364732	0.43732	0.167402	-0.291196	-0.522108	-0.357205	-0.135218	-0.254605	-0.450949	-0.375813	-0.0489635	0.262697	0.282968	0.0728289	-0.0874082	-0.156402	-0.109708	0.182706	0.448873	0.28049	-0.22444	-0.472252	-0.208718	-0.099898	-0.269375	-0.384671	-0.327589	-0.15566	0.0578912	0.0656468	-0.013819	-0.102482	-0.185937	-0.322917	-0.130448	0.413587	0.488085	0.0468159	-0.322321
0.0416093	0.261102	0.256961	0.136469	0.134571	0.240983	0.434076	0.457137	0.195075	0.0315959	-0.0748068	-0.00531715	0.29112	0.571037	0.526058	0.163972	-0.17694	-0.0853353	0.142371	0.2043	0.185483	0.20281	0.260247	0.354427	0.35955	0.210111	0.108183	-0.0294048	-0.147949	0.0599707	0.440213	0.514681	0.099001	-0.287998	-0.110439	0.0851735	0.168603	0.198478	0.223614	0.25781	0.246144	0.235463	0.234921	0.33234	0.232345	-0.174789	-0.252208	0.098066	0.464974	0.126508
0.141119	0.327801	0.491816	0.348994	0.095924	-0.102026	-0.0117202	0.33036	0.333643	0.209917	0.0167282	-0.186825	-0.116111	0.175897	0.462947	0.554728	0.247958	0.0182049	0.232365	0.415349	0.35089	0.169572	0.00713778	0.0539185	0.223336	0.259608	0.318779	0.24093	-0.109743	-0.206377	0.0251213	0.339288	0.50639	0.124274	-0.055972	0.198676	0.351808	0.328676	0.238153	0.148881	0.12055	0.162959	0.216911	0.443688	0.535914	0.0873289	-0.375368	-0.29375	0.08679	0.446249
0.339428	0.256697	0.311157	0.246559	0.0687611	-0.142806	-0.198671	0.0813588	0.341614	0.328145	0.192312	-0.0570616	-0.137056	-0.0485066	0.0728935	0.304093	0.480248	0.330929	0.229301	0.275156	0.240006	0.0971748	-0.0651337	-0.0886681	0.0618422	0.184222	0.278082	0.321503	0.0652369	-0.120405	-0.0954118	0.000968575	0.263289	0.442689	0.285078	0.215891	0.259934	0.232214	0.150797	0.0609277	0.0270101	0.0826662	0.0747224	0.162286	0.413812	0.288595	-0.16854	-0.242399	-0.151246	0.182997
0.355821	0.284188	0.183107	0.0981463	0.0075345	-0.101211	-0.144864	0.00607419	0.273273	0.366919	0.252596	0.014611	-0.0654852	-0.0151761	0.0284618	0.142759	0.329472	0.364989	0.309986	0.179821	0.0905567	0.0200226	-0.0617009	-0.0846464	0.0305277	0.147359	0.216184	0.239736	0.0815226	-0.0629608	-0.0310099	0.020661	0.123738	0.296528	0.33714	0.294563	0.197402	0.103674	0.0625038	0.0266646	0.0270721	0.118059	0.1169	0.0872203	0.237272	0.21514	-0.0792964	-0.146309	-0.062576	0.0786572
0.17362	0.148115	0.111656	0.0771722	0.037318	-0.0515457	-0.109011	-0.0394357	0.136554	0.342097	0.426603	0.220461	0.0645195	0.0290886	0.022612	0.0774686	0.177658	0.177475	0.162247	0.110433	0.0594845	0.0217232	-0.0446223	-0.0858908	-0.0117561	0.0897576	0.211427	0.302027	0.181244	0.00757241	-0.00364387	0.00514114	0.0759577	0.181624	0.151109	0.135025	0.122696	0.0824846	0.0450016	0.0250858	0.0572188	0.112594	0.0730908	0.0674995	0.17313	0.19551	-0.0244719	-0.113957	-0.0420759	0.0742544
-0.020437	-0.0503014	-0.010066	0.0927957	0.173229	0.136863	0.0200561	-0.0492491	-0.040011	0.108359	0.40675	0.458953	0.329154	0.195451	0.0312092	-0.0727304	-0.00110161	0.0215193	-0.0105725	0.0361115	0.0952574	0.128955	0.0857489	-0.00717825	-0.0327588	-0.0221389	0.0581263	0.244866	0.299288	0.18244	0.122668	0.0380358	-0.0374256	0.0548244	0.0520334	0.00131929	0.0307597	0.0923373	0.0699458	0.0673259	0.0520244	0.0500267	-0.000185907	0.0271436	0.0913694	0.17297	0.0511354	-0.0231575	0.0399606	0.0304207
-0.10251	-0.0825036	0.016809	0.171898	0.290493	0.245	0.0820129	-0.0514697	-0.115897	-0.0552114	0.166251	0.379111	0.462679	0.437726	0.226527	-0.0468451	-0.117604	-0.0771845	-0.0508919	0.051512	0.169408	0.225324	0.155865	0.0510199	-0.0357198	-0.059682	-0.0383493	0.0987523	0.244501	0.23678	0.266923	0.205024	-0.00536174	-0.0434353	-0.042181	-0.0302311	0.0966213	0.131076	0.119475	0.125128	0.0643144	0.00564456	-0.0137144	0.0495384	0.0934207	0.130194	0.0380628	0.0308146	0.171398	0.0835239
-0.103468	0.0159137	0.190602	0.31818	0.343053	0.216609	0.0844827	-0.00865859	-0.0504294	-0.025421	-0.00473887	0.0711719	0.259774	0.495045	0.530262	0.25478	-0.0956541	-0.118722	-0.00639671	0.160255	0.310637	0.313974	0.209211	0.0927386	-0.0224322	-0.0205993	0.0296714	0.0536697	0.0277724	0.00635171	0.213338	0.409106	0.264183	-0.055107	-0.0665365	0.00979483	0.173826	0.254951	0.242578	0.153881	0.0703466	0.0117501	0.0476623	0.147966	0.202147	0.055636	-0.188507	-0.115616	0.264075	0.279072
-0.0532675	0.127354	0.355156	0.402964	0.278877	0.0742533	0.0063473	0.0666684	0.100081	0.0754108	-0.0408821	-0.184485	-0.103901	0.265466	0.629558	0.601355	0.125612	-0.0884478	0.0845046	0.2995	0.369341	0.289676	0.152459	0.0716176	0.0472602	0.101946	0.155347	0.0619342	-0.165521	-0.248136	0.0250485	0.467677	0.529892	0.0768949	-0.0423082	0.102715	0.241469	0.282325	0.283888	0.189305	0.120302	0.111071	0.143408	0.265558	0.318244	0.0224165	-0.370035	-0.267971	0.236053	0.405986
0.194524	0.236062	0.374675	0.311878	0.0940149	-0.142084	-0.0940529	0.146581	0.26995	0.22094	0.0371267	-0.257245	-0.302205	-0.0442827	0.383306	0.701754	0.523391	0.160762	0.188787	0.31786	0.287331	0.133419	-0.0206598	0.00170398	0.172823	0.268804	0.255932	0.149178	-0.182848	-0.386151	-0.179287	0.273468	0.577778	0.366009	0.143988	0.178249	0.238914	0.225861	0.165853	0.0941516	0.0938876	0.224888	0.283992	0.315521	0.358701	0.0387106	-0.435323	-0.361992	0.110625	0.41544
0.595864	0.319781	0.196961	0.102716	-0.077391	-0.210294	-0.0894037	0.199281	0.334287	0.278634	0.107517	-0.136402	-0.240213	-0.146452	0.0564703	0.362113	0.630588	0.491006	0.283606	0.196402	0.112399	-0.0473226	-0.160451	-0.0243885	0.246186	0.350054	0.272846	0.183551	-0.0659096	-0.280222	-0.180588	0.0468512	0.28555	0.423391	0.341211	0.231196	0.173383	0.128119	0.0165401	-0.0323445	0.0425152	0.247049	0.400338	0.281794	0.242707	0.0545387	-0.33142	-0.29449	-0.00560677	0.192645
0.689276	0.519576	0.0565082	-0.100305	-0.143616	-0.104276	0.0515292	0.299074	0.309798	0.158687	-0.0239637	-0.0818061	-0.0167149	0.105975	0.140182	0.0558904	0.193125	0.472129	0.451854	0.121646	-0.0636721	-0.117224	-0.105005	0.0464836	0.274714	0.339433	0.171434	-0.0331978	-0.101421	-0.0662257	0.0871763	0.169633	0.00370455	0.0395014	0.275522	0.371729	0.153777	-0.00524235	-0.0503556	-0.0406368	0.0579377	0.19656	0.400028	0.312715	0.0183101	-0.111055	-0.165499	-0.0642549	0.134368	-0.0479153
0.258804	0.650068	0.348575	-0.0401314	-0.156047	-0.0961302	0.104519	0.356374	0.303895	0.108369	-0.188388	-0.25145	0.0396295	0.379069	0.45612	0.206705	-0.118419	0.0504167	0.445277	0.325693	0.0397604	-0.0770922	-0.0909452	0.0707937	0.245289	0.293375	0.198446	-0.181724	-0.3598	-0.043495	0.362759	0.462731	0.146439	-0.244939	-0.0429093	0.338711	0.312272	0.0741886	-0.0161445	-0.00453222	0.084201	0.15246	0.276041	0.447223	0.106148	-0.37401	-0.231694	0.171328	0.404668	-0.00235122
0.102702	0.450541	0.837742	0.607542	0.185485	-0.189898	-0.199633	0.0987924	0.250366	0.238852	0.0348815	-0.293963	-0.201718	0.251051	0.567645	0.543047	0.27694	0.065447	0.324825	0.702434	0.595834	0.244149	-0.101339	-0.122984	0.0664308	0.211897	0.334167	0.204404	-0.287804	-0.335075	0.144911	0.496001	0.481284	0.119684	-0.0406354	0.2257	0.546285	0.511039	0.273384	0.0582943	0.0363934	0.105049	0.16328	0.371055	0.522644	-0.0517301	-0.535963	-0.104278	0.334501	0.247519
0.161555	0.10741	0.561148	0.849528	0.638564	0.105351	-0.234041	-0.157848	0.0905695	0.225484	0.269307	0.00764239	-0.16619	0.0389898	0.365514	0.561588	0.547473	0.294997	0.178057	0.490051	0.719051	0.55338	0.150721	-0.0842943	-0.0535688	0.0869684	0.244164	0.42279	0.113167	-0.30067	-0.108531	0.291051	0.540752	0.568846	0.31333	0.13867	0.362507	0.508149	0.410123	0.215379	0.0763168	0.0594717	0.0680528	0.14894	0.469303	0.420469	-0.395876	-0.401608	0.109852	0.467989
0.0379869	-0.185517	-0.0612381	0.379403	0.709674	0.549842	0.130837	-0.139349	-0.0337803	0.126328	0.351604	0.377729	0.17764	0.0329822	0.000205874	0.129994	0.300897	0.191277	-0.0499623	-0.0182891	0.279405	0.537664	0.464727	0.185942	-0.022428	-0.0105312	0.0926148	0.363632	0.427815	0.0950028	-0.0718451	-0.0264847	0.223189	0.464473	0.27732	-0.0410507	-0.0417628	0.146126	0.298055	0.311779	0.159256	0.0503284	-0.0192676	-0.0252732	0.179021	0.492607	0.0724012	-0.236497	-0.0831124	0.359479
-0.0912777	-0.257607	-0.444675	-0.193947	0.3557	0.742188	0.580472	0.0790954	-0.123406	-0.0490078	0.243461	0.562316	0.558743	0.205228	-0.214826	-0.367192	-0.198359	-0.0411632	-0.19875	-0.348108	-0.180853	0.248181	0.57072	0.473365	0.108265	-0.102913	-0.10505	0.111416	0.451587	0.505297	0.184757	-0.21074	-0.293173	-0.0185907	0.0325712	-0.194445	-0.29663	-0.164761	0.0969048	0.289576	0.217963	0.0568793	-0.0754201	-0.155208	-0.140055	0.166335	0.399036	0.199357	-0.113946	-0.114933
-0.0189276	0.0769777	-0.148433	-0.229266	0.0571425	0.489288	0.784238	0.543132	0.0237212	-0.183004	-0.104049	0.26972	0.577269	0.551022	0.190262	-0.224309	-0.33658	-0.129435	-0.0155529	-0.124403	-0.125186	0.105324	0.441858	0.624428	0.415932	0.0135176	-0.191395	-0.184464	0.110849	0.465557	0.490999	0.206014	-0.261893	-0.373308	-0.115772	-0.0367601	-0.103501	-0.0645389	0.1241	0.330853	0.33294	0.202521	0.0668108	0.00998747	-0.113304	-0.151883	0.183913	0.319032	0.2411	-0.178192
0.144647	0.337162	0.255398	0.000109315	-0.134468	-0.037134	0.320372	0.705254	0.383896	-0.00255454	-0.258413	-0.200261	0.124741	0.388199	0.426169	0.262065	-0.0149285	-0.0232198	0.188607	0.183298	0.051819	-0.0171722	0.0445017	0.306475	0.49759	0.277116	0.0437596	-0.162944	-0.197242	0.0521049	0.292573	0.388995	0.19645	-0.182272	-0.101428	0.138395	0.142383	0.0909727	0.106603	0.166125	0.254601	0.267718	0.205826	0.275576	0.169214	-0.167597	-0.13295	0.0544863	0.277302	0.169323
0.323072	0.331277	0.273385	0.10328	-0.114487	-0.239374	-0.119892	0.407743	0.716508	0.473831	0.0580087	-0.215381	-0.133036	0.0350337	0.181515	0.321818	0.332179	0.246152	0.257158	0.207519	0.0874603	-0.0562633	-0.141945	-0.0601166	0.288141	0.490084	0.390598	0.12086	-0.153282	-0.131945	0.0041194	0.137684	0.296548	0.23267	0.134975	0.19054	0.18244	0.131351	0.0251944	0.00542939	0.0593653	0.168294	0.195936	0.276658	0.300715	0.041465	-0.150029	-0.124467	0.0188395	0.236599
0.348059	0.272571	0.169301	0.0905764	-0.020185	-0.160937	-0.201466	0.0897379	0.581876	0.729345	0.439393	0.0123669	-0.135892	-0.0904524	8.54731e-05	0.174857	0.364434	0.357595	0.288012	0.166108	0.0581545	-0.055415	-0.146943	-0.165146	0.0621583	0.40529	0.520091	0.371907	0.0536062	-0.124127	-0.0940744	-0.0164661	0.186756	0.336035	0.286136	0.236238	0.135736	0.0381744	-0.0226462	-0.0590559	-0.0528143	0.0508795	0.134071	0.217873	0.30988	0.186185	-0.104416	-0.155841	-0.0642399	0.153145
0.186601	0.116035	0.0329825	0.0395195	0.0846744	0.0545152	-0.0421891	-0.0139513	0.173947	0.474622	0.750854	0.499464	0.147076	-0.0396464	-0.121498	-0.0319042	0.194202	0.229549	0.165911	0.0857155	0.0397285	0.0237452	-0.0370693	-0.0634735	-0.0268734	0.0799861	0.26959	0.507113	0.436245	0.103261	-0.0707994	-0.126301	0.0189679	0.242234	0.242258	0.174219	0.0708208	-0.000129938	-0.0478116	-0.0833517	-0.0928292	-0.0461911	0.000383496	0.0539241	0.227571	0.33766	0.0708599	-0.100869	-0.103442	0.0682704
-0.0687581	-0.143312	-0.168082	-0.0286025	0.216397	0.367039	0.226016	-0.0370313	-0.191975	-0.0487407	0.465086	0.813982	0.641003	0.263683	-0.113242	-0.280846	-0.106513	-0.0180273	-0.0900158	-0.109045	0.012044	0.165065	0.230338	0.153233	-0.0304297	-0.200735	-0.160392	0.217417	0.612766	0.494398	0.207162	-0.0966628	-0.212056	0.00673187	0.0583501	-0.0466396	-0.031594	0.010113	0.0422133	0.0368754	-0.0303465	-0.0911764	-0.134675	-0.166626	-0.0380324	0.31954	0.320159	0.110428	-0.0411812	-0.079913
-0.148571	-0.181211	-0.143702	0.0514671	0.346846	0.490181	0.336478	0.0128462	-0.23233	-0.246267	0.0419204	0.562652	0.825892	0.645996	0.206408	-0.216208	-0.257032	-0.158899	-0.185309	-0.115188	0.10407	0.326048	0.385729	0.26257	-0.0326504	-0.221212	-0.246709	-0.0840439	0.356289	0.583848	0.504559	0.199914	-0.170542	-0.159961	-0.0871424	-0.142223	-0.0221763	0.114745	0.210346	0.177282	0.0689741	-0.0719819	-0.13691	-0.133352	-0.0936866	0.139073	0.280766	0.226322	0.177614	-0.0568617
-0.129729	-0.0173575	0.13154	0.31003	0.432268	0.374377	0.233457	0.0616497	-0.10186	-0.157672	-0.126825	0.109934	0.492084	0.803257	0.661923	0.179509	-0.216831	-0.18227	-0.0894545	0.109082	0.359268	0.458929	0.36546	0.206014	-0.00160944	-0.103579	-0.101225	-0.101845	-0.0148696	0.220874	0.532621	0.595383	0.196785	-0.174303	-0.128987	-0.0643699	0.117375	0.293462	0.351051	0.287099	0.136687	-0.0251191	-0.0369182	0.074087	0.0927246	-0.00487304	-0.0805596	0.0773588	0.435899	0.209864
-0.0697021	0.176265	0.441559	0.489265	0.325209	0.0654657	0.00474787	0.0924664	0.0922887	0.0292463	-0.140372	-0.260699	-0.0528793	0.471597	0.865663	0.662616	0.0394803	-0.142093	0.097384	0.371511	0.482764	0.378259	0.156903	0.0813639	0.0625279	0.0543309	0.0902752	0.0153414	-0.236906	-0.244353	0.193799	0.721807	0.615912	-0.0154971	-0.119319	0.0778847	0.262219	0.368951	0.365568	0.255384	0.122533	0.0406904	0.0933648	0.274694	0.309043	-0.049935	-0.426596	-0.230551	0.444888	0.491917
0.159698	0.284236	0.500513	0.420273	0.111627	-0.206077	-0.170397	0.140808	0.291202	0.223049	0.00401032	-0.316946	-0.349137	-0.00695461	0.524299	0.869922	0.528673	0.0969568	0.253046	0.474972	0.396285	0.134975	-0.108916	-0.0632698	0.152178	0.263461	0.278249	0.184888	-0.200812	-0.423934	-0.172176	0.387174	0.740274	0.346878	0.0768914	0.21168	0.313273	0.293155	0.182974	0.0646337	0.0702747	0.185169	0.260475	0.33664	0.4067	0.0404115	-0.496647	-0.421206	0.11816	0.527815
0.690194	0.384869	0.262194	0.157351	-0.0498649	-0.223047	-0.144732	0.192955	0.384015	0.321584	0.145604	-0.111946	-0.256701	-0.199182	0.029065	0.44819	0.785813	0.614549	0.396919	0.278169	0.156829	-0.0429075	-0.198875	-0.0983977	0.216907	0.391303	0.336342	0.235621	-0.00952935	-0.254715	-0.216355	-0.0234456	0.335482	0.565361	0.48241	0.310337	0.22597	0.136766	0.00224137	-0.0725698	0.0173645	0.251585	0.393433	0.267328	0.262046	0.118108	-0.298578	-0.312318	-0.107126	0.193917
0.891652	0.655686	0.113822	-0.0800114	-0.11139	-0.100005	-0.000695229	0.274946	0.371853	0.256313	0.0585486	-0.0627685	-0.0410293	0.0208819	0.0441669	0.0680798	0.409507	0.74933	0.625844	0.13479	-0.0598474	-0.119621	-0.145959	-0.0173182	0.238466	0.374489	0.264172	0.0566682	-0.0493745	-0.0452352	0.0363178	0.0689062	0.0342786	0.214302	0.549671	0.517744	0.187993	-0.0370916	-0.11062	-0.0746189	0.0151441	0.187985	0.374573	0.29298	0.0613924	-0.0230372	-0.127644	-0.0773253	0.0651282	0.0109136
0.49867	0.893743	0.480808	-0.0167609	-0.212023	-0.212394	-0.0197578	0.307388	0.363275	0.229286	-0.0658668	-0.285023	-0.140004	0.189596	0.365513	0.286645	0.0950326	0.323702	0.729631	0.454353	0.0233457	-0.167374	-0.201592	-0.0398009	0.213107	0.336686	0.29524	-0.0167888	-0.324437	-0.219705	0.170601	0.399206	0.234066	-0.100743	0.166174	0.589695	0.436895	0.0581174	-0.111941	-0.0906311	0.0204277	0.146765	0.289444	0.448987	0.221016	-0.250278	-0.348725	-0.0398788	0.312958	0.173329
0.133673	0.505291	0.951895	0.677698	0.173124	-0.281241	-0.297351	0.04189	0.244343	0.256672	0.0717372	-0.308575	-0.301683	0.11207	0.547928	0.606666	0.325549	0.105733	0.424839	0.843617	0.638932	0.211018	-0.154749	-0.188374	0.0269029	0.201366	0.332153	0.245124	-0.276416	-0.453742	-0.0116526	0.474914	0.525737	0.221913	0.0588385	0.312029	0.668356	0.570027	0.245618	0.00612843	-0.00627935	0.0820184	0.142143	0.349935	0.542535	0.0032022	-0.607898	-0.302981	0.310854	0.362788
0.0912547	0.11208	0.670215	0.960209	0.691267	0.0970582	-0.228328	-0.140533	0.100691	0.232709	0.25556	-0.0214304	-0.151483	0.147688	0.492727	0.594917	0.45972	0.191439	0.170137	0.611157	0.863513	0.632804	0.192935	-0.0772339	-0.054078	0.0852162	0.250046	0.419802	0.0762179	-0.320394	-0.0723583	0.366502	0.587767	0.512314	0.249889	0.120638	0.458244	0.678213	0.53547	0.246936	0.0698301	0.0599533	0.065735	0.160305	0.51965	0.39574	-0.43555	-0.39308	0.190272	0.489996
0.00964928	-0.145667	0.159907	0.648445	0.949922	0.657261	0.163881	-0.12004	-0.0280352	0.140493	0.350567	0.362065	0.292291	0.295037	0.255021	0.240141	0.279964	0.126301	-0.0534839	0.172525	0.589424	0.825102	0.630304	0.271175	0.0166171	-0.0141594	0.115593	0.416615	0.436962	0.116697	0.0679253	0.172606	0.319739	0.427286	0.23303	-0.0240424	0.10084	0.422577	0.604892	0.482385	0.233227	0.0801952	0.00408041	0.00661957	0.30201	0.557359	0.00342131	-0.226804	0.0489172	0.404654
-0.0847136	-0.257686	-0.348668	0.00248873	0.599971	0.950551	0.703159	0.111435	-0.158502	-0.0790336	0.225217	0.581277	0.634705	0.330671	-0.0879005	-0.252163	-0.129704	-0.0334527	-0.20478	-0.267139	0.022518	0.530565	0.84052	0.646276	0.154749	-0.128506	-0.12344	0.14403	0.519299	0.537835	0.220981	-0.0865246	-0.158948	0.0405867	0.0396985	-0.165281	-0.208534	-0.000708103	0.362696	0.540101	0.380887	0.0950357	-0.0839618	-0.152466	-0.0597144	0.329554	0.379591	0.100612	-0.0612487	0.0105095
-0.080579	-0.0839607	-0.351393	-0.308077	0.103889	0.648737	0.939644	0.565911	-0.0860199	-0.286147	-0.11918	0.368684	0.594898	0.395566	-0.0185489	-0.336012	-0.341671	-0.146026	-0.107031	-0.277729	-0.215738	0.140834	0.608028	0.808432	0.464299	-0.0590636	-0.301747	-0.238762	0.232021	0.556568	0.379142	0.0154639	-0.313717	-0.311111	-0.0967038	-0.0978998	-0.197787	-0.145294	0.112888	0.456805	0.495013	0.23299	-0.0117944	-0.140195	-0.252473	-0.0409459	0.35573	0.296457	0.0806532	-0.21703
0.162932	0.267517	0.0584222	-0.167436	-0.179005	0.0531645	0.511753	0.920869	0.473808	-0.0241073	-0.251632	-0.108671	0.18277	0.305107	0.252735	0.0867453	-0.0542637	0.0107006	0.160104	0.0413997	-0.0979275	-0.0961711	0.0987157	0.496152	0.748187	0.378479	-0.0401565	-0.281198	-0.126942	0.176927	0.285588	0.247074	0.0388467	-0.180424	-0.0255463	0.124113	0.0236175	-0.0585472	0.0145378	0.20417	0.407114	0.4366	0.27886	0.150325	-0.0615531	-0.177573	0.0267764	0.124958	0.208531	0.0238011
0.365824	0.370223	0.240603	0.0531939	-0.114942	-0.218913	-0.0800632	0.534775	0.929015	0.634219	0.0974481	-0.233889	-0.153943	0.0194801	0.164676	0.305297	0.343397	0.282834	0.288241	0.202255	0.061428	-0.101143	-0.184602	-0.0155752	0.445314	0.747927	0.525046	0.116848	-0.156557	-0.127074	-0.00035131	0.133711	0.280184	0.233775	0.189975	0.22818	0.148622	0.0419012	-0.0279361	-0.0552629	0.0702741	0.32403	0.430454	0.391545	0.243075	-0.0284011	-0.159814	-0.116138	0.0515543	0.213894
0.376177	0.302899	0.214265	0.141297	0.0151006	-0.160064	-0.247566	0.0934591	0.707484	0.926254	0.542271	-0.0335273	-0.229665	-0.169106	-0.0121319	0.242281	0.430026	0.382438	0.309695	0.208355	0.10763	-0.032593	-0.190502	-0.192567	0.104678	0.573025	0.753519	0.495775	0.0456495	-0.193438	-0.174097	-0.0356659	0.257443	0.392172	0.297319	0.251462	0.179208	0.0626974	-0.0604488	-0.125712	-0.0948422	0.0931082	0.277925	0.406993	0.416568	0.167059	-0.179247	-0.216489	-0.0945258	0.208283
0.222073	0.112595	0.0600755	0.104939	0.16255	0.0960007	-0.0752277	-0.0665177	0.178021	0.558884	0.92835	0.589504	0.0627539	-0.202496	-0.223803	-0.00987583	0.297295	0.308782	0.203978	0.105666	0.0986453	0.0702492	-0.0155778	-0.0789473	-0.0281905	0.124687	0.391906	0.725132	0.566621	0.0589131	-0.210706	-0.240625	0.0575625	0.356966	0.307252	0.18871	0.119784	0.0454608	-0.0136949	-0.0752473	-0.111074	-0.0452452	0.00414801	0.0813926	0.358515	0.477421	0.0445447	-0.19932	-0.246288	0.101602
-0.0458969	-0.176971	-0.23307	-0.0633589	0.255294	0.467509	0.326992	-0.0185505	-0.237182	-0.0896858	0.508265	0.948596	0.68914	0.159498	-0.250507	-0.35126	-0.0645146	0.0347358	-0.0845427	-0.145199	-0.0105842	0.200177	0.302821	0.214537	-0.0202295	-0.228371	-0.203565	0.263278	0.795494	0.597012	0.143092	-0.2439	-0.265461	0.0689274	0.126514	-0.025857	-0.0627626	-0.0104507	0.0637317	0.082819	-0.000225961	-0.0944918	-0.179928	-0.279201	-0.0767936	0.465245	0.437078	0.103149	-0.195836	-0.111044
-0.126054	-0.201161	-0.233747	-0.0484524	0.339221	0.589836	0.487695	0.0981574	-0.237783	-0.296062	0.00387502	0.616631	0.953883	0.679388	0.124301	-0.326872	-0.272842	-0.120077	-0.209633	-0.206228	0.0262136	0.333381	0.474516	0.366936	0.0340365	-0.25314	-0.341047	-0.129415	0.424534	0.76622	0.594274	0.142885	-0.269948	-0.163794	-0.0500944	-0.166289	-0.134152	0.0347118	0.215547	0.267387	0.124131	-0.0796892	-0.170898	-0.216238	-0.21269	0.127116	0.439082	0.354805	0.162954	-0.142675
-0.101801	0.00633001	0.105326	0.271915	0.417145	0.402273	0.313071	0.15639	-0.0691057	-0.204024	-0.221933	0.102515	0.612845	0.944092	0.70722	0.11014	-0.277841	-0.17556	-0.102488	0.0594971	0.290479	0.432564	0.401157	0.277329	0.0643734	-0.101373	-0.162401	-0.20141	-0.040626	0.364573	0.725539	0.672732	0.0934446	-0.249983	-0.133258	-0.108226	0.0419858	0.248491	0.374459	0.348709	0.181908	-0.0138143	-0.0459859	0.0493791	0.00480151	-0.0945342	-0.0124409	0.246915	0.559066	0.111296
-0.0683674	0.20576	0.477104	0.530153	0.333812	0.0286974	-0.0207456	0.111933	0.10484	-0.0133118	-0.214856	-0.306448	-0.0109918	0.566711	0.962017	0.662448	-0.0467439	-0.183398	0.101944	0.407413	0.499281	0.352008	0.130306	0.0534092	0.0637931	0.077509	0.106434	-0.0290439	-0.3093	-0.240098	0.286436	0.843627	0.593168	-0.116475	-0.146535	0.0726045	0.284892	0.398531	0.357401	0.238683	0.133049	0.0601196	0.101155	0.288103	0.30767	-0.101479	-0.462344	-0.199843	0.572722	0.486804
0.119369	0.302646	0.574274	0.515601	0.191947	-0.190269	-0.224661	0.0844938	0.29687	0.268202	0.0313423	-0.358151	-0.396622	0.00442982	0.58356	0.961217	0.538936	0.0711446	0.2675	0.53896	0.480401	0.192417	-0.0997083	-0.114456	0.105473	0.279137	0.347317	0.25288	-0.20573	-0.492329	-0.224298	0.425512	0.867974	0.387039	0.0401975	0.216703	0.394062	0.372811	0.210901	0.0525169	0.0424913	0.162276	0.252108	0.374503	0.481009	0.114346	-0.536671	-0.497798	0.119924	0.671987
0.670304	0.369907	0.357166	0.292418	0.0922112	-0.183227	-0.215963	0.115714	0.407395	0.430264	0.275703	-0.0751078	-0.285427	-0.256625	-0.00324005	0.532373	0.924349	0.649644	0.394157	0.334164	0.257275	0.0490048	-0.173114	-0.141244	0.169947	0.403421	0.421997	0.364596	0.0634351	-0.296058	-0.315113	-0.0970686	0.442125	0.744098	0.546546	0.323898	0.278056	0.199655	0.0380147	-0.0727008	-0.0251844	0.214413	0.360699	0.289697	0.353071	0.261516	-0.281921	-0.388569	-0.18285	0.312329
[truncated: 78 more columns]

## Sheet: Fig6a_Config2_Simulations
Correlation map - 2 Seeds - Configuration #2 - Simulations
1	0.944647	0.841137	0.616357	0.282383	0.0840962	0.0434813	0.0955876	0.214916	0.41966	0.689334	0.848778	0.935162	0.949443	0.940118	0.883311	0.710806	0.393295	0.104214	0.0237532	0.0701802	0.187041	0.346332	0.543005	0.719839	0.813117	0.829541	0.795366	0.72601	0.502842	0.343193	0.154117	0.0107842	0.0213105	0.0896889	0.242979	0.375301	0.482216	0.528285	0.625089	0.554132	0.3773	0.312252	0.0439225	0.073416	-0.00622873	-0.0633948	0.0211656	0.0451144	0.192324
0.944647	1	0.908168	0.708712	0.369405	0.147759	0.104187	0.162561	0.298089	0.499779	0.747928	0.868907	0.915098	0.921407	0.925301	0.908683	0.768583	0.461111	0.174002	0.0909327	0.141336	0.260666	0.419165	0.594137	0.737492	0.808455	0.802773	0.764915	0.724679	0.529571	0.362647	0.180517	0.0524384	0.0725251	0.156777	0.298648	0.422455	0.514972	0.505261	0.580062	0.538552	0.371022	0.32808	0.0675959	0.0796912	-0.00959236	-0.0441088	0.0348305	0.104076	0.22198
0.841137	0.908168	1	0.861909	0.587973	0.359769	0.304625	0.362006	0.499867	0.678858	0.843049	0.875539	0.848961	0.816601	0.823048	0.847458	0.820394	0.628667	0.371247	0.270014	0.332932	0.458803	0.603383	0.717146	0.771516	0.762136	0.693319	0.644012	0.652754	0.517475	0.389806	0.237921	0.144854	0.198884	0.321102	0.456336	0.554349	0.590777	0.467441	0.496251	0.467564	0.297066	0.306298	0.0841469	0.0992433	0.00320828	-0.0321637	0.0676253	0.211746	0.325485
0.616357	0.708712	0.861909	1	0.845525	0.668956	0.597259	0.642462	0.758172	0.839987	0.85446	0.752144	0.648914	0.595592	0.595771	0.6633	0.766132	0.777767	0.646242	0.541171	0.602708	0.700493	0.766801	0.771264	0.698358	0.610711	0.496279	0.451673	0.49809	0.442672	0.378258	0.309802	0.273033	0.352964	0.517441	0.604075	0.627024	0.586458	0.351246	0.34191	0.350548	0.187111	0.235356	0.0894134	0.105297	0.0171116	-0.0174289	0.0758369	0.309363	0.406038
0.282383	0.369405	0.587973	0.845525	1	0.917737	0.869154	0.881542	0.906838	0.852965	0.692248	0.470639	0.329006	0.261544	0.263955	0.336852	0.542385	0.780657	0.857778	0.816041	0.83461	0.842193	0.796407	0.683956	0.484699	0.323813	0.194768	0.1619	0.240654	0.261615	0.278672	0.341493	0.41646	0.534536	0.663937	0.64546	0.592002	0.48526	0.185597	0.0971635	0.150332	0.0291806	0.119736	0.105766	0.118635	0.064933	0.0328286	0.113255	0.355123	0.430791
0.0840962	0.147759	0.359769	0.668956	0.917737	1	0.965301	0.955965	0.908935	0.766812	0.523753	0.265608	0.127627	0.0715691	0.0666734	0.115337	0.308796	0.634742	0.87545	0.918355	0.916706	0.848224	0.730191	0.564548	0.328279	0.150197	0.021195	-0.00401129	0.0765663	0.117883	0.144657	0.292244	0.450361	0.590696	0.692308	0.606092	0.525316	0.386687	0.0714328	-0.030375	0.0268979	-0.0634346	0.0258282	0.0858404	0.0961874	0.103488	0.0411602	0.0999443	0.3464	0.408176
0.0434813	0.104187	0.304625	0.597259	0.869154	0.965301	1	0.974163	0.900978	0.735959	0.478571	0.216075	0.0826014	0.0334359	0.0336555	0.0667661	0.23814	0.56526	0.835742	0.916695	0.928356	0.848564	0.71517	0.53592	0.296186	0.111849	-0.00945893	-0.0318381	0.0510938	0.0866298	0.0924763	0.250541	0.449218	0.604256	0.699126	0.59262	0.504376	0.36001	0.0631238	-0.0494673	-0.00364311	-0.0813058	0.0117236	0.0735385	0.0858475	0.090205	0.0391284	0.0967832	0.362114	0.401294
0.0955876	0.162561	0.362006	0.642462	0.881542	0.955965	0.974163	1	0.94419	0.80726	0.55426	0.284934	0.139402	0.0849305	0.0840608	0.11615	0.27791	0.5694	0.805041	0.885742	0.928884	0.890361	0.786146	0.607466	0.354142	0.16064	0.0262938	-0.000720748	0.0816204	0.109601	0.108215	0.223729	0.406847	0.592224	0.728033	0.644229	0.557776	0.409978	0.0846559	-0.0349098	0.0151096	-0.0799888	0.0231754	0.0677393	0.067811	0.0677489	0.0230136	0.106499	0.393561	0.428925
0.214916	0.298089	0.499867	0.758172	0.906838	0.908935	0.900978	0.94419	1	0.921987	0.710196	0.446524	0.267083	0.194991	0.191722	0.229169	0.382235	0.620484	0.763473	0.802651	0.884565	0.924118	0.892282	0.755777	0.499525	0.281386	0.120164	0.0743991	0.150274	0.157069	0.13944	0.206664	0.321209	0.510054	0.739945	0.739361	0.6683	0.530659	0.165681	0.0303106	0.0862972	-0.0576508	0.0404207	0.0660628	0.0415942	0.0128801	-0.0276505	0.0658941	0.425361	0.508521
0.41966	0.499779	0.678858	0.839987	0.852965	0.766812	0.735959	0.80726	0.921987	1	0.886239	0.674682	0.487863	0.388854	0.376396	0.403565	0.514659	0.641132	0.652843	0.62974	0.73195	0.858699	0.930391	0.895351	0.707968	0.493113	0.300094	0.218377	0.276698	0.234922	0.199211	0.213012	0.226739	0.353723	0.632704	0.774341	0.766874	0.674167	0.317173	0.175747	0.181236	-0.0045451	0.0982216	0.0569852	0.0260703	0.00484035	-0.0856099	-0.0192955	0.359126	0.568331
0.689334	0.747928	0.843049	0.85446	0.692248	0.523753	0.478571	0.55426	0.710196	0.886239	1	0.907327	0.771248	0.669629	0.630012	0.615369	0.62663	0.589956	0.468806	0.40205	0.477182	0.642635	0.806594	0.909319	0.886386	0.764864	0.580405	0.460743	0.446975	0.31772	0.23963	0.187329	0.141723	0.197015	0.410367	0.629914	0.7402	0.749111	0.513872	0.432775	0.341263	0.110044	0.158887	0.0337354	0.0248076	-0.0147571	-0.0977358	-0.045857	0.233592	0.48074
0.848778	0.868907	0.875539	0.752144	0.470639	0.265608	0.216075	0.284934	0.446524	0.674682	0.907327	1	0.927162	0.841728	0.786349	0.725219	0.639984	0.468875	0.259678	0.177676	0.227762	0.376645	0.578866	0.780166	0.896824	0.901219	0.788722	0.637889	0.552664	0.360619	0.23337	0.136751	0.0587404	0.0644828	0.196549	0.410557	0.581672	0.710626	0.616701	0.601278	0.478195	0.23846	0.207764	0.0141649	0.0115171	-0.0277213	-0.0845802	-0.0598266	0.0891078	0.342866
0.935162	0.915098	0.848961	0.648914	0.329006	0.127627	0.0826014	0.139402	0.267083	0.487863	0.771248	0.927162	1	0.954769	0.899432	0.806943	0.65753	0.385756	0.144452	0.0658491	0.0979412	0.211399	0.386243	0.616359	0.813341	0.902201	0.899054	0.808127	0.679878	0.424828	0.265938	0.109435	0.0200894	0.0220888	0.0824088	0.251161	0.415042	0.572388	0.632212	0.685603	0.567677	0.385407	0.293974	0.0212245	0.0364597	-0.0355104	-0.0619516	-0.0135893	0.000817309	0.217148
0.949443	0.921407	0.816601	0.595592	0.261544	0.0715691	0.0334359	0.0849305	0.194991	0.388854	0.669629	0.841728	0.954769	1	0.959817	0.85916	0.675374	0.34733	0.0813367	0.0123652	0.0529269	0.154548	0.304063	0.502619	0.712375	0.851796	0.899519	0.87594	0.773321	0.496805	0.305445	0.100863	-0.0173221	0.00963452	0.0531643	0.180626	0.331659	0.467205	0.555979	0.699836	0.63779	0.456528	0.359329	0.0497948	0.0656253	-0.0339663	-0.0565408	0.0330142	-0.00130474	0.122586
0.940118	0.925301	0.823048	0.595771	0.263955	0.0666734	0.0336555	0.0840608	0.191722	0.376396	0.630012	0.786349	0.899432	0.959817	1	0.927068	0.734413	0.377467	0.0861811	0.0173944	0.0725609	0.174331	0.308281	0.477543	0.64901	0.779894	0.84787	0.867926	0.847101	0.609195	0.385504	0.137038	4.10337e-05	0.0464733	0.097322	0.20469	0.322578	0.428374	0.479305	0.63169	0.662903	0.477949	0.406172	0.101822	0.112721	-0.00645442	-0.0478579	0.0689904	0.050619	0.134142
0.883311	0.908683	0.847458	0.6633	0.336852	0.115337	0.0667661	0.11615	0.229169	0.403565	0.615369	0.725219	0.806943	0.85916	0.927068	1	0.862778	0.515508	0.167617	0.0611125	0.120206	0.224466	0.342134	0.473722	0.597322	0.684704	0.733368	0.77833	0.829015	0.734851	0.552217	0.258969	0.0687099	0.111387	0.164542	0.246895	0.33338	0.405214	0.420189	0.532032	0.571221	0.459779	0.437161	0.169594	0.183795	0.0351863	-0.00923354	0.109316	0.122662	0.159802
0.710806	0.768583	0.820394	0.766132	0.542385	0.308796	0.23814	0.27791	0.382235	0.514659	0.62663	0.639984	0.65753	0.675374	0.734413	0.862778	1	0.787917	0.40985	0.250397	0.305935	0.385898	0.457377	0.508237	0.541216	0.567324	0.553861	0.594291	0.707287	0.764116	0.728012	0.464533	0.224368	0.299829	0.346919	0.359282	0.382156	0.400688	0.343167	0.423506	0.458208	0.350837	0.402596	0.240576	0.282753	0.0819001	0.0554614	0.190228	0.207189	0.245172
0.393295	0.461111	0.628667	0.777767	0.780657	0.634742	0.56526	0.5694	0.620484	0.641132	0.589956	0.468875	0.385756	0.34733	0.377467	0.515508	0.787917	1	0.797347	0.604916	0.598726	0.606211	0.588422	0.533163	0.434172	0.36023	0.26115	0.255369	0.37583	0.513419	0.597983	0.658292	0.534043	0.52738	0.548291	0.492355	0.444774	0.39868	0.208673	0.199977	0.23178	0.114962	0.206653	0.194083	0.246571	0.16434	0.145347	0.171794	0.289493	0.373756
0.104214	0.174002	0.371247	0.646242	0.857778	0.87545	0.835742	0.805041	0.763473	0.652843	0.468806	0.259678	0.144452	0.0813367	0.0861811	0.167617	0.40985	0.797347	1	0.911608	0.820643	0.718054	0.605691	0.480957	0.308844	0.155928	0.0348659	0.00959762	0.0908243	0.187966	0.275474	0.547121	0.713805	0.690403	0.628232	0.52577	0.457892	0.336441	0.0901672	-0.00151026	0.00533617	-0.0453914	0.0471615	0.114654	0.178046	0.189565	0.18661	0.150315	0.282281	0.412857
0.0237532	0.0909327	0.270014	0.541171	0.816041	0.918355	0.916695	0.885742	0.802651	0.62974	0.40205	0.177676	0.0658491	0.0123652	0.0173944	0.0611125	0.250397	0.604916	0.911608	1	0.928562	0.774042	0.610282	0.443106	0.23811	0.081355	-0.0240497	-0.0506222	0.0202325	0.0844388	0.122052	0.351048	0.635233	0.774115	0.730836	0.529811	0.436607	0.298308	0.035627	-0.0632823	-0.0330337	-0.0824286	-0.00691215	0.0804262	0.118187	0.151834	0.162934	0.194239	0.348418	0.38054
0.0701802	0.141336	0.332932	0.602708	0.83461	0.916706	0.928356	0.928884	0.884565	0.73195	0.477182	0.227762	0.0979412	0.0529269	0.0725609	0.120206	0.305935	0.598726	0.820643	0.928562	1	0.920888	0.757211	0.544823	0.281739	0.101346	-0.00696621	-0.0191079	0.0765437	0.13681	0.142114	0.270395	0.485972	0.731836	0.874403	0.69353	0.535097	0.347136	0.0238551	-0.0692419	0.0239411	-0.0794213	0.0181977	0.0983326	0.091185	0.0858537	0.100946	0.201586	0.477981	0.446059
0.187041	0.260666	0.458803	0.700493	0.842193	0.848224	0.848564	0.890361	0.924118	0.858699	0.642635	0.376645	0.211399	0.154548	0.174331	0.224466	0.385898	0.606211	0.718054	0.774042	0.920888	1	0.921775	0.718867	0.432204	0.207172	0.0604264	0.0490184	0.155283	0.177534	0.165303	0.219297	0.32755	0.565682	0.864721	0.862068	0.717827	0.467875	0.0717376	-0.0231909	0.0767018	-0.0743129	0.063141	0.0855389	0.0452666	0.0273976	-0.00426831	0.138251	0.54635	0.542723
0.346332	0.419165	0.603383	0.766801	0.796407	0.730191	0.71517	0.786146	0.892282	0.930391	0.806594	0.578866	0.386243	0.304063	0.308281	0.342134	0.457377	0.588422	0.605691	0.610282	0.757211	0.921775	1	0.89473	0.636212	0.39999	0.196893	0.135532	0.224885	0.204671	0.18007	0.198693	0.203128	0.372424	0.732861	0.88818	0.864236	0.68032	0.209846	0.077828	0.126961	-0.0741598	0.0711117	0.0644694	0.0247464	0.00367201	-0.109016	0.00257881	0.521538	0.630459
0.543005	0.594137	0.717146	0.771264	0.683956	0.564548	0.53592	0.607466	0.755777	0.895351	0.909319	0.780166	0.616359	0.502619	0.477543	0.473722	0.508237	0.533163	0.480957	0.443106	0.544823	0.718867	0.89473	1	0.869738	0.651563	0.440269	0.299774	0.322837	0.243167	0.189423	0.185488	0.13418	0.186116	0.500732	0.788522	0.867348	0.866203	0.515118	0.286606	0.218058	0.000382596	0.0940158	0.03769	-0.00294762	-0.0219197	-0.156435	-0.141911	0.288926	0.68955
0.719839	0.737492	0.771516	0.698358	0.484699	0.328279	0.296186	0.354142	0.499525	0.707968	0.886386	0.896824	0.813341	0.712375	0.64901	0.597322	0.541216	0.434172	0.308844	0.23811	0.281739	0.432204	0.636212	0.869738	1	0.895306	0.70603	0.51796	0.438206	0.296866	0.217092	0.158194	0.0799227	0.0622999	0.198341	0.509114	0.730524	0.846235	0.773546	0.628538	0.381608	0.134736	0.1428	0.00299678	-0.0157943	-0.0360233	-0.123353	-0.138593	0.0210347	0.479207
0.813117	0.808455	0.762136	0.610711	0.323813	0.150197	0.111849	0.16064	0.281386	0.493113	0.764864	0.901219	0.902201	0.851796	0.779894	0.684704	0.567324	0.36023	0.155928	0.081355	0.101346	0.207172	0.39999	0.651563	0.895306	1	0.888389	0.700387	0.567342	0.373413	0.246327	0.114661	0.0124732	0.00233582	0.0327456	0.226322	0.49511	0.726663	0.762313	0.814092	0.586394	0.287152	0.214514	0.00878726	0.00522569	-0.0415699	-0.0759577	-0.0632565	-0.0674225	0.220235
0.829541	0.802773	0.693319	0.496279	0.194768	0.021195	-0.00945893	0.0262938	0.120164	0.300094	0.580405	0.788722	0.899054	0.899519	0.84787	0.733368	0.553861	0.26115	0.0348659	-0.0240497	-0.00696621	0.0604264	0.196893	0.440269	0.70603	0.888389	1	0.888691	0.699359	0.427923	0.239565	0.0414924	-0.0414616	-0.0188526	-0.0365495	0.05704	0.238434	0.505221	0.721568	0.799684	0.714027	0.560873	0.337734	0.0207397	0.027501	-0.0632	-0.0436993	0.0185468	-0.114596	0.0743208
0.795366	0.764915	0.644012	0.451673	0.1619	-0.00401129	-0.0318381	-0.000720748	0.0743991	0.218377	0.460743	0.637889	0.808127	0.87594	0.867926	0.77833	0.594291	0.255369	0.00959762	-0.0506222	-0.0191079	0.0490184	0.135532	0.299774	0.51796	0.700387	0.888691	1	0.86064	0.52495	0.292689	0.0503919	-0.0397706	0.00449567	-0.00846146	0.0391328	0.128691	0.268354	0.522046	0.735158	0.729924	0.731637	0.529225	0.0864506	0.0768483	-0.0406628	-0.0110981	0.103851	-0.0485205	0.00569979
0.72601	0.724679	0.652754	0.49809	0.240654	0.0765663	0.0510938	0.0816204	0.150274	0.276698	0.446975	0.552664	0.679878	0.773321	0.847101	0.829015	0.707287	0.37583	0.0908243	0.0202325	0.0765437	0.155283	0.224885	0.322837	0.438206	0.567342	0.699359	0.86064	1	0.762117	0.45502	0.138045	-0.000140629	0.0723801	0.103416	0.142953	0.190617	0.260172	0.350993	0.554647	0.717177	0.637866	0.670281	0.282412	0.195413	0.0177575	-0.015288	0.128472	0.0422334	0.0684601
0.502842	0.529571	0.517475	0.442672	0.261615	0.117883	0.0866298	0.109601	0.157069	0.234922	0.31772	0.360619	0.424828	0.496805	0.609195	0.734851	0.764116	0.513419	0.187966	0.0844388	0.13681	0.177534	0.204671	0.243167	0.296866	0.373413	0.427923	0.52495	0.762117	1	0.809174	0.32682	0.0731646	0.188558	0.186747	0.142367	0.167495	0.229308	0.240398	0.344149	0.475971	0.444993	0.544772	0.523071	0.431525	0.112455	0.0723996	0.183868	0.091392	0.0915832
0.343193	0.362647	0.389806	0.378258	0.278672	0.144657	0.0924763	0.108215	0.13944	0.199211	0.23963	0.23337	0.265938	0.305445	0.385504	0.552217	0.728012	0.597983	0.275474	0.122052	0.142114	0.165303	0.18007	0.189423	0.217092	0.246327	0.239565	0.292689	0.45502	0.809174	1	0.604837	0.157794	0.220543	0.194161	0.147962	0.162184	0.17939	0.172467	0.242888	0.276082	0.215338	0.322741	0.385967	0.558981	0.297545	0.122928	0.211895	0.108158	0.105123
0.154117	0.180517	0.237921	0.309802	0.341493	0.292244	0.250541	0.223729	0.206664	0.213012	0.187329	0.136751	0.109435	0.100863	0.137038	0.258969	0.464533	0.658292	0.547121	0.351048	0.270395	0.219297	0.198693	0.185488	0.158194	0.114661	0.0414924	0.0503919	0.138045	0.32682	0.604837	1	0.649732	0.3116	0.212058	0.211949	0.206331	0.165166	0.0667946	0.0830378	0.0416767	-0.0266467	0.10046	0.197827	0.360809	0.547359	0.35679	0.0712889	0.102746	0.225365
0.0107842	0.0524384	0.144854	0.273033	0.41646	0.450361	0.449218	0.406847	0.321209	0.226739	0.141723	0.0587404	0.0200894	-0.0173221	4.10337e-05	0.0687099	0.224368	0.534043	0.713805	0.635233	0.485972	0.32755	0.203128	0.13418	0.0799227	0.0124732	-0.0414616	-0.0397706	-0.000140629	0.0731646	0.157794	0.649732	1	0.714705	0.347091	0.197532	0.156844	0.0958545	0.0195344	-0.0255878	-0.0855385	-0.0580576	0.000404062	0.0628697	0.143204	0.307822	0.638074	0.350523	0.0986184	0.238765
0.0213105	0.0725251	0.198884	0.352964	0.534536	0.590696	0.604256	0.592224	0.510054	0.353723	0.197015	0.0644828	0.0220888	0.00963452	0.0464733	0.111387	0.299829	0.52738	0.690403	0.774115	0.731836	0.565682	0.372424	0.186116	0.0622999	0.00233582	-0.0188526	0.00449567	0.0723801	0.188558	0.220543	0.3116	0.714705	1	0.724	0.306359	0.188583	0.0891004	-0.00999071	-0.0212271	0.0209399	-0.00175966	0.0362744	0.0896782	0.138074	0.12091	0.432745	0.633527	0.384502	0.184776
0.0896889	0.156777	0.321102	0.517441	0.663937	0.692308	0.699126	0.728033	0.739945	0.632704	0.410367	0.196549	0.0824088	0.0531643	0.097322	0.164542	0.346919	0.548291	0.628232	0.730836	0.874403	0.864721	0.732861	0.500732	0.198341	0.0327456	-0.0365495	-0.00846146	0.103416	0.186747	0.194161	0.212058	0.347091	0.724	1	0.742218	0.478912	0.26605	-0.0690358	-0.12545	0.0330307	-0.0611254	0.0479987	0.108813	0.0819949	0.0447049	0.0567997	0.294736	0.699713	0.481361
0.242979	0.298648	0.456336	0.604075	0.64546	0.606092	0.59262	0.644229	0.739361	0.774341	0.629914	0.410557	0.251161	0.180626	0.20469	0.246895	0.359282	0.492355	0.52577	0.529811	0.69353	0.862068	0.88818	0.788522	0.509114	0.226322	0.05704	0.0391328	0.142953	0.142367	0.147962	0.211949	0.197532	0.306359	0.742218	1	0.837983	0.529523	0.0981905	-0.0593779	0.0344032	-0.113865	0.0328766	0.0377617	-0.00477341	0.00439967	-0.124237	-0.0598202	0.488408	0.783659
0.375301	0.422455	0.554349	0.627024	0.592002	0.525316	0.504376	0.557776	0.6683	0.766874	0.7402	0.581672	0.415042	0.331659	0.322578	0.33338	0.382156	0.444774	0.457892	0.436607	0.535097	0.717827	0.864236	0.867348	0.730524	0.49511	0.238434	0.128691	0.190617	0.167495	0.162184	0.206331	0.156844	0.188583	0.478912	0.837983	1	0.780472	0.305041	0.163309	0.124796	-0.114499	0.00545881	0.00231614	-0.0194103	-0.00976213	-0.137734	-0.139787	0.326343	0.658396
0.482216	0.514972	0.590777	0.586458	0.48526	0.386687	0.36001	0.409978	0.530659	0.674167	0.749111	0.710626	0.572388	0.467205	0.428374	0.405214	0.400688	0.39868	0.336441	0.298308	0.347136	0.467875	0.68032	0.866203	0.846235	0.726663	0.505221	0.268354	0.260172	0.229308	0.17939	0.165166	0.0958545	0.0891004	0.26605	0.529523	0.780472	1	0.649005	0.376161	0.245253	-0.0148566	0.0460147	0.0289406	-0.0303635	-0.0275511	-0.126775	-0.19288	0.101527	0.572742
0.528285	0.505261	0.467441	0.351246	0.185597	0.0714328	0.0631238	0.0846559	0.165681	0.317173	0.513872	0.616701	0.632212	0.555979	0.479305	0.420189	0.343167	0.208673	0.0901672	0.035627	0.0238551	0.0717376	0.209846	0.515118	0.773546	0.762313	0.721568	0.522046	0.350993	0.240398	0.172467	0.0667946	0.0195344	-0.00999071	-0.0690358	0.0981905	0.305041	0.649005	1	0.721625	0.334126	0.268972	0.163173	-0.00082513	-0.0297322	-0.054876	-0.0453623	-0.0987119	-0.288251	0.230519
0.625089	0.580062	0.496251	0.34191	0.0971635	-0.030375	-0.0494673	-0.0349098	0.0303106	0.175747	0.432775	0.601278	0.685603	0.699836	0.63169	0.532032	0.423506	0.199977	-0.00151026	-0.0632823	-0.0692419	-0.0231909	0.077828	0.286606	0.628538	0.814092	0.799684	0.735158	0.554647	0.344149	0.242888	0.0830378	-0.0255878	-0.0212271	-0.12545	-0.0593779	0.163309	0.376161	0.721625	1	0.646182	0.424257	0.276955	0.0127076	0.00340498	-0.039956	0.00599649	0.0519221	-0.207906	-0.0743734
0.554132	0.538552	0.467564	0.350548	0.150332	0.0268979	-0.00364311	0.0151096	0.0862972	0.181236	0.341263	0.478195	0.567677	0.63779	0.662903	0.571221	0.458208	0.23178	0.00533617	-0.0330337	0.0239411	0.0767018	0.126961	0.218058	0.381608	0.586394	0.714027	0.729924	0.717177	0.475971	0.276082	0.0416767	-0.0855385	0.0209399	0.0330307	0.0344032	0.124796	0.245253	0.334126	0.646182	1	0.608141	0.377718	0.0457704	0.0139671	-0.0809599	-0.0184629	0.1256	-0.0341439	-0.0406099
0.3773	0.371022	0.297066	0.187111	0.0291806	-0.0634346	-0.0813058	-0.0799888	-0.0576508	-0.0045451	0.110044	0.23846	0.385407	0.456528	0.477949	0.459779	0.350837	0.114962	-0.0453914	-0.0824286	-0.0794213	-0.0743129	-0.0741598	0.000382596	0.134736	0.287152	0.560873	0.731637	0.637866	0.444993	0.215338	-0.0266467	-0.0580576	-0.00175966	-0.0611254	-0.113865	-0.114499	-0.0148566	0.268972	0.424257	0.608141	1	0.627068	0.0954288	0.00958086	-0.0770639	0.0475274	0.120658	-0.0789956	-0.106317
0.312252	0.32808	0.306298	0.235356	0.119736	0.0258282	0.0117236	0.0231754	0.0404207	0.0982216	0.158887	0.207764	0.293974	0.359329	0.406172	0.437161	0.402596	0.206653	0.0471615	-0.00691215	0.0181977	0.063141	0.0711117	0.0940158	0.1428	0.214514	0.337734	0.529225	0.670281	0.544772	0.322741	0.10046	0.000404062	0.0362744	0.0479987	0.0328766	0.00545881	0.0460147	0.163173	0.276955	0.377718	0.627068	1	0.476719	0.150948	0.00841303	0.00825599	0.0835565	0.0433394	-0.0105707
0.0439225	0.0675959	0.0841469	0.0894134	0.105766	0.0858404	0.0735385	0.0677393	0.0660628	0.0569852	0.0337354	0.0141649	0.0212245	0.0497948	0.101822	0.169594	0.240576	0.194083	0.114654	0.0804262	0.0983326	0.0855389	0.0644694	0.03769	0.00299678	0.00878726	0.0207397	0.0864506	0.282412	0.523071	0.385967	0.197827	0.0628697	0.0896782	0.108813	0.0377617	0.00231614	0.0289406	-0.00082513	0.0127076	0.0457704	0.0954288	0.476719	1	0.562549	0.103645	0.0599568	0.0547408	0.0688521	0.0159142
0.073416	0.0796912	0.0992433	0.105297	0.118635	0.0961874	0.0858475	0.067811	0.0415942	0.0260703	0.0248076	0.0115171	0.0364597	0.0656253	0.112721	0.183795	0.282753	0.246571	0.178046	0.118187	0.091185	0.0452666	0.0247464	-0.00294762	-0.0157943	0.00522569	0.027501	0.0768483	0.195413	0.431525	0.558981	0.360809	0.143204	0.138074	0.0819949	-0.00477341	-0.0194103	-0.0303635	-0.0297322	0.00340498	0.0139671	0.00958086	0.150948	0.562549	1	0.460486	0.0446884	0.0929266	0.0866966	-0.0248141
-0.00622873	-0.00959236	0.00320828	0.0171116	0.064933	0.103488	0.090205	0.0677489	0.0128801	0.00484035	-0.0147571	-0.0277213	-0.0355104	-0.0339663	-0.00645442	0.0351863	0.0819001	0.16434	0.189565	0.151834	0.0858537	0.0273976	0.00367201	-0.0219197	-0.0360233	-0.0415699	-0.0632	-0.0406628	0.0177575	0.112455	0.297545	0.547359	0.307822	0.12091	0.0447049	0.00439967	-0.00976213	-0.0275511	-0.054876	-0.039956	-0.0809599	-0.0770639	0.00841303	0.103645	0.460486	1	0.284615	-0.0216511	0.0651015	0.00981749
-0.0633948	-0.0441088	-0.0321637	-0.0174289	0.0328286	0.0411602	0.0391284	0.0230136	-0.0276505	-0.0856099	-0.0977358	-0.0845802	-0.0619516	-0.0565408	-0.0478579	-0.00923354	0.0554614	0.145347	0.18661	0.162934	0.100946	-0.00426831	-0.109016	-0.156435	-0.123353	-0.0759577	-0.0436993	-0.0110981	-0.015288	0.0723996	0.122928	0.35679	0.638074	0.432745	0.0567997	-0.124237	-0.137734	-0.126775	-0.0453623	0.00599649	-0.0184629	0.0475274	0.00825599	0.0599568	0.0446884	0.284615	1	0.549226	-0.0743359	-0.111136
0.0211656	0.0348305	0.0676253	0.0758369	0.113255	0.0999443	0.0967832	0.106499	0.0658941	-0.0192955	-0.045857	-0.0598266	-0.0135893	0.0330142	0.0689904	0.109316	0.190228	0.171794	0.150315	0.194239	0.201586	0.138251	0.00257881	-0.141911	-0.138593	-0.0632565	0.0185468	0.103851	0.128472	0.183868	0.211895	0.0712889	0.350523	0.633527	0.294736	-0.0598202	-0.139787	-0.19288	-0.0987119	0.0519221	0.1256	0.120658	0.0835565	0.0547408	0.0929266	-0.0216511	0.549226	1	0.249299	-0.235208
0.0451144	0.104076	0.211746	0.309363	0.355123	0.3464	0.362114	0.393561	0.425361	0.359126	0.233592	0.0891078	0.000817309	-0.00130474	0.050619	0.122662	0.207189	0.289493	0.282281	0.348418	0.477981	0.54635	0.521538	0.288926	0.0210347	-0.0674225	-0.114596	-0.0485205	0.0422334	0.091392	0.108158	0.102746	0.0986184	0.384502	0.699713	0.488408	0.326343	0.101527	-0.288251	-0.207906	-0.0341439	-0.0789956	0.0433394	0.0688521	0.0866966	0.0651015	-0.0743359	0.249299	1	0.209153
0.192324	0.22198	0.325485	0.406038	0.430791	0.408176	0.401294	0.428925	0.508521	0.568331	0.48074	0.342866	0.217148	0.122586	0.134142	0.159802	0.245172	0.373756	0.412857	0.38054	0.446059	0.542723	0.630459	0.68955	0.479207	0.220235	0.0743208	0.00569979	0.0684601	0.0915832	0.105123	0.225365	0.238765	0.184776	0.481361	0.783659	0.658396	0.572742	0.230519	-0.0743734	-0.0406099	-0.106317	-0.0105707	0.0159142	-0.0248141	0.00981749	-0.111136	-0.235208	0.209153	1
0.268242	0.267955	0.320001	0.307989	0.278709	0.247443	0.23275	0.253772	0.307324	0.401547	0.441537	0.388082	0.320795	0.255947	0.221864	0.205709	0.218412	0.227227	0.25397	0.228785	0.231167	0.313084	0.415508	0.538272	0.614083	0.434114	0.249956	0.129769	0.129077	0.116888	0.125109	0.141655	0.156167	0.130111	0.117775	0.448256	0.696282	0.578688	0.515041	0.290124	0.0987839	-0.0526181	-0.0500016	-0.0699279	-0.0653773	-0.0455966	-0.0172716	-0.097896	-0.244622	0.441793
0.305451	0.324216	0.33547	0.311271	0.220923	0.156832	0.128105	0.154768	0.205546	0.285537	0.385322	0.422483	0.363347	0.341681	0.304544	0.279493	0.269657	0.224061	0.136722	0.11681	0.119737	0.16535	0.290462	0.389555	0.50974	0.581253	0.398548	0.224671	0.213769	0.230208	0.199545	0.120438	0.0316703	0.0757941	0.0262652	0.0966855	0.458494	0.650855	0.427636	0.500117	0.325832	0.0193816	0.0165636	0.0120351	-0.0263874	-0.025093	0.00152881	0.0135931	-0.0870908	-0.0442802
-0.0243664	-0.0488324	-0.134711	-0.192146	-0.196493	-0.208866	-0.191038	-0.210533	-0.237815	-0.259631	-0.205678	-0.10925	-0.00473152	0.0144548	-0.0123881	-0.0242481	-0.0756868	-0.165688	-0.194781	-0.194488	-0.230563	-0.289492	-0.335294	-0.259062	-0.121922	-0.0245559	0.196017	0.177981	0.0369297	0.000156846	-0.0445368	-0.147029	-0.128817	-0.133219	-0.236024	-0.367081	-0.458015	-0.205766	0.334908	0.145234	0.0525246	0.3382	0.17088	0.0408411	0.00342686	-0.0206272	0.00770004	-0.0118767	-0.186935	-0.242536
0.322387	0.276654	0.222643	0.125272	-0.00163753	-0.0783764	-0.0707534	-0.0805749	-0.0652078	-0.00880594	0.135294	0.232738	0.341218	0.380713	0.336918	0.287146	0.222757	0.055523	-0.0644574	-0.0985115	-0.0996022	-0.0836331	-0.081662	0.00769146	0.207925	0.329806	0.460303	0.553303	0.374746	0.177226	0.120947	0.0180495	-0.0469711	-0.0409817	-0.0952418	-0.136131	-0.163942	-0.0563394	0.423427	0.628006	0.345674	0.505118	0.349691	0.0452744	0.0355918	0.0274544	0.0256976	0.100961	-0.0391592	-0.127023
0.290078	0.287613	0.304092	0.297542	0.248138	0.180643	0.179133	0.200929	0.252027	0.307389	0.345116	0.30653	0.291178	0.297805	0.312165	0.305759	0.295451	0.226966	0.140205	0.118675	0.191465	0.255643	0.285003	0.327144	0.320718	0.266241	0.226217	0.300711	0.401741	0.240374	0.168692	0.126745	0.0222858	0.0494786	0.17681	0.24162	0.202874	0.226611	0.269567	0.270511	0.334064	0.128569	0.38943	0.106509	0.0403285	0.0683178	-0.110459	-0.0585489	0.0990198	0.165102
0.0504808	0.0495916	0.0503973	0.052135	0.0324595	0.046474	0.0384931	0.0483576	0.0530263	0.0660149	0.067705	0.0651583	0.0542225	0.0500563	0.0807642	0.0852612	0.098131	0.0575304	0.033141	0.0403035	0.06185	0.0614302	0.0742228	0.107031	0.0638462	0.0257889	0.0319655	0.0368415	0.164364	0.216763	0.0815348	0.0346309	0.0294278	0.0258363	0.0657557	0.0863885	0.0634101	0.096276	0.0705637	-0.0182185	0.131522	0.151994	0.143459	0.180515	0.00818823	0.0333274	-0.0106208	-0.0612734	-0.0354253	0.0949349
0.136843	0.133872	0.139228	0.133486	0.118219	0.0757902	0.0652568	0.0657947	0.0495903	0.0578496	0.0797357	0.0986139	0.149229	0.171956	0.189441	0.209365	0.240344	0.197021	0.144015	0.077132	0.0577646	0.0548487	0.0393013	0.0461763	0.0685077	0.111679	0.162788	0.221654	0.247727	0.321847	0.342103	0.199999	0.139397	0.0591762	0.0183407	0.0285477	0.029307	0.0486204	0.0805628	0.0993835	0.11683	0.269842	0.265319	0.16565	0.326086	0.089655	0.0936321	0.0559978	-0.0322957	0.0107726
0.194533	0.183431	0.184566	0.178419	0.138094	0.106791	0.0808386	0.0729523	0.0686123	0.108805	0.129612	0.160363	0.174948	0.178132	0.173334	0.19974	0.246323	0.236441	0.162097	0.0956156	0.0719938	0.0600432	0.0852367	0.118303	0.136968	0.145198	0.142963	0.148235	0.175814	0.189673	0.253683	0.280764	0.0980428	-0.0115308	0.0290351	0.069569	0.0932271	0.119949	0.0776369	0.102761	0.053252	0.0603761	0.159319	0.150487	0.220364	0.215718	-0.0319274	-0.103706	0.0143088	0.0660111
0.200536	0.212459	0.266065	0.302956	0.252603	0.230404	0.210907	0.205161	0.190781	0.217783	0.224143	0.210135	0.198458	0.211146	0.207404	0.250238	0.346256	0.396029	0.327444	0.245749	0.22013	0.185001	0.181639	0.186272	0.206646	0.206937	0.149183	0.163598	0.22913	0.280938	0.296722	0.373069	0.34847	0.260129	0.148486	0.107614	0.148748	0.168527	0.123488	0.17044	0.102996	0.0697176	0.132085	0.190968	0.247668	0.241132	0.177957	0.108312	0.0492415	0.0517992
0.271929	0.322141	0.423633	0.495245	0.481442	0.421529	0.412171	0.408793	0.395522	0.389688	0.374952	0.314892	0.295988	0.280904	0.304428	0.36544	0.466912	0.517032	0.478205	0.45874	0.455824	0.409259	0.347936	0.305004	0.2795	0.263708	0.244699	0.278372	0.332456	0.337714	0.314496	0.32607	0.469538	0.541376	0.39517	0.246852	0.235876	0.221813	0.162871	0.189346	0.183732	0.178787	0.224047	0.142624	0.177619	0.198635	0.297936	0.354831	0.195862	0.113162
0.397981	0.460999	0.567687	0.646568	0.615127	0.527012	0.527434	0.55365	0.581279	0.570335	0.537362	0.45513	0.405542	0.402255	0.418814	0.444949	0.508737	0.516138	0.46704	0.500835	0.60343	0.64594	0.60361	0.49538	0.393661	0.362548	0.334609	0.365096	0.3892	0.325798	0.248809	0.21463	0.30176	0.489649	0.614763	0.506784	0.426291	0.310634	0.141367	0.235029	0.297324	0.22439	0.228646	0.112084	0.115149	0.0786517	0.156895	0.296525	0.483018	0.231734
0.516298	0.552635	0.653838	0.681592	0.588177	0.469415	0.453283	0.497679	0.575762	0.636569	0.661139	0.586343	0.517907	0.494086	0.502199	0.509621	0.522657	0.482371	0.395498	0.38609	0.516037	0.659115	0.702593	0.656147	0.57463	0.492011	0.421177	0.410083	0.412191	0.297598	0.239555	0.183894	0.174188	0.281969	0.5331	0.654923	0.614782	0.471082	0.282679	0.318142	0.305484	0.177884	0.208922	0.0643185	0.0887534	0.0267221	-0.0165267	0.144768	0.500756	0.380499
0.401981	0.455047	0.560299	0.645819	0.614207	0.556556	0.546772	0.599501	0.691385	0.758073	0.724733	0.610265	0.463024	0.38341	0.37515	0.381284	0.436773	0.526016	0.510959	0.500192	0.596612	0.6928	0.783875	0.825637	0.711754	0.554043	0.374293	0.236042	0.276936	0.263629	0.226844	0.275875	0.223788	0.292272	0.551634	0.69951	0.772349	0.790183	0.435306	0.283983	0.273651	-0.0104658	0.0830619	0.066963	0.0303939	0.0111168	-0.119421	-0.170263	0.274757	0.598754
-0.489711	-0.536745	-0.651287	-0.695131	-0.628657	-0.528454	-0.503944	-0.551333	-0.658769	-0.746277	-0.761588	-0.674373	-0.547064	-0.469379	-0.456077	-0.468522	-0.50392	-0.533179	-0.469556	-0.447871	-0.543941	-0.667344	-0.797147	-0.864083	-0.773545	-0.642423	-0.477186	-0.326152	-0.328656	-0.311073	-0.276779	-0.254217	-0.203514	-0.274275	-0.521692	-0.693607	-0.805646	-0.879012	-0.527807	-0.343636	-0.289014	-0.0805808	-0.131201	-0.0654495	-0.0367717	-0.010076	0.0402191	0.0167116	-0.379707	-0.605244
-0.506764	-0.546976	-0.650557	-0.691167	-0.622688	-0.530755	-0.50816	-0.558747	-0.658321	-0.754383	-0.766728	-0.676051	-0.559876	-0.486341	-0.477399	-0.483278	-0.527715	-0.550813	-0.500153	-0.472858	-0.559471	-0.676582	-0.787883	-0.87354	-0.819482	-0.657569	-0.479109	-0.350994	-0.374785	-0.342681	-0.300206	-0.294843	-0.276069	-0.33816	-0.524123	-0.746772	-0.844807	-0.846858	-0.59445	-0.416069	-0.320774	-0.0844095	-0.144629	-0.0663459	-0.0342398	-0.0277447	0.014007	0.0163994	-0.21137	-0.683459
-0.26568	-0.287203	-0.312175	-0.344821	-0.32819	-0.313106	-0.31129	-0.346356	-0.376233	-0.437179	-0.432361	-0.373682	-0.310815	-0.266406	-0.254316	-0.229167	-0.266895	-0.314058	-0.33312	-0.306013	-0.322366	-0.341265	-0.369945	-0.450544	-0.473217	-0.364096	-0.24296	-0.186459	-0.224369	-0.17963	-0.133657	-0.190747	-0.203666	-0.210184	-0.222653	-0.363533	-0.427137	-0.382434	-0.353048	-0.30274	-0.235408	-0.00539548	-0.0378875	-0.0231859	0.00496313	0.0106073	0.0774481	0.172957	0.233014	-0.375505
0.37245	0.413229	0.474834	0.542078	0.513562	0.469795	0.45769	0.507036	0.573638	0.643618	0.62157	0.542164	0.42693	0.356821	0.35622	0.344091	0.385249	0.460584	0.452615	0.429888	0.492831	0.538115	0.603988	0.686032	0.614762	0.4877	0.343642	0.227	0.275935	0.250037	0.183597	0.24369	0.231762	0.258517	0.417468	0.550645	0.585619	0.640084	0.396827	0.263496	0.284635	-0.00790148	0.0547029	0.060782	0.0160008	-0.0175969	-0.117561	-0.214818	0.014537	0.563986
0.212977	0.257049	0.342449	0.427257	0.458713	0.422151	0.415477	0.431805	0.427108	0.36235	0.315333	0.217248	0.200315	0.23085	0.246717	0.263477	0.358506	0.387475	0.379107	0.416436	0.472347	0.474379	0.377948	0.22934	0.165543	0.138608	0.140993	0.213137	0.230677	0.222537	0.223584	0.147881	0.278385	0.511928	0.483474	0.288545	0.205479	0.0239966	0.00758261	0.134962	0.159748	0.145356	0.142957	0.0758087	0.160421	0.0443668	0.222741	0.497278	0.428696	-0.0278449
0.415749	0.433903	0.472664	0.533631	0.498117	0.44564	0.439474	0.474212	0.511173	0.55822	0.57287	0.51356	0.442774	0.404009	0.399891	0.40042	0.471882	0.542278	0.475079	0.437965	0.493502	0.50783	0.503113	0.51109	0.490203	0.432687	0.353798	0.322773	0.350983	0.293124	0.251746	0.333357	0.364491	0.384037	0.422214	0.407908	0.405497	0.400764	0.311829	0.303129	0.289425	0.104035	0.187599	0.121603	0.0950617	0.0671068	0.0948754	0.0515264	0.189826	0.289228
0.218831	0.20439	0.228023	0.250267	0.269563	0.238773	0.230057	0.234002	0.244791	0.258167	0.265551	0.246389	0.215463	0.183698	0.175223	0.203589	0.290081	0.388538	0.32414	0.272606	0.239525	0.189474	0.185918	0.230229	0.243763	0.219869	0.175973	0.116405	0.146984	0.222614	0.273744	0.330998	0.339809	0.322668	0.200502	0.110325	0.14297	0.247074	0.250101	0.151493	0.103985	0.00882664	0.0730722	0.111259	0.174559	0.204729	0.220346	0.141831	0.0331431	0.145769
0.139916	0.129685	0.150013	0.178997	0.187043	0.17617	0.157861	0.171006	0.198881	0.19712	0.189064	0.153552	0.13155	0.12713	0.118332	0.142159	0.219557	0.287052	0.221456	0.160452	0.136767	0.119141	0.136846	0.152163	0.137572	0.119794	0.0847873	0.071601	0.0650905	0.155935	0.232602	0.246014	0.183976	0.161014	0.117713	0.0553748	0.064009	0.140756	0.136589	0.0784789	0.00104386	-0.0140447	0.0554788	0.129318	0.223099	0.157907	0.0949742	0.0640083	0.0449582	0.0880182
0.276512	0.273536	0.300361	0.288147	0.240092	0.188152	0.152962	0.181393	0.220319	0.287136	0.318264	0.310785	0.27202	0.253212	0.237181	0.240909	0.297096	0.29413	0.207006	0.147065	0.149165	0.178805	0.224294	0.243932	0.247014	0.257336	0.209551	0.153291	0.157596	0.189335	0.172621	0.182164	0.163008	0.151999	0.120191	0.120562	0.15679	0.231563	0.152429	0.143992	0.130047	0.0232703	0.0679264	0.137594	0.0987726	0.0556767	0.0883546	0.092432	0.0264959	0.119955
0.295331	0.311486	0.335878	0.327013	0.275576	0.254413	0.257377	0.278583	0.297145	0.340168	0.360411	0.332334	0.291939	0.295028	0.282387	0.272224	0.300364	0.272527	0.233387	0.238469	0.282434	0.311645	0.326805	0.304549	0.298383	0.27132	0.229146	0.204253	0.217252	0.205284	0.133538	0.153226	0.197926	0.260856	0.250927	0.219715	0.249104	0.252542	0.202732	0.171161	0.113544	0.0709126	0.133238	0.175591	0.0532437	0.0350753	0.121266	0.188582	0.110036	0.102174
0.207322	0.247711	0.299017	0.353745	0.317993	0.269119	0.255597	0.283357	0.311574	0.340497	0.313059	0.256668	0.209052	0.186367	0.194992	0.241619	0.307099	0.332816	0.251165	0.220311	0.300253	0.354067	0.341327	0.299825	0.236043	0.176449	0.145622	0.120661	0.142031	0.192658	0.183219	0.143443	0.115174	0.178195	0.312277	0.303152	0.243318	0.21766	0.178757	0.0594466	0.0182375	0.0421704	0.059838	0.0988691	0.0893682	0.0331751	-0.0114491	0.0483072	0.225843	0.1328
0.302831	0.329856	0.341077	0.371308	0.338778	0.280532	0.273388	0.299336	0.32352	0.37355	0.408289	0.400843	0.358528	0.300435	0.265823	0.253488	0.250191	0.290617	0.293024	0.270505	0.286082	0.312507	0.362761	0.419733	0.416289	0.390101	0.369775	0.237309	0.135888	0.131397	0.0722109	0.103705	0.154481	0.138433	0.237869	0.30513	0.367192	0.43689	0.366669	0.17417	0.0620666	0.18638	0.0118282	0.00307565	0.0319051	-0.044314	-0.0457869	-0.114083	0.09716	0.263322
0.387999	0.358011	0.317282	0.246461	0.145198	0.0848246	0.0595231	0.0748875	0.119846	0.18997	0.327359	0.430471	0.440249	0.424237	0.376238	0.304172	0.261974	0.191332	0.095785	0.0583366	0.0482533	0.0473855	0.115253	0.268447	0.466813	0.566234	0.529288	0.42387	0.3312	0.222218	0.137555	0.0648951	0.0220868	0.0409554	0.000919971	-0.00203905	0.118958	0.360573	0.600895	0.646202	0.395189	0.263424	0.210789	0.0597391	-0.00234615	-0.0452856	-0.0468874	-0.0894661	-0.161591	0.0788019
0.319042	0.289159	0.285934	0.223806	0.155305	0.0921866	0.0803222	0.0925299	0.143166	0.228705	0.338378	0.371819	0.373381	0.352034	0.305215	0.274942	0.225426	0.143112	0.0519499	0.0262284	0.0318674	0.0618023	0.167215	0.354802	0.485826	0.488643	0.446247	0.370942	0.289853	0.186796	0.148326	0.0694679	-0.0289485	-0.0364569	-0.0407496	0.0292051	0.191874	0.497336	0.679418	0.523591	0.284626	0.263229	0.288336	0.0544071	-0.0331011	0.0221378	-0.0316422	-0.0579597	-0.0947813	0.112556
0.231531	0.262922	0.312298	0.316613	0.269004	0.20144	0.187727	0.208119	0.279473	0.338854	0.359374	0.326836	0.263192	0.216064	0.220597	0.251805	0.23774	0.196958	0.146611	0.135955	0.173811	0.253573	0.369872	0.477755	0.452669	0.3685	0.299567	0.162173	0.176855	0.200194	0.187811	0.0934465	0.0172958	0.0526039	0.12653	0.273916	0.465608	0.641951	0.426538	0.160542	0.201955	0.0691422	0.0755529	0.0116392	-0.0431466	-0.0171019	-0.0193265	0.0328175	0.138811	0.240561
0.042477	0.0530729	0.121381	0.109319	0.0859295	0.0558155	0.0421466	0.0566861	0.101261	0.140029	0.135652	0.068965	0.0194148	0.0118426	0.0237615	0.037767	0.0758233	0.0752443	0.0607254	0.0315425	0.0719172	0.209346	0.294675	0.204031	0.114656	0.0224683	-0.127812	-0.0728937	-0.00915307	0.00905031	0.0786746	0.0939654	0.0638033	0.0343339	0.130154	0.411555	0.4993	0.144017	-0.226542	-0.0676114	-0.028075	-0.147079	-0.0791622	-0.0634932	-0.011098	0.0126497	0.0670732	0.127192	0.204928	0.32017
0.137461	0.171454	0.284973	0.365986	0.387119	0.374125	0.376955	0.40763	0.446915	0.480282	0.398016	0.260641	0.158671	0.106019	0.104178	0.118585	0.198061	0.293506	0.35431	0.355541	0.437289	0.54899	0.565175	0.508457	0.399173	0.175217	0.00382019	-0.0174269	0.0564342	0.0598169	0.0547348	0.163861	0.193745	0.198172	0.413388	0.698832	0.6866	0.342508	0.112195	0.0237833	-0.0332379	-0.145396	-0.0429231	0.00469207	0.00132038	-6.7658e-05	-0.100934	-0.197539	0.060043	0.577902
0.11932	0.111151	0.113939	0.141139	0.192428	0.22752	0.233352	0.227456	0.204574	0.213884	0.190551	0.166889	0.153084	0.113833	0.0987608	0.0756449	0.133423	0.216382	0.289933	0.295136	0.250722	0.166546	0.133906	0.237462	0.294936	0.193289	0.148079	0.0844501	0.0679873	0.0826792	0.0890441	0.148499	0.270547	0.318113	0.195934	0.196249	0.199436	0.214708	0.375634	0.193056	0.0536315	0.0192823	-0.0648917	-0.0321945	-0.0131713	-0.00704563	0.0556195	0.00675671	-0.309725	0.359164
-0.013037	0.0144653	0.0355961	0.0751084	0.180975	0.220829	0.218513	0.218151	0.188107	0.117498	0.0464575	0.00130542	-0.0119911	-0.0285233	-0.0107787	0.0265531	0.122279	0.218088	0.302853	0.337165	0.256725	0.12608	0.0674724	0.0765643	0.0276025	-0.0191681	-0.0125372	-0.0377632	-0.0139039	0.0804768	0.127589	0.15178	0.388535	0.555851	0.315453	0.0437921	-0.0402559	0.0526511	0.115658	-0.0233084	-0.0408325	-0.0285987	-0.062322	0.000796923	0.047512	0.0412154	0.279142	0.437789	0.110203	0.187006
-0.0258094	0.00967701	0.0310788	0.0974878	0.17599	0.20875	0.221657	0.239635	0.220559	0.158329	0.0890067	0.00981509	-0.0426938	-0.064684	-0.0395654	0.0229118	0.114915	0.230552	0.286428	0.298303	0.263217	0.199638	0.159149	0.0966063	0.0131985	-0.0313632	-0.0812393	-0.0918167	-0.0370509	0.0902665	0.137632	0.240404	0.417438	0.509808	0.327624	0.0860196	0.0505314	0.0754277	-0.0168773	-0.0712469	-0.0773016	-0.100901	-0.0707542	0.0303267	0.0356682	0.143792	0.38169	0.447295	0.316483	0.124943
0.0105789	0.0300153	0.053565	0.108128	0.146581	0.160909	0.17711	0.203075	0.184427	0.163957	0.124849	0.0530515	-0.00565234	-0.0229622	-0.0029285	0.0424286	0.0959688	0.158838	0.180736	0.177668	0.18127	0.171003	0.159531	0.117004	0.0714986	0.0238714	-0.0459398	-0.0524182	-0.00214881	0.0912062	0.165915	0.234077	0.308817	0.308425	0.190616	0.097557	0.107648	0.0934009	0.00261406	-0.0176647	-0.0492499	-0.104591	-0.0687625	0.0508975	0.139314	0.201414	0.378376	0.333166	0.205575	0.1008
0.0126302	0.0347964	0.0620089	0.101557	0.109782	0.0869646	0.0769683	0.0979346	0.103377	0.113839	0.108173	0.0643813	0.0167119	0.0181454	0.0173478	0.0635545	0.151072	0.176164	0.102241	0.078937	0.0912653	0.100702	0.0979236	0.080038	0.0603752	0.0310603	-0.0034137	-0.00789496	0.0282803	0.165287	0.283665	0.24398	0.18209	0.162572	0.111892	0.0604252	0.0613919	0.0664995	0.0337224	0.0156809	-0.0161329	-0.0479498	0.0112704	0.183392	0.319513	0.25869	0.319875	0.20774	0.101016	0.0499009
0.133154	0.133568	0.15528	0.136125	0.128343	0.103309	0.086391	0.108442	0.116681	0.127647	0.135764	0.141949	0.122857	0.138405	0.144895	0.189202	0.257768	0.244196	0.154771	0.125802	0.1522	0.149996	0.14025	0.115355	0.102037	0.106363	0.108336	0.08591	0.133888	0.306221	0.327742	0.276454	0.210414	0.221106	0.203731	0.103589	0.0916224	0.125149	0.0929156	0.0562322	0.0737141	0.0356091	0.0899258	0.294892	0.329809	0.232503	0.22082	0.150602	0.157014	0.0818055
0.343963	0.34265	0.353955	0.311317	0.226719	0.178689	0.151931	0.184996	0.229122	0.292932	0.340924	0.352793	0.322508	0.32257	0.341092	0.357345	0.369157	0.31799	0.214426	0.163553	0.200171	0.233021	0.283229	0.313523	0.308938	0.317821	0.284972	0.212772	0.242661	0.325102	0.263533	0.241973	0.149634	0.152496	0.219215	0.230003	0.256222	0.312691	0.228449	0.193594	0.191528	0.090609	0.0586522	0.200486	0.183251	0.0700905	-0.00272638	0.0186904	0.135193	0.203844
0.568159	0.555101	0.495844	0.390779	0.210117	0.105361	0.077916	0.104729	0.159889	0.281239	0.45239	0.546295	0.584917	0.582321	0.549163	0.500957	0.43653	0.316152	0.155506	0.0718499	0.0660403	0.0879894	0.175339	0.333829	0.515765	0.616079	0.624521	0.551224	0.433108	0.332121	0.234446	0.125746	0.0530686	0.037167	0.0283056	0.0678233	0.180655	0.370073	0.546842	0.602433	0.361937	0.328451	0.138299	0.0479894	0.0838011	-0.055436	-0.0924621	-0.0830102	-0.0789644	0.114982
0.568446	0.553509	0.490957	0.38866	0.22813	0.119878	0.10158	0.125438	0.175708	0.292004	0.475624	0.594801	0.634376	0.606302	0.542406	0.474845	0.386219	0.257387	0.132323	0.0823138	0.0688305	0.0861934	0.193541	0.405296	0.618151	0.724959	0.757792	0.623979	0.445682	0.318485	0.209829	0.0813352	0.0278885	0.022307	-0.00527521	0.0458165	0.224386	0.531791	0.75783	0.681745	0.427358	0.474558	0.286042	0.0444982	0.0324946	-0.0285784	-0.0289594	-0.0697196	-0.124593	0.123672
0.539181	0.540191	0.529004	0.449701	0.29713	0.190036	0.156595	0.179359	0.260827	0.377927	0.542227	0.631266	0.599641	0.558507	0.514151	0.458067	0.391413	0.279782	0.154916	0.116253	0.115536	0.165937	0.31627	0.535059	0.722351	0.787242	0.69376	0.488704	0.4126	0.323674	0.24985	0.122235	0.0216856	0.0300477	0.0166706	0.146722	0.428433	0.733341	0.752301	0.675163	0.512773	0.274768	0.205483	0.0152079	-0.0107336	-0.0277162	-0.0185194	-0.0275646	-0.0811629	0.196078
0.489912	0.49941	0.570469	0.502709	0.366825	0.249184	0.2223	0.258665	0.374977	0.517012	0.630244	0.606089	0.530547	0.48064	0.454086	0.427982	0.394634	0.301425	0.183725	0.133682	0.188336	0.342814	0.538132	0.698753	0.764868	0.659983	0.457447	0.36669	0.364344	0.252101	0.227484	0.158245	0.0373042	0.011055	0.13168	0.460403	0.701582	0.752449	0.598787	0.532701	0.351603	0.0878805	0.17827	0.00902587	-0.0357395	0.00265667	-0.0368727	-0.0333976	0.0737158	0.439629
0.356892	0.41171	0.555022	0.595922	0.55101	0.451515	0.44509	0.496816	0.614273	0.703807	0.664524	0.525511	0.396705	0.31563	0.320494	0.346892	0.369673	0.369174	0.349803	0.330489	0.444279	0.623535	0.767236	0.833968	0.688255	0.431631	0.272212	0.186893	0.239415	0.185869	0.155093	0.147984	0.0973626	0.125664	0.424834	0.753653	0.806657	0.741794	0.443776	0.149272	0.13713	-0.0154765	0.104574	0.0336555	-0.0124958	-0.000809984	-0.114802	-0.112646	0.279011	0.655621
0.149933	0.216456	0.40412	0.543252	0.60243	0.549752	0.539218	0.600498	0.673674	0.663838	0.508759	0.31614	0.160007	0.113233	0.148217	0.195763	0.289114	0.386054	0.404963	0.428768	0.58881	0.749153	0.814968	0.671402	0.364688	0.164557	0.00645611	-0.0248117	0.0934218	0.113373	0.118602	0.139075	0.126364	0.273134	0.63143	0.786513	0.746536	0.539693	-0.0263979	-0.129602	0.0382014	-0.146046	0.00857499	0.0330804	0.0351	0.0282082	-0.073525	0.0337274	0.543976	0.538596
0.093006	0.147224	0.323195	0.511454	0.614409	0.61177	0.610269	0.650267	0.674032	0.618647	0.443888	0.231998	0.0894045	0.0606807	0.0896374	0.139209	0.271808	0.435374	0.498909	0.540517	0.690132	0.797168	0.758136	0.540886	0.289463	0.101679	-0.0677859	-0.0695977	0.0501103	0.108545	0.124221	0.187875	0.231627	0.395732	0.683899	0.777398	0.711565	0.364855	-0.102695	-0.10064	0.0170764	-0.162221	-0.0144265	0.0479557	0.0544606	0.0295624	-0.02356	0.0504066	0.481437	0.469309
0.118021	0.145559	0.251533	0.443011	0.590078	0.655918	0.656775	0.664136	0.640629	0.57982	0.418476	0.24863	0.132617	0.0902919	0.0996725	0.121701	0.257727	0.482287	0.612696	0.662114	0.724682	0.685506	0.587722	0.504034	0.350628	0.166844	0.0300439	-0.0249344	0.0509464	0.133763	0.14142	0.262523	0.374258	0.505879	0.643834	0.644718	0.550733	0.379512	0.137585	0.0109231	0.0313185	-0.0962217	-0.0492574	0.0549637	0.0175829	0.028942	0.0324747	-0.016614	0.16007	0.549419
0.0712019	0.114104	0.193002	0.336794	0.50815	0.58757	0.578001	0.569867	0.530523	0.445257	0.30081	0.172343	0.0896564	0.0423857	0.0526262	0.0862317	0.21316	0.438274	0.634424	0.685453	0.611328	0.468476	0.386655	0.377665	0.249479	0.0962645	0.0116522	-0.0458917	0.00120463	0.0906713	0.134981	0.291328	0.486615	0.611165	0.545201	0.40916	0.32303	0.298539	0.163948	-0.0313956	-0.0455539	-0.0696284	-0.0634479	-0.000831344	0.0260824	0.0991766	0.128765	0.112277	0.113633	0.474892
0.0370764	0.094455	0.172633	0.309619	0.463882	0.506898	0.497714	0.505229	0.482095	0.408042	0.280978	0.139767	0.0532272	0.000104496	0.019073	0.0789806	0.198877	0.427826	0.615961	0.622034	0.507529	0.393752	0.345695	0.317848	0.203428	0.0603725	-0.0321437	-0.0686222	-0.0296811	0.0931722	0.1589	0.352579	0.550997	0.599581	0.450854	0.310711	0.284884	0.253478	0.116052	-0.0501201	-0.09574	-0.0895349	-0.0690796	-0.00222729	0.0475823	0.153096	0.204637	0.162955	0.162769	0.374103
0.0912774	0.13491	0.199098	0.308549	0.376113	0.358572	0.3416	0.375568	0.383256	0.376634	0.313872	0.197925	0.108425	0.056599	0.0719664	0.137947	0.267992	0.450458	0.479494	0.407674	0.342797	0.308297	0.307225	0.301947	0.236495	0.131974	0.0281589	-0.0126488	0.0234242	0.17174	0.27129	0.415789	0.503057	0.450066	0.308875	0.250649	0.253783	0.266299	0.157611	0.045878	-0.0218866	-0.0679618	-0.049533	0.0201373	0.0511022	0.115235	0.258747	0.175525	0.0817288	0.346629
0.261847	0.290596	0.322659	0.316908	0.251657	0.176278	0.157556	0.203484	0.244341	0.316952	0.358664	0.332844	0.267133	0.244079	0.240803	0.298313	0.411679	0.438002	0.271409	0.169397	0.175441	0.199504	0.256184	0.300868	0.30489	0.280308	0.203236	0.147084	0.177091	0.30234	0.400548	0.40112	0.319415	0.261883	0.196184	0.183781	0.212887	0.296507	0.251011	0.193627	0.132866	0.0268304	0.0389581	0.0555203	0.106866	0.0750481	0.206411	0.136484	0.0414532	0.27971
0.551111	0.554416	0.526193	0.415792	0.249189	0.127931	0.098098	0.155312	0.224161	0.359662	0.497344	0.55079	0.537277	0.522081	0.515336	0.554329	0.564293	0.438006	0.215528	0.114265	0.14319	0.194985	0.295605	0.392603	0.460368	0.496435	0.463206	0.398675	0.372611	0.41954	0.415622	0.337051	0.207112	0.17699	0.191201	0.20715	0.267333	0.373151	0.375646	0.364995	0.290783	0.182639	0.105072	0.0777365	0.143069	0.05673	0.0847918	0.0467359	0.0886997	0.246565
0.754342	0.745336	0.673103	0.514532	0.284199	0.132725	0.0939907	0.14445	0.234235	0.402558	0.609795	0.710684	0.737724	0.727434	0.711649	0.699227	0.614609	0.419368	0.192686	0.0997737	0.116828	0.18613	0.313149	0.479496	0.628645	0.711599	0.697645	0.589649	0.503519	0.451184	0.362113	0.225069	0.097573	0.0949766	0.122872	0.198519	0.319791	0.486288	0.551496	0.557979	0.436523	0.308645	0.128924	0.0454246	0.109739	-0.00105645	-0.0317285	-0.00032308	0.0233716	0.210424
0.790474	0.779238	0.702258	0.530884	0.265502	0.109943	0.0737558	0.107687	0.201331	0.373603	0.619216	0.757902	0.801792	0.798662	0.75994	0.680663	0.558182	0.361124	0.143622	0.0659527	0.0653286	0.123324	0.261671	0.481559	0.721492	0.840148	0.812619	0.69216	0.579001	0.415949	0.288221	0.13	0.0405399	0.0394687	0.0184647	0.116033	0.31198	0.549978	0.686777	0.740488	0.537156	0.356689	0.2061	0.00678883	0.0483152	-0.0520383	-0.0438707	-0.00589887	-0.0846518	0.14684
0.791809	0.793599	0.760102	0.604552	0.345458	0.1772	0.142111	0.181407	0.288814	0.470758	0.704159	0.821836	0.842039	0.802057	0.746304	0.663367	0.546687	0.354378	0.174042	0.109274	0.118378	0.202936	0.376946	0.621734	0.832016	0.886169	0.835965	0.709769	0.581781	0.371694	0.23947	0.11357	0.0436743	0.0273988	0.0526208	0.226833	0.452708	0.682155	0.768142	0.740385	0.512415	0.370198	0.290113	0.0170655	0.0121448	-0.028888	-0.0346048	-0.0345521	-0.0381164	0.250273
0.669785	0.716015	0.782187	0.728625	0.54669	0.384623	0.348283	0.397803	0.526552	0.681874	0.810281	0.817557	0.737202	0.657238	0.619748	0.584315	0.532764	0.422363	0.311795	0.262119	0.308358	0.442949	0.635002	0.820853	0.871226	0.804204	0.675521	0.512727	0.465533	0.315123	0.214593	0.132346	0.0701869	0.0750551	0.223503	0.483794	0.690628	0.834623	0.669305	0.519762	0.41116	0.211194	0.212036	0.0178151	-0.00435876	-0.018678	-0.067958	-0.0645426	0.118895	0.442341
0.48784	0.557218	0.713359	0.750012	0.657608	0.51648	0.478251	0.539777	0.670559	0.780503	0.791399	0.674299	0.527591	0.460673	0.454261	0.465501	0.494353	0.468537	0.389512	0.345155	0.450388	0.639721	0.807446	0.844381	0.742648	0.586433	0.37518	0.285486	0.33858	0.248524	0.209212	0.165666	0.0839628	0.12625	0.390702	0.69241	0.826852	0.752721	0.369571	0.296141	0.28641	0.0228587	0.13305	0.0238088	0.00673974	0.0101047	-0.0877703	-0.026667	0.313508	0.515655
0.338459	0.409568	0.603903	0.735641	0.746952	0.655328	0.638786	0.699967	0.798536	0.834531	0.72586	0.520581	0.361621	0.300943	0.312846	0.35313	0.438626	0.508791	0.499741	0.486608	0.629355	0.801427	0.885322	0.823564	0.614577	0.375342	0.18639	0.146856	0.235909	0.198283	0.182052	0.180957	0.145901	0.250883	0.580456	0.81911	0.816244	0.630627	0.237784	0.106236	0.156101	-0.0456485	0.0975376	0.0448634	0.0212395	0.010338	-0.0984642	-0.0206826	0.403863	0.58007
0.180339	0.235724	0.439646	0.654664	0.795338	0.785698	0.786848	0.835247	0.864632	0.797179	0.587438	0.350882	0.197458	0.151141	0.174403	0.216975	0.350406	0.523249	0.60363	0.650887	0.787581	0.862148	0.849909	0.711939	0.426498	0.20585	0.0629808	0.0349579	0.142001	0.159507	0.152473	0.187254	0.238282	0.433547	0.727902	0.769112	0.677524	0.528296	0.116539	-0.0312782	0.0762035	-0.0800145	0.0567352	0.0705925	0.0473568	0.024957	-0.0484872	0.0478951	0.455374	0.5466
0.0713881	0.121285	0.325213	0.587663	0.809613	0.873426	0.88287	0.905537	0.871828	0.729553	0.484448	0.234747	0.0895318	0.0534911	0.0735138	0.11672	0.268968	0.518753	0.703064	0.789067	0.868462	0.852852	0.768532	0.577982	0.299473	0.111229	-0.0208697	-0.0429115	0.0580789	0.113338	0.12301	0.206102	0.351882	0.568206	0.741909	0.660135	0.576993	0.420587	0.025538	-0.0816034	0.0192899	-0.105128	0.00834296	0.0545611	0.0659252	0.0609606	0.0251059	0.11981	0.450744	0.449844
0.0416761	0.0983585	0.282068	0.566222	0.817401	0.916717	0.928397	0.925995	0.867958	0.717241	0.474123	0.223897	0.0779102	0.0276111	0.0359273	0.0742091	0.225739	0.539093	0.797345	0.874218	0.89222	0.819414	0.700335	0.538252	0.300358	0.109557	-0.028401	-0.0687715	0.0177357	0.087879	0.0945788	0.258609	0.447036	0.589551	0.691957	0.605658	0.530216	0.392833	0.0517897	-0.0813404	-0.0248686	-0.1123	-0.0222117	0.0560598	0.058674	0.0789587	0.048207	0.0661963	0.350588	0.443222
0.0663241	0.143096	0.319408	0.594478	0.82704	0.896618	0.884823	0.881252	0.847556	0.733084	0.509909	0.273518	0.118189	0.050829	0.0539241	0.0979904	0.274532	0.605398	0.843524	0.878483	0.850882	0.760794	0.663015	0.547068	0.335577	0.149055	0.00669065	-0.054971	0.0283318	0.105278	0.134971	0.31759	0.471417	0.581783	0.646607	0.56453	0.508125	0.412703	0.0992243	-0.0557139	-0.0106573	-0.0992329	-0.0304845	0.0448747	0.0560132	0.100661	0.0528066	0.0404673	0.278983	0.445428
0.178822	0.269024	0.427656	0.652635	0.793479	0.772084	0.720862	0.746097	0.777063	0.740854	0.596356	0.399139	0.247142	0.167072	0.163407	0.220542	0.402701	0.668774	0.795577	0.769873	0.717212	0.66559	0.628747	0.563491	0.413032	0.259878	0.119836	0.0539485	0.113801	0.196661	0.242996	0.351646	0.441224	0.53864	0.562214	0.503275	0.488856	0.432275	0.180433	0.0525311	0.0698739	-0.0346698	0.00935428	0.0469173	0.0793355	0.108161	0.0648059	0.0612777	0.222545	0.40733
0.465059	0.530645	0.625035	0.704389	0.6484	0.506883	0.441108	0.497003	0.596677	0.68867	0.717146	0.630693	0.527515	0.453645	0.446751	0.492815	0.600916	0.687077	0.592022	0.487956	0.466221	0.500549	0.558002	0.597559	0.55553	0.483932	0.379427	0.312771	0.329459	0.3602	0.352884	0.348828	0.361841	0.383527	0.397926	0.422991	0.450697	0.483129	0.32862	0.259186	0.233527	0.114246	0.100722	0.0488906	0.0853335	0.0590534	0.0771878	0.068685	0.123726	0.374378
0.726409	0.745893	0.743785	0.625728	0.388623	0.206053	0.159937	0.228742	0.34874	0.529134	0.719138	0.776473	0.748911	0.712527	0.692933	0.69518	0.670503	0.537389	0.285565	0.169414	0.189449	0.280806	0.423291	0.559956	0.63347	0.660913	0.605534	0.531342	0.49572	0.41438	0.353081	0.284884	0.194566	0.159198	0.198317	0.289228	0.37596	0.488744	0.43326	0.426638	0.361164	0.224062	0.174071	0.0295682	0.0809072	0.0237941	0.033493	0.02181	0.0712235	0.280915
0.875004	0.858976	0.785489	0.584901	0.288851	0.0999903	0.0606039	0.128238	0.241174	0.445093	0.694694	0.818982	0.856312	0.851118	0.833271	0.808447	0.698669	0.445686	0.161869	0.0588791	0.0939817	0.197294	0.356476	0.529426	0.66895	0.749041	0.739358	0.68052	0.61168	0.461187	0.359162	0.232744	0.100563	0.0794113	0.127062	0.232879	0.346199	0.477768	0.502027	0.545845	0.455992	0.310278	0.231828	0.0368725	0.0897643	-0.0014329	-0.0140778	0.0138185	0.0641117	0.219011
0.945084	0.922623	0.816681	0.597342	0.283624	0.0908116	0.0525694	0.109522	0.223314	0.433079	0.703757	0.850107	0.917585	0.917853	0.897821	0.849456	0.694857	0.407954	0.13754	0.0490567	0.0798012	0.183127	0.344272	0.546597	0.732441	0.829765	0.829818	0.755383	0.66111	0.484742	0.355258	0.187184	0.0547925	0.0566464	0.096974	0.222779	0.369919	0.517718	0.579184	0.635342	0.51879	0.356201	0.256075	0.0346626	0.0841142	-0.0112949	-0.0416134	0.0223924	0.0391667	0.201699
0.938776	0.940252	0.861398	0.656339	0.334715	0.136295	0.0993762	0.148414	0.272091	0.478974	0.74448	0.882985	0.932001	0.92436	0.899299	0.8339	0.678322	0.40922	0.159938	0.0834461	0.115929	0.221952	0.390015	0.60305	0.795664	0.880685	0.850909	0.754166	0.670127	0.467955	0.315784	0.15037	0.047973	0.0571533	0.102587	0.253973	0.431701	0.589539	0.618374	0.670262	0.545358	0.342661	0.265368	0.0231089	0.0507633	-0.0291692	-0.0429365	0.0204171	0.0329187	0.221783
0.865793	0.901722	0.916029	0.783286	0.504551	0.292003	0.242897	0.295629	0.436479	0.632989	0.84291	0.910906	0.894208	0.85324	0.82465	0.77838	0.68889	0.491102	0.284224	0.205137	0.243917	0.372298	0.549439	0.73853	0.866484	0.876922	0.786245	0.684064	0.626663	0.428896	0.286357	0.156386	0.0837551	0.0921458	0.196319	0.402883	0.580453	0.68976	0.617392	0.627814	0.506216	0.296042	0.27276	0.0265256	0.0219654	-0.0283367	-0.0488703	-0.00432819	0.0940851	0.328655
0.701868	0.77488	0.898286	0.903293	0.728805	0.53446	0.480788	0.541993	0.685893	0.831131	0.910705	0.85518	0.754032	0.677732	0.660249	0.667586	0.674656	0.598041	0.465265	0.394629	0.469855	0.622306	0.771568	0.864755	0.837401	0.733889	0.603276	0.513887	0.508085	0.368496	0.273722	0.18742	0.133553	0.190886	0.400536	0.616172	0.715757	0.722171	0.502994	0.431037	0.387365	0.199982	0.230923	0.0505037	0.0363016	-0.0120088	-0.0719768	-0.00443524	0.253043	0.455167
0.430507	0.518089	0.725945	0.88056	0.877685	0.756981	0.712569	0.767459	0.8682	0.907848	0.822696	0.63428	0.476361	0.406409	0.406168	0.450901	0.570345	0.655965	0.625432	0.583568	0.685124	0.817114	0.891094	0.838808	0.656289	0.480926	0.314754	0.261845	0.336322	0.27139	0.235572	0.220704	0.211727	0.329264	0.587599	0.733141	0.749378	0.64876	0.280691	0.194621	0.242164	0.0485424	0.155424	0.0622123	0.0590625	0.024843	-0.0617442	0.0399563	0.383133	0.498873
0.223607	0.29734	0.52254	0.768633	0.910225	0.889301	0.874725	0.911523	0.938122	0.870499	0.674803	0.422762	0.258817	0.203837	0.209425	0.25588	0.409005	0.616057	0.718844	0.73516	0.829882	0.891238	0.869667	0.723613	0.48052	0.279005	0.115229	0.0875301	0.181114	0.177851	0.173409	0.220486	0.291199	0.449206	0.679975	0.725635	0.679024	0.517045	0.139522	0.0479963	0.117663	-0.0435067	0.081849	0.0644425	0.0596182	0.0511697	-0.0242684	0.0675699	0.415996	0.474378
0.10767	0.165605	0.376057	0.654153	0.881101	0.935935	0.949366	0.961644	0.922005	0.789946	0.547339	0.28898	0.141509	0.092978	0.0997095	0.135954	0.293619	0.565529	0.761757	0.82392	0.882066	0.860503	0.778583	0.615839	0.363375	0.170079	0.0310115	0.00203369	0.0938854	0.122444	0.122546	0.22456	0.357879	0.522551	0.685612	0.642731	0.571233	0.436495	0.0909825	-0.0258373	0.043058	-0.0763111	0.0274707	0.0660454	0.0678018	0.0669425	0.0018116	0.0717004	0.380718	0.439886
0.0438504	0.0974928	0.298211	0.57984	0.844269	0.944508	0.966088	0.965328	0.902984	0.735877	0.478636	0.221506	0.0835933	0.0375251	0.0386138	0.0618717	0.222792	0.522188	0.780361	0.869594	0.890285	0.819352	0.71364	0.547131	0.30166	0.115391	-0.00953789	-0.0370197	0.0466116	0.0815138	0.087206	0.217276	0.39184	0.562201	0.666208	0.571998	0.505512	0.381746	0.0655249	-0.0525956	0.00855447	-0.085551	0.00380726	0.0634439	0.0758234	0.0764195	0.0193996	0.0880173	0.35381	0.395495
0.0679359	0.141127	0.342832	0.63176	0.878263	0.950773	0.960572	0.967894	0.930906	0.791057	0.547544	0.280376	0.125689	0.0617804	0.0591091	0.0946518	0.269663	0.583077	0.825229	0.885414	0.891055	0.828871	0.73481	0.584307	0.352012	0.158764	0.0187981	-0.024492	0.0532628	0.102497	0.113763	0.243378	0.418322	0.575843	0.664645	0.576029	0.517907	0.408139	0.104107	-0.0321552	0.00786728	-0.086105	-0.00303525	0.0575088	0.0742834	0.068595	0.0246416	0.0884589	0.339549	0.405485
0.217187	0.310674	0.513889	0.771998	0.91764	0.90451	0.879263	0.907193	0.945658	0.899148	0.716292	0.468817	0.291267	0.211689	0.202099	0.2408	0.415293	0.684517	0.820655	0.815296	0.839075	0.841243	0.806094	0.701144	0.499101	0.313458	0.151083	0.0895743	0.165706	0.182606	0.174793	0.267981	0.380721	0.514277	0.650222	0.630285	0.597929	0.507858	0.193009	0.0691747	0.107617	-0.0371382	0.0479265	0.0638556	0.0724853	0.0543145	-0.00425758	0.0507998	0.317063	0.441092
0.486767	0.575246	0.731326	0.871893	0.840286	0.715649	0.665514	0.729057	0.842916	0.921677	0.887326	0.73147	0.567172	0.474329	0.456244	0.485461	0.598899	0.716201	0.678329	0.615261	0.659845	0.741161	0.805648	0.795146	0.682691	0.552723	0.390313	0.309907	0.344742	0.302926	0.259836	0.268525	0.285927	0.379382	0.539229	0.608525	0.631226	0.601588	0.329922	0.253512	0.25504	0.076666	0.119309	0.0427345	0.0600672	0.0305332	-0.0275198	0.0227351	0.280695	0.443779
0.773853	0.813139	0.861656	0.815653	0.601915	0.40557	0.34532	0.420859	0.56758	0.757417	0.919449	0.920805	0.840657	0.759462	0.723535	0.702854	0.686995	0.597661	0.415045	0.322329	0.364321	0.488029	0.635509	0.755531	0.792713	0.76472	0.653854	0.552774	0.516735	0.382202	0.2897	0.208934	0.155948	0.188998	0.314797	0.455079	0.551391	0.616798	0.47259	0.455988	0.396552	0.205321	0.186301	0.0264896	0.0538955	0.0056483	-0.046554	-0.00623803	0.151823	0.339528
0.909014	0.903797	0.862591	0.688648	0.381327	0.173173	0.127693	0.193235	0.329411	0.549235	0.810608	0.922414	0.941347	0.908201	0.873023	0.815461	0.699343	0.471401	0.211095	0.116606	0.152927	0.274939	0.442936	0.626754	0.765558	0.823834	0.788468	0.719604	0.647959	0.439473	0.303092	0.175187	0.0800437	0.0754537	0.145967	0.298344	0.430254	0.539384	0.515275	0.567441	0.495239	0.316464	0.269743	0.0285101	0.061423	-0.00818423	-0.0432075	0.00339147	0.0585434	0.2315
0.960659	0.936788	0.847451	0.634211	0.30086	0.101115	0.0627712	0.124132	0.247093	0.460921	0.736345	0.883854	0.950091	0.956761	0.932796	0.857554	0.694965	0.405269	0.127462	0.0442953	0.092443	0.212054	0.376093	0.567383	0.736982	0.832424	0.826975	0.778351	0.705626	0.473682	0.312945	0.148219	0.0311727	0.0410661	0.106125	0.249873	0.38712	0.50235	0.521207	0.614477	0.542483	0.348047	0.294854	0.0425601	0.0704342	-0.0108008	-0.0499654	0.018761	0.0464362	0.187945
[truncated: 78 more columns]

## Sheet: Fig6a_Config2_ANN
Correlation map - 2 Seeds - Configuration #2 - ANN
0.99653	0.912891	0.748018	0.528604	0.330385	0.193441	0.142841	0.171745	0.266225	0.420369	0.595129	0.756468	0.869198	0.912707	0.912858	0.821796	0.600997	0.368785	0.1996	0.126993	0.148368	0.229707	0.348907	0.501509	0.621145	0.708118	0.720602	0.700477	0.643063	0.4742	0.308151	0.175674	0.0865709	0.0658889	0.125918	0.249856	0.38203	0.487752	0.482608	0.498629	0.462686	0.295392	0.255914	0.0858897	0.0314677	0.0209059	-0.0101358	-0.022307	0.0716587	0.219734
0.91271	0.99654	0.872744	0.687134	0.474993	0.322153	0.258484	0.286474	0.385442	0.544553	0.695538	0.796431	0.839977	0.863132	0.892207	0.877803	0.732099	0.498555	0.311099	0.228037	0.247897	0.34786	0.482185	0.607409	0.67516	0.709306	0.661547	0.645119	0.647131	0.536356	0.388591	0.255604	0.142381	0.107824	0.195223	0.360969	0.49585	0.546651	0.47586	0.463011	0.429251	0.274508	0.275705	0.113231	0.0561374	0.0346559	-0.0132722	-0.0122392	0.133831	0.28333
0.748041	0.872957	0.996533	0.872805	0.699672	0.542114	0.464017	0.493232	0.590557	0.718002	0.803855	0.801288	0.723652	0.687209	0.745334	0.832473	0.837493	0.701282	0.51682	0.411097	0.432566	0.54227	0.660554	0.718369	0.703093	0.643307	0.50175	0.478167	0.561568	0.540576	0.458571	0.370565	0.239517	0.200148	0.350723	0.517759	0.609459	0.575593	0.404711	0.368098	0.347917	0.194972	0.256715	0.123744	0.0711602	0.0576915	-0.00113332	0.0158423	0.231199	0.355493
0.528582	0.686948	0.872632	0.996521	0.895125	0.775763	0.70009	0.71637	0.785113	0.83841	0.823872	0.710732	0.541057	0.448931	0.515471	0.679905	0.81606	0.837631	0.72937	0.630266	0.653544	0.727202	0.773779	0.755217	0.648685	0.50196	0.316236	0.29091	0.414097	0.475161	0.460662	0.4531	0.358241	0.347783	0.531683	0.62211	0.634938	0.544153	0.301461	0.238031	0.244411	0.104085	0.218799	0.136437	0.0890703	0.0873401	0.0334212	0.060299	0.31925	0.404222
0.330324	0.474937	0.69972	0.895127	0.996528	0.927048	0.878109	0.881832	0.890118	0.847971	0.741259	0.560386	0.363435	0.25748	0.302396	0.471341	0.679782	0.829849	0.850994	0.81426	0.808981	0.816156	0.795412	0.697589	0.523429	0.353696	0.157658	0.134197	0.265576	0.349341	0.378359	0.458134	0.455705	0.48834	0.622758	0.632283	0.583958	0.461892	0.187883	0.116863	0.147454	0.0315704	0.165223	0.1232	0.095686	0.102728	0.0566711	0.0936326	0.3599	0.399865
0.193434	0.322227	0.542152	0.775806	0.926852	0.996566	0.963837	0.953399	0.904791	0.80022	0.642082	0.444983	0.249188	0.154237	0.190481	0.321639	0.523061	0.739139	0.864041	0.89282	0.881795	0.838936	0.761611	0.619809	0.41992	0.256987	0.0774262	0.0450674	0.1696	0.254473	0.29093	0.431985	0.506066	0.551863	0.649853	0.597526	0.533358	0.397352	0.117474	0.0489635	0.0933867	-0.0063954	0.124344	0.10773	0.085036	0.108359	0.0905429	0.130455	0.36227	0.37424
0.142727	0.258525	0.464034	0.700236	0.877925	0.963942	0.996532	0.96888	0.906891	0.776503	0.597411	0.399337	0.199092	0.104302	0.139867	0.259541	0.434534	0.653979	0.820182	0.895021	0.914344	0.856822	0.741952	0.584862	0.374849	0.214426	0.0474365	0.0140404	0.1249	0.204411	0.231246	0.374935	0.490808	0.559156	0.674321	0.599098	0.509049	0.361324	0.0856907	0.016587	0.0671344	-0.0250966	0.104113	0.0910172	0.0641328	0.0934615	0.103096	0.15286	0.367403	0.354877
0.171743	0.286462	0.493357	0.716324	0.881916	0.953379	0.96906	0.996524	0.949474	0.834793	0.657673	0.433152	0.220928	0.122842	0.155123	0.28361	0.447658	0.631123	0.780352	0.864825	0.925616	0.913973	0.805456	0.629547	0.413982	0.250862	0.0649804	0.0282007	0.136788	0.202921	0.216942	0.322651	0.4303	0.547211	0.713088	0.654323	0.566697	0.397629	0.101222	0.0322317	0.0754583	-0.0308194	0.100305	0.0804098	0.0498949	0.0609022	0.0726197	0.144746	0.399426	0.390824
0.266201	0.3855	0.590503	0.785206	0.890155	0.904747	0.907048	0.949484	0.996519	0.931296	0.781303	0.551468	0.326159	0.206303	0.232432	0.360958	0.506262	0.635878	0.720824	0.786297	0.877477	0.930246	0.898186	0.758282	0.545377	0.349557	0.134411	0.0773568	0.177474	0.230811	0.227977	0.28624	0.336517	0.449096	0.705967	0.743789	0.681191	0.507407	0.164148	0.0926956	0.112351	-0.0198635	0.11146	0.0766952	0.0326211	0.0161474	0.00311601	0.0816895	0.427128	0.459166
0.420473	0.544464	0.717989	0.838421	0.847785	0.800072	0.776718	0.834641	0.931167	0.996523	0.919271	0.745295	0.512518	0.365919	0.370237	0.473889	0.571828	0.63096	0.636781	0.639858	0.742944	0.863601	0.927464	0.894436	0.731908	0.516521	0.272444	0.186626	0.253897	0.278695	0.247215	0.256965	0.241942	0.297038	0.598251	0.776093	0.773814	0.65131	0.325744	0.211651	0.169008	0.0158815	0.127685	0.0659881	0.0152435	-0.0118939	-0.0642948	-0.0185822	0.362557	0.518298
0.595114	0.695512	0.803794	0.823937	0.741201	0.641954	0.597736	0.657568	0.781364	0.919338	0.996471	0.907324	0.741023	0.578955	0.536857	0.58166	0.611796	0.579745	0.516427	0.481032	0.550657	0.698715	0.846177	0.925476	0.885355	0.726978	0.475498	0.356935	0.359285	0.327118	0.255171	0.2225	0.174056	0.184092	0.421353	0.662819	0.794661	0.759331	0.500233	0.396173	0.269521	0.0807849	0.154585	0.0543296	0.00245047	-0.0160919	-0.0946981	-0.0784578	0.24752	0.480531
0.756455	0.796451	0.801395	0.710805	0.560488	0.445154	0.399348	0.433189	0.551616	0.745287	0.907554	0.996473	0.913552	0.784233	0.694469	0.654574	0.595515	0.472615	0.359631	0.301129	0.33847	0.477175	0.660888	0.837978	0.903808	0.880901	0.70601	0.55398	0.46579	0.348983	0.243534	0.180588	0.114845	0.0895809	0.243083	0.461284	0.674164	0.786086	0.636843	0.559095	0.410969	0.179758	0.189665	0.0459163	-0.0104607	-0.0222446	-0.0901865	-0.0899668	0.144346	0.372234
0.869085	0.839941	0.723778	0.540995	0.363515	0.249016	0.198964	0.220891	0.32608	0.512693	0.740972	0.913366	0.996498	0.921651	0.829633	0.708279	0.535159	0.333731	0.195534	0.132976	0.160947	0.271791	0.425596	0.634862	0.806643	0.889983	0.863169	0.742801	0.579393	0.369061	0.231411	0.130075	0.0600359	0.0111811	0.0829962	0.273575	0.477843	0.64875	0.691329	0.657592	0.518006	0.302717	0.238467	0.0534921	-0.00494796	-0.0221903	-0.0577772	-0.0665426	0.0261054	0.245145
0.912707	0.863111	0.687197	0.449044	0.257333	0.154164	0.10431	0.122791	0.206183	0.365976	0.578989	0.7842	0.921468	0.996475	0.925543	0.76915	0.532882	0.281355	0.136358	0.0677732	0.0827907	0.169407	0.288341	0.453444	0.656611	0.804385	0.848362	0.837419	0.709137	0.428694	0.248126	0.122338	0.0428219	0.00905216	0.0391589	0.167951	0.352645	0.485751	0.580189	0.664282	0.575621	0.381288	0.294405	0.0801746	0.0277555	-0.00582689	-0.0330407	-0.0246909	0.00972199	0.149516
0.912871	0.89207	0.745447	0.515415	0.302447	0.190671	0.139965	0.155047	0.232388	0.370191	0.536917	0.694575	0.829746	0.925601	0.996529	0.885142	0.647838	0.366183	0.193032	0.115028	0.117005	0.202952	0.318288	0.436254	0.555176	0.682753	0.753971	0.809551	0.802347	0.58889	0.360267	0.19556	0.0868896	0.0566049	0.0994167	0.197925	0.333656	0.436823	0.459027	0.537219	0.576538	0.424095	0.345598	0.12698	0.0715511	0.0344472	-0.00992388	0.00444782	0.0752804	0.171079
0.821792	0.877949	0.832625	0.679791	0.471354	0.321625	0.259554	0.283695	0.360957	0.473809	0.581535	0.654534	0.70815	0.768865	0.885425	0.996501	0.846999	0.576392	0.344743	0.242935	0.242263	0.324542	0.421017	0.507437	0.548788	0.569419	0.573994	0.660318	0.771172	0.756855	0.575402	0.339709	0.185118	0.148455	0.207103	0.313227	0.401412	0.428615	0.39	0.40235	0.452703	0.39296	0.373091	0.198297	0.138152	0.0931755	0.0378188	0.0388532	0.135053	0.246099
0.601226	0.732209	0.837458	0.816314	0.679727	0.523142	0.434873	0.447636	0.506194	0.571772	0.611817	0.595475	0.535043	0.532885	0.647997	0.847049	0.996532	0.837978	0.581194	0.431709	0.429664	0.481596	0.520432	0.537761	0.504699	0.450349	0.358846	0.416229	0.598343	0.722018	0.730836	0.567667	0.345368	0.298624	0.357965	0.416494	0.453059	0.410973	0.271403	0.254423	0.302675	0.235502	0.341202	0.23692	0.202996	0.169479	0.0943811	0.0961558	0.20863	0.284526
0.368319	0.498733	0.701471	0.837737	0.829787	0.739188	0.654136	0.63121	0.635867	0.630829	0.579647	0.472488	0.333791	0.281491	0.366129	0.576468	0.837654	0.996582	0.857678	0.699803	0.637848	0.610762	0.581138	0.52439	0.406636	0.294562	0.161352	0.158288	0.321242	0.492314	0.631465	0.740931	0.604079	0.4892	0.508176	0.498881	0.463965	0.353891	0.147472	0.0760795	0.14023	0.076129	0.206249	0.193068	0.192197	0.232868	0.167363	0.139147	0.295872	0.356774
0.199374	0.311212	0.516734	0.729614	0.851253	0.864085	0.820064	0.780283	0.720837	0.63682	0.51662	0.359619	0.195354	0.136377	0.193078	0.344795	0.581322	0.857911	0.996611	0.917293	0.801645	0.685291	0.597662	0.497609	0.335011	0.193557	0.0462331	0.024418	0.138672	0.274655	0.415946	0.679241	0.769302	0.677981	0.61558	0.535541	0.459909	0.300357	0.082235	-0.002653	0.0511675	-0.00828898	0.111257	0.114033	0.137171	0.236975	0.267721	0.238166	0.322026	0.361004
0.127067	0.22798	0.41099	0.630141	0.814286	0.892687	0.89492	0.864795	0.786273	0.639953	0.481046	0.3014	0.132872	0.0677682	0.115182	0.242877	0.431723	0.699907	0.917494	0.996523	0.925532	0.782122	0.63272	0.467184	0.294957	0.146373	-0.00583607	-0.019513	0.0917244	0.176997	0.252692	0.497207	0.713237	0.79652	0.755093	0.556922	0.455061	0.289044	0.0386858	-0.0263037	0.0364069	-0.0533772	0.067763	0.0710671	0.0694041	0.180221	0.274926	0.317966	0.394452	0.351667
0.148448	0.247847	0.432526	0.653805	0.809046	0.881821	0.914116	0.925652	0.877471	0.742938	0.550772	0.338464	0.161029	0.0828341	0.117037	0.242262	0.429688	0.637817	0.801567	0.925409	0.996504	0.918946	0.758732	0.554835	0.341979	0.155914	-0.00937504	-0.0198498	0.107326	0.172174	0.192439	0.352772	0.534275	0.729499	0.861589	0.697443	0.518291	0.323278	0.0316428	-0.0214577	0.0461738	-0.0578681	0.0584528	0.0641335	0.0385243	0.084933	0.169065	0.266955	0.494477	0.430794
0.229654	0.347815	0.542361	0.727196	0.816109	0.838902	0.856573	0.91388	0.930079	0.863629	0.698654	0.477342	0.271661	0.169449	0.203086	0.324551	0.481662	0.610724	0.685198	0.782217	0.919036	0.996554	0.914971	0.730283	0.471059	0.240356	0.0524398	0.036549	0.157518	0.217405	0.210683	0.281343	0.367783	0.52605	0.820457	0.849669	0.711345	0.459503	0.0946317	0.0261296	0.0570935	-0.0517352	0.0870807	0.0667417	0.0270813	0.0150931	0.0251243	0.159616	0.542644	0.513528
0.34898	0.482213	0.660644	0.773781	0.795284	0.761932	0.741948	0.805234	0.898204	0.927621	0.846188	0.660815	0.425467	0.288349	0.318356	0.421035	0.520225	0.581074	0.597697	0.632704	0.758761	0.914914	0.996512	0.893076	0.662535	0.427962	0.161319	0.102572	0.208132	0.260483	0.227985	0.244132	0.244498	0.330052	0.686186	0.87336	0.86585	0.666947	0.207265	0.110541	0.106604	-0.0585821	0.0990437	0.0568687	0.00436246	-0.0262662	-0.0857806	0.00896597	0.51437	0.591701
0.501564	0.607552	0.718264	0.755182	0.697516	0.620095	0.585017	0.629275	0.758361	0.894315	0.925559	0.838022	0.635033	0.453401	0.436216	0.507463	0.537714	0.524259	0.497665	0.467329	0.554688	0.730224	0.892999	0.996483	0.886014	0.661639	0.389898	0.238719	0.27351	0.289225	0.231047	0.212555	0.173039	0.164527	0.478021	0.764959	0.884326	0.849389	0.486236	0.295028	0.186889	-0.00313181	0.105364	0.0407007	-0.0179197	-0.0493457	-0.121228	-0.120259	0.291313	0.642651
0.621152	0.675189	0.703155	0.648523	0.5235	0.419902	0.375115	0.413983	0.545595	0.732	0.885337	0.90381	0.806617	0.656735	0.555122	0.548758	0.504769	0.406595	0.334894	0.294854	0.342087	0.471003	0.662565	0.886066	0.996596	0.883247	0.644025	0.46769	0.377081	0.292201	0.219482	0.158393	0.0976276	0.051703	0.205891	0.533136	0.768807	0.865805	0.77075	0.62142	0.347654	0.114233	0.141295	0.0342153	-0.0250133	-0.0536217	-0.113543	-0.125574	0.0521872	0.444947
0.708089	0.70924	0.64327	0.501864	0.353586	0.256932	0.214452	0.250586	0.349583	0.516068	0.727025	0.881044	0.88997	0.804415	0.682737	0.569366	0.450287	0.294577	0.193482	0.146467	0.155931	0.2404	0.427865	0.661701	0.88322	0.996521	0.867698	0.684088	0.480747	0.285437	0.185122	0.0926474	0.0205708	-0.0101043	0.0465418	0.233209	0.529861	0.77466	0.81938	0.811115	0.571251	0.256901	0.188126	0.0388527	-0.0128011	-0.0406697	-0.0948881	-0.0957074	-0.0230935	0.186089
0.72064	0.661465	0.502006	0.316277	0.157699	0.0772336	0.0475501	0.0650806	0.13443	0.272278	0.475368	0.706181	0.86318	0.84836	0.754014	0.573839	0.358992	0.161311	0.0460976	-0.00585848	-0.0094139	0.0526104	0.161514	0.389934	0.64401	0.867489	0.996468	0.861541	0.577818	0.296721	0.13093	0.0319126	-0.0281706	-0.0603777	-0.0628144	0.00605643	0.217954	0.543309	0.765683	0.802282	0.697098	0.479716	0.256741	0.0337646	-0.00814545	-0.0271673	-0.0618566	-0.0637826	-0.101518	0.0522404
0.700444	0.645049	0.478053	0.290891	0.134047	0.045037	0.014274	0.0282736	0.0772706	0.18667	0.357044	0.553965	0.74305	0.837417	0.809541	0.660134	0.416244	0.158278	0.0242671	-0.0196476	-0.0197863	0.0365943	0.102511	0.238807	0.467475	0.684026	0.861454	0.996472	0.792986	0.423925	0.198896	0.0654638	0.00197983	-0.0227407	-0.0551703	-0.0108683	0.13679	0.316132	0.592292	0.737364	0.704992	0.68581	0.431019	0.0742017	0.027902	0.00170946	-0.0080204	0.0172011	-0.068144	-0.00769562
0.643018	0.646979	0.561397	0.414068	0.26557	0.169612	0.124799	0.13683	0.177545	0.253719	0.359221	0.465747	0.579211	0.709282	0.802199	0.77126	0.59836	0.321201	0.138593	0.0916734	0.107391	0.157499	0.208104	0.273561	0.37711	0.480732	0.577988	0.792982	0.996553	0.735899	0.418248	0.181537	0.0726174	0.0611478	0.0719035	0.11897	0.222216	0.279909	0.328714	0.467896	0.620474	0.580618	0.619843	0.288681	0.117416	0.0623177	0.0365577	0.056398	0.052768	0.0768404
0.474329	0.536352	0.540664	0.475294	0.34935	0.254417	0.204407	0.202948	0.230611	0.278765	0.327304	0.348961	0.369182	0.428674	0.589019	0.75709	0.722086	0.492243	0.274661	0.176924	0.17232	0.217427	0.260288	0.289214	0.292064	0.285586	0.296623	0.423802	0.735564	0.996534	0.763097	0.365473	0.150244	0.120948	0.156852	0.199184	0.246062	0.253614	0.200378	0.193529	0.318539	0.36677	0.48566	0.533032	0.384395	0.149917	0.0746642	0.0711174	0.100825	0.171893
0.308185	0.388742	0.458557	0.460751	0.378282	0.291024	0.231223	0.216927	0.227851	0.24729	0.255109	0.243569	0.231314	0.248016	0.360186	0.575472	0.730547	0.63148	0.415857	0.252618	0.192358	0.21076	0.227922	0.230851	0.219527	0.185097	0.130893	0.198928	0.418279	0.763267	0.996523	0.686557	0.27385	0.167478	0.174773	0.188157	0.212202	0.179139	0.123847	0.0985806	0.142344	0.172141	0.311321	0.424606	0.564758	0.378665	0.114344	0.106408	0.110597	0.161471
0.175786	0.255722	0.370521	0.453087	0.45822	0.432045	0.374994	0.322754	0.28636	0.257072	0.22246	0.18053	0.130002	0.122231	0.195608	0.339645	0.567659	0.740978	0.679124	0.497249	0.352785	0.281513	0.244114	0.212589	0.158488	0.0927454	0.0319847	0.0653492	0.181643	0.365442	0.686379	0.996556	0.692427	0.368337	0.263668	0.231102	0.214718	0.134787	0.0430527	0.00800717	0.073278	0.0313019	0.140373	0.216093	0.367364	0.588841	0.370014	0.142843	0.155954	0.215377
0.0865034	0.142509	0.239534	0.358151	0.455795	0.506032	0.490823	0.430309	0.336585	0.242103	0.174084	0.11472	0.0600321	0.0428326	0.0872267	0.185134	0.345804	0.60419	0.769308	0.713071	0.534343	0.367653	0.24441	0.172938	0.0975471	0.0204953	-0.0282608	0.00195444	0.0726125	0.150191	0.273923	0.692368	0.996544	0.777877	0.416225	0.246421	0.194338	0.0979158	0.0124544	-0.0421991	0.0103029	-0.0231224	0.0445484	0.0603645	0.102748	0.363567	0.65487	0.446737	0.164222	0.256357
0.0659043	0.107877	0.200078	0.34788	0.488236	0.551802	0.55914	0.547152	0.449136	0.297049	0.183991	0.0896224	0.0111085	0.00911963	0.0564567	0.148302	0.298563	0.489141	0.677863	0.79658	0.72956	0.52585	0.329937	0.164508	0.0518039	-0.010143	-0.0604419	-0.0228637	0.0612262	0.120837	0.167503	0.368405	0.777699	0.996477	0.698946	0.296131	0.186927	0.0838999	-0.0306	-0.0585972	-0.002262	-0.0383347	0.0416528	0.032155	0.0289075	0.161823	0.483194	0.675445	0.399907	0.175231
0.126029	0.195354	0.350588	0.531699	0.622527	0.649802	0.674314	0.71311	0.706097	0.598297	0.421329	0.243043	0.0830754	0.0391715	0.0993792	0.207101	0.357942	0.508251	0.615569	0.755196	0.861599	0.820333	0.686276	0.478049	0.205872	0.0466189	-0.0627151	-0.0551128	0.0718466	0.156939	0.17488	0.263652	0.416173	0.699138	0.996472	0.740817	0.445698	0.208466	-0.0617208	-0.106383	-0.00908029	-0.0597133	0.0509006	0.0379488	0.00279343	0.0312989	0.129658	0.363054	0.705178	0.425646
0.249682	0.361062	0.517854	0.622103	0.63226	0.597195	0.599076	0.654387	0.743898	0.776033	0.663016	0.461255	0.273647	0.167898	0.197879	0.313303	0.416425	0.498823	0.535707	0.557113	0.697721	0.849485	0.873322	0.764944	0.533208	0.233181	0.00602591	-0.0109383	0.119022	0.199185	0.188081	0.23113	0.246561	0.296126	0.741035	0.996489	0.814507	0.474893	0.0848278	-0.0567179	-0.00432569	-0.0978433	0.0399673	0.0346783	-0.0143147	-0.04263	-0.0889491	-0.00903672	0.482027	0.767591
0.382098	0.495752	0.609469	0.635002	0.584026	0.533432	0.509024	0.56681	0.681124	0.773835	0.794611	0.674178	0.477924	0.352606	0.333664	0.401394	0.453131	0.463938	0.459925	0.455218	0.518493	0.711253	0.865707	0.884482	0.768844	0.529902	0.217851	0.136908	0.222064	0.245992	0.212223	0.214617	0.194304	0.186792	0.445652	0.814671	0.996616	0.76531	0.324722	0.209376	0.115883	-0.0733587	0.0417265	0.0233923	-0.0258145	-0.0542364	-0.126024	-0.100242	0.322911	0.637797
0.487905	0.546608	0.575576	0.544083	0.462008	0.397292	0.361299	0.397607	0.50734	0.651366	0.759396	0.786288	0.648641	0.485707	0.436801	0.428476	0.410997	0.353923	0.300382	0.288712	0.323254	0.459361	0.667061	0.849438	0.86577	0.774597	0.543162	0.316165	0.279865	0.253576	0.179131	0.134545	0.0977626	0.0838526	0.208628	0.474765	0.765247	0.996497	0.665139	0.448451	0.261098	-0.00650769	0.0788556	0.0167724	-0.0232457	-0.0486205	-0.116782	-0.172467	0.0828086	0.484012
0.482764	0.47584	0.404725	0.301578	0.187936	0.117395	0.0856407	0.101351	0.164212	0.325729	0.500116	0.636885	0.691349	0.580346	0.459036	0.389915	0.271121	0.147454	0.0822191	0.0385432	0.031737	0.0946078	0.207192	0.486516	0.770706	0.819549	0.765698	0.592266	0.328893	0.20051	0.123833	0.043116	0.0124626	-0.0306213	-0.0618155	0.084829	0.324702	0.665161	0.996517	0.778888	0.38913	0.250565	0.146254	0.014168	-0.0349147	-0.0563273	-0.0787238	-0.094654	-0.217633	0.188159
0.498638	0.463013	0.368127	0.237956	0.116824	0.0487733	0.0164809	0.0322599	0.0926893	0.211682	0.396302	0.559048	0.657642	0.664083	0.537274	0.402558	0.254235	0.0761346	-0.00259513	-0.0264151	-0.0213715	0.0262082	0.110668	0.295116	0.621674	0.811147	0.802243	0.737284	0.467911	0.193691	0.0986151	0.00797808	-0.0422538	-0.0585736	-0.1064	-0.0565995	0.209424	0.448511	0.778802	0.996548	0.662629	0.383475	0.215479	0.0185488	-0.0230281	-0.0416386	-0.0505255	-0.00222296	-0.134239	-0.10593
0.462628	0.429212	0.348029	0.244374	0.147574	0.0932791	0.0672417	0.0753483	0.112445	0.169142	0.269592	0.411066	0.51786	0.575493	0.576636	0.452921	0.302557	0.140413	0.0511165	0.0363067	0.046284	0.0571762	0.106512	0.18699	0.347399	0.571115	0.697214	0.705019	0.620597	0.318653	0.142387	0.073385	0.0104061	-0.00224274	-0.00901943	-0.00443226	0.115819	0.261038	0.388945	0.662547	0.996554	0.558252	0.321903	0.0669883	0.0152559	0.0150936	0.00894713	0.0488088	0.000780702	-0.095922
0.295486	0.274361	0.195086	0.104047	0.0314847	-0.00651193	-0.0251123	-0.0307481	-0.0197048	0.0157828	0.0806946	0.179601	0.302655	0.381325	0.424269	0.393067	0.235456	0.0761017	-0.00821906	-0.0532992	-0.0577971	-0.0517713	-0.0585633	-0.00315773	0.114497	0.256755	0.479953	0.68577	0.580564	0.366804	0.172133	0.0314503	-0.023038	-0.0381583	-0.0597419	-0.0978358	-0.0735175	-0.00667346	0.250589	0.383615	0.558188	0.9965	0.578207	0.110384	0.0405686	0.0222489	0.0318575	0.0609127	-0.0228019	-0.110233
0.25594	0.275662	0.256805	0.218818	0.165371	0.124478	0.104077	0.100318	0.111523	0.127544	0.154528	0.189517	0.238524	0.294444	0.345675	0.373079	0.341046	0.206218	0.111293	0.0677122	0.0585021	0.0870997	0.0991292	0.105315	0.14123	0.188221	0.256807	0.43116	0.619996	0.48557	0.31124	0.140517	0.0444295	0.041743	0.0510682	0.0401769	0.0415514	0.0789373	0.146186	0.215445	0.32164	0.578484	0.996509	0.522918	0.14875	0.0460851	0.0261137	0.0649976	0.0695328	-0.0211872
0.0859481	0.113275	0.123642	0.136356	0.123216	0.107696	0.0910449	0.0803404	0.0766809	0.0660242	0.054479	0.0460982	0.0535491	0.0799994	0.127002	0.198239	0.236801	0.192967	0.113867	0.0710827	0.0639621	0.0669248	0.0567729	0.0407796	0.0342984	0.0388411	0.0338057	0.0742292	0.288595	0.532988	0.424533	0.21625	0.0604255	0.032195	0.0380667	0.0345418	0.023384	0.0168972	0.0141007	0.018513	0.0671632	0.1102	0.523026	0.996467	0.569463	0.0973215	0.0318975	0.0507646	0.0503576	-0.0117451
0.0313314	0.0559171	0.0710438	0.08894	0.0957445	0.0850385	0.0642729	0.0500492	0.032756	0.0151451	0.00237739	-0.0106145	-0.00490963	0.0275316	0.0715772	0.138113	0.20295	0.192342	0.137284	0.069406	0.0384665	0.0270662	0.00429773	-0.0179341	-0.0249354	-0.012836	-0.00825357	0.0279942	0.117387	0.38443	0.564873	0.367257	0.102764	0.0289836	0.00283587	-0.0142683	-0.0258171	-0.023278	-0.0349247	-0.0230132	0.0150636	0.0406832	0.148747	0.569747	0.99646	0.46596	0.0113614	0.0500176	0.0388945	-0.0283673
0.0208217	0.0346184	0.057748	0.0874074	0.102853	0.108318	0.0936397	0.0610059	0.0160705	-0.0118815	-0.016139	-0.0221946	-0.0220975	-0.00586438	0.0345595	0.0932713	0.169528	0.23316	0.237033	0.180295	0.0849255	0.0150892	-0.0261083	-0.0492834	-0.0536574	-0.0406202	-0.0273433	0.00151837	0.0625752	0.149921	0.378677	0.588791	0.363529	0.161821	0.0313088	-0.0425778	-0.0542883	-0.0485813	-0.0562091	-0.041634	0.0151234	0.0221643	0.0459981	0.0973743	0.466134	0.996476	0.385056	0.0441127	-0.0018959	-0.040581
-0.00996619	-0.0133206	-0.00101143	0.0334623	0.0566962	0.0905174	0.10307	0.0724434	0.00315809	-0.0642396	-0.0948098	-0.0900896	-0.0576307	-0.03299	-0.00993174	0.0379003	0.0943587	0.167345	0.267735	0.274911	0.168994	0.0252072	-0.0858251	-0.121211	-0.113672	-0.0949597	-0.0618849	-0.00812656	0.0367041	0.0746481	0.114468	0.370163	0.65499	0.483026	0.129462	-0.0887841	-0.125927	-0.116953	-0.0785862	-0.0504201	0.00894368	0.0318737	0.0260066	0.0318277	0.0113444	0.385087	0.996458	0.52852	-0.0298387	-0.0811101
-0.0222167	-0.0123501	0.0159003	0.0605693	0.0936376	0.130228	0.152839	0.144604	0.0816158	-0.0185616	-0.0784743	-0.0899833	-0.0665194	-0.0246746	0.00435412	0.0390031	0.0960771	0.139077	0.23815	0.318073	0.266909	0.159745	0.00905347	-0.120377	-0.125557	-0.0956458	-0.0636649	0.0171303	0.0563691	0.0711659	0.106435	0.142816	0.446725	0.675538	0.36308	-0.00887412	-0.100186	-0.172461	-0.0944826	-0.00222248	0.0488086	0.0608048	0.0649991	0.0508575	0.0499893	0.04425	0.528592	0.996481	0.319286	-0.202209
0.0715958	0.133865	0.231173	0.319214	0.359713	0.362256	0.367389	0.399499	0.426943	0.362527	0.2477	0.144337	0.0262372	0.00955391	0.0753207	0.135263	0.208725	0.296016	0.322091	0.394562	0.494428	0.542646	0.514265	0.29124	0.0522308	-0.0230965	-0.101523	-0.0679604	0.0525756	0.100855	0.110555	0.156074	0.164009	0.399877	0.705161	0.482092	0.322833	0.0828922	-0.217806	-0.134359	0.000583529	-0.0226572	0.0695028	0.0503575	0.0390776	-0.00193685	-0.0299593	0.319425	0.996538	0.183622
0.219687	0.283292	0.355419	0.40404	0.399806	0.374238	0.354802	0.390819	0.459165	0.518309	0.480606	0.372288	0.245131	0.149532	0.171195	0.245919	0.284559	0.356819	0.361168	0.351603	0.43093	0.513486	0.591773	0.642607	0.444973	0.185891	0.052224	-0.00777763	0.0768349	0.172025	0.16151	0.215432	0.256824	0.175285	0.425742	0.767694	0.637887	0.484036	0.188029	-0.106134	-0.0959955	-0.110158	-0.0212251	-0.0116806	-0.0283358	-0.0404689	-0.0810598	-0.202134	0.183659	0.996591
0.261736	0.299761	0.330596	0.323851	0.258277	0.207993	0.198747	0.230382	0.281266	0.385026	0.454634	0.433372	0.362996	0.281397	0.234463	0.245236	0.257711	0.203955	0.207419	0.225732	0.208086	0.267262	0.387141	0.522833	0.629674	0.467306	0.259048	0.19425	0.156773	0.173596	0.148684	0.112703	0.139536	0.124447	0.0878664	0.439949	0.656485	0.585448	0.517601	0.34606	0.084746	-0.0682876	-0.00412023	-0.0159252	-0.045682	-0.0496094	-0.0620345	-0.0872819	-0.237217	0.391842
0.311977	0.329247	0.33171	0.278623	0.198075	0.148335	0.131553	0.147472	0.212307	0.302878	0.409241	0.473133	0.442108	0.379828	0.322357	0.272514	0.233815	0.151785	0.105965	0.0949141	0.103963	0.150034	0.285311	0.40564	0.554381	0.656379	0.461065	0.306487	0.266791	0.155108	0.108654	0.060747	0.0207896	0.0397822	0.00407255	0.027501	0.46826	0.674861	0.513052	0.575641	0.385446	0.0425117	0.0546813	0.0127461	-0.0275205	-0.0407299	-0.0560731	-0.00674486	-0.0736881	-0.101684
0.0506738	0.00903881	-0.0701865	-0.139275	-0.171091	-0.168927	-0.16499	-0.180906	-0.191048	-0.176941	-0.129167	-0.0150696	0.094589	0.104592	0.0702356	0.0169384	-0.0835808	-0.146315	-0.166821	-0.199827	-0.21945	-0.232909	-0.266362	-0.175965	-0.0175114	0.0990759	0.333052	0.246389	0.0492413	-0.0183643	-0.0638809	-0.101122	-0.127626	-0.152526	-0.19026	-0.305577	-0.372282	-0.142911	0.377192	0.276504	0.194911	0.357013	0.100025	0.00898278	-0.012764	-0.0070343	0.0059638	0.0099206	-0.0889007	-0.239531
0.22884	0.204887	0.134494	0.0431815	-0.0287586	-0.0618825	-0.066685	-0.0501876	-0.0326633	0.00872207	0.0774475	0.186333	0.293216	0.311117	0.257367	0.188598	0.0876716	-0.0281579	-0.080596	-0.105086	-0.110707	-0.0810204	-0.059535	0.0231107	0.192069	0.305109	0.427405	0.518702	0.294707	0.0989475	0.0367799	-0.0336795	-0.078798	-0.0958529	-0.0923962	-0.108346	-0.147998	-0.0335906	0.426881	0.576658	0.34087	0.518782	0.275686	0.0463637	0.023531	0.02167	0.0204515	0.0795122	0.0534463	-0.140354
0.204998	0.254973	0.299811	0.316248	0.30293	0.276069	0.253975	0.269647	0.291072	0.315666	0.318711	0.282653	0.22983	0.204345	0.216544	0.255522	0.281125	0.259039	0.220355	0.201851	0.236607	0.277321	0.306499	0.314989	0.295688	0.233135	0.136945	0.18788	0.332674	0.212398	0.161499	0.138414	0.0891811	0.0992488	0.191645	0.236049	0.220737	0.268537	0.239432	0.180864	0.253532	0.0749773	0.398094	0.146238	0.0414071	0.0130463	-0.0385761	-0.023421	0.149737	0.166748
0.0778043	0.0989517	0.124832	0.144785	0.14923	0.138419	0.121002	0.118513	0.11804	0.121141	0.116212	0.0927843	0.0711219	0.0659244	0.107029	0.154209	0.163283	0.150662	0.131746	0.119439	0.118005	0.1088	0.0941755	0.104613	0.0966078	0.0664887	0.0309285	0.0453142	0.154284	0.253666	0.140295	0.111916	0.0903274	0.0691621	0.0754652	0.0719992	0.0799541	0.106901	0.0648751	-0.00934327	0.125296	0.159331	0.109947	0.202016	0.0594382	0.0265745	0.0303956	0.00423682	0.00556505	0.0749576
0.165072	0.186815	0.200023	0.202915	0.181251	0.156111	0.138965	0.131406	0.130684	0.134845	0.14697	0.145703	0.138142	0.146375	0.1893	0.241976	0.258379	0.219588	0.17394	0.136022	0.122733	0.124303	0.118877	0.114393	0.109388	0.110658	0.0977973	0.131726	0.227317	0.320293	0.30909	0.185698	0.105797	0.0761074	0.0824252	0.0865304	0.100363	0.0813988	0.0463561	0.0481504	0.107184	0.167929	0.251101	0.189684	0.184788	0.0700926	0.0143926	0.0287372	0.0612549	0.0463332
0.166146	0.190136	0.20787	0.216618	0.201236	0.1818	0.160081	0.147092	0.142305	0.144961	0.151656	0.147035	0.138679	0.150541	0.182892	0.229887	0.278789	0.280125	0.242609	0.190966	0.142865	0.117012	0.116386	0.12592	0.120156	0.1205	0.109635	0.119684	0.203913	0.278911	0.329965	0.318839	0.184377	0.111547	0.0876199	0.0922153	0.110963	0.0962914	0.0713289	0.0750226	0.0996865	0.0749543	0.205826	0.230504	0.187632	0.200845	0.0591923	0.0177596	0.0335013	0.0740228
0.199899	0.23021	0.268802	0.296106	0.303399	0.30244	0.282436	0.260273	0.236045	0.220944	0.210159	0.195596	0.18071	0.179579	0.213037	0.265439	0.324031	0.372062	0.387777	0.351798	0.281011	0.21763	0.176101	0.172737	0.173654	0.168924	0.139009	0.156264	0.210712	0.248615	0.302201	0.406342	0.398328	0.296007	0.195881	0.134066	0.138305	0.125905	0.112063	0.129461	0.138	0.102921	0.152675	0.158463	0.204539	0.272036	0.244942	0.154287	0.079302	0.0667514
0.253777	0.297872	0.361207	0.423394	0.451245	0.4546	0.44866	0.441933	0.407426	0.352477	0.318373	0.277772	0.224524	0.212123	0.254461	0.319498	0.39176	0.450379	0.510601	0.52666	0.483145	0.408758	0.335783	0.262022	0.226158	0.216686	0.172261	0.180392	0.221473	0.228233	0.266798	0.386187	0.504634	0.555128	0.417582	0.232079	0.205906	0.158546	0.110588	0.154492	0.18277	0.133419	0.171799	0.0881991	0.118198	0.267308	0.335956	0.386722	0.268239	0.0573198
0.342384	0.410089	0.500254	0.574456	0.587286	0.562368	0.545831	0.578951	0.595529	0.561455	0.504255	0.428213	0.335307	0.291624	0.333148	0.395461	0.456543	0.490825	0.516918	0.556054	0.612871	0.621763	0.583001	0.478894	0.36496	0.304542	0.246299	0.22219	0.262052	0.254735	0.240733	0.304046	0.368178	0.496455	0.619831	0.483052	0.38481	0.292701	0.135587	0.185301	0.227521	0.149502	0.18961	0.0874678	0.0478771	0.100177	0.209052	0.356407	0.526145	0.172393
0.427348	0.517903	0.605219	0.650602	0.617983	0.549251	0.517017	0.568306	0.643635	0.693287	0.672142	0.582559	0.471843	0.398867	0.410002	0.461163	0.490344	0.492667	0.45178	0.448562	0.557493	0.681704	0.739174	0.674778	0.578534	0.477693	0.356826	0.32084	0.343428	0.286022	0.240034	0.223363	0.209301	0.299367	0.530658	0.685238	0.587485	0.458761	0.351626	0.32081	0.271271	0.158179	0.207816	0.08778	0.0429503	0.000839114	-0.013834	0.181129	0.532138	0.334785
0.424867	0.50277	0.597055	0.637728	0.605113	0.563715	0.546334	0.58142	0.640195	0.700491	0.723603	0.647763	0.499868	0.408063	0.407701	0.449833	0.497848	0.509643	0.505496	0.518249	0.574287	0.660676	0.755039	0.786149	0.690014	0.571078	0.363111	0.251911	0.311015	0.319273	0.249943	0.267104	0.261842	0.284169	0.516336	0.655903	0.768827	0.752906	0.41626	0.323328	0.258165	0.0102167	0.147376	0.0782362	0.0208842	-0.00251162	-0.0775586	-0.134952	0.261214	0.553258
-0.504496	-0.587787	-0.664027	-0.676657	-0.614777	-0.544174	-0.517575	-0.571537	-0.653645	-0.73858	-0.781757	-0.7356	-0.600404	-0.490137	-0.4809	-0.515461	-0.529268	-0.503421	-0.469652	-0.483142	-0.547232	-0.662193	-0.803636	-0.850986	-0.789311	-0.687711	-0.497127	-0.355231	-0.367502	-0.345512	-0.274128	-0.253644	-0.232082	-0.278843	-0.495726	-0.694824	-0.821159	-0.835292	-0.549952	-0.431149	-0.326138	-0.102121	-0.167499	-0.0744246	-0.0167351	0.00960433	0.0376438	-0.00807083	-0.394378	-0.551783
-0.495368	-0.575229	-0.655045	-0.672881	-0.615606	-0.552918	-0.527094	-0.566529	-0.647017	-0.734163	-0.771369	-0.723501	-0.605273	-0.498386	-0.480062	-0.516881	-0.537589	-0.524969	-0.509147	-0.508582	-0.565178	-0.66321	-0.767243	-0.843003	-0.828026	-0.692527	-0.470167	-0.371247	-0.378386	-0.357638	-0.30199	-0.29353	-0.312646	-0.339064	-0.501033	-0.725915	-0.829521	-0.818866	-0.615301	-0.463777	-0.323226	-0.0842836	-0.154317	-0.0646869	-0.00873733	-0.000495434	0.00686443	-0.023165	-0.230003	-0.633774
-0.215162	-0.239888	-0.282226	-0.314058	-0.30839	-0.304915	-0.293885	-0.288194	-0.308345	-0.344447	-0.354581	-0.321425	-0.277564	-0.236392	-0.224083	-0.243364	-0.268529	-0.283008	-0.303583	-0.284406	-0.286958	-0.291902	-0.285542	-0.355569	-0.405839	-0.301764	-0.15427	-0.163638	-0.19557	-0.19374	-0.171042	-0.176937	-0.211114	-0.181013	-0.205446	-0.274821	-0.369678	-0.334348	-0.290123	-0.23075	-0.148943	0.0131916	-0.0711228	-0.0285474	0.000844121	-0.000280559	0.0344622	0.153753	0.231267	-0.364716
0.337376	0.389969	0.462343	0.499989	0.489209	0.471969	0.455203	0.465837	0.509382	0.553404	0.565861	0.5027	0.400502	0.33684	0.339391	0.37305	0.41101	0.431134	0.436258	0.431921	0.464586	0.497765	0.537728	0.601128	0.544211	0.431744	0.266332	0.201437	0.254971	0.27834	0.232862	0.242776	0.256035	0.237205	0.387823	0.481875	0.547699	0.569	0.340319	0.210553	0.21212	-0.0249596	0.0920719	0.0489312	0.0202557	0.00233233	-0.0597997	-0.191922	-0.0306591	0.534805
0.179404	0.214704	0.292909	0.369389	0.405868	0.409718	0.419242	0.431057	0.412309	0.357496	0.29308	0.224603	0.176752	0.151397	0.16435	0.208078	0.284065	0.344529	0.414555	0.450383	0.47118	0.46132	0.373949	0.215827	0.181127	0.146805	0.0758977	0.0974675	0.127483	0.134494	0.151852	0.205666	0.356621	0.511813	0.482258	0.29174	0.242538	0.0624132	0.000495791	0.0732751	0.0799409	0.120522	0.0921434	0.0600979	0.0507908	0.0856608	0.223213	0.490923	0.448201	0.0155687
0.325342	0.364571	0.429944	0.506036	0.53231	0.534598	0.52444	0.53225	0.532299	0.522486	0.495652	0.435185	0.356389	0.295979	0.312055	0.367263	0.433781	0.492469	0.538965	0.545014	0.558166	0.531766	0.486482	0.470262	0.430296	0.329444	0.198244	0.195476	0.268347	0.251483	0.244729	0.336895	0.405888	0.41679	0.460345	0.42103	0.409276	0.344059	0.229068	0.180002	0.160109	0.0520267	0.185832	0.0870044	0.0251143	0.0811949	0.138954	0.0750071	0.200108	0.300614
0.231621	0.251338	0.274888	0.30736	0.328609	0.336586	0.320588	0.311854	0.305134	0.306813	0.300816	0.28018	0.250831	0.219007	0.225329	0.272013	0.323136	0.375451	0.415018	0.383769	0.334534	0.267523	0.232012	0.269287	0.275905	0.231866	0.170599	0.155049	0.197074	0.223971	0.26724	0.363339	0.393962	0.337335	0.267643	0.190464	0.194351	0.21787	0.212792	0.143154	0.132148	0.0619175	0.130917	0.100404	0.0833201	0.2049	0.231023	0.128419	0.0647054	0.187076
0.198307	0.213031	0.225652	0.238451	0.240587	0.234858	0.220322	0.217417	0.219885	0.226393	0.226392	0.210763	0.191992	0.183718	0.19987	0.24589	0.284449	0.303206	0.304767	0.26515	0.220505	0.192978	0.184251	0.191432	0.185319	0.173385	0.143403	0.141821	0.168444	0.227677	0.280691	0.306094	0.296745	0.244108	0.167439	0.124531	0.158911	0.154732	0.129449	0.112309	0.115585	0.0742201	0.119531	0.138514	0.164628	0.181185	0.145262	0.11004	0.0757581	0.113683
0.19032	0.194904	0.194667	0.19619	0.184797	0.170558	0.155179	0.161229	0.166516	0.177952	0.187208	0.185458	0.173234	0.177015	0.205526	0.234282	0.240193	0.220091	0.19674	0.16971	0.159852	0.152057	0.146739	0.150633	0.157226	0.151096	0.121272	0.130353	0.188815	0.248069	0.23537	0.197365	0.161158	0.135668	0.116604	0.110301	0.124082	0.124177	0.0996292	0.101074	0.104203	0.0697504	0.141461	0.20748	0.155169	0.115738	0.075847	0.0499489	0.0477419	0.0753281
0.18944	0.200183	0.204713	0.202058	0.193947	0.189538	0.179006	0.1863	0.195118	0.208305	0.216995	0.203165	0.184663	0.182204	0.201029	0.221808	0.221887	0.191518	0.176135	0.176489	0.182455	0.184766	0.184362	0.184487	0.175885	0.158783	0.139548	0.141934	0.168212	0.192138	0.168161	0.139264	0.114044	0.126854	0.149732	0.13715	0.136576	0.133908	0.124086	0.117783	0.102505	0.0852145	0.100654	0.159264	0.0896771	0.0563036	0.0525668	0.0546305	0.0955664	0.0721669
0.226801	0.248103	0.272675	0.280393	0.266732	0.254574	0.250485	0.265966	0.292991	0.302436	0.292626	0.260887	0.224123	0.198959	0.207597	0.244752	0.254065	0.233944	0.222711	0.227678	0.257866	0.297724	0.306744	0.279773	0.254594	0.213608	0.165346	0.132702	0.112362	0.145799	0.150205	0.118648	0.106022	0.151173	0.222568	0.239137	0.251482	0.246886	0.184886	0.0916618	0.0239463	0.103365	-0.0143876	0.0423161	0.0487161	0.0237571	0.00417137	0.0542643	0.179877	0.0931473
0.354709	0.369217	0.37498	0.355654	0.315739	0.278169	0.263266	0.288311	0.33033	0.37028	0.394116	0.417383	0.402791	0.361207	0.350215	0.349316	0.326534	0.289763	0.252602	0.242139	0.271786	0.317086	0.359207	0.394882	0.393078	0.397393	0.402081	0.338415	0.247338	0.199794	0.168752	0.143928	0.119294	0.132172	0.230179	0.307128	0.337751	0.389284	0.382112	0.234452	0.136329	0.232726	0.0694834	-0.0102632	0.0126803	-0.00680459	-0.0467959	-0.0528823	0.119879	0.218944
0.344249	0.340693	0.301722	0.232728	0.155704	0.108747	0.0942799	0.109886	0.13812	0.205558	0.308755	0.414564	0.447428	0.430885	0.367155	0.29697	0.232852	0.158906	0.0938731	0.0671618	0.0572575	0.0565186	0.119184	0.279662	0.453488	0.560848	0.554239	0.486624	0.365054	0.209535	0.129283	0.0705096	0.0254364	-0.00817406	-0.00423867	0.0520344	0.136206	0.334063	0.596968	0.654004	0.467641	0.291296	0.212492	0.0771888	0.0269353	-0.0178231	-0.0384231	-0.0678966	-0.0812702	0.0665835
0.310364	0.325285	0.298728	0.233185	0.150125	0.09981	0.0878457	0.10999	0.150299	0.236256	0.343418	0.422286	0.427357	0.365965	0.298802	0.264736	0.206602	0.115776	0.0579164	0.0346867	0.0369074	0.0653921	0.186317	0.375267	0.515654	0.558258	0.522889	0.410626	0.286273	0.171433	0.0871061	0.0282247	-0.0140802	-0.0355844	-0.0224749	0.0541071	0.225734	0.533707	0.696298	0.592928	0.348492	0.266531	0.264782	0.0795076	-0.0110204	-0.036078	-0.049295	-0.0231556	-0.0180656	0.0754169
0.285637	0.341227	0.364123	0.329575	0.260616	0.203971	0.189264	0.209458	0.270428	0.370255	0.434456	0.444817	0.375278	0.278805	0.263004	0.274834	0.243813	0.188866	0.161492	0.146809	0.172392	0.245739	0.411723	0.518501	0.536234	0.484853	0.36841	0.214081	0.200099	0.164521	0.107989	0.0752087	0.053502	0.07543	0.123884	0.267181	0.491081	0.693706	0.487018	0.307586	0.245555	0.0672278	0.0892346	0.0153836	-0.0245526	-0.0385215	-0.0413516	0.0288447	0.117819	0.215947
0.0351192	0.0701516	0.119921	0.148571	0.124074	0.107504	0.097698	0.124516	0.159542	0.193197	0.196794	0.108234	-0.00442564	-0.0309606	-0.00203055	0.0406116	0.0772747	0.0906041	0.101295	0.119171	0.155169	0.268524	0.338775	0.276047	0.175762	0.0263119	-0.203724	-0.149264	-0.00541079	0.0403515	0.0446609	0.0579281	0.0795619	0.105879	0.204443	0.475482	0.559251	0.177755	-0.211362	-0.101589	-0.060981	-0.198243	-0.10157	-0.0464531	-0.0428967	-0.033798	0.0098803	0.0955316	0.217202	0.365133
0.149445	0.201136	0.294688	0.365215	0.369753	0.347171	0.34392	0.373625	0.412093	0.437173	0.398811	0.287455	0.177325	0.13266	0.134079	0.189842	0.251888	0.295775	0.311281	0.345246	0.415276	0.510493	0.515801	0.476307	0.404335	0.184732	-0.026658	0.00953674	0.0931133	0.14167	0.139362	0.161004	0.179239	0.18753	0.380086	0.648504	0.657352	0.328675	0.132713	0.0233352	-0.0674952	-0.143206	-0.0304633	0.00586557	-0.00834662	-0.0288786	-0.102879	-0.164565	0.0187168	0.568167
0.108255	0.108598	0.119023	0.151292	0.166898	0.179323	0.182378	0.161985	0.158041	0.157037	0.145189	0.150716	0.153509	0.126274	0.111728	0.122808	0.158173	0.196438	0.232326	0.257046	0.215795	0.129856	0.0848316	0.178299	0.243603	0.155829	0.104313	0.106622	0.083982	0.116995	0.126448	0.132736	0.260501	0.300637	0.174906	0.139473	0.190195	0.182902	0.299798	0.147089	0.00642955	-0.0267238	-0.0263855	-0.01556	0.00096333	0.0202696	0.0487814	0.0294254	-0.275484	0.335035
0.0308355	0.0294968	0.0283726	0.0586401	0.0953341	0.135179	0.139499	0.108146	0.0791367	0.0371317	-0.00736988	0.00429022	0.0244273	0.0186479	0.0355254	0.0675292	0.110085	0.175116	0.264505	0.279451	0.200399	0.0675808	-0.00690275	0.0124352	0.00868022	-0.0210502	0.0167992	0.0225455	0.027913	0.0929942	0.134529	0.19931	0.432295	0.521109	0.278074	0.0287801	-0.0283914	0.0028466	0.0739305	-0.00197142	-0.0115826	0.0170316	-0.0116358	-0.00533366	0.0074147	0.0744377	0.297147	0.441995	0.13543	0.198407
0.0527864	0.0639391	0.0807174	0.117165	0.164399	0.199751	0.195571	0.183589	0.160648	0.109671	0.0640218	0.048857	0.0342734	0.0267283	0.0485133	0.0903933	0.148223	0.245973	0.320719	0.303289	0.24836	0.158632	0.111853	0.0680031	0.0080657	-0.0143448	-0.00670534	-0.00999331	0.0293577	0.103797	0.162173	0.287785	0.46512	0.48874	0.311694	0.109527	0.0354072	0.038029	-0.0203633	-0.0534223	-0.0277286	-0.00731033	-0.00801665	0.00887311	0.0180454	0.101113	0.386493	0.477275	0.345313	0.174739
0.073135	0.0827301	0.104241	0.135489	0.162737	0.168418	0.163966	0.167596	0.155981	0.131393	0.107608	0.083943	0.061138	0.0582839	0.0675163	0.100047	0.156214	0.209662	0.219963	0.203061	0.194151	0.163247	0.131253	0.0924522	0.0462884	0.026963	0.016099	0.00970817	0.043177	0.118239	0.219461	0.301547	0.3027	0.278016	0.196283	0.116454	0.0660625	0.058364	0.00279737	-0.0202456	-0.00906765	-0.00296092	-0.000585556	0.0485197	0.16862	0.205716	0.350211	0.340287	0.241439	0.106006
0.0737805	0.0769677	0.0915089	0.102209	0.106314	0.107727	0.0999564	0.100337	0.0967973	0.0938376	0.0880986	0.0776383	0.0627381	0.0654341	0.0772126	0.11335	0.156905	0.154908	0.131694	0.113436	0.109642	0.101062	0.0805591	0.0595775	0.0391618	0.0398465	0.0351971	0.0344069	0.0576677	0.18025	0.324667	0.281415	0.157718	0.105645	0.0852469	0.0657368	0.0479344	0.034446	0.00566363	0.00819838	0.0286254	0.0269763	0.0306997	0.198327	0.378731	0.330466	0.241544	0.145189	0.113297	0.0434915
0.143437	0.138588	0.140137	0.135436	0.124635	0.11593	0.108449	0.1147	0.1252	0.138692	0.139794	0.137602	0.128435	0.125693	0.150291	0.199082	0.210151	0.16482	0.129243	0.108078	0.114162	0.117712	0.111573	0.108062	0.106262	0.103575	0.0940324	0.0951259	0.127076	0.279652	0.317847	0.191447	0.0938427	0.0759802	0.092221	0.0852844	0.0842171	0.0932981	0.0790032	0.0604676	0.0642339	0.0749303	0.0462116	0.301798	0.385895	0.244496	0.0930284	0.0365103	0.0818838	0.04492
0.324982	0.296631	0.25289	0.208742	0.16743	0.14332	0.134097	0.148333	0.174157	0.204775	0.233069	0.261067	0.276762	0.305626	0.35634	0.357744	0.291281	0.198088	0.145464	0.125934	0.134854	0.14083	0.155696	0.194322	0.23181	0.265411	0.285171	0.301798	0.32646	0.314572	0.217727	0.118403	0.0649339	0.0643057	0.101659	0.126077	0.142578	0.189201	0.232013	0.235203	0.214763	0.204452	0.0585425	0.155418	0.176981	0.0711528	-0.0105245	-0.0343699	0.0380737	0.0871443
0.493373	0.462759	0.376619	0.279512	0.191909	0.139263	0.117784	0.136418	0.170912	0.231972	0.329247	0.437894	0.515965	0.546109	0.527434	0.453775	0.335904	0.206524	0.140188	0.101073	0.0861356	0.0999326	0.152234	0.268275	0.401049	0.536483	0.620636	0.626145	0.490952	0.304272	0.182893	0.0917791	0.0319899	0.0118592	0.0287765	0.081493	0.166904	0.318573	0.490015	0.561952	0.460626	0.420376	0.176495	0.0304829	0.0324764	0.00499308	-0.0334588	-0.0689585	-0.0398846	0.0796781
0.552675	0.549553	0.473432	0.359625	0.245682	0.171866	0.141931	0.162685	0.203785	0.303653	0.449026	0.601596	0.67363	0.635767	0.55758	0.474119	0.361504	0.23342	0.137869	0.0863849	0.0857284	0.124628	0.223924	0.403561	0.588352	0.729039	0.808105	0.69878	0.478258	0.291867	0.1818	0.0875357	0.0307086	0.00667059	0.00342715	0.0608177	0.222031	0.529626	0.765585	0.735496	0.507204	0.447026	0.296054	0.0573697	0.00413525	-0.0231727	-0.0503494	-0.0429352	-0.0168686	0.0828161
0.511561	0.538755	0.510715	0.411093	0.280539	0.189759	0.148771	0.173951	0.254415	0.387337	0.535265	0.650711	0.649119	0.578402	0.501997	0.429431	0.347464	0.229802	0.125423	0.0963063	0.106001	0.16707	0.331095	0.542398	0.726694	0.824206	0.713206	0.535949	0.415041	0.262857	0.165808	0.0848203	0.0178252	-0.00671142	0.00839734	0.17122	0.429075	0.719661	0.77372	0.746326	0.546509	0.232116	0.219922	0.0634274	-0.0139564	-0.0450538	-0.0648299	-0.0313571	0.00186491	0.149856
0.438782	0.505322	0.541339	0.4957	0.381759	0.291807	0.250401	0.289367	0.387225	0.540194	0.656448	0.64326	0.54426	0.442153	0.393659	0.401762	0.368109	0.279678	0.211952	0.194671	0.220942	0.36975	0.559743	0.717845	0.81563	0.7023	0.440901	0.345345	0.333015	0.247081	0.16127	0.114343	0.073364	0.0721945	0.160643	0.461922	0.719576	0.765959	0.644748	0.572405	0.339789	0.0679498	0.183401	0.0653472	-0.0138281	-0.0409893	-0.0686687	-0.0234808	0.112879	0.400948
0.372942	0.481518	0.584179	0.626169	0.565261	0.487071	0.462484	0.512253	0.604826	0.709607	0.725212	0.624565	0.461552	0.316383	0.330242	0.411683	0.425216	0.40068	0.38679	0.394038	0.46419	0.633648	0.767747	0.843266	0.74072	0.494747	0.281289	0.174542	0.232306	0.262282	0.218146	0.195861	0.163881	0.166804	0.420771	0.742778	0.822404	0.741768	0.447454	0.212611	0.145358	0.00384223	0.107705	0.059224	0.00506854	-0.0234699	-0.0746276	-0.0480818	0.292625	0.630606
0.189793	0.310783	0.474774	0.580052	0.5942	0.557231	0.550147	0.60535	0.674518	0.675232	0.582516	0.423839	0.218734	0.130088	0.178297	0.274701	0.363536	0.418427	0.448077	0.489578	0.609935	0.738789	0.822132	0.701161	0.448599	0.231838	-0.0083403	-0.0363572	0.128306	0.201411	0.169602	0.184339	0.181361	0.293321	0.638856	0.778773	0.751594	0.5434	0.010983	-0.0616537	0.0378693	-0.111114	0.0413038	0.0417982	0.015626	-4.673e-05	-0.0451112	0.065652	0.532358	0.538551
0.136355	0.216524	0.376277	0.511726	0.572771	0.584884	0.604029	0.632767	0.642365	0.580654	0.469394	0.281961	0.120123	0.0837383	0.121605	0.216143	0.340657	0.436034	0.503402	0.569439	0.691247	0.764827	0.711828	0.517713	0.319778	0.12194	-0.101633	-0.0752184	0.0885552	0.181923	0.175326	0.214517	0.271657	0.421513	0.686263	0.751178	0.66522	0.31762	-0.085717	-0.0942235	-0.0325379	-0.119417	0.0222495	0.0394255	0.0231605	0.0232109	-0.00119209	0.0957915	0.453202	0.46158
0.145808	0.182677	0.276508	0.417273	0.506822	0.5511	0.568493	0.571025	0.534959	0.474196	0.373965	0.240232	0.137612	0.102848	0.127927	0.203791	0.319308	0.425422	0.515461	0.593037	0.646485	0.60454	0.487002	0.408904	0.299033	0.130012	-0.0331085	-0.0234488	0.0783997	0.166686	0.184764	0.260814	0.388468	0.478999	0.579113	0.578826	0.482117	0.280674	0.0854574	-0.0424721	-0.044458	-0.109251	-0.00673282	0.0326049	0.0167333	0.0528444	0.0803798	0.0469893	0.121199	0.507572
0.114095	0.142527	0.196823	0.307971	0.402428	0.452678	0.458441	0.437723	0.385545	0.326715	0.253742	0.178065	0.11407	0.0811338	0.0955459	0.153026	0.258675	0.401388	0.529498	0.580104	0.508926	0.372	0.294351	0.282834	0.206902	0.0799938	0.00232494	0.0112064	0.0644264	0.139386	0.176462	0.308377	0.524605	0.590298	0.469406	0.339088	0.294849	0.209643	0.11515	-0.0142121	-0.0349334	-0.0715509	-0.016178	0.0191104	0.0190398	0.105348	0.215875	0.204612	0.0825711	0.441273
0.122479	0.162933	0.235432	0.333966	0.415477	0.452468	0.443578	0.419482	0.390075	0.334181	0.270259	0.207507	0.137913	0.0976793	0.113334	0.17419	0.281557	0.454634	0.597032	0.581064	0.457141	0.3505	0.289543	0.272004	0.209517	0.10007	0.0309241	0.0332732	0.0739322	0.142678	0.210769	0.408949	0.605076	0.59195	0.423315	0.302314	0.279287	0.195108	0.10967	0.00103021	-0.00443554	-0.0267248	-0.00200701	0.0251621	0.0408257	0.125811	0.249243	0.239174	0.130067	0.397328
0.188677	0.229198	0.30856	0.382711	0.408737	0.411356	0.386685	0.372769	0.378707	0.369106	0.340754	0.292371	0.226492	0.180686	0.190451	0.249973	0.368908	0.505849	0.535129	0.462	0.397761	0.344567	0.311449	0.307484	0.267027	0.17977	0.11206	0.108353	0.133529	0.206323	0.307894	0.442371	0.5202	0.466639	0.357828	0.295904	0.282485	0.227985	0.158433	0.0751954	0.068242	0.0257981	0.0245781	0.0606397	0.0755037	0.118696	0.229981	0.191738	0.112705	0.367804
0.327549	0.342865	0.392389	0.390316	0.344641	0.301238	0.267824	0.271908	0.305564	0.346466	0.371239	0.371866	0.345104	0.317396	0.328705	0.399966	0.48935	0.477529	0.383593	0.30676	0.29368	0.28744	0.293404	0.319321	0.306168	0.264606	0.230619	0.233018	0.263556	0.342359	0.42136	0.396925	0.346495	0.298911	0.272995	0.276164	0.267547	0.250765	0.210725	0.173545	0.162079	0.125962	0.0750763	0.0971551	0.137177	0.117958	0.163995	0.121818	0.111404	0.297925
0.550017	0.50817	0.446121	0.352983	0.252889	0.1896	0.155825	0.170555	0.217106	0.290522	0.371645	0.444844	0.491232	0.512985	0.53899	0.581935	0.530585	0.370302	0.235439	0.173721	0.172087	0.195041	0.233934	0.307816	0.361658	0.38982	0.411539	0.443779	0.436285	0.437374	0.401863	0.266606	0.180899	0.155915	0.160746	0.185719	0.229755	0.292595	0.324574	0.324733	0.285799	0.267074	0.125012	0.0793061	0.127592	0.0779203	0.0624872	0.0474976	0.0697042	0.197933
0.726653	0.66875	0.519117	0.359045	0.220169	0.146611	0.117799	0.131556	0.189681	0.292999	0.416863	0.547774	0.65363	0.712896	0.733411	0.658165	0.479833	0.2852	0.160089	0.111702	0.111669	0.130584	0.19982	0.341591	0.482407	0.588352	0.658173	0.647929	0.560236	0.427088	0.294754	0.164701	0.0885328	0.0573132	0.0580856	0.115155	0.225707	0.384228	0.511161	0.538507	0.464297	0.348019	0.16312	0.0379429	0.0507551	0.0203327	0.0110255	-0.00399894	0.00592589	0.136389
0.756453	0.736671	0.618143	0.446613	0.284236	0.190374	0.149526	0.16974	0.244497	0.372668	0.535129	0.692977	0.782717	0.799701	0.757354	0.641653	0.472448	0.287243	0.162676	0.11715	0.111431	0.158579	0.27452	0.458784	0.647731	0.801875	0.816643	0.737065	0.598557	0.384694	0.229756	0.12455	0.0517848	0.0164226	0.0242822	0.14436	0.329839	0.539299	0.681754	0.736802	0.583272	0.354499	0.243033	0.0537139	0.0152028	-0.0117574	-0.0412739	-0.0438625	-0.0139952	0.145783
0.710184	0.745834	0.704667	0.575779	0.403864	0.287029	0.243961	0.282367	0.371519	0.527481	0.692929	0.798185	0.822356	0.751632	0.677157	0.606764	0.496666	0.349365	0.238223	0.183695	0.187445	0.2892	0.441808	0.644618	0.815771	0.869937	0.802645	0.676804	0.528058	0.352455	0.227488	0.131068	0.0613151	0.0333984	0.0928526	0.295849	0.517366	0.708788	0.784302	0.73194	0.52384	0.330669	0.290407	0.0782825	0.00443959	-0.0254966	-0.0738465	-0.0566391	0.0486171	0.266006
0.603742	0.701717	0.749419	0.694206	0.553262	0.423473	0.379232	0.430551	0.539157	0.689015	0.800246	0.828112	0.721908	0.594454	0.552241	0.555331	0.525516	0.435909	0.344872	0.28838	0.323722	0.457368	0.656888	0.829596	0.866449	0.784158	0.596865	0.458997	0.418226	0.330676	0.238507	0.165813	0.0917162	0.0754192	0.231843	0.496381	0.711322	0.834722	0.651017	0.528092	0.4065	0.173563	0.224855	0.0796021	0.0073868	-0.0284686	-0.0847539	-0.0483133	0.185295	0.395855
0.464307	0.598484	0.731565	0.755076	0.676464	0.574616	0.526912	0.579598	0.693349	0.801822	0.843603	0.733041	0.53659	0.416942	0.418048	0.496878	0.532561	0.499574	0.444508	0.409321	0.486878	0.659493	0.834396	0.873829	0.798522	0.599444	0.302766	0.237295	0.33049	0.310034	0.238369	0.203456	0.138075	0.151703	0.407678	0.701189	0.846458	0.752926	0.390271	0.33213	0.252063	0.00707257	0.158794	0.0793904	0.00958931	-0.0213398	-0.0704124	-0.00893873	0.329146	0.481645
0.347209	0.484524	0.655066	0.776694	0.776374	0.716618	0.682582	0.728051	0.805941	0.854536	0.792823	0.603126	0.395298	0.274605	0.318897	0.444141	0.522621	0.550657	0.544386	0.549513	0.66431	0.831254	0.884983	0.819659	0.658926	0.429632	0.155545	0.108831	0.240374	0.295277	0.248178	0.237939	0.208726	0.269598	0.592376	0.815604	0.801207	0.61155	0.275355	0.159317	0.135432	-0.031967	0.126421	0.0786793	0.0211849	-0.000255764	-0.0622317	-0.00794894	0.398362	0.56278
0.23092	0.355455	0.538905	0.722842	0.814911	0.822302	0.818769	0.842735	0.864522	0.815613	0.668235	0.469167	0.25245	0.158509	0.225291	0.352608	0.476533	0.58315	0.639504	0.70706	0.813758	0.871916	0.836344	0.704237	0.470214	0.275861	0.0656722	0.0199087	0.173186	0.269924	0.245774	0.27408	0.308135	0.43898	0.733662	0.761791	0.660434	0.492929	0.142686	0.0217267	0.0683819	-0.0601286	0.0993161	0.0924175	0.0497595	0.0396918	-0.00812089	0.0676723	0.45457	0.533959
0.149132	0.24617	0.436543	0.646495	0.791998	0.863181	0.872165	0.886572	0.844969	0.720217	0.556877	0.358431	0.175598	0.108243	0.149029	0.256937	0.422903	0.580377	0.699825	0.803746	0.857925	0.837703	0.749421	0.573591	0.350809	0.180606	0.0062114	0.00101876	0.139344	0.220093	0.221467	0.304549	0.416772	0.571191	0.715392	0.647676	0.555704	0.393734	0.0569597	-0.0269495	0.0369129	-0.0618091	0.0857008	0.0919155	0.064854	0.0720174	0.0870048	0.16912	0.423092	0.432422
0.127083	0.214479	0.394501	0.611467	0.769747	0.859439	0.891497	0.881147	0.809992	0.684759	0.529671	0.339271	0.167507	0.101566	0.128745	0.227857	0.387881	0.578692	0.752294	0.830494	0.851746	0.790488	0.686857	0.530617	0.354779	0.177144	0.00904346	-0.00469452	0.114661	0.195325	0.215354	0.345963	0.479576	0.559068	0.648646	0.600053	0.528316	0.355276	0.0515457	-0.0213927	0.0380341	-0.0543028	0.0586373	0.0742614	0.056424	0.0886623	0.120828	0.134736	0.322422	0.414933
0.165319	0.255569	0.423718	0.62578	0.767551	0.837863	0.855743	0.840061	0.800187	0.704728	0.563982	0.380834	0.21715	0.138793	0.159853	0.260879	0.417396	0.620983	0.78054	0.822375	0.80579	0.741644	0.659844	0.548418	0.37701	0.217269	0.0467156	0.0238855	0.124243	0.210347	0.247776	0.399407	0.5068	0.522274	0.607513	0.582447	0.523238	0.354151	0.0940542	0.00605726	0.0532453	-0.0312265	0.0522566	0.0624287	0.0575897	0.107184	0.111823	0.0956949	0.277501	0.43594
0.273379	0.358508	0.516569	0.678865	0.767225	0.77096	0.743117	0.752908	0.768669	0.736364	0.64388	0.49133	0.320065	0.234397	0.254213	0.358853	0.523445	0.6834	0.763304	0.753786	0.720787	0.689529	0.645953	0.578465	0.44237	0.301969	0.145583	0.113108	0.180591	0.252704	0.305149	0.432697	0.498545	0.510898	0.570041	0.548954	0.512102	0.386559	0.175595	0.0740765	0.0961767	0.0235174	0.0855328	0.0671837	0.0589091	0.0892926	0.0880784	0.100151	0.260947	0.427417
0.437901	0.51037	0.631258	0.711677	0.691425	0.615517	0.564386	0.586362	0.652282	0.71291	0.709869	0.634498	0.505749	0.41783	0.424329	0.508285	0.624947	0.687663	0.649514	0.580365	0.569373	0.593233	0.601599	0.599938	0.528428	0.434106	0.313969	0.27356	0.30368	0.329643	0.344653	0.3882	0.408518	0.4143	0.476251	0.49391	0.499354	0.431699	0.273147	0.191623	0.187966	0.110242	0.121812	0.0649325	0.0444227	0.0556157	0.0657005	0.0685105	0.209275	0.394145
0.67651	0.691915	0.7012	0.63901	0.503046	0.388322	0.333737	0.358566	0.446201	0.573575	0.677037	0.719621	0.699006	0.666879	0.669701	0.683005	0.663786	0.565083	0.427797	0.350458	0.36249	0.410107	0.472627	0.545238	0.570351	0.566623	0.51401	0.489576	0.477291	0.414023	0.355165	0.305939	0.271356	0.258104	0.294648	0.375697	0.453993	0.45384	0.36132	0.341361	0.332035	0.218225	0.173486	0.0638931	0.0411491	0.0469093	0.0439849	0.0179343	0.126993	0.333255
0.866466	0.816583	0.689394	0.504675	0.318437	0.205628	0.162043	0.181542	0.267147	0.407916	0.575823	0.720798	0.805431	0.841784	0.843825	0.77338	0.602944	0.389554	0.242113	0.179123	0.17597	0.229895	0.330615	0.463858	0.574576	0.65518	0.665159	0.657823	0.589643	0.448958	0.338031	0.220776	0.143906	0.107945	0.137389	0.249756	0.363121	0.437398	0.458415	0.477256	0.43103	0.307183	0.218377	0.0585358	0.0392159	0.0325022	0.0105	-0.00740606	0.0700995	0.237153
0.935296	0.884078	0.706087	0.479577	0.281719	0.17119	0.129236	0.148394	0.232954	0.378866	0.563731	0.739232	0.859452	0.901558	0.891105	0.788536	0.57129	0.33834	0.192303	0.122486	0.121575	0.189863	0.31452	0.482644	0.628174	0.726351	0.749274	0.710374	0.614787	0.451031	0.301345	0.179553	0.0897131	0.0522902	0.0933106	0.207787	0.35338	0.495416	0.547363	0.56356	0.484963	0.313122	0.225338	0.0568249	0.0297621	0.00892854	-0.0197925	-0.0175413	0.0526357	0.19273
0.91297	0.916284	0.809864	0.599195	0.401896	0.27411	0.211569	0.235216	0.339751	0.501102	0.686713	0.834344	0.89174	0.886265	0.858404	0.785367	0.623722	0.415408	0.253312	0.169169	0.185076	0.283492	0.43753	0.614676	0.748612	0.815674	0.765455	0.685317	0.620224	0.45037	0.297177	0.187965	0.0906043	0.0525186	0.125886	0.296092	0.487601	0.618262	0.607434	0.621355	0.507607	0.26801	0.23656	0.0744292	0.0241359	-0.00134671	-0.0362977	-0.0329102	0.074007	0.246539
0.799673	0.874544	0.890806	0.775804	0.592446	0.443595	0.380922	0.41781	0.535561	0.695585	0.841578	0.889962	0.847214	0.764194	0.744946	0.744527	0.681845	0.537208	0.381271	0.303532	0.342196	0.474221	0.635009	0.779541	0.846597	0.80684	0.657346	0.573846	0.549326	0.439236	0.323118	0.226698	0.129057	0.101679	0.247429	0.493862	0.65631	0.703739	0.597688	0.555865	0.426798	0.204738	0.24422	0.0931405	0.0275592	0.004076	-0.056449	-0.0422068	0.167585	0.375106
0.609972	0.751203	0.881104	0.891902	0.770392	0.63041	0.578425	0.620863	0.730127	0.86161	0.906749	0.842336	0.6902	0.564103	0.572047	0.653027	0.689954	0.638988	0.528196	0.463537	0.519698	0.666753	0.808085	0.880891	0.815184	0.672055	0.464482	0.383301	0.428883	0.405668	0.321673	0.265282	0.187521	0.194753	0.424232	0.643557	0.744007	0.720333	0.46564	0.365796	0.308635	0.121917	0.224429	0.103239	0.0353307	0.0113101	-0.0671114	-0.0259439	0.300545	0.460011
0.410553	0.576437	0.78241	0.901279	0.893034	0.814003	0.760611	0.80703	0.883963	0.919132	0.862769	0.70525	0.490085	0.366203	0.397815	0.523945	0.64197	0.686491	0.650724	0.626978	0.698298	0.820346	0.894763	0.848945	0.690038	0.509019	0.269993	0.204446	0.321418	0.354214	0.302279	0.296911	0.259906	0.311816	0.564448	0.711101	0.746022	0.642252	0.299441	0.207885	0.199823	0.0357412	0.18612	0.10904	0.0494294	0.030906	-0.0331254	0.0274901	0.386031	0.458066
0.272458	0.413081	0.633157	0.829861	0.922748	0.921723	0.898173	0.918273	0.931655	0.885873	0.753154	0.54638	0.32449	0.21722	0.256903	0.398689	0.558976	0.679901	0.726439	0.74974	0.83032	0.889649	0.861043	0.73492	0.549395	0.351593	0.12683	0.0910844	0.224519	0.285727	0.276877	0.323485	0.337793	0.411651	0.63614	0.706352	0.667042	0.50801	0.176007	0.101239	0.120776	-0.00727719	0.147625	0.108288	0.0582438	0.0458466	0.0148194	0.0805736	0.396975	0.431681
0.185604	0.302061	0.502937	0.734042	0.892071	0.951138	0.958378	0.954822	0.918482	0.808838	0.649925	0.425959	0.223818	0.122799	0.165539	0.303455	0.466168	0.64148	0.767046	0.831734	0.883428	0.86722	0.780153	0.636422	0.442231	0.255263	0.0578495	0.0276425	0.152626	0.232036	0.248264	0.332139	0.395086	0.485545	0.670745	0.654477	0.567128	0.408559	0.110727	0.0422477	0.0905129	-0.0263618	0.110589	0.095767	0.0639582	0.0654378	0.0536044	0.104161	0.371419	0.405618
0.1497	0.260749	0.455165	0.68223	0.862863	0.948339	0.964376	0.959778	0.902867	0.774559	0.608629	0.393762	0.189849	0.102208	0.140486	0.262186	0.421391	0.613718	0.778457	0.858384	0.880504	0.839899	0.738802	0.583102	0.382779	0.222013	0.0449001	0.00920689	0.127209	0.210182	0.227664	0.332501	0.426766	0.518335	0.658072	0.593847	0.518811	0.376233	0.0972526	0.0194718	0.0723126	-0.0305304	0.0960159	0.0848944	0.0626819	0.0777606	0.071004	0.113134	0.342619	0.376894
0.173044	0.286824	0.486697	0.71437	0.876936	0.948786	0.960006	0.967889	0.935997	0.825936	0.648924	0.440727	0.238288	0.141268	0.168455	0.2779	0.440807	0.632649	0.782172	0.849836	0.880793	0.854011	0.769485	0.622979	0.415166	0.255466	0.078669	0.0373362	0.144761	0.217065	0.222293	0.332178	0.426609	0.499402	0.640755	0.609693	0.547683	0.404174	0.128642	0.0468946	0.0813963	-0.021242	0.0961393	0.0791583	0.0531702	0.0728484	0.0567062	0.0922599	0.334582	0.387259
0.272249	0.388439	0.591945	0.798306	0.894243	0.910478	0.90846	0.935031	0.947257	0.91096	0.774672	0.572787	0.359121	0.249055	0.261145	0.370831	0.529496	0.683638	0.760974	0.790844	0.838068	0.862338	0.834107	0.722817	0.528537	0.357815	0.167856	0.113874	0.203156	0.25645	0.255464	0.342764	0.395693	0.445295	0.621101	0.654556	0.61397	0.48351	0.208697	0.121777	0.117286	0.00826502	0.112297	0.0767381	0.0484866	0.0484722	0.0196377	0.0608861	0.342551	0.425535
0.454902	0.566724	0.735513	0.849659	0.848487	0.784908	0.749847	0.795275	0.878126	0.928973	0.898063	0.757699	0.559512	0.434305	0.427426	0.514543	0.632076	0.692993	0.676719	0.651223	0.70593	0.787405	0.83745	0.803664	0.683391	0.536709	0.328862	0.261195	0.311754	0.318662	0.299963	0.326745	0.311356	0.346227	0.543022	0.642196	0.664779	0.581465	0.321952	0.234067	0.206254	0.0701461	0.150135	0.0710964	0.0337608	0.0269945	-0.00958407	0.0222374	0.309331	0.430637
0.675725	0.752457	0.826366	0.808392	0.691863	0.575238	0.525338	0.563803	0.683797	0.829407	0.91306	0.899093	0.788978	0.66647	0.632593	0.663901	0.676325	0.614425	0.527823	0.459723	0.495926	0.601871	0.721812	0.802684	0.779285	0.701198	0.539547	0.452919	0.441024	0.377206	0.307906	0.278471	0.226795	0.221065	0.393633	0.549442	0.645802	0.632203	0.446589	0.377547	0.326884	0.161659	0.188627	0.0665717	0.020165	0.00935423	-0.0305415	-0.0194407	0.222338	0.400336
0.866553	0.866491	0.806868	0.65154	0.469306	0.355262	0.300719	0.323959	0.430405	0.614092	0.790851	0.897609	0.915365	0.865795	0.817304	0.756148	0.644496	0.479358	0.343711	0.258953	0.272112	0.388042	0.523427	0.662113	0.748393	0.771271	0.696111	0.620599	0.552426	0.412914	0.294055	0.221986	0.157873	0.113746	0.216135	0.391286	0.528084	0.576459	0.504663	0.489606	0.42412	0.247473	0.219061	0.0641209	0.0157112	0.000653625	-0.0363119	-0.0350299	0.122319	0.308839
0.945201	0.894443	0.731977	0.51393	0.321664	0.199706	0.148072	0.172275	0.266165	0.433561	0.630679	0.804289	0.904394	0.932669	0.902027	0.784299	0.583505	0.358559	0.199363	0.128557	0.142536	0.23638	0.359513	0.509258	0.64692	0.748753	0.737791	0.698496	0.616511	0.426662	0.279972	0.169882	0.0923804	0.0638293	0.112998	0.250141	0.399838	0.495512	0.488955	0.514694	0.466601	0.290784	0.23739	0.0667962	0.0158406	0.00885117	-0.0262092	-0.0338078	0.0640554	0.221027
[truncated: 78 more columns]

## Sheet: Fig6b_Config1_Simulations
Correlation map -4 Seeds - Configuration #1 - Simulations
0.99653	0.912891	0.748018	0.528604	0.330385	0.193441	0.142841	0.171745	0.266225	0.420369	0.595129	0.756468	0.869198	0.912707	0.912858	0.821796	0.600997	0.368785	0.1996	0.126993	0.148368	0.229707	0.348907	0.501509	0.621145	0.708118	0.720602	0.700477	0.643063	0.4742	0.308151	0.175674	0.0865709	0.0658889	0.125918	0.249856	0.38203	0.487752	0.482608	0.498629	0.462686	0.295392	0.255914	0.0858897	0.0314677	0.0209059	-0.0101358	-0.022307	0.0716587	0.219734
0.91271	0.99654	0.872744	0.687134	0.474993	0.322153	0.258484	0.286474	0.385442	0.544553	0.695538	0.796431	0.839977	0.863132	0.892207	0.877803	0.732099	0.498555	0.311099	0.228037	0.247897	0.34786	0.482185	0.607409	0.67516	0.709306	0.661547	0.645119	0.647131	0.536356	0.388591	0.255604	0.142381	0.107824	0.195223	0.360969	0.49585	0.546651	0.47586	0.463011	0.429251	0.274508	0.275705	0.113231	0.0561374	0.0346559	-0.0132722	-0.0122392	0.133831	0.28333
0.748041	0.872957	0.996533	0.872805	0.699672	0.542114	0.464017	0.493232	0.590557	0.718002	0.803855	0.801288	0.723652	0.687209	0.745334	0.832473	0.837493	0.701282	0.51682	0.411097	0.432566	0.54227	0.660554	0.718369	0.703093	0.643307	0.50175	0.478167	0.561568	0.540576	0.458571	0.370565	0.239517	0.200148	0.350723	0.517759	0.609459	0.575593	0.404711	0.368098	0.347917	0.194972	0.256715	0.123744	0.0711602	0.0576915	-0.00113332	0.0158423	0.231199	0.355493
0.528582	0.686948	0.872632	0.996521	0.895125	0.775763	0.70009	0.71637	0.785113	0.83841	0.823872	0.710732	0.541057	0.448931	0.515471	0.679905	0.81606	0.837631	0.72937	0.630266	0.653544	0.727202	0.773779	0.755217	0.648685	0.50196	0.316236	0.29091	0.414097	0.475161	0.460662	0.4531	0.358241	0.347783	0.531683	0.62211	0.634938	0.544153	0.301461	0.238031	0.244411	0.104085	0.218799	0.136437	0.0890703	0.0873401	0.0334212	0.060299	0.31925	0.404222
0.330324	0.474937	0.69972	0.895127	0.996528	0.927048	0.878109	0.881832	0.890118	0.847971	0.741259	0.560386	0.363435	0.25748	0.302396	0.471341	0.679782	0.829849	0.850994	0.81426	0.808981	0.816156	0.795412	0.697589	0.523429	0.353696	0.157658	0.134197	0.265576	0.349341	0.378359	0.458134	0.455705	0.48834	0.622758	0.632283	0.583958	0.461892	0.187883	0.116863	0.147454	0.0315704	0.165223	0.1232	0.095686	0.102728	0.0566711	0.0936326	0.3599	0.399865
0.193434	0.322227	0.542152	0.775806	0.926852	0.996566	0.963837	0.953399	0.904791	0.80022	0.642082	0.444983	0.249188	0.154237	0.190481	0.321639	0.523061	0.739139	0.864041	0.89282	0.881795	0.838936	0.761611	0.619809	0.41992	0.256987	0.0774262	0.0450674	0.1696	0.254473	0.29093	0.431985	0.506066	0.551863	0.649853	0.597526	0.533358	0.397352	0.117474	0.0489635	0.0933867	-0.0063954	0.124344	0.10773	0.085036	0.108359	0.0905429	0.130455	0.36227	0.37424
0.142727	0.258525	0.464034	0.700236	0.877925	0.963942	0.996532	0.96888	0.906891	0.776503	0.597411	0.399337	0.199092	0.104302	0.139867	0.259541	0.434534	0.653979	0.820182	0.895021	0.914344	0.856822	0.741952	0.584862	0.374849	0.214426	0.0474365	0.0140404	0.1249	0.204411	0.231246	0.374935	0.490808	0.559156	0.674321	0.599098	0.509049	0.361324	0.0856907	0.016587	0.0671344	-0.0250966	0.104113	0.0910172	0.0641328	0.0934615	0.103096	0.15286	0.367403	0.354877
0.171743	0.286462	0.493357	0.716324	0.881916	0.953379	0.96906	0.996524	0.949474	0.834793	0.657673	0.433152	0.220928	0.122842	0.155123	0.28361	0.447658	0.631123	0.780352	0.864825	0.925616	0.913973	0.805456	0.629547	0.413982	0.250862	0.0649804	0.0282007	0.136788	0.202921	0.216942	0.322651	0.4303	0.547211	0.713088	0.654323	0.566697	0.397629	0.101222	0.0322317	0.0754583	-0.0308194	0.100305	0.0804098	0.0498949	0.0609022	0.0726197	0.144746	0.399426	0.390824
0.266201	0.3855	0.590503	0.785206	0.890155	0.904747	0.907048	0.949484	0.996519	0.931296	0.781303	0.551468	0.326159	0.206303	0.232432	0.360958	0.506262	0.635878	0.720824	0.786297	0.877477	0.930246	0.898186	0.758282	0.545377	0.349557	0.134411	0.0773568	0.177474	0.230811	0.227977	0.28624	0.336517	0.449096	0.705967	0.743789	0.681191	0.507407	0.164148	0.0926956	0.112351	-0.0198635	0.11146	0.0766952	0.0326211	0.0161474	0.00311601	0.0816895	0.427128	0.459166
0.420473	0.544464	0.717989	0.838421	0.847785	0.800072	0.776718	0.834641	0.931167	0.996523	0.919271	0.745295	0.512518	0.365919	0.370237	0.473889	0.571828	0.63096	0.636781	0.639858	0.742944	0.863601	0.927464	0.894436	0.731908	0.516521	0.272444	0.186626	0.253897	0.278695	0.247215	0.256965	0.241942	0.297038	0.598251	0.776093	0.773814	0.65131	0.325744	0.211651	0.169008	0.0158815	0.127685	0.0659881	0.0152435	-0.0118939	-0.0642948	-0.0185822	0.362557	0.518298
0.595114	0.695512	0.803794	0.823937	0.741201	0.641954	0.597736	0.657568	0.781364	0.919338	0.996471	0.907324	0.741023	0.578955	0.536857	0.58166	0.611796	0.579745	0.516427	0.481032	0.550657	0.698715	0.846177	0.925476	0.885355	0.726978	0.475498	0.356935	0.359285	0.327118	0.255171	0.2225	0.174056	0.184092	0.421353	0.662819	0.794661	0.759331	0.500233	0.396173	0.269521	0.0807849	0.154585	0.0543296	0.00245047	-0.0160919	-0.0946981	-0.0784578	0.24752	0.480531
0.756455	0.796451	0.801395	0.710805	0.560488	0.445154	0.399348	0.433189	0.551616	0.745287	0.907554	0.996473	0.913552	0.784233	0.694469	0.654574	0.595515	0.472615	0.359631	0.301129	0.33847	0.477175	0.660888	0.837978	0.903808	0.880901	0.70601	0.55398	0.46579	0.348983	0.243534	0.180588	0.114845	0.0895809	0.243083	0.461284	0.674164	0.786086	0.636843	0.559095	0.410969	0.179758	0.189665	0.0459163	-0.0104607	-0.0222446	-0.0901865	-0.0899668	0.144346	0.372234
0.869085	0.839941	0.723778	0.540995	0.363515	0.249016	0.198964	0.220891	0.32608	0.512693	0.740972	0.913366	0.996498	0.921651	0.829633	0.708279	0.535159	0.333731	0.195534	0.132976	0.160947	0.271791	0.425596	0.634862	0.806643	0.889983	0.863169	0.742801	0.579393	0.369061	0.231411	0.130075	0.0600359	0.0111811	0.0829962	0.273575	0.477843	0.64875	0.691329	0.657592	0.518006	0.302717	0.238467	0.0534921	-0.00494796	-0.0221903	-0.0577772	-0.0665426	0.0261054	0.245145
0.912707	0.863111	0.687197	0.449044	0.257333	0.154164	0.10431	0.122791	0.206183	0.365976	0.578989	0.7842	0.921468	0.996475	0.925543	0.76915	0.532882	0.281355	0.136358	0.0677732	0.0827907	0.169407	0.288341	0.453444	0.656611	0.804385	0.848362	0.837419	0.709137	0.428694	0.248126	0.122338	0.0428219	0.00905216	0.0391589	0.167951	0.352645	0.485751	0.580189	0.664282	0.575621	0.381288	0.294405	0.0801746	0.0277555	-0.00582689	-0.0330407	-0.0246909	0.00972199	0.149516
0.912871	0.89207	0.745447	0.515415	0.302447	0.190671	0.139965	0.155047	0.232388	0.370191	0.536917	0.694575	0.829746	0.925601	0.996529	0.885142	0.647838	0.366183	0.193032	0.115028	0.117005	0.202952	0.318288	0.436254	0.555176	0.682753	0.753971	0.809551	0.802347	0.58889	0.360267	0.19556	0.0868896	0.0566049	0.0994167	0.197925	0.333656	0.436823	0.459027	0.537219	0.576538	0.424095	0.345598	0.12698	0.0715511	0.0344472	-0.00992388	0.00444782	0.0752804	0.171079
0.821792	0.877949	0.832625	0.679791	0.471354	0.321625	0.259554	0.283695	0.360957	0.473809	0.581535	0.654534	0.70815	0.768865	0.885425	0.996501	0.846999	0.576392	0.344743	0.242935	0.242263	0.324542	0.421017	0.507437	0.548788	0.569419	0.573994	0.660318	0.771172	0.756855	0.575402	0.339709	0.185118	0.148455	0.207103	0.313227	0.401412	0.428615	0.39	0.40235	0.452703	0.39296	0.373091	0.198297	0.138152	0.0931755	0.0378188	0.0388532	0.135053	0.246099
0.601226	0.732209	0.837458	0.816314	0.679727	0.523142	0.434873	0.447636	0.506194	0.571772	0.611817	0.595475	0.535043	0.532885	0.647997	0.847049	0.996532	0.837978	0.581194	0.431709	0.429664	0.481596	0.520432	0.537761	0.504699	0.450349	0.358846	0.416229	0.598343	0.722018	0.730836	0.567667	0.345368	0.298624	0.357965	0.416494	0.453059	0.410973	0.271403	0.254423	0.302675	0.235502	0.341202	0.23692	0.202996	0.169479	0.0943811	0.0961558	0.20863	0.284526
0.368319	0.498733	0.701471	0.837737	0.829787	0.739188	0.654136	0.63121	0.635867	0.630829	0.579647	0.472488	0.333791	0.281491	0.366129	0.576468	0.837654	0.996582	0.857678	0.699803	0.637848	0.610762	0.581138	0.52439	0.406636	0.294562	0.161352	0.158288	0.321242	0.492314	0.631465	0.740931	0.604079	0.4892	0.508176	0.498881	0.463965	0.353891	0.147472	0.0760795	0.14023	0.076129	0.206249	0.193068	0.192197	0.232868	0.167363	0.139147	0.295872	0.356774
0.199374	0.311212	0.516734	0.729614	0.851253	0.864085	0.820064	0.780283	0.720837	0.63682	0.51662	0.359619	0.195354	0.136377	0.193078	0.344795	0.581322	0.857911	0.996611	0.917293	0.801645	0.685291	0.597662	0.497609	0.335011	0.193557	0.0462331	0.024418	0.138672	0.274655	0.415946	0.679241	0.769302	0.677981	0.61558	0.535541	0.459909	0.300357	0.082235	-0.002653	0.0511675	-0.00828898	0.111257	0.114033	0.137171	0.236975	0.267721	0.238166	0.322026	0.361004
0.127067	0.22798	0.41099	0.630141	0.814286	0.892687	0.89492	0.864795	0.786273	0.639953	0.481046	0.3014	0.132872	0.0677682	0.115182	0.242877	0.431723	0.699907	0.917494	0.996523	0.925532	0.782122	0.63272	0.467184	0.294957	0.146373	-0.00583607	-0.019513	0.0917244	0.176997	0.252692	0.497207	0.713237	0.79652	0.755093	0.556922	0.455061	0.289044	0.0386858	-0.0263037	0.0364069	-0.0533772	0.067763	0.0710671	0.0694041	0.180221	0.274926	0.317966	0.394452	0.351667
0.148448	0.247847	0.432526	0.653805	0.809046	0.881821	0.914116	0.925652	0.877471	0.742938	0.550772	0.338464	0.161029	0.0828341	0.117037	0.242262	0.429688	0.637817	0.801567	0.925409	0.996504	0.918946	0.758732	0.554835	0.341979	0.155914	-0.00937504	-0.0198498	0.107326	0.172174	0.192439	0.352772	0.534275	0.729499	0.861589	0.697443	0.518291	0.323278	0.0316428	-0.0214577	0.0461738	-0.0578681	0.0584528	0.0641335	0.0385243	0.084933	0.169065	0.266955	0.494477	0.430794
0.229654	0.347815	0.542361	0.727196	0.816109	0.838902	0.856573	0.91388	0.930079	0.863629	0.698654	0.477342	0.271661	0.169449	0.203086	0.324551	0.481662	0.610724	0.685198	0.782217	0.919036	0.996554	0.914971	0.730283	0.471059	0.240356	0.0524398	0.036549	0.157518	0.217405	0.210683	0.281343	0.367783	0.52605	0.820457	0.849669	0.711345	0.459503	0.0946317	0.0261296	0.0570935	-0.0517352	0.0870807	0.0667417	0.0270813	0.0150931	0.0251243	0.159616	0.542644	0.513528
0.34898	0.482213	0.660644	0.773781	0.795284	0.761932	0.741948	0.805234	0.898204	0.927621	0.846188	0.660815	0.425467	0.288349	0.318356	0.421035	0.520225	0.581074	0.597697	0.632704	0.758761	0.914914	0.996512	0.893076	0.662535	0.427962	0.161319	0.102572	0.208132	0.260483	0.227985	0.244132	0.244498	0.330052	0.686186	0.87336	0.86585	0.666947	0.207265	0.110541	0.106604	-0.0585821	0.0990437	0.0568687	0.00436246	-0.0262662	-0.0857806	0.00896597	0.51437	0.591701
0.501564	0.607552	0.718264	0.755182	0.697516	0.620095	0.585017	0.629275	0.758361	0.894315	0.925559	0.838022	0.635033	0.453401	0.436216	0.507463	0.537714	0.524259	0.497665	0.467329	0.554688	0.730224	0.892999	0.996483	0.886014	0.661639	0.389898	0.238719	0.27351	0.289225	0.231047	0.212555	0.173039	0.164527	0.478021	0.764959	0.884326	0.849389	0.486236	0.295028	0.186889	-0.00313181	0.105364	0.0407007	-0.0179197	-0.0493457	-0.121228	-0.120259	0.291313	0.642651
0.621152	0.675189	0.703155	0.648523	0.5235	0.419902	0.375115	0.413983	0.545595	0.732	0.885337	0.90381	0.806617	0.656735	0.555122	0.548758	0.504769	0.406595	0.334894	0.294854	0.342087	0.471003	0.662565	0.886066	0.996596	0.883247	0.644025	0.46769	0.377081	0.292201	0.219482	0.158393	0.0976276	0.051703	0.205891	0.533136	0.768807	0.865805	0.77075	0.62142	0.347654	0.114233	0.141295	0.0342153	-0.0250133	-0.0536217	-0.113543	-0.125574	0.0521872	0.444947
0.708089	0.70924	0.64327	0.501864	0.353586	0.256932	0.214452	0.250586	0.349583	0.516068	0.727025	0.881044	0.88997	0.804415	0.682737	0.569366	0.450287	0.294577	0.193482	0.146467	0.155931	0.2404	0.427865	0.661701	0.88322	0.996521	0.867698	0.684088	0.480747	0.285437	0.185122	0.0926474	0.0205708	-0.0101043	0.0465418	0.233209	0.529861	0.77466	0.81938	0.811115	0.571251	0.256901	0.188126	0.0388527	-0.0128011	-0.0406697	-0.0948881	-0.0957074	-0.0230935	0.186089
0.72064	0.661465	0.502006	0.316277	0.157699	0.0772336	0.0475501	0.0650806	0.13443	0.272278	0.475368	0.706181	0.86318	0.84836	0.754014	0.573839	0.358992	0.161311	0.0460976	-0.00585848	-0.0094139	0.0526104	0.161514	0.389934	0.64401	0.867489	0.996468	0.861541	0.577818	0.296721	0.13093	0.0319126	-0.0281706	-0.0603777	-0.0628144	0.00605643	0.217954	0.543309	0.765683	0.802282	0.697098	0.479716	0.256741	0.0337646	-0.00814545	-0.0271673	-0.0618566	-0.0637826	-0.101518	0.0522404
0.700444	0.645049	0.478053	0.290891	0.134047	0.045037	0.014274	0.0282736	0.0772706	0.18667	0.357044	0.553965	0.74305	0.837417	0.809541	0.660134	0.416244	0.158278	0.0242671	-0.0196476	-0.0197863	0.0365943	0.102511	0.238807	0.467475	0.684026	0.861454	0.996472	0.792986	0.423925	0.198896	0.0654638	0.00197983	-0.0227407	-0.0551703	-0.0108683	0.13679	0.316132	0.592292	0.737364	0.704992	0.68581	0.431019	0.0742017	0.027902	0.00170946	-0.0080204	0.0172011	-0.068144	-0.00769562
0.643018	0.646979	0.561397	0.414068	0.26557	0.169612	0.124799	0.13683	0.177545	0.253719	0.359221	0.465747	0.579211	0.709282	0.802199	0.77126	0.59836	0.321201	0.138593	0.0916734	0.107391	0.157499	0.208104	0.273561	0.37711	0.480732	0.577988	0.792982	0.996553	0.735899	0.418248	0.181537	0.0726174	0.0611478	0.0719035	0.11897	0.222216	0.279909	0.328714	0.467896	0.620474	0.580618	0.619843	0.288681	0.117416	0.0623177	0.0365577	0.056398	0.052768	0.0768404
0.474329	0.536352	0.540664	0.475294	0.34935	0.254417	0.204407	0.202948	0.230611	0.278765	0.327304	0.348961	0.369182	0.428674	0.589019	0.75709	0.722086	0.492243	0.274661	0.176924	0.17232	0.217427	0.260288	0.289214	0.292064	0.285586	0.296623	0.423802	0.735564	0.996534	0.763097	0.365473	0.150244	0.120948	0.156852	0.199184	0.246062	0.253614	0.200378	0.193529	0.318539	0.36677	0.48566	0.533032	0.384395	0.149917	0.0746642	0.0711174	0.100825	0.171893
0.308185	0.388742	0.458557	0.460751	0.378282	0.291024	0.231223	0.216927	0.227851	0.24729	0.255109	0.243569	0.231314	0.248016	0.360186	0.575472	0.730547	0.63148	0.415857	0.252618	0.192358	0.21076	0.227922	0.230851	0.219527	0.185097	0.130893	0.198928	0.418279	0.763267	0.996523	0.686557	0.27385	0.167478	0.174773	0.188157	0.212202	0.179139	0.123847	0.0985806	0.142344	0.172141	0.311321	0.424606	0.564758	0.378665	0.114344	0.106408	0.110597	0.161471
0.175786	0.255722	0.370521	0.453087	0.45822	0.432045	0.374994	0.322754	0.28636	0.257072	0.22246	0.18053	0.130002	0.122231	0.195608	0.339645	0.567659	0.740978	0.679124	0.497249	0.352785	0.281513	0.244114	0.212589	0.158488	0.0927454	0.0319847	0.0653492	0.181643	0.365442	0.686379	0.996556	0.692427	0.368337	0.263668	0.231102	0.214718	0.134787	0.0430527	0.00800717	0.073278	0.0313019	0.140373	0.216093	0.367364	0.588841	0.370014	0.142843	0.155954	0.215377
0.0865034	0.142509	0.239534	0.358151	0.455795	0.506032	0.490823	0.430309	0.336585	0.242103	0.174084	0.11472	0.0600321	0.0428326	0.0872267	0.185134	0.345804	0.60419	0.769308	0.713071	0.534343	0.367653	0.24441	0.172938	0.0975471	0.0204953	-0.0282608	0.00195444	0.0726125	0.150191	0.273923	0.692368	0.996544	0.777877	0.416225	0.246421	0.194338	0.0979158	0.0124544	-0.0421991	0.0103029	-0.0231224	0.0445484	0.0603645	0.102748	0.363567	0.65487	0.446737	0.164222	0.256357
0.0659043	0.107877	0.200078	0.34788	0.488236	0.551802	0.55914	0.547152	0.449136	0.297049	0.183991	0.0896224	0.0111085	0.00911963	0.0564567	0.148302	0.298563	0.489141	0.677863	0.79658	0.72956	0.52585	0.329937	0.164508	0.0518039	-0.010143	-0.0604419	-0.0228637	0.0612262	0.120837	0.167503	0.368405	0.777699	0.996477	0.698946	0.296131	0.186927	0.0838999	-0.0306	-0.0585972	-0.002262	-0.0383347	0.0416528	0.032155	0.0289075	0.161823	0.483194	0.675445	0.399907	0.175231
0.126029	0.195354	0.350588	0.531699	0.622527	0.649802	0.674314	0.71311	0.706097	0.598297	0.421329	0.243043	0.0830754	0.0391715	0.0993792	0.207101	0.357942	0.508251	0.615569	0.755196	0.861599	0.820333	0.686276	0.478049	0.205872	0.0466189	-0.0627151	-0.0551128	0.0718466	0.156939	0.17488	0.263652	0.416173	0.699138	0.996472	0.740817	0.445698	0.208466	-0.0617208	-0.106383	-0.00908029	-0.0597133	0.0509006	0.0379488	0.00279343	0.0312989	0.129658	0.363054	0.705178	0.425646
0.249682	0.361062	0.517854	0.622103	0.63226	0.597195	0.599076	0.654387	0.743898	0.776033	0.663016	0.461255	0.273647	0.167898	0.197879	0.313303	0.416425	0.498823	0.535707	0.557113	0.697721	0.849485	0.873322	0.764944	0.533208	0.233181	0.00602591	-0.0109383	0.119022	0.199185	0.188081	0.23113	0.246561	0.296126	0.741035	0.996489	0.814507	0.474893	0.0848278	-0.0567179	-0.00432569	-0.0978433	0.0399673	0.0346783	-0.0143147	-0.04263	-0.0889491	-0.00903672	0.482027	0.767591
0.382098	0.495752	0.609469	0.635002	0.584026	0.533432	0.509024	0.56681	0.681124	0.773835	0.794611	0.674178	0.477924	0.352606	0.333664	0.401394	0.453131	0.463938	0.459925	0.455218	0.518493	0.711253	0.865707	0.884482	0.768844	0.529902	0.217851	0.136908	0.222064	0.245992	0.212223	0.214617	0.194304	0.186792	0.445652	0.814671	0.996616	0.76531	0.324722	0.209376	0.115883	-0.0733587	0.0417265	0.0233923	-0.0258145	-0.0542364	-0.126024	-0.100242	0.322911	0.637797
0.487905	0.546608	0.575576	0.544083	0.462008	0.397292	0.361299	0.397607	0.50734	0.651366	0.759396	0.786288	0.648641	0.485707	0.436801	0.428476	0.410997	0.353923	0.300382	0.288712	0.323254	0.459361	0.667061	0.849438	0.86577	0.774597	0.543162	0.316165	0.279865	0.253576	0.179131	0.134545	0.0977626	0.0838526	0.208628	0.474765	0.765247	0.996497	0.665139	0.448451	0.261098	-0.00650769	0.0788556	0.0167724	-0.0232457	-0.0486205	-0.116782	-0.172467	0.0828086	0.484012
0.482764	0.47584	0.404725	0.301578	0.187936	0.117395	0.0856407	0.101351	0.164212	0.325729	0.500116	0.636885	0.691349	0.580346	0.459036	0.389915	0.271121	0.147454	0.0822191	0.0385432	0.031737	0.0946078	0.207192	0.486516	0.770706	0.819549	0.765698	0.592266	0.328893	0.20051	0.123833	0.043116	0.0124626	-0.0306213	-0.0618155	0.084829	0.324702	0.665161	0.996517	0.778888	0.38913	0.250565	0.146254	0.014168	-0.0349147	-0.0563273	-0.0787238	-0.094654	-0.217633	0.188159
0.498638	0.463013	0.368127	0.237956	0.116824	0.0487733	0.0164809	0.0322599	0.0926893	0.211682	0.396302	0.559048	0.657642	0.664083	0.537274	0.402558	0.254235	0.0761346	-0.00259513	-0.0264151	-0.0213715	0.0262082	0.110668	0.295116	0.621674	0.811147	0.802243	0.737284	0.467911	0.193691	0.0986151	0.00797808	-0.0422538	-0.0585736	-0.1064	-0.0565995	0.209424	0.448511	0.778802	0.996548	0.662629	0.383475	0.215479	0.0185488	-0.0230281	-0.0416386	-0.0505255	-0.00222296	-0.134239	-0.10593
0.462628	0.429212	0.348029	0.244374	0.147574	0.0932791	0.0672417	0.0753483	0.112445	0.169142	0.269592	0.411066	0.51786	0.575493	0.576636	0.452921	0.302557	0.140413	0.0511165	0.0363067	0.046284	0.0571762	0.106512	0.18699	0.347399	0.571115	0.697214	0.705019	0.620597	0.318653	0.142387	0.073385	0.0104061	-0.00224274	-0.00901943	-0.00443226	0.115819	0.261038	0.388945	0.662547	0.996554	0.558252	0.321903	0.0669883	0.0152559	0.0150936	0.00894713	0.0488088	0.000780702	-0.095922
0.295486	0.274361	0.195086	0.104047	0.0314847	-0.00651193	-0.0251123	-0.0307481	-0.0197048	0.0157828	0.0806946	0.179601	0.302655	0.381325	0.424269	0.393067	0.235456	0.0761017	-0.00821906	-0.0532992	-0.0577971	-0.0517713	-0.0585633	-0.00315773	0.114497	0.256755	0.479953	0.68577	0.580564	0.366804	0.172133	0.0314503	-0.023038	-0.0381583	-0.0597419	-0.0978358	-0.0735175	-0.00667346	0.250589	0.383615	0.558188	0.9965	0.578207	0.110384	0.0405686	0.0222489	0.0318575	0.0609127	-0.0228019	-0.110233
0.25594	0.275662	0.256805	0.218818	0.165371	0.124478	0.104077	0.100318	0.111523	0.127544	0.154528	0.189517	0.238524	0.294444	0.345675	0.373079	0.341046	0.206218	0.111293	0.0677122	0.0585021	0.0870997	0.0991292	0.105315	0.14123	0.188221	0.256807	0.43116	0.619996	0.48557	0.31124	0.140517	0.0444295	0.041743	0.0510682	0.0401769	0.0415514	0.0789373	0.146186	0.215445	0.32164	0.578484	0.996509	0.522918	0.14875	0.0460851	0.0261137	0.0649976	0.0695328	-0.0211872
0.0859481	0.113275	0.123642	0.136356	0.123216	0.107696	0.0910449	0.0803404	0.0766809	0.0660242	0.054479	0.0460982	0.0535491	0.0799994	0.127002	0.198239	0.236801	0.192967	0.113867	0.0710827	0.0639621	0.0669248	0.0567729	0.0407796	0.0342984	0.0388411	0.0338057	0.0742292	0.288595	0.532988	0.424533	0.21625	0.0604255	0.032195	0.0380667	0.0345418	0.023384	0.0168972	0.0141007	0.018513	0.0671632	0.1102	0.523026	0.996467	0.569463	0.0973215	0.0318975	0.0507646	0.0503576	-0.0117451
0.0313314	0.0559171	0.0710438	0.08894	0.0957445	0.0850385	0.0642729	0.0500492	0.032756	0.0151451	0.00237739	-0.0106145	-0.00490963	0.0275316	0.0715772	0.138113	0.20295	0.192342	0.137284	0.069406	0.0384665	0.0270662	0.00429773	-0.0179341	-0.0249354	-0.012836	-0.00825357	0.0279942	0.117387	0.38443	0.564873	0.367257	0.102764	0.0289836	0.00283587	-0.0142683	-0.0258171	-0.023278	-0.0349247	-0.0230132	0.0150636	0.0406832	0.148747	0.569747	0.99646	0.46596	0.0113614	0.0500176	0.0388945	-0.0283673
0.0208217	0.0346184	0.057748	0.0874074	0.102853	0.108318	0.0936397	0.0610059	0.0160705	-0.0118815	-0.016139	-0.0221946	-0.0220975	-0.00586438	0.0345595	0.0932713	0.169528	0.23316	0.237033	0.180295	0.0849255	0.0150892	-0.0261083	-0.0492834	-0.0536574	-0.0406202	-0.0273433	0.00151837	0.0625752	0.149921	0.378677	0.588791	0.363529	0.161821	0.0313088	-0.0425778	-0.0542883	-0.0485813	-0.0562091	-0.041634	0.0151234	0.0221643	0.0459981	0.0973743	0.466134	0.996476	0.385056	0.0441127	-0.0018959	-0.040581
-0.00996619	-0.0133206	-0.00101143	0.0334623	0.0566962	0.0905174	0.10307	0.0724434	0.00315809	-0.0642396	-0.0948098	-0.0900896	-0.0576307	-0.03299	-0.00993174	0.0379003	0.0943587	0.167345	0.267735	0.274911	0.168994	0.0252072	-0.0858251	-0.121211	-0.113672	-0.0949597	-0.0618849	-0.00812656	0.0367041	0.0746481	0.114468	0.370163	0.65499	0.483026	0.129462	-0.0887841	-0.125927	-0.116953	-0.0785862	-0.0504201	0.00894368	0.0318737	0.0260066	0.0318277	0.0113444	0.385087	0.996458	0.52852	-0.0298387	-0.0811101
-0.0222167	-0.0123501	0.0159003	0.0605693	0.0936376	0.130228	0.152839	0.144604	0.0816158	-0.0185616	-0.0784743	-0.0899833	-0.0665194	-0.0246746	0.00435412	0.0390031	0.0960771	0.139077	0.23815	0.318073	0.266909	0.159745	0.00905347	-0.120377	-0.125557	-0.0956458	-0.0636649	0.0171303	0.0563691	0.0711659	0.106435	0.142816	0.446725	0.675538	0.36308	-0.00887412	-0.100186	-0.172461	-0.0944826	-0.00222248	0.0488086	0.0608048	0.0649991	0.0508575	0.0499893	0.04425	0.528592	0.996481	0.319286	-0.202209
0.0715958	0.133865	0.231173	0.319214	0.359713	0.362256	0.367389	0.399499	0.426943	0.362527	0.2477	0.144337	0.0262372	0.00955391	0.0753207	0.135263	0.208725	0.296016	0.322091	0.394562	0.494428	0.542646	0.514265	0.29124	0.0522308	-0.0230965	-0.101523	-0.0679604	0.0525756	0.100855	0.110555	0.156074	0.164009	0.399877	0.705161	0.482092	0.322833	0.0828922	-0.217806	-0.134359	0.000583529	-0.0226572	0.0695028	0.0503575	0.0390776	-0.00193685	-0.0299593	0.319425	0.996538	0.183622
0.219687	0.283292	0.355419	0.40404	0.399806	0.374238	0.354802	0.390819	0.459165	0.518309	0.480606	0.372288	0.245131	0.149532	0.171195	0.245919	0.284559	0.356819	0.361168	0.351603	0.43093	0.513486	0.591773	0.642607	0.444973	0.185891	0.052224	-0.00777763	0.0768349	0.172025	0.16151	0.215432	0.256824	0.175285	0.425742	0.767694	0.637887	0.484036	0.188029	-0.106134	-0.0959955	-0.110158	-0.0212251	-0.0116806	-0.0283358	-0.0404689	-0.0810598	-0.202134	0.183659	0.996591
0.261736	0.299761	0.330596	0.323851	0.258277	0.207993	0.198747	0.230382	0.281266	0.385026	0.454634	0.433372	0.362996	0.281397	0.234463	0.245236	0.257711	0.203955	0.207419	0.225732	0.208086	0.267262	0.387141	0.522833	0.629674	0.467306	0.259048	0.19425	0.156773	0.173596	0.148684	0.112703	0.139536	0.124447	0.0878664	0.439949	0.656485	0.585448	0.517601	0.34606	0.084746	-0.0682876	-0.00412023	-0.0159252	-0.045682	-0.0496094	-0.0620345	-0.0872819	-0.237217	0.391842
0.311977	0.329247	0.33171	0.278623	0.198075	0.148335	0.131553	0.147472	0.212307	0.302878	0.409241	0.473133	0.442108	0.379828	0.322357	0.272514	0.233815	0.151785	0.105965	0.0949141	0.103963	0.150034	0.285311	0.40564	0.554381	0.656379	0.461065	0.306487	0.266791	0.155108	0.108654	0.060747	0.0207896	0.0397822	0.00407255	0.027501	0.46826	0.674861	0.513052	0.575641	0.385446	0.0425117	0.0546813	0.0127461	-0.0275205	-0.0407299	-0.0560731	-0.00674486	-0.0736881	-0.101684
0.0506738	0.00903881	-0.0701865	-0.139275	-0.171091	-0.168927	-0.16499	-0.180906	-0.191048	-0.176941	-0.129167	-0.0150696	0.094589	0.104592	0.0702356	0.0169384	-0.0835808	-0.146315	-0.166821	-0.199827	-0.21945	-0.232909	-0.266362	-0.175965	-0.0175114	0.0990759	0.333052	0.246389	0.0492413	-0.0183643	-0.0638809	-0.101122	-0.127626	-0.152526	-0.19026	-0.305577	-0.372282	-0.142911	0.377192	0.276504	0.194911	0.357013	0.100025	0.00898278	-0.012764	-0.0070343	0.0059638	0.0099206	-0.0889007	-0.239531
0.22884	0.204887	0.134494	0.0431815	-0.0287586	-0.0618825	-0.066685	-0.0501876	-0.0326633	0.00872207	0.0774475	0.186333	0.293216	0.311117	0.257367	0.188598	0.0876716	-0.0281579	-0.080596	-0.105086	-0.110707	-0.0810204	-0.059535	0.0231107	0.192069	0.305109	0.427405	0.518702	0.294707	0.0989475	0.0367799	-0.0336795	-0.078798	-0.0958529	-0.0923962	-0.108346	-0.147998	-0.0335906	0.426881	0.576658	0.34087	0.518782	0.275686	0.0463637	0.023531	0.02167	0.0204515	0.0795122	0.0534463	-0.140354
0.204998	0.254973	0.299811	0.316248	0.30293	0.276069	0.253975	0.269647	0.291072	0.315666	0.318711	0.282653	0.22983	0.204345	0.216544	0.255522	0.281125	0.259039	0.220355	0.201851	0.236607	0.277321	0.306499	0.314989	0.295688	0.233135	0.136945	0.18788	0.332674	0.212398	0.161499	0.138414	0.0891811	0.0992488	0.191645	0.236049	0.220737	0.268537	0.239432	0.180864	0.253532	0.0749773	0.398094	0.146238	0.0414071	0.0130463	-0.0385761	-0.023421	0.149737	0.166748
0.0778043	0.0989517	0.124832	0.144785	0.14923	0.138419	0.121002	0.118513	0.11804	0.121141	0.116212	0.0927843	0.0711219	0.0659244	0.107029	0.154209	0.163283	0.150662	0.131746	0.119439	0.118005	0.1088	0.0941755	0.104613	0.0966078	0.0664887	0.0309285	0.0453142	0.154284	0.253666	0.140295	0.111916	0.0903274	0.0691621	0.0754652	0.0719992	0.0799541	0.106901	0.0648751	-0.00934327	0.125296	0.159331	0.109947	0.202016	0.0594382	0.0265745	0.0303956	0.00423682	0.00556505	0.0749576
0.165072	0.186815	0.200023	0.202915	0.181251	0.156111	0.138965	0.131406	0.130684	0.134845	0.14697	0.145703	0.138142	0.146375	0.1893	0.241976	0.258379	0.219588	0.17394	0.136022	0.122733	0.124303	0.118877	0.114393	0.109388	0.110658	0.0977973	0.131726	0.227317	0.320293	0.30909	0.185698	0.105797	0.0761074	0.0824252	0.0865304	0.100363	0.0813988	0.0463561	0.0481504	0.107184	0.167929	0.251101	0.189684	0.184788	0.0700926	0.0143926	0.0287372	0.0612549	0.0463332
0.166146	0.190136	0.20787	0.216618	0.201236	0.1818	0.160081	0.147092	0.142305	0.144961	0.151656	0.147035	0.138679	0.150541	0.182892	0.229887	0.278789	0.280125	0.242609	0.190966	0.142865	0.117012	0.116386	0.12592	0.120156	0.1205	0.109635	0.119684	0.203913	0.278911	0.329965	0.318839	0.184377	0.111547	0.0876199	0.0922153	0.110963	0.0962914	0.0713289	0.0750226	0.0996865	0.0749543	0.205826	0.230504	0.187632	0.200845	0.0591923	0.0177596	0.0335013	0.0740228
0.199899	0.23021	0.268802	0.296106	0.303399	0.30244	0.282436	0.260273	0.236045	0.220944	0.210159	0.195596	0.18071	0.179579	0.213037	0.265439	0.324031	0.372062	0.387777	0.351798	0.281011	0.21763	0.176101	0.172737	0.173654	0.168924	0.139009	0.156264	0.210712	0.248615	0.302201	0.406342	0.398328	0.296007	0.195881	0.134066	0.138305	0.125905	0.112063	0.129461	0.138	0.102921	0.152675	0.158463	0.204539	0.272036	0.244942	0.154287	0.079302	0.0667514
0.253777	0.297872	0.361207	0.423394	0.451245	0.4546	0.44866	0.441933	0.407426	0.352477	0.318373	0.277772	0.224524	0.212123	0.254461	0.319498	0.39176	0.450379	0.510601	0.52666	0.483145	0.408758	0.335783	0.262022	0.226158	0.216686	0.172261	0.180392	0.221473	0.228233	0.266798	0.386187	0.504634	0.555128	0.417582	0.232079	0.205906	0.158546	0.110588	0.154492	0.18277	0.133419	0.171799	0.0881991	0.118198	0.267308	0.335956	0.386722	0.268239	0.0573198
0.342384	0.410089	0.500254	0.574456	0.587286	0.562368	0.545831	0.578951	0.595529	0.561455	0.504255	0.428213	0.335307	0.291624	0.333148	0.395461	0.456543	0.490825	0.516918	0.556054	0.612871	0.621763	0.583001	0.478894	0.36496	0.304542	0.246299	0.22219	0.262052	0.254735	0.240733	0.304046	0.368178	0.496455	0.619831	0.483052	0.38481	0.292701	0.135587	0.185301	0.227521	0.149502	0.18961	0.0874678	0.0478771	0.100177	0.209052	0.356407	0.526145	0.172393
0.427348	0.517903	0.605219	0.650602	0.617983	0.549251	0.517017	0.568306	0.643635	0.693287	0.672142	0.582559	0.471843	0.398867	0.410002	0.461163	0.490344	0.492667	0.45178	0.448562	0.557493	0.681704	0.739174	0.674778	0.578534	0.477693	0.356826	0.32084	0.343428	0.286022	0.240034	0.223363	0.209301	0.299367	0.530658	0.685238	0.587485	0.458761	0.351626	0.32081	0.271271	0.158179	0.207816	0.08778	0.0429503	0.000839114	-0.013834	0.181129	0.532138	0.334785
0.424867	0.50277	0.597055	0.637728	0.605113	0.563715	0.546334	0.58142	0.640195	0.700491	0.723603	0.647763	0.499868	0.408063	0.407701	0.449833	0.497848	0.509643	0.505496	0.518249	0.574287	0.660676	0.755039	0.786149	0.690014	0.571078	0.363111	0.251911	0.311015	0.319273	0.249943	0.267104	0.261842	0.284169	0.516336	0.655903	0.768827	0.752906	0.41626	0.323328	0.258165	0.0102167	0.147376	0.0782362	0.0208842	-0.00251162	-0.0775586	-0.134952	0.261214	0.553258
-0.504496	-0.587787	-0.664027	-0.676657	-0.614777	-0.544174	-0.517575	-0.571537	-0.653645	-0.73858	-0.781757	-0.7356	-0.600404	-0.490137	-0.4809	-0.515461	-0.529268	-0.503421	-0.469652	-0.483142	-0.547232	-0.662193	-0.803636	-0.850986	-0.789311	-0.687711	-0.497127	-0.355231	-0.367502	-0.345512	-0.274128	-0.253644	-0.232082	-0.278843	-0.495726	-0.694824	-0.821159	-0.835292	-0.549952	-0.431149	-0.326138	-0.102121	-0.167499	-0.0744246	-0.0167351	0.00960433	0.0376438	-0.00807083	-0.394378	-0.551783
-0.495368	-0.575229	-0.655045	-0.672881	-0.615606	-0.552918	-0.527094	-0.566529	-0.647017	-0.734163	-0.771369	-0.723501	-0.605273	-0.498386	-0.480062	-0.516881	-0.537589	-0.524969	-0.509147	-0.508582	-0.565178	-0.66321	-0.767243	-0.843003	-0.828026	-0.692527	-0.470167	-0.371247	-0.378386	-0.357638	-0.30199	-0.29353	-0.312646	-0.339064	-0.501033	-0.725915	-0.829521	-0.818866	-0.615301	-0.463777	-0.323226	-0.0842836	-0.154317	-0.0646869	-0.00873733	-0.000495434	0.00686443	-0.023165	-0.230003	-0.633774
-0.215162	-0.239888	-0.282226	-0.314058	-0.30839	-0.304915	-0.293885	-0.288194	-0.308345	-0.344447	-0.354581	-0.321425	-0.277564	-0.236392	-0.224083	-0.243364	-0.268529	-0.283008	-0.303583	-0.284406	-0.286958	-0.291902	-0.285542	-0.355569	-0.405839	-0.301764	-0.15427	-0.163638	-0.19557	-0.19374	-0.171042	-0.176937	-0.211114	-0.181013	-0.205446	-0.274821	-0.369678	-0.334348	-0.290123	-0.23075	-0.148943	0.0131916	-0.0711228	-0.0285474	0.000844121	-0.000280559	0.0344622	0.153753	0.231267	-0.364716
0.337376	0.389969	0.462343	0.499989	0.489209	0.471969	0.455203	0.465837	0.509382	0.553404	0.565861	0.5027	0.400502	0.33684	0.339391	0.37305	0.41101	0.431134	0.436258	0.431921	0.464586	0.497765	0.537728	0.601128	0.544211	0.431744	0.266332	0.201437	0.254971	0.27834	0.232862	0.242776	0.256035	0.237205	0.387823	0.481875	0.547699	0.569	0.340319	0.210553	0.21212	-0.0249596	0.0920719	0.0489312	0.0202557	0.00233233	-0.0597997	-0.191922	-0.0306591	0.534805
0.179404	0.214704	0.292909	0.369389	0.405868	0.409718	0.419242	0.431057	0.412309	0.357496	0.29308	0.224603	0.176752	0.151397	0.16435	0.208078	0.284065	0.344529	0.414555	0.450383	0.47118	0.46132	0.373949	0.215827	0.181127	0.146805	0.0758977	0.0974675	0.127483	0.134494	0.151852	0.205666	0.356621	0.511813	0.482258	0.29174	0.242538	0.0624132	0.000495791	0.0732751	0.0799409	0.120522	0.0921434	0.0600979	0.0507908	0.0856608	0.223213	0.490923	0.448201	0.0155687
0.325342	0.364571	0.429944	0.506036	0.53231	0.534598	0.52444	0.53225	0.532299	0.522486	0.495652	0.435185	0.356389	0.295979	0.312055	0.367263	0.433781	0.492469	0.538965	0.545014	0.558166	0.531766	0.486482	0.470262	0.430296	0.329444	0.198244	0.195476	0.268347	0.251483	0.244729	0.336895	0.405888	0.41679	0.460345	0.42103	0.409276	0.344059	0.229068	0.180002	0.160109	0.0520267	0.185832	0.0870044	0.0251143	0.0811949	0.138954	0.0750071	0.200108	0.300614
0.231621	0.251338	0.274888	0.30736	0.328609	0.336586	0.320588	0.311854	0.305134	0.306813	0.300816	0.28018	0.250831	0.219007	0.225329	0.272013	0.323136	0.375451	0.415018	0.383769	0.334534	0.267523	0.232012	0.269287	0.275905	0.231866	0.170599	0.155049	0.197074	0.223971	0.26724	0.363339	0.393962	0.337335	0.267643	0.190464	0.194351	0.21787	0.212792	0.143154	0.132148	0.0619175	0.130917	0.100404	0.0833201	0.2049	0.231023	0.128419	0.0647054	0.187076
0.198307	0.213031	0.225652	0.238451	0.240587	0.234858	0.220322	0.217417	0.219885	0.226393	0.226392	0.210763	0.191992	0.183718	0.19987	0.24589	0.284449	0.303206	0.304767	0.26515	0.220505	0.192978	0.184251	0.191432	0.185319	0.173385	0.143403	0.141821	0.168444	0.227677	0.280691	0.306094	0.296745	0.244108	0.167439	0.124531	0.158911	0.154732	0.129449	0.112309	0.115585	0.0742201	0.119531	0.138514	0.164628	0.181185	0.145262	0.11004	0.0757581	0.113683
0.19032	0.194904	0.194667	0.19619	0.184797	0.170558	0.155179	0.161229	0.166516	0.177952	0.187208	0.185458	0.173234	0.177015	0.205526	0.234282	0.240193	0.220091	0.19674	0.16971	0.159852	0.152057	0.146739	0.150633	0.157226	0.151096	0.121272	0.130353	0.188815	0.248069	0.23537	0.197365	0.161158	0.135668	0.116604	0.110301	0.124082	0.124177	0.0996292	0.101074	0.104203	0.0697504	0.141461	0.20748	0.155169	0.115738	0.075847	0.0499489	0.0477419	0.0753281
0.18944	0.200183	0.204713	0.202058	0.193947	0.189538	0.179006	0.1863	0.195118	0.208305	0.216995	0.203165	0.184663	0.182204	0.201029	0.221808	0.221887	0.191518	0.176135	0.176489	0.182455	0.184766	0.184362	0.184487	0.175885	0.158783	0.139548	0.141934	0.168212	0.192138	0.168161	0.139264	0.114044	0.126854	0.149732	0.13715	0.136576	0.133908	0.124086	0.117783	0.102505	0.0852145	0.100654	0.159264	0.0896771	0.0563036	0.0525668	0.0546305	0.0955664	0.0721669
0.226801	0.248103	0.272675	0.280393	0.266732	0.254574	0.250485	0.265966	0.292991	0.302436	0.292626	0.260887	0.224123	0.198959	0.207597	0.244752	0.254065	0.233944	0.222711	0.227678	0.257866	0.297724	0.306744	0.279773	0.254594	0.213608	0.165346	0.132702	0.112362	0.145799	0.150205	0.118648	0.106022	0.151173	0.222568	0.239137	0.251482	0.246886	0.184886	0.0916618	0.0239463	0.103365	-0.0143876	0.0423161	0.0487161	0.0237571	0.00417137	0.0542643	0.179877	0.0931473
0.354709	0.369217	0.37498	0.355654	0.315739	0.278169	0.263266	0.288311	0.33033	0.37028	0.394116	0.417383	0.402791	0.361207	0.350215	0.349316	0.326534	0.289763	0.252602	0.242139	0.271786	0.317086	0.359207	0.394882	0.393078	0.397393	0.402081	0.338415	0.247338	0.199794	0.168752	0.143928	0.119294	0.132172	0.230179	0.307128	0.337751	0.389284	0.382112	0.234452	0.136329	0.232726	0.0694834	-0.0102632	0.0126803	-0.00680459	-0.0467959	-0.0528823	0.119879	0.218944
0.344249	0.340693	0.301722	0.232728	0.155704	0.108747	0.0942799	0.109886	0.13812	0.205558	0.308755	0.414564	0.447428	0.430885	0.367155	0.29697	0.232852	0.158906	0.0938731	0.0671618	0.0572575	0.0565186	0.119184	0.279662	0.453488	0.560848	0.554239	0.486624	0.365054	0.209535	0.129283	0.0705096	0.0254364	-0.00817406	-0.00423867	0.0520344	0.136206	0.334063	0.596968	0.654004	0.467641	0.291296	0.212492	0.0771888	0.0269353	-0.0178231	-0.0384231	-0.0678966	-0.0812702	0.0665835
0.310364	0.325285	0.298728	0.233185	0.150125	0.09981	0.0878457	0.10999	0.150299	0.236256	0.343418	0.422286	0.427357	0.365965	0.298802	0.264736	0.206602	0.115776	0.0579164	0.0346867	0.0369074	0.0653921	0.186317	0.375267	0.515654	0.558258	0.522889	0.410626	0.286273	0.171433	0.0871061	0.0282247	-0.0140802	-0.0355844	-0.0224749	0.0541071	0.225734	0.533707	0.696298	0.592928	0.348492	0.266531	0.264782	0.0795076	-0.0110204	-0.036078	-0.049295	-0.0231556	-0.0180656	0.0754169
0.285637	0.341227	0.364123	0.329575	0.260616	0.203971	0.189264	0.209458	0.270428	0.370255	0.434456	0.444817	0.375278	0.278805	0.263004	0.274834	0.243813	0.188866	0.161492	0.146809	0.172392	0.245739	0.411723	0.518501	0.536234	0.484853	0.36841	0.214081	0.200099	0.164521	0.107989	0.0752087	0.053502	0.07543	0.123884	0.267181	0.491081	0.693706	0.487018	0.307586	0.245555	0.0672278	0.0892346	0.0153836	-0.0245526	-0.0385215	-0.0413516	0.0288447	0.117819	0.215947
0.0351192	0.0701516	0.119921	0.148571	0.124074	0.107504	0.097698	0.124516	0.159542	0.193197	0.196794	0.108234	-0.00442564	-0.0309606	-0.00203055	0.0406116	0.0772747	0.0906041	0.101295	0.119171	0.155169	0.268524	0.338775	0.276047	0.175762	0.0263119	-0.203724	-0.149264	-0.00541079	0.0403515	0.0446609	0.0579281	0.0795619	0.105879	0.204443	0.475482	0.559251	0.177755	-0.211362	-0.101589	-0.060981	-0.198243	-0.10157	-0.0464531	-0.0428967	-0.033798	0.0098803	0.0955316	0.217202	0.365133
0.149445	0.201136	0.294688	0.365215	0.369753	0.347171	0.34392	0.373625	0.412093	0.437173	0.398811	0.287455	0.177325	0.13266	0.134079	0.189842	0.251888	0.295775	0.311281	0.345246	0.415276	0.510493	0.515801	0.476307	0.404335	0.184732	-0.026658	0.00953674	0.0931133	0.14167	0.139362	0.161004	0.179239	0.18753	0.380086	0.648504	0.657352	0.328675	0.132713	0.0233352	-0.0674952	-0.143206	-0.0304633	0.00586557	-0.00834662	-0.0288786	-0.102879	-0.164565	0.0187168	0.568167
0.108255	0.108598	0.119023	0.151292	0.166898	0.179323	0.182378	0.161985	0.158041	0.157037	0.145189	0.150716	0.153509	0.126274	0.111728	0.122808	0.158173	0.196438	0.232326	0.257046	0.215795	0.129856	0.0848316	0.178299	0.243603	0.155829	0.104313	0.106622	0.083982	0.116995	0.126448	0.132736	0.260501	0.300637	0.174906	0.139473	0.190195	0.182902	0.299798	0.147089	0.00642955	-0.0267238	-0.0263855	-0.01556	0.00096333	0.0202696	0.0487814	0.0294254	-0.275484	0.335035
0.0308355	0.0294968	0.0283726	0.0586401	0.0953341	0.135179	0.139499	0.108146	0.0791367	0.0371317	-0.00736988	0.00429022	0.0244273	0.0186479	0.0355254	0.0675292	0.110085	0.175116	0.264505	0.279451	0.200399	0.0675808	-0.00690275	0.0124352	0.00868022	-0.0210502	0.0167992	0.0225455	0.027913	0.0929942	0.134529	0.19931	0.432295	0.521109	0.278074	0.0287801	-0.0283914	0.0028466	0.0739305	-0.00197142	-0.0115826	0.0170316	-0.0116358	-0.00533366	0.0074147	0.0744377	0.297147	0.441995	0.13543	0.198407
0.0527864	0.0639391	0.0807174	0.117165	0.164399	0.199751	0.195571	0.183589	0.160648	0.109671	0.0640218	0.048857	0.0342734	0.0267283	0.0485133	0.0903933	0.148223	0.245973	0.320719	0.303289	0.24836	0.158632	0.111853	0.0680031	0.0080657	-0.0143448	-0.00670534	-0.00999331	0.0293577	0.103797	0.162173	0.287785	0.46512	0.48874	0.311694	0.109527	0.0354072	0.038029	-0.0203633	-0.0534223	-0.0277286	-0.00731033	-0.00801665	0.00887311	0.0180454	0.101113	0.386493	0.477275	0.345313	0.174739
0.073135	0.0827301	0.104241	0.135489	0.162737	0.168418	0.163966	0.167596	0.155981	0.131393	0.107608	0.083943	0.061138	0.0582839	0.0675163	0.100047	0.156214	0.209662	0.219963	0.203061	0.194151	0.163247	0.131253	0.0924522	0.0462884	0.026963	0.016099	0.00970817	0.043177	0.118239	0.219461	0.301547	0.3027	0.278016	0.196283	0.116454	0.0660625	0.058364	0.00279737	-0.0202456	-0.00906765	-0.00296092	-0.000585556	0.0485197	0.16862	0.205716	0.350211	0.340287	0.241439	0.106006
0.0737805	0.0769677	0.0915089	0.102209	0.106314	0.107727	0.0999564	0.100337	0.0967973	0.0938376	0.0880986	0.0776383	0.0627381	0.0654341	0.0772126	0.11335	0.156905	0.154908	0.131694	0.113436	0.109642	0.101062	0.0805591	0.0595775	0.0391618	0.0398465	0.0351971	0.0344069	0.0576677	0.18025	0.324667	0.281415	0.157718	0.105645	0.0852469	0.0657368	0.0479344	0.034446	0.00566363	0.00819838	0.0286254	0.0269763	0.0306997	0.198327	0.378731	0.330466	0.241544	0.145189	0.113297	0.0434915
0.143437	0.138588	0.140137	0.135436	0.124635	0.11593	0.108449	0.1147	0.1252	0.138692	0.139794	0.137602	0.128435	0.125693	0.150291	0.199082	0.210151	0.16482	0.129243	0.108078	0.114162	0.117712	0.111573	0.108062	0.106262	0.103575	0.0940324	0.0951259	0.127076	0.279652	0.317847	0.191447	0.0938427	0.0759802	0.092221	0.0852844	0.0842171	0.0932981	0.0790032	0.0604676	0.0642339	0.0749303	0.0462116	0.301798	0.385895	0.244496	0.0930284	0.0365103	0.0818838	0.04492
0.324982	0.296631	0.25289	0.208742	0.16743	0.14332	0.134097	0.148333	0.174157	0.204775	0.233069	0.261067	0.276762	0.305626	0.35634	0.357744	0.291281	0.198088	0.145464	0.125934	0.134854	0.14083	0.155696	0.194322	0.23181	0.265411	0.285171	0.301798	0.32646	0.314572	0.217727	0.118403	0.0649339	0.0643057	0.101659	0.126077	0.142578	0.189201	0.232013	0.235203	0.214763	0.204452	0.0585425	0.155418	0.176981	0.0711528	-0.0105245	-0.0343699	0.0380737	0.0871443
0.493373	0.462759	0.376619	0.279512	0.191909	0.139263	0.117784	0.136418	0.170912	0.231972	0.329247	0.437894	0.515965	0.546109	0.527434	0.453775	0.335904	0.206524	0.140188	0.101073	0.0861356	0.0999326	0.152234	0.268275	0.401049	0.536483	0.620636	0.626145	0.490952	0.304272	0.182893	0.0917791	0.0319899	0.0118592	0.0287765	0.081493	0.166904	0.318573	0.490015	0.561952	0.460626	0.420376	0.176495	0.0304829	0.0324764	0.00499308	-0.0334588	-0.0689585	-0.0398846	0.0796781
0.552675	0.549553	0.473432	0.359625	0.245682	0.171866	0.141931	0.162685	0.203785	0.303653	0.449026	0.601596	0.67363	0.635767	0.55758	0.474119	0.361504	0.23342	0.137869	0.0863849	0.0857284	0.124628	0.223924	0.403561	0.588352	0.729039	0.808105	0.69878	0.478258	0.291867	0.1818	0.0875357	0.0307086	0.00667059	0.00342715	0.0608177	0.222031	0.529626	0.765585	0.735496	0.507204	0.447026	0.296054	0.0573697	0.00413525	-0.0231727	-0.0503494	-0.0429352	-0.0168686	0.0828161
0.511561	0.538755	0.510715	0.411093	0.280539	0.189759	0.148771	0.173951	0.254415	0.387337	0.535265	0.650711	0.649119	0.578402	0.501997	0.429431	0.347464	0.229802	0.125423	0.0963063	0.106001	0.16707	0.331095	0.542398	0.726694	0.824206	0.713206	0.535949	0.415041	0.262857	0.165808	0.0848203	0.0178252	-0.00671142	0.00839734	0.17122	0.429075	0.719661	0.77372	0.746326	0.546509	0.232116	0.219922	0.0634274	-0.0139564	-0.0450538	-0.0648299	-0.0313571	0.00186491	0.149856
0.438782	0.505322	0.541339	0.4957	0.381759	0.291807	0.250401	0.289367	0.387225	0.540194	0.656448	0.64326	0.54426	0.442153	0.393659	0.401762	0.368109	0.279678	0.211952	0.194671	0.220942	0.36975	0.559743	0.717845	0.81563	0.7023	0.440901	0.345345	0.333015	0.247081	0.16127	0.114343	0.073364	0.0721945	0.160643	0.461922	0.719576	0.765959	0.644748	0.572405	0.339789	0.0679498	0.183401	0.0653472	-0.0138281	-0.0409893	-0.0686687	-0.0234808	0.112879	0.400948
0.372942	0.481518	0.584179	0.626169	0.565261	0.487071	0.462484	0.512253	0.604826	0.709607	0.725212	0.624565	0.461552	0.316383	0.330242	0.411683	0.425216	0.40068	0.38679	0.394038	0.46419	0.633648	0.767747	0.843266	0.74072	0.494747	0.281289	0.174542	0.232306	0.262282	0.218146	0.195861	0.163881	0.166804	0.420771	0.742778	0.822404	0.741768	0.447454	0.212611	0.145358	0.00384223	0.107705	0.059224	0.00506854	-0.0234699	-0.0746276	-0.0480818	0.292625	0.630606
0.189793	0.310783	0.474774	0.580052	0.5942	0.557231	0.550147	0.60535	0.674518	0.675232	0.582516	0.423839	0.218734	0.130088	0.178297	0.274701	0.363536	0.418427	0.448077	0.489578	0.609935	0.738789	0.822132	0.701161	0.448599	0.231838	-0.0083403	-0.0363572	0.128306	0.201411	0.169602	0.184339	0.181361	0.293321	0.638856	0.778773	0.751594	0.5434	0.010983	-0.0616537	0.0378693	-0.111114	0.0413038	0.0417982	0.015626	-4.673e-05	-0.0451112	0.065652	0.532358	0.538551
0.136355	0.216524	0.376277	0.511726	0.572771	0.584884	0.604029	0.632767	0.642365	0.580654	0.469394	0.281961	0.120123	0.0837383	0.121605	0.216143	0.340657	0.436034	0.503402	0.569439	0.691247	0.764827	0.711828	0.517713	0.319778	0.12194	-0.101633	-0.0752184	0.0885552	0.181923	0.175326	0.214517	0.271657	0.421513	0.686263	0.751178	0.66522	0.31762	-0.085717	-0.0942235	-0.0325379	-0.119417	0.0222495	0.0394255	0.0231605	0.0232109	-0.00119209	0.0957915	0.453202	0.46158
0.145808	0.182677	0.276508	0.417273	0.506822	0.5511	0.568493	0.571025	0.534959	0.474196	0.373965	0.240232	0.137612	0.102848	0.127927	0.203791	0.319308	0.425422	0.515461	0.593037	0.646485	0.60454	0.487002	0.408904	0.299033	0.130012	-0.0331085	-0.0234488	0.0783997	0.166686	0.184764	0.260814	0.388468	0.478999	0.579113	0.578826	0.482117	0.280674	0.0854574	-0.0424721	-0.044458	-0.109251	-0.00673282	0.0326049	0.0167333	0.0528444	0.0803798	0.0469893	0.121199	0.507572
0.114095	0.142527	0.196823	0.307971	0.402428	0.452678	0.458441	0.437723	0.385545	0.326715	0.253742	0.178065	0.11407	0.0811338	0.0955459	0.153026	0.258675	0.401388	0.529498	0.580104	0.508926	0.372	0.294351	0.282834	0.206902	0.0799938	0.00232494	0.0112064	0.0644264	0.139386	0.176462	0.308377	0.524605	0.590298	0.469406	0.339088	0.294849	0.209643	0.11515	-0.0142121	-0.0349334	-0.0715509	-0.016178	0.0191104	0.0190398	0.105348	0.215875	0.204612	0.0825711	0.441273
0.122479	0.162933	0.235432	0.333966	0.415477	0.452468	0.443578	0.419482	0.390075	0.334181	0.270259	0.207507	0.137913	0.0976793	0.113334	0.17419	0.281557	0.454634	0.597032	0.581064	0.457141	0.3505	0.289543	0.272004	0.209517	0.10007	0.0309241	0.0332732	0.0739322	0.142678	0.210769	0.408949	0.605076	0.59195	0.423315	0.302314	0.279287	0.195108	0.10967	0.00103021	-0.00443554	-0.0267248	-0.00200701	0.0251621	0.0408257	0.125811	0.249243	0.239174	0.130067	0.397328
0.188677	0.229198	0.30856	0.382711	0.408737	0.411356	0.386685	0.372769	0.378707	0.369106	0.340754	0.292371	0.226492	0.180686	0.190451	0.249973	0.368908	0.505849	0.535129	0.462	0.397761	0.344567	0.311449	0.307484	0.267027	0.17977	0.11206	0.108353	0.133529	0.206323	0.307894	0.442371	0.5202	0.466639	0.357828	0.295904	0.282485	0.227985	0.158433	0.0751954	0.068242	0.0257981	0.0245781	0.0606397	0.0755037	0.118696	0.229981	0.191738	0.112705	0.367804
0.327549	0.342865	0.392389	0.390316	0.344641	0.301238	0.267824	0.271908	0.305564	0.346466	0.371239	0.371866	0.345104	0.317396	0.328705	0.399966	0.48935	0.477529	0.383593	0.30676	0.29368	0.28744	0.293404	0.319321	0.306168	0.264606	0.230619	0.233018	0.263556	0.342359	0.42136	0.396925	0.346495	0.298911	0.272995	0.276164	0.267547	0.250765	0.210725	0.173545	0.162079	0.125962	0.0750763	0.0971551	0.137177	0.117958	0.163995	0.121818	0.111404	0.297925
0.550017	0.50817	0.446121	0.352983	0.252889	0.1896	0.155825	0.170555	0.217106	0.290522	0.371645	0.444844	0.491232	0.512985	0.53899	0.581935	0.530585	0.370302	0.235439	0.173721	0.172087	0.195041	0.233934	0.307816	0.361658	0.38982	0.411539	0.443779	0.436285	0.437374	0.401863	0.266606	0.180899	0.155915	0.160746	0.185719	0.229755	0.292595	0.324574	0.324733	0.285799	0.267074	0.125012	0.0793061	0.127592	0.0779203	0.0624872	0.0474976	0.0697042	0.197933
0.726653	0.66875	0.519117	0.359045	0.220169	0.146611	0.117799	0.131556	0.189681	0.292999	0.416863	0.547774	0.65363	0.712896	0.733411	0.658165	0.479833	0.2852	0.160089	0.111702	0.111669	0.130584	0.19982	0.341591	0.482407	0.588352	0.658173	0.647929	0.560236	0.427088	0.294754	0.164701	0.0885328	0.0573132	0.0580856	0.115155	0.225707	0.384228	0.511161	0.538507	0.464297	0.348019	0.16312	0.0379429	0.0507551	0.0203327	0.0110255	-0.00399894	0.00592589	0.136389
0.756453	0.736671	0.618143	0.446613	0.284236	0.190374	0.149526	0.16974	0.244497	0.372668	0.535129	0.692977	0.782717	0.799701	0.757354	0.641653	0.472448	0.287243	0.162676	0.11715	0.111431	0.158579	0.27452	0.458784	0.647731	0.801875	0.816643	0.737065	0.598557	0.384694	0.229756	0.12455	0.0517848	0.0164226	0.0242822	0.14436	0.329839	0.539299	0.681754	0.736802	0.583272	0.354499	0.243033	0.0537139	0.0152028	-0.0117574	-0.0412739	-0.0438625	-0.0139952	0.145783
0.710184	0.745834	0.704667	0.575779	0.403864	0.287029	0.243961	0.282367	0.371519	0.527481	0.692929	0.798185	0.822356	0.751632	0.677157	0.606764	0.496666	0.349365	0.238223	0.183695	0.187445	0.2892	0.441808	0.644618	0.815771	0.869937	0.802645	0.676804	0.528058	0.352455	0.227488	0.131068	0.0613151	0.0333984	0.0928526	0.295849	0.517366	0.708788	0.784302	0.73194	0.52384	0.330669	0.290407	0.0782825	0.00443959	-0.0254966	-0.0738465	-0.0566391	0.0486171	0.266006
0.603742	0.701717	0.749419	0.694206	0.553262	0.423473	0.379232	0.430551	0.539157	0.689015	0.800246	0.828112	0.721908	0.594454	0.552241	0.555331	0.525516	0.435909	0.344872	0.28838	0.323722	0.457368	0.656888	0.829596	0.866449	0.784158	0.596865	0.458997	0.418226	0.330676	0.238507	0.165813	0.0917162	0.0754192	0.231843	0.496381	0.711322	0.834722	0.651017	0.528092	0.4065	0.173563	0.224855	0.0796021	0.0073868	-0.0284686	-0.0847539	-0.0483133	0.185295	0.395855
0.464307	0.598484	0.731565	0.755076	0.676464	0.574616	0.526912	0.579598	0.693349	0.801822	0.843603	0.733041	0.53659	0.416942	0.418048	0.496878	0.532561	0.499574	0.444508	0.409321	0.486878	0.659493	0.834396	0.873829	0.798522	0.599444	0.302766	0.237295	0.33049	0.310034	0.238369	0.203456	0.138075	0.151703	0.407678	0.701189	0.846458	0.752926	0.390271	0.33213	0.252063	0.00707257	0.158794	0.0793904	0.00958931	-0.0213398	-0.0704124	-0.00893873	0.329146	0.481645
0.347209	0.484524	0.655066	0.776694	0.776374	0.716618	0.682582	0.728051	0.805941	0.854536	0.792823	0.603126	0.395298	0.274605	0.318897	0.444141	0.522621	0.550657	0.544386	0.549513	0.66431	0.831254	0.884983	0.819659	0.658926	0.429632	0.155545	0.108831	0.240374	0.295277	0.248178	0.237939	0.208726	0.269598	0.592376	0.815604	0.801207	0.61155	0.275355	0.159317	0.135432	-0.031967	0.126421	0.0786793	0.0211849	-0.000255764	-0.0622317	-0.00794894	0.398362	0.56278
0.23092	0.355455	0.538905	0.722842	0.814911	0.822302	0.818769	0.842735	0.864522	0.815613	0.668235	0.469167	0.25245	0.158509	0.225291	0.352608	0.476533	0.58315	0.639504	0.70706	0.813758	0.871916	0.836344	0.704237	0.470214	0.275861	0.0656722	0.0199087	0.173186	0.269924	0.245774	0.27408	0.308135	0.43898	0.733662	0.761791	0.660434	0.492929	0.142686	0.0217267	0.0683819	-0.0601286	0.0993161	0.0924175	0.0497595	0.0396918	-0.00812089	0.0676723	0.45457	0.533959
0.149132	0.24617	0.436543	0.646495	0.791998	0.863181	0.872165	0.886572	0.844969	0.720217	0.556877	0.358431	0.175598	0.108243	0.149029	0.256937	0.422903	0.580377	0.699825	0.803746	0.857925	0.837703	0.749421	0.573591	0.350809	0.180606	0.0062114	0.00101876	0.139344	0.220093	0.221467	0.304549	0.416772	0.571191	0.715392	0.647676	0.555704	0.393734	0.0569597	-0.0269495	0.0369129	-0.0618091	0.0857008	0.0919155	0.064854	0.0720174	0.0870048	0.16912	0.423092	0.432422
0.127083	0.214479	0.394501	0.611467	0.769747	0.859439	0.891497	0.881147	0.809992	0.684759	0.529671	0.339271	0.167507	0.101566	0.128745	0.227857	0.387881	0.578692	0.752294	0.830494	0.851746	0.790488	0.686857	0.530617	0.354779	0.177144	0.00904346	-0.00469452	0.114661	0.195325	0.215354	0.345963	0.479576	0.559068	0.648646	0.600053	0.528316	0.355276	0.0515457	-0.0213927	0.0380341	-0.0543028	0.0586373	0.0742614	0.056424	0.0886623	0.120828	0.134736	0.322422	0.414933
0.165319	0.255569	0.423718	0.62578	0.767551	0.837863	0.855743	0.840061	0.800187	0.704728	0.563982	0.380834	0.21715	0.138793	0.159853	0.260879	0.417396	0.620983	0.78054	0.822375	0.80579	0.741644	0.659844	0.548418	0.37701	0.217269	0.0467156	0.0238855	0.124243	0.210347	0.247776	0.399407	0.5068	0.522274	0.607513	0.582447	0.523238	0.354151	0.0940542	0.00605726	0.0532453	-0.0312265	0.0522566	0.0624287	0.0575897	0.107184	0.111823	0.0956949	0.277501	0.43594
0.273379	0.358508	0.516569	0.678865	0.767225	0.77096	0.743117	0.752908	0.768669	0.736364	0.64388	0.49133	0.320065	0.234397	0.254213	0.358853	0.523445	0.6834	0.763304	0.753786	0.720787	0.689529	0.645953	0.578465	0.44237	0.301969	0.145583	0.113108	0.180591	0.252704	0.305149	0.432697	0.498545	0.510898	0.570041	0.548954	0.512102	0.386559	0.175595	0.0740765	0.0961767	0.0235174	0.0855328	0.0671837	0.0589091	0.0892926	0.0880784	0.100151	0.260947	0.427417
0.437901	0.51037	0.631258	0.711677	0.691425	0.615517	0.564386	0.586362	0.652282	0.71291	0.709869	0.634498	0.505749	0.41783	0.424329	0.508285	0.624947	0.687663	0.649514	0.580365	0.569373	0.593233	0.601599	0.599938	0.528428	0.434106	0.313969	0.27356	0.30368	0.329643	0.344653	0.3882	0.408518	0.4143	0.476251	0.49391	0.499354	0.431699	0.273147	0.191623	0.187966	0.110242	0.121812	0.0649325	0.0444227	0.0556157	0.0657005	0.0685105	0.209275	0.394145
0.67651	0.691915	0.7012	0.63901	0.503046	0.388322	0.333737	0.358566	0.446201	0.573575	0.677037	0.719621	0.699006	0.666879	0.669701	0.683005	0.663786	0.565083	0.427797	0.350458	0.36249	0.410107	0.472627	0.545238	0.570351	0.566623	0.51401	0.489576	0.477291	0.414023	0.355165	0.305939	0.271356	0.258104	0.294648	0.375697	0.453993	0.45384	0.36132	0.341361	0.332035	0.218225	0.173486	0.0638931	0.0411491	0.0469093	0.0439849	0.0179343	0.126993	0.333255
0.866466	0.816583	0.689394	0.504675	0.318437	0.205628	0.162043	0.181542	0.267147	0.407916	0.575823	0.720798	0.805431	0.841784	0.843825	0.77338	0.602944	0.389554	0.242113	0.179123	0.17597	0.229895	0.330615	0.463858	0.574576	0.65518	0.665159	0.657823	0.589643	0.448958	0.338031	0.220776	0.143906	0.107945	0.137389	0.249756	0.363121	0.437398	0.458415	0.477256	0.43103	0.307183	0.218377	0.0585358	0.0392159	0.0325022	0.0105	-0.00740606	0.0700995	0.237153
0.935296	0.884078	0.706087	0.479577	0.281719	0.17119	0.129236	0.148394	0.232954	0.378866	0.563731	0.739232	0.859452	0.901558	0.891105	0.788536	0.57129	0.33834	0.192303	0.122486	0.121575	0.189863	0.31452	0.482644	0.628174	0.726351	0.749274	0.710374	0.614787	0.451031	0.301345	0.179553	0.0897131	0.0522902	0.0933106	0.207787	0.35338	0.495416	0.547363	0.56356	0.484963	0.313122	0.225338	0.0568249	0.0297621	0.00892854	-0.0197925	-0.0175413	0.0526357	0.19273
0.91297	0.916284	0.809864	0.599195	0.401896	0.27411	0.211569	0.235216	0.339751	0.501102	0.686713	0.834344	0.89174	0.886265	0.858404	0.785367	0.623722	0.415408	0.253312	0.169169	0.185076	0.283492	0.43753	0.614676	0.748612	0.815674	0.765455	0.685317	0.620224	0.45037	0.297177	0.187965	0.0906043	0.0525186	0.125886	0.296092	0.487601	0.618262	0.607434	0.621355	0.507607	0.26801	0.23656	0.0744292	0.0241359	-0.00134671	-0.0362977	-0.0329102	0.074007	0.246539
0.799673	0.874544	0.890806	0.775804	0.592446	0.443595	0.380922	0.41781	0.535561	0.695585	0.841578	0.889962	0.847214	0.764194	0.744946	0.744527	0.681845	0.537208	0.381271	0.303532	0.342196	0.474221	0.635009	0.779541	0.846597	0.80684	0.657346	0.573846	0.549326	0.439236	0.323118	0.226698	0.129057	0.101679	0.247429	0.493862	0.65631	0.703739	0.597688	0.555865	0.426798	0.204738	0.24422	0.0931405	0.0275592	0.004076	-0.056449	-0.0422068	0.167585	0.375106
0.609972	0.751203	0.881104	0.891902	0.770392	0.63041	0.578425	0.620863	0.730127	0.86161	0.906749	0.842336	0.6902	0.564103	0.572047	0.653027	0.689954	0.638988	0.528196	0.463537	0.519698	0.666753	0.808085	0.880891	0.815184	0.672055	0.464482	0.383301	0.428883	0.405668	0.321673	0.265282	0.187521	0.194753	0.424232	0.643557	0.744007	0.720333	0.46564	0.365796	0.308635	0.121917	0.224429	0.103239	0.0353307	0.0113101	-0.0671114	-0.0259439	0.300545	0.460011
0.410553	0.576437	0.78241	0.901279	0.893034	0.814003	0.760611	0.80703	0.883963	0.919132	0.862769	0.70525	0.490085	0.366203	0.397815	0.523945	0.64197	0.686491	0.650724	0.626978	0.698298	0.820346	0.894763	0.848945	0.690038	0.509019	0.269993	0.204446	0.321418	0.354214	0.302279	0.296911	0.259906	0.311816	0.564448	0.711101	0.746022	0.642252	0.299441	0.207885	0.199823	0.0357412	0.18612	0.10904	0.0494294	0.030906	-0.0331254	0.0274901	0.386031	0.458066
0.272458	0.413081	0.633157	0.829861	0.922748	0.921723	0.898173	0.918273	0.931655	0.885873	0.753154	0.54638	0.32449	0.21722	0.256903	0.398689	0.558976	0.679901	0.726439	0.74974	0.83032	0.889649	0.861043	0.73492	0.549395	0.351593	0.12683	0.0910844	0.224519	0.285727	0.276877	0.323485	0.337793	0.411651	0.63614	0.706352	0.667042	0.50801	0.176007	0.101239	0.120776	-0.00727719	0.147625	0.108288	0.0582438	0.0458466	0.0148194	0.0805736	0.396975	0.431681
0.185604	0.302061	0.502937	0.734042	0.892071	0.951138	0.958378	0.954822	0.918482	0.808838	0.649925	0.425959	0.223818	0.122799	0.165539	0.303455	0.466168	0.64148	0.767046	0.831734	0.883428	0.86722	0.780153	0.636422	0.442231	0.255263	0.0578495	0.0276425	0.152626	0.232036	0.248264	0.332139	0.395086	0.485545	0.670745	0.654477	0.567128	0.408559	0.110727	0.0422477	0.0905129	-0.0263618	0.110589	0.095767	0.0639582	0.0654378	0.0536044	0.104161	0.371419	0.405618
0.1497	0.260749	0.455165	0.68223	0.862863	0.948339	0.964376	0.959778	0.902867	0.774559	0.608629	0.393762	0.189849	0.102208	0.140486	0.262186	0.421391	0.613718	0.778457	0.858384	0.880504	0.839899	0.738802	0.583102	0.382779	0.222013	0.0449001	0.00920689	0.127209	0.210182	0.227664	0.332501	0.426766	0.518335	0.658072	0.593847	0.518811	0.376233	0.0972526	0.0194718	0.0723126	-0.0305304	0.0960159	0.0848944	0.0626819	0.0777606	0.071004	0.113134	0.342619	0.376894
0.173044	0.286824	0.486697	0.71437	0.876936	0.948786	0.960006	0.967889	0.935997	0.825936	0.648924	0.440727	0.238288	0.141268	0.168455	0.2779	0.440807	0.632649	0.782172	0.849836	0.880793	0.854011	0.769485	0.622979	0.415166	0.255466	0.078669	0.0373362	0.144761	0.217065	0.222293	0.332178	0.426609	0.499402	0.640755	0.609693	0.547683	0.404174	0.128642	0.0468946	0.0813963	-0.021242	0.0961393	0.0791583	0.0531702	0.0728484	0.0567062	0.0922599	0.334582	0.387259
0.272249	0.388439	0.591945	0.798306	0.894243	0.910478	0.90846	0.935031	0.947257	0.91096	0.774672	0.572787	0.359121	0.249055	0.261145	0.370831	0.529496	0.683638	0.760974	0.790844	0.838068	0.862338	0.834107	0.722817	0.528537	0.357815	0.167856	0.113874	0.203156	0.25645	0.255464	0.342764	0.395693	0.445295	0.621101	0.654556	0.61397	0.48351	0.208697	0.121777	0.117286	0.00826502	0.112297	0.0767381	0.0484866	0.0484722	0.0196377	0.0608861	0.342551	0.425535
0.454902	0.566724	0.735513	0.849659	0.848487	0.784908	0.749847	0.795275	0.878126	0.928973	0.898063	0.757699	0.559512	0.434305	0.427426	0.514543	0.632076	0.692993	0.676719	0.651223	0.70593	0.787405	0.83745	0.803664	0.683391	0.536709	0.328862	0.261195	0.311754	0.318662	0.299963	0.326745	0.311356	0.346227	0.543022	0.642196	0.664779	0.581465	0.321952	0.234067	0.206254	0.0701461	0.150135	0.0710964	0.0337608	0.0269945	-0.00958407	0.0222374	0.309331	0.430637
0.675725	0.752457	0.826366	0.808392	0.691863	0.575238	0.525338	0.563803	0.683797	0.829407	0.91306	0.899093	0.788978	0.66647	0.632593	0.663901	0.676325	0.614425	0.527823	0.459723	0.495926	0.601871	0.721812	0.802684	0.779285	0.701198	0.539547	0.452919	0.441024	0.377206	0.307906	0.278471	0.226795	0.221065	0.393633	0.549442	0.645802	0.632203	0.446589	0.377547	0.326884	0.161659	0.188627	0.0665717	0.020165	0.00935423	-0.0305415	-0.0194407	0.222338	0.400336
0.866553	0.866491	0.806868	0.65154	0.469306	0.355262	0.300719	0.323959	0.430405	0.614092	0.790851	0.897609	0.915365	0.865795	0.817304	0.756148	0.644496	0.479358	0.343711	0.258953	0.272112	0.388042	0.523427	0.662113	0.748393	0.771271	0.696111	0.620599	0.552426	0.412914	0.294055	0.221986	0.157873	0.113746	0.216135	0.391286	0.528084	0.576459	0.504663	0.489606	0.42412	0.247473	0.219061	0.0641209	0.0157112	0.000653625	-0.0363119	-0.0350299	0.122319	0.308839
0.945201	0.894443	0.731977	0.51393	0.321664	0.199706	0.148072	0.172275	0.266165	0.433561	0.630679	0.804289	0.904394	0.932669	0.902027	0.784299	0.583505	0.358559	0.199363	0.128557	0.142536	0.23638	0.359513	0.509258	0.64692	0.748753	0.737791	0.698496	0.616511	0.426662	0.279972	0.169882	0.0923804	0.0638293	0.112998	0.250141	0.399838	0.495512	0.488955	0.514694	0.466601	0.290784	0.23739	0.0667962	0.0158406	0.00885117	-0.0262092	-0.0338078	0.0640554	0.221027
[truncated: 78 more columns]

## Sheet: Fig6b_Config1_ANN
Correlation map - 4 Seeds - Configuration #1 - ANN
0.992857	0.968549	0.897886	0.650779	0.241083	-0.129721	-0.305076	-0.334214	-0.235657	0.0445813	0.409785	0.738713	0.915481	0.955959	0.935457	0.755137	0.423518	0.126635	-0.0746235	-0.178322	-0.216319	-0.170344	0.0167038	0.276682	0.505679	0.710687	0.800157	0.70468	0.447512	0.140031	0.0384459	0.070583	0.153783	0.118408	-0.0270459	-0.0369325	0.0723941	0.133914	0.244522	0.352208	0.305409	0.155578	-0.0477204	-0.0803013	0.0737249	0.172477	0.267846	0.212644	0.0358833	-0.115548
0.968301	0.993016	0.934611	0.740303	0.334515	-0.089581	-0.307043	-0.361903	-0.282655	-0.0232207	0.289754	0.598758	0.834199	0.933104	0.952505	0.864147	0.534953	0.222705	-0.000726044	-0.155924	-0.241798	-0.236389	-0.0646659	0.178623	0.395528	0.634252	0.776	0.752263	0.570735	0.285939	0.126008	0.101234	0.152853	0.0993795	-0.0728946	-0.0871065	0.0163839	0.0407064	0.158477	0.349536	0.386868	0.260912	0.0296488	0.00437343	0.104382	0.143086	0.239257	0.172872	-0.016618	-0.12807
0.897885	0.934622	0.993059	0.89548	0.555484	0.056185	-0.277393	-0.3829	-0.336024	-0.0856575	0.221168	0.512356	0.722345	0.877886	0.921232	0.929355	0.757451	0.431446	0.126021	-0.13919	-0.292093	-0.285705	-0.14292	0.0826488	0.347034	0.609898	0.726756	0.766532	0.687709	0.499591	0.293406	0.162532	0.120119	0.0338854	-0.14735	-0.181477	-0.0625341	0.0536523	0.172625	0.342402	0.412969	0.351206	0.167093	0.117437	0.148471	0.132198	0.185436	0.0946044	-0.077026	-0.158504
0.650778	0.740304	0.895543	0.993217	0.849507	0.392021	-0.108141	-0.323647	-0.283277	-0.0530511	0.189161	0.383111	0.549626	0.678165	0.756402	0.86112	0.906517	0.760816	0.406389	-0.0225624	-0.275921	-0.244654	-0.10826	0.0706869	0.296501	0.493309	0.602011	0.670088	0.661765	0.694713	0.564006	0.328479	0.0887936	-0.0610471	-0.156938	-0.166678	-0.0879232	0.0991045	0.21617	0.329086	0.351265	0.330796	0.321435	0.29054	0.199719	0.108157	0.0831951	-0.0132338	-0.0556557	-0.129467
0.241083	0.334514	0.555483	0.849395	0.992932	0.794919	0.344782	-0.0307568	-0.0858018	0.0392239	0.162305	0.203276	0.288677	0.325821	0.379673	0.589569	0.837073	0.908098	0.750496	0.296191	-0.0242982	-0.0724	0.0406619	0.112193	0.190962	0.312116	0.398613	0.425164	0.474939	0.665522	0.727141	0.544539	0.190579	-0.0222642	-0.0903417	-0.0370201	0.025589	0.129795	0.193825	0.264074	0.224344	0.21964	0.370563	0.423472	0.269007	0.103487	0.0269259	-0.0797468	-0.0374882	-0.0426204
-0.129721	-0.0895811	0.0561851	0.392018	0.794586	0.993726	0.846382	0.533962	0.222183	0.130421	0.0883572	0.0140072	-0.0141993	-0.0433571	-0.0125484	0.153058	0.465962	0.74764	0.891862	0.740533	0.414714	0.215293	0.114003	0.0775245	0.099394	0.103686	0.107738	0.0937696	0.189669	0.439331	0.622688	0.63356	0.375466	0.219203	0.0682997	0.0468286	0.0876865	0.128587	0.118227	0.121689	0.0370648	0.0587728	0.291979	0.411519	0.307069	0.138204	0.0216132	-0.098435	-0.0669132	0.037884
-0.305075	-0.307041	-0.277394	-0.108142	0.344775	0.846028	0.993484	0.890841	0.567177	0.22718	0.0440645	-0.0671843	-0.171408	-0.218765	-0.20934	-0.155122	-0.014017	0.303659	0.704563	0.893924	0.809944	0.494768	0.172268	0.0682391	0.0573382	-0.0476524	-0.111883	-0.122967	-0.0439924	0.130352	0.324273	0.452128	0.466032	0.429552	0.304597	0.129183	0.0742674	0.10812	0.0558449	-0.0115618	-0.128922	-0.0858692	0.139476	0.264338	0.260414	0.187308	0.040023	-0.0901073	-0.0636519	0.0973208
-0.334214	-0.361903	-0.382906	-0.323648	-0.0307588	0.533949	0.890772	0.99256	0.827487	0.431887	0.134116	-0.040086	-0.161202	-0.236204	-0.260359	-0.272243	-0.226842	-0.038545	0.341554	0.767604	0.900281	0.774683	0.411245	0.182584	0.0546674	-0.0920341	-0.169202	-0.191241	-0.157821	-0.0646626	0.0575305	0.192805	0.346335	0.491686	0.511594	0.307726	0.13938	0.128246	0.0654355	-0.0545384	-0.214366	-0.16607	0.00672662	0.1122	0.162502	0.187548	0.087787	-0.0462035	-0.0101202	0.132878
-0.23566	-0.282656	-0.336024	-0.283276	-0.0857938	0.222211	0.567185	0.827773	0.993432	0.8197	0.479693	0.158566	-0.00163537	-0.116248	-0.191575	-0.245728	-0.241377	-0.168991	0.0201534	0.351021	0.73408	0.916471	0.795447	0.475686	0.203995	0.0196514	-0.0759819	-0.132957	-0.159306	-0.162977	-0.118747	-0.0289798	0.0892749	0.31602	0.590454	0.558314	0.342544	0.239217	0.121666	-0.0389391	-0.2069	-0.208482	-0.100771	-0.0258016	0.0732063	0.134761	0.0722928	-0.0121129	0.0634338	0.135445
0.0445814	-0.02322	-0.085659	-0.0530506	0.039224	0.130419	0.227195	0.431887	0.819772	0.993355	0.865455	0.57435	0.355291	0.174814	0.0258875	-0.112942	-0.15875	-0.136327	-0.0828673	0.0303158	0.31325	0.761452	0.932429	0.814526	0.531588	0.299173	0.169293	0.00932479	-0.116879	-0.216518	-0.201629	-0.125774	-0.0481526	0.104556	0.437471	0.687526	0.572856	0.413855	0.218532	0.000874162	-0.155201	-0.215385	-0.192817	-0.118423	0.0317918	0.097003	0.0489495	0.0287288	0.154876	0.173028
0.409767	0.28975	0.221165	0.189155	0.162297	0.0883641	0.0440549	0.134121	0.479693	0.865504	0.993766	0.887775	0.724901	0.527555	0.282016	0.0258577	-0.0804514	-0.109057	-0.140918	-0.0554827	0.110074	0.405319	0.793007	0.928145	0.85717	0.622537	0.429167	0.168617	-0.0874038	-0.257613	-0.243301	-0.1462	-0.0478581	0.0300831	0.244999	0.608961	0.684844	0.528141	0.307727	0.0685896	-0.083042	-0.213594	-0.269766	-0.182039	0.0394804	0.116894	0.0677531	0.0541382	0.180659	0.236373
0.738663	0.598784	0.512365	0.383105	0.203268	0.0140069	-0.0671814	-0.0400864	0.158567	0.574356	0.887654	0.994038	0.940874	0.797662	0.5531	0.263756	0.0460293	-0.0931435	-0.146865	-0.122157	-0.0379223	0.131267	0.476719	0.808972	0.946081	0.890467	0.664531	0.371888	0.0285299	-0.216667	-0.241531	-0.124058	-0.0153897	0.000674605	0.0667659	0.359723	0.582415	0.561898	0.453597	0.238281	0.034915	-0.169891	-0.270977	-0.216236	0.0350316	0.150786	0.127845	0.0696156	0.0934755	0.172661
0.915403	0.834189	0.722335	0.549627	0.288683	-0.0141988	-0.171407	-0.161202	-0.00163656	0.355288	0.724902	0.940824	0.994272	0.946634	0.801933	0.545549	0.216392	0.0165834	-0.068248	-0.150193	-0.163863	-0.0568636	0.22071	0.600909	0.861509	0.949414	0.869518	0.632364	0.276157	-0.0560834	-0.168295	-0.0722033	0.0492241	0.0246803	-0.0446684	0.095626	0.323364	0.460134	0.564602	0.500176	0.221179	-0.0449036	-0.176558	-0.173586	0.0328255	0.150422	0.195491	0.117452	-0.00187999	-0.0117618
0.956018	0.933001	0.877874	0.678161	0.325822	-0.0433571	-0.218764	-0.236202	-0.11625	0.174814	0.527554	0.797656	0.94657	0.993335	0.935246	0.759422	0.447818	0.172072	-0.0200453	-0.149737	-0.216535	-0.156095	0.0396334	0.32304	0.634747	0.883463	0.92224	0.839551	0.548566	0.167877	-0.0367595	-0.0113102	0.1026	0.0524315	-0.0843284	-0.0724771	0.0700626	0.272037	0.484847	0.597325	0.398808	0.167477	-0.0659339	-0.0906709	0.0431143	0.131328	0.233998	0.179253	-0.0267783	-0.130789
0.935063	0.952586	0.921223	0.756422	0.379678	-0.0125484	-0.209336	-0.260357	-0.191578	0.0258863	0.282014	0.553103	0.80193	0.935224	0.993305	0.916409	0.653707	0.327847	0.0287614	-0.146468	-0.228905	-0.208106	-0.097125	0.105317	0.356451	0.7031	0.891053	0.91125	0.786495	0.404574	0.126282	0.0433764	0.0902476	0.0414406	-0.116458	-0.154627	-0.0700907	0.102962	0.322184	0.544053	0.559882	0.417124	0.0752004	-0.0271749	0.0296561	0.0744328	0.20295	0.175161	-0.0615124	-0.159565
0.755062	0.864228	0.929321	0.861125	0.589554	0.153058	-0.155122	-0.272245	-0.24573	-0.112942	0.0258576	0.263754	0.545549	0.759421	0.916469	0.993508	0.876646	0.580044	0.20579	-0.10359	-0.2244	-0.236225	-0.211261	-0.10489	0.102679	0.448566	0.759567	0.878305	0.897792	0.716885	0.389148	0.166205	0.0837671	0.0142536	-0.1414	-0.235625	-0.202344	-0.0352284	0.194353	0.460077	0.605535	0.60148	0.324022	0.118366	0.0444273	0.0214258	0.157654	0.126693	-0.120668	-0.227825
0.423513	0.534887	0.757345	0.906522	0.837073	0.46597	-0.0140169	-0.22684	-0.241378	-0.158749	-0.0804511	0.0460292	0.216396	0.447821	0.653707	0.876558	0.993875	0.884248	0.544556	0.0499964	-0.208432	-0.231363	-0.236075	-0.207708	-0.0546884	0.237289	0.483466	0.683056	0.804208	0.908883	0.765702	0.422924	0.143914	-0.00979823	-0.133065	-0.23543	-0.286638	-0.149172	0.11403	0.350305	0.51512	0.572485	0.53174	0.419587	0.186175	0.0323782	0.0915385	0.0637589	-0.105477	-0.281111
0.126638	0.222703	0.431463	0.7608	0.908103	0.747646	0.303681	-0.0385509	-0.16899	-0.136328	-0.109057	-0.0931433	0.0165831	0.172072	0.327848	0.580038	0.88432	0.993773	0.840227	0.372125	-0.0521626	-0.160102	-0.170745	-0.196577	-0.109188	0.0680009	0.222441	0.365642	0.569506	0.825505	0.90641	0.749369	0.320343	0.0692291	-0.0971534	-0.16628	-0.228002	-0.168586	0.0382795	0.23985	0.326275	0.392382	0.507179	0.592283	0.3804	0.144223	0.0752579	-0.00417995	-0.0665981	-0.201912
-0.0746229	-0.000719965	0.126036	0.406407	0.750552	0.891959	0.704576	0.341577	0.0201513	-0.0828657	-0.140919	-0.146866	-0.0682484	-0.0200449	0.0287609	0.205787	0.544554	0.840321	0.994136	0.780967	0.320624	0.0184364	-0.0902181	-0.1424	-0.109644	-0.0453125	0.0294055	0.0965326	0.222347	0.565611	0.809676	0.855895	0.599867	0.328615	0.0171071	-0.102649	-0.120297	-0.0722188	0.00562298	0.0857468	0.0717292	0.142126	0.369292	0.544037	0.497919	0.338652	0.187966	-0.0303183	-0.109452	-0.0545766
-0.178322	-0.155925	-0.139191	-0.0225531	0.296162	0.74063	0.893982	0.767584	0.35104	0.0303141	-0.0554848	-0.12216	-0.150193	-0.149736	-0.146469	-0.10359	0.0499958	0.372134	0.780911	0.993708	0.81223	0.367728	0.0161306	-0.0583067	-0.0467779	-0.106481	-0.128065	-0.122666	-0.0585843	0.165516	0.436971	0.667335	0.754074	0.655406	0.315476	-0.0119604	-0.0556421	0.00296772	-0.00698656	-0.073309	-0.15739	-0.0723916	0.18425	0.366419	0.400003	0.423958	0.313751	0.0493726	-0.104663	0.0436654
-0.216321	-0.241799	-0.292093	-0.275914	-0.0243073	0.41468	0.809981	0.900152	0.734043	0.313259	0.11007	-0.0379211	-0.163862	-0.216535	-0.228903	-0.2244	-0.208433	-0.0521616	0.320624	0.812284	0.994047	0.781305	0.350329	0.0796719	0.00235856	-0.096458	-0.199804	-0.224703	-0.176328	-0.0594641	0.0671095	0.264599	0.519806	0.730525	0.681338	0.269706	0.0588589	0.0344651	-0.0415283	-0.125063	-0.243286	-0.178959	0.0547446	0.190085	0.242195	0.309569	0.269018	0.130218	0.0385889	0.08368
-0.170343	-0.23639	-0.285704	-0.244653	-0.0724062	0.215287	0.494765	0.774824	0.916392	0.761435	0.40532	0.131266	-0.0568634	-0.156096	-0.208104	-0.236224	-0.231361	-0.160102	0.0184389	0.367727	0.781306	0.992998	0.792987	0.444874	0.160387	0.00331962	-0.138338	-0.220802	-0.204107	-0.154007	-0.077767	0.00039196	0.0913492	0.437134	0.798442	0.715687	0.342086	0.136258	-0.0563635	-0.129934	-0.250729	-0.210429	-0.0502887	0.0493841	0.145178	0.185863	0.095206	0.0618076	0.22733	0.139317
0.0167048	-0.064666	-0.142921	-0.10826	0.0406609	0.113995	0.172303	0.411203	0.795389	0.932436	0.793005	0.476715	0.220708	0.0396332	-0.0971252	-0.21126	-0.236075	-0.170745	-0.0902181	0.0161314	0.350326	0.793058	0.993401	0.855031	0.549916	0.213461	-0.0272853	-0.176535	-0.217716	-0.249724	-0.193644	-0.113561	-0.102485	-0.00415951	0.500597	0.867254	0.762084	0.458745	0.0498929	-0.189773	-0.311526	-0.266106	-0.161643	-0.0949595	0.0338746	0.09543	-0.0220038	-0.0568848	0.288055	0.290464
0.276681	0.17862	0.0826474	0.0706853	0.112194	0.0775245	0.0682347	0.182584	0.475719	0.814521	0.928121	0.808944	0.600912	0.323039	0.105316	-0.104888	-0.207708	-0.196578	-0.142401	-0.0583069	0.0796705	0.444879	0.854966	0.993883	0.866503	0.536515	0.226876	-0.0298461	-0.199601	-0.326509	-0.286568	-0.172855	-0.0651535	-0.0717187	0.120388	0.665271	0.871468	0.703242	0.369568	-0.0856545	-0.291996	-0.319163	-0.277606	-0.227757	-0.0469508	0.0492595	-0.00206023	-0.0400444	0.179783	0.409059
0.505683	0.395528	0.347035	0.296503	0.190963	0.099396	0.0573364	0.0546625	0.203962	0.531606	0.85713	0.946116	0.861501	0.634739	0.356449	0.102679	-0.0546878	-0.109188	-0.109643	-0.0467779	0.00235844	0.160389	0.549919	0.866511	0.992442	0.855406	0.594873	0.255952	-0.0540403	-0.283743	-0.308302	-0.194939	-0.0214925	0.0303342	0.0228511	0.336082	0.752788	0.777485	0.670326	0.266263	-0.0381722	-0.266499	-0.336611	-0.308071	-0.0983689	0.0236413	0.0424403	0.0254527	0.062693	0.334114
0.710683	0.634254	0.609894	0.49331	0.312115	0.103686	-0.047651	-0.0920342	0.0196539	0.299175	0.622513	0.890457	0.949399	0.883446	0.703103	0.448567	0.237289	0.0680004	-0.0453129	-0.106482	-0.0964584	0.0033195	0.213462	0.536513	0.8554	0.993376	0.929526	0.656385	0.275849	-0.0364314	-0.184552	-0.131387	-0.0178668	0.00430799	-0.0339753	0.0789634	0.348769	0.665504	0.801842	0.677611	0.363861	-0.0589908	-0.24242	-0.258405	-0.0734591	0.0367091	0.102205	0.0667528	-0.0472952	0.0752473
0.800154	0.775997	0.726757	0.602008	0.398616	0.107738	-0.111884	-0.169204	-0.0759813	0.169291	0.429163	0.664493	0.869417	0.92224	0.891051	0.759583	0.483467	0.222439	0.0294065	-0.128066	-0.199802	-0.138338	-0.0272858	0.226874	0.594875	0.929539	0.992692	0.8973	0.627927	0.290572	0.0213411	-0.0326452	0.0138276	-0.0155177	-0.139989	-0.165585	-0.0586139	0.343091	0.735962	0.876595	0.692771	0.303939	-0.0571102	-0.112353	-0.0149427	0.0665003	0.174467	0.148932	-0.130349	-0.221095
0.704683	0.75226	0.766533	0.670086	0.425169	0.0937687	-0.122966	-0.191241	-0.132956	0.00932455	0.168612	0.371898	0.632311	0.839497	0.911242	0.878302	0.683045	0.365643	0.096531	-0.122667	-0.224702	-0.220806	-0.176533	-0.0298464	0.255952	0.656384	0.897357	0.993314	0.863433	0.524668	0.198456	0.0239509	0.0167502	-0.0258142	-0.171946	-0.260533	-0.259304	-0.0222201	0.4566	0.803918	0.797309	0.659478	0.192295	0.00735223	-0.00259936	0.018375	0.149765	0.167904	-0.177038	-0.362428
0.447514	0.570737	0.687709	0.661765	0.474939	0.189668	-0.0439932	-0.157822	-0.159307	-0.11688	-0.087404	0.0285347	0.276179	0.548557	0.786543	0.897816	0.804209	0.569513	0.222348	-0.0585846	-0.176328	-0.204106	-0.217717	-0.199603	-0.05404	0.275849	0.627927	0.863436	0.993752	0.796067	0.421205	0.126147	0.0190154	-0.0170206	-0.126011	-0.246364	-0.299817	-0.174652	0.108138	0.523954	0.727149	0.813089	0.525389	0.174211	0.0124648	-0.041874	0.0904841	0.117945	-0.182504	-0.390042
0.140032	0.28594	0.499591	0.694714	0.665519	0.439331	0.130352	-0.0646613	-0.162976	-0.216519	-0.257615	-0.216666	-0.0560836	0.167888	0.404572	0.716904	0.908902	0.825509	0.565614	0.165516	-0.0594634	-0.154006	-0.249724	-0.326509	-0.283746	-0.0364314	0.290573	0.524669	0.796087	0.993359	0.845822	0.457519	0.14851	0.0243539	-0.0431697	-0.183262	-0.335797	-0.284777	-0.0805835	0.204834	0.494514	0.689829	0.755335	0.620661	0.213989	0.00989699	0.104712	0.0881344	-0.110511	-0.338925
0.0384462	0.126008	0.293402	0.564006	0.727141	0.622692	0.324275	0.0575308	-0.118747	-0.20163	-0.243302	-0.241531	-0.168294	-0.0367579	0.12629	0.389171	0.765682	0.906424	0.809675	0.436964	0.0671091	-0.0777671	-0.193642	-0.286567	-0.308301	-0.184552	0.0213406	0.198455	0.421205	0.845834	0.993281	0.821296	0.403862	0.116298	-0.00881928	-0.124075	-0.293365	-0.321724	-0.163222	0.000379324	0.164272	0.394826	0.661909	0.778324	0.596567	0.266187	0.101366	0.00697792	-0.0163646	-0.19475
0.0705819	0.101233	0.162535	0.328485	0.544543	0.633561	0.452126	0.192801	-0.0289798	-0.125775	-0.1462	-0.124058	-0.0722028	-0.0113115	0.0433786	0.166211	0.422929	0.749374	0.855911	0.667341	0.264605	0.000391006	-0.113561	-0.172855	-0.194939	-0.131386	-0.0326455	0.0239514	0.126148	0.457519	0.821269	0.993524	0.755073	0.347911	0.0301183	-0.0830972	-0.18752	-0.215251	-0.147945	-0.0974031	-0.0136916	0.101981	0.36247	0.637178	0.702638	0.581725	0.268021	-0.0287107	-0.0192938	-0.0234877
0.153782	0.152853	0.12012	0.0887908	0.190575	0.375467	0.466027	0.346335	0.0892758	-0.048153	-0.0478592	-0.0153902	0.0492257	0.102599	0.0902487	0.0837642	0.14391	0.320357	0.599865	0.754099	0.519793	0.0913516	-0.102486	-0.0651529	-0.0214924	-0.0178674	0.013827	0.0167487	0.0190171	0.148511	0.403862	0.7551	0.993334	0.740857	0.14783	-0.107313	-0.10559	-0.0474569	-0.0495661	-0.0978979	-0.070724	-0.0222518	0.130564	0.360797	0.507912	0.624102	0.594536	0.196246	-0.167028	0.0624961
0.118409	0.0993793	0.0338843	-0.0610476	-0.0222669	0.2192	0.429553	0.491682	0.31602	0.104556	0.0300829	0.000674963	0.0246806	0.0524303	0.0414401	0.0142518	-0.00979906	0.0692234	0.328611	0.655379	0.730546	0.437129	-0.00415981	-0.071719	0.0303329	0.00430727	-0.015515	-0.0258152	-0.0170241	0.0243535	0.116299	0.347911	0.740852	0.993648	0.615473	0.0181925	-0.135467	-0.0779417	-0.022186	-0.0603549	-0.0886832	-0.0557843	0.0911208	0.212439	0.274817	0.414173	0.596408	0.475221	-0.0237329	-0.0864125
-0.0270452	-0.0728955	-0.14735	-0.156937	-0.0903396	0.0683017	0.304597	0.511595	0.590453	0.437472	0.244997	0.0667671	-0.0446684	-0.0843288	-0.116458	-0.141399	-0.133065	-0.0971594	0.0170734	0.315474	0.681346	0.798439	0.500598	0.120385	0.0228515	-0.0339758	-0.139989	-0.171945	-0.12601	-0.0431685	-0.00881839	0.0301186	0.147832	0.615479	0.993511	0.571581	0.125524	-0.0996529	-0.139848	-0.106857	-0.152001	-0.106818	0.033576	0.136339	0.161857	0.20713	0.234161	0.355779	0.419067	0.0129915
-0.0369341	-0.0871071	-0.181477	-0.166679	-0.037019	0.0468283	0.129182	0.307729	0.558313	0.687524	0.60896	0.359725	0.0956273	-0.0724771	-0.154627	-0.235622	-0.235428	-0.166279	-0.102645	-0.0119628	0.269699	0.715687	0.86726	0.665274	0.336077	0.078962	-0.165582	-0.260533	-0.246366	-0.183262	-0.124076	-0.083097	-0.107314	0.0181919	0.571593	0.993296	0.719865	0.274266	-0.0669472	-0.175617	-0.30683	-0.247172	-0.0903746	-0.00403535	0.0726093	0.128779	-0.0146982	-0.0122283	0.491907	0.431593
0.0723944	0.0163836	-0.0625341	-0.0879232	0.0255898	0.087689	0.0742682	0.139376	0.34254	0.572856	0.684844	0.582413	0.323364	0.0700613	-0.0700899	-0.202344	-0.286636	-0.228002	-0.120298	-0.0556394	0.0588559	0.342085	0.76208	0.871456	0.75279	0.348765	-0.0586144	-0.259304	-0.299819	-0.335795	-0.293366	-0.187521	-0.105591	-0.135468	0.125524	0.719862	0.993467	0.771405	0.28418	-0.11136	-0.394642	-0.399421	-0.271129	-0.219822	-0.0657004	0.0483823	-0.0563474	-0.191466	0.223761	0.662031
0.133915	0.0407072	0.0536543	0.099104	0.129794	0.128588	0.108119	0.128243	0.239218	0.413858	0.528146	0.561903	0.460133	0.27204	0.10296	-0.0352295	-0.149171	-0.168586	-0.0722184	0.00296712	0.0344664	0.136259	0.45874	0.703246	0.777485	0.665501	0.343094	-0.0222195	-0.174653	-0.284777	-0.321725	-0.215251	-0.0474572	-0.0779413	-0.0996532	0.274266	0.771408	0.993326	0.740001	0.221789	-0.177398	-0.294639	-0.310967	-0.354939	-0.20329	-0.0669984	0.025818	-0.0442945	-0.116501	0.510548
0.244522	0.158479	0.172625	0.21617	0.193825	0.118227	0.055846	0.0654355	0.121667	0.218532	0.307728	0.4536	0.564601	0.484849	0.322182	0.194352	0.11403	0.0382792	0.00562227	-0.00698656	-0.0415277	-0.0563624	0.0498914	0.369588	0.67033	0.801845	0.735963	0.456598	0.108138	-0.0805844	-0.163222	-0.147945	-0.0495643	-0.0221862	-0.139846	-0.0669476	0.28418	0.739996	0.993653	0.710941	0.330095	0.0345345	-0.200425	-0.329333	-0.248123	-0.172058	0.0284115	0.170356	-0.179068	-0.0643675
0.352207	0.349537	0.342402	0.329087	0.264075	0.12169	-0.0115618	-0.054539	-0.0389414	0.000874758	0.0685905	0.238282	0.500177	0.59733	0.544049	0.460078	0.350304	0.239849	0.0857463	-0.073311	-0.125062	-0.129933	-0.189773	-0.0856499	0.266278	0.67761	0.876594	0.803919	0.523957	0.204834	0.000378132	-0.0974009	-0.0978976	-0.0603564	-0.106854	-0.175616	-0.11136	0.221788	0.710937	0.994258	0.862528	0.399716	-0.00693977	-0.177585	-0.1942	-0.183158	-0.0455446	0.103906	-0.142181	-0.373332
0.30541	0.386869	0.412972	0.351264	0.224344	0.0370659	-0.128923	-0.214367	-0.206902	-0.155201	-0.0830405	0.0349139	0.221179	0.398808	0.55988	0.605538	0.515119	0.326275	0.0717285	-0.157389	-0.243288	-0.250729	-0.311525	-0.291996	-0.0381694	0.363842	0.692768	0.797305	0.727148	0.494514	0.164273	-0.0136918	-0.0707243	-0.0886827	-0.152003	-0.306832	-0.394641	-0.177396	0.330095	0.862527	0.99424	0.700511	0.222453	0.0380626	-0.0865148	-0.101344	0.0270977	0.106025	-0.104518	-0.447234
0.155577	0.260913	0.351206	0.330795	0.21964	0.0587733	-0.0858703	-0.16607	-0.208481	-0.215384	-0.213593	-0.169892	-0.0449038	0.167476	0.417124	0.601482	0.572487	0.392381	0.142125	-0.0723913	-0.178961	-0.210426	-0.266106	-0.319164	-0.266498	-0.0589861	0.303921	0.659487	0.813091	0.689829	0.394826	0.101982	-0.0222516	-0.055783	-0.106819	-0.247173	-0.399421	-0.29464	0.0345359	0.399715	0.700514	0.993564	0.62376	0.244924	0.0022831	-0.0257946	0.0933706	0.10079	-0.118759	-0.35285
-0.0477177	0.0296468	0.167092	0.321435	0.370563	0.29198	0.139477	0.00672615	-0.100769	-0.192816	-0.269766	-0.270976	-0.176557	-0.0659347	0.0751989	0.324022	0.531739	0.507181	0.369292	0.184249	0.0547415	-0.0502885	-0.161644	-0.277606	-0.336612	-0.242419	-0.0571121	0.192297	0.525392	0.755336	0.661911	0.362471	0.130565	0.09112	0.0335765	-0.0903749	-0.271129	-0.310969	-0.200427	-0.00693864	0.222453	0.623758	0.99344	0.662839	0.237759	0.0873384	0.121263	0.0906581	-0.0432476	-0.268965
-0.080302	0.00437534	0.117436	0.29054	0.423471	0.41152	0.264338	0.112201	-0.0258008	-0.118423	-0.182037	-0.216237	-0.173585	-0.0906717	-0.0271734	0.118367	0.419587	0.592281	0.54404	0.36642	0.190085	0.0493834	-0.0949597	-0.227759	-0.308072	-0.258406	-0.112352	0.00735104	0.174216	0.620664	0.778323	0.637178	0.360796	0.21244	0.136337	-0.00403583	-0.219822	-0.35494	-0.329335	-0.177586	0.0380626	0.244924	0.662848	0.993658	0.667983	0.297851	0.15205	0.0758857	0.0622202	-0.184401
0.0737261	0.10438	0.148471	0.199719	0.269007	0.307069	0.260414	0.162501	0.0732055	0.0317909	0.0394807	0.035031	0.0328243	0.0431138	0.0296583	0.0444283	0.186175	0.3804	0.497916	0.400003	0.242195	0.145178	0.0338744	-0.0469503	-0.0983668	-0.0734596	-0.0149429	-0.00259912	0.0124691	0.213981	0.596567	0.702639	0.507916	0.274819	0.161858	0.0726088	-0.0657005	-0.203289	-0.248124	-0.194198	-0.0865136	0.00228488	0.237758	0.667991	0.993153	0.67895	0.189515	0.0353835	0.118799	-0.0916487
0.172476	0.143086	0.132198	0.108158	0.103487	0.138204	0.187308	0.187548	0.134761	0.0970033	0.116894	0.150786	0.150424	0.131326	0.0744343	0.0214262	0.0323781	0.144223	0.338652	0.423958	0.309569	0.185863	0.0954303	0.04926	0.0236416	0.0367082	0.0665013	0.018375	-0.0418736	0.00989926	0.26618	0.581724	0.6241	0.414174	0.207129	0.128779	0.0483828	-0.0669972	-0.172058	-0.183157	-0.101344	-0.0257948	0.0873388	0.297854	0.678941	0.993976	0.552081	0.107656	0.126265	-0.0221184
0.267846	0.239257	0.185436	0.0831939	0.0269256	0.021614	0.0400226	0.087787	0.0722911	0.0489502	0.0677537	0.127845	0.195491	0.233998	0.20295	0.157653	0.0915388	0.0752575	0.187966	0.31375	0.269019	0.0952059	-0.0220031	-0.00206143	0.0424401	0.102205	0.174468	0.149765	0.0904838	0.104712	0.101363	0.268017	0.594535	0.59641	0.234161	-0.0146986	-0.0563461	0.0258173	0.0284116	-0.0455422	0.0270966	0.0933712	0.121265	0.15205	0.189516	0.552082	0.993559	0.547483	-0.0208353	0.0555198
0.212644	0.17287	0.0946033	-0.0132343	-0.0797465	-0.0984334	-0.0901076	-0.0462027	-0.0121121	0.0287282	0.0541373	0.0696155	0.117453	0.179253	0.175162	0.126693	0.0637593	-0.004179	-0.0303178	0.0493716	0.130218	0.0618088	-0.056885	-0.0400447	0.0254539	0.0667517	0.148931	0.167904	0.117945	0.0881342	0.00697923	-0.0287116	0.196243	0.475222	0.355777	-0.0122292	-0.191467	-0.0442945	0.170356	0.103905	0.106024	0.10079	0.0906587	0.0758862	0.0353843	0.107657	0.547485	0.994419	0.135911	-0.14078
0.035881	-0.0166176	-0.077026	-0.0556545	-0.0374875	-0.0669121	-0.0636527	-0.0101207	0.0634347	0.154876	0.180659	0.0934761	-0.00187975	-0.026777	-0.0615132	-0.120667	-0.105478	-0.0665979	-0.109453	-0.104663	0.0385879	0.227332	0.288057	0.179782	0.0626951	-0.0472956	-0.130349	-0.177035	-0.182504	-0.110512	-0.0163634	-0.0192954	-0.167032	-0.0237253	0.419073	0.491907	0.223765	-0.116502	-0.179068	-0.142179	-0.104519	-0.118757	-0.0432461	0.0622201	0.118803	0.126265	-0.0208371	0.13591	0.993418	0.136731
-0.115549	-0.128069	-0.158504	-0.129467	-0.0426191	0.0378846	0.0973209	0.132878	0.135446	0.173028	0.236373	0.172661	-0.0117613	-0.13079	-0.159566	-0.227825	-0.281112	-0.201913	-0.054577	0.0436642	0.0836806	0.13932	0.290466	0.409061	0.334113	0.0752475	-0.221096	-0.362432	-0.390045	-0.338925	-0.19475	-0.0234866	0.0624977	-0.0864141	0.0129904	0.431589	0.66203	0.510547	-0.0643694	-0.37333	-0.447234	-0.352852	-0.268966	-0.184401	-0.0916498	-0.0221176	0.0555203	-0.14078	0.13673	0.993207
-0.0790576	-0.0926371	-0.0880545	-0.0589167	0.0140017	0.112117	0.159497	0.160192	0.183293	0.192771	0.193837	0.161039	0.0786095	-0.0410501	-0.0735475	-0.0654601	-0.0841519	-0.0940703	0.00998008	0.0927292	0.101259	0.103636	0.177143	0.3176	0.403975	0.314551	0.0252417	-0.162014	-0.144087	-0.162129	-0.173251	-0.0836304	0.110393	0.0691093	-0.0815088	0.139925	0.491377	0.632089	0.568166	0.146936	-0.385907	-0.354492	-0.186322	-0.226574	-0.227276	-0.156745	-0.0223945	-0.0121287	-0.233843	0.436619
-0.00777751	-0.0395866	-0.0440981	-0.003591	0.0514352	0.0999899	0.105977	0.10883	0.142317	0.154379	0.0823345	0.0797338	0.157044	0.120106	0.0214884	-0.0158619	0.010499	0.0184234	0.0228211	0.0161217	0.029583	0.0527598	0.103911	0.206421	0.289621	0.357	0.269443	0.0980582	0.0110962	-0.0237618	-0.112995	-0.136547	-0.0382536	0.00920224	-0.0847099	-0.0497221	0.292922	0.617781	0.653091	0.522812	0.0419171	-0.179704	-0.135651	-0.220453	-0.238007	-0.220648	-0.146964	-0.0685158	-0.197858	-0.0692005
-0.0555965	-0.0661035	-0.0538111	-0.0225382	-0.0032106	-0.0270346	-0.0776519	-0.113181	-0.170523	-0.232681	-0.272279	-0.173638	0.00764716	0.0949101	0.0657572	0.0296307	0.0514792	0.0466366	-0.0129014	-0.0715798	-0.0956981	-0.146387	-0.252927	-0.319498	-0.241059	0.0267689	0.361202	0.356704	0.172099	0.0237685	-0.0391214	-0.088169	-0.0961287	-0.051289	-0.153031	-0.323933	-0.291209	0.0504471	0.290465	0.535628	0.636003	0.274292	-0.0589747	-0.197195	-0.211427	-0.215645	-0.132876	0.0543243	-0.0287422	-0.285821
0.11753	0.13619	0.142478	0.0929502	0.0108947	-0.0887487	-0.184595	-0.250685	-0.31398	-0.340216	-0.266884	-0.104647	0.0632297	0.180287	0.259558	0.275352	0.206588	0.125907	0.0511712	-0.0670518	-0.200733	-0.310867	-0.418783	-0.472512	-0.319021	0.0697247	0.426316	0.514036	0.363998	0.205091	0.0992812	0.0758024	0.021139	-0.0317992	-0.101146	-0.29881	-0.532002	-0.512742	-0.0517809	0.570611	0.78305	0.607071	0.149298	-0.00130385	0.000574112	0.0231616	0.0867952	0.194042	0.0475864	-0.340244
0.255973	0.299645	0.345565	0.340296	0.301366	0.244941	0.202097	0.199207	0.223418	0.280055	0.312356	0.267094	0.210167	0.193097	0.237236	0.304758	0.299481	0.25677	0.217007	0.177756	0.174317	0.189733	0.240803	0.280138	0.248451	0.236488	0.17719	0.139559	0.185819	0.251556	0.286598	0.245501	0.17406	0.125428	0.168812	0.199757	0.11343	0.0337167	0.0679787	0.174325	0.0870113	0.0915357	0.213551	0.232539	0.277292	0.272475	0.18401	0.0496918	0.0818202	0.00553656
-0.0984732	-0.0598964	-0.00160247	0.0753766	0.131925	0.13751	0.104903	0.0925976	0.104843	0.0911273	0.0106629	-0.0963308	-0.139787	-0.119873	-0.082575	0.00402105	0.135386	0.159651	0.0891246	0.0546819	0.0799068	0.115793	0.104212	0.0520873	-0.022723	-0.0799243	-0.13875	-0.127149	0.0396246	0.252903	0.247978	0.101179	0.0183395	0.0535588	0.0980141	0.100655	0.0112288	-0.0154498	-0.0350959	-0.0989692	-0.127624	0.098797	0.337852	0.374596	0.0897722	0.0837554	0.0992949	0.0197161	-0.0225437	-0.066323
0.0592175	0.0819054	0.12253	0.20439	0.264252	0.23931	0.14225	0.0401169	-0.0327958	-0.0578145	-0.0609977	-0.0660436	-0.0344526	0.029618	0.0918535	0.164199	0.301893	0.396501	0.354776	0.207259	0.0715702	-0.0103509	-0.0921668	-0.167519	-0.197554	-0.143041	-0.0118986	0.132953	0.246726	0.432154	0.545245	0.432351	0.232712	0.115327	0.044601	-0.0645273	-0.20235	-0.303024	-0.250178	-0.109455	0.0200727	0.263894	0.501589	0.628129	0.575604	0.264138	0.164798	0.112014	0.0527816	-0.253225
0.0932919	0.0771444	0.0754817	0.0861677	0.137348	0.211899	0.232979	0.184996	0.0876076	0.0366905	0.0476251	0.0531136	0.0747623	0.0680144	0.0318478	0.0316439	0.0910132	0.229831	0.357145	0.32893	0.219269	0.0880393	-0.00372142	-0.0374071	-0.0650478	-0.0497488	0.0097506	0.0517873	0.0414883	0.131377	0.351224	0.497675	0.418663	0.26632	0.151102	0.0200419	-0.0993462	-0.216102	-0.221388	-0.14498	-0.0778612	0.00564444	0.212476	0.440942	0.693137	0.581597	0.289255	0.13352	0.0274868	-0.180503
0.0942463	0.0720609	0.0486704	0.0343885	0.0522845	0.0919886	0.159979	0.206062	0.191495	0.154942	0.136079	0.104457	0.0941879	0.0687196	0.0078696	-0.0120647	0.0221113	0.0927477	0.223434	0.302893	0.292241	0.215696	0.106938	0.0374318	-0.0220615	-0.0495823	0.00486159	0.0426503	0.0175672	0.0561306	0.176242	0.353689	0.460189	0.426308	0.28241	0.0963126	-0.0730658	-0.214542	-0.253385	-0.154507	-0.0373764	0.00781226	0.12291	0.307293	0.543108	0.648531	0.470853	0.259423	0.0721729	-0.200565
0.202719	0.173767	0.139751	0.106565	0.080301	0.0269043	0.0329081	0.13215	0.244966	0.300499	0.290565	0.240923	0.204271	0.172889	0.10547	0.035524	0.047576	0.102262	0.131986	0.16638	0.222009	0.293104	0.269188	0.186203	0.0921991	0.0360329	0.076094	0.0998075	0.0524085	0.0367087	0.126804	0.252886	0.319007	0.395457	0.398725	0.232564	-0.0106355	-0.174024	-0.237273	-0.169322	-0.0219221	0.0564673	0.1329	0.258146	0.447785	0.505109	0.401539	0.337499	0.249284	-0.22836
0.302308	0.271084	0.232469	0.170682	0.0992311	0.0239795	0.00729585	0.078926	0.230479	0.377331	0.405831	0.369648	0.353791	0.318537	0.203781	0.0774635	0.0507832	0.0847762	0.091002	0.0878986	0.114193	0.235474	0.358892	0.348317	0.235831	0.188278	0.226735	0.158435	0.0199691	-0.0225508	0.109839	0.237515	0.206698	0.221849	0.336163	0.31322	0.137867	-0.0601508	-0.154138	-0.126566	-0.000896811	0.0366496	0.105727	0.255657	0.450286	0.419144	0.237742	0.166058	0.408791	-0.192711
0.422373	0.385923	0.357087	0.292229	0.185598	0.0976844	0.0766414	0.0977209	0.198425	0.362345	0.447431	0.468541	0.488091	0.476712	0.373878	0.215619	0.124098	0.113642	0.122602	0.118571	0.0806714	0.135797	0.317628	0.407837	0.37838	0.357787	0.413518	0.32494	0.0987654	-0.0279242	0.0903718	0.222913	0.206121	0.137321	0.201521	0.276011	0.213362	0.089347	0.0414664	0.0846053	0.123006	0.0263333	0.0845566	0.242545	0.419441	0.403282	0.264025	0.133873	0.298772	-0.0969617
0.308598	0.244418	0.212935	0.227277	0.273927	0.272756	0.250348	0.260261	0.309039	0.402946	0.520994	0.575535	0.51596	0.387993	0.248938	0.0915078	-0.00588673	0.0610878	0.14515	0.172408	0.194227	0.279218	0.403437	0.543549	0.595616	0.534664	0.385962	0.175353	-0.0187342	-0.148899	-0.076628	0.0685828	0.126271	0.104729	0.12456	0.31972	0.494987	0.547929	0.395036	0.179596	0.000555515	-0.184466	-0.256811	-0.114755	0.105187	0.215868	0.088861	-0.0785148	0.0459367	0.275099
-0.49846	-0.448132	-0.419629	-0.385805	-0.354797	-0.286096	-0.229867	-0.212893	-0.262814	-0.386672	-0.533944	-0.611593	-0.619638	-0.584595	-0.486239	-0.317245	-0.196497	-0.210694	-0.242602	-0.228674	-0.203439	-0.225856	-0.323276	-0.47018	-0.548725	-0.574182	-0.570225	-0.441636	-0.219172	-0.0550321	-0.122011	-0.223747	-0.24608	-0.232332	-0.209368	-0.24614	-0.320577	-0.390859	-0.347187	-0.295691	-0.245976	-0.0503456	0.0353206	-0.0868213	-0.283195	-0.361207	-0.344004	-0.188999	-0.123781	-0.0087927
-0.438547	-0.403369	-0.39571	-0.382402	-0.370725	-0.331343	-0.276318	-0.245651	-0.300826	-0.432696	-0.554616	-0.612471	-0.615766	-0.547959	-0.412641	-0.261027	-0.187344	-0.219324	-0.269727	-0.255524	-0.21228	-0.237176	-0.367106	-0.537374	-0.632545	-0.638795	-0.575071	-0.366578	-0.121627	-0.0173339	-0.107465	-0.219093	-0.277484	-0.248796	-0.179197	-0.22859	-0.365074	-0.530458	-0.557862	-0.422735	-0.14251	0.0777823	0.0790999	-0.0528	-0.207779	-0.287081	-0.285808	-0.129338	-0.0155669	-0.0957355
-0.394189	-0.374456	-0.385228	-0.408217	-0.420013	-0.396663	-0.347737	-0.322253	-0.379302	-0.494578	-0.594977	-0.634242	-0.594263	-0.480466	-0.345638	-0.246682	-0.190929	-0.223829	-0.268214	-0.26407	-0.263772	-0.331592	-0.450754	-0.579903	-0.651558	-0.645059	-0.5165	-0.256373	-0.0626097	-0.0190131	-0.104009	-0.223557	-0.268595	-0.208529	-0.175976	-0.276604	-0.401356	-0.534836	-0.548643	-0.364193	-0.000680208	0.169758	0.0876833	-0.0619563	-0.200593	-0.229174	-0.148229	0.0411772	0.0742276	-0.142643
0.429348	0.417935	0.437153	0.468163	0.457808	0.383738	0.322099	0.29567	0.339061	0.448286	0.58656	0.647891	0.605175	0.504343	0.406166	0.297914	0.211037	0.244484	0.289898	0.269309	0.253	0.323453	0.426172	0.566038	0.632658	0.596957	0.49041	0.31309	0.135537	0.0200841	0.119195	0.26338	0.281689	0.19755	0.193802	0.309189	0.431976	0.520832	0.411798	0.224722	0.0427122	-0.0808443	-0.0560022	0.0914167	0.259586	0.292069	0.183943	-0.0421866	0.0542802	0.193448
0.265359	0.243218	0.267281	0.318383	0.356869	0.311134	0.233158	0.262394	0.409092	0.557272	0.594665	0.51459	0.388305	0.275656	0.170309	0.142567	0.17551	0.197182	0.178838	0.14791	0.17429	0.289331	0.504607	0.620134	0.582145	0.409342	0.210181	0.0686648	0.027041	0.076038	0.178884	0.207421	0.122943	0.00231683	0.0900022	0.389738	0.525019	0.34218	0.122444	-0.0112963	-0.121286	-0.0463355	0.0593017	0.207324	0.316588	0.275417	0.0807953	-0.198891	0.0696493	0.224044
0.166426	0.164166	0.193268	0.250151	0.278371	0.241219	0.167049	0.153924	0.239667	0.342798	0.319587	0.249468	0.204034	0.148385	0.0945963	0.0977286	0.167596	0.215388	0.178993	0.0974065	0.0748073	0.194932	0.381535	0.381349	0.2104	0.0762318	0.0560591	0.045446	0.0267265	0.117835	0.267411	0.232088	0.0537025	-0.0312663	0.144693	0.371804	0.298675	-0.0281408	-0.234834	-0.167222	-0.0873969	-0.0305132	0.176732	0.368252	0.438363	0.27085	-0.0211595	-0.158609	0.155921	0.082446
0.0167154	0.0267868	0.0527796	0.141978	0.260476	0.307588	0.253521	0.202247	0.165369	0.151173	0.127893	0.106929	0.0783995	0.0330919	-0.000562727	0.00357282	0.0823036	0.204965	0.247056	0.17776	0.13911	0.183897	0.214238	0.135326	0.0308183	-0.011412	-0.0217789	-0.0173672	-0.00458735	0.131998	0.286389	0.255021	0.101433	0.0882425	0.201935	0.220341	0.0516369	-0.158735	-0.22396	-0.132818	-0.0793521	-0.0280091	0.167437	0.416313	0.495901	0.252472	0.00513327	-0.0665509	0.076456	-0.0695971
-0.0263661	-0.0354674	-0.0271959	0.0363138	0.140049	0.237477	0.284807	0.28583	0.215795	0.149986	0.130486	0.110762	0.0730337	0.0106521	-0.0435674	-0.0534726	0.00939786	0.11801	0.200492	0.231848	0.225777	0.183236	0.113385	0.0624878	0.0541431	0.0481063	0.00819814	-0.0159861	-0.0170912	0.0633464	0.200487	0.270541	0.210467	0.159381	0.156813	0.106491	-0.0101578	-0.127626	-0.111108	-0.0473391	-0.071225	-0.0205755	0.109421	0.328403	0.507249	0.351181	0.137892	0.0182811	0.0389282	-0.158081
0.0848792	0.0690067	0.0665317	0.0669341	0.07907	0.124259	0.193512	0.263961	0.319222	0.32277	0.293969	0.25105	0.218347	0.150483	0.0611545	0.0151197	0.0191691	0.0615873	0.119082	0.1849	0.218565	0.20094	0.177991	0.183011	0.200856	0.199975	0.181098	0.116878	0.0459871	0.0172789	0.10108	0.221636	0.231987	0.155103	0.130458	0.118286	0.0418047	-0.0314131	-0.00495833	0.0686371	0.0725472	0.0548867	0.0794321	0.197519	0.373327	0.395725	0.27332	0.0962626	0.0331882	-0.203761
0.198962	0.175324	0.165264	0.15523	0.12523	0.0734776	0.0859683	0.181131	0.317638	0.398806	0.407596	0.360896	0.315231	0.263859	0.185054	0.0964619	0.0650154	0.085515	0.089164	0.0825663	0.12055	0.188865	0.239247	0.278308	0.306442	0.29847	0.276781	0.18791	0.0467157	-0.0396598	0.0318319	0.136829	0.136099	0.100451	0.119944	0.132678	0.0788449	0.0361412	0.087664	0.142479	0.0988139	-0.0179466	-0.0690013	0.0259818	0.187089	0.211943	0.140844	0.00963175	0.0385028	-0.113588
0.24634	0.226538	0.215774	0.211055	0.186433	0.11466	0.0894631	0.134252	0.242941	0.324158	0.344539	0.327691	0.318453	0.295244	0.239422	0.172557	0.144525	0.128906	0.107484	0.0828179	0.0765789	0.134743	0.239022	0.306845	0.29101	0.26944	0.282226	0.223955	0.0971338	0.0237585	0.0346808	0.086733	0.0769014	0.00760984	0.0152045	0.136255	0.187463	0.161195	0.135388	0.125762	0.0462902	-0.0410401	-0.0359172	-0.0409403	0.0503085	0.042298	-0.0727086	-0.181225	-0.0592617	0.0486966
0.0429115	0.0354748	0.040242	0.0565494	0.0721669	0.0950981	0.0565971	0.00165391	-0.00577033	-0.0116284	-0.0217368	-0.000673652	0.0455909	0.0606092	0.0512654	0.0648934	0.0827447	0.0768253	0.0777329	0.0675912	0.00488508	-0.0470794	-0.0136033	0.0266951	-0.0151435	-0.0191016	0.049921	0.089148	0.0650835	0.0265983	0.00204957	0.0127063	0.0345479	-0.014476	-0.0834422	-0.0340693	0.032068	-0.00694543	-0.0676542	-0.0259575	0.0304151	0.0339346	-0.0518141	-0.117121	-0.076079	-0.0911842	-0.135981	-0.188271	-0.275803	-0.0463668
-0.0878836	-0.10321	-0.108382	-0.0991334	-0.0415753	0.0522555	0.0582124	-0.00847161	-0.106869	-0.202011	-0.254338	-0.230175	-0.146244	-0.0789027	-0.0466451	-0.0124258	-0.0227082	-0.0149265	0.0506347	0.0591255	0.00455558	-0.0790505	-0.170738	-0.251778	-0.254589	-0.14762	-0.00546926	0.0732486	0.0698414	0.022529	-0.0102403	-0.0110477	0.0363923	0.0714276	-0.034313	-0.191925	-0.238987	-0.191133	-0.0951885	0.126666	0.251032	0.111223	-0.101588	-0.107868	-0.0996708	-0.12613	-0.0537894	-0.0138178	-0.262493	-0.175127
-0.19045	-0.190078	-0.226439	-0.257135	-0.242343	-0.185944	-0.1386	-0.159278	-0.267454	-0.368699	-0.408949	-0.376203	-0.290815	-0.159018	-0.0929249	-0.109095	-0.127972	-0.125019	-0.124451	-0.140502	-0.168501	-0.266653	-0.396251	-0.447352	-0.380375	-0.226988	-0.0415355	0.0233085	-0.0283666	-0.0769155	-0.074492	-0.0880098	-0.0627962	-0.021787	-0.175787	-0.435225	-0.477476	-0.306202	0.0508357	0.29699	0.216488	0.017906	-0.116739	-0.122611	-0.186597	-0.21837	-0.107333	0.0808327	-0.171537	-0.254157
0.0196139	0.0249432	0.0170923	-0.0432982	-0.117386	-0.126838	-0.0883064	-0.0998125	-0.155689	-0.183615	-0.201815	-0.150591	-0.0375538	0.0412402	0.031057	-0.0219352	-0.0312626	-0.0279472	-0.0237845	-0.0133074	-0.0471822	-0.135539	-0.237031	-0.249921	-0.164484	0.00466704	0.135596	0.0474714	-0.0838234	-0.0608965	0.00589418	0.0019846	0.0658567	0.090988	-0.0729562	-0.267141	-0.263177	0.0242645	0.266888	0.152973	0.00463939	-0.124387	-0.0671109	-0.00919068	-0.0436333	-0.000547588	0.204117	0.364477	0.121578	0.00769389
-0.011975	-0.00984102	-0.00830042	-0.0600926	-0.116616	-0.134555	-0.127773	-0.12752	-0.132639	-0.135413	-0.148832	-0.0965908	-0.0338693	-0.0469828	-0.0852976	-0.110051	-0.123289	-0.105766	-0.0613564	-0.0155251	-0.0247934	-0.0722309	-0.136239	-0.153549	-0.0869874	0.00649202	-0.0208931	-0.165836	-0.237831	-0.166473	-0.0721088	0.00723863	0.138562	0.115705	-0.0289147	-0.128353	-0.0324208	0.185441	0.0255418	-0.17011	-0.232373	-0.219911	-0.0836411	-0.0400561	0.019779	0.174649	0.34801	0.367846	0.24507	-0.0136856
0.0105238	0.0102892	0.0143776	0.037908	0.0575435	0.0412313	0.0167202	0.0238249	0.0137315	0.0188758	0.0989975	0.134388	0.0666972	-0.0334553	-0.10864	-0.138326	-0.0989724	-0.0205845	0.0327005	0.0310423	0.034427	0.0652134	0.123166	0.186559	0.17496	0.0679767	-0.126183	-0.273539	-0.25866	-0.143837	-0.0581252	0.0149062	0.044482	-0.00514114	0.00127769	0.177093	0.327699	0.203678	-0.00410181	-0.194496	-0.366087	-0.281598	-0.129124	-0.0657052	0.0302519	0.0846994	-0.0804752	-0.216206	-0.0293594	0.15832
0.143219	0.149495	0.176358	0.240323	0.272556	0.240517	0.200941	0.185049	0.179415	0.226785	0.321951	0.315027	0.210169	0.133578	0.116058	0.142147	0.158332	0.135163	0.129478	0.111866	0.115854	0.138734	0.243615	0.37811	0.418718	0.276969	0.0715469	-0.0153196	0.0359907	0.0808675	0.0407933	0.0319527	0.0615802	0.0604178	0.0409089	0.127511	0.268865	0.351463	0.391995	0.13169	-0.204143	-0.14755	0.00412667	0.0279347	-0.0608163	-0.0991236	-0.112339	-0.139072	-0.382053	0.120088
0.198832	0.181184	0.167748	0.219273	0.267266	0.267655	0.229054	0.189876	0.195194	0.285561	0.363199	0.334238	0.24752	0.212226	0.232314	0.219792	0.167707	0.135754	0.162899	0.174188	0.134493	0.101846	0.205401	0.384531	0.447465	0.339499	0.189105	0.136512	0.144974	0.128259	0.0825361	0.109593	0.198918	0.193389	0.10294	0.112117	0.236989	0.429708	0.452474	0.151923	-0.0681246	-0.0111381	0.0349926	0.0146009	-0.0273888	0.0508541	0.267767	0.226265	-0.309624	0.281407
0.00204802	-0.016677	-0.0332297	0.0434698	0.18842	0.304771	0.330401	0.326222	0.35877	0.387767	0.331473	0.206263	0.103914	0.042733	0.0312968	0.0174438	0.0148071	0.0748117	0.14874	0.205992	0.223099	0.257611	0.341655	0.380799	0.323814	0.163754	0.00812614	-0.0332127	-0.0178599	0.0136882	0.113345	0.192486	0.145666	0.0534528	0.133715	0.331827	0.364098	0.298683	0.115226	-0.0873055	-0.146829	-0.104272	-0.0187732	0.0724294	0.158688	0.210941	0.220996	-0.021804	-0.0152736	0.40165
-0.142301	-0.167061	-0.190778	-0.133001	0.0277894	0.245401	0.398983	0.472358	0.472689	0.37684	0.241942	0.122265	0.0301801	-0.0552915	-0.123579	-0.17215	-0.146283	-0.03752	0.0973636	0.226676	0.318207	0.359213	0.333318	0.274028	0.188074	0.0552621	-0.0511906	-0.101706	-0.111608	-0.077956	0.0394498	0.132297	0.0681924	0.0280237	0.187927	0.310253	0.262973	0.103295	-0.0215991	-0.0871636	-0.140833	-0.132636	-0.037254	0.133479	0.352077	0.323802	0.0578707	-0.15159	0.0964518	0.139472
-0.0824126	-0.133459	-0.170775	-0.141658	-0.0292208	0.132393	0.287665	0.414753	0.478894	0.444476	0.347081	0.253726	0.145959	0.0264134	-0.0873172	-0.158015	-0.146709	-0.0781606	0.0231375	0.158892	0.268533	0.332902	0.324572	0.270725	0.214178	0.162233	0.109894	0.0243559	-0.0614364	-0.132975	-0.0955072	0.0176388	0.0399866	0.0580509	0.167234	0.212742	0.174069	0.0802746	0.0462853	0.0501258	0.0116838	-0.0645943	-0.0802546	0.0462739	0.262049	0.222323	0.00681698	-0.110372	0.00560439	-0.0510699
0.0419598	-0.00909841	-0.0248176	0.0125475	0.0556291	0.0667342	0.0889854	0.185342	0.324568	0.395847	0.347137	0.264144	0.194881	0.106782	0.0159032	-0.0152254	0.0117881	0.0512879	0.0499145	0.0488261	0.0994546	0.188985	0.239016	0.218313	0.1921	0.188872	0.196677	0.14037	0.0167658	-0.0749609	-0.0444394	0.0287467	0.0249972	0.0515655	0.100607	0.100859	0.0524434	0.00205183	0.0671898	0.181439	0.161022	-0.00839001	-0.0720001	-0.0418932	0.0342544	0.0387244	0.00453508	-0.0950152	-0.140761	-0.0935262
0.194307	0.14984	0.154401	0.175814	0.143914	0.0475661	-0.0230418	-0.00708377	0.0776801	0.168559	0.207438	0.189852	0.196453	0.208547	0.202729	0.194891	0.205574	0.191659	0.124525	0.0320172	-0.0190952	-0.0140122	0.0300574	0.0717869	0.100239	0.156447	0.250649	0.234696	0.147938	0.113783	0.0924472	0.10108	0.113043	0.0959135	-0.0192556	-0.114417	-0.122838	-0.0817497	0.0782614	0.241808	0.187239	-0.0175721	-0.0583901	-0.0492942	-0.018632	0.00640523	0.0674857	-0.0445983	-0.254111	-0.117001
0.307376	0.301151	0.302459	0.253793	0.134568	0.0106869	-0.0616487	-0.10643	-0.11476	-0.0566221	0.0121474	0.061489	0.173868	0.301384	0.345922	0.358687	0.31957	0.223465	0.140876	0.0511686	-0.0678663	-0.155633	-0.163507	-0.0959845	-0.0442116	0.0823526	0.260773	0.324859	0.315758	0.237058	0.163609	0.141124	0.18059	0.13457	-0.117987	-0.317355	-0.286311	-0.115501	0.0863167	0.180477	0.103911	0.0331298	0.0143577	0.0352466	0.049389	0.0391586	0.131654	0.0954831	-0.26633	-0.149293
0.294611	0.302976	0.296478	0.177821	0.00873554	-0.0854751	-0.139395	-0.192274	-0.224993	-0.230447	-0.214649	-0.119286	0.0729434	0.267706	0.350733	0.318078	0.202264	0.0927664	0.0777384	0.0227149	-0.112915	-0.235787	-0.303398	-0.286432	-0.226196	-0.0385159	0.223249	0.364424	0.256051	0.130327	0.0931767	0.100657	0.17191	0.136329	-0.149953	-0.396313	-0.410106	-0.195073	-0.0538709	0.0503218	0.0952841	0.0984261	0.00462282	0.0346645	0.0672858	0.0879998	0.21643	0.268184	-0.137194	-0.214556
0.301827	0.296436	0.202215	0.0312736	-0.0921365	-0.147946	-0.170497	-0.207544	-0.258055	-0.295475	-0.265351	-0.150414	0.0407236	0.238873	0.280365	0.160618	0.037428	-0.00891978	0.00357413	-0.0132369	-0.095019	-0.20772	-0.330348	-0.360075	-0.295518	-0.064772	0.227784	0.255379	0.0477703	-0.0513061	0.0117452	0.103823	0.215018	0.186695	-0.0912797	-0.356406	-0.415576	-0.294327	-0.181949	-0.0260314	0.111073	0.00332534	-0.10696	0.0218529	0.111479	0.138937	0.289761	0.365269	0.033537	-0.25024
0.339649	0.312441	0.242231	0.114297	-0.0168945	-0.124055	-0.134467	-0.140167	-0.173652	-0.162487	-0.100027	0.0155431	0.20702	0.308995	0.234583	0.0799626	-0.00503922	-0.0172273	-0.0149817	0.0135611	0.000124931	-0.0935419	-0.222385	-0.236413	-0.0830206	0.130172	0.247007	0.0931509	-0.129839	-0.153306	0.0101594	0.123951	0.235738	0.219683	0.00345707	-0.223724	-0.278061	-0.224171	-0.144053	0.000947237	0.0429902	-0.169057	-0.143822	0.0425329	0.167777	0.204353	0.273954	0.308591	0.0952184	-0.258402
0.31979	0.288426	0.292638	0.172867	0.00449812	-0.0757483	-0.077656	-0.0848647	-0.0566364	0.0201522	0.122369	0.271718	0.361218	0.299407	0.122905	-0.033819	-0.0697839	-0.0395488	0.00698078	0.0443003	-0.00220692	-0.0717463	-0.0351595	0.148978	0.24556	0.193185	0.13486	-0.0674297	-0.221023	-0.179209	-0.0337525	0.0765454	0.207612	0.195065	0.0328994	-0.0762931	-0.087535	-0.0445055	0.0437725	-0.0321669	-0.214212	-0.284972	-0.147045	0.0149549	0.16272	0.222361	0.142016	0.0797755	0.10483	-0.100886
0.293608	0.273023	0.317348	0.305106	0.179774	0.0691364	-0.00155371	-0.0428137	-0.00548506	0.135721	0.367706	0.51335	0.440617	0.236592	0.071009	-0.0144571	-0.00844932	0.0402324	0.0748075	0.0311247	-0.0333217	-0.0111265	0.192721	0.425176	0.413193	0.309209	0.127534	-0.139224	-0.224245	-0.151878	0.00823188	0.116275	0.137717	0.0465733	-0.00477988	0.0470774	0.165492	0.296927	0.165847	-0.151957	-0.367998	-0.311745	-0.114283	0.0110407	0.114956	0.152598	-0.000165224	-0.150143	-0.0410466	0.124599
0.198994	0.196901	0.264122	0.382428	0.395468	0.285078	0.130602	0.0508162	0.087669	0.258771	0.446775	0.474164	0.331611	0.178553	0.0951072	0.0976517	0.137432	0.177452	0.158143	0.0460354	-0.0180309	0.0839365	0.340873	0.455314	0.455607	0.373786	0.11437	-0.0841243	-0.0918129	-0.00709331	0.0926112	0.103174	0.00606537	-0.0362067	0.0032357	0.108022	0.351649	0.493135	0.227782	-0.112278	-0.324066	-0.250677	-0.0336022	0.0477968	0.0455371	0.029912	-0.0243926	-0.176189	-0.184731	0.233803
0.0396072	0.0644701	0.101793	0.256666	0.432164	0.48046	0.370848	0.289759	0.312087	0.396116	0.427627	0.344177	0.190813	0.0848205	0.066873	0.107232	0.143292	0.199085	0.232727	0.158948	0.116814	0.246772	0.398122	0.433039	0.45345	0.316978	0.0641556	-0.0278392	0.0161186	0.0796309	0.0929502	0.0786231	0.0182693	-0.0420007	-0.0112174	0.222357	0.479397	0.482471	0.269618	0.0128065	-0.221173	-0.139988	0.0308359	0.0497003	-0.0160691	-0.039439	-0.0391635	-0.119164	-0.213867	0.247419
-0.110543	-0.0992104	-0.115001	-0.0138693	0.238102	0.476898	0.565382	0.539633	0.487899	0.417785	0.346946	0.198724	0.0436211	-0.0492204	-0.0442315	-0.027985	0.000564098	0.113944	0.243179	0.262287	0.270744	0.339819	0.405559	0.428469	0.383642	0.171091	-0.023936	-0.0819815	-0.0136002	0.0466392	0.0718671	0.112291	0.0901811	-0.0076679	0.0398065	0.29019	0.448763	0.414146	0.297071	0.044523	-0.191647	-0.137688	-0.000343442	0.0199997	0.00817597	0.00624955	0.029175	-0.0754843	-0.1761	0.307216
-0.223615	-0.24857	-0.262055	-0.184181	0.0350507	0.379015	0.635126	0.718789	0.673231	0.523023	0.347144	0.119646	-0.0590558	-0.138269	-0.153487	-0.16253	-0.112527	-0.0211771	0.154873	0.361883	0.485754	0.514131	0.466331	0.409886	0.285466	0.0735152	-0.0728124	-0.130373	-0.0973521	-0.0463732	0.0193175	0.129572	0.137973	0.0814447	0.198368	0.369182	0.384431	0.286542	0.201426	0.0215634	-0.145926	-0.164259	-0.0691248	0.00241303	0.098339	0.134404	0.0671021	-0.0726516	-0.016476	0.291446
-0.22257	-0.291724	-0.297607	-0.188044	0.0099467	0.261934	0.481641	0.649188	0.721059	0.645751	0.457703	0.232548	0.0296264	-0.100578	-0.162247	-0.195387	-0.159973	-0.0882561	0.0690638	0.293677	0.471871	0.537077	0.495285	0.41426	0.291724	0.131078	0.0182819	-0.047365	-0.0915362	-0.135125	-0.0867366	0.0118871	0.0533752	0.0974952	0.261001	0.367477	0.302639	0.205495	0.176015	0.108117	-0.023043	-0.146995	-0.152358	-0.0537717	0.09104	0.146218	0.0703893	-0.0434054	0.00834012	0.128003
-0.0224731	-0.0998908	-0.101473	0.0151323	0.105442	0.120132	0.14408	0.293614	0.53455	0.635208	0.530622	0.377044	0.239098	0.116405	0.0427629	-0.00798053	-0.0131384	0.00798547	0.0261645	0.105269	0.222831	0.342608	0.400964	0.360802	0.298493	0.260507	0.259678	0.200133	0.0485189	-0.0648554	-0.0802661	-0.0439313	-0.00120664	0.0804448	0.165264	0.207268	0.145837	0.141792	0.213922	0.261614	0.147904	-0.0421628	-0.121366	-0.0504336	0.0574993	0.0847341	0.0906031	0.0155038	-0.0660679	-0.030299
0.390079	0.34072	0.329314	0.34028	0.228559	0.025875	-0.0826378	-0.0365743	0.177732	0.402731	0.473191	0.450451	0.444701	0.443548	0.404524	0.35657	0.309134	0.210007	0.0816395	0.00473082	0.00305915	0.0891091	0.196269	0.231527	0.271406	0.381565	0.495019	0.451172	0.258273	0.106674	0.0300134	0.0605106	0.104403	0.117998	0.0729711	0.021733	-0.0223307	0.0592321	0.235596	0.327946	0.252351	0.0870012	-0.032577	0.00405777	0.0768059	0.104624	0.172424	0.109617	-0.0959349	-0.12903
0.696705	0.64162	0.612737	0.50331	0.251734	-0.0149356	-0.139986	-0.16943	-0.100241	0.0951304	0.291018	0.41195	0.526367	0.623935	0.660383	0.609595	0.47721	0.297118	0.130255	-0.00762659	-0.0751967	-0.0859241	-0.0218801	0.0739692	0.194787	0.384767	0.556226	0.543003	0.417286	0.264687	0.156472	0.184035	0.234063	0.212227	0.0343232	-0.13178	-0.159151	-0.0341409	0.138032	0.247159	0.238124	0.132939	0.0180162	0.0620798	0.162478	0.215726	0.301092	0.270144	-0.0546068	-0.20556
0.789089	0.763317	0.689577	0.486599	0.185848	-0.0827368	-0.209811	-0.255923	-0.210883	-0.0498574	0.136567	0.359997	0.563434	0.687664	0.725555	0.643222	0.423567	0.209345	0.0740947	-0.0374858	-0.127887	-0.168646	-0.129861	-0.0118395	0.12238	0.348057	0.541942	0.55036	0.435566	0.235279	0.138558	0.188533	0.264696	0.236474	-0.0103899	-0.220505	-0.225494	-0.12246	0.0205513	0.168185	0.217978	0.150585	-0.00389564	0.0667816	0.21365	0.262472	0.339926	0.319858	-0.0247424	-0.265394
0.816488	0.789915	0.665619	0.411206	0.143405	-0.100366	-0.241905	-0.276578	-0.211518	-0.0668961	0.101852	0.313326	0.55501	0.702534	0.690954	0.531716	0.291056	0.110863	0.0442019	-0.0252819	-0.137642	-0.172238	-0.143586	-0.0316311	0.0868826	0.330687	0.491172	0.518112	0.313005	0.089193	0.0736208	0.15267	0.261383	0.240039	-0.042682	-0.2266	-0.250148	-0.16799	-0.0576887	0.116961	0.183317	0.062584	-0.0554463	0.0643146	0.230312	0.273664	0.32255	0.277847	0.0160426	-0.270571
0.803777	0.771765	0.642184	0.361073	0.0988806	-0.106131	-0.216797	-0.246845	-0.213312	-0.0543291	0.168673	0.402214	0.615938	0.715996	0.631386	0.38212	0.158272	0.0596027	0.0106974	-0.0446908	-0.118358	-0.145882	-0.0977281	0.040594	0.171196	0.362686	0.485292	0.442205	0.158217	-0.00484586	0.0309832	0.115445	0.231442	0.189957	-0.0257815	-0.172746	-0.226784	-0.141694	-0.0813774	0.114312	0.116803	-0.0631891	-0.0959209	0.0671713	0.241582	0.295259	0.28549	0.210137	0.0489743	-0.246201
0.744352	0.707716	0.692507	0.496526	0.207291	-0.0517258	-0.166245	-0.198992	-0.150215	0.0584893	0.395885	0.645302	0.742492	0.702043	0.537565	0.296996	0.157244	0.0884963	0.0163827	-0.0468886	-0.0909193	-0.0649329	0.0519722	0.271148	0.431245	0.5203	0.529231	0.304485	0.0228894	-0.0629997	0.0338196	0.115922	0.176907	0.0920323	-0.0155399	-0.0317562	0.0239896	0.0586452	0.0466855	0.087396	0.0124037	-0.151744	-0.103016	0.0496163	0.218486	0.255949	0.176955	0.0669479	0.051704	-0.113601
0.586042	0.553974	0.614836	0.611272	0.39797	0.143791	-0.0683597	-0.135036	0.0047797	0.317786	0.584874	0.712381	0.704575	0.581962	0.398687	0.2763	0.227389	0.151649	0.0607071	-0.0379664	-0.0909665	-0.00164384	0.25822	0.538524	0.681537	0.61495	0.447881	0.181927	-0.0147895	-0.0535158	0.0365016	0.0920974	0.0747318	-0.017726	-0.0401049	0.118861	0.322762	0.362653	0.255018	0.0672499	-0.117397	-0.191978	-0.0702288	0.0347147	0.109974	0.100374	0.0083617	-0.083324	0.0376714	0.100169
0.251494	0.250787	0.363115	0.561656	0.596151	0.430495	0.14479	0.0340472	0.199772	0.46138	0.570933	0.552995	0.475309	0.332253	0.210077	0.216382	0.292726	0.29575	0.179713	0.00764728	-0.0371951	0.101498	0.40107	0.621265	0.640677	0.49239	0.290452	0.0862007	0.0143009	0.055582	0.136442	0.100545	-0.0509589	-0.0906467	-0.0214545	0.193275	0.442133	0.475984	0.349874	0.0717317	-0.171214	-0.171554	0.00115526	0.0546072	0.012601	-0.0442574	-0.108313	-0.168032	-0.0295541	0.20601
-0.0749888	-0.0639602	0.0279086	0.281684	0.5695	0.683648	0.529429	0.343994	0.342781	0.389016	0.403551	0.309436	0.161127	0.0433197	0.0146973	0.07486	0.187843	0.310508	0.342222	0.25696	0.172973	0.2422	0.422548	0.466248	0.400407	0.283412	0.108278	-0.0218731	0.0197905	0.147307	0.214971	0.1271	-0.0342632	-0.0562268	0.0203822	0.222486	0.410249	0.44378	0.307897	0.0673679	-0.178063	-0.121959	0.0673248	0.0974631	0.0121739	-0.0570428	-0.118724	-0.207351	-0.128427	0.219131
-0.292154	-0.27898	-0.263566	-0.118631	0.255258	0.653376	0.787443	0.728957	0.536346	0.309301	0.228766	0.102526	-0.085251	-0.167277	-0.162541	-0.134853	-0.0744634	0.130093	0.383016	0.500649	0.442171	0.384262	0.345356	0.271474	0.215262	0.108507	-0.0637692	-0.135485	-0.0523385	0.0830561	0.136441	0.138796	0.102484	0.0574582	0.127497	0.247811	0.323234	0.337527	0.201297	0.0207973	-0.183223	-0.109658	0.0669926	0.10019	0.0621521	0.0216373	-0.0464236	-0.190034	-0.173242	0.222718
-0.344103	-0.35291	-0.385601	-0.305358	-0.0302139	0.401013	0.753447	0.865138	0.761049	0.49372	0.268092	0.0574305	-0.117373	-0.215379	-0.253768	-0.277769	-0.229125	-0.0462928	0.243746	0.477398	0.594234	0.561558	0.430939	0.310732	0.214221	0.0445285	-0.102905	-0.161178	-0.126702	-0.0814819	-0.039352	0.0753827	0.154694	0.155353	0.263467	0.32906	0.310086	0.292758	0.163982	0.0108399	-0.163402	-0.147832	-0.0246667	0.0249895	0.0532923	0.0712675	0.00383651	-0.136925	-0.0831649	0.248021
-0.288842	-0.313156	-0.316442	-0.217902	-0.0351636	0.265972	0.53384	0.740487	0.844194	0.732573	0.475379	0.166695	-0.0239837	-0.139951	-0.206857	-0.236122	-0.149557	-0.0479549	0.110655	0.302815	0.509543	0.645105	0.598161	0.43352	0.290243	0.106319	-0.0109398	-0.0615909	-0.0908894	-0.133964	-0.108765	0.0077002	0.0798588	0.144065	0.318427	0.392793	0.329672	0.284607	0.219617	0.0988921	-0.0717313	-0.145071	-0.11873	-0.0796025	0.0146707	0.0854867	0.0442647	-0.0380211	0.00371981	0.192431
-0.00143546	-0.0607086	-0.0504548	0.0481293	0.151996	0.200844	0.220519	0.363691	0.651698	0.786217	0.68326	0.443678	0.250412	0.149015	0.0915487	0.0407468	0.074941	0.0528506	0.026634	0.0531013	0.238469	0.509745	0.610049	0.498399	0.399332	0.325876	0.284391	0.197135	0.0749068	-0.0461844	-0.0858933	-0.0442613	-0.0142201	0.0722371	0.250753	0.317903	0.260973	0.265935	0.333447	0.295601	0.112106	-0.0643174	-0.156343	-0.120457	0.01403	0.0730313	0.0986208	0.0639727	0.0129068	0.0564232
0.465348	0.36482	0.337469	0.361264	0.280478	0.0637757	-0.0741037	-0.00410414	0.295662	0.607146	0.727281	0.691107	0.606161	0.531247	0.475362	0.380376	0.250769	0.114334	-0.016425	-0.0841033	0.00414538	0.217898	0.423797	0.479138	0.486024	0.56992	0.586515	0.466706	0.22734	0.0322853	-0.0571537	-0.0293856	0.0279125	0.0788076	0.109719	0.163785	0.18655	0.24824	0.378538	0.398012	0.244398	0.0269731	-0.14492	-0.113169	0.0499318	0.118293	0.184964	0.163887	0.00534284	-0.0924225
0.808311	0.727574	0.679569	0.55579	0.271437	-0.0620536	-0.22215	-0.191722	0.011453	0.321197	0.574395	0.741577	0.802404	0.802406	0.717789	0.597144	0.383269	0.158815	-0.00902164	-0.0941172	-0.0862236	-0.0007146	0.159014	0.346389	0.497349	0.65051	0.716757	0.637732	0.366849	0.098243	-0.00748628	0.0529118	0.152165	0.170686	0.0488364	0.0338514	0.0861399	0.170715	0.320472	0.375557	0.28426	0.107018	-0.102416	-0.072681	0.108275	0.196476	0.284053	0.246496	0.0107813	-0.166438
0.958967	0.892653	0.805563	0.580989	0.190866	-0.146219	-0.280111	-0.278958	-0.164623	0.0985667	0.376893	0.657183	0.831214	0.874656	0.838444	0.69101	0.41764	0.156027	-0.0213469	-0.091395	-0.129297	-0.122671	-0.0175397	0.194957	0.405258	0.595143	0.69	0.646786	0.456612	0.151467	0.0318524	0.108436	0.218589	0.205942	0.0387735	-0.0435142	-0.0153073	0.0524274	0.179011	0.263673	0.263398	0.125047	-0.0718628	-0.0178105	0.16047	0.233287	0.329064	0.273683	0.0253682	-0.171222
0.977771	0.959516	0.849972	0.571719	0.16337	-0.168747	-0.303034	-0.329031	-0.244706	0.000665903	0.295728	0.583012	0.80803	0.882005	0.863593	0.706798	0.408952	0.153343	-0.0125672	-0.106637	-0.183648	-0.193986	-0.0528198	0.147198	0.316682	0.543954	0.668667	0.617128	0.425149	0.173658	0.0665432	0.127824	0.234722	0.194162	0.00235689	-0.0870954	-0.0636618	0.00394642	0.0810918	0.214589	0.24263	0.102502	-0.0372083	0.0322216	0.19203	0.250376	0.31461	0.245822	0.0439035	-0.158124
0.962929	0.964312	0.893504	0.6135	0.249445	-0.123747	-0.29112	-0.339774	-0.277422	-0.0194426	0.318607	0.610614	0.794333	0.892435	0.863925	0.688533	0.380987	0.145479	0.00496495	-0.109501	-0.206197	-0.206203	-0.0402322	0.183993	0.344308	0.56288	0.672302	0.624361	0.3799	0.1282	0.0636538	0.126652	0.225258	0.169338	-0.0418206	-0.0775722	-0.0289381	0.0163058	0.078265	0.215732	0.204398	0.0793198	-0.0270803	0.0320361	0.183143	0.252005	0.28047	0.202796	0.0777483	-0.120624
0.900042	0.896079	0.911761	0.75971	0.434855	0.013322	-0.249519	-0.334767	-0.272193	0.040398	0.436813	0.695311	0.825001	0.852821	0.791988	0.673946	0.445727	0.22425	0.0332724	-0.140696	-0.208848	-0.175876	0.00028789	0.288178	0.533351	0.667791	0.674856	0.58078	0.331662	0.139352	0.118279	0.145565	0.150266	0.0569707	-0.0817304	-0.0565394	0.0757504	0.159374	0.143375	0.186805	0.16127	0.0553403	-0.00282347	0.0428824	0.168224	0.206038	0.183358	0.0915314	0.0731767	-0.0662174
0.658204	0.679414	0.806649	0.884767	0.718663	0.32273	-0.0889652	-0.240651	-0.162301	0.156467	0.480836	0.678661	0.738702	0.694554	0.617175	0.579425	0.566927	0.412781	0.176613	-0.0962948	-0.202903	-0.0820716	0.15939	0.40771	0.613763	0.637338	0.587558	0.459545	0.302726	0.262145	0.240088	0.152249	0.0278267	-0.0824682	-0.098067	0.0241915	0.226181	0.27103	0.190855	0.213653	0.139444	0.0278938	0.0481337	0.103867	0.141168	0.103331	0.0169767	-0.0961823	-0.0208179	0.0071671
0.222039	0.277682	0.466699	0.747842	0.866098	0.704932	0.281127	0.0403382	0.0784563	0.292985	0.460968	0.478153	0.45631	0.378091	0.320056	0.373842	0.53505	0.590103	0.442166	0.146989	-0.0508668	0.0642933	0.29901	0.471872	0.502646	0.469988	0.394308	0.262505	0.247229	0.361502	0.406444	0.235353	-0.0118983	-0.0998406	-0.0601126	0.131216	0.309685	0.309381	0.272128	0.205306	0.0598232	0.0193403	0.15707	0.210274	0.119632	-0.012712	-0.120213	-0.204854	-0.0764774	0.075359
-0.147148	-0.0887352	0.0328414	0.329234	0.722852	0.895842	0.762493	0.481438	0.413456	0.341442	0.254364	0.159507	0.0942569	0.0248299	-0.00315362	0.102256	0.322685	0.545033	0.65147	0.516505	0.32333	0.245668	0.317773	0.371628	0.301503	0.193216	0.109882	0.0326289	0.103544	0.292267	0.427378	0.361993	0.121125	0.0467798	0.0923271	0.186435	0.246312	0.313721	0.263241	0.108241	-0.0530049	-0.0190048	0.181591	0.242107	0.133367	-0.0206827	-0.112834	-0.177746	-0.0703885	0.139795
-0.320477	-0.30472	-0.265185	-0.119951	0.287597	0.796938	0.938164	0.858492	0.57985	0.283323	0.0824559	-0.0186437	-0.114524	-0.186341	-0.203964	-0.146135	-0.00492507	0.241281	0.556333	0.72651	0.633571	0.447272	0.301359	0.198344	0.135727	0.0112828	-0.0920882	-0.133024	-0.0654832	0.0969113	0.244729	0.312309	0.282845	0.252917	0.243734	0.19055	0.190607	0.253209	0.161909	0.0197556	-0.136	-0.0864043	0.103883	0.176745	0.13676	0.0582789	-0.0208179	-0.117765	-0.0538862	0.189992
-0.360518	-0.397068	-0.417296	-0.321642	-0.0121506	0.525442	0.874515	0.954975	0.816756	0.445433	0.178095	-0.0190293	-0.172255	-0.249397	-0.272828	-0.271221	-0.2194	-0.0399998	0.297632	0.649163	0.768348	0.670092	0.420958	0.193056	0.0939589	-0.0206702	-0.12033	-0.168389	-0.140847	-0.0751076	0.00790763	0.116714	0.24846	0.331174	0.337341	0.284673	0.246723	0.217278	0.119113	-0.0089041	-0.169851	-0.144957	0.00396526	0.06133	0.0872898	0.103065	0.0250021	-0.0924875	-0.0564343	0.180258
-0.280901	-0.349934	-0.37423	-0.26423	-0.0388803	0.286739	0.573634	0.833077	0.946328	0.807768	0.51264	0.165074	-0.0515465	-0.15551	-0.188964	-0.224555	-0.202357	-0.0969793	0.0878822	0.364285	0.640982	0.774358	0.655832	0.400566	0.21554	0.0838716	0.0256951	-0.0616344	-0.109305	-0.135986	-0.121249	-0.0356078	0.0586158	0.223122	0.411969	0.437286	0.323813	0.256779	0.17978	0.0386947	-0.129713	-0.159547	-0.0817667	-0.0433222	0.0359194	0.0963429	0.0338522	-0.0535754	-0.0366226	0.135686
0.000396729	-0.0928292	-0.108032	-0.0309505	0.0567536	0.127331	0.194552	0.402518	0.799019	0.95051	0.835555	0.497239	0.284478	0.138314	0.0514946	-0.0361712	-0.0556647	-0.0626267	-0.0464286	0.0382694	0.291336	0.640971	0.781168	0.64713	0.467925	0.322473	0.27999	0.161948	-0.0169927	-0.157497	-0.177781	-0.116541	-0.0732063	0.0755324	0.373419	0.511686	0.403019	0.322832	0.291476	0.155608	-0.0331804	-0.143715	-0.17712	-0.11956	0.031644	0.107221	0.0691452	0.00923157	0.030342	0.114368
0.461846	0.353669	0.296541	0.251186	0.184809	0.0439259	-0.00150681	0.112372	0.457793	0.815253	0.938423	0.843632	0.666525	0.543264	0.39346	0.193399	0.070832	-0.00963438	-0.0723854	-0.0745286	0.069592	0.353275	0.648394	0.75788	0.709817	0.627992	0.516902	0.365442	0.0856364	-0.153723	-0.198727	-0.110416	-0.011896	0.0600542	0.239539	0.435415	0.431964	0.382675	0.377578	0.274862	0.0596484	-0.15302	-0.240468	-0.142229	0.0703087	0.159166	0.157362	0.109857	0.103726	0.0872624
0.831682	0.741236	0.643281	0.498572	0.250692	-0.0447631	-0.16624	-0.099264	0.121053	0.524841	0.827625	0.952024	0.938763	0.839892	0.660848	0.426346	0.211713	0.0617241	-0.0577419	-0.113565	-0.0883077	0.0788966	0.384691	0.663834	0.787972	0.816795	0.69712	0.488958	0.223153	-0.0643045	-0.160163	-0.0252191	0.110223	0.0997757	0.081521	0.233457	0.341358	0.38043	0.394588	0.338292	0.156204	-0.0703951	-0.212884	-0.133261	0.100851	0.200433	0.238924	0.191031	0.114632	0.000984788
0.95668	0.899664	0.822631	0.590022	0.21981	-0.110107	-0.258586	-0.250303	-0.11053	0.207292	0.597812	0.877461	0.961491	0.954836	0.814093	0.60804	0.313045	0.0873764	-0.0708568	-0.153319	-0.169849	-0.0864904	0.15462	0.443897	0.668824	0.805932	0.783883	0.617884	0.32603	0.0263486	-0.0671499	0.0323598	0.157883	0.13117	0.00902009	0.0530089	0.183225	0.269026	0.333293	0.334126	0.220461	0.0578141	-0.133921	-0.119308	0.100742	0.208506	0.283341	0.22847	0.0766383	-0.0770514
[truncated: 78 more columns]

## Sheet: Fig6b_Config2_Simulations
Correlation map - 4 Seeds - Configuration #2 - Simulations
1	0.910821	0.88036	0.863899	0.811573	0.700196	0.648522	0.662326	0.711044	0.791829	0.863877	0.856711	0.863654	0.898427	0.883417	0.80184	0.761534	0.643124	0.534334	0.548539	0.571453	0.579652	0.641712	0.691395	0.672815	0.660545	0.664372	0.663107	0.533773	0.45102	0.377109	0.189795	0.287941	0.274223	0.296904	0.436242	0.516616	0.502509	0.458368	0.370115	0.321723	0.152089	0.20622	0.234502	0.022134	0.0904807	0.01606	0.0732114	0.202376	0.343316
0.910821	1	0.867014	0.841831	0.79592	0.694167	0.664874	0.686067	0.722982	0.814536	0.85428	0.848326	0.854714	0.885948	0.882426	0.808752	0.760046	0.623038	0.520465	0.540672	0.54672	0.588204	0.675173	0.71786	0.703664	0.692304	0.664153	0.647058	0.552536	0.463829	0.378436	0.192303	0.299572	0.26093	0.289709	0.448041	0.540117	0.53638	0.515015	0.382905	0.313367	0.168897	0.203232	0.22475	0.0085774	0.0961051	0.014936	0.051974	0.196358	0.336838
0.88036	0.867014	1	0.86969	0.827077	0.748874	0.717176	0.738641	0.780074	0.812288	0.819406	0.877668	0.891131	0.819456	0.844988	0.851149	0.788962	0.655778	0.595147	0.61835	0.641692	0.674384	0.663687	0.659214	0.723086	0.69677	0.582188	0.612536	0.595371	0.474349	0.358026	0.217087	0.341893	0.343939	0.379054	0.448499	0.472382	0.563693	0.510287	0.318488	0.287217	0.210135	0.211576	0.18949	-0.010037	0.101381	0.046334	0.115375	0.198239	0.259904
0.863899	0.841831	0.86969	1	0.882121	0.795756	0.777723	0.765534	0.785843	0.817401	0.833078	0.834784	0.859276	0.82455	0.825082	0.828726	0.858229	0.770001	0.662549	0.667555	0.650519	0.633334	0.635732	0.625163	0.647662	0.690145	0.650056	0.611662	0.552212	0.534348	0.46626	0.269019	0.386874	0.329349	0.34271	0.424226	0.444681	0.493528	0.509488	0.407044	0.316319	0.175027	0.24635	0.23547	0.0127487	0.116077	0.021107	0.0977711	0.19061	0.284625
0.811573	0.79592	0.827077	0.882121	1	0.86996	0.812415	0.796914	0.809067	0.812298	0.798963	0.781487	0.779306	0.738542	0.741266	0.746173	0.807884	0.808104	0.761793	0.767591	0.751337	0.702813	0.660151	0.607622	0.589439	0.609405	0.599071	0.572096	0.455242	0.442014	0.442713	0.320905	0.485016	0.462218	0.446849	0.478216	0.462107	0.453475	0.436658	0.366495	0.307163	0.115655	0.198883	0.231407	-0.00856677	0.116969	0.0960817	0.169989	0.239364	0.31112
0.700196	0.694167	0.748874	0.795756	0.86996	1	0.871085	0.805761	0.821774	0.787357	0.751611	0.72396	0.694871	0.615929	0.638054	0.674813	0.729697	0.768753	0.776809	0.777653	0.744596	0.71725	0.653179	0.588125	0.578905	0.555038	0.482986	0.486988	0.432488	0.420261	0.447515	0.343653	0.482418	0.448814	0.430154	0.440577	0.428413	0.456994	0.420091	0.309918	0.282743	0.131264	0.183361	0.210176	-0.0216844	0.1007	0.0931486	0.156672	0.201287	0.285648
0.648522	0.664874	0.717176	0.777723	0.812415	0.871085	1	0.908494	0.868586	0.82015	0.766572	0.71613	0.696119	0.623164	0.628527	0.676137	0.727402	0.706045	0.726321	0.820534	0.794666	0.743651	0.685715	0.63217	0.628089	0.599591	0.500486	0.456904	0.463054	0.496309	0.426926	0.29805	0.503963	0.461925	0.457792	0.490353	0.447992	0.460815	0.463589	0.345492	0.247261	0.171729	0.239688	0.189919	-0.0240477	0.126171	0.118973	0.200417	0.252682	0.264364
0.662326	0.686067	0.738641	0.765534	0.796914	0.805761	0.908494	1	0.879596	0.829427	0.783746	0.739669	0.716743	0.651905	0.648374	0.691734	0.733966	0.6804	0.656112	0.777962	0.809811	0.759555	0.689564	0.653808	0.651611	0.602528	0.508306	0.45527	0.451533	0.503079	0.466772	0.267263	0.469418	0.459238	0.434378	0.459746	0.451715	0.485218	0.474058	0.36425	0.248347	0.145729	0.242902	0.222711	-0.0164873	0.140688	0.141187	0.174429	0.218614	0.238805
0.711044	0.722982	0.780074	0.785843	0.809067	0.821774	0.868586	0.879596	1	0.893444	0.822639	0.80924	0.775002	0.690885	0.680318	0.690066	0.672353	0.642198	0.647052	0.70994	0.773484	0.834319	0.77514	0.72218	0.728438	0.677898	0.558651	0.498066	0.441025	0.41687	0.385296	0.259438	0.418861	0.428859	0.470811	0.51605	0.521612	0.551114	0.50698	0.367267	0.277052	0.134281	0.16769	0.175001	0.0151996	0.117158	0.086692	0.193508	0.242666	0.312322
0.791829	0.814536	0.812288	0.817401	0.812298	0.787357	0.82015	0.829427	0.893444	1	0.907822	0.858626	0.850302	0.799591	0.762765	0.737877	0.706756	0.608892	0.591725	0.677035	0.699457	0.792138	0.857045	0.799114	0.754755	0.753227	0.654654	0.560068	0.496114	0.455818	0.348743	0.203779	0.386724	0.365639	0.437411	0.591764	0.582587	0.551626	0.562114	0.429057	0.30004	0.145357	0.181223	0.176539	-0.00734974	0.11287	0.0633601	0.163999	0.275934	0.353852
0.863877	0.85428	0.819406	0.833078	0.798963	0.751611	0.766572	0.783746	0.822639	0.907822	1	0.916586	0.877911	0.870994	0.834079	0.74844	0.716246	0.604666	0.527477	0.619216	0.663274	0.704215	0.799312	0.831565	0.780977	0.745253	0.697966	0.625593	0.511132	0.453029	0.358612	0.174415	0.348582	0.345605	0.37475	0.546831	0.616821	0.564607	0.533773	0.429838	0.337692	0.156705	0.207652	0.221321	0.00219329	0.112479	0.0413256	0.103191	0.246464	0.403699
0.856711	0.848326	0.877668	0.834784	0.781487	0.72396	0.71613	0.739669	0.80924	0.858626	0.916586	1	0.926238	0.852528	0.840936	0.786477	0.723997	0.582701	0.504548	0.565383	0.648302	0.718841	0.749127	0.789198	0.834011	0.780386	0.663489	0.633732	0.565421	0.452832	0.335515	0.165951	0.302978	0.356202	0.403939	0.496366	0.564039	0.622328	0.565605	0.393886	0.339865	0.210107	0.221186	0.222879	-0.0292677	0.0781162	0.0556562	0.121404	0.216732	0.348246
0.863654	0.854714	0.891131	0.859276	0.779306	0.694871	0.696119	0.716743	0.775002	0.850302	0.877911	0.926238	1	0.884828	0.853164	0.825169	0.776714	0.593184	0.494166	0.54942	0.591362	0.680803	0.77014	0.75433	0.802234	0.852916	0.734909	0.647922	0.616552	0.525484	0.35498	0.142628	0.266892	0.275472	0.375635	0.553198	0.547111	0.573818	0.620369	0.464867	0.348106	0.227945	0.255027	0.215959	-0.023663	0.0793385	0.0150727	0.12165	0.274068	0.340031
0.898427	0.885948	0.819456	0.82455	0.738542	0.615929	0.623164	0.651905	0.690885	0.799591	0.870994	0.852528	0.884828	1	0.915652	0.805855	0.748928	0.562781	0.404991	0.475742	0.495468	0.545061	0.697861	0.776994	0.742776	0.797794	0.831296	0.751605	0.599247	0.528215	0.362075	0.114131	0.215106	0.169064	0.224324	0.480152	0.614011	0.557868	0.597944	0.541073	0.403976	0.205865	0.270767	0.257057	0.0207267	0.0755039	-0.0414172	0.0119124	0.221484	0.423595
0.883417	0.882426	0.844988	0.825082	0.741266	0.638054	0.628527	0.648374	0.680318	0.762765	0.834079	0.840936	0.853164	0.915652	1	0.877253	0.774465	0.628843	0.463367	0.468566	0.488916	0.540216	0.617257	0.71845	0.778206	0.749367	0.751679	0.829903	0.688156	0.561873	0.427831	0.15009	0.212072	0.180051	0.227003	0.389363	0.569708	0.647846	0.579975	0.485383	0.475198	0.252363	0.297347	0.261643	-0.0159155	0.0492497	-0.0329766	0.0171436	0.145728	0.373275
0.80184	0.808752	0.851149	0.828726	0.746173	0.674813	0.676137	0.691734	0.690066	0.737877	0.74844	0.786477	0.825169	0.805855	0.877253	1	0.888717	0.702261	0.550473	0.553186	0.538304	0.570563	0.582438	0.604135	0.701174	0.755483	0.649317	0.713599	0.803407	0.691483	0.485582	0.232032	0.311068	0.249596	0.276051	0.364377	0.412951	0.600009	0.6706	0.46626	0.39117	0.346898	0.339208	0.24582	-0.0126813	0.0796985	0.00165687	0.0588386	0.148888	0.224281
0.761534	0.760046	0.788962	0.858229	0.807884	0.729697	0.727402	0.733966	0.672353	0.706756	0.716246	0.723997	0.776714	0.748928	0.774465	0.888717	1	0.832257	0.637223	0.646202	0.61722	0.566718	0.5519	0.531067	0.573609	0.683997	0.664368	0.605207	0.673412	0.758148	0.619308	0.297791	0.400778	0.331746	0.311206	0.375053	0.368659	0.442312	0.591868	0.529419	0.358926	0.281071	0.401669	0.305827	0.0152174	0.116343	0.0358245	0.0821547	0.181921	0.255678
0.643124	0.623038	0.655778	0.770001	0.808104	0.768753	0.706045	0.6804	0.642198	0.608892	0.604666	0.582701	0.593184	0.562781	0.628843	0.702261	0.832257	1	0.825177	0.723444	0.665222	0.576769	0.47665	0.423499	0.418378	0.452972	0.482592	0.528403	0.459249	0.554617	0.7279	0.507255	0.533453	0.470767	0.419438	0.357332	0.31197	0.355438	0.369503	0.382441	0.422872	0.189192	0.30644	0.288677	0.0369948	0.129019	0.115958	0.174224	0.175773	0.21809
0.534334	0.520465	0.595147	0.662549	0.761793	0.776809	0.726321	0.656112	0.647052	0.591725	0.527477	0.504548	0.494166	0.404991	0.463367	0.550473	0.637223	0.825177	1	0.868274	0.734529	0.640458	0.51582	0.396417	0.370828	0.356318	0.282835	0.348638	0.36756	0.340964	0.543195	0.695307	0.70947	0.564538	0.563928	0.476277	0.306779	0.330949	0.298979	0.167133	0.255143	0.228856	0.169005	0.120245	0.109089	0.183613	0.191571	0.339745	0.29041	0.114766
0.548539	0.540672	0.61835	0.667555	0.767591	0.777653	0.820534	0.777962	0.70994	0.677035	0.619216	0.565383	0.54942	0.475742	0.468566	0.553186	0.646202	0.723444	0.868274	1	0.864486	0.710787	0.605647	0.501307	0.434923	0.43767	0.363899	0.316707	0.361287	0.401472	0.43157	0.548572	0.784924	0.647014	0.573797	0.536534	0.385088	0.335561	0.352553	0.243816	0.182368	0.194338	0.222941	0.13835	0.0581101	0.198106	0.203765	0.310353	0.338348	0.206753
0.571453	0.54672	0.641692	0.650519	0.751337	0.744596	0.794666	0.809811	0.773484	0.699457	0.663274	0.648302	0.591362	0.495468	0.488916	0.538304	0.61722	0.665222	0.734529	0.864486	1	0.870003	0.668244	0.567995	0.532749	0.467697	0.375403	0.342085	0.321032	0.344091	0.399286	0.354683	0.646821	0.788991	0.704201	0.558205	0.423586	0.435051	0.3666	0.242859	0.206041	0.115862	0.172799	0.192725	-0.0324851	0.163242	0.284987	0.367992	0.326849	0.225701
0.579652	0.588204	0.674384	0.633334	0.702813	0.71725	0.743651	0.759555	0.834319	0.792138	0.704215	0.718841	0.680803	0.545061	0.540216	0.570563	0.566718	0.576769	0.640458	0.710787	0.870003	1	0.84152	0.684202	0.663087	0.596363	0.435146	0.398575	0.367229	0.327528	0.339712	0.283357	0.467306	0.657227	0.766052	0.66891	0.500682	0.544479	0.481633	0.301151	0.257351	0.126071	0.126393	0.153804	-0.0398702	0.100434	0.241386	0.379009	0.331283	0.223568
0.641712	0.675173	0.663687	0.635732	0.660151	0.653179	0.685715	0.689564	0.77514	0.857045	0.799312	0.749127	0.77014	0.697861	0.617257	0.582438	0.5519	0.47665	0.51582	0.605647	0.668244	0.84152	1	0.874394	0.731078	0.727052	0.614479	0.451594	0.392263	0.355518	0.265314	0.200222	0.359731	0.392976	0.585825	0.817703	0.705391	0.541715	0.569691	0.434159	0.270005	0.122378	0.120365	0.116728	-0.0186597	0.11146	0.116766	0.261231	0.424768	0.388345
0.691395	0.71786	0.659214	0.625163	0.607622	0.588125	0.63217	0.653808	0.72218	0.799114	0.831565	0.789198	0.75433	0.776994	0.71845	0.604135	0.531067	0.423499	0.396417	0.501307	0.567995	0.684202	0.874394	1	0.857599	0.720182	0.68103	0.570105	0.425803	0.376659	0.269177	0.116648	0.244582	0.271129	0.387986	0.686557	0.859807	0.66393	0.560389	0.473267	0.318778	0.11805	0.164214	0.18863	-0.0158907	0.0646675	0.0653072	0.139119	0.332613	0.505819
0.672815	0.703664	0.723086	0.647662	0.589439	0.578905	0.628089	0.651611	0.728438	0.754755	0.780977	0.834011	0.802234	0.742776	0.778206	0.701174	0.573609	0.418378	0.370828	0.434923	0.532749	0.663087	0.731078	0.857599	1	0.82269	0.639602	0.658047	0.579965	0.435808	0.271769	0.0904524	0.179726	0.245558	0.363555	0.498114	0.699343	0.823035	0.660224	0.446321	0.397078	0.217542	0.200883	0.18152	-0.0352052	0.0313445	0.034648	0.134486	0.206876	0.399381
0.660545	0.692304	0.69677	0.690145	0.609405	0.555038	0.599591	0.602528	0.677898	0.753227	0.745253	0.780386	0.852916	0.797794	0.749367	0.755483	0.683997	0.452972	0.356318	0.43767	0.467697	0.596363	0.727052	0.720182	0.82269	1	0.830802	0.627032	0.64707	0.559608	0.286019	0.0919678	0.193603	0.170312	0.306797	0.554406	0.548428	0.622618	0.83817	0.636346	0.366717	0.270706	0.263012	0.181073	-0.0271555	0.0267484	-0.0513315	0.0911903	0.334897	0.392347
0.664372	0.664153	0.582188	0.650056	0.599071	0.482986	0.500486	0.508306	0.558651	0.654654	0.697966	0.663489	0.734909	0.831296	0.751679	0.649317	0.664368	0.482592	0.282835	0.363899	0.375403	0.435146	0.614479	0.68103	0.639602	0.830802	1	0.748957	0.507191	0.550606	0.341586	0.02168	0.117995	0.0771795	0.144062	0.453278	0.623449	0.461883	0.674992	0.817883	0.499251	0.156989	0.306294	0.261322	-0.0467325	-0.0351777	-0.122391	-0.0429523	0.25197	0.600343
0.663107	0.647058	0.612536	0.611662	0.572096	0.486988	0.456904	0.45527	0.498066	0.560068	0.625593	0.633732	0.647922	0.751605	0.829903	0.713599	0.605207	0.528403	0.348638	0.316707	0.342085	0.398575	0.451594	0.570105	0.658047	0.627032	0.748957	1	0.706419	0.504739	0.387418	0.105926	0.117355	0.0897295	0.11051	0.219417	0.518756	0.680914	0.538072	0.55994	0.759271	0.334725	0.32924	0.261819	-0.0707108	-0.0535984	-0.131342	-0.0850725	0.00568112	0.422394
0.533773	0.552536	0.595371	0.552212	0.455242	0.432488	0.463054	0.451533	0.441025	0.496114	0.511132	0.565421	0.616552	0.599247	0.688156	0.803407	0.673412	0.459249	0.36756	0.361287	0.321032	0.367229	0.392263	0.425803	0.579965	0.64707	0.507191	0.706419	1	0.759719	0.367484	0.181522	0.186533	0.091298	0.14163	0.222224	0.264391	0.586825	0.730649	0.424392	0.459789	0.690532	0.497549	0.200787	0.00233843	0.0142981	-0.0994553	-0.0631026	0.0190619	0.0557744
0.45102	0.463829	0.474349	0.534348	0.442014	0.420261	0.496309	0.503079	0.41687	0.455818	0.453029	0.452832	0.525484	0.528215	0.561873	0.691483	0.758148	0.554617	0.340964	0.401472	0.344091	0.327528	0.355518	0.376659	0.435808	0.559608	0.550606	0.504739	0.759719	1	0.64675	0.135914	0.184396	0.0897214	0.125514	0.221146	0.218238	0.306959	0.606868	0.63651	0.357631	0.486407	0.709042	0.410794	0.0198749	0.0614007	-0.0278047	-0.028927	0.0595566	0.119423
0.377109	0.378436	0.358026	0.46626	0.442713	0.447515	0.426926	0.466772	0.385296	0.348743	0.358612	0.335515	0.35498	0.362075	0.427831	0.485582	0.619308	0.7279	0.543195	0.43157	0.399286	0.339712	0.265314	0.269177	0.271769	0.286019	0.341586	0.387418	0.367484	0.64675	1	0.524176	0.350548	0.234014	0.214754	0.183826	0.167561	0.204985	0.248027	0.38163	0.444917	0.19708	0.470948	0.513274	0.132574	0.154788	0.139333	0.168205	0.123003	0.123484
0.189795	0.192303	0.217087	0.269019	0.320905	0.343653	0.29805	0.267263	0.259438	0.203779	0.174415	0.165951	0.142628	0.114131	0.15009	0.232032	0.297791	0.507255	0.695307	0.548572	0.354683	0.283357	0.200222	0.116648	0.0904524	0.0919678	0.02168	0.105926	0.181522	0.135914	0.524176	1	0.750291	0.337579	0.293634	0.230131	0.0803374	0.135432	0.112432	-0.0352708	0.174189	0.321129	0.093989	0.00596962	0.478415	0.358417	0.182086	0.30919	0.258927	-0.0258878
0.287941	0.299572	0.341893	0.386874	0.485016	0.482418	0.503963	0.469418	0.418861	0.386724	0.348582	0.302978	0.266892	0.215106	0.212072	0.311068	0.400778	0.533453	0.70947	0.784924	0.646821	0.467306	0.359731	0.244582	0.179726	0.193603	0.117995	0.117355	0.186533	0.184396	0.350548	0.750291	1	0.678986	0.445971	0.32377	0.150753	0.166347	0.166819	0.0222086	0.0865164	0.223886	0.145932	0.0189427	0.267299	0.493121	0.312822	0.304799	0.26937	0.0744175
0.274223	0.26093	0.343939	0.329349	0.462218	0.448814	0.461925	0.459238	0.428859	0.365639	0.345605	0.356202	0.275472	0.169064	0.180051	0.249596	0.331746	0.470767	0.564538	0.647014	0.788991	0.657227	0.392976	0.271129	0.245558	0.170312	0.0771795	0.0897295	0.091298	0.0897214	0.234014	0.337579	0.678986	1	0.796544	0.392029	0.142405	0.181939	0.112365	0.00850958	0.0721709	0.0632635	0.0623966	0.0939335	-0.0440399	0.245346	0.611317	0.546059	0.246392	0.0343805
0.296904	0.289709	0.379054	0.34271	0.446849	0.430154	0.457792	0.434378	0.470811	0.437411	0.37475	0.403939	0.375635	0.224324	0.227003	0.276051	0.311206	0.419438	0.563928	0.573797	0.704201	0.766052	0.585825	0.387986	0.363555	0.306797	0.144062	0.11051	0.14163	0.125514	0.214754	0.293634	0.445971	0.796544	1	0.708751	0.281747	0.235193	0.204049	0.084866	0.0818073	0.0731511	0.0485883	0.0549591	-0.0452267	0.070917	0.489289	0.739299	0.459281	0.0319969
0.436242	0.448041	0.448499	0.424226	0.478216	0.440577	0.490353	0.459746	0.51605	0.591764	0.546831	0.496366	0.553198	0.480152	0.389363	0.364377	0.375053	0.357332	0.476277	0.536534	0.558205	0.66891	0.817703	0.686557	0.498114	0.554406	0.453278	0.219417	0.222224	0.221146	0.183826	0.230131	0.32377	0.392029	0.708751	1	0.669042	0.300499	0.376592	0.276941	0.0761973	0.0633396	0.0545039	0.0507912	0.0067824	0.0616807	0.159922	0.484666	0.732646	0.311827
0.516616	0.540117	0.472382	0.444681	0.462107	0.428413	0.447992	0.451715	0.521612	0.582587	0.616821	0.564039	0.547111	0.614011	0.569708	0.412951	0.368659	0.31197	0.306779	0.385088	0.423586	0.500682	0.705391	0.859807	0.699343	0.548428	0.623449	0.518756	0.264391	0.218238	0.167561	0.0803374	0.150753	0.142405	0.281747	0.669042	1	0.632972	0.385532	0.395865	0.268013	0.0109818	0.049551	0.103449	-0.0245986	-0.020966	-0.0509215	0.0653628	0.355647	0.68442
0.502509	0.53638	0.563693	0.493528	0.453475	0.456994	0.460815	0.485218	0.551114	0.551626	0.564607	0.622328	0.573818	0.557868	0.647846	0.600009	0.442312	0.355438	0.330949	0.335561	0.435051	0.544479	0.541715	0.66393	0.823035	0.622618	0.461883	0.680914	0.586825	0.306959	0.204985	0.135432	0.166347	0.181939	0.235193	0.300499	0.632972	1	0.641046	0.283447	0.432976	0.245269	0.0943063	0.086038	-0.0558781	-0.00739618	-0.0759099	-0.0183674	0.000631586	0.299825
0.458368	0.515015	0.510287	0.509488	0.436658	0.420091	0.463589	0.474058	0.50698	0.562114	0.533773	0.565605	0.620369	0.597944	0.579975	0.6706	0.591868	0.369503	0.298979	0.352553	0.3666	0.481633	0.569691	0.560389	0.660224	0.83817	0.674992	0.538072	0.730649	0.606868	0.248027	0.112432	0.166819	0.112365	0.204049	0.376592	0.385532	0.641046	1	0.673173	0.311466	0.386978	0.271385	0.127942	-0.0104295	0.00684903	-0.0990181	-0.0474861	0.150976	0.191628
0.370115	0.382905	0.318488	0.407044	0.366495	0.309918	0.345492	0.36425	0.367267	0.429057	0.429838	0.393886	0.464867	0.541073	0.485383	0.46626	0.529419	0.382441	0.167133	0.243816	0.242859	0.301151	0.434159	0.473267	0.446321	0.636346	0.817883	0.55994	0.424392	0.63651	0.38163	-0.0352708	0.0222086	0.00850958	0.084866	0.276941	0.395865	0.283447	0.673173	1	0.516677	0.102709	0.344718	0.24558	-0.0508215	-0.0760156	-0.113949	-0.0822549	0.100367	0.46564
0.321723	0.313367	0.287217	0.316319	0.307163	0.282743	0.247261	0.248347	0.277052	0.30004	0.337692	0.339865	0.348106	0.403976	0.475198	0.39117	0.358926	0.422872	0.255143	0.182368	0.206041	0.257351	0.270005	0.318778	0.397078	0.366717	0.499251	0.759271	0.459789	0.357631	0.444917	0.174189	0.0865164	0.0721709	0.0818073	0.0761973	0.268013	0.432976	0.311466	0.516677	1	0.281998	0.236596	0.18027	-0.0618181	-0.0824731	-0.118509	-0.0822279	-0.0847304	0.301835
0.152089	0.168897	0.210135	0.175027	0.115655	0.131264	0.171729	0.145729	0.134281	0.145357	0.156705	0.210107	0.227945	0.205865	0.252363	0.346898	0.281071	0.189192	0.228856	0.194338	0.115862	0.126071	0.122378	0.11805	0.217542	0.270706	0.156989	0.334725	0.690532	0.486407	0.19708	0.321129	0.223886	0.0632635	0.0731511	0.0633396	0.0109818	0.245269	0.386978	0.102709	0.281998	1	0.630925	0.0801517	0.0862572	0.010177	-0.0249187	-0.032891	-0.0449321	-0.169537
0.20622	0.203232	0.211576	0.24635	0.198883	0.183361	0.239688	0.242902	0.16769	0.181223	0.207652	0.221186	0.255027	0.270767	0.297347	0.339208	0.401669	0.30644	0.169005	0.222941	0.172799	0.126393	0.120365	0.164214	0.200883	0.263012	0.306294	0.32924	0.497549	0.709042	0.470948	0.093989	0.145932	0.0623966	0.0485883	0.0545039	0.049551	0.0943063	0.271385	0.344718	0.236596	0.630925	1	0.589511	-0.0546146	0.00194396	0.014768	-0.0236415	-0.0218609	-0.0219053
0.234502	0.22475	0.18949	0.23547	0.231407	0.210176	0.189919	0.222711	0.175001	0.176539	0.221321	0.222879	0.215959	0.257057	0.261643	0.24582	0.305827	0.288677	0.120245	0.13835	0.192725	0.153804	0.116728	0.18863	0.18152	0.181073	0.261322	0.261819	0.200787	0.410794	0.513274	0.00596962	0.0189427	0.0939335	0.0549591	0.0507912	0.103449	0.086038	0.127942	0.24558	0.18027	0.0801517	0.589511	1	0.0467405	-0.00597471	0.0124209	-0.0035869	0.0254414	0.101922
0.022134	0.0085774	-0.010037	0.0127487	-0.00856677	-0.0216844	-0.0240477	-0.0164873	0.0151996	-0.00734974	0.00219329	-0.0292677	-0.023663	0.0207267	-0.0159155	-0.0126813	0.0152174	0.0369948	0.109089	0.0581101	-0.0324851	-0.0398702	-0.0186597	-0.0158907	-0.0352052	-0.0271555	-0.0467325	-0.0707108	0.00233843	0.0198749	0.132574	0.478415	0.267299	-0.0440399	-0.0452267	0.0067824	-0.0245986	-0.0558781	-0.0104295	-0.0508215	-0.0618181	0.0862572	-0.0546146	0.0467405	1	0.563925	-0.0161774	0.0139218	0.0491683	-0.0813091
0.0904807	0.0961051	0.101381	0.116077	0.116969	0.1007	0.126171	0.140688	0.117158	0.11287	0.112479	0.0781162	0.0793385	0.0755039	0.0492497	0.0796985	0.116343	0.129019	0.183613	0.198106	0.163242	0.100434	0.11146	0.0646675	0.0313445	0.0267484	-0.0351777	-0.0535984	0.0142981	0.0614007	0.154788	0.358417	0.493121	0.245346	0.070917	0.0616807	-0.020966	-0.00739618	0.00684903	-0.0760156	-0.0824731	0.010177	0.00194396	-0.00597471	0.563925	1	0.378114	0.0280869	-0.0123813	-0.111048
0.01606	0.014936	0.046334	0.021107	0.0960817	0.0931486	0.118973	0.141187	0.086692	0.0633601	0.0413256	0.0556562	0.0150727	-0.0414172	-0.0329766	0.00165687	0.0358245	0.115958	0.191571	0.203765	0.284987	0.241386	0.116766	0.0653072	0.034648	-0.0513315	-0.122391	-0.131342	-0.0994553	-0.0278047	0.139333	0.182086	0.312822	0.611317	0.489289	0.159922	-0.0509215	-0.0759099	-0.0990181	-0.113949	-0.118509	-0.0249187	0.014768	0.0124209	-0.0161774	0.378114	1	0.592331	0.111052	-0.156693
0.0732114	0.051974	0.115375	0.0977711	0.169989	0.156672	0.200417	0.174429	0.193508	0.163999	0.103191	0.121404	0.12165	0.0119124	0.0171436	0.0588386	0.0821547	0.174224	0.339745	0.310353	0.367992	0.379009	0.261231	0.139119	0.134486	0.0911903	-0.0429523	-0.0850725	-0.0631026	-0.028927	0.168205	0.30919	0.304799	0.546059	0.739299	0.484666	0.0653628	-0.0183674	-0.0474861	-0.0822549	-0.0822279	-0.032891	-0.0236415	-0.0035869	0.0139218	0.0280869	0.592331	1	0.558714	-0.0667159
0.202376	0.196358	0.198239	0.19061	0.239364	0.201287	0.252682	0.218614	0.242666	0.275934	0.246464	0.216732	0.274068	0.221484	0.145728	0.148888	0.181921	0.175773	0.29041	0.338348	0.326849	0.331283	0.424768	0.332613	0.206876	0.334897	0.25197	0.00568112	0.0190619	0.0595566	0.123003	0.258927	0.26937	0.246392	0.459281	0.732646	0.355647	0.000631586	0.150976	0.100367	-0.0847304	-0.0449321	-0.0218609	0.0254414	0.0491683	-0.0123813	0.111052	0.558714	1	0.257142
0.343316	0.336838	0.259904	0.284625	0.31112	0.285648	0.264364	0.238805	0.312322	0.353852	0.403699	0.348246	0.340031	0.423595	0.373275	0.224281	0.255678	0.21809	0.114766	0.206753	0.225701	0.223568	0.388345	0.505819	0.399381	0.392347	0.600343	0.422394	0.0557744	0.119423	0.123484	-0.0258878	0.0744175	0.0343805	0.0319969	0.311827	0.68442	0.299825	0.191628	0.46564	0.301835	-0.169537	-0.0219053	0.101922	-0.0813091	-0.111048	-0.156693	-0.0667159	0.257142	1
0.313142	0.329661	0.371477	0.32805	0.33664	0.341267	0.295034	0.293751	0.332109	0.325229	0.334342	0.377777	0.338141	0.316132	0.403018	0.403305	0.308283	0.335316	0.356685	0.309658	0.362567	0.399417	0.32169	0.342252	0.452607	0.325355	0.22014	0.529293	0.487219	0.181571	0.191986	0.253714	0.261875	0.31011	0.296776	0.196424	0.355133	0.7592	0.409898	0.0637729	0.478878	0.322627	0.0302877	0.010434	-0.00896329	0.0198884	-0.0298729	-0.01034	-0.106603	0.118819
0.180675	0.232782	0.220753	0.232147	0.201558	0.182923	0.215245	0.217282	0.203027	0.227622	0.200343	0.228322	0.236141	0.243719	0.251918	0.366375	0.326638	0.236478	0.283149	0.256681	0.207828	0.278487	0.279921	0.239775	0.250046	0.33813	0.244967	0.235554	0.565705	0.458325	0.158887	0.22467	0.202292	0.154313	0.256248	0.255558	0.141778	0.325188	0.653906	0.359087	0.086482	0.555616	0.313947	0.0376215	0.0738539	0.0503664	0.0268136	-0.0120214	-0.0379641	-0.225329
0.16917	0.189758	0.159547	0.221162	0.175496	0.133533	0.179636	0.224335	0.181535	0.215141	0.198226	0.18863	0.237295	0.267448	0.26176	0.290989	0.340012	0.256848	0.139386	0.161742	0.161447	0.208979	0.242503	0.259828	0.240136	0.317851	0.401502	0.275773	0.338607	0.560958	0.347843	-0.00343602	0.0128933	0.0507607	0.169362	0.225075	0.179134	0.157727	0.456885	0.679647	0.253292	0.188718	0.458015	0.249619	-0.0174142	-0.0314696	0.0144758	0.0104941	0.000245268	-0.0824568
0.18168	0.212942	0.145172	0.200916	0.197162	0.208713	0.198844	0.211448	0.176143	0.204401	0.206555	0.153359	0.204199	0.19991	0.235549	0.225798	0.260772	0.317586	0.177308	0.140181	0.188739	0.23142	0.220679	0.2001	0.206172	0.191069	0.231447	0.276029	0.147844	0.294053	0.430136	0.0281208	0.0117534	0.0758006	0.108133	0.117305	0.118418	0.135812	0.169497	0.353547	0.469326	-0.0906165	0.157725	0.289472	-0.0580182	-0.0274522	-0.00763296	-0.012014	-0.0123527	0.0347269
-0.113127	-0.130622	-0.0841257	-0.118063	-0.154802	-0.124901	-0.096228	-0.128292	-0.118683	-0.131883	-0.113587	-0.0982281	-0.0802599	-0.100826	-0.110833	-0.0584512	-0.0768368	-0.13634	-0.0787446	-0.066163	-0.128642	-0.163432	-0.148088	-0.138392	-0.082034	-0.0437207	-0.0961465	-0.0614161	0.115827	0.012472	-0.140407	0.149764	0.062224	-0.0810557	-0.133868	-0.136622	-0.139404	-0.100721	-0.0915197	-0.172088	-0.0562148	0.524777	0.204892	-0.135331	0.161158	-0.00785203	-0.0234252	0.0146494	0.0121809	-0.0376559
0.0784391	0.0533854	0.116594	0.111254	0.0576732	0.0926888	0.131886	0.126166	0.0959999	0.0809634	0.117011	0.120483	0.155482	0.116257	0.111475	0.142828	0.163297	0.0863204	0.0596889	0.129183	0.0895729	0.0372324	0.0337541	0.0561546	0.124653	0.170034	0.122403	0.143584	0.246648	0.295895	0.150493	0.14535	0.167934	0.0196296	-0.0560819	-0.0546263	-0.0360989	0.0241725	0.0729138	0.0451213	0.10359	0.397343	0.459656	0.123612	0.0921607	0.0485426	-0.0660152	-0.0125801	0.0503011	0.092344
0.214367	0.208004	0.247177	0.254947	0.222593	0.234724	0.267651	0.25463	0.236068	0.253038	0.249578	0.2426	0.249534	0.230341	0.249669	0.249941	0.257729	0.2408	0.199788	0.239975	0.245787	0.23143	0.19759	0.192361	0.245426	0.24419	0.195844	0.232469	0.247255	0.259177	0.19573	0.0740857	0.201844	0.199678	0.146105	0.122062	0.125149	0.196957	0.171922	0.0949421	0.133964	0.173585	0.293505	0.274676	-0.051973	0.117736	0.0526299	0.0391856	0.0698995	0.0583514
0.0989038	0.104711	0.107246	0.0903264	0.108156	0.0895378	0.130604	0.0845872	0.136738	0.134191	0.0745931	0.0833049	0.0953134	0.0973299	0.0834266	0.0999721	0.101824	0.0661553	0.117389	0.147272	0.142656	0.192355	0.16584	0.136094	0.122197	0.0928079	0.0591271	0.00520698	0.0474853	0.114617	0.0818176	0.11513	0.114148	0.113334	0.208376	0.210776	0.135361	0.0762321	0.0987968	0.0825201	-0.03601	0.00754114	0.0552265	0.115359	0.180979	0.122566	0.0955557	0.177379	0.156261	0.0156031
0.451451	0.455781	0.447731	0.442185	0.443965	0.390947	0.454583	0.417133	0.484754	0.531705	0.513295	0.477031	0.514109	0.478771	0.404722	0.390663	0.392089	0.300446	0.306743	0.393557	0.376431	0.424381	0.55432	0.503755	0.406404	0.48782	0.422397	0.219871	0.246238	0.282535	0.183883	0.130802	0.280489	0.185709	0.258533	0.495205	0.366207	0.19198	0.353847	0.279143	0.0349269	0.0224244	0.0977341	0.0970461	0.0455743	0.218815	0.0280193	0.161717	0.369918	0.247372
0.536344	0.516064	0.560098	0.544667	0.510031	0.494245	0.555734	0.562412	0.569758	0.594818	0.608857	0.612588	0.615749	0.567322	0.56933	0.540651	0.522347	0.412736	0.375959	0.463873	0.528046	0.561597	0.585359	0.625624	0.663834	0.59385	0.494465	0.435004	0.377849	0.361655	0.278488	0.123625	0.295314	0.349154	0.368569	0.456199	0.493587	0.476243	0.403098	0.321082	0.222286	0.0741765	0.159252	0.190686	0.012012	0.161152	0.167834	0.217272	0.293045	0.277424
0.462339	0.460616	0.541387	0.508241	0.464629	0.458913	0.530429	0.550371	0.570362	0.59723	0.593199	0.611329	0.634227	0.538665	0.542611	0.569132	0.507507	0.347513	0.337626	0.435561	0.508948	0.58141	0.599954	0.576215	0.696444	0.726733	0.529831	0.469619	0.493874	0.411926	0.239262	0.122893	0.264644	0.274066	0.353193	0.445948	0.393654	0.55664	0.598107	0.398878	0.272033	0.18547	0.204332	0.147212	-0.0167576	0.0664686	0.0240089	0.216115	0.3202	0.205332
0.478075	0.495946	0.480366	0.509066	0.435525	0.404445	0.456801	0.456791	0.498687	0.574732	0.593207	0.576182	0.634829	0.634819	0.564818	0.526634	0.512511	0.309099	0.202445	0.325234	0.337267	0.409619	0.566976	0.582078	0.600593	0.771368	0.74571	0.522194	0.506941	0.516771	0.227478	0.0295429	0.138887	0.0434976	0.0901889	0.376171	0.432533	0.374362	0.682297	0.643348	0.319452	0.262349	0.325778	0.195655	0.000920302	0.0521359	-0.131796	-0.0691335	0.269933	0.420623
0.369425	0.376419	0.381118	0.35813	0.415053	0.412038	0.361621	0.363018	0.413723	0.400265	0.396976	0.403931	0.366279	0.368974	0.424249	0.390771	0.375953	0.481826	0.439925	0.388154	0.427971	0.474151	0.424792	0.447281	0.45879	0.336546	0.357731	0.526654	0.336728	0.240317	0.362148	0.250515	0.276137	0.360314	0.381657	0.298531	0.450768	0.551711	0.300971	0.302643	0.573164	0.0932612	0.0546899	0.110952	-0.064566	0.013084	0.0944085	0.0874575	-0.063485	0.271684
-0.516951	-0.531215	-0.538646	-0.534787	-0.519056	-0.523924	-0.510897	-0.524463	-0.573944	-0.587987	-0.596336	-0.611103	-0.603896	-0.590671	-0.622056	-0.589839	-0.557499	-0.53048	-0.443121	-0.455768	-0.511005	-0.574416	-0.585931	-0.62445	-0.680125	-0.646838	-0.618307	-0.69121	-0.552904	-0.478836	-0.460229	-0.226623	-0.264432	-0.312019	-0.352252	-0.397864	-0.520758	-0.65205	-0.579938	-0.549065	-0.68571	-0.228781	-0.200694	-0.167058	0.0556673	-0.0201211	-0.0287775	-0.0867966	-0.126333	-0.374819
-0.506136	-0.53702	-0.541534	-0.547458	-0.545136	-0.523698	-0.542624	-0.541946	-0.55767	-0.591605	-0.584517	-0.590545	-0.605999	-0.592583	-0.608342	-0.64291	-0.617603	-0.554321	-0.546628	-0.557633	-0.570087	-0.631572	-0.664	-0.650156	-0.670996	-0.695291	-0.616391	-0.62641	-0.698009	-0.60915	-0.443755	-0.364603	-0.414431	-0.407673	-0.522206	-0.592169	-0.570397	-0.674221	-0.753172	-0.56229	-0.473893	-0.509144	-0.419043	-0.214265	-0.0412622	-0.0788721	-0.105847	-0.217117	-0.269193	-0.243373
-0.168475	-0.190004	-0.196637	-0.198813	-0.223046	-0.194195	-0.206216	-0.19427	-0.162872	-0.167363	-0.138504	-0.142219	-0.161672	-0.160465	-0.197537	-0.276959	-0.27207	-0.285904	-0.335495	-0.3068	-0.25778	-0.262707	-0.215134	-0.181735	-0.173075	-0.161822	-0.121726	-0.190737	-0.378434	-0.308079	-0.175973	-0.275873	-0.29964	-0.255279	-0.326842	-0.268789	-0.22106	-0.304948	-0.327473	-0.136126	-0.0527881	-0.410715	-0.312714	-0.0864268	-0.032925	-0.00633345	-0.0711002	-0.114262	-0.00202651	0.0877426
0.335913	0.366078	0.34368	0.335077	0.390135	0.387358	0.334456	0.327478	0.351911	0.33941	0.316505	0.318232	0.300392	0.296175	0.366157	0.392597	0.361188	0.461495	0.463881	0.385413	0.383378	0.430339	0.368324	0.344498	0.349996	0.253595	0.209515	0.400174	0.372816	0.235733	0.324047	0.313038	0.317504	0.33098	0.386773	0.295055	0.347947	0.49364	0.305384	0.129333	0.385747	0.217641	0.110148	0.0969871	-0.0563725	-3.85179e-05	0.0659038	0.09001	-0.0536046	0.0754249
0.171469	0.149569	0.184801	0.195264	0.197616	0.161937	0.222072	0.197687	0.165238	0.213696	0.217952	0.190632	0.255536	0.218731	0.133414	0.171544	0.199486	0.0837502	0.173437	0.261556	0.232845	0.188239	0.28668	0.249614	0.180164	0.315302	0.275961	0.012658	0.114482	0.15035	-0.0320987	0.0683984	0.162337	0.117526	0.186555	0.416777	0.22791	0.00219957	0.261903	0.223187	-0.179914	0.0956445	0.0886922	0.00840813	0.0355657	0.0329425	0.0146576	0.208908	0.531979	0.165729
0.474102	0.48489	0.506623	0.531658	0.525395	0.516748	0.564025	0.529876	0.543794	0.574971	0.585917	0.543573	0.616163	0.569305	0.51529	0.538288	0.569561	0.426401	0.39067	0.48675	0.452988	0.495061	0.598227	0.566912	0.565888	0.699382	0.643023	0.450979	0.46308	0.501329	0.268725	0.113246	0.246483	0.171963	0.279586	0.466962	0.447255	0.371152	0.589813	0.525847	0.228531	0.202896	0.308957	0.18676	-0.0471977	0.0104059	-0.031794	0.0972464	0.256378	0.37828
0.348932	0.341525	0.421345	0.421919	0.438146	0.481906	0.487612	0.470461	0.457555	0.412977	0.386714	0.426312	0.402226	0.303574	0.359643	0.421791	0.447044	0.417627	0.456065	0.447998	0.486407	0.534973	0.445164	0.393593	0.44506	0.354478	0.230108	0.278981	0.320055	0.317362	0.290499	0.245775	0.296338	0.363148	0.433749	0.301174	0.239473	0.356064	0.302034	0.179014	0.177208	0.167528	0.180994	0.110485	-0.040212	0.0659464	0.267723	0.284131	0.121928	0.0381895
0.294847	0.289834	0.267042	0.315684	0.306995	0.322971	0.378859	0.366174	0.34708	0.354478	0.356545	0.316533	0.287308	0.303709	0.282597	0.294443	0.340798	0.335836	0.334638	0.352548	0.392936	0.420188	0.424823	0.401064	0.327949	0.270664	0.261293	0.269993	0.182431	0.216703	0.286983	0.257855	0.297739	0.274685	0.243233	0.2609	0.302828	0.260557	0.181522	0.183285	0.27168	0.0936323	0.0885168	0.0957572	0.080112	0.1703	0.151715	0.120043	0.133616	0.172725
0.271732	0.282218	0.270057	0.324709	0.322136	0.306857	0.326161	0.332424	0.318761	0.372936	0.359257	0.280682	0.342423	0.347379	0.255694	0.269099	0.358149	0.300813	0.271152	0.368263	0.302338	0.307726	0.399639	0.320182	0.240062	0.385719	0.383798	0.160764	0.153522	0.234716	0.173753	0.232511	0.316753	0.144394	0.134448	0.290154	0.252929	0.108304	0.292425	0.313358	0.0997897	0.0571699	0.0585073	0.0117624	0.191344	0.177725	-0.0119142	0.0190116	0.200581	0.273419
0.183341	0.19036	0.215857	0.19561	0.171041	0.193496	0.182915	0.227707	0.206116	0.197441	0.202099	0.191195	0.202994	0.178545	0.223142	0.284896	0.266553	0.277244	0.204589	0.206738	0.210774	0.233108	0.179582	0.153799	0.192416	0.166991	0.113863	0.221762	0.30345	0.277324	0.322202	0.216411	0.179756	0.132635	0.156705	0.139295	0.0988459	0.224954	0.140725	0.0552606	0.230438	0.280588	0.252334	0.119479	0.00585602	0.00487227	-0.00898	0.080475	0.073961	-0.0575797
-0.000762289	-0.0144778	-0.0198137	-0.0187515	-0.0426184	0.00324057	-0.017887	-0.0169491	-0.0604884	-0.0422414	-0.0437988	-0.0427554	-0.00527402	0.00951112	0.0359592	0.0502063	0.0887685	0.0993611	0.0163486	-0.00563183	-0.0696431	-0.104541	-0.0854951	-0.0498884	-0.0394004	-0.0222862	0.0708699	0.151598	0.165536	0.267286	0.236579	0.0578077	0.00446838	-0.0593216	-0.0916494	-0.118849	-0.0542201	-0.115961	-0.0780085	0.129156	0.259203	0.346383	0.510694	0.298893	-0.0315942	-0.0668862	-0.0190512	-0.0440247	-0.128587	0.00129921
[truncated: 54 more rows]
[truncated: 78 more columns]

## Sheet: Fig6b_Config2_ANN
Correlation map - 4 Seeds - Configuration #2 - ANN
[truncated: 128 more rows]
[truncated: 78 more columns]
