# Supplementary material for: Deep learning prediction of noise-driven nonlinear instabilities in fibre optics
Source: Nat Commun. 2025 Aug 21;16:7800. doi: 10.1038/s41467-025-62713-x (PMC12371006; doi:10.1038/s41467-025-62713-x)
Supplement: Supplementary file 3 — Source Data [file 41467_2025_62713_MOESM3_ESM.zip › Source_Data_File/Data_Figure7.xlsx]

## Sheet: Axes
Wavelength (nm)
1.566e-06
1.56587e-06
1.56575e-06
1.56563e-06
1.5655e-06
1.56538e-06
1.56526e-06
1.56513e-06
1.56501e-06
1.56488e-06
1.56476e-06
1.56464e-06
1.56451e-06
1.56439e-06
1.56427e-06
1.56414e-06
1.56402e-06
1.5639e-06
1.56377e-06
1.56365e-06
1.56352e-06
1.5634e-06
1.56328e-06
1.56315e-06
1.56303e-06
1.56291e-06
1.56278e-06
1.56266e-06
1.56254e-06
1.56241e-06
1.56229e-06
1.56217e-06
1.56204e-06
1.56192e-06
1.5618e-06
1.56167e-06
1.56155e-06
1.56143e-06
1.5613e-06
1.56118e-06
1.56106e-06
1.56094e-06
1.56081e-06
1.56069e-06
1.56057e-06
1.56044e-06
1.56032e-06
1.5602e-06
1.56007e-06
1.55995e-06
1.55983e-06
1.55971e-06
1.55958e-06
1.55946e-06
1.55934e-06
1.55921e-06
1.55909e-06
1.55897e-06
1.55885e-06
1.55872e-06
1.5586e-06
1.55848e-06
1.55835e-06
1.55823e-06
1.55811e-06
1.55799e-06
1.55786e-06
1.55774e-06
1.55762e-06
1.5575e-06
1.55737e-06
1.55725e-06
1.55713e-06
1.55701e-06
1.55688e-06
1.55676e-06
1.55664e-06
1.55652e-06
1.55639e-06
1.55627e-06
1.55615e-06
1.55603e-06

## Sheet: Fig7a_Config1_Exp
Correlation map - 2 Seeds - Configuration #1 - Experiments
1	0.309569	-0.2412	-0.000821637	0.0673925	-0.0836352	-0.013434	0.0107169	-0.0387679	0.0201032	0.0665852	0.0294111	0.0229428	0.0259351	-0.0354451	-0.0501331	-0.0105415	0.0322378	0.0508358	0.0574168	0.0445036	0.00806419	0.0445742	0.0494096	0.0160411	0.0242544	0.0662729	0.0810066	0.0324974	0.0339765	0.0311594	0.000274399	-0.00391324	-0.0169144	-0.0328081	-0.0303355	-0.0284176	0.0132384	0.0472749	0.0527621	0.0492237	0.0253656	-0.00666076	-0.0324389	-0.0576665	-0.0763384	-0.087555	-0.0854612	-0.0781962	-0.0498228
0.309569	1	0.272844	-0.202737	0.0561279	0.0360585	-0.126457	0.0105894	0.0358175	-0.0969068	-0.0225697	0.0432331	-0.0367621	-0.0665557	-0.0345895	-0.0576576	-0.0564917	0.00731156	0.0587828	0.0168166	0.00525483	0.00366151	0.03219	0.0266661	0.00355778	0.0400221	0.0819454	0.0783848	0.0618537	0.0726636	0.0639469	0.0318344	-0.00634368	-0.0633113	-0.0856471	-0.0580637	-0.0186063	0.0172075	0.0464325	0.0449727	0.0207098	-7.64312e-05	-0.0230788	-0.0388136	-0.0521977	-0.0770508	-0.0984894	-0.0827985	-0.0613657	-0.0488321
-0.2412	0.272844	1	0.336624	-0.248772	0.0400038	0.0974883	-0.0771427	0.0233901	0.00861226	-0.0950188	-0.0386959	-0.00892254	-0.0159255	-0.00436066	-0.0560842	-0.0562148	0.0112668	0.014642	-0.0230208	0.015237	0.0279126	-0.0224914	0.00341371	0.043341	0.0367052	0.0567483	0.0810156	0.0452492	0.0179758	0.0162064	0.012316	-0.061868	-0.0843621	-0.0696703	-0.0572438	-0.0406673	-0.022419	-0.0130135	0.0015343	-0.00516334	0.00104386	0.00741861	0.0084518	0.0169795	0.0203724	0.0062425	0.0115117	0.0264443	-0.00281254
-0.000821637	-0.202737	0.336624	1	0.319123	-0.258002	-0.0122989	0.066786	-0.101404	0.0101924	0.0446112	-0.029673	-0.0105462	0.0105918	-0.0173512	-0.00700226	-0.00355807	0.00607034	-0.00930281	-0.018385	0.0219615	0.0408131	0.0483636	0.067892	0.0657361	0.0373236	0.0532733	0.0620403	0.0357639	0.0312836	0.0313533	-0.0185623	-0.0959417	-0.0912088	-0.0810472	-0.088893	-0.0477707	0.00817849	0.026557	0.039884	0.0223475	0.00580056	0.0178663	0.0160749	0.0127065	0.0276843	0.035553	0.0429113	0.055344	-0.00503589
0.0673925	0.0561279	-0.248772	0.319123	1	0.289909	-0.305109	-0.0037611	0.0582993	-0.10735	0.0394437	0.0538211	-0.0463455	-0.025976	0.0240764	0.0608035	0.0393467	0.00945715	0.0134752	0.0213391	-0.0189924	-0.0197461	0.0824994	0.0930115	0.0452969	0.0313711	0.0143041	0.00893239	0.0247868	0.0541392	0.0653203	0.0426979	-0.0431465	-0.0527855	-0.0504059	-0.0564933	-0.026915	0.0257558	0.0498891	0.0404107	0.0154281	-0.00157	0.00169969	-0.00106008	-0.0111673	-0.00028829	0.0142317	0.0237167	0.0317635	0.0101967
-0.0836352	0.0360585	0.0400038	-0.258002	0.289909	1	0.276844	-0.259694	0.0782595	0.0962508	-0.106731	-0.0290207	0.0505549	-0.0153465	0.0458124	0.0700364	-0.00530574	-0.0252972	0.00273218	0.024117	-0.0125799	0.0174578	0.0359408	0.0173574	0.00244358	0.0282768	-0.0255795	-0.054872	-0.0386748	0.00487152	0.00818094	0.0441668	0.0385436	0.0431437	0.0407402	0.0136964	-0.00505329	-0.0178061	-0.00891435	0.020146	0.0351631	0.0513061	0.0576066	0.0494089	0.0342362	0.0275877	0.0298964	0.0408332	0.0388634	0.0628297
-0.013434	-0.126457	0.0974883	-0.0122989	-0.305109	0.276844	1	0.335756	-0.234183	0.0761803	0.100353	-0.13723	-0.0153116	0.100353	0.0311288	-0.0364747	-0.0556258	-0.0297168	-0.0496834	-0.0142277	0.0236118	0.0653365	-0.0107658	-0.0462538	-0.0139723	0.0269544	0.0314367	-0.00115372	-0.0307255	-0.0420213	-0.062495	-0.0576065	0.0150618	0.0704854	0.0571979	0.0350957	0.027155	-0.00275353	-0.0106624	0.0163864	0.0279163	0.0426951	0.0501552	0.0396257	0.0306968	0.0255314	0.0208836	0.0271049	0.0054233	0.0182181
0.0107169	0.0105894	-0.0771427	0.066786	-0.0037611	-0.259694	0.335756	1	0.252449	-0.235017	0.0755427	0.0721801	-0.126633	0.0128882	0.0533117	-0.0406958	-0.035291	0.021694	-0.0215719	-0.0173967	-0.0253787	-0.0109592	0.00569965	0.00595881	0.0233373	0.0496806	0.0736279	0.047431	0.0106222	-0.0157425	-0.0361217	-0.0418646	-0.000960515	0.0255683	-0.000353473	-0.014327	-0.00348675	0.0140451	0.0304721	0.0383186	0.0465186	0.0526588	0.0359459	0.0224696	0.029107	0.0143238	-0.00142016	0.00543812	-0.0138136	-0.0299363
-0.0387679	0.0358175	0.0233901	-0.101404	0.0582993	0.0782595	-0.234183	0.252449	1	0.356988	-0.25359	-0.0461968	0.00346377	-0.148556	-0.00919849	0.0532784	-0.0244525	-0.0204497	0.0203211	0.0544266	-0.00990241	-0.0702106	0.0130907	0.0273327	-0.0157541	0.0113907	0.01498	-0.0135162	0.0247074	0.0161812	-0.00358384	0.010476	-0.00216611	-0.0403422	-0.0158165	0.00582638	-0.00880971	-0.00329631	0.024274	0.0231303	0.0147727	0.0167019	0.0187176	0.015538	0.0208217	0.0206786	0.0146471	0.000165444	-0.00102408	-0.020858
0.0201032	-0.0969068	0.00861226	0.0101924	-0.10735	0.0962508	0.0761803	-0.235017	0.356988	1	0.274486	-0.295064	-0.0335625	0.019746	-0.118739	-0.0145586	0.0378293	-0.0623623	0.0185079	0.0849579	0.0361933	-0.00383748	0.0182446	-0.00732261	-0.041612	-0.0362282	-0.0216502	-0.0427923	-0.00578605	-0.00823035	0.00372532	0.00304853	0.00330498	0.00671553	0.0259321	0.0277496	0.0266765	0.00719441	0.0129992	0.0216779	0.0110056	0.00878879	0.0273641	0.0222206	0.0192507	0.0437947	0.0502062	0.0222807	0.0118762	0.0214599
0.0665852	-0.0225697	-0.0950188	0.0446112	0.0394437	-0.106731	0.100353	0.0755427	-0.25359	0.274486	1	0.315169	-0.27053	0.0299872	0.0634018	-0.103962	0.043267	0.0256744	-0.0790723	0.024132	0.0941634	0.037971	0.0427396	0.0350001	0.0194093	0.00748766	0.00659116	-0.0198699	-0.0280089	-0.00407493	0.0380028	0.00687561	-0.000861955	0.0429975	0.011683	-0.0399088	-0.0439216	-0.0252334	0.00424248	0.0338174	0.0487903	0.0578983	0.0603459	0.0484442	0.0459292	0.0595011	0.0579839	0.0620719	0.0649803	0.0685462
0.0294111	0.0432331	-0.0386959	-0.029673	0.0538211	-0.0290207	-0.13723	0.0721801	-0.0461968	-0.295064	0.315169	1	0.321444	-0.170337	0.0810777	0.111686	-0.0458276	0.00125997	-0.00975704	0.00132331	0.0794127	0.110386	0.137	0.165489	0.0852798	0.0337233	-0.00817959	-0.0616483	-0.109504	-0.0717286	0.0191743	0.0482387	0.0438782	0.0319022	-0.014975	-0.105354	-0.165188	-0.0668956	0.0609216	0.121416	0.154457	0.168395	0.14661	0.120147	0.0940445	0.0585543	0.044607	0.0760303	0.108421	0.122548
0.0229428	-0.0367621	-0.00892254	-0.0105462	-0.0463455	0.0505549	-0.0153116	-0.126633	0.00346377	-0.0335625	-0.27053	0.321444	1	0.375484	-0.0664378	0.129219	0.0765543	-0.117742	-0.02417	0.015156	-0.0190634	0.0694281	0.137714	0.166353	0.0958137	0.0166846	-0.0912758	-0.164701	-0.217465	-0.208569	-0.10575	0.0678026	0.210238	0.206816	0.171679	0.0589222	-0.111697	-0.130376	-0.0179972	0.140969	0.248894	0.289234	0.29324	0.268635	0.212919	0.152444	0.119833	0.103891	0.143973	0.244528
0.0259351	-0.0665557	-0.0159255	0.0105918	-0.025976	-0.0153465	0.100353	0.0128882	-0.148556	0.019746	0.0299872	-0.170337	0.375484	1	0.472832	-0.073455	0.0994911	0.0864542	-0.147707	-0.0677216	-0.0149112	0.0171053	0.0810213	0.130907	0.0979422	0.0195305	-0.131525	-0.241811	-0.277886	-0.286003	-0.227691	0.00413277	0.285769	0.381228	0.336118	0.197025	-0.0472391	-0.215564	-0.188005	0.0292742	0.207074	0.302626	0.367042	0.380207	0.325508	0.260965	0.202768	0.143157	0.161896	0.29493
-0.0354451	-0.0345895	-0.00436066	-0.0173512	0.0240764	0.0458124	0.0311288	0.0533117	-0.00919849	-0.118739	0.0634018	0.0810777	-0.0664378	0.472832	1	0.391162	-0.0725775	0.0973271	0.00411689	-0.159375	-0.0373941	0.0903899	0.0804585	0.129346	0.126435	0.0358766	-0.147039	-0.261595	-0.300074	-0.299018	-0.262369	-0.0572903	0.240644	0.345375	0.321535	0.20349	-0.0346547	-0.208222	-0.181341	-0.01177	0.150398	0.271903	0.355614	0.384387	0.344929	0.289855	0.239341	0.203852	0.228258	0.300258
-0.0501331	-0.0576576	-0.0560842	-0.00700226	0.0608035	0.0700364	-0.0364747	-0.0406958	0.0532784	-0.0145586	-0.103962	0.111686	0.129219	-0.073455	0.391162	1	0.386624	-0.142745	0.087067	0.0332125	-0.14767	-0.000858031	0.0478342	0.00232394	0.0218341	-0.0265297	-0.187773	-0.223398	-0.227708	-0.237853	-0.190206	-0.00684503	0.174899	0.205948	0.234141	0.200732	0.055276	-0.0649768	-0.101302	-0.0590091	0.031176	0.124825	0.197446	0.249972	0.270198	0.265281	0.261888	0.261398	0.272748	0.271271
-0.0105415	-0.0564917	-0.0562148	-0.00355807	0.0393467	-0.00530574	-0.0556258	-0.035291	-0.0244525	0.0378293	0.043267	-0.0458276	0.0765543	0.0994911	-0.0725775	0.386624	1	0.370202	-0.130982	0.0435865	-0.0168332	-0.159381	-0.0602994	-0.0391209	-0.0452564	-0.0758006	-0.150296	-0.148731	-0.143421	-0.176795	-0.135852	-0.0138551	0.0926153	0.127032	0.158808	0.206092	0.175599	0.043431	-0.085923	-0.0956396	-0.039841	0.0164368	0.0872195	0.159604	0.216252	0.255876	0.27523	0.263296	0.245014	0.217822
0.0322378	0.00731156	0.0112668	0.00607034	0.00945715	-0.0252972	-0.0297168	0.021694	-0.0204497	-0.0623623	0.0256744	0.00125997	-0.117742	0.0864542	0.0973271	-0.142745	0.370202	1	0.327232	-0.170985	0.00425896	0.0019129	-0.124426	-0.0205503	-0.00144846	-0.0838399	-0.0389128	0.00940307	-0.0489454	-0.0802092	-0.0777424	-0.0745848	-0.0380042	0.0041617	0.0385069	0.105378	0.139847	0.0946889	-0.00771345	-0.0640808	-0.0663911	-0.0520611	-0.0235596	0.0284244	0.0692146	0.0933022	0.106712	0.097047	0.0734004	0.0335688
0.0508358	0.0587828	0.014642	-0.00930281	0.0134752	0.00273218	-0.0496834	-0.0215719	0.0203211	0.0185079	-0.0790723	-0.00975704	-0.02417	-0.147707	0.00411689	0.087067	-0.130982	0.327232	1	0.367576	-0.172005	0.00760898	0.0614886	-0.0217203	0.000509279	0.022037	0.0235505	0.0632665	0.0638374	0.0555868	0.029474	-0.0587151	-0.128083	-0.149365	-0.102476	-0.0241361	0.049818	0.14449	0.140624	0.0291162	-0.0538249	-0.0879244	-0.10328	-0.093411	-0.0808675	-0.0758835	-0.0526194	-0.0271129	-0.024582	-0.0841776
0.0574168	0.0168166	-0.0230208	-0.018385	0.0213391	0.024117	-0.0142277	-0.0173967	0.0544266	0.0849579	0.024132	0.00132331	0.015156	-0.0677216	-0.159375	0.0332125	0.0435865	-0.170985	0.367576	1	0.390671	-0.15773	0.0855215	0.129831	-0.0249675	0.0522404	0.109596	0.0634207	0.097445	0.155607	0.154902	0.0354912	-0.100826	-0.191678	-0.222099	-0.160301	-0.0211712	0.137445	0.187926	0.120563	0.0305522	-0.0573002	-0.11486	-0.13283	-0.130645	-0.120004	-0.0950195	-0.0727024	-0.0769882	-0.11627
0.0445036	0.00525483	0.015237	0.0219615	-0.0189924	-0.0125799	0.0236118	-0.0253787	-0.00990241	0.0361933	0.0941634	0.0794127	-0.0190634	-0.0149112	-0.0373941	-0.14767	-0.0168332	0.00425896	-0.172005	0.390671	1	0.381964	0.027946	0.237175	0.230711	0.0956857	0.136222	0.10178	0.0526144	0.11218	0.118246	0.0143651	-0.051925	-0.150174	-0.245805	-0.251133	-0.166182	0.0193381	0.189654	0.233018	0.205494	0.125633	0.0320987	-0.0321639	-0.0709176	-0.108574	-0.129261	-0.11331	-0.107688	-0.0989166
0.00806419	0.00366151	0.0279126	0.0408131	-0.0197461	0.0174578	0.0653365	-0.0109592	-0.0702106	-0.00383748	0.037971	0.110386	0.0694281	0.0171053	0.0903899	-0.000858031	-0.159381	0.0019129	0.00760898	-0.15773	0.381964	1	0.565462	0.293574	0.400091	0.350703	0.124768	0.0108538	-0.0724379	-0.0913672	-0.0382898	0.0378267	0.0671518	-0.0226306	-0.149629	-0.265285	-0.33144	-0.154211	0.218307	0.431003	0.467451	0.430842	0.336492	0.218986	0.0950278	-0.0220805	-0.0991745	-0.0945793	-0.0491395	0.0149862
0.0445742	0.03219	-0.0224914	0.0483636	0.0824994	0.0359408	-0.0107658	0.00569965	0.0130907	0.0182446	0.0427396	0.137	0.137714	0.0810213	0.0804585	0.0478342	-0.0602994	-0.124426	0.0614886	0.0855215	0.027946	0.565462	1	0.664665	0.338007	0.387649	0.225799	-0.0729325	-0.158172	-0.146531	-0.109785	0.0350796	0.153724	0.0587646	-0.125113	-0.305183	-0.389012	-0.203171	0.228825	0.531572	0.613382	0.586627	0.502275	0.367871	0.199967	0.0551186	-0.0319205	-0.0392385	0.0108523	0.102792
0.0494096	0.0266661	0.00341371	0.067892	0.0930115	0.0173574	-0.0462538	0.00595881	0.0273327	-0.00732261	0.0350001	0.165489	0.166353	0.130907	0.129346	0.00232394	-0.0391209	-0.0205503	-0.0217203	0.129831	0.237175	0.293574	0.664665	1	0.664704	0.336337	0.245446	0.0337242	-0.195093	-0.162509	-0.0615947	-0.0096737	0.0986578	0.0452639	-0.140056	-0.331136	-0.42255	-0.247272	0.164513	0.488908	0.623924	0.621902	0.541193	0.426279	0.269895	0.110807	0.0130582	0.0060969	0.047342	0.12929
0.0160411	0.00355778	0.043341	0.0657361	0.0452969	0.00244358	-0.0139723	0.0233373	-0.0157541	-0.041612	0.0194093	0.0852798	0.0958137	0.0979422	0.126435	0.0218341	-0.0452564	-0.00144846	0.000509279	-0.0249675	0.230711	0.400091	0.338007	0.664704	1	0.666654	0.211837	0.07712	-0.0581881	-0.149299	-0.0616647	-0.0207399	-0.0106237	-0.0240202	-0.135801	-0.29241	-0.419302	-0.316177	0.0700337	0.398522	0.531386	0.558033	0.498518	0.395096	0.259405	0.108436	-0.00434317	-0.0175554	0.0290992	0.101424
0.0242544	0.0400221	0.0367052	0.0373236	0.0313711	0.0282768	0.0269544	0.0496806	0.0113907	-0.0362282	0.00748766	0.0337233	0.0166846	0.0195305	0.0358766	-0.0265297	-0.0758006	-0.0838399	0.022037	0.0522404	0.0956857	0.350703	0.387649	0.336337	0.666654	1	0.582428	0.138282	0.103581	0.0590746	-0.0512321	-0.0611964	-0.0747474	-0.12434	-0.203915	-0.30664	-0.408733	-0.3309	0.0164192	0.300109	0.388216	0.395698	0.331235	0.210788	0.0781738	-0.056157	-0.163479	-0.184834	-0.141718	-0.0732653
0.0662729	0.0819454	0.0567483	0.0532733	0.0143041	-0.0255795	0.0314367	0.0736279	0.01498	-0.0216502	0.00659116	-0.00817959	-0.0912758	-0.131525	-0.147039	-0.187773	-0.150296	-0.0389128	0.0235505	0.109596	0.136222	0.124768	0.225799	0.245446	0.211837	0.582428	1	0.614821	0.261022	0.2978	0.218712	-0.0999514	-0.239437	-0.268437	-0.351732	-0.386681	-0.317768	-0.19762	-0.0218455	0.0903509	0.0996747	0.0449195	-0.0396216	-0.140865	-0.236363	-0.327256	-0.383252	-0.379136	-0.371367	-0.352227
0.0810066	0.0783848	0.0810156	0.0620403	0.00893239	-0.054872	-0.00115372	0.047431	-0.0135162	-0.0427923	-0.0198699	-0.0616483	-0.164701	-0.241811	-0.261595	-0.223398	-0.148731	0.00940307	0.0632665	0.0634207	0.10178	0.0108538	-0.0729325	0.0337242	0.07712	0.138282	0.614821	1	0.689745	0.421117	0.403788	0.0879539	-0.407293	-0.46429	-0.447771	-0.416963	-0.238543	-0.0456704	-0.0226474	-0.114965	-0.210561	-0.30523	-0.390671	-0.449387	-0.478163	-0.489338	-0.46189	-0.431201	-0.471324	-0.516724
0.0324974	0.0618537	0.0452492	0.0357639	0.0247868	-0.0386748	-0.0307255	0.0106222	0.0247074	-0.00578605	-0.0280089	-0.109504	-0.217465	-0.277886	-0.300074	-0.227708	-0.143421	-0.0489454	0.0638374	0.097445	0.0526144	-0.0724379	-0.158172	-0.195093	-0.0581881	0.103581	0.261022	0.689745	1	0.719564	0.370658	0.132163	-0.35241	-0.564277	-0.486325	-0.354713	-0.162373	0.0387978	0.0178552	-0.183816	-0.356175	-0.474231	-0.557329	-0.60221	-0.593483	-0.546393	-0.475333	-0.440461	-0.48469	-0.553874
0.0339765	0.0726636	0.0179758	0.0312836	0.0541392	0.00487152	-0.0420213	-0.0157425	0.0161812	-0.00823035	-0.00407493	-0.0717286	-0.208569	-0.286003	-0.299018	-0.237853	-0.176795	-0.0802092	0.0555868	0.155607	0.11218	-0.0913672	-0.146531	-0.162509	-0.149299	0.0590746	0.2978	0.421117	0.719564	1	0.653377	0.0387749	-0.319918	-0.480997	-0.524097	-0.385956	-0.130058	0.0674078	0.0766934	-0.107633	-0.294611	-0.447853	-0.557708	-0.619781	-0.611828	-0.560312	-0.481386	-0.442669	-0.473568	-0.539214
0.0311594	0.0639469	0.0162064	0.0313533	0.0653203	0.00818094	-0.062495	-0.0361217	-0.00358384	0.00372532	0.0380028	0.0191743	-0.10575	-0.227691	-0.262369	-0.190206	-0.135852	-0.0777424	0.029474	0.154902	0.118246	-0.0382898	-0.109785	-0.0615947	-0.0616647	-0.0512321	0.218712	0.403788	0.370658	0.653377	1	0.418444	-0.362541	-0.388338	-0.41328	-0.441574	-0.205638	0.0603232	0.121056	0.00998437	-0.139385	-0.292471	-0.401595	-0.468432	-0.484121	-0.452637	-0.381069	-0.33086	-0.352022	-0.411246
0.000274399	0.0318344	0.012316	-0.0185623	0.0426979	0.0441668	-0.0576065	-0.0418646	0.010476	0.00304853	0.00687561	0.0482387	0.0678026	0.00413277	-0.0572903	-0.00684503	-0.0138551	-0.0745848	-0.0587151	0.0354912	0.0143651	0.0378267	0.0350796	-0.0096737	-0.0207399	-0.0611964	-0.0999514	0.0879539	0.132163	0.0387749	0.418444	1	0.297967	-0.0953049	-0.0823363	-0.170358	-0.241803	-0.0558019	0.0832315	0.0753926	0.0567109	0.0230441	-0.0303179	-0.0956058	-0.143761	-0.154025	-0.142544	-0.12376	-0.101507	-0.0700857
-0.00391324	-0.00634368	-0.061868	-0.0959417	-0.0431465	0.0385436	0.0150618	-0.000960515	-0.00216611	0.00330498	-0.000861955	0.0438782	0.210238	0.285769	0.240644	0.174899	0.0926153	-0.0380042	-0.128083	-0.100826	-0.051925	0.0671518	0.153724	0.0986578	-0.0106237	-0.0747474	-0.239437	-0.407293	-0.35241	-0.319918	-0.362541	0.297967	1	0.648209	0.326851	0.244271	-0.00367667	-0.242988	-0.126819	0.0907695	0.237609	0.347759	0.387763	0.359251	0.304185	0.23708	0.163808	0.125775	0.195715	0.371145
-0.0169144	-0.0633113	-0.0843621	-0.0912088	-0.0527855	0.0431437	0.0704854	0.0255683	-0.0403422	0.00671553	0.0429975	0.0319022	0.206816	0.381228	0.345375	0.205948	0.127032	0.0041617	-0.149365	-0.191678	-0.150174	-0.0226306	0.0587646	0.0452639	-0.0240202	-0.12434	-0.268437	-0.46429	-0.564277	-0.480997	-0.388338	-0.0953049	0.648209	1	0.771265	0.438948	0.119608	-0.208267	-0.287517	-0.0469599	0.186286	0.349162	0.462213	0.496173	0.454731	0.384951	0.302012	0.237635	0.294769	0.497918
-0.0328081	-0.0856471	-0.0696703	-0.0810472	-0.0504059	0.0407402	0.0571979	-0.000353473	-0.0158165	0.0259321	0.011683	-0.014975	0.171679	0.336118	0.321535	0.234141	0.158808	0.0385069	-0.102476	-0.222099	-0.245805	-0.149629	-0.125113	-0.140056	-0.135801	-0.203915	-0.351732	-0.447771	-0.486325	-0.524097	-0.41328	-0.0823363	0.326851	0.771265	1	0.747327	0.265763	-0.09153	-0.32153	-0.258986	-0.0361951	0.165077	0.326221	0.432377	0.45143	0.431868	0.383013	0.306171	0.314002	0.442535
-0.0303355	-0.0580637	-0.0572438	-0.088893	-0.0564933	0.0136964	0.0350957	-0.014327	0.00582638	0.0277496	-0.0399088	-0.105354	0.0589222	0.197025	0.20349	0.200732	0.206092	0.105378	-0.0241361	-0.160301	-0.251133	-0.265285	-0.305183	-0.331136	-0.29241	-0.30664	-0.386681	-0.416963	-0.354713	-0.385956	-0.441574	-0.170358	0.244271	0.438948	0.747327	1	0.683922	0.129241	-0.216272	-0.333523	-0.283583	-0.115536	0.0687166	0.220057	0.324317	0.39235	0.399051	0.325325	0.291302	0.310052
-0.0284176	-0.0186063	-0.0406673	-0.0477707	-0.026915	-0.00505329	0.027155	-0.00348675	-0.00880971	0.0266765	-0.0439216	-0.165188	-0.111697	-0.0472391	-0.0346547	0.055276	0.175599	0.139847	0.049818	-0.0211712	-0.166182	-0.33144	-0.389012	-0.42255	-0.419302	-0.408733	-0.317768	-0.238543	-0.162373	-0.130058	-0.205638	-0.241803	-0.00367667	0.119608	0.265763	0.683922	1	0.627376	0.0645131	-0.239517	-0.387295	-0.398181	-0.285699	-0.130469	0.0313432	0.176841	0.260614	0.242963	0.180761	0.0673179
0.0132384	0.0172075	-0.022419	0.00817849	0.0257558	-0.0178061	-0.00275353	0.0140451	-0.00329631	0.00719441	-0.0252334	-0.0668956	-0.130376	-0.215564	-0.208222	-0.0649768	0.043431	0.0946889	0.14449	0.137445	0.0193381	-0.154211	-0.203171	-0.247272	-0.316177	-0.3309	-0.19762	-0.0456704	0.0387978	0.0674078	0.0603232	-0.0558019	-0.242988	-0.208267	-0.09153	0.129241	0.627376	1	0.630982	0.12073	-0.142089	-0.311908	-0.385126	-0.337001	-0.227126	-0.115635	-0.0126041	0.052322	0.0112231	-0.177274
0.0472749	0.0464325	-0.0130135	0.026557	0.0498891	-0.00891435	-0.0106624	0.0304721	0.024274	0.0129992	0.00424248	0.0609216	-0.0179972	-0.188005	-0.181341	-0.101302	-0.085923	-0.00771345	0.140624	0.187926	0.189654	0.218307	0.228825	0.164513	0.0700337	0.0164192	-0.0218455	-0.0226474	0.0178552	0.0766934	0.121056	0.0832315	-0.126819	-0.287517	-0.32153	-0.216272	0.0645131	0.630982	1	0.730157	0.398878	0.180726	-0.00186662	-0.144572	-0.198038	-0.212062	-0.204024	-0.129079	-0.0912504	-0.19234
0.0527621	0.0449727	0.0015343	0.039884	0.0404107	0.020146	0.0163864	0.0383186	0.0231303	0.0216779	0.0338174	0.121416	0.140969	0.0292742	-0.01177	-0.0590091	-0.0956396	-0.0640808	0.0291162	0.120563	0.233018	0.431003	0.531572	0.488908	0.398522	0.300109	0.0903509	-0.114965	-0.183816	-0.107633	0.00998437	0.0753926	0.0907695	-0.0469599	-0.258986	-0.333523	-0.239517	0.12073	0.730157	1	0.850345	0.644158	0.474415	0.273894	0.0855466	-0.0437365	-0.125699	-0.105174	-0.0114566	0.0408537
0.0492237	0.0207098	-0.00516334	0.0223475	0.0154281	0.0351631	0.0279163	0.0465186	0.0147727	0.0110056	0.0487903	0.154457	0.248894	0.207074	0.150398	0.031176	-0.039841	-0.0663911	-0.0538249	0.0305522	0.205494	0.467451	0.613382	0.623924	0.531386	0.388216	0.0996747	-0.210561	-0.356175	-0.294611	-0.139385	0.0567109	0.237609	0.186286	-0.0361951	-0.283583	-0.387295	-0.142089	0.398878	0.850345	1	0.910293	0.760066	0.59015	0.383686	0.181743	0.0513661	0.0416183	0.132459	0.264513
0.0253656	-7.64312e-05	0.00104386	0.00580056	-0.00157	0.0513061	0.0426951	0.0526588	0.0167019	0.00878879	0.0578983	0.168395	0.289234	0.302626	0.271903	0.124825	0.0164368	-0.0520611	-0.0879244	-0.0573002	0.125633	0.430842	0.586627	0.621902	0.558033	0.395698	0.0449195	-0.30523	-0.474231	-0.447853	-0.292471	0.0230441	0.347759	0.349162	0.165077	-0.115536	-0.398181	-0.311908	0.180726	0.644158	0.910293	1	0.931651	0.785817	0.606939	0.40407	0.236461	0.197773	0.276917	0.422254
-0.00666076	-0.0230788	0.00741861	0.0178663	0.00169969	0.0576066	0.0501552	0.0359459	0.0187176	0.0273641	0.0603459	0.14661	0.29324	0.367042	0.355614	0.197446	0.0872195	-0.0235596	-0.10328	-0.11486	0.0320987	0.336492	0.502275	0.541193	0.498518	0.331235	-0.0396216	-0.390671	-0.557329	-0.557708	-0.401595	-0.0303179	0.387763	0.462213	0.326221	0.0687166	-0.285699	-0.385126	-0.00186662	0.474415	0.760066	0.931651	1	0.92803	0.773755	0.608914	0.449841	0.370289	0.426668	0.553456
-0.0324389	-0.0388136	0.0084518	0.0160749	-0.00106008	0.0494089	0.0396257	0.0224696	0.015538	0.0222206	0.0484442	0.120147	0.268635	0.380207	0.384387	0.249972	0.159604	0.0284244	-0.093411	-0.13283	-0.0321639	0.218986	0.367871	0.426279	0.395096	0.210788	-0.140865	-0.449387	-0.60221	-0.619781	-0.468432	-0.0956058	0.359251	0.496173	0.432377	0.220057	-0.130469	-0.337001	-0.144572	0.273894	0.59015	0.785817	0.92803	1	0.928984	0.78957	0.668456	0.593733	0.602054	0.667648
-0.0576665	-0.0521977	0.0169795	0.0127065	-0.0111673	0.0342362	0.0306968	0.029107	0.0208217	0.0192507	0.0459292	0.0940445	0.212919	0.325508	0.344929	0.270198	0.216252	0.0692146	-0.0808675	-0.130645	-0.0709176	0.0950278	0.199967	0.269895	0.259405	0.0781738	-0.236363	-0.478163	-0.593483	-0.611828	-0.484121	-0.143761	0.304185	0.454731	0.45143	0.324317	0.0313432	-0.227126	-0.198038	0.0855466	0.383686	0.606939	0.773755	0.928984	1	0.93115	0.823473	0.769764	0.755112	0.724414
-0.0763384	-0.0770508	0.0203724	0.0276843	-0.00028829	0.0275877	0.0255314	0.0143238	0.0206786	0.0437947	0.0595011	0.0585543	0.152444	0.260965	0.289855	0.265281	0.255876	0.0933022	-0.0758835	-0.120004	-0.108574	-0.0220805	0.0551186	0.110807	0.108436	-0.056157	-0.327256	-0.489338	-0.546393	-0.560312	-0.452637	-0.154025	0.23708	0.384951	0.431868	0.39235	0.176841	-0.115635	-0.212062	-0.0437365	0.181743	0.40407	0.608914	0.78957	0.93115	1	0.94124	0.857657	0.830442	0.75054
-0.087555	-0.0984894	0.0062425	0.035553	0.0142317	0.0298964	0.0208836	-0.00142016	0.0146471	0.0502062	0.0579839	0.044607	0.119833	0.202768	0.239341	0.261888	0.27523	0.106712	-0.0526194	-0.0950195	-0.129261	-0.0991745	-0.0319205	0.0130582	-0.00434317	-0.163479	-0.383252	-0.46189	-0.475333	-0.481386	-0.381069	-0.142544	0.163808	0.302012	0.383013	0.399051	0.260614	-0.0126041	-0.204024	-0.125699	0.0513661	0.236461	0.449841	0.668456	0.823473	0.94124	1	0.935155	0.847047	0.740036
-0.0854612	-0.0827985	0.0115117	0.0429113	0.0237167	0.0408332	0.0271049	0.00543812	0.000165444	0.0222807	0.0620719	0.0760303	0.103891	0.143157	0.203852	0.261398	0.263296	0.097047	-0.0271129	-0.0727024	-0.11331	-0.0945793	-0.0392385	0.0060969	-0.0175554	-0.184834	-0.379136	-0.431201	-0.440461	-0.442669	-0.33086	-0.12376	0.125775	0.237635	0.306171	0.325325	0.242963	0.052322	-0.129079	-0.105174	0.0416183	0.197773	0.370289	0.593733	0.769764	0.857657	0.935155	1	0.923746	0.727658
-0.0781962	-0.0613657	0.0264443	0.055344	0.0317635	0.0388634	0.0054233	-0.0138136	-0.00102408	0.0118762	0.0649803	0.108421	0.143973	0.161896	0.228258	0.272748	0.245014	0.0734004	-0.024582	-0.0769882	-0.107688	-0.0491395	0.0108523	0.047342	0.0290992	-0.141718	-0.371367	-0.471324	-0.48469	-0.473568	-0.352022	-0.101507	0.195715	0.294769	0.314002	0.291302	0.180761	0.0112231	-0.0912504	-0.0114566	0.132459	0.276917	0.426668	0.602054	0.755112	0.830442	0.847047	0.923746	1	0.842357
-0.0498228	-0.0488321	-0.00281254	-0.00503589	0.0101967	0.0628297	0.0182181	-0.0299363	-0.020858	0.0214599	0.0685462	0.122548	0.244528	0.29493	0.300258	0.271271	0.217822	0.0335688	-0.0841776	-0.11627	-0.0989166	0.0149862	0.102792	0.12929	0.101424	-0.0732653	-0.352227	-0.516724	-0.553874	-0.539214	-0.411246	-0.0700857	0.371145	0.497918	0.442535	0.310052	0.0673179	-0.177274	-0.19234	0.0408537	0.264513	0.422254	0.553456	0.667648	0.724414	0.75054	0.740036	0.727658	0.842357	1
-0.0421535	-0.061683	-0.0386503	-0.0724864	-0.0264058	0.0899434	0.0609576	0.00786564	-0.0292156	0.000702579	0.0594212	0.117541	0.276174	0.392655	0.35738	0.235865	0.14998	-0.0161177	-0.143588	-0.17662	-0.124407	0.0498231	0.145435	0.156513	0.113395	-0.0290435	-0.288126	-0.500008	-0.584532	-0.568673	-0.437213	-0.0436192	0.50284	0.68796	0.597977	0.354826	-0.0262778	-0.331929	-0.290476	0.0294506	0.314842	0.501818	0.606136	0.649987	0.6205	0.555949	0.500586	0.475595	0.547406	0.825503
-0.0292312	-0.0533791	-0.0555088	-0.0993664	-0.0482834	0.0908075	0.0668479	0.0161492	-0.0114408	0.00402496	0.0367046	0.0741692	0.24889	0.393943	0.366943	0.215191	0.103002	-0.0310662	-0.160513	-0.233164	-0.175351	0.0306124	0.112563	0.0882504	0.0402269	-0.0542745	-0.272554	-0.490425	-0.567892	-0.558281	-0.46248	-0.0448741	0.547216	0.757156	0.686294	0.433994	0.00412382	-0.346609	-0.332435	-0.0287001	0.249476	0.441619	0.539621	0.546876	0.486254	0.404458	0.31331	0.277836	0.374734	0.631124
-0.021409	-0.0414298	-0.0668741	-0.129318	-0.0767136	0.0728727	0.0617003	0.00949404	-0.0106382	0.00951819	0.010251	0.0276842	0.226685	0.384733	0.35196	0.196034	0.0804518	-0.0343691	-0.154823	-0.25038	-0.209585	-0.0189121	0.0432904	0.00211036	-0.0332182	-0.101383	-0.27911	-0.460985	-0.517861	-0.515125	-0.451068	-0.0557208	0.525586	0.746311	0.71435	0.497502	0.0675592	-0.3253	-0.381173	-0.124686	0.139388	0.33033	0.432031	0.441345	0.375877	0.301181	0.21615	0.148555	0.241285	0.530503
-0.0201152	-0.0484339	-0.0676139	-0.133078	-0.096994	0.0638642	0.0714349	0.00568987	-0.0185275	0.00632601	-0.00758202	0.00851739	0.200073	0.369425	0.349498	0.196054	0.0814106	-0.0229743	-0.144877	-0.255135	-0.236928	-0.0753135	-0.0183483	-0.058997	-0.0948723	-0.155376	-0.309777	-0.460178	-0.497379	-0.500405	-0.450948	-0.0750104	0.488595	0.727046	0.738942	0.562295	0.150711	-0.272872	-0.397817	-0.194917	0.0510746	0.246009	0.366048	0.396014	0.346792	0.282423	0.208421	0.13222	0.189734	0.459078
-0.0342528	-0.0617514	-0.0534947	-0.105583	-0.0869824	0.0560273	0.058729	-0.00615806	-0.00853715	0.00909451	-0.0200262	-0.000142781	0.147636	0.306754	0.33304	0.227788	0.122447	0.0233074	-0.109359	-0.247886	-0.273147	-0.158157	-0.0999514	-0.138783	-0.184967	-0.245622	-0.390439	-0.496821	-0.500106	-0.508024	-0.466672	-0.106026	0.412491	0.652014	0.7341	0.645214	0.298391	-0.135133	-0.362454	-0.261783	-0.0594743	0.133466	0.285551	0.369254	0.375723	0.354508	0.310542	0.242012	0.265464	0.418737
-0.0501124	-0.0482596	-0.0154354	-0.030695	-0.0284856	0.0253555	-0.00951662	-0.0315874	0.0144307	0.000597048	-0.0333463	0.00583656	0.0470056	0.112548	0.204416	0.242194	0.176507	0.0870713	-0.0262141	-0.173234	-0.254469	-0.24093	-0.206474	-0.229084	-0.272505	-0.3459	-0.458198	-0.461943	-0.4078	-0.414576	-0.38645	-0.129807	0.196211	0.362858	0.516287	0.592918	0.452204	0.118172	-0.216752	-0.299974	-0.214304	-0.0717839	0.0883183	0.245912	0.354707	0.423634	0.453007	0.414043	0.389188	0.347787
-0.0575888	-0.0368545	0.0229707	0.0603488	0.0488239	-0.0107954	-0.0686148	-0.0386729	0.0326846	-0.00422902	-0.0390801	0.00941999	-0.0635242	-0.122648	-0.0142692	0.152066	0.171394	0.117487	0.0582841	-0.0253494	-0.140933	-0.251419	-0.255643	-0.244762	-0.27498	-0.350382	-0.382757	-0.271848	-0.17672	-0.174942	-0.157058	-0.0991705	-0.0784469	-0.0514616	0.101093	0.32082	0.463237	0.355512	0.0215796	-0.230977	-0.306591	-0.270892	-0.157758	0.0191079	0.200327	0.348638	0.447843	0.462835	0.39062	0.167439
-0.0537772	-0.022905	0.0452527	0.0986036	0.0765064	-0.0259115	-0.0795174	-0.0265789	0.0424056	0.00576674	-0.0318538	0.0201874	-0.102433	-0.241129	-0.154274	0.0566378	0.122997	0.100498	0.109314	0.0874184	-0.0375197	-0.188847	-0.207981	-0.196431	-0.220854	-0.282301	-0.280231	-0.130492	-0.017564	0.000222208	0.0129657	-0.0457199	-0.214896	-0.289479	-0.175785	0.0808568	0.374926	0.465515	0.227767	-0.0824835	-0.257063	-0.312506	-0.266604	-0.123905	0.0611817	0.229784	0.353439	0.41083	0.338213	0.0388597
-0.021698	-0.00215526	0.0366416	0.0909924	0.0840362	-0.0113717	-0.0672612	0.0041655	0.0476343	0.011789	-0.0100867	0.0544538	-0.0543362	-0.231692	-0.176701	0.0236225	0.0805232	0.0507424	0.11996	0.14994	0.0748248	-0.0187922	-0.0448471	-0.0522907	-0.0880988	-0.172827	-0.231916	-0.122309	-0.0230967	0.0220509	0.0617915	0.014463	-0.166478	-0.303696	-0.294177	-0.103718	0.212631	0.469798	0.432999	0.198977	0.0020057	-0.120514	-0.161941	-0.100475	0.0274482	0.156005	0.25724	0.332199	0.307418	0.0679048
0.0417442	0.00660935	-0.0369179	-0.0473548	0.0128314	0.0753346	0.043591	0.0518585	0.0275275	0.0280576	0.0439806	0.125695	0.22984	0.179012	0.119682	0.0727528	0.0133582	-0.064718	-0.0151525	0.0371494	0.159706	0.356889	0.390631	0.35372	0.291124	0.14763	-0.113963	-0.278313	-0.330912	-0.270195	-0.150391	0.0760358	0.311568	0.261313	0.0299769	-0.150493	-0.218717	-0.0135727	0.369307	0.61258	0.662034	0.609033	0.492614	0.354946	0.236867	0.141136	0.0615985	0.0725523	0.186706	0.348357
0.0385515	-0.0126976	-0.05132	-0.104603	-0.0654001	0.079217	0.101071	0.046058	-0.00611503	0.0251181	0.0499137	0.107362	0.30908	0.397029	0.3108	0.104311	-0.00544541	-0.0681749	-0.10831	-0.113039	0.0496629	0.340118	0.433792	0.415132	0.364918	0.260302	0.0052105	-0.279626	-0.422423	-0.4015	-0.28511	0.0298071	0.453873	0.55287	0.368159	0.0529118	-0.305227	-0.372679	-0.00719564	0.429386	0.66393	0.745819	0.708604	0.561797	0.360431	0.169663	0.0137067	-0.0427019	0.0716337	0.374746
0.0186916	-0.0426389	-0.037128	-0.0761216	-0.0771386	0.0526739	0.0884884	0.0296065	-0.0171624	-0.00207812	0.0417317	0.122003	0.304308	0.425414	0.383271	0.163351	0.0316061	-0.0331438	-0.115952	-0.145759	-0.0122624	0.267775	0.391688	0.407313	0.36413	0.262425	0.0153298	-0.296735	-0.464606	-0.460682	-0.341963	-0.0246289	0.41725	0.563557	0.452614	0.159978	-0.259084	-0.446014	-0.160641	0.288911	0.572982	0.712436	0.739195	0.648385	0.468441	0.276449	0.117404	0.037763	0.117914	0.37813
-0.0229142	-0.082172	0.00892526	0.0267623	-0.0112257	0.0168459	0.00144261	-0.025229	-0.0143626	-0.0454409	0.0111082	0.168189	0.26305	0.315376	0.335206	0.222053	0.123092	0.0459062	-0.0532781	-0.0885618	-0.0247068	0.160374	0.296621	0.363174	0.332293	0.204022	-0.0216288	-0.273868	-0.427171	-0.442924	-0.311114	-0.0621473	0.235256	0.325111	0.282214	0.120327	-0.161032	-0.338881	-0.176635	0.153626	0.38729	0.525237	0.603147	0.618965	0.543396	0.420316	0.317424	0.266053	0.294615	0.36489
-0.0366937	-0.0687595	0.0445678	0.121101	0.0979843	-0.0133566	-0.108015	-0.0920334	-0.0144101	-0.0533857	-0.0320209	0.139398	0.111357	0.00969169	0.0340299	0.121808	0.148948	0.111289	0.0693626	0.0725384	0.0351026	0.0105951	0.0641207	0.143292	0.141912	0.0304094	-0.0718683	-0.0953242	-0.130169	-0.143825	-0.0614216	-0.0229981	-0.078756	-0.157587	-0.151089	-0.0811022	-0.000430677	0.0198654	0.0202482	0.0294328	0.0399162	0.0562688	0.10458	0.197568	0.272682	0.302616	0.328384	0.365011	0.347149	0.169135
-0.0317251	-0.0419537	0.0353682	0.139868	0.136904	-0.0345255	-0.144065	-0.101724	-0.00989221	-0.0432391	-0.0495185	0.0812385	0.0136357	-0.130311	-0.124498	0.024933	0.107897	0.105382	0.106186	0.150458	0.0834989	-0.0407636	-0.0504241	0.0164136	0.0302531	-0.0434828	-0.0636004	0.0235283	0.0566121	0.0510756	0.0751603	0.00902195	-0.178434	-0.341607	-0.341149	-0.184052	0.0479134	0.18542	0.151442	0.0168581	-0.0975992	-0.165075	-0.167615	-0.0901199	0.018894	0.106115	0.180591	0.25462	0.235843	0.0143592
-0.0366929	-0.0163513	0.0102629	0.121197	0.133929	-0.0427315	-0.138211	-0.0595105	0.0320139	-0.03252	-0.0588529	0.00989722	-0.0682981	-0.207045	-0.211177	-0.0616698	0.0210998	0.0481052	0.0732967	0.14965	0.107387	-0.0525154	-0.12163	-0.0733057	-0.0185721	-0.0379217	-0.012565	0.0966646	0.158758	0.161887	0.131481	0.0268401	-0.175479	-0.364178	-0.38179	-0.211466	0.0408741	0.230895	0.202829	0.0265006	-0.140009	-0.253814	-0.302522	-0.275785	-0.193384	-0.109701	-0.0439077	0.0264666	0.0257019	-0.140385
0.00117342	0.0339715	0.00137276	0.0211339	-0.00768482	-0.00378115	0.0222898	0.050395	0.0410559	0.0342406	-0.0185434	-0.129477	-0.159284	-0.172831	-0.211817	-0.180193	-0.122485	-0.077222	-0.0632774	-0.0136992	0.0263727	-0.0256283	-0.0896139	-0.118443	-0.0663278	0.024307	0.0973079	0.110144	0.145171	0.169266	0.082739	-0.0309866	-0.11387	-0.120373	-0.111645	-0.0477048	0.0510843	0.119116	0.0757212	-0.00526947	-0.0785975	-0.134482	-0.183837	-0.227221	-0.237392	-0.237954	-0.250579	-0.265782	-0.27988	-0.278581
0.0218872	0.0291657	-0.00919953	-0.00894005	-0.0611048	-0.0233929	0.0888038	0.0783527	0.0483575	0.0769379	-0.000407217	-0.135399	-0.167139	-0.154201	-0.133606	-0.142398	-0.106047	-0.0769121	-0.0391755	0.0203656	0.0298426	-0.00204645	-0.0110093	-0.0529124	-0.067593	0.0295324	0.0927201	0.0819273	0.121933	0.139638	0.0513056	-0.0683084	-0.143108	-0.13342	-0.103867	-0.023442	0.0846626	0.135031	0.105513	0.0277964	-0.0397948	-0.0804576	-0.11419	-0.147566	-0.16012	-0.166479	-0.169709	-0.196815	-0.248587	-0.270318
0.0499301	0.0198129	-0.0513898	-0.0442517	-0.0275265	-0.00131771	0.0578563	0.070348	0.074707	0.0560107	0.0138894	-0.0132499	-0.00952953	-0.0244941	-0.0266951	-0.0623107	-0.0363181	-0.0730874	-0.0254414	0.0991974	0.127708	0.155693	0.20214	0.146234	0.068305	0.0745548	-0.0254701	-0.119399	-0.0807052	-0.0255343	-0.0278107	0.021052	0.0886661	-0.0214354	-0.151975	-0.147879	-0.0820697	0.0664951	0.23335	0.281439	0.244322	0.168374	0.0761142	-0.0057362	-0.0551929	-0.0777231	-0.0924961	-0.0960893	-0.0840481	-0.0395334
0.0556115	0.0143717	-0.0428851	-0.107565	-0.0657086	0.0604508	0.0722447	0.0362385	-0.000820851	0.0216452	0.0200364	0.0347973	0.167831	0.242432	0.158901	0.0223008	-0.0162545	-0.0461417	-0.0499173	-0.0529306	0.0621564	0.238368	0.253848	0.232808	0.228343	0.208732	0.0664038	-0.124309	-0.205536	-0.197854	-0.200019	-0.0172151	0.337464	0.385943	0.198717	-0.0260126	-0.255781	-0.292644	-0.0742706	0.196886	0.349813	0.387145	0.317764	0.178418	0.0259993	-0.0934512	-0.199901	-0.238615	-0.137633	0.145884
0.033929	0.0170661	-0.0199737	-0.128805	-0.12134	0.0354414	0.101779	0.0368952	-0.0196839	0.00750263	-0.0201703	-0.0792763	0.0178658	0.147304	0.113728	-0.0266741	-0.0754779	-0.0187845	-0.0315694	-0.117674	-0.0468962	0.0614876	0.0196923	0.010089	0.0793326	0.20129	0.281763	0.193575	0.0938653	0.0332901	-0.0770631	-0.109615	0.0831564	0.256065	0.246098	0.0929433	-0.136984	-0.297065	-0.264889	-0.128819	-0.0128683	0.0538968	0.0331872	-0.0748111	-0.212315	-0.32788	-0.429096	-0.497057	-0.456024	-0.196088
0.0302522	0.0366559	0.00341636	-0.0742559	-0.0909485	-0.0266767	0.0640017	0.0298489	-0.00857283	-0.0135725	-0.0495712	-0.144942	-0.180151	-0.133226	-0.118206	-0.15702	-0.148563	-0.0131043	0.0315525	-0.0130492	-0.0154901	-0.0883048	-0.187404	-0.204027	-0.119705	0.100012	0.391521	0.494887	0.482121	0.413347	0.237245	-0.0669613	-0.280205	-0.207678	-0.102232	-0.0697132	-0.0445212	-0.052618	-0.137433	-0.268817	-0.349285	-0.391841	-0.440188	-0.510044	-0.571181	-0.608395	-0.622706	-0.650575	-0.681634	-0.604857
0.0620786	0.061848	0.0112622	-0.0147182	-0.0212141	-0.0500493	-0.00431828	0.01095	-0.00475905	-0.0138649	-0.0448452	-0.124749	-0.237525	-0.290712	-0.307288	-0.270095	-0.199211	-0.0322085	0.096454	0.128062	0.124979	-0.0215679	-0.164673	-0.182441	-0.0951609	0.111357	0.419665	0.608886	0.652937	0.615419	0.433793	0.0253044	-0.408531	-0.507499	-0.476405	-0.382645	-0.149572	0.0833868	0.0811023	-0.137627	-0.345934	-0.502863	-0.637564	-0.738064	-0.775458	-0.763854	-0.725339	-0.693525	-0.714958	-0.717514
0.0615383	0.0635732	0.00331107	-0.0354322	-0.0458419	-0.0487332	0.0185746	0.0224816	-0.0113629	-0.00593588	-0.0336612	-0.133417	-0.219918	-0.225615	-0.254159	-0.270454	-0.210124	-0.047368	0.0670556	0.087763	0.0991997	0.000910109	-0.121272	-0.129726	-0.0351819	0.182777	0.470381	0.596584	0.596959	0.554666	0.370385	-0.0138178	-0.357353	-0.405429	-0.390148	-0.346941	-0.188523	-0.0195246	-0.00413409	-0.147594	-0.299137	-0.417199	-0.537656	-0.654119	-0.719723	-0.732613	-0.722288	-0.711636	-0.724344	-0.666082
0.038413	0.0600744	0.0165907	-0.0202662	-0.0441727	-0.0606802	0.01636	0.0137458	-0.00575676	-0.00781962	-0.0411233	-0.153951	-0.27287	-0.29138	-0.29072	-0.286426	-0.225265	-0.0521311	0.0602478	0.0933004	0.0622906	-0.0924652	-0.199947	-0.214838	-0.138141	0.10252	0.449036	0.625641	0.660391	0.623583	0.440523	0.00846763	-0.427034	-0.485603	-0.41575	-0.314592	-0.113363	0.0436243	-0.0041823	-0.220008	-0.412615	-0.54509	-0.647755	-0.735904	-0.774378	-0.763529	-0.725571	-0.714596	-0.757484	-0.761421
0.0328706	0.0654659	0.0322328	0.0339538	0.0196458	-0.0622174	-0.0370903	-0.0149399	0.00390484	-0.0119737	-0.0456686	-0.130502	-0.29861	-0.403146	-0.40125	-0.316248	-0.229683	-0.054257	0.0933293	0.172056	0.110212	-0.11578	-0.233761	-0.261991	-0.213015	-0.0127176	0.336509	0.605365	0.71388	0.711327	0.565819	0.12079	-0.465313	-0.645934	-0.598118	-0.429418	-0.0924677	0.18634	0.144095	-0.159145	-0.43927	-0.643556	-0.778039	-0.853405	-0.850991	-0.793521	-0.702576	-0.649894	-0.696247	-0.798278
0.0416859	0.0720273	0.0300238	0.0505692	0.0541102	-0.0518852	-0.0672198	-0.0220699	0.00612488	-0.0170537	-0.0432553	-0.0933985	-0.261878	-0.403383	-0.418119	-0.302915	-0.213709	-0.0569128	0.105222	0.195905	0.145556	-0.0692808	-0.193236	-0.228477	-0.190615	-0.0438749	0.248655	0.531694	0.660011	0.679531	0.577303	0.194379	-0.394459	-0.63696	-0.645468	-0.489474	-0.126616	0.208214	0.210369	-0.0726462	-0.35887	-0.585967	-0.743873	-0.83064	-0.826627	-0.760015	-0.658471	-0.585479	-0.61047	-0.715617
0.0320704	0.069983	0.0327186	0.0329969	0.0176783	-0.0595146	-0.0335399	-0.00292722	0.000675434	-0.021468	-0.0441126	-0.121157	-0.292944	-0.394978	-0.386661	-0.293487	-0.217833	-0.0587328	0.087881	0.16101	0.0921306	-0.126738	-0.232762	-0.269608	-0.23773	-0.0548885	0.289351	0.56405	0.677904	0.691424	0.578087	0.167459	-0.418985	-0.610637	-0.568526	-0.402294	-0.0784337	0.180914	0.129288	-0.159504	-0.429652	-0.633895	-0.76506	-0.841224	-0.841071	-0.782523	-0.687195	-0.636461	-0.686027	-0.784284
-0.00596294	0.0280055	0.0491041	0.0973843	0.067654	-0.0538454	-0.0665729	-0.033843	0.0136211	-0.0144121	-0.0373469	-0.0668474	-0.251563	-0.401515	-0.356319	-0.196904	-0.118434	-0.0167956	0.0957337	0.182976	0.064878	-0.184982	-0.241998	-0.266734	-0.286957	-0.196315	0.0614312	0.33977	0.489485	0.531085	0.488672	0.17099	-0.386176	-0.603175	-0.536011	-0.303766	0.0691571	0.320912	0.217792	-0.11139	-0.389599	-0.58285	-0.664324	-0.655663	-0.576135	-0.467932	-0.336881	-0.265866	-0.335763	-0.566126
-0.00719982	-0.00203129	0.0295031	0.125934	0.13592	-0.0141777	-0.122416	-0.0603565	0.0198091	-0.00263801	-0.00519963	0.0640447	-0.0552562	-0.236084	-0.220765	-0.0345646	0.0337046	0.0312973	0.0912873	0.162592	0.091906	-0.0479868	-0.0713562	-0.0760598	-0.114166	-0.197126	-0.209452	-0.0431492	0.0844512	0.141273	0.206388	0.168672	-0.114048	-0.341863	-0.383926	-0.233342	0.0616638	0.304154	0.292545	0.10809	-0.0673187	-0.201779	-0.256519	-0.215003	-0.110563	-0.000518503	0.10789	0.201134	0.192489	-0.0291947
-0.00360196	-0.026242	-0.00730695	0.0524986	0.0955426	0.0424197	-0.0878356	-0.0492387	-0.00124283	0.00524197	0.0336696	0.148003	0.169073	0.0981046	0.0822095	0.182402	0.186171	0.0771624	0.0402984	0.00987875	0.0191588	0.0789456	0.0992446	0.129623	0.125904	-0.0469194	-0.286867	-0.348061	-0.345929	-0.33593	-0.218274	0.0424302	0.226331	0.179138	0.0865211	0.0438054	0.0236755	0.0389026	0.0734543	0.15059	0.220369	0.260546	0.285748	0.333608	0.387522	0.421798	0.431284	0.472591	0.525429	0.489298
-0.042782	-0.0312833	-0.0018822	-0.0762676	-0.0999954	0.0221907	0.0595312	-0.0109256	-0.0335016	-0.0016571	-4.67128e-05	-0.0536412	0.0331244	0.189069	0.243857	0.162567	0.100794	0.0520845	-0.0568753	-0.169198	-0.177048	-0.109937	-0.0646478	-0.0269724	-0.00358368	0.0216778	0.0240006	-0.0997974	-0.198027	-0.260066	-0.286039	-0.190787	0.0992804	0.356229	0.49864	0.433118	0.157396	-0.174397	-0.335985	-0.259846	-0.0883267	0.0887095	0.228474	0.294976	0.284405	0.236452	0.17667	0.0946568	0.0679149	0.166575
[truncated: 32 more columns]

## Sheet: Fig7a_Config1_ANN_Spec
Correlation map - 2 Seeds - Configuration #1 - ANN from spectrum
0.995325	0.32672	-0.241188	0.0183829	0.0741756	-0.0520397	0.0644435	0.0767385	-0.0351428	-0.00162774	0.0309838	-0.0114726	-0.0405542	-0.0317941	-0.029336	0.0016197	0.0220479	0.0193664	0.0325742	0.0094353	0.0194095	-0.0192397	-0.0467134	-0.0190876	0.0160326	0.00589573	0.0116572	-0.00420463	-0.00865299	0.00553823	0.0206554	-0.00997621	-0.0264058	-0.0296901	-0.0422701	-0.0367273	-0.00269234	0.0160506	-0.00285524	-0.0293919	-0.00777024	-0.00580758	-0.0433615	-0.0628142	-0.0688158	-0.0696114	-0.0592291	-0.0400427	-0.0154283	-0.0209392
0.33262	0.995002	0.303692	-0.217938	0.0714655	0.121678	-0.0876972	0.0182559	0.0637527	-0.0493435	-0.0178941	0.0391638	-0.00128818	-0.0496984	-0.0564091	-0.0216447	0.0238289	0.0229706	0.0138727	-0.00279927	-0.00693816	-0.0196443	-0.0278025	-0.0252614	-0.0242569	-0.0193912	-0.0128506	0.00279009	0.0199367	0.0173025	0.000501871	0.000277281	-0.0237616	-0.0445704	-0.0448271	-0.0217627	0.000879407	0.0105457	0.03211	0.0312986	-0.00698447	-0.0402239	-0.0404073	-0.0679581	-0.0806463	-0.0687726	-0.0581079	-0.0493083	-0.0503255	-0.0530542
-0.242976	0.304404	0.995183	0.352506	-0.201875	0.0395955	0.0743597	-0.101927	0.0169175	0.0518649	-0.0266896	0.0243237	0.0141244	-0.0214761	-0.0316043	-0.0216486	0.0111809	0.00507402	0.00192738	0.0163879	0.0164027	0.00195932	0.00366461	-0.00325286	-0.0491329	-0.0458793	-0.0303524	-0.000497937	0.0294294	0.0687709	0.0630287	0.0193348	-0.0470666	-0.0602568	-0.064912	-0.0170784	0.0225221	0.0507078	0.0612127	0.0437769	-0.00758594	-0.0510485	-0.0519825	-0.0512213	-0.0492741	-0.0305258	-0.0224437	-0.0148655	-0.024606	-0.0479891
0.0145311	-0.220197	0.342181	0.994934	0.309052	-0.213663	0.0589215	0.100876	-0.0725645	0.0456108	0.0451169	-0.0427465	-0.00840211	0.0132749	-0.0415543	-0.0325984	-0.00132245	0.0130361	0.0206864	0.0225668	0.0207376	-0.00349641	-0.0077908	0.00526536	-0.00906634	-0.0417529	-0.0183755	0.009305	0.0354902	0.083568	0.0843824	0.02104	-0.0731637	-0.125255	-0.151211	-0.0838643	0.021435	0.118566	0.0922164	0.0297837	-0.00337565	-0.0468411	-0.0750587	-0.0539496	-0.00709188	0.01985	0.0594562	0.0801965	0.0666281	0.0144159
0.0742404	0.0748831	-0.206247	0.301649	0.994611	0.354707	-0.227987	0.060003	0.11608	-0.0762633	0.00129032	0.0369253	-0.0390241	-0.0306388	-0.0424407	-0.01981	-0.00365871	-0.0100176	0.00527561	0.0234984	-0.0124929	-0.0141338	0.0179371	0.0261575	0.010501	-0.00903004	-0.00655496	0.0100042	0.0452763	0.0655663	0.0528609	0.0136899	-0.0475612	-0.115331	-0.138751	-0.104378	0.00646782	0.103702	0.119293	0.0775839	0.0395374	-0.0156527	-0.0430561	-0.0509297	-0.00347668	0.0437486	0.081268	0.0844591	0.078756	0.0257339
-0.0566727	0.1188	0.0416451	-0.215504	0.354099	0.995209	0.282445	-0.226003	0.0577855	0.0996599	-0.0617536	0.0344405	0.0313938	-0.048263	-0.0138606	0.0441356	-0.00446594	-0.038313	-0.029751	0.0135071	-0.0101294	0.0194256	0.0874903	0.0520741	0.00898874	0.0111152	0.0032562	-0.0202801	0.00610864	0.0397123	0.0266644	0.0216517	0.00353646	-0.0215777	-0.0384085	-0.048426	-0.0394979	0.0154337	0.0831946	0.103313	0.0896866	0.0505116	0.03115	0.022992	0.0516534	0.0601243	0.0482717	0.0449964	0.0641218	0.0625216
0.0698441	-0.0793396	0.0724239	0.065449	-0.232858	0.275054	0.994861	0.323084	-0.254239	0.0386075	0.105659	-0.0962834	-0.0010547	0.0595634	0.0104358	0.0226388	0.00155163	-0.0186537	-0.0261104	-0.00976706	0.0284115	0.0467731	0.0660713	0.0809805	0.0781704	0.0632493	0.0285939	-0.0156668	-0.0348086	-0.00986618	0.0207063	0.0234367	0.0301731	0.027323	0.0156723	-0.00485247	-0.0540472	-0.0694811	-0.0470835	0.00956368	0.0647795	0.0805751	0.0681708	0.0939107	0.0966012	0.0623009	0.0524054	0.0611662	0.0618792	0.0833985
0.0820951	0.0171968	-0.108499	0.0986185	0.0660529	-0.225096	0.327057	0.994571	0.310602	-0.235418	0.0298883	0.0750444	-0.0899928	0.0132571	0.0771648	-0.0325879	-0.0225121	0.0216767	-0.00406772	-0.0341133	-0.0180234	0.00574517	0.03561	0.0610304	0.0593899	0.0730083	0.047245	0.0372329	0.0212115	-0.00747979	0.0108126	0.0335985	0.0110817	-0.00364733	-0.0154586	-0.0260593	-0.0238709	-0.0308327	-0.0623678	-0.0217577	0.027752	0.0515416	0.0682098	0.0943931	0.0856543	0.0719059	0.0782707	0.0771788	0.0804523	0.0606374
-0.0387438	0.061394	0.0157392	-0.0806475	0.116654	0.0595465	-0.256305	0.308261	0.995337	0.306707	-0.236935	0.0655649	0.0780201	-0.103658	0.0306975	0.0575423	-0.0399513	0.0171349	0.0250916	-0.0026564	-0.0394448	-0.0255953	0.0248634	0.022441	0.00636947	0.0571234	0.0900044	0.0583258	0.0550675	0.0280236	0.00848544	-0.00658673	-0.00191343	0.00349808	-0.0102729	-0.012571	0.000163317	0.00444818	0.00538433	0.0205288	0.00911105	0.0250964	0.0524	0.046893	0.0620865	0.0757425	0.0774032	0.0674095	0.0728363	0.0308757
-0.00511307	-0.0470065	0.0409352	0.0480965	-0.0737006	0.0979546	0.0369045	-0.238417	0.310643	0.994723	0.315855	-0.217446	0.0497327	0.0528065	-0.0673209	0.0582838	0.0495375	-0.0370126	-0.00335163	0.0615177	0.0393071	0.00612903	0.00707519	0.0281837	0.0263782	0.0407038	0.0506966	0.0701051	0.0721008	0.0693595	0.0211011	-0.0260382	-0.0190302	0.00847971	0.00837183	0.0133789	0.0189083	0.0260319	0.0476629	0.0443531	-0.000190675	0.00363147	0.0329592	0.0368412	0.0520213	0.0481143	0.038115	0.0467472	0.0553865	0.0324814
0.0313615	-0.0222532	-0.0268565	0.0454834	-0.00130445	-0.0572714	0.103157	0.0313011	-0.239755	0.316544	0.994734	0.332568	-0.201179	0.0371571	0.0921776	-0.0680648	0.0271333	0.0248036	-0.049925	-0.0106335	0.0569577	0.0492476	0.0189902	0.0149399	0.0274024	0.0264866	-0.032446	0.0120921	0.0648538	0.0417738	0.0365313	0.0553958	0.0310261	0.00413859	0.0156558	0.00538659	0.00245798	0.0266976	0.0444297	0.0465841	0.0519487	0.0425439	0.0489486	0.075665	0.0740374	0.037729	0.0239348	0.0411226	0.0426786	0.0469712
-0.0093562	0.0418673	0.0224422	-0.042129	0.039746	0.0384779	-0.0903916	0.0751936	0.0604957	-0.215668	0.326783	0.995407	0.323443	-0.180429	0.0829823	0.0984913	-0.0781967	-0.0178074	0.00856185	-0.0305519	0.0468428	0.0915865	0.0699192	0.0409483	0.00448489	-0.0193797	-0.080213	-0.0713785	-0.0138016	-0.0270285	0.0258571	0.133556	0.133226	0.06681	0.00836861	-0.0247812	-0.0260921	-0.0134211	0.0432369	0.12851	0.156378	0.135594	0.114311	0.0935969	0.0833371	0.0606592	0.0255675	0.0219856	0.052778	0.0772095
-0.0356925	-0.00369608	0.0100179	-0.00528157	-0.0363806	0.02753	-0.0064885	-0.0937014	0.0711122	0.0424203	-0.194855	0.33152	0.995164	0.386849	-0.102292	0.113441	0.0905333	-0.102695	-0.0270984	0.0363154	0.0057621	0.0438203	0.092139	0.0940131	0.0270574	-0.0358785	-0.0924569	-0.142271	-0.137358	-0.0995705	0.000542998	0.131854	0.20663	0.204437	0.0965152	0.00440848	-0.0457997	-0.0820618	-0.0122069	0.123045	0.210787	0.218775	0.206816	0.17275	0.124684	0.092201	0.0602019	0.0598153	0.09545	0.149367
-0.0305626	-0.0471153	-0.0171633	0.0111591	-0.0309399	-0.0495122	0.0528045	0.0185283	-0.109385	0.0523926	0.045894	-0.176779	0.3866	0.995367	0.391804	-0.108506	0.0709878	0.0739088	-0.102752	-0.0205395	0.0220099	-0.0137577	0.0493937	0.0726714	0.0323561	-0.066201	-0.15337	-0.197025	-0.21409	-0.173641	-0.0680283	0.0876088	0.2396	0.296217	0.235742	0.122122	-0.0230561	-0.101731	-0.0991085	0.0285127	0.185197	0.27357	0.309319	0.31909	0.260107	0.188524	0.133968	0.112001	0.117713	0.205788
-0.0216919	-0.0615006	-0.0314354	-0.0396587	-0.0414159	-0.0167527	0.0129499	0.072878	0.0310209	-0.0708574	0.0885518	0.0799195	-0.101683	0.38937	0.994946	0.376629	-0.155821	0.0702441	0.0855901	-0.107219	-0.0233508	0.0313783	0.00360298	0.0103406	0.0157502	-0.0564819	-0.159921	-0.211294	-0.231204	-0.213249	-0.143631	0.0253787	0.210316	0.285304	0.294773	0.202169	0.0238115	-0.134808	-0.173203	-0.0761337	0.116217	0.273519	0.36677	0.402535	0.363959	0.29848	0.194996	0.113073	0.103157	0.181316
-0.000567853	-0.0193573	-0.0280802	-0.0338176	-0.0119298	0.0422248	0.021507	-0.0337133	0.057683	0.0571451	-0.0666517	0.097753	0.11466	-0.112213	0.368047	0.994666	0.358706	-0.162602	0.0672089	0.0610601	-0.111067	-0.0102881	0.0487639	-0.0366482	-0.0609866	-0.0581988	-0.110674	-0.186282	-0.220683	-0.18856	-0.152489	-0.0486701	0.103948	0.199267	0.224863	0.214791	0.0841219	-0.0645623	-0.140329	-0.101168	0.033384	0.158586	0.255977	0.317488	0.327799	0.293119	0.214446	0.137727	0.122664	0.152791
0.0222852	0.0175552	0.00638652	0.00325239	-0.00999063	0.00596845	0.000920773	-0.027658	-0.0384218	0.0482512	0.0280395	-0.0750763	0.0946331	0.0783772	-0.161167	0.361538	0.994599	0.358861	-0.148717	0.0628368	0.055827	-0.105058	-0.0234556	-0.048209	-0.105792	-0.077585	-0.0655767	-0.0968978	-0.132885	-0.116912	-0.091133	-0.056345	0.0133364	0.0986567	0.159087	0.178816	0.108322	0.00462413	-0.0929083	-0.138665	-0.0862162	0.00525844	0.0961221	0.202376	0.248015	0.237579	0.204056	0.162922	0.134346	0.114985
0.0220977	0.0187099	0.00765324	0.0142933	-0.015263	-0.0388137	-0.0195432	0.0232829	0.0122615	-0.0398057	0.0259824	-0.0227674	-0.10076	0.0753826	0.0727973	-0.161628	0.359283	0.99516	0.362391	-0.145179	0.0749693	0.0508212	-0.140776	-0.0700837	0.00786054	-0.0555497	-0.0305563	0.0231239	-0.0133443	-0.0558957	-0.0640512	-0.0623346	-0.0555094	0.0103865	0.0793124	0.102282	0.118445	0.0734156	-0.0582221	-0.151756	-0.16586	-0.101244	-0.00987822	0.0765673	0.138585	0.151369	0.129628	0.0907899	0.0605168	0.0154189
0.0266569	0.0142127	-0.00348091	0.0182081	0.00955963	-0.0262155	-0.0337259	-0.00588936	0.0200619	-0.0131557	-0.0545263	-0.000695467	-0.022384	-0.106765	0.0896981	0.0632726	-0.15384	0.348821	0.994976	0.351479	-0.124516	0.0626988	0.0256643	-0.0823463	0.0115285	0.0390688	0.0144197	0.0557991	0.0642654	0.0108429	-0.0400469	-0.0885593	-0.129831	-0.0889021	-0.0332415	-0.00163907	0.0869709	0.121977	0.05088	-0.0580389	-0.14	-0.12705	-0.0821693	-0.0487108	0.000298619	0.0459659	0.0438076	0.0165551	-0.00872797	-0.0648254
0.0153763	-0.00486189	0.0152802	0.0276693	0.0186429	0.0115331	-0.0092988	-0.0327075	-0.00610453	0.0573237	-0.0101246	-0.0312893	0.0388956	-0.0181004	-0.103172	0.0620441	0.0606966	-0.147443	0.355073	0.995032	0.391901	-0.0957466	0.10257	0.131128	-0.0367437	0.0420022	0.0873586	0.0594113	0.0836668	0.0772436	0.0310013	-0.0562524	-0.156245	-0.181173	-0.143811	-0.0819945	0.0195298	0.154863	0.186749	0.124618	0.0140898	-0.0707194	-0.110775	-0.108335	-0.0972826	-0.0751904	-0.0348936	-0.0247363	-0.0721258	-0.140248
0.0154107	-0.00254029	0.0230439	0.0234312	-0.00859624	-0.0138744	0.030895	-0.019461	-0.0397715	0.0402069	0.0610557	0.0427221	0.0100278	0.023563	-0.0277216	-0.103851	0.0507455	0.06836	-0.124856	0.394556	0.995306	0.44326	0.0506314	0.225093	0.203557	0.0511024	0.105119	0.111966	0.0651745	0.0815231	0.0994844	0.0313795	-0.0884886	-0.189938	-0.206415	-0.158531	-0.0480062	0.148638	0.298641	0.297912	0.204573	0.104242	0.0117757	-0.0579473	-0.0913457	-0.130599	-0.122242	-0.100388	-0.130166	-0.164041
-0.0185146	-0.0201717	0.000152946	-0.000875175	-0.017958	0.0182761	0.0386139	0.0110463	-0.0334762	-0.00462848	0.0521208	0.092467	0.0440756	-0.00835299	0.0345716	-0.00445211	-0.101245	0.0519952	0.0632662	-0.0943807	0.448719	0.994688	0.525476	0.180967	0.295345	0.266464	0.0867887	0.0524311	0.0554433	0.0212592	0.0678136	0.0843848	-0.0181112	-0.144812	-0.244877	-0.233851	-0.150513	0.0515465	0.314952	0.436555	0.411557	0.342517	0.237582	0.113376	0.00157666	-0.10392	-0.17151	-0.174463	-0.166054	-0.147047
-0.0504388	-0.0233499	0.00606728	-0.0054726	0.0208659	0.0793805	0.0652709	0.031528	0.0296032	0.00761485	0.0147328	0.0678941	0.0948801	0.0513637	0.00181162	0.052844	-0.0280175	-0.148003	0.0246984	0.100977	0.0458238	0.527063	0.995014	0.611493	0.248619	0.286728	0.187275	-0.0219771	-0.0379491	-0.00255978	0.00278139	0.06603	0.0305465	-0.084483	-0.217043	-0.282091	-0.252143	-0.028373	0.300647	0.522134	0.560309	0.506615	0.412612	0.2585	0.0851792	-0.0369199	-0.111748	-0.158018	-0.14778	-0.0875499
-0.016757	-0.0266862	-0.0125005	0.0101446	0.0196146	0.0557742	0.0807412	0.0577879	0.0240446	0.024815	0.0152421	0.0444492	0.0947447	0.0757471	0.0111079	-0.037958	-0.0438302	-0.0729669	-0.0787415	0.122143	0.219938	0.181029	0.607636	0.995233	0.597309	0.221148	0.211156	0.0943227	-0.0929579	-0.0620433	0.0223739	0.0391017	0.0101727	-0.0631354	-0.207379	-0.343156	-0.313153	-0.0755847	0.271295	0.537159	0.631531	0.586938	0.482489	0.313811	0.110499	-0.0409546	-0.106028	-0.117762	-0.102203	-0.0390402
0.0158459	-0.0212532	-0.0487154	-0.00357085	0.00496185	0.0059253	0.083724	0.0615394	0.00898969	0.0290573	0.0297664	0.00774753	0.0232494	0.0293666	0.0205132	-0.0658004	-0.107135	0.00467467	0.00948834	-0.0353069	0.197429	0.292632	0.245105	0.596736	0.994912	0.616735	0.200417	0.158898	0.059692	-0.0645973	0.0193014	0.0157911	-0.0565069	-0.103921	-0.222632	-0.35149	-0.343696	-0.152862	0.203489	0.475603	0.581486	0.557254	0.43927	0.243583	0.0258373	-0.113431	-0.193504	-0.175507	-0.116124	-0.0321525
0.0072186	-0.0197896	-0.0459718	-0.0372992	-0.0107744	0.0146044	0.0622813	0.07205	0.0589353	0.0351409	0.015558	-0.023349	-0.0389109	-0.068644	-0.0551002	-0.0521252	-0.0802844	-0.0542926	0.0442747	0.0395931	0.0545056	0.261867	0.290349	0.217326	0.617664	0.99475	0.560776	0.127482	0.160621	0.106402	-0.0513797	-0.0558226	-0.107851	-0.193505	-0.265654	-0.311375	-0.310609	-0.186252	0.0837358	0.342178	0.431581	0.396378	0.266595	0.0601979	-0.139107	-0.247748	-0.306614	-0.288622	-0.202432	-0.0946298
0.012189	-0.0150417	-0.0272835	-0.021118	-0.00014782	0.00364912	0.02353	0.0531861	0.0867229	0.0565166	-0.0320767	-0.0742161	-0.0915422	-0.151554	-0.162331	-0.111347	-0.061492	-0.0305886	0.0104886	0.0916315	0.107915	0.0856431	0.19228	0.214364	0.186682	0.556802	0.994909	0.572461	0.16069	0.205787	0.117742	-0.133588	-0.199643	-0.248268	-0.313341	-0.301906	-0.255501	-0.141705	0.0211915	0.147542	0.169509	0.104936	-0.0280316	-0.188421	-0.306793	-0.364824	-0.378425	-0.347086	-0.29598	-0.233289
-0.004767	0.00494564	-0.000924468	0.00996852	0.00827169	-0.0148107	-0.00538921	0.0322084	0.0563728	0.0664034	0.00791097	-0.0619483	-0.134226	-0.196984	-0.213886	-0.184836	-0.0922607	0.0175934	0.0528731	0.0651726	0.111297	0.0544119	-0.0272581	0.104476	0.162528	0.127077	0.573159	0.995113	0.584987	0.218768	0.218062	-0.0216155	-0.320498	-0.3436	-0.343354	-0.329438	-0.19919	-0.0402592	0.0429069	0.0106729	-0.0682471	-0.165633	-0.29297	-0.393476	-0.428889	-0.444344	-0.440446	-0.391848	-0.365007	-0.374382
-0.0085243	0.0182325	0.0321891	0.0341173	0.0401281	0.0078541	-0.0355372	0.0162692	0.0515618	0.0773191	0.0739653	-0.0110815	-0.139571	-0.216064	-0.232129	-0.210977	-0.130932	-0.0146322	0.062232	0.0784934	0.0670778	0.0518173	-0.0451599	-0.0874324	0.0548036	0.156245	0.162051	0.584875	0.994745	0.612841	0.156085	0.0108559	-0.264929	-0.438456	-0.398936	-0.327882	-0.183823	0.0103709	0.0925106	-0.00650734	-0.170933	-0.302928	-0.407673	-0.469239	-0.484532	-0.476939	-0.43823	-0.410109	-0.376809	-0.416238
0.00358415	0.0156276	0.0745394	0.0819561	0.0699348	0.0399151	-0.0132352	-0.0122831	0.0279396	0.0667138	0.0380092	-0.0306464	-0.0964674	-0.167963	-0.208951	-0.184922	-0.105592	-0.0566723	0.00350082	0.0778278	0.0841979	0.0234387	-0.000336647	-0.0569348	-0.0663512	0.102708	0.209427	0.219711	0.611764	0.994402	0.539806	-0.0168273	-0.167987	-0.317611	-0.444047	-0.357862	-0.14349	0.0383979	0.127487	0.0830505	-0.111406	-0.254274	-0.339614	-0.380966	-0.415804	-0.422514	-0.363223	-0.336082	-0.337684	-0.367781
0.0152195	0.00614977	0.0689986	0.079502	0.0534799	0.0311803	0.0218726	0.0135198	0.00593925	0.0200557	0.0382851	0.0305926	0.00479841	-0.0678368	-0.148919	-0.145068	-0.0862911	-0.0604917	-0.0410585	0.0372559	0.102034	0.0669187	0.00932825	0.0256904	0.0148122	-0.0469311	0.117652	0.22348	0.156663	0.536832	0.99491	0.464204	-0.0982162	-0.148283	-0.270968	-0.352942	-0.187832	0.0275249	0.145913	0.199278	0.0903524	-0.0415219	-0.0841763	-0.122259	-0.192999	-0.243871	-0.228521	-0.19823	-0.177602	-0.192797
-0.0119932	0.0024941	0.0195758	0.0131228	0.0105658	0.0161844	0.0186017	0.0369966	-0.00231779	-0.0218959	0.0475761	0.129382	0.127767	0.0941248	0.0237148	-0.049646	-0.0619105	-0.067978	-0.093027	-0.0527852	0.0351033	0.0802195	0.0722831	0.0414109	0.0205914	-0.0558613	-0.130734	-0.0193681	0.00969791	-0.0139508	0.468333	0.995088	0.468894	0.0773883	0.0340974	-0.0846983	-0.240446	-0.122268	0.0662496	0.214256	0.275764	0.251867	0.246008	0.21492	0.124312	0.0384251	-0.0134749	-0.00445682	0.0510648	0.0888258
-0.018463	-0.0329116	-0.0388555	-0.0715016	-0.0461035	0.00274515	0.0264531	0.011057	-0.00137341	-0.0154708	0.0282608	0.133021	0.208849	0.236206	0.204909	0.103783	0.0151955	-0.0538328	-0.138589	-0.160191	-0.0934694	-0.00782186	0.0279677	0.0120994	-0.0555058	-0.105939	-0.200089	-0.323242	-0.259581	-0.165272	-0.0924446	0.465958	0.995081	0.648029	0.34193	0.195508	-0.0523666	-0.293346	-0.197529	0.0492401	0.261006	0.41074	0.471446	0.460878	0.367134	0.255625	0.173181	0.137195	0.183662	0.340867
-0.0326049	-0.0454572	-0.0582992	-0.121951	-0.110658	-0.0159296	0.0310688	-0.00945765	0.00525045	0.0079354	0.0118035	0.0577074	0.200518	0.293035	0.286013	0.194625	0.0961005	0.0112029	-0.0897997	-0.180529	-0.191184	-0.140585	-0.0776339	-0.0618869	-0.0998911	-0.190403	-0.246316	-0.338592	-0.439302	-0.313798	-0.147425	0.0773895	0.648615	0.995321	0.735131	0.397941	0.11931	-0.254765	-0.421974	-0.245531	0.0837619	0.353588	0.496191	0.527695	0.466404	0.36854	0.267694	0.194818	0.232311	0.455266
-0.0402649	-0.0470406	-0.0612958	-0.149709	-0.138419	-0.034847	0.0149382	-0.0150309	-0.0106497	0.00748241	0.0198079	0.00492167	0.0969222	0.240925	0.299064	0.220699	0.15394	0.0784414	-0.0336806	-0.141123	-0.206544	-0.240745	-0.218088	-0.205495	-0.225186	-0.258756	-0.307376	-0.33762	-0.405886	-0.4415	-0.275597	0.0370901	0.347514	0.729782	0.995131	0.750439	0.26499	-0.125392	-0.428482	-0.486907	-0.234145	0.0911846	0.324463	0.441555	0.456444	0.442601	0.392184	0.302257	0.298902	0.44116
-0.0389603	-0.0246971	-0.0185119	-0.0818749	-0.106592	-0.0501055	-0.0106579	-0.0302416	-0.0159111	0.0208745	0.00765574	-0.02413	0.00817704	0.11681	0.195874	0.210783	0.176072	0.100481	0.000519156	-0.0818146	-0.159658	-0.232436	-0.291017	-0.340872	-0.354651	-0.309584	-0.305071	-0.326781	-0.326949	-0.358335	-0.343777	-0.0831072	0.196529	0.401352	0.746951	0.994739	0.655405	0.0747819	-0.312111	-0.518885	-0.492692	-0.238744	-0.00890201	0.167799	0.309757	0.417959	0.443327	0.4039	0.360332	0.340584
-0.00913662	-0.000269592	0.0221252	0.0233907	0.00732124	-0.0316616	-0.0549108	-0.0224585	0.00077033	0.0129724	0.000456929	-0.0204637	-0.0583172	-0.0238847	0.0233326	0.0821719	0.111565	0.112682	0.084656	0.0236417	-0.0531764	-0.155336	-0.25011	-0.315129	-0.346873	-0.312852	-0.254196	-0.202468	-0.180915	-0.146185	-0.18684	-0.241256	-0.053351	0.117811	0.269047	0.659783	0.99491	0.604252	-0.00102866	-0.346707	-0.492499	-0.460486	-0.317378	-0.131622	0.0696952	0.260321	0.380568	0.400967	0.328519	0.121849
0.0179093	0.0104083	0.0558	0.119518	0.103872	0.0137721	-0.0688409	-0.0344101	0.00475168	0.0290927	0.0278744	-0.0151085	-0.0794764	-0.108399	-0.131214	-0.0640768	0.00840402	0.0731294	0.129226	0.151727	0.145468	0.0486528	-0.0348301	-0.0797931	-0.145644	-0.184793	-0.14537	-0.0395985	0.013886	0.0442854	0.0225159	-0.126608	-0.289037	-0.247539	-0.123772	0.0727549	0.606763	0.995315	0.613797	0.0565864	-0.236728	-0.386947	-0.41448	-0.314352	-0.115286	0.0522989	0.206687	0.288068	0.22279	-0.0843022
-0.00667578	0.0291643	0.0641706	0.0928228	0.11316	0.0887789	-0.0462018	-0.0639381	0.00259209	0.0454545	0.0415558	0.0505217	-0.00810438	-0.0946208	-0.169664	-0.139947	-0.0971561	-0.0553661	0.0535924	0.18972	0.298325	0.321097	0.298406	0.270208	0.200826	0.0833081	0.0241057	0.0419458	0.0884426	0.134396	0.150856	0.0699182	-0.206128	-0.420877	-0.424742	-0.300964	-0.00922543	0.611654	0.995314	0.667373	0.217638	-0.0218592	-0.178844	-0.240271	-0.16891	-0.0742417	0.030109	0.129183	0.119979	-0.127973
-0.0250825	0.0346229	0.0435368	0.0312938	0.0848076	0.10153	0.00748515	-0.0275941	0.0229242	0.0404569	0.0409194	0.129894	0.122887	0.0302104	-0.0797224	-0.102591	-0.13089	-0.151825	-0.0523682	0.119574	0.302151	0.440962	0.516582	0.536215	0.484357	0.344184	0.148635	0.00866497	-0.00625628	0.081095	0.194983	0.213306	0.051404	-0.244822	-0.486849	-0.521197	-0.350315	0.0538063	0.670598	0.994712	0.768567	0.503693	0.315116	0.126296	-0.0279618	-0.0883481	-0.0673058	0.000919461	0.0543243	-0.00589073
-0.00396961	-0.00634694	-0.0079636	-0.00890875	0.0451217	0.0868818	0.0678272	0.0334003	0.0101084	2.09808e-05	0.0489364	0.150367	0.211464	0.184919	0.114413	0.0326443	-0.0931746	-0.167477	-0.136975	0.0130365	0.206579	0.406775	0.56272	0.629376	0.579862	0.431145	0.177467	-0.0742686	-0.1725	-0.108856	0.0857224	0.272726	0.267047	0.0865201	-0.230582	-0.49275	-0.490049	-0.24387	0.214017	0.766723	0.994418	0.869773	0.697952	0.520633	0.277605	0.0352924	-0.0771716	-0.073962	0.00834918	0.145129
-0.012047	-0.0314163	-0.0485131	-0.0500678	-0.0162624	0.0463878	0.0787181	0.0549232	0.025008	0.00748038	0.0342371	0.131442	0.22755	0.27625	0.271488	0.162009	0.00543618	-0.0952585	-0.126862	-0.066934	0.103401	0.335305	0.503644	0.587078	0.552735	0.397297	0.109416	-0.172006	-0.302602	-0.261069	-0.0408602	0.246842	0.40596	0.352206	0.089797	-0.246042	-0.45605	-0.385988	-0.0317431	0.502426	0.867403	0.995579	0.916652	0.758983	0.533341	0.259096	0.0257276	-0.0803426	-0.0179018	0.236381
-0.0425234	-0.0400776	-0.0482233	-0.0763974	-0.0439485	0.0272496	0.0715853	0.0676509	0.0494014	0.0338557	0.0463306	0.108677	0.210453	0.3053	0.368132	0.254731	0.0969863	-0.00479013	-0.0807023	-0.111252	0.00984788	0.236666	0.409763	0.481447	0.437582	0.268948	-0.021287	-0.289942	-0.41017	-0.337656	-0.0808458	0.246223	0.465499	0.496222	0.326886	-0.00315148	-0.325837	-0.419819	-0.18987	0.306113	0.693192	0.916574	0.995005	0.909069	0.695511	0.458695	0.248876	0.0807682	0.0912203	0.335
-0.0617667	-0.0681412	-0.0537616	-0.0507659	-0.0424997	0.0197845	0.0901544	0.0947661	0.0488336	0.0388201	0.0708243	0.0965636	0.169428	0.318077	0.405202	0.318835	0.202645	0.0802757	-0.0486954	-0.110301	-0.0564101	0.112421	0.264141	0.32084	0.249842	0.0676109	-0.182158	-0.388185	-0.472751	-0.384848	-0.117793	0.212164	0.460321	0.527556	0.444532	0.164969	-0.136315	-0.308575	-0.245138	0.131158	0.51804	0.758686	0.908112	0.995136	0.870465	0.644044	0.477348	0.338223	0.268164	0.397216
-0.0688848	-0.0760583	-0.049683	-0.00793386	0.00129318	0.0439686	0.0931199	0.0963866	0.0668507	0.0538256	0.0607446	0.0795832	0.124381	0.262299	0.358543	0.326855	0.240353	0.136673	0.000317216	-0.101168	-0.0858544	0.00481272	0.0899898	0.113244	0.0314678	-0.137514	-0.30372	-0.427006	-0.485476	-0.417982	-0.190183	0.127971	0.362915	0.461943	0.461412	0.313064	0.071099	-0.119301	-0.160473	-0.0356361	0.278975	0.53542	0.692824	0.870879	0.995001	0.871005	0.694599	0.588205	0.490221	0.404507
-0.0720888	-0.0641161	-0.0260647	0.0195768	0.0476969	0.0657411	0.0642029	0.0754074	0.0738887	0.0437236	0.036845	0.0628974	0.0958618	0.187706	0.298676	0.290599	0.234599	0.155106	0.0485649	-0.0815118	-0.133972	-0.099586	-0.039668	-0.0398858	-0.116366	-0.24293	-0.36828	-0.452236	-0.47601	-0.419153	-0.23658	0.0409484	0.253504	0.36448	0.444443	0.420572	0.256774	0.0470666	-0.0729133	-0.0907348	0.0299724	0.257861	0.458893	0.63624	0.876771	0.994608	0.885019	0.715614	0.619351	0.444126
-0.0650218	-0.0567251	-0.0184627	0.0541683	0.0732623	0.0511535	0.0459906	0.0782495	0.07425	0.0339817	0.0305898	0.0229336	0.0570303	0.136762	0.199693	0.217077	0.207695	0.132007	0.0458747	-0.0371346	-0.122715	-0.168445	-0.120321	-0.109329	-0.190293	-0.302833	-0.37406	-0.439734	-0.441825	-0.364109	-0.223332	-0.00553274	0.168522	0.268846	0.391121	0.444674	0.381746	0.204674	0.0328885	-0.0628925	-0.0771673	0.0203491	0.253759	0.477054	0.695156	0.885553	0.995054	0.884918	0.671513	0.446539
-0.0421786	-0.0476633	-0.0193477	0.079107	0.0901302	0.0446969	0.0553658	0.0846983	0.0773376	0.0448089	0.0403652	0.0251917	0.0614737	0.106674	0.112084	0.144459	0.160778	0.0892917	0.0226138	-0.0289781	-0.107867	-0.174157	-0.15912	-0.118405	-0.177053	-0.287717	-0.343546	-0.393659	-0.405085	-0.334143	-0.203712	-0.00437117	0.142763	0.193717	0.298774	0.40353	0.397315	0.284601	0.134638	-0.00154948	-0.0773687	-0.0787562	0.0778155	0.340576	0.590994	0.718799	0.891232	0.994918	0.835114	0.427756
-0.0164707	-0.0480818	-0.0272253	0.0680174	0.0761403	0.0616716	0.0558544	0.0711573	0.0701545	0.0547451	0.0368696	0.0630051	0.0982628	0.116194	0.106012	0.121961	0.132807	0.057537	-0.0114011	-0.0730862	-0.130965	-0.16631	-0.146265	-0.109226	-0.112716	-0.201096	-0.29604	-0.363499	-0.378596	-0.336436	-0.185828	0.0472401	0.18487	0.232871	0.301172	0.36633	0.32879	0.223433	0.120027	0.056607	0.0126219	-0.00837386	0.0889356	0.265623	0.493049	0.623408	0.672577	0.832476	0.995014	0.65114
-0.0246485	-0.0528747	-0.0444199	0.0124732	0.0275561	0.0637107	0.086499	0.0629314	0.042809	0.0379713	0.0508364	0.0789015	0.151919	0.205271	0.186649	0.156657	0.120115	0.00627697	-0.0626194	-0.128411	-0.163369	-0.146553	-0.0811638	-0.0417514	-0.0341081	-0.0936216	-0.227389	-0.371856	-0.413982	-0.371379	-0.18858	0.0887949	0.342233	0.448116	0.444215	0.341927	0.127062	-0.0912202	-0.127264	-0.00106627	0.142662	0.234476	0.335026	0.394355	0.404476	0.446532	0.448676	0.427425	0.650882	0.995352
-0.0394037	-0.0605837	-0.077606	-0.0573699	-0.0448901	0.0338531	0.0940095	0.0623237	0.0019455	-0.00247294	0.0691324	0.102425	0.169195	0.281259	0.274898	0.18052	0.0931534	-0.0059011	-0.138911	-0.211974	-0.196623	-0.134519	-0.0519243	0.00488341	0.017383	-0.0568043	-0.195162	-0.389227	-0.478233	-0.439178	-0.218426	0.107799	0.448686	0.610007	0.567137	0.359943	-0.00826365	-0.327402	-0.341903	-0.0898054	0.221793	0.411604	0.491072	0.496511	0.41023	0.283911	0.200402	0.136368	0.179632	0.682255
-0.0206631	-0.0490604	-0.0812335	-0.0824096	-0.0685077	0.010567	0.0855898	0.0541493	0.00336957	-0.00949299	0.0534256	0.101311	0.174274	0.283372	0.290448	0.179939	0.0729336	-0.0154921	-0.144798	-0.245257	-0.22591	-0.156376	-0.0642744	-0.0284533	-0.0334424	-0.0992511	-0.2467	-0.434165	-0.527345	-0.489495	-0.27458	0.0775694	0.448859	0.641477	0.608018	0.3866	-0.00213075	-0.349295	-0.388549	-0.126251	0.194213	0.409366	0.499575	0.503408	0.41379	0.270135	0.109384	0.0316185	0.100994	0.460864
0.0032624	-0.0257744	-0.0661736	-0.10031	-0.09096	-0.00479591	0.06136	0.0436208	0.0050292	-0.0125938	0.0311226	0.0979372	0.186672	0.279484	0.287696	0.167328	0.0636289	-0.0175861	-0.156309	-0.267904	-0.256194	-0.200189	-0.109336	-0.0742921	-0.0803461	-0.152205	-0.29627	-0.468305	-0.533972	-0.486801	-0.306316	0.0224507	0.42401	0.640983	0.615306	0.403096	0.0315244	-0.327911	-0.38669	-0.130365	0.185253	0.378858	0.471686	0.485106	0.394835	0.258016	0.0980235	-0.0234024	0.0406765	0.442942
0.016698	-0.0112755	-0.0434982	-0.0938445	-0.0925447	-0.0217679	0.0409961	0.0302664	-0.00775218	-0.00564921	0.0402782	0.103315	0.200407	0.300688	0.300932	0.171957	0.0683113	-0.022433	-0.169928	-0.284099	-0.285269	-0.233759	-0.148653	-0.10891	-0.110956	-0.180944	-0.302866	-0.458636	-0.508994	-0.452918	-0.27823	0.0215218	0.417668	0.63023	0.610061	0.412502	0.0578929	-0.315664	-0.39181	-0.171981	0.151091	0.367585	0.470704	0.478084	0.414721	0.297323	0.147004	0.0221155	0.0532917	0.406847
0.0261228	0.00246751	-0.0134827	-0.04831	-0.0657384	-0.0231465	0.0297494	0.0181869	-0.000768065	-0.00141966	0.037995	0.117886	0.197867	0.279887	0.312393	0.185643	0.0542517	-0.0215794	-0.17009	-0.297067	-0.299701	-0.25937	-0.188359	-0.152318	-0.15224	-0.210313	-0.31664	-0.445887	-0.483947	-0.422626	-0.240373	0.02248	0.370788	0.581521	0.601289	0.456052	0.166117	-0.214564	-0.348652	-0.206402	0.0866625	0.300552	0.417497	0.466032	0.454643	0.396088	0.2776	0.194334	0.213187	0.40385
0.046461	0.0483829	0.0426096	0.0393693	-0.000724018	-0.0250326	-0.0102757	0.00423551	0.0158777	0.007568	0.0384985	0.10226	0.138324	0.177063	0.239964	0.153676	0.0464333	-0.0159746	-0.132055	-0.25719	-0.290635	-0.294129	-0.247219	-0.219796	-0.222037	-0.26222	-0.331847	-0.408089	-0.40903	-0.343222	-0.206616	-0.0135768	0.219637	0.388444	0.468599	0.457712	0.332974	0.0298203	-0.202571	-0.198074	-0.0341138	0.112271	0.227328	0.354443	0.462829	0.496363	0.457431	0.407013	0.404619	0.395002
0.0459218	0.0639018	0.0897696	0.123643	0.0662522	-0.015152	-0.0506095	-0.0248768	0.0209968	0.0284181	0.024635	0.0565352	0.063746	0.0540463	0.103153	0.103373	0.0702779	0.0245129	-0.0357046	-0.12732	-0.197557	-0.264666	-0.279117	-0.254065	-0.238973	-0.256458	-0.275685	-0.286846	-0.262902	-0.225819	-0.169048	-0.0842719	-0.00267291	0.0717583	0.200682	0.361165	0.454986	0.342579	0.091105	-0.0942392	-0.167857	-0.155023	-0.0774498	0.10619	0.341063	0.500241	0.550901	0.548597	0.491701	0.291206
0.0237654	0.0504149	0.114213	0.169595	0.112819	0.00577438	-0.0675862	-0.0477353	0.0130383	0.0299925	0.0139979	0.0160818	-0.01206	-0.0535175	-0.0379644	0.0193058	0.0401241	0.0452214	0.0282331	-0.0247481	-0.0752729	-0.1578	-0.233306	-0.244063	-0.212717	-0.221092	-0.229359	-0.184848	-0.115845	-0.103992	-0.114083	-0.108917	-0.168043	-0.205477	-0.0698529	0.220496	0.471734	0.508066	0.333744	0.0489075	-0.208903	-0.29932	-0.261896	-0.094813	0.192117	0.410187	0.537336	0.595757	0.528025	0.193633
0.0349129	0.0804243	0.112833	0.176527	0.162689	0.0580264	-0.0580873	-0.0459019	0.0123219	0.0224757	0.0242486	0.0374173	0.0151227	-0.0579869	-0.0941806	-0.026863	0.0015018	-0.00267625	0.00826776	0.0150794	0.0174401	-0.0113202	-0.0302037	-0.0535359	-0.0738665	-0.110517	-0.149721	-0.123364	-0.0392054	0.019647	0.0280167	0.0102839	-0.115841	-0.290951	-0.283611	-0.0462739	0.29404	0.497676	0.501261	0.317992	0.0444274	-0.0787495	-0.0943969	0.00171447	0.206252	0.365022	0.481383	0.555632	0.519414	0.188723
0.000370383	0.0221567	0.00507271	0.0258436	0.0607921	0.0685627	-0.0144748	-0.0693683	-0.0453474	-0.0225173	0.0138922	0.0966032	0.144307	0.123861	0.0209292	7.04527e-05	-0.0180333	-0.0742427	-0.0988905	-0.0466222	0.048707	0.197791	0.312371	0.333883	0.29222	0.210142	0.0358015	-0.140878	-0.156947	-0.0780286	0.0682714	0.234859	0.241376	0.0414149	-0.169813	-0.268926	-0.202312	0.0694137	0.391627	0.553864	0.580179	0.563356	0.489955	0.362871	0.232851	0.169594	0.140792	0.139132	0.21368	0.287045
-0.0263839	-0.0524319	-0.0822713	-0.11305	-0.0856413	0.0335031	0.0409164	-0.0537788	-0.0788908	-0.0699475	-0.019019	0.0660043	0.160837	0.198097	0.162144	0.0792128	-0.013006	-0.0823485	-0.116453	-0.110437	-0.00463027	0.20893	0.383961	0.403559	0.370889	0.2851	0.0706943	-0.179602	-0.263444	-0.20707	-0.00297254	0.256355	0.408609	0.362629	0.144189	-0.176306	-0.391341	-0.36069	-0.0362747	0.379824	0.667032	0.784996	0.754536	0.586599	0.303024	0.0746425	-0.130278	-0.271467	-0.180524	0.197473
-0.0277354	-0.0585886	-0.0729786	-0.126512	-0.130881	-0.0368425	0.0198033	-0.0315112	-0.0853822	-0.0807962	-0.0255515	0.0500307	0.134303	0.214998	0.231684	0.130074	-0.0136606	-0.0905381	-0.138716	-0.159938	-0.0845917	0.112956	0.312358	0.35391	0.329683	0.246674	0.042401	-0.218331	-0.313273	-0.226497	-0.000231206	0.255764	0.423196	0.446705	0.28079	-0.0765285	-0.389643	-0.453091	-0.227829	0.187281	0.550968	0.750819	0.77578	0.642393	0.367911	0.121338	-0.0835881	-0.244329	-0.182091	0.145262
-0.0495221	-0.0494193	-0.00310445	-0.0378226	-0.071493	-0.0482587	-0.0205821	-0.0256094	-0.0599422	-0.0576224	-0.00473237	0.0587784	0.102535	0.13825	0.177427	0.116193	-0.0070129	-0.0839928	-0.108878	-0.0886199	-0.0628123	0.0482824	0.201405	0.271582	0.245566	0.106205	-0.0790927	-0.271851	-0.306242	-0.18541	0.0482292	0.229496	0.296795	0.26384	0.111823	-0.11291	-0.259127	-0.249671	-0.0496595	0.244494	0.432354	0.542862	0.591257	0.541481	0.381935	0.209413	0.0896413	0.0143366	0.00819778	0.0685931
-0.0616637	-0.0301124	0.0548439	0.07473	0.0340199	-0.0201986	-0.0569459	-0.0211134	-0.0181556	-0.0203449	-0.0084464	0.0385987	0.0431232	0.0155146	0.028795	0.0505532	0.000358343	-0.0683292	-0.0512254	0.00546992	-0.0129685	-0.022597	0.0432572	0.148965	0.130672	-0.0109129	-0.14449	-0.207444	-0.176954	-0.0723593	0.082214	0.155337	0.0793253	-0.0806674	-0.192461	-0.210185	-0.106869	0.0376784	0.18078	0.294432	0.226358	0.14988	0.168393	0.215233	0.240736	0.263543	0.288829	0.303152	0.246875	0.0013485
-0.0345252	-0.00179994	0.0688692	0.134853	0.111547	0.00584376	-0.0614962	-0.0203861	0.00450957	-0.00353205	-0.0201777	0.00353611	-0.00739723	-0.0821543	-0.107166	-0.0506397	-0.0162818	-0.0526541	-0.0264926	0.0557793	0.0329041	-0.0487894	-0.0632872	0.0404896	0.0695082	-0.0116788	-0.0860623	-0.0220266	0.0501062	0.0613778	0.0908767	0.0793824	-0.098015	-0.304051	-0.401112	-0.292188	-0.0526876	0.168044	0.287076	0.29958	0.109317	-0.0996235	-0.155001	-0.102612	0.0287749	0.165813	0.296801	0.416009	0.400265	0.103884
-0.00104094	0.0311544	0.0595729	0.12677	0.130154	0.02071	-0.0554962	-0.00137401	0.0421494	0.00541687	-0.0243159	-0.034104	-0.0678465	-0.123588	-0.163672	-0.105988	-0.0309756	-0.0372198	-0.0457151	0.00451934	0.0520426	-0.0135731	-0.040157	0.0148903	0.0469466	0.00964165	-0.0353405	0.0610635	0.151181	0.0988587	0.0386032	-0.0160314	-0.179399	-0.357641	-0.44324	-0.339292	-0.102422	0.111487	0.201731	0.212681	0.091579	-0.0915952	-0.182602	-0.186126	-0.108878	-0.0387804	0.119549	0.29515	0.352874	0.201587
-0.00679517	0.00996792	0.00553286	0.0213493	0.0417516	0.0336372	0.0102135	0.0306492	0.0451591	-0.00459731	-0.026487	-0.0441239	-0.091987	-0.0948023	-0.0867689	-0.0783159	-0.0206146	-0.00938451	-0.0347304	-0.039938	0.0394953	0.0614327	0.0499675	0.0425144	0.0394276	0.035462	-0.00851834	0.0360852	0.0370798	-0.0386367	-0.0973775	-0.0874002	-0.0704503	-0.0699843	-0.0857127	-0.0825176	-0.0834212	-0.115286	-0.164312	-0.163658	-0.0730908	0.0106257	0.0536269	0.0778447	0.0158131	-0.0988255	-0.155004	-0.16541	-0.139287	-0.00826305
-0.0280401	-0.0219534	-0.00257295	-0.0332271	-0.0342289	0.00386274	0.0204284	0.018507	0.00654399	-0.0166344	-0.000139713	-0.0289196	-0.0570731	-0.0251905	0.00401616	-0.00445741	0.0151565	0.0124025	-0.0123192	-0.0246659	0.0356841	0.077906	0.0823292	0.0306921	0.010092	-0.00145888	-0.0223255	0.0122861	-0.000568092	-0.0745063	-0.0906232	-0.0457293	-0.0113463	0.0506895	0.0670451	0.0249634	-0.0495862	-0.137512	-0.203167	-0.251837	-0.195762	-0.0799132	0.0278077	0.099105	0.0660594	-0.060007	-0.204512	-0.30748	-0.351532	-0.243334
-0.0258274	-0.0504072	-0.0458174	-0.0293486	-0.0201925	-0.00120115	0.00841677	-0.000911355	-0.0234622	-0.0139223	0.0343533	0.0509483	0.0649359	0.0888733	0.0647211	0.0583102	0.0431446	0.00243378	-0.0248923	0.0135119	0.0865904	0.140504	0.136145	0.0834515	0.046084	-0.0144261	-0.103305	-0.112684	-0.106752	-0.112143	-0.0272528	0.116342	0.15119	0.108926	0.030885	-0.094716	-0.175604	-0.148235	-0.0596734	-0.0307611	0.0208364	0.0290954	0.0920655	0.158718	0.147249	0.0742794	-0.0438493	-0.122006	-0.175761	-0.156227
-0.00283557	-0.053395	-0.106581	-0.122596	-0.0801009	0.00807953	0.0244328	-0.0134211	-0.0240631	0.00257993	0.0117577	0.0610605	0.16153	0.201489	0.167284	0.142318	0.121872	0.0898827	0.0200703	0.00069499	0.0619696	0.13635	0.143695	0.112193	0.11968	0.0663956	-0.0376964	-0.145924	-0.212855	-0.224961	-0.0949185	0.118486	0.311042	0.365131	0.232337	-0.0111869	-0.247012	-0.304143	-0.144097	0.0880643	0.273539	0.341042	0.314842	0.243761	0.114645	-0.0191578	-0.160089	-0.219469	-0.141109	0.0882256
-0.0026089	-0.0411371	-0.112692	-0.208613	-0.143372	-0.0207551	0.0423553	-0.0116364	-0.0111181	0.0114144	3.09944e-06	-0.0315005	0.0493846	0.130532	0.156832	0.106081	0.102449	0.142046	0.114535	0.019182	0.0310569	0.0566399	0.0448576	-0.00755131	0.012973	0.08745	0.13539	0.0362855	-0.108344	-0.176346	-0.198286	-0.158558	0.109445	0.378653	0.396786	0.224965	-0.0506791	-0.293986	-0.350471	-0.194143	0.0312136	0.192173	0.210636	0.0682971	-0.17312	-0.364563	-0.502185	-0.572466	-0.489229	-0.0776699
0.0162841	-0.00190514	-0.0713094	-0.149357	-0.123042	-0.0463095	0.00979793	0.0114202	-0.000860333	0.00676823	-0.032334	-0.130332	-0.159128	-0.131477	-0.0831602	-0.0339852	0.0201317	0.157629	0.215769	0.154041	0.0935526	0.0211754	-0.0847085	-0.138569	-0.108921	0.0532842	0.260944	0.30916	0.217378	0.081794	-0.15454	-0.353365	-0.297731	-0.0445433	0.153667	0.226774	0.185584	0.0038693	-0.221599	-0.357335	-0.397636	-0.381139	-0.371828	-0.392096	-0.469546	-0.529548	-0.569307	-0.617224	-0.627766	-0.458867
0.0613027	0.0122375	-0.0340739	-0.0616402	-0.0413401	-0.0154217	-0.0202376	0.00207257	0.0258894	0.0178368	-0.027894	-0.147945	-0.242001	-0.315083	-0.323877	-0.205368	-0.0502401	0.0803902	0.186669	0.242619	0.192066	0.0829942	-0.107309	-0.163437	-0.0920135	0.0908048	0.324412	0.483539	0.501108	0.410498	0.092019	-0.293857	-0.427358	-0.382039	-0.26869	-0.0630911	0.157643	0.22335	0.0801313	-0.164163	-0.421024	-0.582976	-0.650021	-0.661048	-0.647115	-0.601995	-0.554615	-0.537947	-0.581737	-0.579848
0.0785339	0.0257806	-0.00653124	-0.0532488	-0.0642899	-0.0238228	0.00906932	0.0116584	0.0210302	0.0124623	-0.0255842	-0.145122	-0.236963	-0.27075	-0.277403	-0.202866	-0.0898726	0.0495362	0.156128	0.187194	0.140326	0.0706352	-0.0551906	-0.102989	0.00731266	0.228734	0.446184	0.556535	0.543048	0.436687	0.157592	-0.201944	-0.327262	-0.264255	-0.186284	-0.0785611	0.0547	0.105196	0.0058428	-0.164056	-0.334501	-0.441901	-0.524638	-0.580759	-0.599526	-0.58362	-0.586173	-0.577094	-0.584993	-0.526071
0.068205	0.052403	0.0326492	-0.000262439	-0.0303497	-0.0290214	0.0225463	0.0345547	0.0218037	0.0242397	-0.015915	-0.157925	-0.263787	-0.270751	-0.264284	-0.237763	-0.155539	0.0164647	0.178032	0.201675	0.114371	0.0365105	-0.0596511	-0.101484	-0.00537992	0.217019	0.463652	0.596488	0.589644	0.475402	0.211317	-0.18215	-0.387203	-0.338771	-0.232069	-0.121631	0.0382127	0.112603	0.0252799	-0.164817	-0.37083	-0.518392	-0.612283	-0.67517	-0.670667	-0.607581	-0.56537	-0.567629	-0.595694	-0.600946
0.0680064	0.0811759	0.0944202	0.100522	0.0490205	-0.0157557	-0.000423133	0.0426406	0.0368497	0.0353153	0.004094	-0.131211	-0.27271	-0.318819	-0.367361	-0.312363	-0.194297	-0.0422791	0.115425	0.217773	0.153426	0.03948	-0.0709607	-0.0928342	-0.0341511	0.132056	0.372679	0.583882	0.638187	0.56567	0.349097	-0.0462015	-0.422608	-0.565505	-0.528991	-0.362174	-0.0543459	0.214496	0.215957	-0.0120752	-0.336644	-0.598787	-0.747475	-0.791	-0.741292	-0.618121	-0.502608	-0.458832	-0.520928	-0.670469
0.0583072	0.0835968	0.0968155	0.104079	0.0823084	-0.00178117	-0.0551614	0.0047189	0.0212686	0.00995493	-0.0181739	-0.100304	-0.227503	-0.323566	-0.394032	-0.331893	-0.186712	-0.0600222	0.059665	0.175029	0.15581	0.0458764	-0.0729724	-0.115742	-0.086359	0.0387648	0.264097	0.511566	0.608679	0.564286	0.377923	0.0323416	-0.395465	-0.613732	-0.616599	-0.46979	-0.162628	0.190722	0.280141	0.0893878	-0.203823	-0.510331	-0.714023	-0.79	-0.754958	-0.62271	-0.450732	-0.344371	-0.371464	-0.549411
0.039822	0.09043	0.090541	0.0822006	0.0817273	-0.00769711	-0.0702642	-0.0263216	-0.00840503	-0.00639731	-0.00665015	-0.0833431	-0.232371	-0.332786	-0.353033	-0.304999	-0.198859	-0.0703731	0.0865375	0.177501	0.130706	0.0277374	-0.0869006	-0.171245	-0.170129	-0.0243058	0.226468	0.46937	0.581655	0.538804	0.330119	-0.0410966	-0.425693	-0.581415	-0.541675	-0.360965	-0.0874967	0.171362	0.17732	-0.0726506	-0.354675	-0.590512	-0.732675	-0.778922	-0.743717	-0.632291	-0.485848	-0.378992	-0.39862	-0.553735
0.0345014	0.0958775	0.106654	0.134812	0.135994	0.019574	-0.0421064	0.00534284	0.00783718	0.0152901	0.0258352	-0.0395527	-0.181073	-0.283676	-0.299103	-0.201359	-0.140779	-0.0934085	0.0295364	0.146676	0.0826019	-0.011309	-0.108474	-0.184648	-0.207449	-0.157978	0.0310171	0.288464	0.452687	0.47175	0.337075	0.0541886	-0.324731	-0.542523	-0.514435	-0.310694	-0.0297072	0.22738	0.232885	-0.014433	-0.327573	-0.560738	-0.658408	-0.617724	-0.498591	-0.347898	-0.173001	-0.0652305	-0.130631	-0.47007
0.0133071	0.0498947	0.0828433	0.153504	0.167503	0.0482539	-0.0280461	0.0158401	0.0258192	0.0542949	0.0417007	0.0401943	-0.0170036	-0.126469	-0.185485	-0.065753	-0.0201195	-0.0865398	-0.0494049	0.0708829	0.0573266	0.00306726	-0.035956	-0.0676693	-0.119166	-0.185318	-0.186821	-0.0346611	0.139659	0.205162	0.22299	0.158719	-0.0994226	-0.35893	-0.416088	-0.264831	-0.00814354	0.246736	0.328998	0.221753	0.0126414	-0.199227	-0.318917	-0.275405	-0.100818	0.0499226	0.195494	0.322946	0.288913	-0.0744383
0.0155034	-0.0204523	0.0055027	0.0445465	0.0443987	0.022755	-0.0228689	-0.0126631	0.0312006	0.0338205	-0.00238043	0.0776929	0.151968	0.112825	0.0643059	0.103912	0.113843	-0.00949907	-0.107721	-0.0563176	0.012457	0.0126235	0.0251286	0.0573148	0.00460732	-0.113292	-0.27345	-0.323435	-0.269792	-0.203405	-0.0744177	0.0976321	0.189096	0.119719	0.0456569	0.0491536	0.072718	0.090322	0.133371	0.193537	0.251084	0.234605	0.167847	0.193558	0.308033	0.346323	0.365767	0.433124	0.463294	0.380654
-0.0319786	-0.0326663	-0.0682942	-0.128102	-0.100791	-0.0774653	-0.0355869	-0.0332453	-0.0165	-0.0396354	-0.0174564	0.00513065	0.0446751	0.124982	0.224782	0.146057	0.0822846	0.142389	0.11072	-0.0503685	-0.0817216	-0.106617	-0.106081	-0.100734	-0.0954852	-0.0534081	-0.0597854	-0.221874	-0.327245	-0.339449	-0.326035	-0.243424	0.0445682	0.368657	0.534335	0.503998	0.317088	-0.022983	-0.285069	-0.302038	-0.149815	0.057181	0.253969	0.35163	0.318378	0.233869	0.153885	0.0802295	0.0645317	0.23848
[truncated: 32 more columns]

## Sheet: Fig7a_Config1_ANN_Seeds
Correlation map - 2 Seeds - Configuration #1 - ANN from seed parameters
0.989905	0.310683	-0.244018	0.0460171	0.0722522	-0.103904	0.0355374	0.0546792	-0.0302907	0.0072968	0.0334531	-0.00441688	-0.012441	-0.0185777	-0.00273597	-0.00310147	0.0120691	0.0178311	0.0181532	0.00294828	0.0044452	-0.0065605	-0.0299554	-0.0197075	-0.000730455	-0.000534832	0.0050956	0.0252856	0.0275578	0.0292736	0.0247061	0.0182981	0.00466955	0.00902188	0.00182366	0.0125176	0.0289584	0.020545	-0.00603372	-0.0219495	-0.0304028	-0.0422044	-0.0395404	-0.0290146	-0.0209393	-0.0123069	-0.000803649	0.0087359	0.00273585	-0.00223136
0.31054	0.989403	0.296746	-0.236679	0.0566994	0.0703501	-0.108975	0.0292628	0.0579759	-0.0460666	-0.00128531	0.0480838	0.00474298	-0.0196958	-0.000986099	0.0179192	0.00418258	0.0122097	0.0251931	0.0113333	-0.000835657	0.0149878	-0.0035426	-0.0304941	-0.0143501	-0.00088948	0.00349164	0.0274168	0.038891	0.0130755	0.0114754	0.0167511	0.00925756	0.00528407	0.0235752	0.0268333	0.0177578	0.0211213	0.00822985	-0.0182031	-0.0254478	-0.0361401	-0.0430976	-0.0278413	-0.0228834	-0.0174022	-0.00810319	-0.00492805	-0.0130559	0.000937819
-0.249247	0.294009	0.990247	0.322848	-0.249797	0.0361211	0.0788053	-0.102186	0.0210278	0.0510843	-0.0339887	0.00469828	0.0267248	-0.0011462	-0.0101844	0.00175905	0.0168967	0.00584817	0.0172201	0.0192094	0.0169499	0.00554574	0.00619352	-0.00877434	-0.0241811	-0.0202193	0.000565886	0.00796592	0.0191339	0.0248809	0.0201094	0.0191509	0.00389647	0.000547528	0.00317824	0.00963497	0.0252684	0.0260403	0.0176989	0.00409579	-0.00836724	-0.0307664	-0.0316718	-0.0319476	-0.0247871	-0.0116172	-0.00471234	-0.00724417	-0.00674909	-0.020128
0.0461226	-0.239007	0.323355	0.989643	0.291128	-0.248924	0.0475194	0.0803885	-0.0981522	0.0237116	0.0460486	-0.0471219	-0.000561893	0.0262276	-0.0125187	-0.0215329	-0.000286877	-0.00177616	0.00268888	0.0258725	0.0287507	0.00703621	-0.00490773	0.00505316	-0.00978774	-0.0313529	-0.0110903	0.00801039	0.0134506	0.0360522	0.0414822	0.0194688	0.00635552	-0.00133169	-0.0235451	-0.0158423	0.0116789	0.0133976	0.0064224	0.0191658	0.0132648	-0.015079	-0.0316913	-0.0235555	-0.0258842	-0.0156344	-0.00744319	0.00239873	-0.0011186	-0.0159014
0.0680488	0.0484858	-0.251875	0.284843	0.989957	0.312554	-0.273356	0.0375324	0.0795743	-0.102015	0.0163386	0.053161	-0.0286986	-0.00376093	0.02135	-0.00608557	-0.0108973	-0.00878417	0.00106347	0.0135698	0.00695693	0.0107733	0.0199066	0.00854468	0.000689745	-0.00169325	-0.0165422	-0.00986218	0.0119033	0.0159953	0.0165824	0.0240728	0.023056	0.0006423	-0.0111558	-0.0142841	-0.011519	0.00153208	0.00920141	0.0166945	0.0125686	0.00613391	-0.0145511	-0.0183208	-0.02057	-0.0197408	-0.011804	-0.00250334	0.00164294	-0.00902164
-0.105841	0.0735722	0.0356948	-0.253748	0.31228	0.989321	0.286092	-0.253558	0.0553371	0.0780423	-0.101448	0.0246373	0.055207	-0.0288247	0.0092473	0.039571	0.00598121	-0.0118513	-0.0066964	0.00720453	-0.00578576	0.00950181	0.0327837	0.0131881	0.0139743	0.0197299	-0.0099504	-0.0213045	0.00466847	0.00280082	-0.00510269	0.0153822	0.0243949	0.0135843	0.0212679	0.0266863	9.69172e-05	-0.000129342	0.00767851	0.0108744	0.0115747	0.00968695	0.00482798	-0.00828463	-0.017919	-0.0132596	-0.0174685	-0.00851446	-0.00527823	0.00439632
0.0307784	-0.109247	0.0806459	0.0516372	-0.268887	0.286976	0.989851	0.314881	-0.260857	0.0363009	0.0819396	-0.103648	0.0171878	0.0560808	-0.0340421	0.0144801	0.0339941	0.00521386	-0.00352579	-0.0103682	-0.00343746	0.00923336	0.00506377	0.00674403	0.0318063	0.0222154	0.00511229	0.00160992	-0.0171103	-0.00807518	0.0134181	0.0160273	0.00413072	0.0159808	0.0212232	0.0288545	0.0214138	0.00615048	0.0071497	0.00596917	0.0102228	0.013252	0.0141175	0.00875473	0.000708342	0.00124836	-0.00903851	-0.000243127	-0.0114952	-0.00161064
0.0447111	0.0226568	-0.0951298	0.082051	0.0389478	-0.257228	0.311312	0.990024	0.303641	-0.253832	0.0386897	0.0801615	-0.102472	0.00564349	0.0389979	-0.0405535	0.00414217	0.0397618	0.0054884	-0.0215802	-0.00304842	0.00563848	-0.0152319	-0.00654042	0.015838	0.00821507	0.0116851	0.0265673	0.00235474	-0.0144103	0.000520706	0.0155892	0.00400329	0.00108397	0.00485134	0.016035	0.0202603	0.0203772	0.013443	0.0106907	0.00125146	0.000583768	-0.00799364	0.00440288	0.0116909	0.00491583	0.00192773	0.0017395	-0.00203454	-0.0149604
-0.0285286	0.0591002	0.02319	-0.101945	0.0896927	0.0504123	-0.260891	0.295794	0.989826	0.312706	-0.262401	0.0232491	0.0636287	-0.110753	0.0113732	0.0312346	-0.0404522	0.00561333	0.0359883	0.012097	-0.00716311	-0.016784	-0.00409847	-0.00343376	-0.00895727	0.00187492	0.0227808	0.0184478	0.0145664	0.00295556	-0.0268581	-0.0140582	0.00280201	-0.00274086	-0.00743812	0.0078516	0.0183083	0.0262235	0.0172116	0.0109553	0.00257123	-0.000513315	-0.000340343	0.00431359	0.0104363	0.00662363	0.00749052	0.0145344	0.0122365	-0.00189257
0.00988305	-0.0449767	0.0487431	0.0186934	-0.108224	0.0836493	0.0394855	-0.250122	0.307482	0.989638	0.29279	-0.26185	0.0455314	0.0754486	-0.100861	0.0199993	0.0470604	-0.0494409	0.00691414	0.0583087	0.00713873	-0.0159402	-0.00360829	0.00370538	-0.00958866	-0.00046587	0.00265014	-0.0081684	0.00536573	0.0208805	-0.0071134	-0.0143186	0.00516474	0.0090574	0.0116796	0.0108341	0.0170827	0.0212092	0.0267724	0.021407	0.0125151	0.0126396	0.0244188	0.0240625	0.0191166	0.0137771	0.0160393	0.0140978	0.0144267	0.0226787
0.0401386	-0.00563669	-0.037307	0.0416405	0.0190045	-0.0932209	0.0784569	0.0342733	-0.269335	0.290963	0.990039	0.328545	-0.237104	0.0421491	0.0809054	-0.0876402	0.018041	0.0326794	-0.0420746	0.00360584	0.0508829	0.0301405	0.000599265	-0.00825071	-0.00384611	-0.00342077	-0.0231103	-0.0187309	0.00506043	0.00738883	0.0171676	0.0225984	0.0123132	0.0210165	0.0182942	0.0032897	-0.00273478	0.00266433	0.0164268	0.0151809	0.0391688	0.0461335	0.0344517	0.0289239	0.0363215	0.0249197	0.0179825	0.024268	0.0133781	0.0138779
0.00692189	0.0407931	-0.00325143	-0.0453334	0.0485824	0.0201831	-0.104455	0.0743439	0.0351347	-0.250367	0.331485	0.989258	0.313691	-0.210877	0.062126	0.0790818	-0.0996272	0.0151371	0.0284503	-0.0604274	-0.000457525	0.0638976	0.032886	-0.00895119	-0.00327486	-0.0111744	-0.0400165	-0.0318432	-0.0157943	-0.0202606	0.0117539	0.0562837	0.0651981	0.0400093	0.0238895	0.01017	-0.019795	-0.0347419	-0.0119737	0.0168687	0.0473454	0.0665796	0.0679502	0.062521	0.0638509	0.0568326	0.0365378	0.0333952	0.0364856	0.0357213
-0.00959659	0.00724912	0.0255599	-0.00457025	-0.0283894	0.0478179	0.0202394	-0.103685	0.0620383	0.0399834	-0.23944	0.320727	0.989865	0.348834	-0.184401	0.072188	0.0698152	-0.0928035	0.0130967	0.0212005	-0.0533122	0.0104663	0.0546905	0.0276871	-0.00572604	-0.017518	-0.0262822	-0.0507076	-0.0572335	-0.0315108	0.0140333	0.044294	0.0877197	0.0977776	0.0628147	0.0150449	-0.02056	-0.053035	-0.0531468	-0.00745517	0.044528	0.0846708	0.119545	0.116624	0.102704	0.093846	0.0773345	0.0546939	0.0531185	0.0728632
-0.0113624	-0.0203422	0.00257623	0.0270094	-0.00367951	-0.0308565	0.052713	0.00278795	-0.108449	0.0710127	0.0417967	-0.210562	0.344541	0.989592	0.359421	-0.167934	0.0853547	0.0790589	-0.109512	-0.00197923	0.0304484	-0.0406507	0.0140073	0.0681467	0.0314386	-0.0174609	-0.0259951	-0.0562745	-0.0808476	-0.0609818	-0.0057894	0.0282725	0.0900791	0.131803	0.11092	0.0676534	0.0085777	-0.0475345	-0.0783311	-0.0487953	0.0154493	0.0875733	0.134358	0.15372	0.151086	0.12972	0.107345	0.0804297	0.0653081	0.0996628
1.41859e-05	-0.00226319	-0.00850326	-0.0106331	0.0234438	0.00520408	-0.0352613	0.0394664	0.0137411	-0.100922	0.0824398	0.0667418	-0.187553	0.357709	0.989451	0.369272	-0.166103	0.0723423	0.0547618	-0.109634	-0.000309825	0.0315449	-0.0268829	0.0207623	0.0449607	0.0135628	-0.0237267	-0.064033	-0.0769738	-0.073081	-0.0570877	-0.000685215	0.0706215	0.121831	0.142042	0.109368	0.026476	-0.0439044	-0.082872	-0.0799804	-0.0377678	0.0509183	0.125905	0.153375	0.165776	0.164242	0.137498	0.11137	0.0916342	0.0981992
0.0056144	0.0158583	0.00500941	-0.0189251	0.00357032	0.0405546	0.013787	-0.0388823	0.0349249	0.0183362	-0.0887372	0.0797522	0.0631317	-0.164977	0.372745	0.98961	0.350631	-0.164048	0.0747107	0.0709484	-0.118414	-0.000945628	0.030907	-0.0569735	-0.00993496	0.038254	-0.00517064	-0.0542389	-0.0626436	-0.0610842	-0.0720226	-0.0206121	0.0417178	0.0927371	0.108825	0.117794	0.0587538	-0.0183566	-0.0722427	-0.094575	-0.0815904	-0.0107531	0.0755742	0.119889	0.160798	0.175134	0.158153	0.131874	0.107422	0.0897516
0.00667727	0.00275445	0.0115327	0.00176656	-0.0101022	0.00514054	0.0370449	0.00667715	-0.0453429	0.0460684	0.0195458	-0.103756	0.0767316	0.0836467	-0.162726	0.344724	0.989381	0.371073	-0.160912	0.0706909	0.0643151	-0.112967	-0.0102524	-0.000398934	-0.0684521	-0.0103803	0.00238287	-0.0205879	-0.0323645	-0.0482796	-0.0573331	-0.0471098	-0.00501961	0.0512488	0.0763786	0.0871388	0.0773152	0.0376716	-0.0382604	-0.0792758	-0.0834052	-0.0494905	0.0118263	0.0755551	0.120674	0.142301	0.147413	0.121608	0.0979073	0.0784
0.0157927	0.0154451	0.0109912	0.00905108	-0.011576	-0.0204717	0.0053314	0.0397743	0.000605941	-0.041509	0.0381247	0.00956345	-0.0987646	0.0835549	0.0731108	-0.162074	0.375096	0.989836	0.341373	-0.151675	0.070721	0.0703149	-0.113228	-0.0250537	0.00202513	-0.0633861	-0.0256565	0.0191251	0.00381207	-0.0357428	-0.0391454	-0.0401374	-0.0415068	0.0133657	0.0509914	0.0532805	0.0637237	0.0746933	0.0295463	-0.0256851	-0.0461102	-0.0451234	-0.0204998	0.0202308	0.0600991	0.0799707	0.0943747	0.0876738	0.0667168	0.0607539
0.0162433	0.0300268	0.0143864	0.00205731	-0.00147247	-0.00242454	-0.00585032	0.00848091	0.041294	0.00136948	-0.0451532	0.0311894	0.00976682	-0.104247	0.063553	0.076961	-0.174088	0.346915	0.989838	0.379172	-0.153622	0.0758758	0.0715638	-0.107683	-0.00952095	0.00736535	-0.0408737	0.00935364	0.0400467	0.0108519	-0.00915933	-0.0381114	-0.0455432	-0.0369604	-0.0246873	0.00359094	0.0389211	0.0728	0.0803717	0.0576175	0.00826418	-0.0233342	-0.028571	-0.0137309	0.00378346	0.0367817	0.0418451	0.0299191	0.0263339	0.00523067
0.00372136	0.00566804	0.0220547	0.0177927	0.0137097	0.00820589	-0.00674319	-0.0159677	0.0107305	0.0538585	0.00668621	-0.0563038	0.0264473	0.0037446	-0.107334	0.0664852	0.0692692	-0.157236	0.382582	0.989194	0.367814	-0.124738	0.0948999	0.0717512	-0.0856944	0.00714338	0.0338264	-0.0199301	0.0405545	0.0810934	0.0223204	-0.024026	-0.0521113	-0.0689192	-0.089561	-0.0604942	-0.00757068	0.0543147	0.110795	0.133357	0.0870738	0.0233617	-0.0140491	-0.0251833	-0.0261696	-0.00610584	0.000462532	-0.00509351	-0.00431246	-0.0331845
0.0105201	0.00474286	0.0116978	0.0272465	0.0100583	-0.00508863	-0.0044865	-0.000518024	-0.0089947	0.0151278	0.0422621	-0.00291222	-0.0477397	0.0275741	0.00361681	-0.116294	0.0587542	0.0785418	-0.149632	0.368011	0.989887	0.402066	-0.112631	0.104798	0.118952	-0.0400097	0.0319129	0.0511886	0.0184722	0.0537854	0.0485485	0.0093981	-0.0326805	-0.0750616	-0.110705	-0.123694	-0.0754346	0.0243381	0.121818	0.171136	0.160373	0.101658	0.0304569	-0.00803614	-0.0197636	-0.0366536	-0.0409538	-0.0308242	-0.037226	-0.0524028
-0.00794333	0.0147057	0.00532079	0.00712097	0.0134403	0.00772011	0.00709522	-9.7394e-05	-0.0178934	-0.0171556	0.0290279	0.0669968	0.0106997	-0.0427926	0.0322542	0.00287664	-0.111743	0.065938	0.0695269	-0.128551	0.402269	0.989646	0.405206	-0.0523057	0.165702	0.155653	-0.0110421	0.0559825	0.0586314	-0.00866586	0.0266643	0.047469	-0.0195615	-0.0794045	-0.0950396	-0.115106	-0.107455	-0.0210202	0.103599	0.169752	0.198752	0.17834	0.0943642	0.0251561	-0.00657332	-0.0438988	-0.0723291	-0.0719182	-0.0656547	-0.068313
-0.0351993	-0.00689298	0.0101931	-0.00426561	0.015276	0.0302844	-0.00116318	-0.0147782	-0.000404418	-0.00185812	0.00142884	0.0278246	0.0477607	0.0106955	-0.0258728	0.0290927	-0.0152957	-0.111204	0.0678972	0.0915068	-0.113484	0.400705	0.989865	0.449456	-0.0161167	0.177145	0.177909	0.00380838	0.0472134	0.0466943	-0.0110113	0.0128776	0.0078001	-0.0376494	-0.0760412	-0.113245	-0.113048	-0.0594609	0.0434916	0.147575	0.219915	0.207868	0.155968	0.0763314	0.00862598	-0.0460245	-0.0738832	-0.0961281	-0.0955854	-0.0881858
-0.0279756	-0.0280445	-0.00718248	0.00438178	0.0140408	0.0173076	0.00976908	0.000687361	0.00211108	0.0017246	-0.00250602	-0.00790238	0.0260409	0.0643282	0.0140648	-0.0471255	0.00338197	-0.0215092	-0.103028	0.0798632	0.107688	-0.0583251	0.452895	0.9899	0.45414	0.0314081	0.211789	0.170162	-0.0199807	0.0312144	0.0346454	-0.0362571	-0.00911319	-0.00666946	-0.0662912	-0.12101	-0.124642	-0.0836064	0.00396669	0.107761	0.183615	0.193624	0.167117	0.100889	0.0170819	-0.0573865	-0.0960053	-0.116888	-0.127691	-0.102582
-0.00467724	-0.013846	-0.0211103	-0.0173759	0.00229514	0.00385678	0.0245794	0.0174106	-0.00937974	-0.01538	-0.00757915	-0.00557834	0.00197709	0.0348943	0.0410668	-0.0123953	-0.065658	0.00654125	-0.0067271	-0.0750858	0.115453	0.163042	-0.0177249	0.453445	0.989733	0.489427	0.0431616	0.186202	0.131468	-0.0536488	-0.0032922	-0.000869572	-0.0579444	-0.0229508	-0.0227466	-0.0800119	-0.106237	-0.0843406	-0.00580662	0.058473	0.111073	0.14205	0.135999	0.0777966	0.00801587	-0.0638038	-0.127617	-0.158297	-0.152367	-0.127521
0.00654936	0.00278294	-0.0189022	-0.0287541	-0.000795186	0.0229551	0.0242844	0.00853992	0.00067997	-0.0036937	-0.00452876	-0.0155215	-0.0195233	-0.00983649	0.0134602	0.0421991	-0.0144028	-0.0686268	0.00978422	0.0139188	-0.0393741	0.160649	0.182945	0.0344141	0.492902	0.990006	0.478457	0.0463901	0.164696	0.101452	-0.0869928	-0.0439996	-0.0290471	-0.0773175	-0.0404274	-0.0294618	-0.0606264	-0.0702457	-0.0253423	0.00906265	0.0386722	0.0722792	0.0607827	0.0171646	-0.0425892	-0.0961021	-0.161253	-0.208269	-0.205603	-0.168795
0.00989187	0.00535464	0.000102162	-0.00729024	-0.0118813	-0.00780356	0.000859737	0.0129302	0.0192219	0.00114989	-0.0207297	-0.0424666	-0.035535	-0.0300487	-0.0232152	-0.0072369	0.00414443	-0.0216251	-0.0396915	0.0362084	0.0297787	-0.00898385	0.177463	0.214841	0.0385345	0.478018	0.989565	0.482069	0.0143808	0.125196	0.0618564	-0.144897	-0.0906205	-0.0677599	-0.105701	-0.0633568	-0.0160589	-0.00969994	-0.00865638	-0.00332129	-0.00626206	-0.00418669	-0.0225136	-0.0547082	-0.102632	-0.154172	-0.200044	-0.230561	-0.257683	-0.236551
0.028487	0.0247006	0.00313962	0.00773764	-0.00719553	-0.0252128	-0.00472707	0.0282823	0.0161183	-0.00758851	-0.0157846	-0.0400603	-0.0467554	-0.0530554	-0.0581212	-0.0557055	-0.0284322	0.0237683	0.0148138	-0.0154757	0.055904	0.0527049	-0.00115454	0.175347	0.187467	0.0453864	0.481742	0.989789	0.469687	-0.00289029	0.0985601	0.0126717	-0.199531	-0.144395	-0.123985	-0.147557	-0.0502852	0.049431	0.0487467	0.0170364	-0.0274662	-0.0634034	-0.104032	-0.127861	-0.161618	-0.199464	-0.219786	-0.243138	-0.270042	-0.287827
0.0292484	0.0298506	0.0226622	0.00972414	0.0108036	0.000363708	-0.0222095	9.62019e-05	0.0205001	0.00144505	0.00126791	-0.0121785	-0.0618354	-0.0788181	-0.0800424	-0.0657843	-0.0366157	-0.0034802	0.037955	0.0458214	0.0158138	0.0570592	0.0470785	-0.0176598	0.137413	0.168264	0.0153419	0.471514	0.989997	0.468148	-0.0588512	0.0493937	-0.0544544	-0.250987	-0.180988	-0.125432	-0.0938527	0.0375249	0.117638	0.0823027	-0.00528222	-0.0773129	-0.147305	-0.179418	-0.209855	-0.216286	-0.223958	-0.231047	-0.257549	-0.301317
0.0260788	0.0156494	0.0252936	0.0337559	0.0189937	0.00867057	-0.0101311	-0.0168204	0.00232649	0.0254197	0.00217378	-0.0157409	-0.0348375	-0.0603634	-0.0817328	-0.0679755	-0.0534182	-0.0360276	0.0126756	0.0822939	0.0526491	-0.00703996	0.0445799	0.0326278	-0.0553193	0.0996026	0.128288	0.00132656	0.46584	0.989875	0.433939	-0.0701597	0.00828123	-0.0966976	-0.253332	-0.155422	-0.0588846	-0.00658321	0.106191	0.147038	0.0703639	-0.0453021	-0.124267	-0.178111	-0.207986	-0.216232	-0.198428	-0.201378	-0.233207	-0.268247
0.0271738	0.0121458	0.0204442	0.0403562	0.0183629	-0.00601894	0.0108181	0.00195551	-0.0203772	-0.00260246	0.0138464	0.0036397	0.00843179	-0.00309861	-0.0452633	-0.0688199	-0.0560746	-0.0338379	-0.0145974	0.0290915	0.0476972	0.0280873	-0.0119844	0.0300664	-0.00789297	-0.0953748	0.0607678	0.0981549	-0.0508488	0.431256	0.98961	0.446984	-0.0885096	-0.00162315	-0.0660313	-0.21589	-0.10766	-0.00323737	0.0393672	0.135751	0.139148	0.0442442	-0.0460392	-0.101531	-0.145604	-0.158023	-0.151938	-0.12805	-0.138784	-0.18657
0.0165098	0.017728	0.018513	0.0189703	0.0248425	0.00887454	0.0175273	0.0068872	-0.00880069	-0.00769055	0.0295181	0.0586815	0.0479997	0.023092	0.0118678	-0.0163189	-0.0443045	-0.0420027	-0.0331994	-0.0209075	0.0123587	0.0434008	0.0113229	-0.040643	-0.000675678	-0.0420508	-0.143942	0.0112426	0.0538847	-0.0756596	0.442323	0.989989	0.454742	-0.027606	0.0616237	-0.0168306	-0.18194	-0.0823542	0.0199286	0.0672826	0.130898	0.14018	0.0664457	-0.00839376	-0.0406016	-0.0627161	-0.0570434	-0.0370252	-0.02812	-0.0533385
0.0063175	0.00440025	0.00390124	0.00811493	0.0147443	0.0244144	0.00461078	0.00656712	0.00196064	-0.00206852	0.0136125	0.0633284	0.0840855	0.0849739	0.0765216	0.0484114	-0.00358248	-0.0390044	-0.0499	-0.0475269	-0.0360921	-0.0171869	0.0164301	-0.00418478	-0.048578	-0.0353104	-0.0876895	-0.197029	-0.0528907	0.0059911	-0.0859591	0.452836	0.989255	0.517039	0.0827011	0.140906	0.0175076	-0.19595	-0.113993	-0.00280571	0.0527132	0.138686	0.159258	0.115995	0.068663	0.0463575	0.0333339	0.0382158	0.0677745	0.0964806
0.00317454	0.00171149	0.00139678	-0.00285059	0.00449312	0.0165617	0.00856984	0.00161445	-0.00184721	0.00836098	0.0196695	0.0320336	0.0937274	0.128969	0.120834	0.087914	0.0549476	0.017974	-0.0391185	-0.0744504	-0.080313	-0.0702856	-0.0347049	0.00503254	-0.0267089	-0.0794981	-0.0694163	-0.153423	-0.252857	-0.0908532	-0.00200558	-0.0297	0.520861	0.989786	0.572333	0.163195	0.148047	-0.0448424	-0.24655	-0.147059	-0.0249652	0.0597543	0.162766	0.192684	0.15939	0.129589	0.116531	0.103154	0.129789	0.220008
0.0097661	0.0194178	0.00817108	-0.0247056	-0.0156243	0.0262555	0.022727	0.0104992	-0.00377631	0.0104059	0.0222725	0.0242889	0.061558	0.112445	0.139368	0.104213	0.0743605	0.0499427	-0.02349	-0.0838177	-0.108655	-0.0967365	-0.0757078	-0.0651649	-0.0329161	-0.0485747	-0.110116	-0.127592	-0.180853	-0.25866	-0.0670879	0.0610784	0.084317	0.568962	0.989682	0.587686	0.133427	0.0363587	-0.131765	-0.278054	-0.146376	-0.0015434	0.0976292	0.170827	0.196298	0.189397	0.162762	0.13427	0.15282	0.249464
0.0162913	0.0239208	0.0140469	-0.0245535	-0.0108538	0.0209681	0.0324119	0.015951	0.0137181	0.00750971	0.0121747	0.00474763	0.0136238	0.0709168	0.107303	0.114538	0.0883061	0.0519619	0.00056088	-0.0725968	-0.120398	-0.11627	-0.111653	-0.116079	-0.0746244	-0.0264484	-0.0580825	-0.137912	-0.131347	-0.159843	-0.214412	-0.021262	0.141023	0.160679	0.589237	0.990192	0.551082	0.035408	-0.0560277	-0.181974	-0.267991	-0.115687	0.0168699	0.0712036	0.152182	0.18652	0.174087	0.135319	0.135537	0.202719
0.0239099	0.0178857	0.0235589	0.00828922	-0.00748801	0.00549328	0.0197037	0.0178441	0.0172149	0.00674999	-0.0040254	-0.0255564	-0.0157822	0.010748	0.0305653	0.0630759	0.0810347	0.0653239	0.0383724	-0.0137902	-0.0775543	-0.108359	-0.118294	-0.126513	-0.110978	-0.0604084	-0.0149265	-0.0425988	-0.0879523	-0.0695308	-0.10794	-0.186575	0.0173082	0.144125	0.129222	0.546544	0.98954	0.528865	-0.00351405	-0.0537848	-0.147829	-0.227801	-0.120308	-0.0285403	0.0170655	0.085995	0.115107	0.0881673	0.0608774	0.0798218
0.0190166	0.0227747	0.0203248	0.0114305	0.00406992	-0.00159436	0.0088172	0.0214933	0.026356	0.0196981	-0.00468469	-0.0233819	-0.0498899	-0.0538259	-0.0425944	-0.0168105	0.0329299	0.0840387	0.0741416	0.05275	0.021305	-0.0262091	-0.0589913	-0.0874231	-0.0846554	-0.0720037	-0.0101794	0.0450826	0.0397729	-0.013541	0.00221753	-0.0861439	-0.192775	-0.0433207	0.0381163	0.0378132	0.522586	0.989741	0.540524	0.0760486	0.0473799	-0.0664607	-0.195864	-0.144149	-0.0954742	-0.0765972	-0.0232542	0.0126045	-0.0309364	-0.0548054
-0.00906378	0.00686479	0.0265672	0.00878716	0.000981212	0.00750315	0.0097636	0.0184908	0.0205218	0.0264957	0.017477	-0.00714487	-0.0523369	-0.0775104	-0.0811563	-0.0679643	-0.0356982	0.0291051	0.0836447	0.112933	0.130463	0.100992	0.0396662	0.00423896	-0.00738066	-0.0259547	-0.00885665	0.0482702	0.123284	0.10251	0.0519626	0.0217278	-0.105014	-0.243461	-0.134776	-0.0481265	-0.00722444	0.532353	0.989891	0.617608	0.205954	0.143233	-0.00955778	-0.175281	-0.167326	-0.150652	-0.146425	-0.105032	-0.101839	-0.157329
-0.0186646	-0.017521	0.0043081	0.0244026	0.0196021	0.0157387	0.00998163	0.0122712	0.0131968	0.0239266	0.0195848	0.0146204	-0.00647241	-0.0531896	-0.0869898	-0.091363	-0.0747927	-0.0177615	0.0635998	0.129125	0.172247	0.17213	0.14724	0.105277	0.059767	0.00974202	-0.00507993	0.019765	0.0865239	0.143211	0.131752	0.0630264	-0.00832927	-0.159283	-0.271351	-0.182759	-0.050862	0.0815932	0.614785	0.989547	0.665097	0.287716	0.183907	0.0229372	-0.156681	-0.182178	-0.17769	-0.181861	-0.161394	-0.201162
-0.027213	-0.0216246	-0.0159293	0.0110035	0.0162055	0.0100638	0.00859356	0.0082531	0.000771284	0.00879645	0.0332441	0.0542738	0.0444558	0.0116878	-0.0438417	-0.0854642	-0.0810157	-0.0509119	0.00872433	0.0902464	0.156044	0.195919	0.216824	0.179373	0.110887	0.0397474	-0.00666624	-0.0198534	-0.000976086	0.0647604	0.135869	0.135046	0.05612	-0.0183705	-0.146758	-0.268218	-0.141918	0.0452771	0.206296	0.668888	0.989622	0.699595	0.342683	0.236193	0.0625954	-0.119436	-0.147546	-0.146593	-0.170977	-0.180992
-0.0389843	-0.0371066	-0.0322489	-0.0150235	-0.00121158	0.00967908	0.0104544	0.00417769	0.000529289	0.0182774	0.042976	0.0719398	0.0798686	0.0849391	0.0584207	-0.00872242	-0.0520619	-0.0468138	-0.0191384	0.0239354	0.0993464	0.176801	0.204256	0.198409	0.144651	0.0675136	-0.00708109	-0.0640004	-0.0831693	-0.0470265	0.0390866	0.145732	0.139124	0.0597042	0.00630522	-0.121542	-0.226125	-0.0762388	0.133648	0.288969	0.703264	0.990273	0.721582	0.403208	0.295398	0.131334	-0.0479054	-0.0713829	-0.077437	-0.113582
-0.0465211	-0.038994	-0.031963	-0.0269952	-0.018742	0.00150025	0.0173264	-0.00479203	0.00185108	0.0199271	0.0347685	0.0685247	0.106809	0.140383	0.122737	0.0654153	0.0130067	-0.0223914	-0.0270779	-0.0145124	0.028026	0.101931	0.153165	0.163149	0.136703	0.0722635	-0.0247355	-0.0940583	-0.139212	-0.124299	-0.0425946	0.066571	0.157937	0.162889	0.0943922	0.0147377	-0.122469	-0.199831	-0.0156155	0.185738	0.334132	0.72194	0.989402	0.754715	0.456503	0.353516	0.211659	0.054711	0.0356749	0.021059
-0.0239435	-0.0350515	-0.0246441	-0.0206082	-0.020374	-0.00762445	0.00941598	0.00692081	0.00593662	0.0182331	0.0251561	0.0598495	0.114715	0.15419	0.1548	0.121346	0.0747424	0.0212289	-0.0187969	-0.026759	-0.00716031	0.0284331	0.0771844	0.0991987	0.0730759	0.0187939	-0.0521289	-0.126943	-0.187632	-0.173561	-0.105211	-0.00893807	0.110105	0.18868	0.164631	0.0686017	-0.032747	-0.145062	-0.167772	0.0258563	0.237552	0.403426	0.758002	0.989752	0.775381	0.507664	0.426152	0.295617	0.157194	0.133152
-0.0197084	-0.0245226	-0.0198094	-0.0199782	-0.0197951	-0.0131235	-0.00166345	0.00689638	0.00759852	0.0175576	0.0375835	0.0641359	0.103012	0.14808	0.168371	0.157824	0.117842	0.0607457	0.00739849	-0.0264804	-0.0227934	-0.0115943	0.00585783	0.0117735	0.00666082	-0.0398724	-0.100369	-0.159552	-0.205459	-0.206551	-0.14463	-0.0433831	0.0671053	0.156278	0.19442	0.14606	0.0147452	-0.0986218	-0.167613	-0.158109	0.0661159	0.29341	0.453495	0.774899	0.989787	0.796011	0.537922	0.484011	0.369007	0.232997
-0.0166332	-0.0118971	-0.0125355	-0.0163569	-0.0155331	-0.0117478	-0.00394607	0.00747275	0.00777268	0.0170863	0.0194559	0.0504494	0.0937948	0.1296	0.164902	0.174394	0.147217	0.0907619	0.0332059	-0.00619107	-0.0398678	-0.0448648	-0.0401164	-0.0578038	-0.0654345	-0.0964527	-0.150501	-0.196005	-0.21805	-0.21834	-0.162011	-0.0560904	0.0430429	0.132771	0.183413	0.192115	0.0893363	-0.0766155	-0.158838	-0.184572	-0.118646	0.130899	0.362836	0.507994	0.794691	0.98967	0.794622	0.565339	0.523072	0.411955
-0.00466013	-0.00568527	-0.00541574	-0.00439423	-0.0127796	-0.012859	-0.00709778	0.00320148	0.00740576	0.0159096	0.0110794	0.0337251	0.0777322	0.111197	0.129187	0.168031	0.153247	0.0917255	0.0389323	-0.00473946	-0.0397078	-0.0756478	-0.0738868	-0.103157	-0.133868	-0.160579	-0.19532	-0.217137	-0.214593	-0.205936	-0.153162	-0.0635589	0.0406359	0.114312	0.16494	0.173555	0.121437	-0.0173618	-0.148767	-0.173505	-0.148682	-0.0521799	0.203395	0.424135	0.543558	0.79618	0.989679	0.796058	0.558403	0.505915
0.00186503	-0.00672436	-0.0119272	0.00507534	0.000368834	-0.0126928	-0.00915062	0.000614643	0.00777781	0.0141323	0.0285224	0.0324514	0.0586854	0.0772464	0.103959	0.129785	0.12315	0.0843353	0.0375823	-0.00367796	-0.0340074	-0.0742242	-0.0898473	-0.118803	-0.15613	-0.210816	-0.234308	-0.236386	-0.229598	-0.198327	-0.131264	-0.035071	0.0415554	0.097038	0.130157	0.129406	0.0879843	0.00783932	-0.103149	-0.182428	-0.145794	-0.0752119	0.0517752	0.299235	0.488102	0.56439	0.798312	0.989211	0.772029	0.496168
-0.00312966	-0.00534523	-0.00615293	-0.00408816	0.00362754	0.00300813	-0.00483227	0.00597131	0.0110093	0.0150572	0.0150545	0.0359058	0.0538012	0.0655122	0.0950971	0.108123	0.101729	0.0680523	0.0263288	-0.012298	-0.0313031	-0.0684007	-0.0999572	-0.120824	-0.145958	-0.208759	-0.258036	-0.268172	-0.256844	-0.226829	-0.136869	-0.0276932	0.0647496	0.12993	0.155103	0.134329	0.0601023	-0.0269507	-0.100313	-0.170028	-0.164838	-0.0771988	0.0276142	0.158824	0.37328	0.518963	0.5611	0.76795	0.989777	0.74943
0.00118434	0.00327492	-0.0155998	-0.0286821	-0.0105719	0.0081172	0.00132513	-0.0148619	-0.00460213	0.0152298	0.0181329	0.0284488	0.067458	0.09452	0.0919014	0.0921267	0.0852327	0.0533162	0.00677609	-0.027887	-0.0538367	-0.0678986	-0.0865574	-0.104883	-0.122168	-0.166973	-0.237719	-0.294291	-0.302944	-0.268849	-0.186308	-0.0521955	0.102018	0.215783	0.251535	0.203555	0.0843263	-0.0616265	-0.15409	-0.196448	-0.186034	-0.112424	0.0170815	0.127731	0.235388	0.407875	0.506203	0.494415	0.745312	0.989765
-0.00388157	0.00363421	-0.0201451	-0.0368919	-0.0261079	0.000206709	-0.00383121	-0.0155616	-0.0187075	0.0195462	0.0351346	0.0324171	0.0619971	0.118312	0.119799	0.076968	0.0704312	0.0557075	-0.0110846	-0.0685344	-0.0852106	-0.0753664	-0.0880909	-0.103682	-0.116901	-0.144326	-0.203662	-0.282626	-0.322632	-0.298231	-0.210444	-0.0768766	0.121048	0.299647	0.340136	0.27482	0.121315	-0.0573106	-0.195952	-0.255483	-0.218674	-0.124581	-0.024575	0.0806572	0.175624	0.260269	0.376272	0.419085	0.460341	0.781925
0.00452554	0.013521	-0.0231748	-0.0484656	-0.0342828	0.00143385	0.00763106	-0.0219584	-0.0239068	0.0128316	0.0388244	0.026329	0.0624939	0.110966	0.125937	0.0942397	0.0664219	0.0532856	-0.0100352	-0.0898114	-0.108932	-0.0933555	-0.10633	-0.136589	-0.13136	-0.131626	-0.190918	-0.280373	-0.315322	-0.292581	-0.208734	-0.0631924	0.149777	0.338097	0.400275	0.339701	0.175436	-0.0393187	-0.22156	-0.31263	-0.27227	-0.162443	-0.065366	0.00728166	0.103986	0.195239	0.238359	0.309653	0.400143	0.563634
0.0110766	0.0211834	-0.00974506	-0.0506175	-0.0372427	0.00475729	0.0159407	-0.0243706	-0.0181611	0.0247725	0.0306207	0.0204021	0.063205	0.119167	0.132198	0.0929267	0.071983	0.0609549	-0.00756389	-0.0879607	-0.12927	-0.117383	-0.124744	-0.155238	-0.14361	-0.130318	-0.177699	-0.252177	-0.283021	-0.260184	-0.18728	-0.0606371	0.155705	0.373473	0.450238	0.394742	0.228941	-0.0142804	-0.223591	-0.341172	-0.326549	-0.224042	-0.107966	-0.0347359	0.0358886	0.14012	0.183523	0.171235	0.288372	0.503495
0.020944	0.0370504	0.0168643	-0.0408612	-0.0419136	0.000484467	0.0140144	-0.0168769	-0.0141085	0.0194534	0.0399045	0.0197704	0.059155	0.133555	0.139143	0.0991794	0.0801957	0.0743577	0.00121403	-0.0863143	-0.136278	-0.134444	-0.156045	-0.18401	-0.17361	-0.160575	-0.183672	-0.238915	-0.254227	-0.215299	-0.147317	-0.0441291	0.152227	0.363726	0.45813	0.408659	0.258487	0.0117956	-0.213637	-0.343839	-0.353194	-0.262569	-0.147695	-0.0653318	0.016441	0.10548	0.16255	0.15925	0.187432	0.400746
0.0387146	0.0400703	0.0366937	-0.0142626	-0.0338835	0.00286591	0.0207313	-0.00524497	-0.00897247	0.0116975	0.0403255	0.026777	0.0449797	0.101722	0.125058	0.100054	0.0812312	0.0785472	0.00981581	-0.0842973	-0.131317	-0.15465	-0.186497	-0.223678	-0.220259	-0.201787	-0.199962	-0.214401	-0.213277	-0.166202	-0.0979425	-0.0249902	0.12144	0.30507	0.406394	0.386901	0.267357	0.0495991	-0.18924	-0.330536	-0.367026	-0.307093	-0.205274	-0.0925326	0.00741959	0.09957	0.164325	0.176174	0.177725	0.261935
0.060503	0.0609375	0.0498301	0.0184315	0.00387859	0.00482368	0.0175818	0.0200763	0.00345659	0.0101029	0.0235757	0.0123553	0.0251908	0.0526431	0.0825456	0.0847642	0.0697531	0.0603434	0.0181597	-0.0503796	-0.122611	-0.176399	-0.22536	-0.264559	-0.271438	-0.259134	-0.23435	-0.191232	-0.134554	-0.0802006	-0.0313088	0.00974655	0.0794394	0.189376	0.277834	0.316572	0.264016	0.0975434	-0.113073	-0.275787	-0.348845	-0.346074	-0.269447	-0.149446	-0.0229553	0.112556	0.186754	0.200894	0.166059	0.14371
0.0661298	0.0560999	0.062981	0.0553869	0.0288601	0.016879	0.0153718	0.0214019	0.0139805	0.00456917	0.00188458	0.00868881	-0.00250626	-0.0105138	0.00685954	0.0469594	0.0552944	0.0457152	0.0265396	-0.0149322	-0.0773472	-0.158036	-0.219558	-0.255834	-0.290772	-0.291182	-0.249239	-0.145549	-0.0536462	0.00328028	0.0379219	0.0532064	0.0335466	0.0439993	0.0917279	0.161324	0.194081	0.141758	0.00103414	-0.147424	-0.256454	-0.320357	-0.28845	-0.193885	-0.0627589	0.0464888	0.159055	0.204147	0.143786	0.0361234
0.0497708	0.0400623	0.0515411	0.0747166	0.0586942	0.015941	0.0123614	0.0276551	0.0271666	-0.00972915	-0.0156267	-0.0115513	-0.0288348	-0.0621023	-0.0556464	0.00354946	0.0339472	0.0349226	0.0364783	0.0351673	-0.0178914	-0.100189	-0.168988	-0.211515	-0.25037	-0.27891	-0.238264	-0.113894	-0.0155859	0.0610104	0.0985312	0.105882	0.0409893	-0.0351843	-0.0580226	-0.00398731	0.0701061	0.111983	0.0758283	-0.00538063	-0.102687	-0.200238	-0.224356	-0.176104	-0.0916744	-0.00782824	0.0896655	0.174327	0.124488	-0.0565407
0.0451355	0.0245111	0.0384463	0.0725683	0.0721895	0.027082	0.00830424	0.0349571	0.032366	-0.00489783	-0.0253885	-0.00692683	-0.0376717	-0.0810497	-0.0870472	-0.0250881	0.00875652	0.0223811	0.0413376	0.0630391	0.032292	-0.035267	-0.0958621	-0.124115	-0.164232	-0.202565	-0.191886	-0.0964466	-0.00111598	0.060061	0.120307	0.153447	0.0927719	-0.0142044	-0.0888305	-0.0910341	-0.0353682	0.0284638	0.0736686	0.0793837	0.0371844	-0.0392942	-0.103855	-0.0999238	-0.0671982	-0.0398493	0.0316581	0.112147	0.115308	-0.0542526
0.0309664	0.0179958	0.011188	0.0332352	0.0512887	0.0381374	0.000717401	0.0200016	0.0281938	0.0036031	-0.0222075	-0.00551057	-0.0093472	-0.0348145	-0.0478713	-0.0206659	0.0117106	0.0179617	0.0398276	0.061852	0.0621313	0.0248775	0.00416315	-0.0205162	-0.0504273	-0.0932592	-0.107402	-0.0908489	-0.0269102	0.0245222	0.0772444	0.148412	0.179848	0.120623	0.0267107	-0.046994	-0.0928728	-0.0847571	-0.021893	0.0569953	0.119714	0.124221	0.101822	0.070489	0.0339311	0.00215173	0.00506032	0.0410826	0.0912181	0.0444038
-0.00319529	6.4373e-05	-0.0147878	-0.0169078	0.00102377	0.0338048	0.0192533	0.000904441	0.0209006	0.0209696	0.00884795	0.0317252	0.0602996	0.0640422	0.0439663	0.0239058	0.00313413	0.0099088	0.00943851	0.0255613	0.0519773	0.0917571	0.110469	0.110354	0.0941026	0.0583668	-0.00451213	-0.0609768	-0.0905789	-0.0759985	-0.0139967	0.0908866	0.214402	0.265316	0.214597	0.0939382	-0.0402145	-0.132279	-0.130308	-0.0287965	0.120208	0.245148	0.293693	0.262228	0.190237	0.100275	0.020276	-0.018924	0.0242521	0.122862
-0.0151356	-0.0100321	-0.0259398	-0.0424689	-0.0248361	0.00158632	0.0105718	0.000160217	-0.00534898	0.018703	0.0300275	0.0291672	0.0716996	0.124254	0.116341	0.0641208	0.0232416	0.00431561	-0.00988919	-0.0192702	0.0268478	0.115477	0.159618	0.183147	0.192747	0.171696	0.0979462	-0.005445	-0.093744	-0.12775	-0.0924435	-0.0164375	0.124927	0.254842	0.284181	0.207811	0.0855677	-0.0589703	-0.122777	-0.087943	0.0390171	0.193667	0.286986	0.30706	0.25419	0.175819	0.0678853	-0.0211104	-0.0321669	0.0885324
-0.0208881	-0.012991	-0.0190349	-0.0442814	-0.0373082	-0.0102372	0.0118291	-0.00335377	-0.00146842	0.0141653	0.0325596	0.0290034	0.0621969	0.101282	0.114887	0.062492	0.0267504	0.0149895	9.17912e-06	-0.00679773	0.0341129	0.101184	0.156509	0.180127	0.19258	0.190161	0.131334	0.0510343	-0.0223914	-0.0737129	-0.0743815	-0.052723	0.0128211	0.112634	0.171638	0.186386	0.157677	0.103122	0.0569453	0.0225948	0.0501714	0.114202	0.184134	0.205483	0.201583	0.16454	0.0941803	0.000931859	-0.0495518	0.0102428
-0.0299406	-0.0137788	-0.00967014	-0.00679165	-0.00286555	-0.00217772	0.00131381	-0.00948268	-0.0105791	0.0123361	0.0257897	0.0212505	0.0232471	0.0427608	0.0474699	0.0275952	0.00915992	0.0123247	0.0141563	0.0304267	0.0732285	0.105447	0.134129	0.15267	0.141599	0.128774	0.108832	0.0748893	0.050703	0.0468235	0.0395538	-0.00894904	-0.0461408	-0.0534413	-0.0450088	0.00309765	0.103233	0.225735	0.286972	0.271256	0.205519	0.12979	0.0651373	0.0293998	0.00814939	0.0243624	0.0267402	-0.00907129	-0.0733515	-0.105977
-0.035643	-0.030073	-0.00759697	0.0082587	0.0139064	0.00268376	-0.0068624	-0.0139369	-0.00618815	-0.00758326	0.00527442	-0.00333315	-0.0200478	-0.0297555	-0.0321643	-0.0281423	-0.0199171	0.000506997	0.0323536	0.0667775	0.0952661	0.113502	0.121366	0.118944	0.10728	0.0872477	0.078458	0.0901811	0.096778	0.111139	0.0999877	0.0313052	-0.0738273	-0.17859	-0.209846	-0.168337	-0.00403863	0.223389	0.38975	0.431577	0.360386	0.189454	-0.000929773	-0.124393	-0.170354	-0.151311	-0.105788	-0.0642028	-0.0978885	-0.174716
-0.0356494	-0.0333609	-0.0147049	0.0181534	0.0189186	0.00351012	-0.00630385	-0.00599462	-0.00937039	-0.0114826	0.000111938	-0.00935704	-0.0385333	-0.0713633	-0.0786474	-0.075223	-0.0587689	-0.0228805	0.0145109	0.0676707	0.100585	0.10598	0.108326	0.0863539	0.0683907	0.0410538	0.0372306	0.0735735	0.103552	0.112144	0.106543	0.0535294	-0.0667208	-0.205967	-0.268724	-0.251536	-0.119936	0.131816	0.359791	0.480485	0.461593	0.314871	0.0973742	-0.0915746	-0.213891	-0.250888	-0.22242	-0.161806	-0.140447	-0.218333
-0.0321696	-0.0374129	-0.0229606	0.00525677	0.00565529	-0.00771624	-0.0106964	0.00742817	0.00224948	-0.00563937	-0.00262028	0.0182172	-0.000815213	-0.0343792	-0.0522451	-0.0624146	-0.0769956	-0.0653199	-0.0359462	0.0200241	0.060197	0.0714375	0.0817174	0.0759718	0.048095	0.00692904	0.000649571	0.0233867	0.0477811	0.0607253	0.0608507	0.0328544	-0.0433757	-0.141589	-0.20354	-0.220132	-0.160102	-0.00490111	0.204342	0.370149	0.436605	0.40288	0.29355	0.152171	-0.0059678	-0.122549	-0.185746	-0.173932	-0.156262	-0.190121
-0.0291077	-0.0345809	-0.0204687	-0.0110442	-0.0203385	-0.017039	-0.0157282	-0.00528723	0.00245571	0.0109937	0.015292	0.0369099	0.0498817	0.0373455	0.00511205	-0.0218714	-0.0534752	-0.087324	-0.0837528	-0.0390302	0.00294352	0.0321529	0.0602231	0.06731	0.0378413	-0.0217612	-0.0583875	-0.0733917	-0.0641305	-0.0370141	-0.0116147	0.0130863	0.00629139	-0.0377839	-0.0829272	-0.137344	-0.173699	-0.162367	-0.0551537	0.0971994	0.257721	0.366905	0.39937	0.385865	0.296629	0.167346	0.0306942	-0.0461981	-0.0727584	-0.105109
-0.0188141	-0.0298937	-0.0282862	-0.0143355	-0.016758	-0.0230706	-0.0159832	-0.011206	-0.00651085	0.00598276	0.0291579	0.0541576	0.0775356	0.0950063	0.0768075	0.0553565	0.00785851	-0.0522995	-0.0842401	-0.0717035	-0.035006	0.000310421	0.0335238	0.0537274	0.0383567	-0.022723	-0.102588	-0.154105	-0.162259	-0.141214	-0.0708516	0.0193478	0.0883973	0.108145	0.0674576	-0.0255954	-0.162981	-0.269666	-0.266696	-0.173118	0.000573516	0.197287	0.335151	0.41967	0.437863	0.368553	0.252547	0.160571	0.123294	0.107399
-0.0119435	-0.0148689	-0.0423214	-0.0343506	-0.0126696	-0.0138704	-0.0319746	-0.0360722	-0.0257679	0.00189495	0.0173569	0.039364	0.0775504	0.115857	0.115112	0.0820031	0.0586947	0.0154023	-0.0467322	-0.0595425	-0.0342463	-0.00067997	0.02186	0.0379434	0.0587509	0.0258551	-0.0577454	-0.144077	-0.193935	-0.180054	-0.114917	0.00346005	0.147338	0.232836	0.206424	0.0939783	-0.0712897	-0.223277	-0.296376	-0.261853	-0.13058	0.0388408	0.170004	0.25723	0.305695	0.305834	0.232402	0.167659	0.190503	0.280151
-0.0115213	0.00316358	-0.0209175	-0.0507794	-0.0247379	-0.00797629	-0.0294783	-0.0594212	-0.0454663	-0.00584412	-0.000850558	0.00709212	0.0285968	0.0876398	0.0903513	0.0527043	0.0471306	0.0580508	0.0200646	-0.0347597	-0.0319306	0.0062294	0.0201645	0.0227786	0.0556067	0.0911865	0.0537132	-0.030791	-0.0947361	-0.105818	-0.0890521	-0.0364357	0.0858747	0.218453	0.228585	0.158186	0.0495734	-0.0710064	-0.165796	-0.183047	-0.112921	-0.0312146	0.0199589	0.025282	0.0175928	0.00904834	-0.0204962	-0.0679575	-0.0246052	0.150299
-0.00353086	0.0151629	0.000276566	-0.0214264	-0.0171361	0.00802195	-0.00267613	-0.0399946	-0.0379476	-0.0178626	-0.0203852	-0.040267	-0.0333938	0.0129238	0.0263253	-0.00472403	0.00174654	0.0407083	0.0347211	-0.00510955	-0.00865626	0.0107962	0.0312772	0.0328838	0.0735159	0.143687	0.163081	0.111284	0.0563104	0.0226749	-0.0243579	-0.0600033	-0.00270432	0.0855266	0.131391	0.12302	0.0948848	0.0513068	-0.0203493	-0.0627752	-0.0574365	-0.0380199	-0.0424711	-0.115992	-0.192956	-0.234564	-0.260285	-0.309013	-0.288375	-0.139346
0.00173593	0.016637	0.00783944	-0.0128207	-0.00997013	0.0152718	0.0132366	-0.00573641	-0.0057252	0.000708461	-0.0270748	-0.0565838	-0.0446814	-0.0147651	-0.0222676	-0.0396522	-0.0152013	0.0141912	0.0164225	0.0119952	0.0144962	0.0419143	0.0461311	0.0709558	0.127192	0.196392	0.2145	0.189337	0.151197	0.12607	0.0339077	-0.0444558	-0.0436276	-0.00251353	0.00408423	0.02702	0.0563064	0.0542934	0.0165806	-0.0301023	-0.0384668	-0.017868	-0.0425152	-0.116836	-0.195127	-0.274637	-0.345857	-0.3914	-0.369977	-0.256006
-0.000509977	0.0250329	-0.00527471	-0.0362071	-0.0174062	0.0186568	0.00864136	-0.0184674	-0.0173251	0.0190058	-0.01204	-0.048165	-0.0338385	0.0077523	-0.00280261	-0.0336758	-0.00278008	0.0287532	0.0207608	0.00353658	0.00566041	0.0532347	0.0672641	0.0723531	0.133049	0.209373	0.221269	0.165119	0.120095	0.0909209	0.0171076	-0.0588493	-0.0361875	0.0262234	0.0455009	0.031468	0.0452582	0.0315804	-0.0163642	-0.0794697	-0.0949595	-0.0594822	-0.0606504	-0.118924	-0.181291	-0.236155	-0.299313	-0.362886	-0.32746	-0.170353
-0.00728434	0.022063	0.0212297	-0.0278827	-0.0217221	0.0160319	0.0277556	-0.0159559	-0.0229604	0.00765967	0.00468695	-0.0602141	-0.0663731	-0.0370328	-0.0197961	-0.0407267	-0.0208035	0.0440794	0.0661764	0.018088	-0.00553364	0.0122131	0.030947	0.0239781	0.0541602	0.158954	0.207438	0.173176	0.128454	0.0967563	0.0371848	-0.0578782	-0.0913419	-0.0418615	0.0117687	0.0275527	0.049787	0.061061	0.0117558	-0.0801768	-0.168804	-0.189949	-0.202177	-0.242407	-0.286799	-0.295719	-0.291307	-0.319068	-0.319445	-0.212564
0.0287304	0.0256333	0.0482136	0.0380712	0.0152307	0.0132343	0.0360143	0.0308269	0.00359154	-0.00890458	-0.0239013	-0.0527219	-0.109198	-0.131362	-0.117914	-0.0810939	-0.0636142	-0.0241202	0.0382129	0.038601	-0.0095939	-0.0480363	-0.0442006	-0.0380374	-0.0308977	0.0465652	0.135869	0.203762	0.219387	0.184133	0.119659	0.0131636	-0.12863	-0.19969	-0.174373	-0.112127	-0.0317518	0.0369261	0.046489	-0.0268312	-0.16264	-0.284646	-0.3364	-0.345995	-0.361053	-0.358064	-0.31277	-0.259361	-0.284325	-0.336215
0.0566086	0.0250808	0.0371149	0.0674542	0.0506202	0.011436	0.0217581	0.0588323	0.0489216	-0.00381237	-0.04074	-0.0438197	-0.0834222	-0.159355	-0.173351	-0.104607	-0.0742436	-0.0750593	-0.0322919	0.00774884	-0.0262182	-0.089757	-0.112729	-0.0852581	-0.0726565	-0.0359727	0.0477217	0.173942	0.243077	0.217419	0.14156	0.0609683	-0.0857673	-0.226976	-0.249857	-0.17884	-0.0862193	-0.0248611	-0.0171739	-0.0463744	-0.161108	-0.280486	-0.356294	-0.344777	-0.306123	-0.2879	-0.254958	-0.179279	-0.179375	-0.289771
0.0581306	0.0284656	0.0328312	0.0685296	0.0450687	0.0163331	0.0207313	0.0620648	0.0490564	-0.00466925	-0.0473915	-0.0389393	-0.0700091	-0.144481	-0.159006	-0.0920288	-0.0544267	-0.0708748	-0.0403948	0.00195265	-0.0412237	-0.111779	-0.13442	-0.12209	-0.103446	-0.0678071	0.0158223	0.14414	0.221345	0.191779	0.125506	0.0590984	-0.0574748	-0.176405	-0.19411	-0.123286	-0.0553712	-0.0313569	-0.0743082	-0.13868	-0.226085	-0.320699	-0.34572	-0.299191	-0.241944	-0.218045	-0.193486	-0.152931	-0.163271	-0.271132
0.0537827	0.0225937	0.0542318	0.0831008	0.048538	0.00701642	0.0187814	0.0666796	0.044667	-0.00284481	-0.0281054	-0.0329077	-0.0745251	-0.150081	-0.133071	-0.0558885	-0.0416903	-0.0546691	-0.0188308	0.0122631	-0.0468323	-0.111354	-0.139564	-0.134412	-0.125982	-0.10908	-0.0254132	0.109003	0.176973	0.153086	0.11119	0.0541995	-0.0780236	-0.198846	-0.188632	-0.101009	-0.0282952	-0.011157	-0.0383859	-0.103217	-0.208116	-0.295989	-0.295924	-0.215678	-0.13515	-0.090574	-0.05914	-0.0308043	-0.100782	-0.275132
0.0489342	0.00208962	0.0220109	0.0913335	0.0661857	0.00410521	0.00848103	0.0611174	0.0644366	-0.00814873	-0.0404106	-0.00785756	-0.0441856	-0.125707	-0.1361	-0.0403943	-0.0266372	-0.0574396	-0.0320195	0.0229894	-0.00338739	-0.0788049	-0.110377	-0.0963181	-0.1061	-0.129928	-0.0916939	0.0348352	0.121669	0.114565	0.092852	0.0770421	-0.035463	-0.187363	-0.225714	-0.148959	-0.0701036	-0.0201234	0.00599921	-0.00420821	-0.0725321	-0.168904	-0.199858	-0.117188	-0.0214532	0.0459558	0.0818191	0.130502	0.0892808	-0.114931
0.0316596	-0.00521547	-0.0188341	0.043115	0.0442317	-0.00404197	-0.0230297	0.0233976	0.0371407	0.00177407	-0.0303925	0.0152642	0.0189556	-0.0291358	-0.0535012	0.0023669	0.0221325	-0.0276196	-0.0486186	-0.00588059	0.0122598	-0.0297359	-0.0637556	-0.0438197	-0.0328837	-0.0747746	-0.101483	-0.0461882	0.0109605	0.0188105	0.0110203	0.0523708	0.0651966	-0.00876987	-0.0712721	-0.0585586	-0.0328857	-0.0228687	-0.0232905	0.0062778	0.021927	-0.0138736	-0.0719419	-0.0441616	0.0374129	0.0902535	0.104961	0.156571	0.201901	0.137796
-0.0144823	0.00658953	-0.00901085	-0.0320803	-0.0199494	-0.00726366	-0.0179446	-0.044921	-0.0415692	-0.00326258	0.0142721	0.00588	0.0123583	0.0556654	0.0659877	0.0203042	0.0232528	0.0553833	0.0297841	-0.0132065	0.00243354	0.0148464	0.0165474	-0.0105246	-0.00363266	0.0123737	0.0051769	-0.0452973	-0.0785046	-0.0717487	-0.0524737	-0.0372999	0.0247407	0.112833	0.146151	0.122466	0.109342	0.100247	0.0601121	0.028414	0.0268426	0.0371598	-0.00961274	-0.070393	-0.105184	-0.0781212	-0.0382655	-0.0281971	0.0181649	0.134235
[truncated: 32 more columns]

## Sheet: Fig7a_Config2_Exp
Correlation map - 2 Seeds - Configuration #2 - Experiments
1	0.287861	-0.271769	0.0178185	0.0562525	-0.0777369	0.0442443	0.0232864	-0.042074	0.0386736	0.057999	0.0263064	0.0623939	0.00636966	0.064719	0.0863033	-0.0172435	-0.0113181	0.0606675	0.0185205	-0.0173096	0.01579	-0.0109196	-0.0527704	0.0157376	0.0394019	0.0156776	0.0491423	0.0795898	0.0960527	0.0695429	0.0349347	0.0831868	0.1055	0.024437	0.00630925	0.00863297	-0.0142287	-0.0142386	-0.0149738	-0.0392684	-0.013365	0.00211335	-0.0115188	0.0284988	0.0296042	0.0159483	0.0085462	0.0129797	0.00866462
0.287861	1	0.257981	-0.225596	0.108737	0.130905	-0.0541341	0.0263013	0.0504935	-0.0330251	-0.0107747	0.0491606	0.0474243	0.00304809	0.0467702	0.0518561	-0.0253219	-0.00691616	0.0672365	0.00655169	-0.0227015	0.0553735	0.029134	-0.0701615	-0.00586379	-0.0136038	-0.0457308	0.0117769	0.0190674	0.0118713	0.0507377	0.0610505	0.036843	0.0420904	0.027388	0.0224601	0.00491425	-0.00969095	0.00820431	0.00156594	-0.0146549	-0.0147082	-0.00112947	-0.00810028	0.0064696	0.02691	0.0248102	0.0421323	0.0609485	0.0580509
-0.271769	0.257981	1	0.372585	-0.213761	0.0562633	0.151843	-0.0564392	0.0152885	0.0746051	0.0196172	-0.0159704	0.0396582	0.0735207	-0.0169872	-0.030306	0.0157375	-0.00171974	0.000144079	0.0370679	-0.00260697	0.0235402	0.0218022	-0.0132636	-0.0052383	0.015483	0.00145816	-0.00195887	0.0261298	0.0249139	0.0479301	0.0599853	-0.00391253	-0.0176496	0.0390305	0.0670909	0.0540934	0.0344342	0.030868	0.044204	0.04758	0.00912985	0.0164907	0.00818814	-0.0207438	-0.00613052	0.030631	0.0308172	0.0357347	0.0501158
0.0178185	-0.225596	0.372585	1	0.298271	-0.194772	0.0739785	0.0917465	-0.052681	0.0856592	0.115917	-0.0305911	0.0231204	0.0845888	0.0208732	0.00363962	0.0108786	-0.0197254	-0.0132045	0.0464114	0.0152704	-0.0143817	-0.0124241	0.0536837	0.0735579	0.0493866	0.0496953	0.091738	0.11049	0.0767076	0.067496	0.0731718	0.0656103	0.0524148	0.0735693	0.0711781	0.0775764	0.0704099	0.0620052	0.0545524	0.0565346	0.0569473	0.0461659	-0.0128634	-0.0458196	-0.0301306	-0.0061628	0.00282689	0.0168293	0.0431915
0.0562525	0.108737	-0.213761	0.298271	1	0.342753	-0.250117	0.0667772	0.09117	-0.10393	0.0408156	0.0763792	-0.0417648	-0.0332944	0.0715533	0.0486679	-0.00267472	0.0274249	0.0142316	-0.00961644	0.0194835	0.0277369	-0.00842245	0.0234649	0.0730945	0.021197	0.0145957	0.0703657	0.104523	0.0554697	0.0475717	0.103678	0.083456	0.0608312	0.0871773	0.0797329	0.0699017	0.0802535	0.0786273	0.0664878	0.0577158	0.0774905	0.0579295	-0.00401869	-0.0522811	-0.0593859	-0.0484359	-0.010104	0.0023483	0.0104906
-0.0777369	0.130905	0.0562633	-0.194772	0.342753	1	0.308829	-0.179864	0.0542552	0.035644	-0.11467	0.0104242	0.0491976	-0.0301144	0.0332375	0.0761499	0.00491756	-0.00345247	-0.0167565	-0.0410416	-0.0254912	0.0365699	0.0263823	-0.0198296	-0.0149522	0.0130743	0.0198043	0.0220013	0.0700262	0.075999	0.0829836	0.132202	0.0944467	0.0797299	0.0999937	0.11974	0.0925221	0.0752943	0.06245	0.0637524	0.0646971	0.0567527	0.0328114	0.00903068	-0.0245177	-0.0534815	-0.0448762	-0.0178912	-0.00928828	-0.00884428
0.0442443	-0.0541341	0.151843	0.0739785	-0.250117	0.308829	1	0.330951	-0.200976	0.0504862	0.051428	-0.0677878	0.0637514	0.0177816	-0.0484212	0.0543687	0.0106904	-0.0514846	0.00972106	-0.0107107	-0.0284871	0.0404855	0.0214604	-0.0180295	0.0460221	0.0701238	0.0606974	0.0968413	0.10835	0.125831	0.150128	0.175995	0.146035	0.12683	0.12508	0.125665	0.102205	0.0833031	0.0691657	0.0483954	0.0292552	0.0202865	-0.0113299	-0.0283906	-0.00512909	-0.00185732	0.0140678	0.0107435	0.018491	0.0283043
0.0232864	0.0263013	-0.0564392	0.0917465	0.0667772	-0.179864	0.330951	1	0.343634	-0.188777	0.0608668	0.0970792	-0.0404126	0.00370766	0.020332	-0.0319299	-0.0235953	0.00718951	0.0445695	-0.0186909	0.0292584	0.0684738	-0.0299899	-0.0226056	0.0965311	0.0670178	0.0388572	0.0917948	0.0741734	0.0646251	0.0764741	0.103127	0.116625	0.0955182	0.0909972	0.0965943	0.0662102	0.0365959	0.0647444	0.0628598	0.0363499	0.0444511	0.036222	-0.0171866	-0.0028345	0.00642615	0.00118959	0.011419	0.0354302	0.0537767
-0.042074	0.0504935	0.0152885	-0.052681	0.09117	0.0542552	-0.200976	0.343634	1	0.344635	-0.213787	0.0219247	0.104848	-0.0495479	0.012832	0.0355279	-0.00576354	0.00643932	0.0641791	0.0485173	0.023029	-0.0428812	-0.0430009	-0.0223717	-0.0353228	-0.000231038	-0.0137693	-0.0337872	0.0180818	0.0326654	-0.0211354	0.00152458	0.0735436	0.0736836	0.058831	0.084038	0.0812088	0.0544608	0.0653389	0.0803745	0.0740609	0.0620966	0.0854142	0.0513221	0.0119502	0.0312811	0.0249807	0.0447522	0.0714356	0.0764754
0.0386736	-0.0330251	0.0746051	0.0856592	-0.10393	0.035644	0.0504862	-0.188777	0.344635	1	0.328009	-0.194522	0.0369187	0.0876299	-0.0459844	0.0655354	0.0200958	-0.0677825	0.0130438	0.0954304	0.0262132	-0.0492697	-0.0310964	0.0279493	-0.0128743	0.0240564	0.0332119	0.00652967	0.0645612	0.137729	0.0950489	0.0593544	0.116263	0.178232	0.165474	0.163722	0.162121	0.153368	0.139674	0.139599	0.138723	0.100797	0.06563	0.0454915	-0.0109368	-0.000830136	0.0129378	0.0309496	0.0444589	0.0481318
0.057999	-0.0107747	0.0196172	0.115917	0.0408156	-0.11467	0.051428	0.0608668	-0.213787	0.328009	1	0.370336	-0.219258	0.000639844	0.0997341	-0.0429199	-0.00301687	0.0612739	-0.00356755	0.0173063	0.0681123	0.0281234	-0.0447935	0.0247152	0.0209708	0.0175915	0.0383354	0.0621012	0.0942344	0.144241	0.0967964	0.0489129	0.104286	0.170498	0.140167	0.130956	0.127981	0.126197	0.117905	0.0846461	0.056781	0.056083	0.0228805	0.00774872	0.025892	0.0237829	0.0330396	0.0531058	0.0701592	0.0788156
0.0263064	0.0491606	-0.0159704	-0.0305911	0.0763792	0.0104242	-0.0677878	0.0970792	0.0219247	-0.194522	0.370336	1	0.311103	-0.201433	0.0519927	0.0550554	-0.077739	0.105802	0.101373	-0.0406257	-0.00424574	0.0244692	-0.0244098	-0.0553133	-0.067082	-0.0157792	-0.0081105	-0.00443518	0.0505906	0.0486756	0.0234086	0.0462679	0.0902704	0.0978207	0.0969225	0.108203	0.0968177	0.0745502	0.0727317	0.0353296	-0.00556521	0.02849	0.0257851	-0.00244007	0.0590251	0.0718597	0.0608887	0.0691925	0.0919484	0.0977054
0.0623939	0.0474243	0.0396582	0.0231204	-0.0417648	0.0491976	0.0637514	-0.0404126	0.104848	0.0369187	-0.219258	0.311103	1	0.3749	-0.218393	0.0526597	0.079702	-0.0742031	0.102402	0.112569	-0.0209787	-0.00423651	0.0367518	-0.0268651	-0.0542511	0.00657179	0.0313425	0.0389964	0.0770923	0.084881	0.0816311	0.0851564	0.106967	0.11781	0.108113	0.0955277	0.102048	0.0840096	0.0746079	0.0801744	0.077428	0.0731571	0.0530933	-0.0142768	0.000499931	0.00963429	0.00648191	0.0211296	0.0347037	0.0351396
0.00636966	0.00304809	0.0735207	0.0845888	-0.0332944	-0.0301144	0.0177816	0.00370766	-0.0495479	0.0876299	0.000639844	-0.201433	0.3749	1	0.288839	-0.197168	0.0157915	0.0320381	-0.0504887	0.103553	0.0846563	-0.0422446	0.0296612	0.0970151	0.0136858	0.00883524	0.0743711	0.0922293	0.0819852	0.122881	0.115888	0.0734827	0.0644602	0.0659939	0.0583694	0.0589001	0.0638725	0.0697578	0.0642308	0.0876964	0.106175	0.0947674	0.0771553	0.0365655	-0.0324662	-0.0459289	-0.0314398	-0.01871	0.000769403	0.00725643
0.064719	0.0467702	-0.0169872	0.0208732	0.0715533	0.0332375	-0.0484212	0.020332	0.012832	-0.0459844	0.0997341	0.0519927	-0.218393	0.288839	1	0.331365	-0.236791	0.0589888	0.126822	-0.0748107	-0.0117448	0.0284484	-0.00542342	0.0412241	0.0603576	0.000984709	0.0165211	0.0298567	0.0327283	0.0377779	0.0405924	0.0390755	0.0184461	0.00514525	0.039761	0.043219	0.0197537	0.0380679	0.0511533	0.0491078	0.0323377	0.040052	0.0772228	0.101743	0.0548804	0.0568921	0.0526828	0.0382151	0.0555085	0.0557168
0.0863033	0.0518561	-0.030306	0.00363962	0.0486679	0.0761499	0.0543687	-0.0319299	0.0355279	0.0655354	-0.0429199	0.0550554	0.0526597	-0.197168	0.331365	1	0.33116	-0.196152	0.109689	0.0691922	-0.123546	0.0344171	0.04213	-0.106084	-0.0104846	-0.00312205	-0.0562445	-0.0273359	-0.015833	-0.0407102	-0.0183726	0.00757312	0.0120453	0.0311782	0.0465989	0.0428042	0.0291579	0.0355798	0.0612265	0.0678965	0.0625242	0.0765254	0.116535	0.10968	0.0927323	0.10307	0.0821223	0.0611976	0.0666668	0.0657202
-0.0172435	-0.0253219	0.0157375	0.0108786	-0.00267472	0.00491756	0.0106904	-0.0235953	-0.00576354	0.0200958	-0.00301687	-0.077739	0.079702	0.0157915	-0.236791	0.33116	1	0.31313	-0.190048	0.0576429	0.0576949	-0.0719481	0.0173222	0.0156549	-0.0319933	0.0129263	-0.00338275	-0.00533464	-0.0138215	-0.056586	-0.0535409	-0.0217529	-0.0200759	0.000389706	-0.00532657	0.0102998	0.0175416	-0.0010315	0.00670202	0.0311627	0.0396158	0.035061	0.0569485	0.0685737	0.044438	0.0323866	0.012241	0.00962366	0.0135578	0.024845
-0.0113181	-0.00691616	-0.00171974	-0.0197254	0.0274249	-0.00345247	-0.0514846	0.00718951	0.00643932	-0.0677825	0.0612739	0.105802	-0.0742031	0.0320381	0.0589888	-0.196152	0.31313	1	0.313208	-0.223688	0.048029	0.0934487	-0.0783318	0.0611986	0.0756643	0.0241291	0.0489685	0.0738408	0.0306667	-0.00507976	-0.00620439	0.0147953	0.00948098	0.0156714	0.00659627	-0.00808481	0.0253638	0.00940881	-0.00644508	-0.00753379	-0.010058	-0.0113331	0.00422225	0.0543226	0.0678478	0.064615	0.0537091	0.0457303	0.053097	0.060856
0.0606675	0.0672365	0.000144079	-0.0132045	0.0142316	-0.0167565	0.00972106	0.0445695	0.0641791	0.0130438	-0.00356755	0.101373	0.102402	-0.0504887	0.126822	0.109689	-0.190048	0.313208	1	0.304621	-0.256659	0.0546222	0.130485	-0.0500359	0.0310302	0.056186	0.0371954	0.0597391	0.0613228	0.035649	0.0347731	0.0426872	0.0602852	0.0590198	0.0313514	0.0207683	0.0555006	0.0416884	0.0287943	0.0233268	-0.00963475	-0.00134116	0.0336284	0.0356024	0.0575233	0.117558	0.133303	0.1292	0.127838	0.13072
0.0185205	0.00655169	0.0370679	0.0464114	-0.00961644	-0.0410416	-0.0107107	-0.0186909	0.0485173	0.0954304	0.0173063	-0.0406257	0.112569	0.103553	-0.0748107	0.0691922	0.0576429	-0.223688	0.304621	1	0.304102	-0.208851	0.0744008	0.0619252	-0.108862	-0.0102568	0.0268355	-0.0595233	-0.0162931	0.0208092	-0.00774694	-0.0350737	-0.0220893	-0.00788182	0.017982	0.0335261	0.0448116	0.032247	0.0309823	0.0447038	0.0371662	0.0202004	0.0640347	0.0717843	0.00142646	0.0494661	0.0902636	0.07323	0.071507	0.111193
-0.0173096	-0.0227015	-0.00260697	0.0152704	0.0194835	-0.0254912	-0.0284871	0.0292584	0.023029	0.0262132	0.0681123	-0.00424574	-0.0209787	0.0846563	-0.0117448	-0.123546	0.0576949	0.048029	-0.256659	0.304102	1	0.34364	-0.220396	0.0367039	0.0707251	-0.0957771	0.0054109	-0.00861094	-0.0945062	-0.030889	0.0175446	-0.0330527	-0.0683946	-0.0250988	-0.0103252	-0.0308747	-0.0352269	-0.0392975	-0.0357481	-0.0360915	-0.00665388	0.00405582	0.000325803	0.0632365	0.0942699	0.0551964	0.0404906	0.0222314	0.0169826	0.0296421
0.01579	0.0553735	0.0235402	-0.0143817	0.0277369	0.0365699	0.0404855	0.0684738	-0.0428812	-0.0492697	0.0281234	0.0244692	-0.00423651	-0.0422446	0.0284484	0.0344171	-0.0719481	0.0934487	0.0546222	-0.208851	0.34364	1	0.325973	-0.182235	0.0940052	0.153877	-0.0137255	0.0508325	0.0795097	0.00189207	0.0369791	0.0955785	0.0174141	0.0132558	0.021195	-0.0258062	-0.0412059	-0.0302581	-0.0429818	-0.0638984	-0.0489903	-0.0232955	-0.0261126	0.00281604	0.105787	0.0898303	0.051348	0.0495986	0.0429486	0.0160426
-0.0109196	0.029134	0.0218022	-0.0124241	-0.00842245	0.0263823	0.0214604	-0.0299899	-0.0430009	-0.0310964	-0.0447935	-0.0244098	0.0367518	0.0296612	-0.00542342	0.04213	0.0173222	-0.0783318	0.130485	0.0744008	-0.220396	0.325973	1	0.354042	-0.125714	0.172624	0.171089	0.0543773	0.14907	0.0934456	0.0226311	0.0678999	0.047324	-0.00804195	-0.0142427	-0.00515742	0.00195459	0.0179886	0.0171561	0.0098488	-0.00060868	-0.00721936	0.0253982	-0.0164621	-0.025909	-0.0163595	-0.0399922	-0.0498589	-0.0358488	-0.0402191
-0.0527704	-0.0701615	-0.0132636	0.0536837	0.0234649	-0.0198296	-0.0180295	-0.0226056	-0.0223717	0.0279493	0.0247152	-0.0553133	-0.0268651	0.0970151	0.0412241	-0.106084	0.0156549	0.0611986	-0.0500359	0.0619252	0.0367039	-0.182235	0.354042	1	0.389914	-0.0736253	0.170293	0.21387	0.0505365	0.0898958	0.0927569	0.00187339	0.0531814	0.0680188	0.0118855	0.00444607	0.0119723	0.0467764	0.0635182	0.0501504	0.0520495	0.0383754	0.0342652	-0.00891143	-0.0959943	-0.124815	-0.120858	-0.128094	-0.114757	-0.0964227
0.0157376	-0.00586379	-0.0052383	0.0735579	0.0730945	-0.0149522	0.0460221	0.0965311	-0.0353228	-0.0128743	0.0209708	-0.067082	-0.0542511	0.0136858	0.0603576	-0.0104846	-0.0319933	0.0756643	0.0310302	-0.108862	0.0707251	0.0940052	-0.125714	0.389914	1	0.43539	0.0238481	0.217821	0.234161	0.130301	0.177438	0.15822	0.118166	0.113276	0.0896622	0.0753025	0.0560841	0.0853223	0.0939159	0.0693806	0.0726557	0.0788377	0.0299274	-0.0415548	-0.083062	-0.142462	-0.172483	-0.172485	-0.179659	-0.189014
0.0394019	-0.0136038	0.015483	0.0493866	0.021197	0.0130743	0.0701238	0.0670178	-0.000231038	0.0240564	0.0175915	-0.0157792	0.00657179	0.00883524	0.000984709	-0.00312205	0.0129263	0.0241291	0.056186	-0.0102568	-0.0957771	0.153877	0.172624	-0.0736253	0.43539	1	0.484765	0.120496	0.330637	0.325595	0.188333	0.196762	0.141231	0.0590018	0.0917515	0.131584	0.121711	0.100076	0.0906755	0.102187	0.100121	0.0662959	0.0182268	-0.0669707	-0.131791	-0.163285	-0.194619	-0.222855	-0.233904	-0.222965
0.0156776	-0.0457308	0.00145816	0.0496953	0.0145957	0.0198043	0.0606974	0.0388572	-0.0137693	0.0332119	0.0383354	-0.0081105	0.0313425	0.0743711	0.0165211	-0.0562445	-0.00338275	0.0489685	0.0371954	0.0268355	0.0054109	-0.0137255	0.171089	0.170293	0.0238481	0.484765	1	0.567501	0.215194	0.365271	0.360033	0.187461	0.150753	0.140406	0.109827	0.146001	0.157695	0.121839	0.120914	0.13292	0.133581	0.0786884	-0.0222978	-0.127498	-0.174878	-0.192424	-0.204895	-0.230313	-0.230096	-0.208959
0.0491423	0.0117769	-0.00195887	0.091738	0.0703657	0.0220013	0.0968413	0.0917948	-0.0337872	0.00652967	0.0621012	-0.00443518	0.0389964	0.0922293	0.0298567	-0.0273359	-0.00533464	0.0738408	0.0597391	-0.0595233	-0.00861094	0.0508325	0.0543773	0.21387	0.217821	0.120496	0.567501	1	0.583949	0.295346	0.419324	0.378362	0.22286	0.254973	0.250776	0.179728	0.182885	0.195923	0.178439	0.162141	0.158612	0.117625	0.00725305	-0.128696	-0.200487	-0.233862	-0.23717	-0.227181	-0.209054	-0.185645
0.0795898	0.0190674	0.0261298	0.11049	0.104523	0.0700262	0.10835	0.0741734	0.0180818	0.0645612	0.0942344	0.0505906	0.0770923	0.0819852	0.0327283	-0.015833	-0.0138215	0.0306667	0.0613228	-0.0162931	-0.0945062	0.0795097	0.14907	0.0505365	0.234161	0.330637	0.215194	0.583949	1	0.660325	0.379931	0.465638	0.426243	0.301063	0.303319	0.275239	0.243606	0.246123	0.210921	0.182438	0.152618	0.0935633	0.00753276	-0.121113	-0.219115	-0.216246	-0.219388	-0.223445	-0.201878	-0.18208
0.0960527	0.0118713	0.0249139	0.0767076	0.0554697	0.075999	0.125831	0.0646251	0.0326654	0.137729	0.144241	0.0486756	0.084881	0.122881	0.0377779	-0.0407102	-0.056586	-0.00507976	0.035649	0.0208092	-0.030889	0.00189207	0.0934456	0.0898958	0.130301	0.325595	0.365271	0.295346	0.660325	1	0.687028	0.398928	0.498115	0.461855	0.302381	0.318245	0.315411	0.23346	0.17795	0.165965	0.133749	0.0219024	-0.0778274	-0.135065	-0.211973	-0.194723	-0.182187	-0.189216	-0.16825	-0.15488
0.0695429	0.0507377	0.0479301	0.067496	0.0475717	0.0829836	0.150128	0.0764741	-0.0211354	0.0950489	0.0967964	0.0234086	0.0816311	0.115888	0.0405924	-0.0183726	-0.0535409	-0.00620439	0.0347731	-0.00774694	0.0175446	0.0369791	0.0226311	0.0927569	0.177438	0.188333	0.360033	0.419324	0.379931	0.687028	1	0.669723	0.426069	0.506289	0.446144	0.337857	0.318067	0.250179	0.174926	0.157102	0.143675	0.0359309	-0.0865001	-0.143262	-0.18996	-0.186254	-0.157943	-0.126798	-0.0932364	-0.0757501
0.0349347	0.0610505	0.0599853	0.0731718	0.103678	0.132202	0.175995	0.103127	0.00152458	0.0593544	0.0489129	0.0462679	0.0851564	0.0734827	0.0390755	0.00757312	-0.0217529	0.0147953	0.0426872	-0.0350737	-0.0330527	0.0955785	0.0678999	0.00187339	0.15822	0.196762	0.187461	0.378362	0.465638	0.398928	0.669723	1	0.695361	0.438425	0.507051	0.467232	0.339604	0.292474	0.237074	0.174411	0.150791	0.0909541	-0.034966	-0.146292	-0.200516	-0.189239	-0.152044	-0.105713	-0.0614742	-0.0416201
0.0831868	0.036843	-0.00391253	0.0656103	0.083456	0.0944467	0.146035	0.116625	0.0735436	0.116263	0.104286	0.0902704	0.106967	0.0644602	0.0184461	0.0120453	-0.0200759	0.00948098	0.0602852	-0.0220893	-0.0683946	0.0174141	0.047324	0.0531814	0.118166	0.141231	0.150753	0.22286	0.426243	0.498115	0.426069	0.695361	1	0.720152	0.460493	0.521449	0.480834	0.334857	0.287376	0.239973	0.175983	0.0942532	-0.013865	-0.131853	-0.202948	-0.163171	-0.107346	-0.0649834	-0.0129218	0.0165386
0.1055	0.0420904	-0.0176496	0.0524148	0.0608312	0.0797299	0.12683	0.0955182	0.0736836	0.178232	0.170498	0.0978207	0.11781	0.0659939	0.00514525	0.0311782	0.000389706	0.0156714	0.0590198	-0.00788182	-0.0250988	0.0132558	-0.00804195	0.0680188	0.113276	0.0590018	0.140406	0.254973	0.301063	0.461855	0.506289	0.438425	0.720152	1	0.730444	0.527051	0.578143	0.499896	0.384612	0.357455	0.316946	0.161197	0.00642335	-0.0882707	-0.184017	-0.152456	-0.077888	-0.0137808	0.0477453	0.089294
0.024437	0.027388	0.0390305	0.0735693	0.0871773	0.0999937	0.12508	0.0909972	0.058831	0.165474	0.140167	0.0969225	0.108113	0.0583694	0.039761	0.0465989	-0.00532657	0.00659627	0.0313514	0.017982	-0.0103252	0.021195	-0.0142427	0.0118855	0.0896622	0.0917515	0.109827	0.250776	0.303319	0.302381	0.446144	0.507051	0.460493	0.730444	1	0.765913	0.591627	0.605791	0.56174	0.480988	0.433601	0.295202	0.0746668	-0.101546	-0.211086	-0.167269	-0.0839482	-0.0105416	0.0615323	0.108208
0.00630925	0.0224601	0.0670909	0.0711781	0.0797329	0.11974	0.125665	0.0965943	0.084038	0.163722	0.130956	0.108203	0.0955277	0.0589001	0.043219	0.0428042	0.0102998	-0.00808481	0.0207683	0.0335261	-0.0308747	-0.0258062	-0.00515742	0.00444607	0.0753025	0.131584	0.146001	0.179728	0.275239	0.318245	0.337857	0.467232	0.521449	0.527051	0.765913	1	0.794577	0.622508	0.663476	0.640033	0.509033	0.391772	0.182528	-0.136069	-0.276681	-0.221318	-0.140697	-0.0542669	0.0194467	0.0567766
0.00863297	0.00491425	0.0540934	0.0775764	0.0699017	0.0925221	0.102205	0.0662102	0.0812088	0.162121	0.127981	0.0968177	0.102048	0.0638725	0.0197537	0.0291579	0.0175416	0.0253638	0.0555006	0.0448116	-0.0352269	-0.0412059	0.00195459	0.0119723	0.0560841	0.121711	0.157695	0.182885	0.243606	0.315411	0.318067	0.339604	0.480834	0.578143	0.591627	0.794577	1	0.836874	0.703357	0.721408	0.65011	0.456335	0.225299	-0.0946096	-0.299497	-0.245734	-0.141387	-0.0480083	0.0242928	0.0611878
-0.0142287	-0.00969095	0.0344342	0.0704099	0.0802535	0.0752943	0.0833031	0.0365959	0.0544608	0.153368	0.126197	0.0745502	0.0840096	0.0697578	0.0380679	0.0355798	-0.0010315	0.00940881	0.0416884	0.032247	-0.0392975	-0.0302581	0.0179886	0.0467764	0.0853223	0.100076	0.121839	0.195923	0.246123	0.23346	0.250179	0.292474	0.334857	0.499896	0.605791	0.622508	0.836874	1	0.863561	0.74494	0.718461	0.582338	0.272418	-0.0580318	-0.280824	-0.253552	-0.142048	-0.0578631	0.0149481	0.0543956
-0.0142386	0.00820431	0.030868	0.0620052	0.0786273	0.06245	0.0691657	0.0647444	0.0653389	0.139674	0.117905	0.0727317	0.0746079	0.0642308	0.0511533	0.0612265	0.00670202	-0.00644508	0.0287943	0.0309823	-0.0357481	-0.0429818	0.0171561	0.0635182	0.0939159	0.0906755	0.120914	0.178439	0.210921	0.17795	0.174926	0.237074	0.287376	0.384612	0.56174	0.663476	0.703357	0.863561	1	0.876474	0.723337	0.66002	0.40825	-0.0439718	-0.286493	-0.26606	-0.187653	-0.110757	-0.0406729	0.00411831
-0.0149738	0.00156594	0.044204	0.0545524	0.0664878	0.0637524	0.0483954	0.0628598	0.0803745	0.139599	0.0846461	0.0353296	0.0801744	0.0876964	0.0491078	0.0678965	0.0311627	-0.00753379	0.0233268	0.0447038	-0.0360915	-0.0638984	0.0098488	0.0501504	0.0693806	0.102187	0.13292	0.162141	0.182438	0.165965	0.157102	0.174411	0.239973	0.357455	0.480988	0.640033	0.721408	0.74494	0.876474	1	0.865497	0.663644	0.4539	0.0436096	-0.312685	-0.321637	-0.24698	-0.178427	-0.10843	-0.0452952
-0.0392684	-0.0146549	0.04758	0.0565346	0.0577158	0.0646971	0.0292552	0.0363499	0.0740609	0.138723	0.056781	-0.00556521	0.077428	0.106175	0.0323377	0.0625242	0.0396158	-0.010058	-0.00963475	0.0371662	-0.00665388	-0.0489903	-0.00060868	0.0520495	0.0726557	0.100121	0.133581	0.158612	0.152618	0.133749	0.143675	0.150791	0.175983	0.316946	0.433601	0.509033	0.65011	0.718461	0.723337	0.865497	1	0.801741	0.429407	0.101346	-0.235545	-0.361786	-0.317068	-0.244793	-0.175694	-0.105865
-0.013365	-0.0147082	0.00912985	0.0569473	0.0774905	0.0567527	0.0202865	0.0444511	0.0620966	0.100797	0.056083	0.02849	0.0731571	0.0947674	0.040052	0.0765254	0.035061	-0.0113331	-0.00134116	0.0202004	0.00405582	-0.0232955	-0.00721936	0.0383754	0.0788377	0.0662959	0.0786884	0.117625	0.0935633	0.0219024	0.0359309	0.0909541	0.0942532	0.161197	0.295202	0.391772	0.456335	0.582338	0.66002	0.663644	0.801741	1	0.690889	0.13958	-0.142379	-0.297601	-0.352698	-0.300266	-0.237626	-0.191983
0.00211335	-0.00112947	0.0164907	0.0461659	0.0579295	0.0328114	-0.0113299	0.036222	0.0854142	0.06563	0.0228805	0.0257851	0.0530933	0.0771553	0.0772228	0.116535	0.0569485	0.00422225	0.0336284	0.0640347	0.000325803	-0.0261126	0.0253982	0.0342652	0.0299274	0.0182268	-0.0222978	0.00725305	0.00753276	-0.0778274	-0.0865001	-0.034966	-0.013865	0.00642335	0.0746668	0.182528	0.225299	0.272418	0.40825	0.4539	0.429407	0.690889	1	0.535544	-0.00702625	-0.111838	-0.190221	-0.234856	-0.213837	-0.191834
-0.0115188	-0.00810028	0.00818814	-0.0128634	-0.00401869	0.00903068	-0.0283906	-0.0171866	0.0513221	0.0454915	0.00774872	-0.00244007	-0.0142768	0.0365655	0.101743	0.10968	0.0685737	0.0543226	0.0356024	0.0717843	0.0632365	0.00281604	-0.0164621	-0.00891143	-0.0415548	-0.0669707	-0.127498	-0.128696	-0.121113	-0.135065	-0.143262	-0.146292	-0.131853	-0.0882707	-0.101546	-0.136069	-0.0946096	-0.0580318	-0.0439718	0.0436096	0.101346	0.13958	0.535544	1	0.574266	0.262472	0.21068	0.142993	0.0527028	0.0364257
0.0284988	0.0064696	-0.0207438	-0.0458196	-0.0522811	-0.0245177	-0.00512909	-0.0028345	0.0119502	-0.0109368	0.025892	0.0590251	0.000499931	-0.0324662	0.0548804	0.0927323	0.044438	0.0678478	0.0575233	0.00142646	0.0942699	0.105787	-0.025909	-0.0959943	-0.083062	-0.131791	-0.174878	-0.200487	-0.219115	-0.211973	-0.18996	-0.200516	-0.202948	-0.184017	-0.211086	-0.276681	-0.299497	-0.280824	-0.286493	-0.312685	-0.235545	-0.142379	-0.00702625	0.574266	1	0.785176	0.577865	0.530047	0.443409	0.315533
0.0296042	0.02691	-0.00613052	-0.0301306	-0.0593859	-0.0534815	-0.00185732	0.00642615	0.0312811	-0.000830136	0.0237829	0.0718597	0.00963429	-0.0459289	0.0568921	0.10307	0.0323866	0.064615	0.117558	0.0494661	0.0551964	0.0898303	-0.0163595	-0.124815	-0.142462	-0.163285	-0.192424	-0.233862	-0.216246	-0.194723	-0.186254	-0.189239	-0.163171	-0.152456	-0.167269	-0.221318	-0.245734	-0.253552	-0.26606	-0.321637	-0.361786	-0.297601	-0.111838	0.262472	0.785176	1	0.865137	0.72692	0.662694	0.542506
0.0159483	0.0248102	0.030631	-0.0061628	-0.0484359	-0.0448762	0.0140678	0.00118959	0.0249807	0.0129378	0.0330396	0.0608887	0.00648191	-0.0314398	0.0526828	0.0821223	0.012241	0.0537091	0.133303	0.0902636	0.0404906	0.051348	-0.0399922	-0.120858	-0.172483	-0.194619	-0.204895	-0.23717	-0.219388	-0.182187	-0.157943	-0.152044	-0.107346	-0.077888	-0.0839482	-0.140697	-0.141387	-0.142048	-0.187653	-0.24698	-0.317068	-0.352698	-0.190221	0.21068	0.577865	0.865137	1	0.907989	0.799254	0.727611
0.0085462	0.0421323	0.0308172	0.00282689	-0.010104	-0.0178912	0.0107435	0.011419	0.0447522	0.0309496	0.0531058	0.0691925	0.0211296	-0.01871	0.0382151	0.0611976	0.00962366	0.0457303	0.1292	0.07323	0.0222314	0.0495986	-0.0498589	-0.128094	-0.172485	-0.222855	-0.230313	-0.227181	-0.223445	-0.189216	-0.126798	-0.105713	-0.0649834	-0.0137808	-0.0105416	-0.0542669	-0.0480083	-0.0578631	-0.110757	-0.178427	-0.244793	-0.300266	-0.234856	0.142993	0.530047	0.72692	0.907989	1	0.930599	0.833496
0.0129797	0.0609485	0.0357347	0.0168293	0.0023483	-0.00928828	0.018491	0.0354302	0.0714356	0.0444589	0.0701592	0.0919484	0.0347037	0.000769403	0.0555085	0.0666668	0.0135578	0.053097	0.127838	0.071507	0.0169826	0.0429486	-0.0358488	-0.114757	-0.179659	-0.233904	-0.230096	-0.209054	-0.201878	-0.16825	-0.0932364	-0.0614742	-0.0129218	0.0477453	0.0615323	0.0194467	0.0242928	0.0149481	-0.0406729	-0.10843	-0.175694	-0.237626	-0.213837	0.0527028	0.443409	0.662694	0.799254	0.930599	1	0.930499
0.00866462	0.0580509	0.0501158	0.0431915	0.0104906	-0.00884428	0.0283043	0.0537767	0.0764754	0.0481318	0.0788156	0.0977054	0.0351396	0.00725643	0.0557168	0.0657202	0.024845	0.060856	0.13072	0.111193	0.0296421	0.0160426	-0.0402191	-0.0964227	-0.189014	-0.222965	-0.208959	-0.185645	-0.18208	-0.15488	-0.0757501	-0.0416201	0.0165386	0.089294	0.108208	0.0567766	0.0611878	0.0543956	0.00411831	-0.0452952	-0.105865	-0.191983	-0.191834	0.0364257	0.315533	0.542506	0.727611	0.833496	0.930499	1
0.0142243	0.0460691	0.049456	0.0668718	0.0300475	-0.00839087	0.0300035	0.0684369	0.0847711	0.0509635	0.071941	0.0975374	0.0601419	0.00932396	0.0288342	0.0661046	0.0539474	0.0605264	0.120172	0.123025	0.0373937	0.0181836	-0.0417062	-0.0958061	-0.179425	-0.204465	-0.196543	-0.167426	-0.167985	-0.156157	-0.0695688	-0.0149396	0.0380749	0.0937308	0.101231	0.0549835	0.0503822	0.0266433	-0.00699064	-0.0369324	-0.0828083	-0.153777	-0.163166	0.0414589	0.255608	0.40357	0.607347	0.747493	0.810372	0.919101
0.0172474	0.0522926	0.0433102	0.0544832	0.0103721	0.000668596	0.0417305	0.0560992	0.0805225	0.061292	0.047057	0.074197	0.0762158	0.0210322	0.0274396	0.0771161	0.0803495	0.0654465	0.0986347	0.104935	0.0361178	0.033705	0.00678868	-0.0731303	-0.135562	-0.153851	-0.197995	-0.160245	-0.126021	-0.14412	-0.0787254	-0.00189931	0.0206311	0.0597939	0.079626	0.0273991	-0.0126853	-0.0409573	-0.0670538	-0.092837	-0.11366	-0.125212	-0.0981648	0.0347913	0.210918	0.307089	0.429699	0.588769	0.691902	0.755213
0.00857709	0.0923347	0.0572326	0.0360077	-0.00156484	0.00310752	0.0326914	0.0479389	0.0637529	0.0413251	0.0173027	0.0360095	0.0610453	0.0574567	0.0513806	0.0733263	0.0746466	0.0570941	0.0683144	0.108415	0.0438822	0.0418308	0.0850242	-0.00163558	-0.0600625	-0.0356646	-0.0972808	-0.0821716	-0.034998	-0.0837747	-0.0517463	0.00566884	0.00801555	0.0248337	0.0553421	-0.00273825	-0.0597474	-0.0696007	-0.0831607	-0.0958686	-0.099925	-0.0883368	-0.0311372	0.0447041	0.0861295	0.135822	0.216466	0.303923	0.440675	0.548247
0.024354	0.0737452	0.0586476	0.0780287	0.0163956	-0.0356197	-0.0101955	0.0313375	0.00840865	0.00691539	0.00132794	0.00434289	0.0504004	0.0832476	0.0567153	0.0321302	0.0497421	0.0425707	0.0391344	0.101097	0.0635466	0.0666967	0.133815	0.0835432	0.079281	0.132009	0.073754	0.0745436	0.0969208	0.0328081	0.0416213	0.0506994	0.0287184	0.0296123	0.0405294	0.00982304	-0.00998662	-0.0191649	-0.00746946	0.00858084	0.0051839	-0.000420745	0.0479025	0.0491122	-0.0561141	-0.130855	-0.0778923	-0.0305467	0.046607	0.187128
0.0135676	-0.0060673	0.0306939	0.0945288	0.0243033	-0.0370883	-0.00770282	0.00865543	-0.0286551	0.00702405	0.00381459	-0.0172663	0.0168287	0.0441083	0.0301393	-0.0151355	0.0292772	0.0740978	0.00136907	0.00573069	0.0362817	0.0534171	0.130687	0.13829	0.189506	0.253822	0.225274	0.239084	0.253091	0.19026	0.149743	0.12598	0.0924001	0.0719995	0.0856117	0.121652	0.133069	0.144752	0.169442	0.165259	0.168727	0.168472	0.140237	-0.0145742	-0.187627	-0.309963	-0.336071	-0.31412	-0.266564	-0.212267
-0.0185003	-0.00547212	0.00924893	0.0655501	0.0483644	0.00252842	0.0151008	0.0270519	-0.0148615	0.0259147	0.043079	0.00167256	-0.00756964	0.0252071	0.0105773	-0.030234	-0.0157619	0.0471003	-0.0118643	-0.00524501	0.0106356	0.0300723	0.11854	0.169855	0.243731	0.322244	0.320194	0.322257	0.337124	0.289992	0.219186	0.153245	0.131017	0.138703	0.185532	0.265521	0.296657	0.327031	0.357691	0.33287	0.322126	0.314606	0.216424	-0.0458002	-0.249021	-0.33042	-0.369723	-0.383131	-0.336105	-0.304256
-0.0115472	0.00733206	0.00537153	0.0652787	0.0766887	0.0196335	0.0313685	0.0530349	0.0075735	0.048448	0.064509	0.0252135	0.0120696	0.0318906	0.0231884	-0.00631079	-0.0217396	0.0199837	0.0112986	0.0219751	-0.011465	0.012926	0.108963	0.153872	0.241012	0.348157	0.380542	0.375173	0.377647	0.340471	0.274656	0.177037	0.163775	0.216682	0.279425	0.365972	0.435462	0.4724	0.503457	0.489018	0.461748	0.405255	0.24735	-0.0696261	-0.280424	-0.331778	-0.334739	-0.339565	-0.304184	-0.261599
-0.00898593	-0.00607333	0.0103702	0.0686664	0.0857851	0.031466	0.0379629	0.0428696	0.0147093	0.0690443	0.0717747	0.0374861	0.0287064	0.0275191	0.0292043	-0.00150767	-0.0317431	0.00304681	0.0109406	0.0142407	-0.0375314	-0.0280146	0.0920241	0.155045	0.218742	0.329515	0.394242	0.39575	0.395463	0.368322	0.303227	0.219171	0.219817	0.280149	0.346035	0.436226	0.519006	0.555537	0.583088	0.564401	0.531885	0.446336	0.246584	-0.0941195	-0.305592	-0.345338	-0.322287	-0.296371	-0.254048	-0.21208
0.00718926	0.0138247	0.00445425	0.0572304	0.089526	0.0540768	0.0525541	0.0478578	0.0204798	0.0750517	0.083101	0.0598599	0.0445703	0.0318339	0.0189101	-0.00536767	-0.0355304	0.00138613	0.0168023	0.00648624	-0.0489679	-0.0387152	0.0870977	0.154781	0.204486	0.310431	0.39454	0.415639	0.422064	0.393825	0.335181	0.272245	0.279939	0.326185	0.393287	0.493508	0.56406	0.591709	0.621629	0.593621	0.556192	0.476698	0.263794	-0.0998786	-0.31703	-0.350415	-0.322872	-0.280997	-0.221355	-0.174907
0.0215105	0.0272645	0.0114836	0.069227	0.100023	0.0656152	0.0654803	0.068305	0.0365106	0.0900452	0.0960106	0.0819087	0.0624078	0.0455949	0.0230013	0.00481566	-0.0281172	0.00837436	0.0404505	0.0173479	-0.0480544	-0.0300895	0.0864031	0.141668	0.21002	0.315827	0.40101	0.432619	0.464091	0.444653	0.38395	0.31994	0.331224	0.37504	0.427155	0.518314	0.587658	0.607502	0.629014	0.607952	0.578055	0.489004	0.26956	-0.0853175	-0.307477	-0.345147	-0.319803	-0.280423	-0.215175	-0.164218
0.0234655	0.0259129	0.0276693	0.0864937	0.106778	0.0857722	0.0885122	0.0787478	0.0466302	0.1073	0.0997536	0.0738229	0.0617713	0.053935	0.0359036	0.0218031	-0.00786942	0.0211806	0.0464759	0.0160997	-0.0349897	-0.0128781	0.0838666	0.152459	0.231368	0.320809	0.414841	0.457197	0.492217	0.49679	0.450413	0.3783	0.382766	0.42611	0.455301	0.52358	0.588916	0.607718	0.618697	0.602836	0.58398	0.485651	0.258443	-0.0679983	-0.289144	-0.335069	-0.315273	-0.285818	-0.229838	-0.18454
0.0232455	0.0152055	0.0265259	0.10457	0.117521	0.100853	0.106366	0.0945303	0.0549654	0.110926	0.103069	0.074314	0.0652348	0.0576169	0.0390264	0.0308542	-0.00297573	0.0203143	0.046552	0.0243068	-0.0137357	0.0153826	0.0860957	0.166821	0.246333	0.311771	0.396781	0.452243	0.498106	0.522982	0.498766	0.439237	0.429721	0.451298	0.468538	0.517978	0.557029	0.577264	0.584956	0.560018	0.542953	0.461985	0.263061	-0.0186382	-0.233337	-0.285942	-0.296389	-0.290303	-0.24764	-0.21863
0.0228718	0.0180383	0.0315373	0.108052	0.122808	0.0987351	0.100057	0.104602	0.0626007	0.0964064	0.0981957	0.0748658	0.0475495	0.0535965	0.0601975	0.0370394	-0.0118025	0.0317181	0.062287	0.0267164	0.0205747	0.0673514	0.0872516	0.157798	0.243354	0.269325	0.322748	0.379376	0.43078	0.484428	0.481777	0.43269	0.411559	0.414933	0.410257	0.436642	0.445223	0.459732	0.461748	0.434076	0.421109	0.376996	0.247072	0.0674841	-0.0900995	-0.149153	-0.20399	-0.23733	-0.22544	-0.232848
0.0122719	0.00463244	0.0388359	0.0879706	0.094427	0.073164	0.0753627	0.0905842	0.0565944	0.0614848	0.0622767	0.0363441	0.00521933	0.0234215	0.0620951	0.0500042	-0.00272773	0.0370735	0.0531361	0.00563941	0.0475349	0.109286	0.0688911	0.11791	0.203991	0.183049	0.201781	0.229166	0.260642	0.332791	0.332654	0.295045	0.279734	0.270645	0.227784	0.222547	0.217254	0.229676	0.223591	0.20375	0.20514	0.201776	0.160102	0.145144	0.100409	0.0452821	-0.0496771	-0.129486	-0.162924	-0.212277
0.00210573	-0.0207504	0.027068	0.0449541	0.0329995	0.0437702	0.0630755	0.0574802	0.0199544	0.00765694	0.00420457	-0.00047313	-0.0229637	-0.0277651	0.0241832	0.0489739	0.00507123	0.0269129	0.0318185	-0.0128976	0.0574948	0.127539	0.0430692	0.0575829	0.146528	0.111844	0.0910819	0.0704267	0.0780058	0.137912	0.120602	0.0845037	0.0597477	0.0298427	-0.0252363	-0.0488213	-0.0665529	-0.0460907	-0.0560037	-0.0819525	-0.0704504	-0.0267066	0.022323	0.173994	0.267805	0.244787	0.124765	0.00932559	-0.0697741	-0.162899
-0.0126354	-0.0314244	0.0157668	0.0105359	-0.00916776	0.00744348	0.0310569	0.0138378	-0.0240708	-0.054316	-0.051832	-0.028632	-0.0516288	-0.068893	-0.0020074	0.0302478	-0.00441725	0.028985	0.0324561	-0.0194655	0.0511951	0.120406	0.0299896	0.00652139	0.0815173	0.0622538	0.0219678	-0.0415503	-0.0539977	-0.0135055	-0.0606514	-0.120085	-0.158818	-0.217572	-0.277535	-0.300765	-0.32381	-0.300754	-0.308883	-0.339226	-0.321497	-0.251204	-0.141825	0.13742	0.378812	0.401184	0.277914	0.144914	0.0285893	-0.0986384
-0.0172051	-0.0288227	0.00864414	-0.021408	-0.0523571	-0.0319581	-0.013554	-0.0444711	-0.0704708	-0.0951714	-0.0868933	-0.0671446	-0.0837595	-0.0767131	-0.00119274	0.00627082	-0.0180722	0.0269303	0.0306099	-0.0288589	0.0263319	0.0752793	0.00942111	-0.0197074	0.0110633	0.00298153	-0.013171	-0.0995776	-0.149791	-0.121817	-0.177243	-0.266978	-0.315223	-0.386465	-0.450404	-0.472647	-0.492869	-0.476232	-0.479895	-0.49691	-0.472164	-0.405937	-0.278564	0.0584964	0.378465	0.432332	0.332072	0.20545	0.0757854	-0.0536458
-0.0208289	-0.0278148	-0.0131737	-0.0597851	-0.0895767	-0.0533391	-0.0429585	-0.0887025	-0.108036	-0.125183	-0.11246	-0.102032	-0.104007	-0.0696423	-0.0149377	-0.0288022	-0.010589	0.015632	-0.0021967	-0.037014	0.00993788	0.0121165	-0.0206168	-0.0401316	-0.0653979	-0.0638866	-0.0564555	-0.149922	-0.22998	-0.224153	-0.263014	-0.349863	-0.408218	-0.487723	-0.547938	-0.573334	-0.60032	-0.59676	-0.586821	-0.580359	-0.551315	-0.485485	-0.347161	-0.0210093	0.284181	0.337902	0.267562	0.167734	0.0547924	-0.0431573
-0.0265351	-0.022732	-0.0281451	-0.0806027	-0.0936087	-0.0612503	-0.0745066	-0.115222	-0.120357	-0.143284	-0.125745	-0.114278	-0.100454	-0.0608502	-0.0372357	-0.0559443	0.00543146	-0.00714679	-0.0469791	-0.0451224	-0.000626598	-0.0438247	-0.051862	-0.0665081	-0.14644	-0.148395	-0.142417	-0.222806	-0.302289	-0.317345	-0.33004	-0.379452	-0.445381	-0.53348	-0.58467	-0.616375	-0.664863	-0.676451	-0.647448	-0.610383	-0.572499	-0.488326	-0.330734	-0.0661568	0.144347	0.155554	0.108211	0.0508034	-0.0244165	-0.0682252
-0.0314077	-0.00606326	-0.0262748	-0.0761349	-0.0824482	-0.0693951	-0.106137	-0.114894	-0.0937837	-0.129152	-0.121692	-0.109915	-0.079702	-0.0418482	-0.0436236	-0.0680566	0.0145683	-0.0307878	-0.0903332	-0.0457784	-0.00708311	-0.0915635	-0.0837336	-0.0789267	-0.195221	-0.224673	-0.234913	-0.288156	-0.35131	-0.37215	-0.357015	-0.357429	-0.407407	-0.477882	-0.517409	-0.551175	-0.615496	-0.648653	-0.609698	-0.539413	-0.490081	-0.395254	-0.228289	-0.0685991	-0.00494079	-0.0477086	-0.0742306	-0.0851581	-0.10862	-0.0926832
-0.0237639	0.00509119	-0.0322285	-0.0713354	-0.0788458	-0.0802258	-0.12903	-0.101254	-0.0464961	-0.0913769	-0.113926	-0.103263	-0.0513002	-0.0277645	-0.0722962	-0.0709063	0.0359082	-0.0356312	-0.118392	-0.0362862	-0.00993199	-0.107824	-0.0931387	-0.0861946	-0.202378	-0.24393	-0.284047	-0.314059	-0.352755	-0.379032	-0.362901	-0.326097	-0.341295	-0.382736	-0.412556	-0.436495	-0.491518	-0.535908	-0.503454	-0.423386	-0.364916	-0.272252	-0.111704	-0.041675	-0.096982	-0.174122	-0.192986	-0.173502	-0.158262	-0.109388
0.00406502	0.00090917	-0.050595	-0.0815094	-0.0807286	-0.0865516	-0.137729	-0.0930703	-0.0188022	-0.0660442	-0.121652	-0.107661	-0.0332537	-0.0447297	-0.127635	-0.0653443	0.0531572	-0.0303496	-0.123049	-0.0386655	-0.0162068	-0.0729451	-0.0690162	-0.0899191	-0.164413	-0.193338	-0.276304	-0.302208	-0.318814	-0.349603	-0.375105	-0.343642	-0.339974	-0.376931	-0.416387	-0.430015	-0.460666	-0.487932	-0.473729	-0.419004	-0.348015	-0.244656	-0.0800689	-0.00562893	-0.0608558	-0.149562	-0.206637	-0.209477	-0.208639	-0.186719
0.0240473	-0.0175885	-0.0516034	-0.0904917	-0.07332	-0.0626116	-0.0804146	-0.0971399	-0.0783062	-0.0985797	-0.121748	-0.117381	-0.0552657	-0.0860004	-0.0935373	-0.0398729	-0.0153394	-0.0339966	-0.0617736	-0.0680288	-0.02975	0.00642559	-0.0221197	-0.0675708	-0.062216	-0.0705295	-0.150703	-0.225319	-0.257099	-0.250846	-0.311613	-0.379196	-0.417145	-0.471852	-0.521642	-0.541537	-0.548743	-0.523247	-0.524093	-0.528742	-0.484865	-0.380357	-0.231998	-0.0536926	0.0891474	0.0814722	-0.0259033	-0.121375	-0.205259	-0.278244
-0.0138617	-0.0252103	-0.0486111	-0.0762563	-0.0535268	-0.054627	-0.03978	-0.0840813	-0.114675	-0.0879562	-0.0601183	-0.0800702	-0.0573921	-0.0569467	0.017573	-0.0237355	-0.109865	-0.0654485	0.000358695	-0.0305067	-0.0489156	-0.0473628	-0.0438844	-0.0661363	-0.0801205	-0.0671326	-0.0665791	-0.153131	-0.218108	-0.187016	-0.187984	-0.256857	-0.265152	-0.246799	-0.220246	-0.196624	-0.183461	-0.163096	-0.145449	-0.148312	-0.194973	-0.202067	-0.198023	-0.172519	-0.0461939	0.0535261	0.079379	0.0588603	0.0260134	-0.0120742
-0.0246821	-0.0187711	-0.0662444	-0.0741074	-0.0253163	-0.0556451	-0.0835332	-0.050686	-0.0130042	-0.0051902	-0.0334656	-0.0194478	-0.00945415	-0.033868	-0.0505843	-0.0232669	-0.0657771	-0.0547065	-0.0099978	0.0166487	-0.0689788	-0.0766749	-0.0494433	-0.074387	-0.0992342	-0.0722499	-0.0853215	-0.0959431	-0.116578	-0.135902	-0.147783	-0.128285	-0.0410973	0.0512487	0.126909	0.209619	0.277026	0.288342	0.291909	0.290677	0.246338	0.155182	0.0270983	-0.117395	-0.15109	-0.0764781	0.0231868	0.111354	0.169757	0.198081
-0.00592991	-0.0269108	-0.0377384	-0.0687004	-0.0249458	-0.0282808	-0.0572378	-0.044658	-0.000151339	-0.0158957	-0.0461861	0.011107	-0.00814551	-0.0691768	-0.0839466	-0.0129806	-0.0492015	-0.0418963	-0.00106842	-0.000666999	-0.05469	0.000420756	-0.0067163	-0.0461593	-0.0146563	0.00855446	-0.0319504	-0.022721	-0.0329501	-0.0690574	-0.101718	-0.116385	-0.08105	-0.0173792	0.0499764	0.0981743	0.181168	0.236636	0.221065	0.189227	0.184766	0.133146	0.0138535	-0.0567557	-0.00055511	0.0566442	0.0796056	0.101247	0.1083	0.0876216
-0.00583754	-0.0352336	0.0101669	-0.0417987	-0.0545566	-0.0179779	-0.0151284	-0.0788683	-0.0961935	-0.096433	-0.0534595	-0.0225534	-0.0537578	-0.0708589	0.00408894	-0.0214035	-0.0806811	-0.0700713	-0.0301593	-0.0517312	-0.0208842	0.0112065	-0.0105531	-0.0381719	-0.0372723	-0.0432298	-0.0686376	-0.117888	-0.155699	-0.152757	-0.141726	-0.19497	-0.266236	-0.289671	-0.272234	-0.322484	-0.319072	-0.267251	-0.256514	-0.259493	-0.244505	-0.191106	-0.148105	-0.0836499	0.0657271	0.100822	0.0613405	-0.000896813	-0.0567349	-0.100835
-0.0178142	-0.0167698	-0.0144714	-0.0340657	-0.0608844	-0.0583655	-0.0851532	-0.0760449	-0.0618329	-0.0697021	-0.0549478	-0.0629385	-0.0476296	-0.0143771	0.0152318	-0.040921	-0.0516203	-0.0934136	-0.0956553	-0.0413203	-0.0273555	-0.0950782	-0.0713728	-0.0772087	-0.172132	-0.206295	-0.234093	-0.271051	-0.303111	-0.305569	-0.26113	-0.215208	-0.217691	-0.243895	-0.252162	-0.294954	-0.34186	-0.362931	-0.326503	-0.26427	-0.247831	-0.190352	-0.0826536	-0.0928335	-0.142699	-0.175346	-0.149593	-0.121358	-0.101312	-0.0500003
-0.00824366	0.00992233	-0.0438319	-0.0363349	-0.0286437	-0.0554438	-0.124337	-0.0348474	0.0513138	0.00138992	-0.0696738	-0.0484482	0.000715787	0.00801565	-0.0555673	-0.0388816	0.0104514	-0.0593458	-0.0948367	-0.0021196	-0.0311908	-0.113422	-0.0755625	-0.075274	-0.170584	-0.20597	-0.253	-0.229205	-0.230715	-0.263795	-0.238799	-0.137523	-0.0590603	-0.0408562	-0.0468333	-0.0282623	-0.0448482	-0.0946993	-0.0791418	-0.0138194	0.0175511	0.0307497	0.0729339	-0.0194595	-0.204139	-0.277133	-0.224641	-0.127655	-0.0500286	0.0485072
0.00232834	0.0247939	-0.0405799	-0.0389321	0.00249773	-0.0105408	-0.0982034	-0.00369585	0.106921	0.00432188	-0.100945	-0.0260977	0.0348117	0.00736434	-0.100628	-0.0373872	0.0579662	-0.0227036	-0.0690222	0.0159824	-0.00124361	-0.0760903	-0.0567367	-0.0482605	-0.116037	-0.160547	-0.21851	-0.166338	-0.163798	-0.214454	-0.186777	-0.0935624	-0.0348155	-0.00578946	-0.0102617	0.0228096	0.0163826	-0.0349113	-0.0342911	0.0300093	0.087653	0.111059	0.126294	0.0322602	-0.137913	-0.233984	-0.228495	-0.14485	-0.0726477	0.0223791
-0.0123638	0.025502	0.0214637	0.026579	0.0263916	0.0128346	-0.0122792	-0.00313941	0.0142062	-0.0389592	-0.0555059	-0.0196772	0.0187379	0.0163063	0.00147853	0.0035018	0.0633742	-0.034354	-0.0632892	0.0090768	0.0545768	-0.00146214	-0.0169528	-0.0117146	-0.0610743	-0.102663	-0.148208	-0.158077	-0.151094	-0.165712	-0.106403	-0.038954	-0.0911684	-0.116588	-0.12369	-0.182435	-0.255247	-0.294789	-0.271625	-0.212775	-0.173493	-0.0901126	0.0185606	0.0227277	-0.0619039	-0.152948	-0.191432	-0.182918	-0.172025	-0.116253
0.0130124	0.0206111	-0.0107287	0.0177405	0.00200731	-0.0691341	-0.0684857	0.0341809	0.0427201	-0.0126825	-0.045786	-0.035342	0.0249576	0.0100366	-0.0318411	0.00386375	0.0525677	-0.0414216	-0.089591	0.0136498	0.0382661	-0.00957087	-0.017473	-0.0174732	-0.0465382	-0.0752518	-0.15365	-0.158831	-0.107087	-0.111149	-0.11023	-0.0183442	0.0311183	0.0211212	0.00118173	-0.0402023	-0.0689961	-0.0916401	-0.0775067	-0.0502994	-0.0321696	0.0264734	0.119995	0.0670222	-0.11888	-0.198618	-0.186405	-0.150464	-0.118473	-0.0654691
[truncated: 32 more columns]

## Sheet: Fig7a_Config2_ANN_Spec
Correlation map - 2 Seeds - Configuration #2 - ANN from spectrum
0.999028	0.279819	-0.242702	0.0567517	0.0827976	-0.0688226	0.05172	0.0560277	-0.011686	0.0305461	0.0503298	0.0295142	0.00211787	-0.00251728	0.000871897	0.00320041	0.0152296	0.0240442	0.00895035	0.0173074	0.0258167	-0.00691378	-0.021199	0.0044477	-0.00291675	0.00470543	0.0301619	0.0313216	0.0202675	0.0279567	0.044296	0.0531985	0.0558724	0.0529274	0.0490314	0.0494022	0.0497596	0.037626	0.0267406	0.0071429	0.00495827	0.0109996	0.00686836	0.00312173	-0.00188577	-0.00584114	0.00557387	0.0228262	0.0346073	0.0457091
0.278962	0.999064	0.308885	-0.242487	0.0460757	0.0734479	-0.100831	0.0415926	0.0857911	-0.0279511	0.00921702	0.0639799	0.0212091	-0.00967467	0.0120871	0.00661421	-0.00245929	0.00934684	0.0321597	0.0368226	0.0175335	0.0105149	0.0151232	0.0081948	-0.00581747	0.021121	0.0505847	0.0535705	0.0413266	0.0355757	0.0514436	0.0580302	0.0386003	0.0404361	0.0354426	0.0258923	0.0428261	0.0691693	0.0534061	0.0278088	0.0162987	0.0148633	0.00930285	0.00090003	-0.00381899	-0.002882	0.0091399	0.0233204	0.0277869	0.0349642
-0.244283	0.307675	0.999069	0.297644	-0.251919	0.0327445	0.0714014	-0.0824202	0.0242018	0.0407466	-0.0214386	0.0402348	0.0431393	-0.00587517	0.00443804	0.00727248	0.00989151	0.0139154	0.0328181	0.0284059	0.0187191	0.0254475	0.0248048	0.0316467	0.0240015	0.0295018	0.0545905	0.0594928	0.057479	0.0700177	0.0540384	0.0345414	0.0340869	0.042027	0.0401074	0.0469882	0.0731527	0.080846	0.0630392	0.0595653	0.0383371	0.0238422	0.0227616	-0.00186312	-0.00975478	0.00842667	0.0138158	0.0185171	0.0156888	0.0206515
0.058375	-0.244941	0.296829	0.999003	0.304991	-0.234722	0.0480802	0.0693141	-0.0881956	0.0316278	0.0586081	-0.00655711	0.0279801	0.0272018	0.00837672	0.022222	0.0121517	0.0211027	0.0333774	0.00692654	0.00764918	0.0286174	0.0172689	0.0146173	0.032268	0.0263401	0.0356482	0.0568379	0.0519851	0.0470142	0.0495648	0.0346906	0.0493522	0.0673722	0.0524266	0.0478759	0.0609866	0.055712	0.0613713	0.0639379	0.0575298	0.0438831	0.013491	-0.0105849	-0.0194657	-0.0102404	0.00522435	0.00537097	0.00910366	0.0295497
0.0835571	0.0480564	-0.249563	0.304887	0.998981	0.307549	-0.251146	0.02485	0.10265	-0.0588822	0.0392034	0.0590347	-0.0189605	0.0115854	0.0519691	0.0236974	-0.0150978	0.00426328	0.0242575	0.021117	0.0206923	0.0256283	0.0359085	0.0137562	0.0206197	0.027964	0.0271469	0.0440106	0.0519192	0.0376992	0.0554371	0.0564781	0.0644419	0.0773207	0.0719013	0.0521793	0.0462275	0.068192	0.0834658	0.07577	0.0615525	0.0624895	0.0242943	-0.0167697	-0.0216655	-0.0102992	0.00617838	0.0151851	0.0312867	0.0441235
-0.0699129	0.0737045	0.0343812	-0.234854	0.307215	0.999034	0.298754	-0.236786	0.0613033	0.119797	-0.0624726	0.0133512	0.0514314	0.00183499	0.0490901	0.0420303	-0.000680447	-0.00822157	0.00279665	0.0270426	0.0383612	0.0321414	0.0395519	0.0262474	0.00764978	0.019972	0.0282146	0.0277418	0.0502433	0.0681612	0.0707557	0.0813918	0.0646732	0.0470576	0.0656819	0.0795652	0.0753554	0.0988903	0.112969	0.0968316	0.0691167	0.0559666	0.0470941	0.000870347	-0.0149535	0.0107406	0.0200068	0.0305103	0.0487597	0.0643737
0.048373	-0.0996448	0.0731103	0.0500907	-0.251218	0.300628	0.998993	0.309151	-0.244539	0.0557644	0.104886	-0.0749993	0.0370051	0.0719447	-0.00622451	0.0139011	0.0538131	0.0466956	0.00799239	-3.02792e-05	0.0320419	0.0363991	0.00872552	0.0146639	0.028764	0.0137759	0.0243655	0.0378265	0.0122352	0.0265851	0.0536356	0.0695382	0.066481	0.067075	0.0617782	0.0894777	0.110575	0.110224	0.107883	0.0974544	0.0782524	0.05883	0.0416737	0.0184927	0.00662494	0.0286272	0.0413215	0.0479984	0.0531802	0.066992
0.0537134	0.0438457	-0.0840184	0.0709033	0.0237968	-0.235953	0.31341	0.999074	0.317466	-0.217456	0.0478033	0.105218	-0.0689155	0.0253028	0.0661011	-0.0193238	0.0259371	0.0885103	0.034875	0.00485849	0.0320084	0.0322238	0.0166113	0.0117074	0.00406682	-0.00644392	0.0124345	0.0314711	0.00173497	-0.00233507	0.0225807	0.0664437	0.0812595	0.0926096	0.0902718	0.111253	0.122925	0.128348	0.129114	0.111557	0.107408	0.0939969	0.0424722	-0.00432473	-0.00727308	0.00794148	0.0313039	0.0389012	0.0431131	0.0690438
-0.0116352	0.0867347	0.0242695	-0.0871484	0.105459	0.0645577	-0.243191	0.320097	0.99901	0.307741	-0.207451	0.0865235	0.0835253	-0.0740599	0.0548824	0.0510663	-0.0278243	0.0369025	0.0530854	0.038505	0.034009	0.00376558	0.0107249	-0.0043543	-0.0357537	-0.0143712	0.00698161	0.00709176	0.0340586	0.0340043	0.0225773	0.042403	0.070762	0.0819308	0.101752	0.116924	0.119449	0.140505	0.141595	0.126787	0.122507	0.102665	0.0580977	0.00493562	-0.0086655	0.00787449	0.0264225	0.0342979	0.0587918	0.0771923
0.0274228	-0.0325491	0.0398141	0.0356123	-0.0591795	0.121885	0.0527778	-0.21745	0.312563	0.999052	0.339553	-0.195379	0.0625619	0.116506	-0.0543988	0.0380082	0.0714525	-0.0186481	0.011484	0.0727117	0.0540397	0.0155638	0.00552571	0.00637889	-0.000490665	0.00803006	0.0152298	0.00857413	0.0367262	0.0475261	0.0329045	0.0339968	0.0600837	0.0790156	0.0913196	0.0958817	0.105673	0.110332	0.117999	0.104633	0.0793779	0.0464041	0.030488	0.0192544	0.0113581	0.0314875	0.0600868	0.0663407	0.0784478	0.0791863
0.0540541	0.00809586	-0.0260079	0.0602608	0.0379882	-0.0640501	0.10762	0.0495627	-0.205855	0.338405	0.99912	0.328774	-0.212435	0.0574584	0.10595	-0.0527501	0.0373756	0.0629693	-0.0118557	0.0316275	0.0567467	0.0441687	0.0205154	-0.00359535	0.00756264	0.0202101	0.0257357	0.0305343	0.034404	0.0298933	0.0443475	0.0605931	0.0585774	0.089783	0.126945	0.13373	0.120772	0.123218	0.120815	0.105112	0.0883055	0.0648129	0.0378606	0.0122993	0.00884509	0.0227456	0.0466111	0.0632849	0.0737243	0.0746254
0.0257003	0.0642661	0.0401313	-0.00546151	0.0592238	0.0152503	-0.0763504	0.100437	0.0889183	-0.193814	0.324931	0.999113	0.310121	-0.224996	0.0632204	0.0994022	-0.0840117	0.0444212	0.0872253	-0.0143566	0.0204376	0.0709686	0.0411731	-0.01848	-0.0248855	0.0146058	0.0113223	0.0170108	0.0287541	0.0217233	0.0245284	0.0422664	0.0444516	0.0661765	0.102453	0.129531	0.124213	0.116227	0.115323	0.122662	0.119952	0.105508	0.0718578	0.0317447	0.00590432	0.00198102	0.0123956	0.0398657	0.0569816	0.074246
0.00356722	0.02238	0.0411313	0.0329282	-0.0197297	0.0515432	0.0367781	-0.0701622	0.0844053	0.0590861	-0.214308	0.312616	0.999087	0.321488	-0.234223	0.0559611	0.0951619	-0.0728284	0.0521874	0.070942	-0.0161126	0.0314822	0.0573009	-0.00554425	-0.022405	0.00899255	0.00564587	-0.00447953	0.0139577	0.0293281	0.0158808	0.0175669	0.0186661	0.0337478	0.0375097	0.0553961	0.0758914	0.0724263	0.0704807	0.0857008	0.0812705	0.0724258	0.0802627	0.0709316	0.0468591	0.0365529	0.0434085	0.0657041	0.0747398	0.0818639
-0.00456363	-0.00587958	-0.00811309	0.0279037	0.00923574	0.00113356	0.0728594	0.0278847	-0.074336	0.113813	0.0591991	-0.224904	0.320922	0.999027	0.302577	-0.213754	0.0739425	0.0992701	-0.0652586	0.0521578	0.0673348	-0.031737	-0.00773668	0.0221506	0.0131669	0.013576	0.0188079	0.0167881	0.028419	0.0331581	0.0290687	0.0249084	0.0435584	0.057252	0.0389502	0.0364311	0.0597616	0.0671968	0.0645678	0.0486087	0.0366298	0.0337204	0.045028	0.0520909	0.0507907	0.0548536	0.0762124	0.0946131	0.0817577	0.0715208
0.0018487	0.00924897	0.00264239	0.00744998	0.0501412	0.0487643	-0.00810343	0.0662627	0.0532179	-0.0584359	0.106084	0.0636321	-0.23189	0.30288	0.999088	0.311557	-0.21533	0.0849289	0.109065	-0.0740228	0.028103	0.0340624	-0.0693728	-0.0248109	0.0466169	0.0245479	0.00874853	0.0153612	0.0268542	0.0415145	0.0436289	0.059729	0.0752723	0.0751177	0.0740176	0.0760487	0.0632155	0.0612693	0.0566244	0.0357413	0.0227367	0.0346152	0.0368297	0.038759	0.0543416	0.0638708	0.0555197	0.062933	0.0626854	0.0564958
0.00335968	0.00547469	0.00473535	0.0197884	0.0223929	0.0404265	0.015162	-0.0240049	0.0510712	0.0389789	-0.0518036	0.0983669	0.0578791	-0.21368	0.318594	0.999001	0.332206	-0.199449	0.0443616	0.0812045	-0.0840177	0.00930679	0.00710845	-0.0867412	-0.0215743	0.0365843	0.0235116	0.00381291	0.0110661	0.0242825	0.0370853	0.0489048	0.0519512	0.0586016	0.0603254	0.0564625	0.0387402	0.0281944	0.0178078	0.0150374	0.0215911	0.024416	0.031463	0.0395474	0.0451483	0.0489825	0.0440856	0.0490613	0.0675808	0.0751888
0.016886	0.000396848	0.0066396	0.00903428	-0.015765	-0.00430346	0.0524887	0.0226676	-0.0253339	0.0692842	0.0378854	-0.0840953	0.0943636	0.0708052	-0.21596	0.332944	0.999027	0.315691	-0.213542	0.0706919	0.0908025	-0.0899988	0.00846231	0.0167615	-0.0687035	-0.010154	0.0358061	0.0110569	-0.0131964	-0.0106754	0.00752878	0.0110736	0.0106558	0.031707	0.0422341	0.0330881	0.0354666	0.0346372	0.0298511	0.0256538	0.0212444	0.0131452	0.0242931	0.0324914	0.0342046	0.0533912	0.0782199	0.0971698	0.106578	0.0981548
0.0252115	0.00883186	0.0158738	0.022887	0.00559688	-0.00844967	0.0441874	0.0894458	0.0363917	-0.0189977	0.0638063	0.0473415	-0.0723654	0.0998933	0.0818533	-0.201039	0.317788	0.999092	0.328431	-0.201155	0.0650345	0.0804894	-0.087488	0.0181384	0.0242656	-0.0544915	-0.0117239	0.0201442	-0.0199542	-0.0266808	9.4533e-05	0.0187238	0.0136631	0.0288372	0.0655789	0.0523992	0.0540819	0.0566542	0.0569443	0.0535367	0.0355868	0.025139	0.0304194	0.0565947	0.0543433	0.0709506	0.0937005	0.113402	0.115252	0.0960429
0.00773847	0.0336194	0.028126	0.0343179	0.0232751	0.00158811	0.00991797	0.0403521	0.0557303	0.0124599	-0.0123866	0.0888845	0.05098	-0.0605484	0.111344	0.043929	-0.2143	0.326814	0.999132	0.334994	-0.195199	0.0396483	0.0751505	-0.100157	-0.000516772	0.0241416	-0.0487394	-0.0196039	0.00439405	0.00260556	0.00801349	0.0205799	0.018981	0.0311267	0.0667585	0.0586134	0.0521249	0.0565898	0.064347	0.0637223	0.0546627	0.0461355	0.0483621	0.0567369	0.0636691	0.0769252	0.0876347	0.109109	0.11901	0.115857
0.0180557	0.0379281	0.0248713	0.00517166	0.0194752	0.0252372	0.00185764	0.0034523	0.0385952	0.0709528	0.0312346	-0.0133777	0.0721687	0.0524622	-0.0759196	0.0791899	0.0672522	-0.198788	0.333845	0.999074	0.330805	-0.233428	0.0338293	0.068706	-0.106895	-0.00709379	0.00687265	-0.0625186	-0.0207388	0.0201089	0.0129391	0.0173222	0.0291461	0.0381711	0.0493236	0.0579573	0.0447079	0.0429637	0.0614909	0.0680771	0.0690469	0.0589081	0.0581788	0.0608394	0.0508767	0.0551572	0.0730366	0.094206	0.113419	0.123096
0.0251015	0.0209773	0.0182033	0.0102561	0.0212711	0.0387337	0.0332617	0.0314391	0.0371763	0.0512332	0.0610681	0.0224999	-0.0121061	0.0650713	0.0305525	-0.0826396	0.0903177	0.0640484	-0.193886	0.331151	0.999033	0.305778	-0.229993	0.0528923	0.0756491	-0.111501	-0.0247846	0.00829446	-0.052696	-0.00518495	0.0330536	0.0360948	0.0422987	0.0643425	0.0725769	0.0703044	0.0520022	0.0499666	0.0519563	0.0635427	0.0634043	0.0551955	0.0417981	0.0389158	0.0481192	0.0550427	0.0467089	0.0634977	0.0859435	0.0878631
-0.00487703	0.0131609	0.0267695	0.0280828	0.0281503	0.0327735	0.0356278	0.030318	0.00930953	0.0224488	0.0426605	0.0699644	0.031476	-0.0333652	0.0360136	0.0114896	-0.0927631	0.0804621	0.0395013	-0.235671	0.306107	0.999043	0.329568	-0.210154	0.0490577	0.0724047	-0.0845454	0.0215061	0.0374248	-0.00912887	0.0296661	0.0656632	0.0495461	0.0502039	0.0576546	0.0764918	0.0685385	0.0614253	0.0528353	0.0522492	0.0509737	0.048799	0.0262624	-0.000708103	0.0256547	0.0233889	-0.00759619	-0.00751054	0.00959122	0.00912881
-0.0202965	0.0130829	0.0275447	0.0174381	0.0356804	0.0392909	0.0100204	0.0169662	0.00983047	0.00899756	0.020197	0.037466	0.0563983	-0.0114826	-0.0704516	0.00862372	0.00688791	-0.08697	0.0775801	0.0335748	-0.231861	0.328894	0.998922	0.320405	-0.187234	0.0777613	0.107553	-0.025272	0.0572661	0.0701519	-0.00109804	0.0150193	0.0403303	0.0228933	0.00711846	0.0396473	0.0505949	0.0387475	0.0339804	0.0430957	0.051954	0.0533248	0.0394231	-0.00215566	-0.0258936	-0.0249218	-0.0418074	-0.0639423	-0.069764	-0.0652885
-0.000321507	0.00736058	0.0331675	0.0144576	0.0154207	0.023718	0.0176008	0.0105858	-0.00154972	0.00635719	-0.00218678	-0.016675	-0.00256109	0.0225474	-0.0238786	-0.0826797	0.0184594	0.0184668	-0.100404	0.0685111	0.0558095	-0.21155	0.319451	0.999152	0.362839	-0.100246	0.130541	0.151262	0.0129272	0.0743639	0.0615299	-0.00673193	0.0225419	0.0415188	0.0109762	0.00210595	0.0165837	0.0251927	0.0381048	0.0404426	0.0489972	0.0699049	0.0559535	0.00830007	-0.0533203	-0.0819374	-0.0878953	-0.109751	-0.129511	-0.12269
-0.00142729	-0.00267786	0.0241735	0.0280685	0.0179812	0.00820601	0.0303868	0.00144851	-0.0417732	0.000683188	0.0083735	-0.0270599	-0.0229343	0.0148131	0.0457827	-0.0209399	-0.0689368	0.0204833	-0.0032267	-0.107418	0.0763446	0.0500685	-0.191439	0.363426	0.99904	0.415604	0.0167216	0.220622	0.205335	0.0656011	0.103421	0.0686846	0.00668943	0.0322398	0.0482829	0.0409806	0.0523679	0.0699811	0.0849041	0.0723943	0.0544035	0.0640372	0.0496795	-0.0109748	-0.0559487	-0.0962877	-0.132551	-0.14655	-0.157786	-0.157828
0.00313783	0.0252812	0.0258753	0.0280555	0.0271428	0.0209351	0.0128095	-0.00444192	-0.0167587	0.00938618	0.0207064	0.014537	0.00572622	0.0167551	0.0256771	0.0376015	-0.0127817	-0.0554739	0.0247457	-0.00941294	-0.109123	0.0747353	0.0777622	-0.102756	0.413943	0.999036	0.497122	0.128821	0.295272	0.260536	0.0918304	0.0818796	0.0536102	0.00967574	0.0223578	0.0613253	0.10184	0.107513	0.101842	0.0944508	0.0730326	0.0558971	0.0282346	-0.0240803	-0.064043	-0.0983241	-0.136066	-0.171048	-0.186012	-0.185213
0.0295247	0.0508238	0.0542301	0.035382	0.0283903	0.0265017	0.0206679	0.0148375	0.00767267	0.0167938	0.0236058	0.0129112	0.00700676	0.0163422	0.0080303	0.0214047	0.0373504	-0.0157354	-0.0490896	0.0113682	-0.0247796	-0.0848775	0.108056	0.127396	0.0168344	0.493484	0.999047	0.545815	0.193758	0.313895	0.26932	0.0914166	0.0906991	0.0974472	0.0463392	0.0686724	0.124531	0.140389	0.131491	0.110007	0.0962425	0.0686985	0.0102404	-0.0358502	-0.0843986	-0.12759	-0.154156	-0.180803	-0.199769	-0.190114
0.0286778	0.0497637	0.0597041	0.0569535	0.0424426	0.029758	0.0393469	0.0308436	0.00609136	0.00718343	0.0302696	0.0157125	-0.00559545	0.019878	0.0130326	0.00275218	0.0107182	0.0194224	-0.0211848	-0.0588968	0.0100394	0.0209813	-0.0212775	0.154533	0.221531	0.124855	0.545972	0.9992	0.564485	0.230214	0.328836	0.276789	0.1265	0.166825	0.159901	0.114964	0.158446	0.195317	0.178489	0.147148	0.111032	0.0733323	0.00688601	-0.0728331	-0.125398	-0.157838	-0.182207	-0.189343	-0.186226	-0.166933
0.0192355	0.0466084	0.0568547	0.0473237	0.0492334	0.0501894	0.00899589	0.00658679	0.034729	0.0368643	0.0334343	0.0312053	0.0158029	0.0294889	0.029092	0.0126809	-0.0123662	-0.0209107	0.00871241	-0.0205334	-0.0532188	0.0348026	0.0570755	0.0145739	0.204616	0.29061	0.193518	0.56937	0.999006	0.608067	0.261722	0.352198	0.32377	0.200918	0.225363	0.22278	0.199952	0.216036	0.209642	0.174704	0.122787	0.0569662	-0.00732523	-0.0866373	-0.132722	-0.155648	-0.181634	-0.184476	-0.154341	-0.125489
0.0268787	0.0386531	0.0684335	0.048297	0.0422488	0.0670587	0.0265403	-0.000684023	0.0342525	0.0521133	0.0292956	0.0197076	0.0280161	0.0315937	0.041353	0.0229865	-0.0129818	-0.0280291	0.000246048	0.0177455	-0.00653684	-0.00785685	0.07318	0.0765953	0.0636311	0.257281	0.311716	0.230025	0.610989	0.999081	0.624568	0.31617	0.40834	0.383518	0.253846	0.262921	0.268098	0.223737	0.222455	0.187788	0.126429	0.0482253	-0.0372031	-0.0847346	-0.0979826	-0.116368	-0.145553	-0.137281	-0.09756	-0.0650879
0.0467463	0.0502318	0.0589936	0.0474956	0.0533367	0.0722523	0.0556213	0.0240556	0.0204611	0.0300692	0.0425519	0.0190909	0.0187957	0.0270168	0.0439734	0.0365229	0.00782251	0.00176239	0.00785792	0.00956452	0.0323819	0.0321069	-0.00257164	0.0623277	0.100274	0.0899552	0.268712	0.329918	0.263954	0.624223	0.999041	0.649627	0.374316	0.472091	0.416108	0.29688	0.309743	0.284417	0.227538	0.186249	0.134794	0.0514259	-0.0564977	-0.108407	-0.103688	-0.113214	-0.126301	-0.0957614	-0.0450557	0.00780857
0.057076	0.0584538	0.034204	0.0374229	0.0576934	0.0813416	0.0697531	0.0635047	0.0427556	0.0341922	0.0608646	0.0377586	0.0163547	0.027826	0.0578899	0.0496056	0.0127259	0.0157454	0.0202016	0.0119084	0.0334188	0.0648025	0.0158001	-0.00437504	0.0733411	0.0815474	0.0904747	0.27459	0.353908	0.317442	0.653298	0.999091	0.669663	0.433976	0.488971	0.434236	0.3137	0.301925	0.255608	0.195622	0.146281	0.0737879	-0.033132	-0.121554	-0.132447	-0.118964	-0.107194	-0.0673047	0.0271373	0.101111
0.0529894	0.0408459	0.0346682	0.0517347	0.0625873	0.0609696	0.0675011	0.0857308	0.0700856	0.0615262	0.061625	0.0403845	0.0209825	0.043671	0.0724381	0.0503248	0.00955653	0.00901079	0.0168818	0.0274539	0.0427893	0.0500711	0.0370625	0.0214788	0.00293291	0.0556787	0.089432	0.122658	0.321934	0.410771	0.372875	0.671323	0.999123	0.694412	0.428293	0.474385	0.415406	0.288153	0.265624	0.236086	0.154238	0.0620619	-0.0281042	-0.10491	-0.132414	-0.106368	-0.0625555	-0.00664711	0.0847501	0.174752
0.0505939	0.0430571	0.0396034	0.0652666	0.0756043	0.0472747	0.0668737	0.0889449	0.0800971	0.0756205	0.0907515	0.0655059	0.0361495	0.0577507	0.0741609	0.0549667	0.0302206	0.0291021	0.0321178	0.037321	0.0623952	0.0519018	0.0207254	0.0428926	0.0331906	0.00991023	0.0994397	0.170986	0.199887	0.383678	0.472439	0.435134	0.694122	0.999063	0.68681	0.430257	0.47719	0.419049	0.315533	0.286411	0.203889	0.0442885	-0.0604454	-0.100819	-0.107412	-0.0587421	0.00221527	0.0765114	0.160366	0.2296
0.0485352	0.0380986	0.0384626	0.0523449	0.0740235	0.0635189	0.0620823	0.0925714	0.0998994	0.0931865	0.122958	0.103587	0.0371302	0.0338448	0.0702925	0.0630028	0.0415983	0.0649225	0.0656887	0.0488013	0.0669909	0.0564282	0.00802457	0.00922763	0.0467949	0.0292953	0.0436713	0.157409	0.223777	0.251646	0.415991	0.489287	0.430572	0.684519	0.999016	0.700347	0.464324	0.524873	0.481843	0.367191	0.280138	0.14535	-0.0387594	-0.124493	-0.118856	-0.0565543	0.0176995	0.117612	0.206448	0.261254
0.0499053	0.0306641	0.0478799	0.0503396	0.0520674	0.0791553	0.086082	0.111346	0.114252	0.0994887	0.132435	0.127166	0.0559418	0.0357002	0.0740718	0.0570539	0.0333519	0.0527741	0.0602715	0.0605704	0.0705366	0.0755042	0.0390387	0.00604868	0.0417738	0.0621436	0.0700852	0.119427	0.225609	0.262795	0.294873	0.4338	0.474888	0.427984	0.703838	0.999086	0.738667	0.5517	0.590069	0.549613	0.381656	0.244724	0.0669363	-0.128868	-0.158309	-0.0835709	0.0134627	0.130517	0.211241	0.264548
0.050101	0.0454663	0.0709194	0.0581598	0.0482948	0.079021	0.111372	0.121612	0.118304	0.105119	0.124252	0.122558	0.0759975	0.0565611	0.0632845	0.0378577	0.0382051	0.051818	0.050845	0.0482345	0.0580735	0.0727272	0.0502393	0.0201598	0.0496459	0.100983	0.123729	0.160049	0.1963	0.266586	0.308675	0.314613	0.416948	0.477032	0.4659	0.737825	0.999046	0.789625	0.63081	0.648738	0.550805	0.321177	0.119739	-0.0853945	-0.191343	-0.118658	0.0104995	0.138917	0.216164	0.253172
0.0344468	0.0713093	0.0823687	0.0556575	0.0743871	0.10093	0.112996	0.129459	0.140036	0.113156	0.122397	0.114858	0.0767123	0.0684912	0.0606695	0.0292207	0.035207	0.0575881	0.0607802	0.043736	0.0509068	0.0611655	0.0377951	0.026426	0.0710722	0.109339	0.13925	0.195525	0.216493	0.226623	0.289642	0.302281	0.290009	0.421177	0.524295	0.549953	0.785243	0.999013	0.830624	0.680816	0.650496	0.502877	0.181982	-0.0549489	-0.176359	-0.153795	-0.0229632	0.107052	0.178768	0.213308
0.0280123	0.0523847	0.065444	0.0633618	0.0866228	0.11202	0.104597	0.127153	0.140129	0.119878	0.119275	0.113388	0.0727818	0.0650216	0.0536778	0.0129741	0.0270033	0.0564432	0.0638723	0.0619388	0.0579368	0.0541157	0.0361346	0.0376611	0.0835406	0.103741	0.135864	0.177506	0.207958	0.218024	0.226941	0.255519	0.268244	0.314096	0.48363	0.590181	0.634375	0.832302	0.999026	0.84152	0.663737	0.583781	0.312998	-0.0686836	-0.217777	-0.19308	-0.0718123	0.0479373	0.134389	0.186819
0.0096854	0.0318235	0.057789	0.0636278	0.0735626	0.0976247	0.0973217	0.113719	0.128248	0.108897	0.104268	0.122072	0.082251	0.0491965	0.0340071	0.018949	0.0255635	0.0554733	0.0676721	0.0708395	0.0649023	0.0503258	0.0423455	0.0434645	0.0740771	0.096718	0.110771	0.142931	0.174463	0.188012	0.184102	0.195339	0.236171	0.291192	0.368299	0.547792	0.649327	0.683087	0.841435	0.999098	0.82547	0.570255	0.35998	-0.00215387	-0.293884	-0.286306	-0.164147	-0.0555942	0.0425926	0.127511
0.00462329	0.0146949	0.0414546	0.0605907	0.0608267	0.0689855	0.0805939	0.106071	0.12333	0.0795898	0.0858679	0.118088	0.0829546	0.0326548	0.0226855	0.0219034	0.0212876	0.0354146	0.0549101	0.0681393	0.0643332	0.0468054	0.0516342	0.0490201	0.0518838	0.0759542	0.0945734	0.112356	0.122232	0.12957	0.136677	0.146696	0.151507	0.203767	0.282564	0.38232	0.552232	0.652587	0.66383	0.82304	0.99894	0.758608	0.345409	0.0544639	-0.232169	-0.340156	-0.244335	-0.152907	-0.0652776	0.0356287
0.0115005	0.0139195	0.0293883	0.0465183	0.0592221	0.0583217	0.0590607	0.0941607	0.103638	0.0447663	0.066946	0.107102	0.0695285	0.0319023	0.034125	0.0244575	0.010156	0.0254829	0.0474293	0.0582682	0.0563145	0.0485454	0.0574253	0.069592	0.0632892	0.0596733	0.0680965	0.0721073	0.0558575	0.0494258	0.0553534	0.0754914	0.0618284	0.0484877	0.146918	0.246975	0.324245	0.50303	0.586104	0.568757	0.762256	0.999	0.640724	0.0701699	-0.148426	-0.261116	-0.278486	-0.223208	-0.141666	-0.0598406
0.00928688	0.00985074	0.024502	0.0174659	0.0224384	0.0452043	0.041513	0.0427459	0.056808	0.0294807	0.0386608	0.0758101	0.0804818	0.0465761	0.0409278	0.0337315	0.0221508	0.032589	0.0450133	0.0585129	0.0422095	0.0263836	0.0400257	0.0548137	0.0447811	0.028951	0.00973892	0.00659919	-0.00502032	-0.0341357	-0.0555105	-0.0368463	-0.0293378	-0.0590047	-0.0389779	0.0666325	0.117898	0.181828	0.313018	0.359474	0.342672	0.639476	0.999069	0.52163	-0.012859	-0.0698275	-0.10977	-0.161501	-0.121471	-0.0561656
0.00534201	0.000451684	-0.000598073	-0.00836152	-0.0196211	-0.00205177	0.0182139	-0.003649	0.00662303	0.0184226	0.0100741	0.0345328	0.0696259	0.0555853	0.0382153	0.0371574	0.0333574	0.057403	0.0613605	0.0633349	0.0403594	0.003335	-0.00077045	0.00639081	-0.0113547	-0.0283319	-0.0397207	-0.0695017	-0.0870126	-0.0832962	-0.107317	-0.118898	-0.103504	-0.102134	-0.125382	-0.128294	-0.0856081	-0.0534502	-0.0693102	0.0012573	0.0503623	0.0660936	0.515751	0.999037	0.554108	0.250175	0.233329	0.159448	0.0866669	0.080461
-4.64916e-05	-0.00240922	-0.0107564	-0.0224804	-0.023069	-0.0165023	0.0055753	-0.00563341	-0.00937951	0.013816	0.0111395	0.00505877	0.0463721	0.0545547	0.0535928	0.0410362	0.0341403	0.0557681	0.0609384	0.0493213	0.0507877	0.0246993	-0.0189234	-0.0529114	-0.0522433	-0.0671895	-0.0871958	-0.125416	-0.132299	-0.103983	-0.104194	-0.134712	-0.133014	-0.10501	-0.114188	-0.157707	-0.189535	-0.170487	-0.216853	-0.291987	-0.234242	-0.146602	-0.0120193	0.55468	0.999077	0.749248	0.565891	0.521152	0.444459	0.317126
-0.00744396	-0.00217098	0.00831151	-0.00915253	-0.00892609	0.00995278	0.0262679	0.0124797	0.0107216	0.0361925	0.0219132	0.00358903	0.0360048	0.0536628	0.0625229	0.0502727	0.0527471	0.0710216	0.0786588	0.0585167	0.0534198	0.0266622	-0.0237241	-0.0832196	-0.095847	-0.0987408	-0.126588	-0.161799	-0.152439	-0.113877	-0.110014	-0.119764	-0.104521	-0.0584177	-0.0570685	-0.0835127	-0.118857	-0.150664	-0.193534	-0.285238	-0.336333	-0.262463	-0.0682923	0.250899	0.752336	0.999054	0.860873	0.731488	0.683112	0.56558
0.00634587	0.010632	0.0152146	0.00643599	0.00435078	0.0191633	0.0430577	0.0293418	0.0307908	0.0620209	0.0476563	0.00935185	0.0461106	0.0756975	0.0557224	0.0418094	0.0760918	0.094283	0.0890719	0.0703204	0.0462785	-0.00612938	-0.042219	-0.0882081	-0.129655	-0.135097	-0.15291	-0.184217	-0.18264	-0.145967	-0.126217	-0.107628	-0.0594777	0.00352538	0.0199448	0.013026	0.0118223	-0.0240875	-0.0709609	-0.16057	-0.244273	-0.282071	-0.113308	0.231254	0.569729	0.85813	0.999031	0.910009	0.809548	0.725075
0.0228138	0.0199717	0.0188365	0.00574172	0.0135357	0.0287899	0.0474659	0.0355212	0.0373553	0.0672342	0.0654362	0.042212	0.0659868	0.0921855	0.0641848	0.0446219	0.0961506	0.112153	0.107531	0.0922742	0.0636648	-0.00566405	-0.0628461	-0.111759	-0.143365	-0.168055	-0.179775	-0.191365	-0.183477	-0.134731	-0.0939468	-0.0655949	-0.00564259	0.0759512	0.118785	0.130085	0.141909	0.105077	0.0447865	-0.0511706	-0.155283	-0.225828	-0.159048	0.159565	0.522012	0.731626	0.911898	0.998991	0.931974	0.806528
0.038559	0.0257858	0.0177104	0.0136117	0.0300827	0.0478804	0.0512329	0.0444945	0.057267	0.0803019	0.0755287	0.0555155	0.0767035	0.0818343	0.0646164	0.0682149	0.103808	0.115578	0.119714	0.109504	0.083779	0.00976777	-0.0712358	-0.132196	-0.159884	-0.185137	-0.196768	-0.186246	-0.152289	-0.10072	-0.0420805	0.0225596	0.0796731	0.159894	0.205439	0.213358	0.214389	0.180662	0.1314	0.0454483	-0.0683092	-0.144005	-0.121364	0.086109	0.442308	0.68118	0.807655	0.930981	0.998956	0.915329
0.0480525	0.0311884	0.0252532	0.0240073	0.0424559	0.0666537	0.0651841	0.0696238	0.0745589	0.0822773	0.0741771	0.0717962	0.0779505	0.070166	0.0609362	0.0722018	0.0977136	0.101027	0.115639	0.123445	0.0878425	0.00877154	-0.0669581	-0.117284	-0.158	-0.187404	-0.186442	-0.169069	-0.126152	-0.065808	0.00309026	0.103574	0.173894	0.230367	0.264571	0.264491	0.25586	0.22061	0.185884	0.125431	0.0346038	-0.062914	-0.0549052	0.0818347	0.318789	0.566769	0.725593	0.806141	0.916091	0.999059
0.0459795	0.0248072	0.00801623	0.0262886	0.0510812	0.062001	0.0636983	0.0685029	0.0733043	0.0790432	0.0795341	0.0848161	0.0785118	0.0594747	0.0433859	0.0574573	0.0836234	0.0853863	0.109858	0.128467	0.0966932	0.0232869	-0.0412971	-0.0793479	-0.133182	-0.161467	-0.163496	-0.140254	-0.110749	-0.0541282	0.0293981	0.133115	0.203961	0.249348	0.274219	0.27262	0.253213	0.205715	0.173168	0.129344	0.0791929	0.011222	-0.0173303	0.073468	0.229773	0.392126	0.570065	0.683804	0.739916	0.891792
0.0557282	0.0209972	-0.00171697	0.0228103	0.0432831	0.0488648	0.0438651	0.060866	0.0727998	0.0752202	0.0646223	0.0830919	0.0673684	0.0229754	0.0322088	0.0508269	0.0472927	0.0529246	0.0965643	0.121408	0.104212	0.0657445	0.00883889	-0.0302784	-0.0704467	-0.10116	-0.118347	-0.103788	-0.0759943	-0.0395378	0.024568	0.121775	0.172738	0.210343	0.231635	0.224195	0.181288	0.135193	0.102309	0.0797476	0.066451	0.0487839	0.0270029	0.0446335	0.154381	0.262037	0.363885	0.49355	0.579118	0.664482
0.061474	0.0215148	-5.47171e-05	0.0309881	0.0436499	0.0426307	0.0413809	0.0644319	0.065711	0.0575377	0.0462027	0.0610722	0.0480137	0.000275254	0.0106717	0.0360419	0.0322468	0.0258371	0.0640031	0.100527	0.102304	0.0841371	0.0508034	0.0366943	0.00657451	-0.0159402	-0.0266304	-0.0164682	-0.00458467	0.00592089	0.034122	0.103765	0.136242	0.153273	0.149557	0.139101	0.107556	0.0688882	0.0497266	0.0495043	0.0587553	0.0667971	0.0753	0.0577677	0.0635085	0.130623	0.183763	0.233292	0.335988	0.46826
0.0513599	0.0284382	0.00418532	0.0281066	0.0388304	0.0274469	0.0256114	0.0476997	0.0414399	0.0338264	0.030466	0.0415345	0.0275609	-0.0144459	-0.00930029	0.00668097	0.000685096	-0.00907958	0.00594783	0.0410059	0.0714973	0.0778265	0.0679619	0.0949031	0.100568	0.0917373	0.0908977	0.0996231	0.0930116	0.0623748	0.0527683	0.0760641	0.0831883	0.0804509	0.0699888	0.0727121	0.0661595	0.0430084	0.0291553	0.04772	0.0629864	0.0935131	0.0998816	0.0659308	-0.00432825	-0.0468007	-0.0358787	-0.0120576	0.0163807	0.152575
0.0542392	0.0476602	0.0123775	0.0217205	0.0339509	0.0275176	0.0156966	0.0314761	0.0455654	0.0329747	0.0165932	0.0410484	0.0189524	-0.0145864	0.00763571	0.0026809	-0.0296035	-0.024216	-0.0178946	-0.0242237	0.0197542	0.0709529	0.0866609	0.135376	0.195587	0.20773	0.202389	0.215723	0.204947	0.148312	0.0935138	0.0659173	0.0340807	0.0240004	0.0377376	0.0567029	0.0872457	0.102169	0.106715	0.128269	0.149963	0.162248	0.139349	0.0627953	-0.0359477	-0.150096	-0.206207	-0.190599	-0.173645	-0.133611
0.0458432	0.0591602	0.0305569	0.0228648	0.0425463	0.0227545	0.0222038	0.042339	0.050941	0.0434933	0.0341564	0.0405111	0.0153562	0.00972092	0.0237827	0.0182272	-0.0158351	-0.0290417	-0.0360509	-0.0472276	-0.0125422	0.043805	0.0849948	0.152757	0.224664	0.270848	0.293478	0.306266	0.286194	0.236553	0.163506	0.104352	0.0558834	0.0335544	0.0595713	0.129359	0.214538	0.266052	0.285581	0.297701	0.283556	0.25796	0.182811	0.0532368	-0.0829717	-0.202143	-0.268087	-0.270229	-0.237153	-0.21609
0.0397898	0.0595776	0.0375785	0.0387242	0.0590279	0.0492895	0.0412112	0.0587059	0.0481759	0.0355322	0.0490495	0.0514586	0.0141003	0.0247899	0.0394099	0.0208073	0.00466239	-0.023648	-0.0451296	-0.0504333	-0.0268556	0.014225	0.0691777	0.13615	0.21105	0.284007	0.323155	0.338742	0.314789	0.273711	0.207617	0.142995	0.0979491	0.0928239	0.143039	0.250779	0.356894	0.434235	0.465508	0.452839	0.400346	0.327748	0.202862	0.0138624	-0.155898	-0.248988	-0.283468	-0.252599	-0.203756	-0.157815
0.0400558	0.0647529	0.0405116	0.0476832	0.0709167	0.0645105	0.0468268	0.057119	0.0725093	0.0483254	0.0511671	0.0697372	0.0446923	0.0364569	0.0522548	0.0390028	0.0178587	-0.00962538	-0.0273415	-0.0430863	-0.0342033	0.010672	0.064696	0.127553	0.208049	0.286862	0.311984	0.334553	0.313229	0.257301	0.199747	0.14512	0.111892	0.130274	0.220113	0.338403	0.455813	0.54069	0.570371	0.551352	0.490161	0.392102	0.229038	0.0109755	-0.176852	-0.261308	-0.25499	-0.188763	-0.109678	-0.0497938
0.0576543	0.0704719	0.0417632	0.0547097	0.0613524	0.0503622	0.0558193	0.0632851	0.0667604	0.0604988	0.0639274	0.0809782	0.0575708	0.0509577	0.0698261	0.0503703	0.0274792	0.00505126	-0.00413936	-0.0358042	-0.0372118	0.00244105	0.0462658	0.109047	0.214435	0.293385	0.337336	0.377248	0.349536	0.288699	0.233414	0.175507	0.143697	0.170927	0.273626	0.396345	0.51071	0.595145	0.625606	0.604687	0.551489	0.442904	0.254728	0.00562644	-0.204499	-0.2756	-0.245796	-0.165256	-0.053047	0.0386202
0.056559	0.0814128	0.0554743	0.0578291	0.068715	0.0586412	0.0686191	0.0769988	0.0735428	0.075853	0.0870672	0.0804639	0.0595557	0.0714935	0.0823233	0.0516753	0.0442173	0.0363748	0.0226028	-0.0261133	-0.0217186	0.00774658	0.0253218	0.0973581	0.213603	0.302904	0.383675	0.432271	0.41091	0.36847	0.310669	0.239772	0.209239	0.231137	0.320089	0.435585	0.545208	0.627876	0.655266	0.627053	0.575152	0.475915	0.270176	0.00607252	-0.206663	-0.274636	-0.250094	-0.17058	-0.0554484	0.0489254
0.0464774	0.0751543	0.0622289	0.0663204	0.0757239	0.0785306	0.0774121	0.0725557	0.0786881	0.0874808	0.0955157	0.0771675	0.0513161	0.0678641	0.0650864	0.0290849	0.0321122	0.0415843	0.0221971	-0.0217209	-0.00183505	0.0296968	0.0319653	0.0899658	0.198175	0.296849	0.383417	0.444207	0.443544	0.434157	0.386239	0.306907	0.261088	0.256272	0.305089	0.41539	0.525815	0.617033	0.638826	0.614349	0.560662	0.468004	0.26536	0.0100465	-0.169038	-0.22585	-0.21323	-0.141139	-0.0344746	0.0425059
0.0498279	0.0740377	0.0742064	0.0697961	0.0751797	0.0858161	0.0856975	0.0737454	0.084048	0.103148	0.110817	0.0805445	0.0509827	0.063735	0.0617877	0.0104203	0.0198102	0.0454032	0.027294	-0.0245049	0.00194287	0.0552545	0.0533777	0.0846424	0.193272	0.290488	0.37283	0.428111	0.457665	0.481153	0.44435	0.372131	0.328115	0.29968	0.320562	0.409272	0.508346	0.58743	0.619969	0.606839	0.551512	0.473666	0.297787	0.0648242	-0.0987232	-0.161839	-0.175908	-0.132141	-0.0608809	-0.00897998
0.0520885	0.0744541	0.0833391	0.0721637	0.0696772	0.0807614	0.0848532	0.062348	0.0740302	0.096491	0.104618	0.0608653	0.0359426	0.0650326	0.0665895	0.00413513	0.00286305	0.0382209	0.0210097	-0.0266069	0.0110664	0.074594	0.0750921	0.0910462	0.181225	0.275842	0.347227	0.387102	0.422193	0.460852	0.431966	0.379516	0.349341	0.312571	0.321796	0.394322	0.474013	0.537205	0.559815	0.550192	0.507872	0.455324	0.325345	0.13017	-0.0114443	-0.10954	-0.164716	-0.147516	-0.119207	-0.118661
0.0388461	0.0688866	0.0877061	0.0548382	0.0472447	0.0926514	0.0919217	0.0428344	0.0556688	0.0909746	0.0799152	0.0325099	0.0197477	0.0593263	0.0630689	0.00249612	-0.0074988	0.0429173	0.0346502	0.000301361	0.0313345	0.103805	0.109357	0.127003	0.196593	0.261929	0.297084	0.301597	0.321263	0.360666	0.34157	0.303715	0.282991	0.263193	0.256488	0.284381	0.339667	0.391702	0.417935	0.418638	0.400734	0.377731	0.312827	0.180745	0.0539005	-0.0438311	-0.114097	-0.134275	-0.157842	-0.197135
0.0212513	0.0581578	0.0805421	0.0192082	0.0176007	0.087544	0.0830008	0.00285053	0.00190985	0.0478047	0.0346451	-0.021944	-0.00992155	0.0470965	0.0515728	0.000620365	-0.00667286	0.0452021	0.0376128	-0.00301522	0.0149282	0.105156	0.11963	0.116207	0.166766	0.218879	0.217712	0.203162	0.200868	0.227457	0.206831	0.153042	0.117459	0.0976865	0.0682057	0.0491269	0.0745295	0.114834	0.130618	0.135664	0.161815	0.190971	0.225655	0.22707	0.172016	0.0809451	-0.00363052	-0.0698119	-0.146676	-0.211425
-0.0117453	0.0241745	0.0275599	-0.0233058	-0.0134115	0.053599	0.0347519	-0.0488725	-0.0624639	-0.0127388	-0.0338011	-0.0947697	-0.0588415	0.00912237	0.0173891	-0.0191688	-0.0217853	0.0201968	0.0162594	-0.0366012	-0.0299822	0.0561091	0.0927064	0.0745369	0.113119	0.157168	0.118241	0.0820743	0.0819292	0.078025	0.0205368	-0.0585781	-0.0942368	-0.1106	-0.16569	-0.228158	-0.236877	-0.216581	-0.216021	-0.236283	-0.208653	-0.147438	-0.0154669	0.156386	0.258221	0.214225	0.103991	0.011863	-0.0922056	-0.18374
-0.0430541	-0.0118669	-0.0375838	-0.0711858	-0.0559834	-0.0127805	-0.0188065	-0.0899225	-0.0991802	-0.0524179	-0.0772017	-0.13335	-0.0970146	-0.0384614	-0.0301101	-0.0427651	-0.0326223	-0.00120592	-0.0139455	-0.0727918	-0.0783692	-0.0237602	0.0300006	0.0196906	0.0369103	0.0563843	0.00387025	-0.064633	-0.0767592	-0.0917949	-0.173668	-0.269198	-0.303436	-0.324059	-0.393329	-0.471539	-0.494188	-0.473801	-0.459863	-0.462077	-0.440334	-0.39151	-0.248258	0.00595641	0.210419	0.239989	0.144231	0.0188838	-0.0873453	-0.169915
-0.0523996	-0.0416558	-0.0776888	-0.0975114	-0.0933422	-0.086041	-0.0753627	-0.114997	-0.122791	-0.0781046	-0.0839445	-0.136907	-0.119037	-0.0737196	-0.0686355	-0.0673887	-0.0562127	-0.0198477	-0.0210933	-0.0707038	-0.0782174	-0.0647088	-0.0303459	-0.0289614	-0.0326841	-0.05735	-0.113199	-0.179477	-0.200027	-0.23087	-0.307114	-0.393598	-0.435884	-0.476637	-0.537596	-0.599345	-0.624052	-0.615158	-0.581788	-0.5787	-0.550663	-0.488989	-0.33443	-0.0877424	0.135413	0.179783	0.0979646	-0.0309176	-0.137348	-0.187695
-0.0671154	-0.0812519	-0.103128	-0.0960344	-0.0979118	-0.123907	-0.106265	-0.106641	-0.132044	-0.116894	-0.103276	-0.127841	-0.123669	-0.102765	-0.095657	-0.0742937	-0.0662812	-0.045284	-0.019842	-0.0246934	-0.0430367	-0.0608817	-0.0500187	-0.0577632	-0.102701	-0.161385	-0.20514	-0.251767	-0.289181	-0.344859	-0.39699	-0.450555	-0.487321	-0.530295	-0.576034	-0.6248	-0.664581	-0.671596	-0.641791	-0.60785	-0.560758	-0.480283	-0.323802	-0.139367	-0.00327158	0.0194016	-0.0272217	-0.125543	-0.198259	-0.217328
-0.0616883	-0.0891464	-0.0884768	-0.0624613	-0.0818906	-0.127323	-0.119878	-0.0884291	-0.121738	-0.143952	-0.128971	-0.100605	-0.0878013	-0.108624	-0.103036	-0.0451046	-0.0609469	-0.0893807	-0.0452697	0.00870121	-0.0205284	-0.0700828	-0.0632181	-0.078799	-0.163277	-0.243104	-0.279181	-0.303183	-0.342635	-0.406083	-0.424028	-0.425619	-0.462124	-0.503496	-0.539289	-0.584291	-0.635302	-0.662839	-0.633594	-0.572119	-0.50279	-0.402972	-0.249865	-0.137109	-0.113881	-0.130756	-0.13725	-0.174247	-0.194461	-0.179469
-0.0385805	-0.0745204	-0.0753455	-0.0364463	-0.0448259	-0.102274	-0.113293	-0.0623439	-0.0825107	-0.135621	-0.135826	-0.0746227	-0.0616941	-0.111081	-0.116407	-0.0247329	-0.0343727	-0.0902197	-0.0538132	0.0296624	-0.00212908	-0.0728948	-0.0679144	-0.0669695	-0.148337	-0.233776	-0.272839	-0.284406	-0.322013	-0.38637	-0.381816	-0.352416	-0.375135	-0.414892	-0.445354	-0.482724	-0.526518	-0.553328	-0.524345	-0.452511	-0.381919	-0.300078	-0.168799	-0.121251	-0.180712	-0.231082	-0.218899	-0.208957	-0.194023	-0.169319
-0.0361631	-0.0757611	-0.0803099	-0.0340999	-0.035411	-0.0940435	-0.117546	-0.0711973	-0.0684069	-0.104661	-0.129684	-0.0915525	-0.0514425	-0.0961087	-0.121266	-0.040585	-0.0251597	-0.0816829	-0.0842078	-0.0236163	-0.0319878	-0.0822693	-0.0991242	-0.0843782	-0.120538	-0.182907	-0.233225	-0.231876	-0.262091	-0.322255	-0.337412	-0.315548	-0.342996	-0.38547	-0.425134	-0.458994	-0.495753	-0.521863	-0.503568	-0.441354	-0.369306	-0.287695	-0.159109	-0.0710575	-0.113651	-0.213571	-0.274799	-0.289191	-0.281928	-0.270709
-0.081769	-0.0720624	-0.0640507	-0.0778901	-0.0991204	-0.110388	-0.10102	-0.111101	-0.108965	-0.0672461	-0.0796978	-0.134619	-0.101062	-0.0616814	-0.0495962	-0.0574732	-0.0345223	-0.0258853	-0.0518767	-0.0971935	-0.0793952	-0.053805	-0.0571718	-0.0875077	-0.0897616	-0.0700416	-0.0761584	-0.109544	-0.156332	-0.190822	-0.23759	-0.327096	-0.379961	-0.42087	-0.478169	-0.527544	-0.544492	-0.561499	-0.569834	-0.553875	-0.499727	-0.418607	-0.2797	-0.078876	0.0673952	0.0621656	-0.0313996	-0.145168	-0.218212	-0.293819
-0.0609925	-0.0600182	-0.038978	-0.0380703	-0.080771	-0.101219	-0.0647305	-0.0758178	-0.103258	-0.0962787	-0.060894	-0.0791952	-0.0905519	-0.0604647	-0.0135251	-0.0203999	-0.0214137	-0.034449	-0.0585988	-0.096189	-0.0967504	-0.0886614	-0.0433115	-0.053627	-0.0911815	-0.0939201	-0.0802743	-0.0967519	-0.161497	-0.201445	-0.207906	-0.247006	-0.270007	-0.276943	-0.279086	-0.298165	-0.287787	-0.296966	-0.300216	-0.290336	-0.264406	-0.24676	-0.203501	-0.118388	-0.0353562	0.00359237	0.0158734	0.00325358	-0.00623935	-0.047556
-0.0124284	-0.0370716	-0.0447633	-0.0129004	-0.00836807	-0.0393148	-0.0514604	-0.0364562	-0.056314	-0.0870429	-0.0609158	-0.0060308	-0.00721002	-0.0175579	-0.0199022	0.0137112	0.0258284	-0.0275747	-0.0674417	-0.0469847	-0.0373093	-0.0749672	-0.0695192	-0.025565	-0.0348562	-0.0811963	-0.0955203	-0.0861854	-0.12504	-0.168331	-0.157225	-0.125872	-0.0908607	-0.0748774	-0.0245446	0.0215362	0.0641285	0.0643144	0.0756238	0.0776238	0.0843592	0.0659236	0.0217004	-0.00968182	-0.0466722	-0.0564426	-0.0159156	0.043853	0.0745898	0.0786064
-0.0248293	-0.0122508	-0.0375235	-0.0382534	-0.0169287	-0.00963515	-0.0287839	-0.0473495	-0.0626084	-0.0594027	-0.0459563	-0.0595312	-0.0378017	0.0175515	-0.0150667	-0.0344211	0.00785255	0.0079658	-0.0468315	-0.0733918	-0.0389131	-0.0283462	-0.035815	-0.000508308	0.0411837	0.0517137	0.0374491	0.00233781	-0.0417597	-0.0590683	-0.106955	-0.142632	-0.127788	-0.10794	-0.0971327	-0.0674842	-0.0191206	0.004354	-0.00938499	-0.0251402	-0.0171485	-0.0251676	-0.0314648	0.0460185	0.124859	0.144238	0.119293	0.097333	0.0629219	-0.0129403
-0.06291	-0.0373148	-0.0276085	-0.0623745	-0.0743513	-0.0683043	-0.0394568	-0.0676653	-0.111752	-0.0994959	-0.0530831	-0.0930157	-0.109245	-0.042452	-0.0188707	-0.0577846	-0.0403782	-0.0228712	-0.0416212	-0.0952985	-0.101959	-0.072026	-0.0300824	-0.0467743	-0.0747597	-0.0728948	-0.0555518	-0.11799	-0.181161	-0.192278	-0.205372	-0.249912	-0.256541	-0.265329	-0.303653	-0.352559	-0.372084	-0.366185	-0.368681	-0.353088	-0.291406	-0.239547	-0.178514	-0.0885172	7.27177e-05	0.0121598	-0.0101038	-0.0685055	-0.124179	-0.178318
-0.0312057	-0.0691774	-0.0551358	-0.0300357	-0.0529126	-0.0985152	-0.0854619	-0.0430396	-0.0690948	-0.117135	-0.0822206	-0.0213661	-0.0579173	-0.0895966	-0.0576417	-0.0032351	-0.0092659	-0.0616578	-0.0409071	-0.0104566	-0.0539712	-0.119696	-0.0921618	-0.0865798	-0.185204	-0.272892	-0.274612	-0.26944	-0.30887	-0.332483	-0.276085	-0.186467	-0.16505	-0.197917	-0.223786	-0.283231	-0.364758	-0.410608	-0.398096	-0.331796	-0.238205	-0.153913	-0.102106	-0.149577	-0.259417	-0.332535	-0.326726	-0.305786	-0.268209	-0.202057
0.0270647	-0.04799	-0.0491513	0.00364709	-0.0125654	-0.0715035	-0.0868445	-0.0135947	0.00426185	-0.0590845	-0.0532036	0.0445215	0.0205988	-0.0536572	-0.0638072	0.0167352	0.00781596	-0.0527089	-0.025807	0.0527648	0.0319766	-0.0665225	-0.0902419	-0.056733	-0.12869	-0.234394	-0.241429	-0.186198	-0.186334	-0.218703	-0.181458	-0.0598828	-0.0139824	-0.0352814	-0.0215011	-0.0176519	-0.0803469	-0.134633	-0.122129	-0.0451136	0.022553	0.0627041	0.0602487	-0.062187	-0.247243	-0.317074	-0.280333	-0.207487	-0.132291	-0.0480833
0.0449889	-0.0227261	-0.0362917	0.0210778	0.00650764	-0.041342	-0.0567043	0.000109315	0.0233232	-0.0126424	-0.0266275	0.0348226	0.0380017	-0.0257176	-0.055647	0.0126762	0.0216855	-0.0306728	-0.0234606	0.0595722	0.0764674	0.00287807	-0.0467154	-0.0208455	-0.0655937	-0.157191	-0.175586	-0.114722	-0.0872455	-0.135486	-0.115109	-0.0178184	0.00970173	-0.0125306	0.0134984	0.0341814	-0.00916117	-0.0486687	-0.0476523	0.0217053	0.0903325	0.126013	0.121575	-0.000725806	-0.181994	-0.237902	-0.1997	-0.138006	-0.0570571	0.0200393
0.000936031	-0.030064	-0.000344276	0.0150676	-0.0128618	-0.0271506	-0.0135626	-0.00385106	-0.00464773	-0.0118578	-0.00870031	0.00516224	-0.00310409	-0.0493952	-0.0439474	-0.00596744	-0.0134292	-0.0348106	-0.00491869	0.0498884	0.0460101	0.0269572	0.0109551	-0.0302026	-0.0893345	-0.122315	-0.114311	-0.0844397	-0.0784668	-0.0977761	-0.0553554	-0.00750059	-0.0290549	-0.0472013	-0.0587975	-0.107243	-0.156264	-0.191158	-0.199512	-0.141596	-0.0679654	0.00668526	0.050975	-0.00996035	-0.137178	-0.191598	-0.159739	-0.140459	-0.112484	-0.0773584
0.0235986	0.00159884	0.0175225	0.0462397	0.0455849	0.0274191	0.00364292	0.0347829	0.0364269	-0.00196618	-0.022422	0.048838	0.0500641	-0.026265	-0.0228472	0.0419719	0.011634	-0.0312493	-0.00698495	0.0611346	0.0392171	-0.007155	-0.018461	-0.00646758	-0.050615	-0.0968865	-0.106955	-0.0760015	-0.0608334	-0.0475217	0.0159839	0.113027	0.122454	0.108604	0.0956736	0.0739217	0.0276302	-0.0137883	-0.0235154	0.0066694	0.0334104	0.0708916	0.109186	0.0347753	-0.13218	-0.23508	-0.225005	-0.169279	-0.127035	-0.0615062
[truncated: 32 more columns]

## Sheet: Fig7a_Config2_ANN_Seeds
Correlation map - 2 Seeds - Configuration #2 - ANN from seed parameters
0.998689	0.3047	-0.263323	0.0358922	0.0756514	-0.0977981	0.0242735	0.0452423	-0.0321881	0.0155125	0.0306093	0.0111049	-0.00105506	-0.00378066	0.00730646	0.0125848	0.00975335	0.0110111	0.00243616	0.00430977	0.0132006	-0.000200808	-0.0121534	0.00724399	0.020655	0.0023185	-0.0026499	0.00908637	0.00448084	-0.00689548	-0.00949824	-0.00627851	-0.000373721	0.00644886	0.00664127	0.0103291	0.0225027	0.0201637	0.0115386	0.0188795	0.0234331	0.0211214	0.023208	0.0332661	0.0181863	0.0171309	0.0181491	0.017151	0.00998843	0.00832951
0.309618	0.998681	0.289984	-0.255982	0.0436871	0.0799676	-0.0981138	0.0230451	0.0538433	-0.0412851	0.0067668	0.058427	0.0203253	-0.0129129	0.00301003	0.0113977	-0.00164902	-0.00124013	0.0130538	-0.00081712	0.000437975	0.0187864	-0.000854969	-0.0128143	0.00233698	0.0198581	0.0154439	0.0212511	0.0257276	0.0141246	0.00138032	0.0115547	0.00498772	0.00229955	0.00944114	0.0113533	0.0147943	0.0177613	0.0201496	0.018477	0.0185384	0.0217266	0.0218781	0.0147613	0.0239706	0.0291013	0.0265038	0.019455	0.0150322	0.0178275
-0.260946	0.292417	0.998738	0.306031	-0.251877	0.045921	0.082504	-0.0990555	0.0174179	0.0489117	-0.0209132	0.0227871	0.0400795	0.0127321	0.00238431	0.00317478	0.0042336	0.00703478	0.00589621	0.0131986	0.0167918	0.00676644	0.0129961	0.00805521	-0.00861406	0.0111377	0.0223221	0.00880671	0.0123825	0.0192854	0.021225	0.0223019	0.0168658	0.0127646	0.00884736	0.0140096	0.0114388	0.00989318	0.0200125	0.0215137	0.0171822	0.0120627	0.0184599	0.0116949	0.0155144	0.0251012	0.0184674	0.0165826	0.0208163	0.0254898
0.0371757	-0.256753	0.305672	0.998593	0.295638	-0.254539	0.0491456	0.0836298	-0.100461	0.0270196	0.061125	-0.033361	0.0138912	0.0545554	0.0187691	-0.0102605	0.00782466	0.0120604	-0.00487208	3.6478e-05	0.0196776	0.0061686	0.00139511	0.0185773	0.00558889	-0.00938767	-0.00272745	0.0127041	0.000124574	0.00759721	0.0233819	0.030732	0.0251453	0.0268377	0.0266579	0.0222281	0.0266891	0.0193721	0.0100325	0.021777	0.02882	0.0165193	0.01325	0.0157825	0.00564134	-0.00146222	0.00484991	0.0134031	0.0137967	0.0065378
0.076387	0.0494219	-0.258215	0.296839	0.998703	0.299752	-0.254811	0.0406117	0.0814391	-0.0874798	0.0277528	0.0574242	-0.0160898	0.0230072	0.0401955	0.0137419	-0.00301152	0.00100398	0.000748873	-0.00431114	-0.00629443	0.0104997	0.00828791	0.0142398	0.0155272	0.00133359	-0.00991642	0.0119364	0.017879	0.00584447	0.0130085	0.0268602	0.0262612	0.0221472	0.0310166	0.017259	0.0206481	0.0201038	0.0189924	0.0172551	0.0291046	0.0306257	0.0256039	0.020296	0.0172811	0.00421572	0.00450945	0.0108397	0.00595272	0.0042274
-0.0972036	0.0845444	0.0464112	-0.251467	0.299866	0.998661	0.290656	-0.251166	0.0454993	0.0807877	-0.0929471	0.0246814	0.0641718	-0.0270126	0.00933611	0.0456783	0.00813341	-0.0162758	-0.00237542	0.0109514	-0.00613058	-0.000953734	0.0154507	0.00713062	0.00683343	0.0219681	0.00704038	0.00157249	0.0229278	0.0278488	0.0154116	0.0205423	0.0266554	0.00946498	0.0162932	0.0311594	0.0219373	0.0227764	0.035921	0.0329099	0.0238714	0.0310457	0.0309018	0.0213289	0.0170615	0.0197437	0.00937009	0.0106634	0.0182075	0.0207536
0.0292299	-0.100932	0.0783738	0.0491234	-0.256762	0.296227	0.998717	0.309603	-0.259828	0.0403892	0.0815935	-0.100247	0.0246146	0.0535417	-0.0268931	0.00471926	0.0302924	0.00968325	0.0003438	-0.00265312	-0.000834227	0.00479007	-0.0045113	-0.00293201	0.0133878	0.0155323	0.0138192	0.00931895	-0.00040251	0.00818539	0.0304873	0.0286871	0.0195087	0.0190165	0.0215863	0.0266242	0.0288726	0.0287921	0.034304	0.0333499	0.0309137	0.0212145	0.019495	0.0251969	0.0140687	0.00848985	0.0119542	0.0172625	0.0205309	0.0284317
0.0466667	0.0219096	-0.0999379	0.0863535	0.0438181	-0.25367	0.307637	0.998723	0.294681	-0.256593	0.0400136	0.0789261	-0.0938872	0.0323845	0.0598117	-0.0349551	0.0055654	0.052309	0.010938	-0.0215641	-0.00509667	0.00759733	-0.00351995	-0.00422782	0.00773728	0.00191712	0.00776684	0.0198661	-0.000774503	-0.0161402	0.0153288	0.0311553	0.0143256	0.0278993	0.0289956	0.0144901	0.0247837	0.033015	0.0222838	0.0239358	0.030413	0.0348312	0.0259866	0.031119	0.0290649	0.0117879	0.00910008	0.0264779	0.0197964	0.0186729
-0.033491	0.0563918	0.022487	-0.0981609	0.0811036	0.0441542	-0.260216	0.292439	0.998741	0.303857	-0.254535	0.0494294	0.0806153	-0.0874894	0.0385177	0.0559402	-0.0290211	0.01503	0.0349288	0.0102328	0.00247204	-0.00248659	0.0025655	-0.000903249	-0.0160843	0.000234127	0.0090487	0.00576568	0.0128026	0.00874388	0.00212586	0.00861704	0.0243211	0.0300363	0.0252606	0.0177796	0.0213624	0.0315341	0.0299247	0.0286478	0.0381128	0.0421293	0.0386866	0.0305246	0.0327611	0.0305679	0.027529	0.0318298	0.0349997	0.0357291
0.0145903	-0.0385547	0.0458326	0.0243381	-0.0891979	0.0822818	0.0388632	-0.255854	0.308502	0.99874	0.302988	-0.234495	0.0530345	0.0903801	-0.0801227	0.0335966	0.0533532	-0.0343359	0.0104662	0.0629709	0.0251056	-0.00975299	0.00045085	0.00393975	-0.00971049	0.00176966	0.0143821	0.00284541	0.0166171	0.0460486	0.0197971	-0.00151324	0.0213723	0.0292901	0.0284654	0.0303681	0.0316353	0.029394	0.0369172	0.0458523	0.0455698	0.0367841	0.035297	0.032481	0.0194738	0.034647	0.0480063	0.0516098	0.0576112	0.0664303
0.0326523	0.00399697	-0.02506	0.059703	0.0276613	-0.0919266	0.0862166	0.0422616	-0.256274	0.305699	0.998602	0.316872	-0.2413	0.0602103	0.0915658	-0.0867174	0.0302203	0.06294	-0.0239088	0.0171684	0.0545944	0.0258784	-0.00294602	-0.0176328	0.00673795	0.00802422	0.00505447	0.0148212	0.026636	0.026077	0.0332457	0.0243294	0.0118797	0.0223745	0.0402529	0.0387678	0.0299828	0.0407274	0.0518701	0.0608795	0.055746	0.0525233	0.043167	0.0394232	0.0288701	0.0234417	0.0359949	0.0488967	0.0545609	0.0631775
0.00875068	0.057554	0.0260477	-0.0288119	0.0572612	0.0303742	-0.0987087	0.0807124	0.0455849	-0.234422	0.315436	0.998664	0.305354	-0.228528	0.0628549	0.0904439	-0.0889742	0.0348669	0.0582445	-0.0385843	0.01481	0.066535	0.015286	-0.0125585	-0.00686562	-0.00175548	-0.00150335	0.0129846	0.0191135	0.0143836	0.0234778	0.0363501	0.0279678	0.022814	0.0343871	0.036658	0.0395235	0.0475397	0.0495162	0.0572433	0.0646673	0.0670915	0.0554008	0.0397879	0.028304	0.0196292	0.0166534	0.0282741	0.0453092	0.0500669
0.00169158	0.01783	0.0360044	0.010222	-0.0203549	0.0645664	0.0234013	-0.0903274	0.0813104	0.0556166	-0.241743	0.304454	0.998548	0.321107	-0.229508	0.051185	0.0721915	-0.101405	0.0348898	0.0642273	-0.0314607	0.0104666	0.0513394	0.0239619	-0.00576538	-0.0144902	0.000969052	-0.00130105	-0.00711632	0.0236057	0.0319253	0.0235783	0.0274926	0.0467826	0.0255458	0.0317931	0.0558155	0.0468134	0.0399188	0.0544696	0.0532041	0.0460004	0.0428349	0.0370003	0.0250692	0.0249279	0.0280858	0.0251256	0.038745	0.0538741
-0.00462729	-0.0095222	0.00939786	0.0581058	0.0215168	-0.0264958	0.0556389	0.0267915	-0.0858592	0.0908116	0.0575347	-0.224241	0.31865	0.998671	0.307803	-0.236215	0.0463678	0.0807885	-0.0898791	0.0411443	0.0639273	-0.0341651	0.0135164	0.0693196	0.0173291	-0.0154303	-0.00407106	-0.0015831	-0.0151857	0.00437045	0.0322899	0.0188684	0.0269945	0.0460393	0.0339918	0.0281271	0.038359	0.0509139	0.0484395	0.0513986	0.0539075	0.0498251	0.0476862	0.0490185	0.041832	0.0382363	0.0427723	0.0488847	0.042737	0.0564514
0.00856948	0.00482547	-0.000652611	0.0193182	0.040441	0.00934887	-0.0237781	0.0614804	0.039577	-0.0818455	0.091977	0.0611062	-0.228867	0.304871	0.998655	0.32336	-0.231228	0.057646	0.084534	-0.0959923	0.0424434	0.0671959	-0.0274963	0.0177016	0.0405327	0.00400245	-0.00478142	-0.00786799	-0.0152753	-0.0102769	0.00398803	0.0262647	0.0284629	0.0313061	0.0356115	0.0331075	0.0188757	0.0376163	0.0467448	0.0400645	0.0445157	0.0599324	0.0525359	0.0417907	0.047255	0.0431997	0.0389605	0.0406215	0.0402145	0.049685
0.0107864	0.0132091	-0.000727355	-0.00575054	0.00592887	0.0456454	0.00575626	-0.0391666	0.0578247	0.0291913	-0.0865492	0.0889078	0.0515513	-0.230116	0.3204	0.998612	0.31031	-0.231926	0.0622718	0.0856889	-0.083719	0.0477432	0.0636656	-0.0421641	0.00421023	0.0470697	0.00205326	-0.0184728	-0.0233697	-0.0189972	-0.0221324	0.00438797	0.028793	0.0188866	0.0253584	0.0433047	0.0322613	0.0173035	0.0146787	0.0228845	0.02211	0.0324203	0.0429324	0.0376834	0.0396984	0.0474426	0.0414224	0.0241455	0.0264832	0.0317345
0.00812292	0.00293767	0.0100825	0.00350726	0.00149703	0.0129077	0.030507	0.00428295	-0.0300335	0.0578061	0.0300041	-0.0916831	0.0691198	0.0459808	-0.234872	0.308555	0.998621	0.312961	-0.240612	0.0525539	0.0906655	-0.0767678	0.0405114	0.0648402	-0.0212776	0.0115209	0.0287825	0.00311661	-0.0195285	-0.0283439	-0.0186125	-0.00897294	0.00195169	0.00695693	0.0235091	0.0373749	0.0300035	0.0160304	0.00146055	0.0106831	0.0137343	0.00920272	0.0196828	0.0396479	0.043678	0.0416613	0.0490272	0.0495956	0.0337546	0.0298676
0.00683522	0.000674963	0.00372457	0.0086751	0.000799894	-0.0135763	0.00182855	0.0515325	0.0150019	-0.0342426	0.0587111	0.0339928	-0.100149	0.0791904	0.0527661	-0.231295	0.314644	0.998761	0.306376	-0.22074	0.0786351	0.107812	-0.0748978	0.0359248	0.0746632	-0.0231014	0.00304127	0.0400201	-0.00405735	-0.0325395	-0.0136342	-0.00681162	-0.0125063	-0.00300527	0.0181938	0.0173385	0.0155331	0.0248834	0.013638	0.00497007	0.00912416	0.0156964	0.0168554	0.0370566	0.0486875	0.0523926	0.0505432	0.0616933	0.0615436	0.0530757
0.000913978	0.0143433	0.00438392	-0.00524098	0.000151277	-0.00696778	-0.00024718	0.00982916	0.0392053	0.0106301	-0.0221039	0.0590149	0.0402613	-0.0910569	0.0881451	0.0617707	-0.239645	0.304771	0.998587	0.329157	-0.206208	0.0855039	0.109564	-0.0744796	0.0378546	0.057795	-0.0252081	0.00951743	0.0244479	-0.00560063	-0.0168383	-0.0241577	-0.0242507	-0.00823903	-0.0106089	-0.00103116	0.00971091	0.0225894	0.0220391	0.0125422	0.00929534	0.0204369	0.0345969	0.0391878	0.0464531	0.0614887	0.064307	0.0617285	0.0708314	0.066995
0.00222659	-0.00131029	0.00944662	-0.00393647	-0.00784123	0.0126463	-0.00389624	-0.0193869	0.0103269	0.061115	0.0188107	-0.0418944	0.0636404	0.0404234	-0.093354	0.0851089	0.0552298	-0.219289	0.331562	0.998654	0.327658	-0.196458	0.0827535	0.102871	-0.0928898	0.0142963	0.041557	-0.0491114	-0.00427204	0.0164294	-0.0265655	-0.0422221	-0.0205929	-0.0128587	-0.0173222	-0.00523955	0.0177091	0.0219725	0.0247771	0.0362042	0.0261742	0.0206263	0.0435678	0.0603632	0.0584435	0.0702987	0.0767034	0.0641248	0.0665311	0.0703263
0.0106137	-0.00303882	0.0155841	0.020925	-0.00447857	-0.0040732	-0.00168228	-0.00723946	0.00614381	0.0249566	0.0493618	0.0125701	-0.0318548	0.0609184	0.0397086	-0.0839147	0.0943726	0.0826021	-0.206341	0.329554	0.998675	0.341143	-0.210898	0.0601485	0.0798415	-0.0994029	-0.000998676	0.0162569	-0.0512362	-0.0226291	-0.00558579	-0.0239263	-0.0244869	-0.0234313	-0.0171727	-0.00868416	0.00816393	0.0197549	0.0362359	0.0438927	0.0344034	0.0360246	0.0434753	0.0601567	0.0724391	0.0792547	0.0796983	0.0840942	0.079734	0.0713572
-0.00198328	0.00793755	0.0119915	0.00770128	0.00343549	-0.000954211	0.00178826	0.00356698	0.000486493	-0.00795472	0.0240632	0.0608435	0.0140343	-0.0392799	0.0680922	0.0454208	-0.073317	0.108616	0.0837713	-0.196653	0.337624	0.998587	0.320985	-0.216047	0.052894	0.0687889	-0.115124	-0.0108513	0.0127846	-0.0647254	-0.0245049	0.00669658	-0.0318861	-0.0406246	-0.0198759	-0.00652331	-0.00640792	0.00596642	0.0393105	0.0479531	0.0489953	0.0478976	0.0457021	0.0447903	0.0709457	0.0811405	0.0731655	0.0843664	0.0910352	0.0753489
-0.0115415	-0.00154567	0.0132787	-0.00283057	0.00822008	0.0156887	-0.00322348	0.00207198	0.00321329	0.000574112	-0.00673282	0.0147226	0.0546837	0.0102314	-0.0269109	0.0626198	0.0418705	-0.0763396	0.112662	0.0831265	-0.21145	0.322351	0.998706	0.331125	-0.239861	0.0303187	0.0564637	-0.103667	-0.00769258	0.0174139	-0.0469434	-0.0181103	-0.0107248	-0.0267969	-0.0317972	-0.023387	-0.0076524	0.00135279	0.00907958	0.0356445	0.051572	0.0453697	0.0519995	0.0467535	0.0414412	0.0590266	0.0818943	0.0795691	0.0675483	0.0632948
0.00384331	-0.00970417	0.00606442	0.0152586	0.0123184	0.00546503	-0.000790238	-0.00478494	-0.00366813	0.0013504	-0.0133352	-0.0117388	0.0241498	0.0663061	0.00815487	-0.0421236	0.0615711	0.0323179	-0.0697407	0.103074	0.0578353	-0.213236	0.333535	0.998651	0.304904	-0.22145	0.0448987	0.0706179	-0.0913273	2.26498e-06	0.0241507	-0.0530457	-0.0185677	0.0103368	-0.020691	-0.0291048	-0.0133471	-0.00192606	-0.0121173	0.00612044	0.0251899	0.0209899	0.0266697	0.0380645	0.0310594	0.0262873	0.0556786	0.0532066	0.0426587	0.0372341
0.0187906	0.00534415	-0.00498843	0.00791609	0.0155573	0.00452101	0.0102905	0.00887001	-0.0131918	-0.00911647	0.0045507	-0.00434762	-0.00924402	0.0255529	0.0508971	0.0071981	-0.0198294	0.0695142	0.0419897	-0.0870039	0.0811479	0.0540268	-0.231437	0.3034	0.998837	0.340385	-0.185557	0.0762196	0.0944042	-0.0644411	0.0279261	0.0323509	-0.031272	-0.00455725	0.00991988	-0.0051862	-0.0128256	-0.0116983	0.00223613	0.00301385	-0.00719273	-0.00724065	-0.000331879	0.00212848	0.00281382	0.00329053	0.00576675	0.0183922	0.0191272	0.0135146
0.000281215	0.0177162	0.00452077	-0.00677037	0.000758529	0.0199833	0.0137153	4.75645e-05	-0.00110328	0.00129163	0.00750649	0.00363111	-0.014956	-0.0175589	0.0100965	0.0455348	0.0139081	-0.0206382	0.0623376	0.01752	-0.101876	0.0702153	0.0337086	-0.221757	0.339468	0.998693	0.356484	-0.108014	0.130676	0.144461	-0.0186701	0.0514171	0.0578462	-0.0206095	0.00782216	0.0404003	0.0232077	0.00676286	0.0133849	0.00937819	-0.0066731	-0.0183036	-0.0226943	-0.0342623	-0.0380912	-0.0140327	-0.0150388	-0.0151206	-0.0101421	-0.00658864
-0.003232	0.0129491	0.0180787	0.00320232	-0.0104814	0.0063504	0.0189673	0.00436759	0.0125239	0.0204144	0.00787508	-0.00155288	-0.00373441	-0.0072906	-0.00753921	0.00445688	0.0320938	0.00072372	-0.0222422	0.0397577	0.000493288	-0.114115	0.0593538	0.0485959	-0.183944	0.354394	0.998724	0.417548	-0.0472861	0.183716	0.185477	0.0103381	0.0748284	0.0851185	0.000641346	0.0315409	0.0730273	0.0608145	0.0305083	0.0139168	0.00769258	-0.0118001	-0.0413595	-0.0537585	-0.0621221	-0.0602785	-0.0466458	-0.049148	-0.04303	-0.0388185
0.00620627	0.0208974	0.0137438	0.0116172	0.0133253	-0.00141537	0.00751483	0.0223413	0.00535917	-0.00123656	0.0088774	0.00887835	0.00333548	-0.000619292	-0.00606555	-0.017298	0.0024457	0.0368841	0.00806093	-0.0480087	0.0163652	-0.00809568	-0.100693	0.0712044	0.075181	-0.110987	0.417026	0.998625	0.430096	0.0180165	0.212751	0.197669	0.0427082	0.110361	0.102873	0.0301316	0.0758492	0.106709	0.0706567	0.0228895	0.00542784	-0.00542498	-0.0361757	-0.0759672	-0.0817374	-0.0928591	-0.0960625	-0.0798215	-0.0735631	-0.0730585
0.00307345	0.0254902	0.00955975	0.00396466	0.0243293	0.0206155	-0.00299013	-0.00193805	0.0116543	0.0195054	0.0227884	0.0141891	-0.00338006	-0.0176321	-0.0167853	-0.0216869	-0.0189276	-0.00204867	0.0236902	-0.00659192	-0.0504059	0.0103428	-0.00814986	-0.0946617	0.0950446	0.133664	-0.046636	0.434085	0.998684	0.47978	0.0486053	0.229044	0.217004	0.0726628	0.130503	0.123911	0.0627173	0.0944227	0.102448	0.0532211	0.0118146	-0.00544262	-0.0257108	-0.0721299	-0.0989312	-0.0966035	-0.0912614	-0.0954992	-0.0862722	-0.07662
-0.00437355	0.0109752	0.0183666	0.00412011	0.00568819	0.0251603	0.00787199	-0.0158698	0.0106107	0.0373316	0.0298467	0.0142759	0.0190743	0.00554752	-0.0144437	-0.0203829	-0.0263711	-0.032042	-0.00580734	0.0203359	-0.0234838	-0.0614932	0.0171415	0.000510454	-0.0598366	0.149161	0.182171	0.0139627	0.482226	0.998671	0.492434	0.0867634	0.257183	0.247253	0.0942321	0.144783	0.154073	0.0967455	0.107508	0.100242	0.0499166	0.0082556	-0.0275649	-0.0589516	-0.0874792	-0.0850872	-0.0770493	-0.0816409	-0.0728136	-0.0618227
-0.00680375	0.0073688	0.0221138	0.0231246	0.0115473	0.0148782	0.0343071	0.0173992	-0.00376898	0.0161686	0.035629	0.0240682	0.0270754	0.0286254	0.00416684	-0.0237077	-0.0181383	-0.015213	-0.0195009	-0.0231153	-0.00821006	-0.0230981	-0.0448999	0.0234106	0.024572	-0.0174032	0.185549	0.216127	0.0514654	0.492257	0.998623	0.513669	0.109686	0.287097	0.266939	0.119645	0.180462	0.17164	0.0958743	0.0913492	0.0772557	0.0378652	-0.0148742	-0.0589839	-0.0782135	-0.0843127	-0.0783612	-0.0672032	-0.0638517	-0.0601181
-0.00744104	0.00926995	0.0214983	0.0267701	0.022856	0.0248939	0.0286775	0.0288274	0.00796735	0.000851274	0.0266349	0.0379539	0.0237042	0.0194299	0.0249027	0.000985265	-0.0028705	-0.0109043	-0.0231798	-0.0429941	-0.0239	0.00616574	-0.0143596	-0.0482464	0.0347785	0.0516196	0.0120133	0.200414	0.231388	0.0880388	0.51327	0.99874	0.525499	0.158055	0.316038	0.290998	0.14176	0.180943	0.170966	0.0829726	0.0811063	0.0717428	0.0112704	-0.0439954	-0.0688658	-0.0657794	-0.0747636	-0.0645536	-0.0546398	-0.0484552
-0.0022226	0.00806999	0.0163553	0.0223997	0.025815	0.027379	0.0235933	0.0198741	0.0245109	0.0232553	0.0108968	0.0305145	0.0362939	0.0252324	0.0267241	0.0285164	-0.000338674	-0.0129997	-0.0188043	-0.0251259	-0.0282274	-0.0269488	-0.0137988	-0.018537	-0.035879	0.0567297	0.0744443	0.0445237	0.218129	0.252411	0.113887	0.523979	0.998535	0.546701	0.169917	0.31749	0.292316	0.16205	0.187927	0.155282	0.0822934	0.0632533	0.0374309	-0.0212011	-0.0564637	-0.0506245	-0.0473201	-0.0309225	-0.021916	-0.0186471
0.011387	0.0041939	0.00869262	0.0325431	0.025739	0.00566256	0.0144964	0.0288057	0.0278553	0.0274094	0.0230671	0.0263104	0.0411595	0.0458437	0.0310489	0.0219905	0.009323	-3.09944e-06	-0.0101256	-0.0105557	-0.0232185	-0.0389273	-0.0281615	0.0147872	-0.00455892	-0.0189153	0.0875838	0.117139	0.0669205	0.249407	0.290022	0.161244	0.543858	0.998624	0.538424	0.200379	0.35128	0.323848	0.174609	0.187119	0.15305	0.0655888	0.0318741	0.00125313	-0.0435212	-0.0505153	-0.0236939	-0.000343919	0.00341272	0.0185745
0.00990319	0.0113817	0.00502229	0.0244629	0.0300546	0.0148293	0.0214165	0.0327108	0.0203457	0.0234021	0.0358093	0.0338466	0.0251975	0.0304487	0.0358343	0.024453	0.0226372	0.0183182	-0.00674731	-0.0169482	-0.0163055	-0.0194382	-0.030848	-0.0209607	0.0111463	0.00741887	0.00520992	0.102827	0.127121	0.0936087	0.264465	0.312196	0.173212	0.541994	0.998654	0.577089	0.234832	0.367925	0.329065	0.187358	0.189849	0.1448	0.0367247	-0.0107678	-0.0366524	-0.0415464	-0.0177178	0.00209641	0.0202056	0.0383557
0.0127746	0.0110644	0.014109	0.0201025	0.0217257	0.0321727	0.030499	0.0170375	0.0222856	0.027855	0.0372809	0.0361973	0.0297775	0.0232439	0.0302117	0.047696	0.0323348	0.0182461	0.00578749	-0.00325924	-0.00158298	-0.00367761	-0.0215285	-0.0325732	-0.00716662	0.0427488	0.0373657	0.0348909	0.123351	0.140839	0.118233	0.291437	0.317109	0.203071	0.575462	0.998561	0.58515	0.290271	0.403661	0.351229	0.207765	0.194852	0.119467	-0.00909144	-0.0362605	-0.0256202	-0.0248569	-0.00551504	0.0279593	0.0500852
0.0238892	0.0155913	0.0111122	0.0229359	0.0185966	0.0220488	0.0305291	0.0207024	0.0203404	0.0314634	0.0301996	0.0420604	0.0557792	0.0453838	0.0202888	0.0304797	0.0318421	0.0176786	0.0134976	0.0181996	0.00371945	-0.00955659	-0.00716144	-0.0160412	-0.0117251	0.0251265	0.0744492	0.0763818	0.0651036	0.152361	0.174405	0.148365	0.301063	0.353429	0.233221	0.583964	0.998735	0.635036	0.336003	0.425618	0.37696	0.223869	0.175811	0.0702797	-0.0437988	-0.0460805	-0.0310606	-0.00552768	0.0440006	0.0641488
0.022274	0.0181241	0.0107571	0.0179197	0.0254723	0.0240612	0.0236386	0.0291595	0.0341132	0.0274186	0.0385269	0.0465145	0.0510017	0.051092	0.0374314	0.0123948	0.0175563	0.0185834	0.0157999	0.0239161	0.0182654	0.0066514	0.00640702	-0.00145841	-0.0122955	0.00462329	0.0552478	0.104542	0.0928698	0.0942599	0.171494	0.184078	0.162771	0.323293	0.371154	0.291528	0.636456	0.99869	0.661622	0.406315	0.469635	0.406537	0.215055	0.111806	0.011229	-0.0769088	-0.0624817	-0.0112244	0.029313	0.0610269
0.0114737	0.027639	0.0241252	0.0109946	0.0162138	0.0324982	0.0346429	0.0207051	0.0283557	0.0357206	0.0506949	0.0485693	0.040911	0.0458384	0.0497123	0.0126237	0.00214314	0.0153593	0.0178436	0.0198537	0.0315961	0.0342787	0.00993323	-0.00817841	0.00721622	0.0160714	0.0298405	0.0680035	0.105307	0.105416	0.0970154	0.169265	0.190959	0.177468	0.331781	0.400401	0.335311	0.661606	0.998753	0.711864	0.447496	0.494248	0.384401	0.142805	0.0429243	-0.0401588	-0.102825	-0.0613857	0.0130482	0.0534055
0.0204684	0.0144092	0.0223451	0.0202371	0.0195199	0.0323516	0.0361975	0.0200484	0.0262004	0.0426774	0.0630658	0.0498719	0.0522772	0.0497799	0.0382342	0.0161341	0.00303364	0.00646257	0.0162872	0.0368781	0.0432222	0.0476354	0.0334965	0.0048331	0.003425	0.0194336	0.0167443	0.0250738	0.0541781	0.103191	0.092711	0.0825573	0.158733	0.187297	0.188515	0.351813	0.422761	0.407668	0.712073	0.998608	0.724379	0.484503	0.473042	0.310837	0.0604801	-0.0341346	-0.0822823	-0.102486	-0.0345218	0.0421366
0.0211419	0.0152977	0.0199447	0.0303954	0.0316193	0.029786	0.0337096	0.0346165	0.0364134	0.0428404	0.0592422	0.0580995	0.0558999	0.0581104	0.0440761	0.0210884	0.0109364	0.0143414	0.0144079	0.0261009	0.0357664	0.0478848	0.0485406	0.0230919	-0.00547987	-0.00260234	0.0088563	0.00108528	0.0142441	0.0500684	0.08148	0.0763553	0.0808389	0.151147	0.184595	0.210929	0.374273	0.468625	0.449709	0.72403	0.998715	0.729932	0.444027	0.389299	0.203541	-0.0247487	-0.0824848	-0.0901704	-0.071065	-0.00338429
0.0192536	0.021446	0.0112311	0.0194726	0.0304656	0.0303088	0.0229098	0.0322731	0.0420452	0.0336143	0.0494704	0.0675988	0.0468676	0.0508672	0.0538301	0.0339534	0.00815177	0.0174797	0.0203465	0.0163468	0.0356436	0.0504862	0.0452936	0.019117	-0.000681162	-0.0186035	-0.00886124	-0.000394881	-0.00579989	0.0091095	0.0411313	0.0719926	0.0633419	0.0668718	0.148379	0.189964	0.2251	0.40636	0.493222	0.479923	0.733162	0.998648	0.696963	0.374604	0.289819	0.108311	-0.0852681	-0.0898617	-0.0634645	-0.0427015
0.0267956	0.0208015	0.0152625	0.0149759	0.0255632	0.0279005	0.0221615	0.0249174	0.0371101	0.031628	0.04383	0.0562446	0.0467812	0.0494421	0.0513986	0.0414186	0.0219455	0.0189631	0.0380696	0.0476938	0.0416039	0.0467081	0.0524505	0.0274203	0.00412285	-0.0185978	-0.0412431	-0.0365828	-0.0254593	-0.0218724	-0.0129555	0.00723946	0.0337667	0.0318055	0.0339879	0.120767	0.172531	0.211906	0.387497	0.469833	0.446791	0.698438	0.998717	0.670743	0.294774	0.211015	0.0590649	-0.0853264	-0.0661772	-0.026945
0.0282236	0.0130076	0.0150486	0.0175459	0.0224096	0.0160308	0.0227797	0.0336543	0.0300299	0.0327944	0.0371526	0.0387698	0.0330999	0.0488719	0.0425185	0.0349826	0.0423864	0.0363686	0.0377804	0.0569251	0.0579211	0.0447643	0.048959	0.0387653	0.00118446	-0.0388755	-0.0578094	-0.0714397	-0.0705661	-0.0604571	-0.0586554	-0.0462854	-0.0224448	-0.000513554	-0.00745773	-0.0134572	0.0709391	0.114685	0.143797	0.312546	0.38755	0.375617	0.673109	0.998659	0.639802	0.270272	0.210019	0.0902478	-0.0283746	-0.000731766
0.0193303	0.0205612	0.0140702	0.00786567	0.0186129	0.0143766	0.0172909	0.0288078	0.0272222	0.0238642	0.0271697	0.0322094	0.0261281	0.0413135	0.0490378	0.0410501	0.0427349	0.0503043	0.0480924	0.0539773	0.0793129	0.0666348	0.0404856	0.0262117	0.000395656	-0.0335963	-0.0629495	-0.0839157	-0.0979567	-0.0907738	-0.0726545	-0.0691039	-0.0570127	-0.0428267	-0.0307665	-0.0382463	-0.0439912	0.0100753	0.0371819	0.0581514	0.204664	0.289841	0.294316	0.642067	0.998643	0.665504	0.302502	0.271456	0.168409	0.0539609
0.0102212	0.0312611	0.0241661	-0.00529784	0.00370312	0.0155685	0.00957453	0.0128984	0.0325007	0.0292137	0.0233369	0.0241296	0.0213515	0.033818	0.0503826	0.0478892	0.0433098	0.0518954	0.0614258	0.0707668	0.0766761	0.0826679	0.0607069	0.0227473	0.00343287	-0.0156971	-0.0554259	-0.0912578	-0.0936111	-0.0851153	-0.0781475	-0.0689989	-0.0513121	-0.0506588	-0.0400888	-0.0168992	-0.0450165	-0.0766404	-0.0377298	-0.0306159	-0.0260995	0.109317	0.210147	0.272857	0.665992	0.998541	0.69716	0.397809	0.352466	0.253932
0.018405	0.0260723	0.0195318	0.00580895	0.0068332	0.0113711	0.0106568	0.0100038	0.0284563	0.0446504	0.0342604	0.0172936	0.0247643	0.0418801	0.0436109	0.0421611	0.054204	0.0526329	0.0630004	0.0818205	0.0789137	0.069448	0.0789804	0.0473768	0.00773323	-0.0147986	-0.0537114	-0.0922549	-0.0917911	-0.0772117	-0.0757793	-0.0682264	-0.041367	-0.0228929	-0.0227316	-0.0290743	-0.0257414	-0.0611204	-0.100729	-0.0882636	-0.0844824	-0.08146	0.0566484	0.207801	0.305782	0.697535	0.998643	0.744347	0.467491	0.4338
0.0205159	0.0200772	0.0156591	0.0130421	0.0109011	0.0095818	0.0141978	0.0247394	0.0351783	0.0474864	0.0506479	0.0271117	0.0258381	0.0441154	0.043597	0.0282817	0.0435916	0.0640939	0.0648729	0.0678296	0.0824044	0.0827073	0.0761336	0.0582228	0.0200297	-0.0181759	-0.0485426	-0.0818115	-0.0925782	-0.0838016	-0.0691717	-0.0609781	-0.0324129	-0.0023669	0.00634873	-0.00711632	-0.00330722	-0.0103908	-0.0611572	-0.0983732	-0.0896076	-0.0935789	-0.0838727	0.0932314	0.271757	0.396208	0.748144	0.998617	0.779836	0.548184
0.011592	0.0181435	0.0252228	0.010911	0.00677502	0.0220294	0.0255384	0.018832	0.0347565	0.059428	0.0519528	0.037051	0.0361731	0.0479153	0.0393149	0.0261836	0.0330157	0.0590632	0.0707449	0.0656602	0.0808632	0.0860528	0.0677899	0.0411326	0.0174433	-0.0105445	-0.0463841	-0.0743136	-0.0876396	-0.0751086	-0.0606883	-0.050454	-0.0229228	0.00719011	0.0213146	0.0350852	0.0443388	0.0333896	0.00536978	-0.0309442	-0.0688992	-0.0673575	-0.0680867	-0.0264109	0.171517	0.355906	0.468555	0.777553	0.998709	0.804513
0.00728869	0.0228623	0.0227475	0.00772703	0.00309312	0.0195907	0.0295687	0.0154481	0.0358762	0.0657505	0.0617923	0.0557196	0.0501908	0.0609918	0.0462427	0.0288889	0.0335023	0.0512127	0.0661665	0.0705376	0.0734077	0.0747281	0.0627685	0.0347608	0.0127099	-0.00756776	-0.042513	-0.0759324	-0.075673	-0.0634222	-0.0591983	-0.0521678	-0.0145282	0.0179899	0.0365561	0.051864	0.0666207	0.0668001	0.0562421	0.0407652	-0.00241613	-0.0405348	-0.0286792	-0.00197971	0.0536983	0.252941	0.434416	0.546705	0.803103	0.998603
0.00353611	0.0059377	0.0165374	0.0129745	0.00841224	0.0143361	0.0274371	0.0283445	0.0359646	0.0623785	0.0667442	0.0594615	0.0669439	0.0797063	0.0581006	0.0372943	0.0329278	0.0542809	0.0598264	0.0698593	0.0786037	0.0774502	0.0632647	0.0422344	0.00887501	-0.021707	-0.0469592	-0.0673573	-0.0844546	-0.0753351	-0.0596937	-0.0454373	-0.0145871	0.0216053	0.0388697	0.052591	0.0746571	0.0818611	0.0766473	0.0757827	0.0615209	0.0269752	-0.00566852	0.0273082	0.0655485	0.12922	0.33607	0.500345	0.588459	0.815177
0.00634706	-0.00338882	0.0148318	0.0196877	0.0170647	0.0182084	0.026691	0.0303082	0.0414315	0.0461414	0.050288	0.0661947	0.0775889	0.0731691	0.0645415	0.0513586	0.0394553	0.0509573	0.066118	0.0695341	0.0840195	0.086104	0.0660701	0.0422809	0.00932014	-0.0186905	-0.0516489	-0.0654573	-0.0793247	-0.0829496	-0.0658154	-0.0340354	-0.00602883	0.0162326	0.0336508	0.0566603	0.0766242	0.0861125	0.0774521	0.0782259	0.0785823	0.0775869	0.0479105	0.0245593	0.0655319	0.112356	0.195662	0.392823	0.538208	0.604561
0.00895	0.0032382	0.00696766	0.0130622	0.0123562	0.0192021	0.022655	0.0252374	0.0322473	0.0438106	0.0484152	0.0595248	0.0669048	0.0652224	0.0609711	0.0600947	0.0491179	0.0494331	0.0675395	0.0811541	0.0905125	0.0859218	0.0710001	0.0506063	0.0253736	-0.00193244	-0.0345535	-0.0488833	-0.0528291	-0.0583464	-0.0580261	-0.0260684	0.0115584	0.0260849	0.0364981	0.06077	0.0631276	0.0653834	0.0737134	0.0813452	0.0771487	0.0750825	0.0805734	0.0524989	0.0357093	0.0897998	0.156349	0.240149	0.411987	0.544269
0.0102789	0.0103014	0.00730777	0.0182971	0.00811839	0.0106038	0.0234056	0.022175	0.0235097	0.0381095	0.0404525	0.0481445	0.0612024	0.0683792	0.0575452	0.054886	0.0592304	0.0560809	0.0607237	0.0775499	0.0899292	0.0778536	0.0709604	0.0721431	0.0442939	0.0145934	-0.00752187	-0.0202733	-0.0248485	-0.0365479	-0.0319101	-0.0144904	0.00681329	0.0288707	0.0349815	0.0488144	0.0552269	0.056233	0.0552142	0.0721231	0.0714259	0.0626962	0.0701004	0.0757294	0.0432872	0.035467	0.103502	0.163578	0.226201	0.391239
0.0119627	0.0122989	0.0105962	0.0218902	0.00779963	0.00668526	0.0199839	0.0144217	0.0169965	0.0128473	0.0188286	0.0397931	0.0481949	0.047989	0.0544788	0.059833	0.0495366	0.05396	0.0500666	0.0587045	0.0711859	0.0683016	0.0676171	0.0677056	0.0615067	0.0374514	0.0145035	0.0114893	-0.00584376	-0.0253568	-0.015291	-0.00255907	0.00612736	0.00996768	0.0210859	0.027861	0.0370575	0.0332886	0.0279881	0.0403095	0.0556033	0.0505898	0.0429695	0.0603933	0.0528579	0.0257043	0.0228008	0.082541	0.120798	0.157895
0.024506	0.0173084	0.00769997	0.0164883	0.0169678	0.0102355	0.0111842	0.0124457	0.00980258	0.00429678	0.00269592	0.0277073	0.0383959	0.0279238	0.0375017	0.0560837	0.0537341	0.0411049	0.0489681	0.0480336	0.0448035	0.0526371	0.050818	0.0602075	0.0742272	0.0622135	0.0432291	0.0404764	0.0367323	0.0167184	0.00446451	0.0156069	0.0100472	-0.00701183	0.00450909	0.0245405	0.0254083	0.0200716	0.0232139	0.0352709	0.0402937	0.0419608	0.0372684	0.0374097	0.0365745	0.0267183	0.00946808	-0.00998724	0.0232803	0.0355821
0.0183612	0.0213748	0.0154873	0.0162251	0.0164783	0.00968564	0.00690258	0.0105935	0.00660431	-0.000144005	0.00485384	0.00962293	0.0157933	0.0165591	0.0180789	0.0323052	0.0374407	0.0326699	0.0354034	0.0439359	0.0308479	0.0279541	0.0306646	0.0432696	0.0691415	0.0875232	0.087929	0.0817307	0.0830148	0.0664057	0.0388681	0.0394576	0.0302433	0.0157613	0.00217664	0.0266243	0.0484978	0.0501595	0.0634482	0.0694081	0.059724	0.0567924	0.0494319	0.0362873	0.00539911	0.00373459	-0.00307965	-0.0339422	-0.0577047	-0.0470462
0.0137842	0.0187827	0.0171881	0.0232199	0.00583184	0.00398421	0.00908458	0.00434661	-0.000105143	-6.34193e-05	-0.000771999	0.00555003	0.00407052	0.00782001	0.00181401	0.00815892	0.0179858	0.0224516	0.0303698	0.0237424	0.0230232	0.0147171	0.0123497	0.0343664	0.0610112	0.10222	0.122376	0.135027	0.130361	0.104503	0.0800321	0.0579394	0.0407344	0.0254941	0.0216902	0.0424899	0.0842509	0.124349	0.135375	0.129	0.118637	0.102747	0.0812149	0.0334004	-0.0104765	-0.0325558	-0.0408866	-0.0330324	-0.0535011	-0.0911525
0.0202495	0.0226992	0.0141554	0.0186324	0.0139029	0.0099808	0.00491095	-0.00067687	-0.00115454	0.00249827	0.00956655	0.0100434	0.0101601	0.00758278	0.00412703	-0.00020498	0.000210166	0.0165071	0.0336739	0.0292764	0.0249895	0.0310328	0.0199248	0.0160993	0.0537169	0.103956	0.136064	0.162817	0.166538	0.154754	0.112486	0.078967	0.0581605	0.0514752	0.0600858	0.0976347	0.146239	0.205664	0.23504	0.233848	0.223909	0.18836	0.127386	0.0464278	-0.0176395	-0.0582703	-0.0688301	-0.0569869	-0.0455908	-0.052782
0.00312698	0.0264391	0.0250323	0.0110813	0.0143435	0.0228587	0.00446427	-0.012244	0.00557613	0.0213182	0.0275042	0.0280076	0.0219915	0.0273345	0.0136118	-0.00601959	-0.00378412	0.0224943	0.03801	0.0422242	0.0367075	0.0470467	0.037141	0.0146198	0.0379251	0.105841	0.141702	0.176809	0.193428	0.193543	0.148588	0.104201	0.0819968	0.0903838	0.0987327	0.138966	0.207234	0.277184	0.323611	0.338774	0.321221	0.276168	0.209256	0.103045	0.0144713	-0.0438287	-0.0727881	-0.0751809	-0.0528277	-0.0280776
-0.00329322	0.0328574	0.0306506	-0.0014891	0.0129868	0.0286018	0.00934911	-0.0110708	0.00820804	0.0319856	0.0361152	0.0240698	0.0269796	0.0476742	0.0399464	-0.00300121	-0.00933975	0.0322558	0.0402594	0.0265797	0.0441753	0.0676806	0.0484757	0.0207264	0.0466833	0.106948	0.148546	0.182563	0.208111	0.226192	0.193283	0.134695	0.114708	0.126517	0.133378	0.169428	0.241692	0.319643	0.366807	0.380761	0.37649	0.350641	0.27414	0.161869	0.0610695	-0.0107079	-0.0571197	-0.0790132	-0.0664691	-0.0465072
-0.00170273	0.0314595	0.0378487	0.00834477	0.0169135	0.0320905	0.0156162	-0.00379485	0.0133837	0.0381837	0.0469054	0.0304035	0.0273794	0.0539482	0.0575477	0.00360072	-0.00511521	0.0330892	0.0376805	0.0204662	0.0422717	0.0767575	0.0628974	0.0313452	0.0638641	0.121508	0.154169	0.188739	0.217412	0.248911	0.227112	0.175193	0.148898	0.16123	0.164626	0.180731	0.238036	0.321725	0.367829	0.380035	0.384576	0.381104	0.316433	0.214695	0.11865	0.0341331	-0.0380694	-0.0802473	-0.086425	-0.0684137
0.000586271	0.0372846	0.037033	0.00848973	0.0246485	0.0362825	0.0246421	0.0102969	0.0195794	0.0451368	0.0465149	0.0315855	0.0241239	0.0568219	0.0594778	0.0147952	0.0019592	0.029205	0.0303817	0.0135365	0.0269558	0.0719213	0.0588199	0.0376226	0.0679111	0.126403	0.160413	0.185498	0.21719	0.256301	0.241368	0.193582	0.175172	0.185532	0.171549	0.175634	0.218354	0.282311	0.322361	0.339515	0.346896	0.362474	0.324994	0.25541	0.172456	0.0805056	-0.0118657	-0.0742175	-0.100692	-0.0945293
-0.000718653	0.035789	0.0357836	0.0100288	0.0275046	0.039488	0.0319769	0.0149045	0.0308825	0.0509863	0.0531887	0.0277117	0.0225582	0.0500603	0.0529153	0.0158836	0.0050956	0.0309163	0.0232929	-0.000829816	0.016983	0.0606692	0.0540489	0.0336863	0.0646474	0.113145	0.147459	0.164642	0.196787	0.246393	0.242917	0.201657	0.180882	0.176449	0.155556	0.14281	0.167743	0.219779	0.243081	0.257855	0.275478	0.296591	0.28275	0.258175	0.217003	0.14443	0.0462846	-0.0442783	-0.093864	-0.108275
0.000577688	0.0363448	0.0215043	0.00252891	0.0207535	0.0411003	0.0331285	0.0127059	0.0272737	0.0571517	0.0459423	0.01771	0.00772417	0.0354536	0.0330294	0.00164294	0.00434053	0.0274878	0.0184612	-0.0132287	0.00116587	0.0447582	0.046438	0.0257072	0.0559268	0.10556	0.131734	0.135146	0.162381	0.20612	0.202034	0.156955	0.129325	0.123444	0.0873187	0.0570873	0.0831981	0.125357	0.126454	0.117178	0.154658	0.186357	0.188586	0.213236	0.23227	0.208719	0.113102	0.00876248	-0.0653951	-0.110886
-0.00540042	0.0263216	0.0110003	-0.0153862	0.00911498	0.0251029	0.0135812	-0.00146437	0.0123188	0.0446705	0.0451708	-0.00245833	-0.0117183	0.0211059	0.0195529	-0.0159901	-0.000246942	0.0327808	0.0172913	-0.0228032	-0.00570011	0.030306	0.0358621	0.00947988	0.0361513	0.0929389	0.112412	0.099069	0.11965	0.158823	0.142888	0.0892342	0.0639731	0.0455006	-0.00332415	-0.0476465	-0.034807	0.00235415	-0.00344753	-0.0231463	0.00722051	0.0467798	0.0687796	0.112829	0.194225	0.234899	0.170863	0.0796726	0.00163245	-0.0730295
-0.0231753	0.0100636	-0.00167996	-0.0364109	-0.00997716	0.00382304	-0.00334793	-0.0219359	-0.0109931	0.0230095	0.022995	-0.0229164	-0.0320081	0.00846446	0.00709248	-0.0247951	-0.0104499	0.0254513	0.0126299	-0.0295227	-0.0263516	0.0131552	0.0177723	-0.0189973	0.00351703	0.0620989	0.0831423	0.0549961	0.0726696	0.114769	0.0954329	0.0294625	0.00466156	-0.0162377	-0.0748026	-0.137649	-0.141614	-0.110775	-0.119568	-0.136335	-0.116805	-0.0794841	-0.065751	-0.0228368	0.0957047	0.185753	0.182852	0.132078	0.0669832	-0.0058679
-0.0382205	-0.0033567	-0.00804013	-0.039717	-0.028135	-0.0140063	-0.0140535	-0.0367671	-0.0388064	-0.00976461	0.00191712	-0.0445435	-0.0498169	-0.00636083	0.00229967	-0.0337669	-0.0238623	0.0169673	0.00900888	-0.040627	-0.0446127	-0.00964075	-0.00364143	-0.035454	-0.0313603	0.0220237	0.0324324	0.00336218	0.0133548	0.0558791	0.0373176	-0.018444	-0.0550177	-0.0710504	-0.130664	-0.197692	-0.223663	-0.209137	-0.221595	-0.245826	-0.226887	-0.188425	-0.161115	-0.121958	-0.0161837	0.0966268	0.141822	0.117712	0.0850606	0.0236474
-0.0376474	-0.0143015	-0.0140584	-0.0399321	-0.0391461	-0.0321665	-0.0252197	-0.0460502	-0.0539046	-0.0417976	-0.0269723	-0.0589817	-0.063248	-0.0332438	-0.0129421	-0.0374027	-0.0353185	-0.00972193	-0.0104523	-0.0493976	-0.0577975	-0.0344769	-0.0292788	-0.0520882	-0.0546782	-0.0314086	-0.0182161	-0.0445916	-0.0439546	-0.0214345	-0.0262189	-0.066474	-0.0970803	-0.122158	-0.17229	-0.249573	-0.293232	-0.30754	-0.328504	-0.351004	-0.333466	-0.286967	-0.249696	-0.210676	-0.120881	-0.0067364	0.0434587	0.0357275	0.0230528	-0.0164269
-0.0310016	-0.0261393	-0.0256477	-0.0287986	-0.0348637	-0.0400884	-0.0337969	-0.0359837	-0.06207	-0.0669003	-0.0542134	-0.0560017	-0.067123	-0.0595853	-0.0438871	-0.0367574	-0.043364	-0.0417567	-0.0378738	-0.058475	-0.0789788	-0.078435	-0.0675111	-0.064198	-0.0782417	-0.0848274	-0.0928295	-0.110465	-0.125649	-0.12024	-0.106171	-0.105343	-0.119995	-0.145842	-0.181649	-0.256087	-0.325085	-0.372605	-0.397565	-0.41195	-0.404143	-0.355141	-0.307681	-0.261519	-0.197181	-0.127877	-0.0865542	-0.0910769	-0.105482	-0.118925
-0.00802559	-0.040985	-0.0326858	-0.00778198	-0.0158236	-0.0402927	-0.0372719	-0.0216033	-0.0470763	-0.077012	-0.079074	-0.0404496	-0.050622	-0.0864859	-0.0686268	-0.0198976	-0.0363773	-0.0630671	-0.062722	-0.0454381	-0.067998	-0.10208	-0.0884135	-0.0562943	-0.0711822	-0.133659	-0.1542	-0.154056	-0.176965	-0.211416	-0.185369	-0.136416	-0.135839	-0.161518	-0.176451	-0.218458	-0.294263	-0.371106	-0.390941	-0.388158	-0.38322	-0.360065	-0.298101	-0.23955	-0.221513	-0.210408	-0.188529	-0.189744	-0.210432	-0.211419
0.0108945	-0.0362838	-0.0380012	0.00260663	-0.00674611	-0.033709	-0.0349109	-0.011286	-0.0308784	-0.065889	-0.0900652	-0.0482903	-0.0382326	-0.0822995	-0.0825955	-0.0171778	-0.0146495	-0.0682973	-0.0754692	-0.03466	-0.0522686	-0.0914071	-0.0857149	-0.0339456	-0.031835	-0.104279	-0.150325	-0.139141	-0.172347	-0.234215	-0.230678	-0.178009	-0.160582	-0.182888	-0.181023	-0.182036	-0.243654	-0.330284	-0.36191	-0.353502	-0.351615	-0.346665	-0.288876	-0.207616	-0.187364	-0.192251	-0.177619	-0.165889	-0.191518	-0.208623
0.00679815	-0.0235845	-0.0237003	-0.00753921	-0.0220545	-0.0276752	-0.0263074	-0.0173277	-0.030813	-0.0537458	-0.074109	-0.0614814	-0.0510837	-0.0715828	-0.0777045	-0.0400653	-0.0260328	-0.0487629	-0.055388	-0.0390021	-0.0496427	-0.0727367	-0.0641703	-0.02857	-0.0158495	-0.0428828	-0.0760843	-0.0801455	-0.111899	-0.179833	-0.207554	-0.199514	-0.188445	-0.195046	-0.191138	-0.176997	-0.204884	-0.269125	-0.316703	-0.333781	-0.347082	-0.369131	-0.342751	-0.28117	-0.228241	-0.19125	-0.155064	-0.125506	-0.136299	-0.172016
-0.00693953	-0.0295774	-0.0144447	-0.00567913	-0.0297027	-0.0444834	-0.0312303	-0.0278963	-0.0409381	-0.05532	-0.0535365	-0.0445227	-0.0447175	-0.0695567	-0.0593002	-0.0377044	-0.0407902	-0.0592397	-0.0407317	-0.0264252	-0.0418226	-0.0606075	-0.0514692	-0.0244606	-0.0289391	-0.0415422	-0.0411334	-0.0404193	-0.0716996	-0.117059	-0.133637	-0.139092	-0.150692	-0.152699	-0.149254	-0.13746	-0.154079	-0.189511	-0.214957	-0.233423	-0.269277	-0.311505	-0.313206	-0.298735	-0.279424	-0.237748	-0.166742	-0.124793	-0.12379	-0.130193
0.0049361	-0.0270296	-0.0321361	-0.00345224	-0.0102615	-0.0283226	-0.0350398	-0.0139987	-0.00789523	-0.0334865	-0.0442895	-0.0170481	-0.00552756	-0.0419082	-0.0571355	-0.0201188	-0.0092625	-0.0437619	-0.0343628	0.0207453	0.0144053	-0.0152164	-0.0255347	-0.00141454	-0.0133211	-0.0446276	-0.0578507	-0.040011	-0.0478467	-0.0954785	-0.105236	-0.0745139	-0.0693794	-0.0783449	-0.0553314	-0.0116184	-0.00939274	-0.0162336	-0.0246545	-0.021157	-0.0449378	-0.104103	-0.134555	-0.141878	-0.165026	-0.188748	-0.16064	-0.115959	-0.124652	-0.113334
-0.0168048	-0.00951076	-0.0339047	-0.0291563	-0.0149066	-0.00774139	-0.0208017	-0.0189685	-0.00335008	0.0092392	-0.0114239	-0.0273336	-0.00166982	0.00214219	-0.0291404	-0.0319998	-0.00518388	-0.00511706	-0.0222737	-0.00593573	0.0158973	0.0173032	-0.00982475	-0.0134703	-0.000876367	0.0136142	0.00213873	-0.002662	0.00488436	-0.0102096	-0.0521352	-0.0698702	-0.055534	-0.0520628	-0.0440472	-0.0191647	0.0118339	0.0275482	0.0267497	0.0212095	0.0216177	-0.0091114	-0.0511963	-0.0566056	-0.0416017	-0.047178	-0.0519839	-0.0407472	-0.0385799	-0.0755032
-0.0504246	-0.0153167	-0.0114662	-0.0431029	-0.042072	-0.0209525	-0.00978047	-0.0239069	-0.0294681	-0.00535303	0.00751066	-0.033233	-0.037845	-0.00585067	0.00769687	-0.0343788	-0.0341849	-0.00620037	-0.0140997	-0.0532721	-0.0417862	-0.0152557	-0.0160789	-0.0525428	-0.0551884	-0.0120969	0.0126019	-0.0181883	-0.0220992	0.00519145	-0.0111393	-0.0669382	-0.0912094	-0.0722467	-0.0846446	-0.12457	-0.125969	-0.104531	-0.0970039	-0.115386	-0.11614	-0.0995831	-0.115125	-0.137804	-0.0992296	-0.0538235	-0.0372308	-0.0429985	-0.0410573	-0.0631792
-0.0215803	-0.0323912	-0.0124508	-0.0131999	-0.0298549	-0.0393358	-0.0167965	-0.0158904	-0.0350524	-0.0513874	-0.0335211	-0.0215194	-0.0381248	-0.0493069	-0.0212041	-0.00286245	-0.0244521	-0.048385	-0.0386695	-0.0491874	-0.0627422	-0.0671301	-0.0423535	-0.0368379	-0.0721535	-0.107489	-0.0861053	-0.0878797	-0.106498	-0.112377	-0.0733693	-0.0678792	-0.095128	-0.104374	-0.108076	-0.157514	-0.214586	-0.240755	-0.22679	-0.221479	-0.214826	-0.189667	-0.152645	-0.158467	-0.165945	-0.154632	-0.136913	-0.143655	-0.153337	-0.136057
0.0378914	-0.0277573	-0.0275336	0.0300882	0.00889528	-0.0250645	-0.0258694	0.0178672	-0.00821441	-0.0605538	-0.0755689	-0.0131586	0.000957847	-0.0478487	-0.0393827	0.0366422	0.0236059	-0.0489421	-0.0548183	0.00754559	-0.00456727	-0.0484831	-0.041585	0.0135243	-0.0281003	-0.118382	-0.149354	-0.116967	-0.129886	-0.178113	-0.146247	-0.0532598	-0.0354601	-0.0749778	-0.0647835	-0.0482926	-0.101806	-0.168598	-0.16754	-0.118298	-0.0985061	-0.101069	-0.0512885	-0.0117437	-0.0560655	-0.127675	-0.144447	-0.130536	-0.157472	-0.148415
0.0543319	-0.00962138	-0.0300719	0.0325468	0.0269318	-0.0165918	-0.0208814	0.0253298	0.0155147	-0.0389671	-0.0653706	-0.00840431	0.0104163	-0.0281721	-0.0299904	0.0416113	0.043218	-0.0234991	-0.0394621	0.0269911	0.0300788	-0.0102516	-0.0214384	0.0328917	0.012954	-0.076896	-0.135845	-0.104318	-0.0978713	-0.142495	-0.129157	-0.0376378	-0.00704086	-0.037241	-0.0324426	0.0119168	-0.00610286	-0.0824625	-0.0913748	-0.0379284	-0.0174736	-0.0235985	0.00738275	0.0629461	0.0374969	-0.0377827	-0.0873423	-0.0744252	-0.097755	-0.107681
0.0320479	0.00297689	-0.00208133	0.0207556	0.016845	-0.00802511	-0.000912786	0.0187932	0.00850987	-0.0237737	-0.0362958	-0.000673771	0.00164628	-0.0190114	-0.0115518	0.0221573	0.0155654	-0.0218141	-0.0216489	-5.84126e-05	-0.00670391	-0.0163531	-0.0119585	0.0107754	0.00331187	-0.0510242	-0.0838845	-0.0697062	-0.0670837	-0.0871716	-0.0732034	-0.01776	-0.00357914	-0.0158226	-0.0307151	-0.0224562	-0.0514112	-0.105284	-0.11518	-0.0886764	-0.0719934	-0.0645684	-0.034889	-0.00201297	-0.0174145	-0.0684624	-0.0849507	-0.0862448	-0.0971614	-0.0938789
0.0214337	-0.0077275	0.00232172	0.0258442	0.0123318	0.00342929	0.0133915	0.0283442	0.0074501	-0.0176676	-0.00942969	0.0147259	0.00532758	-0.0377924	-0.0180677	0.0179685	-0.00250852	-0.027258	-0.0129792	-0.00171596	-0.0229484	-0.046388	-0.0311864	0.00322151	-0.0124469	-0.0617855	-0.065831	-0.0610706	-0.074529	-0.0956521	-0.0559293	-0.00370187	-0.00580829	-0.00973475	-0.00719178	-0.0293884	-0.064816	-0.101836	-0.114815	-0.112226	-0.108224	-0.0884324	-0.0442827	-0.0293956	-0.0561629	-0.0838724	-0.0892459	-0.10149	-0.116107	-0.0932321
[truncated: 32 more columns]

## Sheet: Fig7b_Config1_Exp
Correlation map -4 Seeds - Configuration #1 - Experiments
1	0.258711	-0.277662	0.033043	0.0774468	-0.110166	-0.0216952	0.0537809	0.0309074	0.0345624	0.00352631	0.0371965	0.04653	-0.0373228	-0.037168	-0.0100946	0.0179987	0.0060313	-0.0132466	-0.0222883	0.0904416	0.0686502	-0.007057	0.0434266	0.123676	0.0580997	0.0276413	0.0308572	0.040148	0.0417735	-0.028179	-0.0152845	-0.00028056	0.0321037	0.0386844	0.030909	0.0260216	0.00413399	-0.00836369	0.0337699	0.0385924	0.00955235	0.0257887	0.112861	0.13241	0.0863653	0.0882009	0.0996031	0.0756794	0.0348241
0.258711	1	0.29716	-0.306726	0.021288	0.0880706	-0.0841156	0.0499205	0.0769104	-0.0496328	-0.0298921	0.0163715	-0.0101401	-0.0192819	0.00610361	-0.0137118	-0.055619	-0.0361921	0.0286616	0.0274118	0.0259012	0.0217382	-0.0180044	-0.00556536	0.0484976	0.0877744	0.0175345	0.0059531	0.0704631	0.0333407	-0.0287062	0.0329089	0.0865876	0.0450937	-0.0140465	0.0513619	0.0638383	0.0326718	-0.00723025	0.00150824	0.0296626	0.0236619	0.0156985	0.06521	0.052585	0.0424219	0.0564288	0.0617702	0.0433105	0.0177885
-0.277662	0.29716	1	0.233745	-0.334475	0.0496392	0.145258	-0.0931795	-0.0132342	0.0183962	-0.00711785	0.00268795	-0.0317705	0.0218899	0.0135798	0.0392931	-0.0277916	-0.00544844	0.0436013	0.00662203	-0.051548	0.029365	0.0977239	0.0333408	-0.0812546	-0.0102439	0.0541056	0.0206783	0.0253335	0.0406931	0.0311466	0.0224874	0.0526059	-0.0258577	-0.0670839	0.00871139	0.0281834	0.0440109	0.0362009	0.0111595	0.0484838	0.0572317	0.010997	-0.0318379	-0.0584889	-0.0328506	-0.0202231	0.00101839	0.017193	0.00424262
0.033043	-0.306726	0.233745	1	0.249327	-0.333986	0.0370848	0.11419	-0.102531	0.0350147	0.10083	-0.0724062	-0.0677898	0.0589502	0.0433761	-0.0090697	-0.00227725	0.0465671	0.0228981	-0.0264938	0.0353924	0.070463	0.0837912	0.0491875	0.0120678	0.0145588	0.0585843	0.0533772	-0.00280608	0.00976975	0.0142395	-0.00507605	0.0169361	-0.0178083	-0.0211361	-0.0199998	0.0385563	0.0432548	0.0474359	0.0264323	-0.00921344	0.0341123	0.0893421	-0.0243325	-0.0196633	0.0279263	0.0314315	0.0490686	0.0606999	0.0494323
0.0774468	0.021288	-0.334475	0.249327	1	0.195198	-0.331741	0.12026	0.160219	-0.0577887	0.00985096	0.0114816	-0.0769254	0.0022579	0.0471468	-0.0237967	0.0649244	0.0673452	0.0151071	0.0400533	0.088453	0.028954	-0.0175894	-0.00872895	0.0695967	0.0932153	0.0409609	0.0370709	0.0651445	-0.00735436	-0.0541747	0.019105	0.060433	-0.000509338	-0.0223062	-0.00800266	0.0437868	0.0919194	0.0683073	0.00450601	-0.0134854	-0.013987	0.02171	0.0214368	0.048201	0.0899215	0.0962607	0.0824146	0.0727841	0.0640606
-0.110166	0.0880706	0.0496392	-0.333986	0.195198	1	0.296235	-0.29282	0.0525821	0.124129	-0.123424	0.0334169	0.0736567	-0.00852159	0.00506981	0.0235059	0.0299632	0.0339942	0.0262588	0.0461818	0.0070611	-0.0207812	0.00942285	-0.0328553	-0.0399608	0.00883471	0.0334583	-0.013178	0.00225691	0.0232975	-0.00505367	-0.00345665	0.0119071	0.00418438	0.0129071	0.0355596	0.00358605	0.0148278	0.00266119	0.00464717	0.064331	0.0313625	-0.0328301	-0.0165024	-0.0126025	-0.0152355	-0.0157419	-0.0168248	-0.00276039	0.00748008
-0.0216952	-0.0841156	0.145258	0.0370848	-0.331741	0.296235	1	0.172136	-0.352117	0.0343443	0.116101	-0.0621729	0.0502912	0.0928534	-0.0251529	-0.0440905	-0.00336025	-0.00570948	-0.00793777	-0.0140474	-0.0139845	0.0247846	0.0849241	0.013499	-0.0330022	-0.03842	0.0248316	0.0290183	-0.0103527	0.000268556	0.0127492	-0.0314668	-0.039248	0.0163441	0.0364632	0.0431106	0.0447082	0.00582868	0.00124452	0.0489976	0.0466493	0.0438011	0.0660702	0.00530251	-0.0278189	-0.0091001	9.05009e-05	0.000487971	0.0193096	0.0289859
0.0537809	0.0499205	-0.0931795	0.11419	0.12026	-0.29282	0.172136	1	0.298803	-0.313064	0.0627452	0.108336	-0.138081	0.00351051	0.0477386	-0.0841265	-0.00794393	0.0464588	0.0131566	0.024672	0.0270873	0.0383836	0.0195406	-0.0144222	0.0303943	0.0319836	0.0348272	0.048135	0.0240184	-0.0209149	0.00492303	-0.00598927	-0.0105169	0.00520984	0.00396619	0.0229129	0.0564865	0.041586	0.00535945	-0.00774362	-0.0221015	-0.0215631	0.0667212	0.0616277	0.0397554	0.0620741	0.0771003	0.0607944	0.0636969	0.0415204
0.0309074	0.0769104	-0.0132342	-0.102531	0.160219	0.0525821	-0.352117	0.298803	1	0.241453	-0.279729	0.0766209	0.0519904	-0.141288	0.043022	0.0756532	0.0140796	0.0809863	0.0657382	0.0556645	0.0388585	-0.00546089	0.00276647	0.0276616	-0.00216734	0.00808851	0.0353216	0.012249	-0.00489834	0.00337371	-0.0202141	-0.0215213	0.0222588	0.000787255	0.0153011	0.0523286	0.0118711	-0.00492494	-0.023311	-0.0379914	0.0247778	-0.0256928	-0.0768716	0.0281325	0.0687034	0.0480634	0.0449314	0.0378179	0.0216099	-0.000274026
0.0345624	-0.0496328	0.0183962	0.0350147	-0.0577887	0.124129	0.0343443	-0.313064	0.241453	1	0.281412	-0.260202	0.0649015	0.0980829	-0.059391	0.00231374	0.07125	0.0524891	0.0237304	-0.0229251	0.0161652	0.05312	0.0409957	0.0208676	-0.00577685	0.0167366	0.0363148	0.0326516	0.0473926	0.0487191	-0.0430608	-0.0516573	-0.000705891	0.000869666	-0.00471594	0.0519786	0.0216262	-0.0438088	-0.0793987	-0.013179	0.0434662	0.00216495	-0.0577485	0.00918065	0.0409358	0.0138159	-0.0186902	-0.0110158	-0.0184212	-0.0325621
0.00352631	-0.0298921	-0.00711785	0.10083	0.00985096	-0.123424	0.116101	0.0627452	-0.279729	0.281412	1	0.230058	-0.275302	0.103866	0.114025	-0.127744	-0.0033291	0.052622	-0.00844186	0.0244279	0.0247111	0.0460621	0.0672138	-0.0128434	-0.0293394	0.032459	0.0512018	0.0318596	0.0490317	0.0215579	0.000115371	-0.0387568	-0.0612508	-0.0215346	-0.0159148	-0.00880591	0.00318641	0.00936476	-0.0145005	0.000940623	0.00280551	-0.00268254	0.0190668	-0.0177202	-0.0181958	-0.0121507	-0.017131	-0.0123779	-0.00138474	-0.00930801
0.0371965	0.0163715	0.00268795	-0.0724062	0.0114816	0.0334169	-0.0621729	0.108336	0.0766209	-0.260202	0.230058	1	0.314193	-0.24792	0.0311085	0.149753	-0.0755033	-0.0470911	0.0705841	0.0844891	0.00242184	-0.0402694	0.0200542	-0.0269855	-0.0649829	-0.0167652	-0.00730256	-0.025812	-0.0173496	-0.00152418	0.0456874	0.0258172	-0.0154139	-0.0396015	-0.0253529	-0.0191606	-0.0116684	0.0204198	-0.00409583	-0.0571756	0.0159226	0.0338055	-0.0596207	-0.0574785	0.000864027	-0.020068	-0.00747656	0.00156226	0.00612197	0.00814506
0.04653	-0.0101401	-0.0317705	-0.0677898	-0.0769254	0.0736567	0.0502912	-0.138081	0.0519904	0.0649015	-0.275302	0.314193	1	0.214481	-0.29568	0.0932899	0.0926768	-0.194407	-0.00321592	0.0767631	-0.0317628	-0.0171704	0.0188079	-0.0275581	-0.00493394	-0.00204868	-0.0408774	-0.0357311	-0.00465466	0.0148429	0.038278	0.0272972	0.0232156	0.0322154	0.0247349	0.0164515	-0.0031108	0.00783944	-0.0426577	-0.0350973	0.0644412	0.0420777	-0.0443289	0.0148838	0.0501508	0.0141747	0.00968375	0.0169565	0.00967911	0.00968777
-0.0373228	-0.0192819	0.0218899	0.0589502	0.0022579	-0.00852159	0.0928534	0.00351051	-0.141288	0.0980829	0.103866	-0.24792	0.214481	1	0.300604	-0.273938	0.00780457	0.0772882	-0.0852391	-0.0362616	-0.0131358	0.0406967	0.0573755	-0.00322089	0.00579703	0.0355607	0.0127858	0.0233088	0.0767363	0.0410641	-0.00551074	0.00619804	-0.0277017	0.0180997	0.0491245	-0.0134785	-0.0448524	0.0399589	0.0360245	-0.0107082	0.0492854	0.0551339	0.0301382	-0.0094586	-0.0504333	-0.0175363	-0.00526239	0.00128288	0.0245961	0.0522556
-0.037168	0.00610361	0.0135798	0.0433761	0.0471468	0.00506981	-0.0251529	0.0477386	0.043022	-0.059391	0.114025	0.0311085	-0.29568	0.300604	1	0.280363	-0.290819	0.0355824	0.116629	-0.0533172	0.0132223	0.0252213	0.0143595	0.0494456	0.00760909	-0.0184753	0.0430002	0.0365147	0.0479813	0.0474829	-0.00848613	-0.0167987	-0.0132234	-0.0223489	-0.0321582	-0.0360278	-0.0179704	0.0181396	0.0443028	-0.00493128	-0.0156296	-2.58637e-05	0.0101944	-0.0213017	-0.0143504	0.0270649	0.0355634	0.0274759	0.0463445	0.0695979
-0.0100946	-0.0137118	0.0392931	-0.0090697	-0.0237967	0.0235059	-0.0440905	-0.0841265	0.0756532	0.00231374	-0.127744	0.149753	0.0932899	-0.273938	0.280363	1	0.273149	-0.310198	0.0034807	0.083756	-0.0649971	-0.0216553	0.0278961	0.0262525	-0.037663	-0.0918535	0.00172407	0.0154456	-0.0759527	-0.0442912	-0.00834834	-0.0415599	-0.0270227	0.00936824	-0.0361488	-0.0280812	0.036006	0.00015746	-0.0547439	-0.0137215	-0.0258855	-0.00908278	0.0229233	0.042281	0.00778091	-0.00573883	-6.03895e-05	-0.00286869	-0.0209547	-0.0122264
0.0179987	-0.055619	-0.0277916	-0.00227725	0.0649244	0.0299632	-0.00336025	-0.00794393	0.0140796	0.07125	-0.0033291	-0.0755033	0.0926768	0.00780457	-0.290819	0.273149	1	0.251343	-0.322572	-0.00522379	0.087672	-0.0546901	0.0554305	0.0780644	-0.0388812	-0.0206489	0.0431146	0.00920092	-0.0172868	0.0079009	-0.0118796	-0.0192137	-0.0123061	0.023655	0.0115772	0.00924935	0.0509705	0.0492938	0.0206752	0.0483287	0.0130258	-0.00632814	0.0371737	0.0351029	-0.007263	-0.00568735	-0.0100307	0.00227444	-0.000216523	-0.00729065
0.0060313	-0.0361921	-0.00544844	0.0465671	0.0673452	0.0339942	-0.00570948	0.0464588	0.0809863	0.0524891	0.052622	-0.0470911	-0.194407	0.0772882	0.0355824	-0.310198	0.251343	1	0.2761	-0.257597	0.0661862	0.128361	0.00497238	0.0729099	0.0812537	0.0424969	0.02761	-0.00417994	0.0462641	0.103214	0.0415171	-0.00252076	0.0442914	0.0351482	0.0343388	0.0309957	0.0475147	0.0761163	0.087586	0.03719	0.00247145	0.0255259	0.0177946	-0.0215464	0.0490862	0.0610457	0.0497661	0.0677009	0.0826602	0.053526
-0.0132466	0.0286616	0.0436013	0.0228981	0.0151071	0.0262588	-0.00793777	0.0131566	0.0657382	0.0237304	-0.00844186	0.0705841	-0.00321592	-0.0852391	0.116629	0.0034807	-0.322572	0.2761	1	0.309755	-0.175463	0.0493254	0.105375	-0.0515934	0.0236571	0.0452218	-0.0201223	-0.0205536	0.0416792	0.0644392	0.0503302	-0.0261272	-0.0161187	0.0186684	-0.0134193	-0.0360101	0.0504463	0.0361938	0.0021199	-0.034977	-0.0475653	-0.00278905	0.0158413	0.014065	0.089393	0.0964452	0.0747369	0.0578454	0.0540467	0.03197
-0.0222883	0.0274118	0.00662203	-0.0264938	0.0400533	0.0461818	-0.0140474	0.024672	0.0556645	-0.0229251	0.0244279	0.0844891	0.0767631	-0.0362616	-0.0533172	0.083756	-0.00522379	-0.257597	0.309755	1	0.305159	-0.254312	0.0810725	0.138187	-0.0715544	0.0137852	0.0821231	0.0315936	0.016299	0.000745446	-0.0099312	0.0110319	0.0189148	0.0208519	0.0267261	0.0398991	0.0823748	0.0659923	0.0427285	0.0184385	-0.00943199	0.0300199	0.062087	0.0882208	0.110382	0.137664	0.135352	0.118964	0.103338	0.0805613
0.0904416	0.0259012	-0.051548	0.0353924	0.088453	0.0070611	-0.0139845	0.0270873	0.0388585	0.0161652	0.0247111	0.00242184	-0.0317628	-0.0131358	0.0132223	-0.0649971	0.087672	0.0661862	-0.175463	0.305159	1	0.322314	-0.159525	0.108629	0.224146	0.0785186	0.126031	0.162688	0.0590037	0.017062	0.0132177	0.0510591	0.0596553	-0.0106842	0.020404	0.16396	0.199629	0.142549	0.131782	0.0766779	-0.0251997	-0.00671171	0.0939996	0.154313	0.223747	0.299145	0.294763	0.276804	0.260536	0.216243
0.0686502	0.0217382	0.029365	0.070463	0.028954	-0.0207812	0.0247846	0.0383836	-0.00546089	0.05312	0.0460621	-0.0402694	-0.0171704	0.0406967	0.0252213	-0.0216553	-0.0546901	0.128361	0.0493254	-0.254312	0.322314	1	0.353345	-0.110799	0.235938	0.248608	0.040722	0.143257	0.163662	0.0605881	0.049207	0.0348255	0.0444325	0.0250602	-0.00150229	0.12178	0.216586	0.158207	0.129995	0.107387	0.0304859	-0.00167227	0.0994168	0.153909	0.251732	0.32784	0.322232	0.312931	0.298975	0.250343
-0.007057	-0.0180044	0.0977239	0.0837912	-0.0175894	0.00942285	0.0849241	0.0195406	0.00276647	0.0409957	0.0672138	0.0200542	0.0188079	0.0573755	0.0143595	0.0278961	0.0554305	0.00497238	0.105375	0.0810725	-0.159525	0.353345	1	0.434626	-0.06896	0.157827	0.234213	0.0738164	0.117988	0.164568	0.081739	0.012916	0.0162072	0.0709371	0.0676853	0.0867663	0.177448	0.196977	0.162778	0.117272	0.077171	0.0521952	0.0891083	0.119016	0.190823	0.283879	0.333851	0.333526	0.314607	0.298153
0.0434266	-0.00556536	0.0333408	0.0491875	-0.00872895	-0.0328553	0.013499	-0.0144222	0.0276616	0.0208676	-0.0128434	-0.0269855	-0.0275581	-0.00322089	0.0494456	0.0262525	0.0780644	0.0729099	-0.0515934	0.138187	0.108629	-0.110799	0.434626	1	0.368006	-0.0345247	0.228128	0.241233	0.0620844	0.14222	0.126436	0.029941	0.0261108	0.104509	0.140159	0.15638	0.16328	0.19199	0.217981	0.138124	0.0598846	0.0734411	0.0699901	0.148687	0.259884	0.344471	0.402104	0.402179	0.368699	0.356451
0.123676	0.0484976	-0.0812546	0.0120678	0.0695967	-0.0399608	-0.0330022	0.0303943	-0.00216734	-0.00577685	-0.0293394	-0.0649829	-0.00493394	0.00579703	0.00760909	-0.037663	-0.0388812	0.0812537	0.0236571	-0.0715544	0.224146	0.235938	-0.06896	0.368006	1	0.434207	-0.0608105	0.187025	0.282167	0.0737185	0.052699	0.0902657	0.0414309	0.0899837	0.115366	0.172647	0.25223	0.217628	0.171833	0.175213	0.113188	-0.00424575	0.019132	0.203982	0.356421	0.404974	0.439619	0.435242	0.407461	0.362681
0.0580997	0.0877744	-0.0102439	0.0145588	0.0932153	0.00883471	-0.03842	0.0319836	0.00808851	0.0167366	0.032459	-0.0167652	-0.00204868	0.0355607	-0.0184753	-0.0918535	-0.0206489	0.0424969	0.0452218	0.0137852	0.0785186	0.248608	0.157827	-0.0345247	0.434207	1	0.412006	-0.0885032	0.170801	0.244506	-0.0222687	-0.0162128	0.0983048	0.0731878	0.0455619	0.15888	0.263953	0.213203	0.176096	0.168789	0.107839	0.000263078	0.0314462	0.166918	0.279784	0.343011	0.415987	0.435517	0.427675	0.41468
0.0276413	0.0175345	0.0541056	0.0585843	0.0409609	0.0334583	0.0248316	0.0348272	0.0353216	0.0363148	0.0512018	-0.00730256	-0.0408774	0.0127858	0.0430002	0.00172407	0.0431146	0.02761	-0.0201223	0.0821231	0.126031	0.040722	0.234213	0.228128	-0.0608105	0.412006	1	0.387378	-0.115387	0.173004	0.162572	-0.0781602	0.0368362	0.111918	0.0785396	0.147692	0.230441	0.212062	0.217046	0.154908	0.0500905	0.0248121	0.104417	0.167236	0.195761	0.26989	0.374825	0.417015	0.405654	0.400084
0.0308572	0.0059531	0.0206783	0.0533772	0.0370709	-0.013178	0.0290183	0.048135	0.012249	0.0326516	0.0318596	-0.025812	-0.0357311	0.0233088	0.0365147	0.0154456	0.00920092	-0.00417994	-0.0205536	0.0315936	0.162688	0.143257	0.0738164	0.241233	0.187025	-0.0885032	0.387378	1	0.364186	-0.190493	0.0954861	0.184109	-0.0276398	0.0171287	0.137455	0.104407	0.168734	0.246593	0.200244	0.103311	0.0731951	0.0532006	0.0659006	0.159801	0.220888	0.262537	0.328347	0.366671	0.352634	0.326604
0.040148	0.0704631	0.0253335	-0.00280608	0.0651445	0.00225691	-0.0103527	0.0240184	-0.00489834	0.0473926	0.0490317	-0.0173496	-0.00465466	0.0767363	0.0479813	-0.0759527	-0.0172868	0.0462641	0.0416792	0.016299	0.0590037	0.163662	0.117988	0.0620844	0.282167	0.170801	-0.115387	0.364186	1	0.279008	-0.277928	0.0725671	0.169379	-0.0201267	0.0749016	0.126979	0.109003	0.200436	0.176247	0.0820271	0.079648	0.0428677	0.0308597	0.149244	0.249261	0.259804	0.27937	0.30842	0.297162	0.278603
0.0417735	0.0333407	0.0406931	0.00976975	-0.00735436	0.0232975	0.000268556	-0.0209149	0.00337371	0.0487191	0.0215579	-0.00152418	0.0148429	0.0410641	0.0474829	-0.0442912	0.0079009	0.103214	0.0644392	0.000745446	0.017062	0.0605881	0.164568	0.14222	0.0737185	0.244506	0.173004	-0.190493	0.279008	1	0.283196	-0.251677	0.0773766	0.176576	0.0343856	0.115712	0.130423	0.0900978	0.104423	0.0836529	0.0417098	0.0256168	0.0156045	0.0847414	0.157114	0.16935	0.194716	0.212232	0.20499	0.182044
-0.028179	-0.0287062	0.0311466	0.0142395	-0.0541747	-0.00505367	0.0127492	0.00492303	-0.0202141	-0.0430608	0.000115371	0.0456874	0.038278	-0.00551074	-0.00848613	-0.00834834	-0.0118796	0.0415171	0.0503302	-0.0099312	0.0132177	0.049207	0.081739	0.126436	0.052699	-0.0222687	0.162572	0.0954861	-0.277928	0.283196	1	0.303459	-0.261403	0.0270635	0.177332	0.0304397	0.0564138	0.0540107	0.0263988	0.0608453	0.00976851	-0.0426267	0.0113654	0.0435698	0.0159336	0.0365683	0.0806377	0.0830237	0.0864824	0.0667138
-0.0152845	0.0329089	0.0224874	-0.00507605	0.019105	-0.00345665	-0.0314668	-0.00598927	-0.0215213	-0.0516573	-0.0387568	0.0258172	0.0272972	0.00619804	-0.0167987	-0.0415599	-0.0192137	-0.00252076	-0.0261272	0.0110319	0.0510591	0.0348255	0.012916	0.029941	0.0902657	-0.0162128	-0.0781602	0.184109	0.0725671	-0.251677	0.303459	1	0.265875	-0.285735	0.0895589	0.14284	-0.0640293	0.0433399	0.109164	0.0295997	0.0287813	0.0262187	0.00556387	0.0268475	0.0217948	0.0247635	0.0493872	0.0556596	0.071474	0.0799969
-0.00028056	0.0865876	0.0526059	0.0169361	0.060433	0.0119071	-0.039248	-0.0105169	0.0222588	-0.000705891	-0.0612508	-0.0154139	0.0232156	-0.0277017	-0.0132234	-0.0270227	-0.0123061	0.0442914	-0.0161187	0.0189148	0.0596553	0.0444325	0.0162072	0.0261108	0.0414309	0.0983048	0.0368362	-0.0276398	0.169379	0.0773766	-0.261403	0.265875	1	0.305068	-0.246152	0.0829854	0.15761	0.0341155	0.0961085	0.0921369	0.0174932	0.0380867	0.0426093	0.0459703	0.10466	0.129901	0.119814	0.106749	0.106348	0.107302
0.0321037	0.0450937	-0.0258577	-0.0178083	-0.000509338	0.00418438	0.0163441	0.00520984	0.000787255	0.000869666	-0.0215346	-0.0396015	0.0322154	0.0180997	-0.0223489	0.00936824	0.023655	0.0351482	0.0186684	0.0208519	-0.0106842	0.0250602	0.0709371	0.104509	0.0899837	0.0731878	0.111918	0.0171287	-0.0201267	0.176576	0.0270635	-0.285735	0.305068	1	0.286696	-0.147629	0.124145	0.161786	-0.00806881	0.0442044	0.083008	0.0156212	0.0237074	0.109525	0.1964	0.200802	0.182773	0.149091	0.115962	0.0964063
0.0386844	-0.0140465	-0.0670839	-0.0211361	-0.0223062	0.0129071	0.0364632	0.00396619	0.0153011	-0.00471594	-0.0159148	-0.0253529	0.0247349	0.0491245	-0.0321582	-0.0361488	0.0115772	0.0343388	-0.0134193	0.0267261	0.020404	-0.00150229	0.0676853	0.140159	0.115366	0.0455619	0.0785396	0.137455	0.0749016	0.0343856	0.177332	0.0895589	-0.246152	0.286696	1	0.361395	-0.139969	0.124568	0.196818	-0.0391008	0.0565674	0.0622436	0.00753927	0.148922	0.238258	0.204344	0.206859	0.19303	0.155571	0.134615
0.030909	0.0513619	0.00871139	-0.0199998	-0.00800266	0.0355596	0.0431106	0.0229129	0.0523286	0.0519786	-0.00880591	-0.0191606	0.0164515	-0.0134785	-0.0360278	-0.0280812	0.00924935	0.0309957	-0.0360101	0.0398991	0.16396	0.12178	0.0867663	0.15638	0.172647	0.15888	0.147692	0.104407	0.126979	0.115712	0.0304397	0.14284	0.0829854	-0.147629	0.361395	1	0.414731	-0.0523965	0.211452	0.190611	-0.0614332	0.0127012	0.151278	0.211592	0.282243	0.316604	0.323309	0.302851	0.25413	0.214653
0.0260216	0.0638383	0.0281834	0.0385563	0.0437868	0.00358605	0.0447082	0.0564865	0.0118711	0.0216262	0.00318641	-0.0116684	-0.0031108	-0.0448524	-0.0179704	0.036006	0.0509705	0.0475147	0.0504463	0.0823748	0.199629	0.216586	0.177448	0.16328	0.25223	0.263953	0.230441	0.168734	0.109003	0.130423	0.0564138	-0.0640293	0.15761	0.124145	-0.139969	0.414731	1	0.43613	-0.0204841	0.152753	0.0950886	-0.061276	0.136328	0.274011	0.326934	0.427648	0.474141	0.447273	0.388588	0.32573
0.00413399	0.0326718	0.0440109	0.0432548	0.0919194	0.0148278	0.00582868	0.041586	-0.00492494	-0.0438088	0.00936476	0.0204198	0.00783944	0.0399589	0.0181396	0.00015746	0.0492938	0.0761163	0.0361938	0.0659923	0.142549	0.158207	0.196977	0.19199	0.217628	0.213203	0.212062	0.246593	0.200436	0.0900978	0.0540107	0.0433399	0.0341155	0.161786	0.124568	-0.0523965	0.43613	1	0.398362	-0.149566	0.114874	0.147632	-0.0119278	0.163644	0.346236	0.394464	0.454862	0.448941	0.398921	0.356827
-0.00836369	-0.00723025	0.0362009	0.0474359	0.0683073	0.00266119	0.00124452	0.00535945	-0.023311	-0.0793987	-0.0145005	-0.00409583	-0.0426577	0.0360245	0.0443028	-0.0547439	0.0206752	0.087586	0.0021199	0.0427285	0.131782	0.129995	0.162778	0.217981	0.171833	0.176096	0.217046	0.200244	0.176247	0.104423	0.0263988	0.109164	0.0961085	-0.00806881	0.196818	0.211452	-0.0204841	0.398362	1	0.344823	-0.162262	0.097727	0.165576	0.0327763	0.225037	0.315598	0.34773	0.370987	0.372783	0.365294
0.0337699	0.00150824	0.0111595	0.0264323	0.00450601	0.00464717	0.0489976	-0.00774362	-0.0379914	-0.013179	0.000940623	-0.0571756	-0.0350973	-0.0107082	-0.00493128	-0.0137215	0.0483287	0.03719	-0.034977	0.0184385	0.0766779	0.107387	0.117272	0.138124	0.175213	0.168789	0.154908	0.103311	0.0820271	0.0836529	0.0608453	0.0295997	0.0921369	0.0442044	-0.0391008	0.190611	0.152753	-0.149566	0.344823	1	0.27635	-0.298891	0.07232	0.142142	0.0521284	0.152147	0.223742	0.254599	0.289145	0.275666
0.0385924	0.0296626	0.0484838	-0.00921344	-0.0134854	0.064331	0.0466493	-0.0221015	0.0247778	0.0434662	0.00280551	0.0159226	0.0644412	0.0492854	-0.0156296	-0.0258855	0.0130258	0.00247145	-0.0475653	-0.00943199	-0.0251997	0.0304859	0.077171	0.0598846	0.113188	0.107839	0.0500905	0.0731951	0.079648	0.0417098	0.00976851	0.0287813	0.0174932	0.083008	0.0565674	-0.0614332	0.0950886	0.114874	-0.162262	0.27635	1	0.229624	-0.300829	0.076155	0.128077	0.0234606	0.117454	0.193622	0.183421	0.186028
0.00955235	0.0236619	0.0572317	0.0341123	-0.013987	0.0313625	0.0438011	-0.0215631	-0.0256928	0.00216495	-0.00268254	0.0338055	0.0420777	0.0551339	-2.58637e-05	-0.00908278	-0.00632814	0.0255259	-0.00278905	0.0300199	-0.00671171	-0.00167227	0.0521952	0.0734411	-0.00424575	0.000263078	0.0248121	0.0532006	0.0428677	0.0256168	-0.0426267	0.0262187	0.0380867	0.0156212	0.0622436	0.0127012	-0.061276	0.147632	0.097727	-0.298891	0.229624	1	0.323957	-0.230229	0.0545554	0.100726	0.0521706	0.108009	0.114441	0.093427
0.0257887	0.0156985	0.010997	0.0893421	0.02171	-0.0328301	0.0660702	0.0667212	-0.0768716	-0.0577485	0.0190668	-0.0596207	-0.0443289	0.0301382	0.0101944	0.0229233	0.0371737	0.0177946	0.0158413	0.062087	0.0939996	0.0994168	0.0891083	0.0699901	0.019132	0.0314462	0.104417	0.0659006	0.0308597	0.0156045	0.0113654	0.00556387	0.0426093	0.0237074	0.00753927	0.151278	0.136328	-0.0119278	0.165576	0.07232	-0.300829	0.323957	1	0.27456	-0.0509828	0.194784	0.209735	0.13137	0.117294	0.108036
0.112861	0.06521	-0.0318379	-0.0243325	0.0214368	-0.0165024	0.00530251	0.0616277	0.0281325	0.00918065	-0.0177202	-0.0574785	0.0148838	-0.0094586	-0.0213017	0.042281	0.0351029	-0.0215464	0.014065	0.0882208	0.154313	0.153909	0.119016	0.148687	0.203982	0.166918	0.167236	0.159801	0.149244	0.0847414	0.0435698	0.0268475	0.0459703	0.109525	0.148922	0.211592	0.274011	0.163644	0.0327763	0.142142	0.076155	-0.230229	0.27456	1	0.531476	0.3156	0.421372	0.367058	0.223138	0.183999
0.13241	0.052585	-0.0584889	-0.0196633	0.048201	-0.0126025	-0.0278189	0.0397554	0.0687034	0.0409358	-0.0181958	0.000864027	0.0501508	-0.0504333	-0.0143504	0.00778091	-0.007263	0.0490862	0.089393	0.110382	0.223747	0.251732	0.190823	0.259884	0.356421	0.279784	0.195761	0.220888	0.249261	0.157114	0.0159336	0.0217948	0.10466	0.1964	0.238258	0.282243	0.326934	0.346236	0.225037	0.0521284	0.128077	0.0545554	-0.0509828	0.531476	1	0.756611	0.597285	0.599519	0.524971	0.386035
0.0863653	0.0424219	-0.0328506	0.0279263	0.0899215	-0.0152355	-0.0091001	0.0620741	0.0480634	0.0138159	-0.0121507	-0.020068	0.0141747	-0.0175363	0.0270649	-0.00573883	-0.00568735	0.0610457	0.0964452	0.137664	0.299145	0.32784	0.283879	0.344471	0.404974	0.343011	0.26989	0.262537	0.259804	0.16935	0.0365683	0.0247635	0.129901	0.200802	0.204344	0.316604	0.427648	0.394464	0.315598	0.152147	0.0234606	0.100726	0.194784	0.3156	0.756611	1	0.856049	0.718849	0.693342	0.601032
0.0882009	0.0564288	-0.0202231	0.0314315	0.0962607	-0.0157419	9.05009e-05	0.0771003	0.0449314	-0.0186902	-0.017131	-0.00747656	0.00968375	-0.00526239	0.0355634	-6.03895e-05	-0.0100307	0.0497661	0.0747369	0.135352	0.294763	0.322232	0.333851	0.402104	0.439619	0.415987	0.374825	0.328347	0.27937	0.194716	0.0806377	0.0493872	0.119814	0.182773	0.206859	0.323309	0.474141	0.454862	0.34773	0.223742	0.117454	0.0521706	0.209735	0.421372	0.597285	0.856049	1	0.891724	0.773059	0.730231
0.0996031	0.0617702	0.00101839	0.0490686	0.0824146	-0.0168248	0.000487971	0.0607944	0.0378179	-0.0110158	-0.0123779	0.00156226	0.0169565	0.00128288	0.0274759	-0.00286869	0.00227444	0.0677009	0.0578454	0.118964	0.276804	0.312931	0.333526	0.402179	0.435242	0.435517	0.417015	0.366671	0.30842	0.212232	0.0830237	0.0556596	0.106749	0.149091	0.19303	0.302851	0.447273	0.448941	0.370987	0.254599	0.193622	0.108009	0.13137	0.367058	0.599519	0.718849	0.891724	1	0.902367	0.77921
0.0756794	0.0433105	0.017193	0.0606999	0.0727841	-0.00276039	0.0193096	0.0636969	0.0216099	-0.0184212	-0.00138474	0.00612197	0.00967911	0.0245961	0.0463445	-0.0209547	-0.000216523	0.0826602	0.0540467	0.103338	0.260536	0.298975	0.314607	0.368699	0.407461	0.427675	0.405654	0.352634	0.297162	0.20499	0.0864824	0.071474	0.106348	0.115962	0.155571	0.25413	0.388588	0.398921	0.372783	0.289145	0.183421	0.114441	0.117294	0.223138	0.524971	0.693342	0.773059	0.902367	1	0.894592
0.0348241	0.0177885	0.00424262	0.0494323	0.0640606	0.00748008	0.0289859	0.0415204	-0.000274026	-0.0325621	-0.00930801	0.00814506	0.00968777	0.0522556	0.0695979	-0.0122264	-0.00729065	0.053526	0.03197	0.0805613	0.216243	0.250343	0.298153	0.356451	0.362681	0.41468	0.400084	0.326604	0.278603	0.182044	0.0667138	0.0799969	0.107302	0.0964063	0.134615	0.214653	0.32573	0.356827	0.365294	0.275666	0.186028	0.093427	0.108036	0.183999	0.386035	0.601032	0.730231	0.77921	0.894592	1
0.0363076	0.0295639	-0.0156303	0.0343327	0.0397284	-0.0130647	0.0322066	0.0348902	-0.022658	-0.0416422	-0.00480631	0.00645153	0.00719859	0.0512338	0.0476384	-0.00772725	-0.000246131	0.049432	0.0102164	0.0496274	0.179194	0.223139	0.296006	0.348679	0.324041	0.375451	0.391181	0.318798	0.248262	0.16218	0.0680399	0.0582824	0.0765722	0.0816919	0.122762	0.183316	0.296347	0.339425	0.342305	0.237239	0.199071	0.11899	0.0907156	0.165409	0.321518	0.474803	0.66822	0.760094	0.772498	0.88353
0.0327108	0.0373281	0.0208242	0.0572009	0.0233113	-0.0208303	0.0395771	0.041862	-0.0535388	-0.0346196	0.0364127	0.00321923	-0.00388333	0.0705237	0.0529709	-0.0130754	-0.0111368	0.0581791	0.0217832	0.0463579	0.162675	0.213564	0.276449	0.328569	0.332047	0.366507	0.396928	0.323864	0.227577	0.167272	0.1195	0.0596014	0.0375094	0.0560081	0.119859	0.160941	0.263895	0.305793	0.320652	0.240206	0.184829	0.114026	0.0939903	0.111906	0.265665	0.429414	0.579587	0.711202	0.763494	0.761865
0.0336881	0.0326174	0.0412556	0.0623209	0.0396013	-0.0102199	0.0369837	0.0554212	-0.0178757	-0.0307429	0.00597282	0.00148967	0.0140077	0.0843993	0.0777586	-0.0118532	-0.0222273	0.0596915	0.0480419	0.0613303	0.155978	0.195847	0.267851	0.334345	0.329565	0.353387	0.395991	0.338104	0.221942	0.167429	0.134847	0.0856138	0.0915268	0.0756283	0.124783	0.168553	0.25182	0.296415	0.345865	0.255508	0.187236	0.0946297	0.0854623	0.137602	0.268823	0.435281	0.585614	0.672963	0.75824	0.785061
0.0544119	0.0428396	0.0375787	0.0781455	0.0654699	-0.0245962	0.0124496	0.055253	0.0408158	-0.0236247	-0.018326	0.0155738	0.0230306	0.0552766	0.0888821	0.0132918	-0.0104734	0.0612653	0.0543544	0.0843168	0.172857	0.22166	0.296386	0.340635	0.319862	0.358258	0.380993	0.354579	0.271224	0.19036	0.106963	0.0825467	0.124409	0.107028	0.151524	0.213131	0.29198	0.351434	0.394527	0.263493	0.195252	0.125815	0.105941	0.228715	0.386848	0.486987	0.636401	0.695466	0.684432	0.729374
0.0727598	0.0532966	0.0292975	0.0889195	0.0667678	-0.0419081	0.00345489	0.0695294	0.0290229	0.00620854	0.0356464	0.00326586	-0.0271438	0.0119562	0.0794305	0.00432873	-0.0249053	0.0546162	0.0381225	0.0979114	0.216527	0.258393	0.31992	0.354926	0.323055	0.384621	0.417877	0.349985	0.280623	0.234478	0.109731	0.0530825	0.0819606	0.0944706	0.161321	0.264776	0.345962	0.360446	0.380663	0.275541	0.162601	0.105671	0.172758	0.281979	0.423648	0.532132	0.635902	0.672822	0.633068	0.595927
0.037152	0.0254039	0.0380845	0.0593038	0.0406387	-0.023279	0.00714292	0.0503524	-0.00883507	-0.00243669	0.0400556	-0.0235669	-0.0760312	0.00799635	0.0816198	-0.0172434	-0.0429369	0.0562423	0.0429509	0.100564	0.231361	0.240058	0.280724	0.360739	0.35337	0.37871	0.427492	0.334508	0.276665	0.272633	0.136744	0.0500223	0.0837338	0.0933945	0.16085	0.290604	0.355357	0.340952	0.369999	0.291329	0.141307	0.067072	0.16854	0.277546	0.3812	0.506785	0.607487	0.627975	0.614256	0.55867
0.0359627	0.00794356	0.0689111	0.0791892	0.025968	-0.0236563	0.0372389	0.0346256	-0.0121998	-0.0153629	0.021489	-0.00767521	-0.0503256	0.0276913	0.0961479	-0.00399405	-0.0193374	0.0699116	0.047377	0.0827227	0.213397	0.211568	0.238134	0.31776	0.339296	0.307288	0.334779	0.316079	0.247715	0.22672	0.153807	0.0742588	0.106873	0.141943	0.159433	0.278118	0.363217	0.361191	0.361639	0.279429	0.146991	0.0795295	0.127953	0.247251	0.383142	0.472707	0.56499	0.602877	0.554667	0.4814
0.0513017	0.0228245	0.122263	0.135984	0.0257479	-0.00501411	0.075745	0.0411961	-0.0266914	0.000638614	0.037782	0.00678664	-0.034252	0.0459682	0.106297	0.0228657	-0.00666957	0.0948928	0.0786097	0.0685742	0.174994	0.195876	0.210998	0.265357	0.277197	0.288777	0.299472	0.280252	0.200944	0.180625	0.152778	0.0937175	0.0824882	0.137187	0.151241	0.216559	0.321242	0.358863	0.331338	0.23964	0.132352	0.0945436	0.130391	0.187203	0.288168	0.38499	0.472416	0.510816	0.465581	0.380891
0.0381127	0.0477415	0.129595	0.106769	0.0310688	0.0198278	0.0946808	0.0586825	-0.0521579	-0.0286591	0.0389104	0.00833074	-0.0562022	-0.00648087	0.0657842	0.0233777	-0.0376005	0.0574085	0.0790913	0.0855988	0.141006	0.165923	0.202958	0.255695	0.244428	0.283483	0.306491	0.227108	0.13936	0.167798	0.127056	0.0728652	0.0635005	0.0761074	0.125433	0.188146	0.242719	0.266342	0.283654	0.208178	0.127112	0.0666376	0.114528	0.148799	0.197739	0.279818	0.365877	0.390751	0.381291	0.340792
0.0477703	0.0490187	0.0478389	0.0434297	0.047886	-0.00996935	0.0371494	0.0630326	0.0395855	-0.00763316	-0.0259326	-0.0205391	-0.0134405	-0.0344318	0.00482232	-0.0268737	-0.028179	0.0647256	0.0618846	0.0905249	0.180159	0.212094	0.191391	0.229488	0.291626	0.254534	0.202521	0.184039	0.175604	0.156877	0.049324	0.00896423	0.124978	0.154608	0.132354	0.241647	0.292879	0.24109	0.236423	0.204285	0.0975296	0.0374898	0.109713	0.281122	0.420181	0.46562	0.47457	0.436076	0.377984	0.32174
0.104783	0.0680037	-0.0222588	0.0123803	0.0795477	0.00501798	-0.00542861	0.048159	0.0800318	0.0151999	-0.0344109	-0.00731894	0.0280956	-0.0196371	-0.014793	-0.034419	0.00153348	0.0803765	0.0757215	0.133483	0.240247	0.260332	0.238381	0.287105	0.333868	0.277324	0.195511	0.205383	0.237131	0.157763	0.0308001	-0.00364364	0.157026	0.227517	0.195468	0.309393	0.394551	0.324487	0.221949	0.156354	0.0740565	0.0656799	0.187441	0.446911	0.673319	0.734579	0.680637	0.594729	0.486632	0.368931
0.112909	0.0715429	-0.000479782	0.0372353	0.0945162	0.00561911	-0.00441242	0.0403002	0.0440141	0.00409208	-0.0131066	-0.0134817	0.00277281	-0.00632926	0.0224484	-0.021599	-0.00546995	0.0793414	0.0644826	0.13759	0.295191	0.313771	0.277758	0.352468	0.396549	0.348882	0.297096	0.276349	0.264207	0.191904	0.061043	0.0271644	0.158232	0.216911	0.225641	0.355181	0.443332	0.400622	0.296682	0.163109	0.0847436	0.0735989	0.210995	0.479933	0.718199	0.810913	0.790923	0.716605	0.610272	0.486432
0.115574	0.0623985	0.0214895	0.0693109	0.0909677	-0.0181203	-0.00340685	0.057309	0.0470525	-0.00128827	-0.00905369	-0.0170452	-0.00466334	-0.0137188	0.0393651	-0.00470932	-0.00235007	0.0752037	0.0573174	0.125476	0.309395	0.333205	0.305909	0.394058	0.454755	0.40971	0.369544	0.335479	0.303103	0.235737	0.106039	0.0667723	0.153575	0.199282	0.240881	0.394861	0.487303	0.445677	0.365247	0.231765	0.118396	0.0828973	0.198186	0.45208	0.699507	0.8065	0.832492	0.795066	0.702562	0.582707
0.100713	0.0593642	0.0404224	0.0866756	0.0715198	-0.031261	0.00433964	0.0673364	0.0457932	-0.00845761	0.000746955	-0.00165289	-0.00983159	-0.013557	0.0504148	-6.19762e-05	0.000411864	0.0806879	0.0609401	0.112972	0.291888	0.315775	0.322416	0.415429	0.456164	0.42722	0.410191	0.373319	0.321101	0.250266	0.13045	0.0834601	0.149213	0.187576	0.227566	0.384206	0.502408	0.473818	0.400362	0.282988	0.153332	0.0932276	0.178645	0.39412	0.639796	0.769365	0.83471	0.834437	0.767581	0.658059
0.0696695	0.0571681	0.0675474	0.0882081	0.0572629	-0.00887585	0.0299333	0.0666296	0.0405112	-0.0135599	0.00239991	-0.00651604	-0.0283677	0.00916513	0.0798084	0.0171078	0.00843187	0.0831672	0.0568179	0.106998	0.26998	0.278931	0.31767	0.420356	0.424196	0.410188	0.433024	0.392973	0.312313	0.23537	0.128436	0.0848526	0.133322	0.159239	0.199012	0.324065	0.458301	0.475963	0.429249	0.313663	0.17725	0.100244	0.158568	0.31813	0.530151	0.680975	0.794439	0.834052	0.802256	0.718014
0.0276823	0.0413398	0.0838719	0.0743003	0.0352071	0.00939696	0.046732	0.0595231	0.0321439	0.00188486	0.0190443	-0.0210297	-0.0474931	0.046154	0.103216	0.014649	0.0179088	0.0852116	0.0299878	0.0803317	0.219416	0.237221	0.283538	0.374162	0.357665	0.368505	0.4287	0.383932	0.275627	0.21347	0.125271	0.0923065	0.103984	0.106015	0.161495	0.248337	0.365715	0.431527	0.444346	0.333348	0.190023	0.107483	0.132729	0.185495	0.343778	0.514174	0.673129	0.754946	0.765131	0.730206
0.0160098	0.0102862	0.0523271	0.0557644	0.0139851	-0.0108572	0.0306116	0.0506148	0.0148095	0.011449	0.0347926	-0.0191667	-0.0514402	0.0634589	0.0867315	-0.0283433	0.00250862	0.111283	0.0386379	0.0482653	0.14834	0.199961	0.25501	0.298252	0.279061	0.306899	0.349903	0.304659	0.221861	0.195032	0.136823	0.0835484	0.0705212	0.053171	0.134213	0.214516	0.266973	0.31175	0.375385	0.271477	0.149034	0.0923825	0.129283	0.141532	0.221384	0.355003	0.497038	0.576788	0.593514	0.591284
0.112095	0.00693976	-0.0689666	0.0226079	0.094781	-0.0189705	-0.0277296	0.0185438	0.0478344	0.0301444	-0.00720084	-0.00709577	0.0405235	0.00923387	0.00554163	-0.0065328	0.0174661	0.0638222	0.0559179	0.120128	0.246012	0.262517	0.239188	0.271581	0.332874	0.286792	0.194811	0.193951	0.261795	0.179295	0.0133749	0.00315175	0.13916	0.178799	0.178784	0.302242	0.367209	0.298436	0.2014	0.0982581	0.069054	0.0490084	0.163172	0.448625	0.637088	0.675694	0.636973	0.563231	0.479368	0.398567
0.128722	0.0513763	-0.062585	0.015523	0.12813	0.00490495	-0.0442114	0.0215539	0.0816644	0.0330973	-0.0494392	-0.0186464	0.0761437	-0.0232978	-0.0327471	0.00324083	0.0329297	0.0344104	0.0440594	0.142883	0.300688	0.304166	0.207409	0.261282	0.371663	0.289585	0.164257	0.174199	0.244372	0.14006	-0.0330541	0.00253308	0.169171	0.209918	0.166732	0.302203	0.410856	0.32662	0.169004	0.0708723	0.041959	0.0274742	0.136905	0.471806	0.758566	0.80611	0.720428	0.6146	0.519698	0.408507
0.125513	0.0746505	-0.0481599	0.00524239	0.12445	0.0111888	-0.0489652	0.0345232	0.100729	0.0167179	-0.0763567	-0.0192776	0.0838192	-0.0285725	-0.0396991	0.004259	0.0382652	0.0362592	0.0361116	0.127831	0.307998	0.320125	0.21674	0.29055	0.405752	0.311979	0.193103	0.205873	0.251833	0.136314	-0.0361509	0.0154063	0.174688	0.196435	0.141537	0.280055	0.427719	0.369705	0.195598	0.103205	0.0736771	0.0342816	0.10941	0.422682	0.73622	0.82457	0.776752	0.7012	0.635132	0.534642
0.104004	0.08082	-0.0496237	-0.0116404	0.116941	0.0179962	-0.0583732	0.0322879	0.103937	-0.00963777	-0.102915	-0.0184602	0.097492	-0.0137958	-0.0426597	0.0121315	0.0523049	0.0204331	0.000424972	0.0861513	0.265348	0.271696	0.17962	0.26249	0.37161	0.276221	0.168937	0.192602	0.229576	0.10579	-0.0592141	0.0156049	0.151636	0.142074	0.071908	0.18216	0.355247	0.338488	0.172848	0.103225	0.097173	0.0429589	0.0445396	0.285351	0.577857	0.685444	0.688112	0.676846	0.672377	0.609981
0.00900255	0.0540903	-0.0408414	-0.0421561	0.0459691	0.00289819	-0.0516617	0.0125138	0.0515637	-0.0507925	-0.103207	-0.0138364	0.0789827	0.029686	-0.0304956	0.024818	0.0570061	-0.0316853	-0.0678953	-0.0292668	0.0455998	0.0440379	0.00366971	0.0471253	0.0976331	0.0507029	0.00663909	0.0390279	0.0445267	-0.0386144	-0.0976645	-0.00073405	0.0232949	-0.0482414	-0.106459	-0.111269	0.00437646	0.0473025	0.00937185	0.0186718	0.0551338	0.0238773	-0.0951869	-0.123365	-0.0140626	0.0651057	0.134032	0.235626	0.357288	0.418271
-0.12088	-0.0438361	0.0175474	-0.0270118	-0.106163	-0.0358156	0.022505	-0.014986	-0.0841748	-0.0440339	0.0255334	0.0103095	-0.0394751	0.0535956	0.0185476	-0.00580701	-0.0242585	-0.0573372	-0.0599884	-0.130174	-0.287288	-0.28756	-0.20758	-0.272316	-0.370165	-0.292616	-0.192103	-0.194173	-0.249033	-0.178574	-0.0281204	-0.0284226	-0.171913	-0.220478	-0.187895	-0.34246	-0.44797	-0.383916	-0.212797	-0.114196	-0.0638337	-0.030849	-0.138189	-0.455077	-0.715073	-0.767598	-0.707279	-0.603465	-0.481465	-0.333968
-0.106611	-0.0587061	0.0227329	-0.025023	-0.11051	-0.0219718	0.0176002	-0.0302327	-0.0727971	4.45013e-05	0.0548528	0.0100781	-0.0517503	0.0227559	0.0024889	-0.0150947	-0.0343197	-0.0529664	-0.0466661	-0.117795	-0.311903	-0.334523	-0.270662	-0.349119	-0.444874	-0.376366	-0.285611	-0.278937	-0.292576	-0.177389	-0.0186228	-0.0486859	-0.163384	-0.178855	-0.163228	-0.307976	-0.464101	-0.440588	-0.299873	-0.179208	-0.124457	-0.0702566	-0.11708	-0.38035	-0.688419	-0.821793	-0.846022	-0.823879	-0.780527	-0.692875
-0.0542242	-0.0411332	2.84304e-05	-0.0435919	-0.0656277	0.00701068	-0.0266962	-0.0497943	-0.00459537	0.0386336	0.0208636	-0.00109473	-0.00950775	-0.032286	-0.0558587	-0.00343342	-0.000288884	-0.0655454	-0.0576618	-0.0932287	-0.245086	-0.287468	-0.323565	-0.386842	-0.400531	-0.412274	-0.407373	-0.356613	-0.286757	-0.183611	-0.071553	-0.0698103	-0.104554	-0.108254	-0.161239	-0.244812	-0.371887	-0.406483	-0.38674	-0.257744	-0.183817	-0.110166	-0.120087	-0.254293	-0.487631	-0.674173	-0.805705	-0.867217	-0.889595	-0.893738
-0.0492911	-0.0508543	-0.0032885	-0.0391038	-0.0660948	0.0095009	-0.0195335	-0.053034	-0.00717111	0.0398285	0.0198951	0.000259356	-0.015023	-0.0507465	-0.0584943	0.00535532	0.00159088	-0.0619539	-0.0392391	-0.0795519	-0.225116	-0.262352	-0.309452	-0.376123	-0.384713	-0.411368	-0.415525	-0.360482	-0.284493	-0.183897	-0.072366	-0.066798	-0.101697	-0.0980483	-0.14055	-0.204169	-0.338085	-0.389052	-0.379498	-0.263495	-0.195982	-0.118224	-0.103344	-0.210129	-0.426606	-0.609576	-0.759501	-0.846871	-0.894881	-0.918801
-0.059708	-0.0618341	0.00210175	-0.0323105	-0.079026	0.00775722	-0.00248507	-0.0523316	-0.0276499	0.0367874	0.0364287	0.00707946	-0.0321447	-0.0498669	-0.0395145	0.0107478	-0.00649732	-0.0551531	-0.0200464	-0.0729909	-0.237079	-0.271154	-0.288818	-0.366829	-0.40374	-0.407929	-0.390229	-0.346593	-0.282411	-0.177048	-0.0581097	-0.0587175	-0.109941	-0.100691	-0.122602	-0.198912	-0.347753	-0.386863	-0.350636	-0.241831	-0.18494	-0.117922	-0.0935374	-0.212977	-0.448841	-0.618904	-0.752142	-0.839513	-0.891509	-0.904926
-0.057437	-0.055658	-0.00781473	-0.0485419	-0.0745435	0.0159798	-0.0170753	-0.064147	-0.0168727	0.036114	0.0218411	0.00814478	-0.0108639	-0.0463507	-0.0514633	0.0180371	0.00358554	-0.0725395	-0.039136	-0.0870762	-0.24521	-0.283571	-0.321169	-0.405989	-0.42728	-0.433344	-0.429583	-0.374728	-0.290357	-0.203962	-0.0912124	-0.062269	-0.109235	-0.117706	-0.156524	-0.249366	-0.3847	-0.403359	-0.379156	-0.259907	-0.180022	-0.126725	-0.131433	-0.259178	-0.495893	-0.665592	-0.794329	-0.86776	-0.894548	-0.889801
-0.0967267	-0.0716069	-0.00190236	-0.0433024	-0.101081	-0.00433037	0.00405933	-0.0599355	-0.0572552	0.0106032	0.035529	0.0168786	-0.0304403	-0.0123917	-0.0216768	0.00840161	-0.0244112	-0.074087	-0.0304144	-0.105617	-0.293786	-0.311528	-0.30809	-0.413531	-0.464709	-0.426882	-0.386324	-0.350629	-0.313412	-0.229808	-0.0722683	-0.0488638	-0.152053	-0.175036	-0.166589	-0.296534	-0.462599	-0.446916	-0.343892	-0.251468	-0.169309	-0.097511	-0.128644	-0.344371	-0.628411	-0.77869	-0.857818	-0.883582	-0.871639	-0.807526
-0.100518	-0.0798039	0.0353256	0.0177041	-0.110912	-0.0294603	0.070159	-0.0226993	-0.119254	-0.0104133	0.0898421	0.0270299	-0.0946007	0.0167381	0.0523303	-0.00580905	-0.0611513	-0.00595092	0.043295	-0.0564095	-0.238668	-0.222252	-0.101893	-0.188734	-0.316578	-0.209452	-0.0973555	-0.131162	-0.19282	-0.101686	0.0509402	-0.00126501	-0.145564	-0.12534	-0.030383	-0.155795	-0.323625	-0.28441	-0.0933606	-0.0798968	-0.0857981	-0.0224865	-0.00660161	-0.227775	-0.477649	-0.541778	-0.525452	-0.513865	-0.508894	-0.428271
-0.00811144	-0.0179643	0.0612392	0.0761645	-0.0473034	-0.0355584	0.0995357	0.0370382	-0.0973554	-0.0298427	0.0827067	0.0118696	-0.114168	0.00806419	0.0901149	-0.0161637	-0.050705	0.0798029	0.100468	0.0549223	0.0268222	0.0666557	0.23868	0.224711	0.100828	0.213421	0.329962	0.239237	0.104957	0.148375	0.172279	0.072553	-0.00257695	0.0529633	0.152393	0.136954	0.121322	0.161159	0.283279	0.208254	0.0919143	0.0717033	0.128443	0.10329	0.0934716	0.192324	0.325675	0.366186	0.351385	0.379705
0.0771013	0.0826924	-0.0179374	-0.00314275	0.0876846	0.0255933	-0.0272262	0.0442522	0.0917042	-0.0301397	-0.0850818	-0.0206952	0.0717204	0.0124242	-0.0194364	-0.00528474	0.0454839	0.0194101	-0.0292029	0.0464517	0.21643	0.228092	0.163515	0.219635	0.29839	0.251034	0.181966	0.183209	0.197333	0.101689	-0.0308448	0.0365715	0.120371	0.0629034	0.0114466	0.131567	0.294624	0.292111	0.176191	0.148599	0.129665	0.0531796	-0.0042527	0.135475	0.352043	0.477034	0.556711	0.611076	0.653789	0.628822
[truncated: 32 more columns]

## Sheet: Fig7b_Config1_ANN_Spec
Correlation map - 4 Seeds - Configuration #1 - ANN from spectrum
0.997852	0.259358	-0.305668	0.0468564	0.122853	-0.084553	-0.00728649	0.0448225	-0.00599509	-0.000616908	-0.0086326	0.0100182	0.032927	-0.00726134	-0.0127622	0.00930238	0.0132575	-0.0019111	0.0246867	0.0220356	0.0278391	0.0484623	0.0270039	0.0443619	0.0759715	0.0544336	0.013571	0.0230209	0.0513406	0.0368801	0.00673902	-9.87053e-05	0.0212609	0.0258787	0.0301423	0.0265592	0.0407605	0.0245039	0.0155042	0.00735998	0.0354173	0.0338306	0.0204874	0.0319273	0.098322	0.101381	0.0925531	0.0838747	0.0824372	0.0634079
0.254552	0.998054	0.246054	-0.308686	0.0395306	0.103916	-0.091653	0.00988507	0.0554785	-0.0257404	-0.0133438	0.000801921	-0.00551784	0.00431585	-0.0068782	-0.0215751	0.00611973	0.021232	0.00601828	0.0100553	0.038609	0.0344721	0.0410467	0.0475801	0.052248	0.0427722	0.0137424	-0.00571257	0.0341095	0.0379839	-0.00767189	-0.00465411	0.0110213	-0.0138466	-0.00615942	0.0238675	0.0344166	0.0126053	0.0237781	0.00919449	0.0247297	0.0209537	0.0131098	0.0232424	0.0364947	0.0352998	0.0446526	0.0569285	0.0388697	0.0299714
-0.307624	0.244045	0.997859	0.268332	-0.323883	0.0348285	0.126744	-0.0897295	-0.00738817	0.0378979	-0.0186885	0.00106967	-0.00716746	-0.00535941	0.0160656	-0.00621885	-0.0204284	0.0199448	0.0206543	0.0317343	0.0176777	0.00990832	0.0383091	0.047349	0.0122952	0.0195506	0.0475727	0.0215074	0.00789726	0.0197829	0.0200012	-0.00922775	-0.0246143	-0.00306237	0.00189781	-0.00388229	0.017735	0.017193	0.0221677	0.0329244	0.0240513	0.018571	0.0172551	-0.0223551	-0.0154596	-0.0122929	-0.00237769	0.00409341	0.0218685	0.0242305
0.048892	-0.311412	0.267283	0.998093	0.264141	-0.320719	0.0436972	0.11797	-0.0893171	-0.0129026	0.0478382	-0.00976765	0.00262475	0.0159596	0.0135114	0.0282826	-0.00909585	-0.00821555	0.0293459	0.0236393	0.000150561	0.0287918	0.0274831	0.0315921	0.00857508	0.00642669	0.0282992	0.0345259	0.00348938	-0.0157761	0.0215058	0.0128771	-0.0106889	0.0201393	0.0307032	0.00682533	0.022665	0.0399681	0.0232348	0.0269622	0.0120844	0.0220338	0.0147924	0.00914514	0.00883472	0.016854	0.0313044	0.0286012	0.0180721	0.0215448
0.11932	0.0317023	-0.32638	0.259817	0.997692	0.235734	-0.310217	0.0506269	0.111789	-0.102634	-0.00570637	0.0554806	-0.00544262	0.00860786	0.00357115	0.00657892	0.0301499	-0.00454378	0.00278151	0.0209615	0.0332233	0.0216821	0.0236248	0.0318379	0.0450041	0.0129805	-0.00977254	-0.000471234	0.00441623	-0.00609463	-0.0171856	-0.00553203	0.0114621	0.01407	-0.00772917	0.00692427	0.00564158	0.0126189	0.00447083	0.00141752	0.0190878	-0.00388026	0.00576055	0.0429643	0.0633174	0.0489006	0.0507649	0.0359826	0.0424157	0.0163844
-0.0883564	0.105956	0.035861	-0.318683	0.245106	0.997575	0.268142	-0.324613	0.044955	0.108623	-0.103407	-0.0159093	0.0432169	-0.0243881	-0.0134701	0.00180709	0.00260758	0.0215728	-0.00845587	-0.00472403	0.0393981	0.0301435	0.0105257	0.0404553	0.047919	0.0327023	0.00587332	-0.00178719	-0.00157917	0.000982881	-0.0205252	-0.0098393	0.00130665	0.00833249	-0.00850606	0.0129535	0.0144544	-0.0030272	-0.0189421	0.00718522	0.025598	-0.00413102	0.00178981	0.0317477	0.0472454	0.0427451	0.0295097	0.0240492	0.0292575	0.03435
-0.0087052	-0.0876329	0.12643	0.0466868	-0.310093	0.269562	0.997916	0.240391	-0.327313	0.0596021	0.12027	-0.108825	-0.0149879	0.0486223	-0.0263942	-0.0110148	0.0135046	0.0111543	-0.00422782	-0.0232596	-0.000186622	0.0267237	0.0225714	0.0246572	0.0313258	0.0248288	0.0273205	0.0323777	0.0054158	-0.00340539	0.0230894	0.00239682	-0.0224645	0.0237585	0.0244501	-0.00881815	0.0116997	0.0214255	0.0124748	0.00114739	0.0073626	0.0152539	0.0184413	0.00203037	-0.00217903	-0.0115619	-0.000413835	0.000759125	0.00495005	0.00901759
0.0444732	0.00687969	-0.0790614	0.129653	0.0398476	-0.316694	0.243357	0.998091	0.248444	-0.312297	0.0461913	0.0964357	-0.10139	0.0118856	0.055382	-0.0334411	-0.00398707	0.00787699	-0.0094443	0.0166526	0.000658393	0.00413346	0.0396914	0.0462524	0.0224634	0.011644	0.0268824	0.0332137	0.0202764	0.0109324	0.0069555	-0.0013476	-0.0144802	-0.00108194	0.00712812	0.018199	0.00495565	0.0123504	0.0405407	0.0288838	-0.00149727	0.0186032	0.0241373	0.0124489	0.00244403	0.0042026	0.00829303	0.0216862	0.0228794	0.0220295
-0.00858009	0.0464356	-0.00871974	-0.091901	0.123952	0.0369685	-0.329027	0.253422	0.997768	0.244632	-0.324982	0.0509852	0.120198	-0.0929336	-0.000859976	0.0356677	-0.0135649	0.0234647	0.025448	0.0356528	0.0397913	0.0111302	0.00329328	0.0352858	0.0463835	0.000347018	0.00438714	0.0259024	0.0149113	0.011153	-0.018753	-0.0167123	0.0217576	-0.0122697	-0.0220681	0.0103722	0.032524	0.006989	0.00845909	0.00457823	0.00793016	0.0174561	-0.00321782	0.036966	0.0467135	0.0725292	0.0619224	0.045961	0.0364343	0.0257853
-0.00406122	-0.0242012	0.0279851	-0.01609	-0.0995079	0.107904	0.0545555	-0.310893	0.238784	0.99761	0.268782	-0.323	0.0299776	0.118831	-0.0920794	0.0104318	0.0628395	0.0141296	-0.000950396	0.00726569	0.0226437	0.0227807	0.00512183	0.00883472	0.0399387	0.0246702	-0.00320429	0.0272805	0.0318019	0.00445294	0.00278842	-0.000759244	-0.00200915	0.00317705	-0.00273192	0.0132916	0.0422739	0.0389357	-0.000557363	-0.00734401	0.0204905	-0.0083918	0.00781596	0.0234679	0.0459107	0.0392494	0.037595	0.0301677	0.0134095	0.0158868
-0.0178753	-0.0173438	-0.024527	0.0600005	-0.00238991	-0.107556	0.121216	0.0440601	-0.332382	0.274724	0.997529	0.226539	-0.31904	0.0681279	0.124729	-0.1041	0.00449431	0.0559722	-0.0214059	0.000532269	-0.0117607	0.0119183	0.0192797	-5.96046e-07	-0.00700682	0.0368725	0.0236337	0.015717	0.0120157	0.0081147	0.0251805	0.00378966	-0.0253982	-0.00732005	0.00325096	0.000831485	0.0198839	0.0317771	0.0247028	0.0187927	-0.001077	-0.00584692	0.00973618	-0.0101003	-0.0140626	-0.0132526	-0.0155792	-0.0158709	0.00197148	0.00637627
0.00822437	0.00875282	-0.00402206	-0.0055148	0.0566287	-0.00421196	-0.116151	0.0958399	0.048834	-0.323208	0.229343	0.998217	0.274662	-0.319821	0.0410471	0.109037	-0.0940244	0.00672185	0.0763434	-0.00800949	-0.0133893	0.00822902	0.0285944	0.0363864	-0.0108423	0.00176859	0.039396	0.022169	0.0125858	0.0269351	0.0202872	0.0131353	-0.00857049	-0.0184463	-0.00247508	1.60933e-05	0.00202632	0.00700808	0.0311903	0.0146676	0.0129853	0.00648689	0.0129735	0.0117297	0.0111258	0.0294268	0.0133116	-0.00572246	0.00348127	-0.00462824
0.0246367	-0.00397551	-0.0124125	0.00366628	-0.0072301	0.0484922	-0.0240927	-0.0970368	0.125391	0.0277612	-0.323492	0.27044	0.997839	0.239425	-0.322545	0.0491652	0.108876	-0.0853019	0.0146141	0.0570786	0.000156283	0.0165591	0.0155402	0.0224866	0.0292792	-0.0108707	-0.0201547	0.0323378	0.0263807	0.00628173	0.00853467	0.0339823	0.0269765	0.00794172	-0.011638	0.0159086	0.0280815	-0.0044046	-0.0106506	0.0193862	0.0162362	0.0110528	0.0118755	0.0411361	0.0597022	0.0645279	0.0471687	0.0286018	0.00860107	-0.00174791
-0.00443274	0.00802791	0.00241506	0.0135608	0.0177987	-0.0268742	0.051929	0.0172	-0.0925847	0.120412	0.0726767	-0.32132	0.232253	0.99757	0.264682	-0.313951	0.0458491	0.109805	-0.0947418	0.006832	0.0618677	-0.00929666	0.00841248	0.0183972	0.0221559	0.029199	-0.00309724	0.0106366	0.0257474	-0.00407058	-0.0079965	0.0123841	0.00212955	0.00891435	0.011222	0.00571108	0.018564	0.0235311	-0.00268239	-0.00281614	0.000165105	0.0105108	0.0118216	0.0165886	0.0215198	0.0165329	0.00787139	0.022913	0.00961924	0.00466084
-0.0223833	-0.00882095	0.024598	0.0130986	0.00520205	-0.0133761	-0.0280938	0.0516115	-0.00902599	-0.0838565	0.121333	0.0415107	-0.318638	0.256692	0.997818	0.242715	-0.30417	0.0521302	0.110081	-0.0879244	0.0114021	0.0475961	-0.00652534	0.00554585	0.0128652	0.0282198	0.034963	-0.0144981	-0.0119346	0.0215864	0.00594378	-0.0173031	-0.00201631	-0.000270784	0.0176498	0.00476313	-0.0184956	0.00632072	0.0129459	0.00802314	-0.0131639	0.00900793	0.0182221	-0.0133784	-0.0259574	-0.0377166	-0.0253053	-0.0257721	-0.0165284	-0.00671428
0.0177604	-0.0250531	-0.0143932	0.029292	0.00357628	0.00820255	-0.0211714	-0.0306926	0.0311044	0.0182573	-0.108088	0.10266	0.0460578	-0.320311	0.241963	0.997753	0.264911	-0.295151	0.0440921	0.0926758	-0.0776451	0.0213971	0.0595847	-0.00350755	0.029138	0.00988698	-0.0071094	0.0195963	0.0129397	0.0083667	0.0127628	-0.008093	-0.0010376	-0.0020861	-0.0157589	0.00752282	0.000566363	-0.0225237	-0.00399232	0.0261811	0.0162715	-0.0015704	0.0139624	0.0219765	0.0128051	0.00232267	0.00937641	-0.00265276	-0.00240654	0.00843227
0.0116544	0.00329959	-0.0177376	-0.00492734	0.0274634	0.0173862	0.0154076	-0.00825918	-0.00745231	0.060478	0.00334513	-0.0958344	0.107586	0.053423	-0.297612	0.275577	0.997787	0.261117	-0.290796	0.0570841	0.120232	-0.0682071	0.0240316	0.0670214	0.0310737	0.0137576	-0.0195627	0.00188923	0.0122855	0.00778437	-0.00552821	0.00544596	0.019487	0.000218153	-0.0152389	0.0144885	0.0361923	0.00594974	-0.0416359	-0.0146532	0.0139973	-0.00990742	-0.0146831	0.0521637	0.0779271	0.0613786	0.0595968	0.0386257	0.0302861	0.0160904
-0.00249547	0.0238278	0.0230383	-0.00607735	-0.00269967	0.0218204	0.0256813	0.0158875	0.0210505	0.0109003	0.0588884	0.0169321	-0.092329	0.106916	0.0581583	-0.293997	0.256066	0.997701	0.28028	-0.268397	0.0756458	0.130867	-0.0330844	0.0545717	0.0786511	0.0239201	0.00372696	-0.00121659	0.00422549	0.0239717	-0.00490159	-0.00880527	0.01529	0.0379936	0.0392175	0.0331711	0.0407425	0.0477899	-0.000115633	-0.0344344	-0.0190941	0.0153193	0.0144281	0.0367326	0.0829874	0.0962077	0.0794364	0.0736426	0.073523	0.0588467
0.013831	-0.000149965	0.0161631	0.0213372	-0.00883359	-0.00933903	0.00144243	0.00623465	0.0252635	0.000266433	-0.0144752	0.0699899	0.0216287	-0.100331	0.102062	0.0413479	-0.291388	0.273939	0.997863	0.282636	-0.224343	0.12182	0.171258	-0.00427747	0.0704079	0.0983737	0.0227686	0.0327682	0.0383992	0.027252	0.0377603	0.0184503	0.0164112	0.0487967	0.0551451	0.0634742	0.0553459	0.0609245	0.0388829	0.0147728	-0.00907713	-0.0123905	0.0377498	0.0659475	0.0851774	0.112661	0.115916	0.111456	0.118853	0.117788
0.0187565	0.0139952	0.00967336	0.0258522	0.0238435	-0.00566059	-0.0192513	0.0131227	0.0257047	0.00653136	-0.00143367	-0.0027411	0.0581628	-0.000319123	-0.0886831	0.096427	0.0563692	-0.26665	0.276941	0.997717	0.330549	-0.169463	0.146556	0.212174	0.0445665	0.103337	0.121715	0.0498986	0.0320988	0.0363802	0.0360117	0.0287416	0.0344596	0.0386206	0.0772482	0.0925219	0.081735	0.0688078	0.0509727	0.0374713	0.0187085	-0.0029614	0.0340943	0.135164	0.156323	0.200123	0.215687	0.212723	0.203961	0.172463
0.0318426	0.0326059	0.0211113	-0.000212252	0.0267218	0.0337517	0.00825238	0.00426555	0.0460542	0.0187312	-0.00866199	-0.00678176	0.00420392	0.0602293	0.00602877	-0.0815168	0.118409	0.0750664	-0.227984	0.327366	0.997737	0.344007	-0.100357	0.196557	0.252731	0.0548353	0.105982	0.134123	0.0285702	0.0298787	0.0365558	0.0483711	0.0697112	0.0702389	0.0943013	0.14046	0.146688	0.105588	0.0640073	0.0346422	0.0515792	0.0319468	0.0712888	0.19704	0.288296	0.320623	0.318856	0.321057	0.306328	0.277955
0.047322	0.0491922	0.0116206	0.0222189	0.0349052	0.0221866	0.025056	0.0165989	0.00745523	0.0204966	0.00124156	0.00825346	0.012274	-0.0017519	0.0442485	0.0213772	-0.0644824	0.130115	0.126931	-0.168474	0.354158	0.998004	0.415632	-0.022771	0.229507	0.274613	0.0713222	0.138789	0.137532	0.0327033	0.0286158	0.063695	0.0777606	0.114002	0.115344	0.149995	0.18532	0.162818	0.110445	0.0909097	0.0698385	0.0556477	0.11686	0.218876	0.339158	0.380997	0.392346	0.380617	0.37835	0.372322
0.0343872	0.0318279	0.0449997	0.0469891	0.0342735	0.00976324	0.0276759	0.0390748	0.00590396	-0.00468755	0.0259687	0.0270797	0.0153129	0.00324535	-0.00486934	0.0596144	0.0192544	-0.0389665	0.173244	0.14131	-0.106051	0.407594	0.998181	0.43424	0.0160538	0.283479	0.277811	0.080186	0.131539	0.132956	0.0322373	0.0281507	0.0821573	0.118608	0.129158	0.136138	0.171969	0.207694	0.167928	0.108665	0.0760951	0.0825114	0.127352	0.222588	0.316851	0.385674	0.424484	0.424442	0.431002	0.428459
0.0331728	0.0496709	0.0422972	0.0263165	0.0270489	0.0440682	0.0285376	0.0389026	0.0541686	0.00804055	-0.00580204	0.0336274	0.0142823	0.0152951	0.0119987	-0.01561	0.0721062	0.059942	-0.00447494	0.211293	0.196411	-0.0228204	0.442288	0.997941	0.4635	0.065781	0.279002	0.260537	0.0632479	0.113753	0.111032	0.0245739	0.0603919	0.1098	0.133649	0.174139	0.190384	0.197201	0.183193	0.137863	0.0891788	0.0865027	0.130945	0.244495	0.353544	0.41948	0.465874	0.476631	0.472662	0.453388
0.0746425	0.0470494	0.00600278	0.0153147	0.0408326	0.0492809	0.0329682	0.0130907	0.0407878	0.0398881	-0.00372589	-0.0198303	0.0362843	0.0205542	0.00708783	0.0202439	0.0278764	0.0844982	0.0716455	0.044987	0.256715	0.243999	0.0245559	0.466713	0.997991	0.439984	0.0107753	0.229003	0.241095	0.0226495	0.0805659	0.0990549	0.0446169	0.0974401	0.149911	0.172765	0.211145	0.173716	0.155654	0.14238	0.101238	0.0833817	0.135873	0.262016	0.394224	0.46026	0.488697	0.500563	0.490563	0.473334
0.0578686	0.0317004	0.010627	-0.000635087	0.0206817	0.0285084	0.0228034	0.0175807	0.00250161	0.0224625	0.0326874	-0.000989318	-0.00168729	0.0256168	0.0197532	0.00588775	0.0119088	0.0290283	0.107641	0.0950335	0.0578936	0.274823	0.281173	0.0614092	0.442742	0.997688	0.433872	-0.0451626	0.177181	0.196903	-0.0284488	0.0347244	0.0881914	0.062794	0.110731	0.159463	0.187331	0.192268	0.153989	0.0978904	0.0911013	0.0980641	0.117217	0.205037	0.315357	0.410195	0.458247	0.463863	0.479709	0.473496
0.0275693	0.0120488	0.04386	0.0317911	-0.00591999	-0.00755274	0.035099	0.0239892	-0.00196904	-0.00713587	0.0309618	0.044893	-0.0206599	0.00349259	0.0340197	-0.007658	-0.00842661	0.0127199	0.0196546	0.12071	0.110243	0.0634583	0.290036	0.270392	0.0152247	0.427841	0.9978	0.400228	-0.126543	0.129029	0.160997	-0.0763111	0.0222502	0.0920136	0.07082	0.113703	0.130996	0.172497	0.177492	0.0973394	0.0521781	0.0959827	0.092339	0.119083	0.200162	0.28779	0.343454	0.380068	0.393262	0.404209
0.0283748	-0.00392675	0.01809	0.0384301	0.000486851	-0.00236332	0.0292391	0.0355148	0.0246446	0.0254294	0.0131452	0.0254316	0.0254933	0.00386846	-0.00762844	0.00515008	-0.00292033	0.0077498	0.0355121	0.0400617	0.130741	0.137705	0.0806433	0.263862	0.233547	-0.0459143	0.393903	0.997788	0.344417	-0.191683	0.0869375	0.127815	-0.0653501	0.0427091	0.0977415	0.0752341	0.108201	0.128723	0.131056	0.118741	0.0423175	0.0171362	0.0777732	0.104973	0.144624	0.224944	0.28708	0.321243	0.317212	0.32435
0.0469135	0.0318991	0.000520945	-0.0094558	0.000376821	0.00159729	-0.00102001	0.015182	0.020541	0.0283116	0.00701666	0.00869024	0.0230728	0.0191612	0.00386167	0.00311184	0.0229452	0.00318038	0.042902	0.0354383	0.038956	0.133968	0.135451	0.0612689	0.230433	0.177251	-0.124102	0.346261	0.997631	0.320728	-0.243055	0.0744957	0.12661	-0.0661873	0.044427	0.122842	0.0780679	0.0836753	0.0858055	0.0788854	0.0667177	0.0201569	0.0197139	0.0955974	0.138404	0.185969	0.239623	0.260407	0.272465	0.256532
0.0242888	0.0266545	0.0170369	-0.0186331	-0.00399995	-0.00913543	-0.00730103	-0.000176728	0.00502956	0.0134882	0.018067	0.020481	0.0049758	-0.00197285	0.0222286	0.0185032	0.00758505	0.0255607	0.0299895	0.0423646	0.0272387	0.028834	0.135632	0.114484	0.0306686	0.204823	0.137909	-0.181411	0.32334	0.997841	0.297195	-0.286779	0.0379646	0.0990498	-0.061738	0.0529636	0.0863031	0.0450554	0.0557255	0.0540912	0.0352464	0.0446398	0.0219922	0.0144258	0.0717554	0.0990746	0.119928	0.151151	0.161377	0.153455
-0.00297135	-0.00974017	0.0264286	0.0196017	-0.00849736	-0.0216245	0.0182686	0.0109549	-0.00289816	0.00444663	0.0250366	0.0189552	0.0154457	0.000111341	0.00946033	0.00672472	-0.018912	-0.0043875	0.0333629	0.0260417	0.0422441	0.0404018	0.0228558	0.114307	0.0746303	-0.0203078	0.15734	0.0987332	-0.24156	0.28855	0.99798	0.254464	-0.331417	0.0244914	0.0979079	-0.0823528	0.0264544	0.0716878	0.044562	0.0554829	0.0157936	0.0272897	0.0443767	-0.00487351	-0.0125899	0.018631	0.0283219	0.0346422	0.0347505	0.0585183
0.0138019	-0.00249785	-0.00676203	0.00166547	-0.00826389	-0.0129485	-0.00174099	0.00730598	-0.0137638	0.0023222	0.00383949	0.00597954	0.0264174	0.0108817	-0.0267944	-0.00812829	-0.0118757	-0.0135409	0.0174398	0.0370573	0.0426005	0.0670689	0.0372245	0.0237838	0.0971577	0.025857	-0.0561842	0.122082	0.0758033	-0.281819	0.258314	0.99793	0.232688	-0.325273	0.0224391	0.102993	-0.0585119	0.0318105	0.0586668	0.00421906	0.0085448	0.00302422	0.0202693	0.0404763	0.0280553	0.0180362	0.0441208	0.0250964	-0.0111164	0.0137898
0.0362256	0.00392759	-0.0318233	-0.0106751	0.0157546	-0.00232559	-0.0255758	-0.00428641	0.0175722	0.00322843	-0.0165385	0.00316954	0.0117911	0.0149618	-0.0169144	0.00147688	0.0128891	0.0178639	0.00157285	0.019645	0.0703564	0.0698529	0.0847759	0.0576998	0.0361568	0.0793147	0.0270768	-0.0625385	0.120907	0.0334384	-0.324501	0.229025	0.99798	0.245515	-0.281378	0.0644885	0.127175	-0.0590817	0.0177183	0.0547372	0.00749564	0.0141817	0.0229572	0.0707723	0.106149	0.100494	0.0972905	0.0757613	0.0442225	0.0279685
0.0353904	-0.00720191	-0.00575382	0.0183848	0.00791585	0.0158266	0.0261345	-0.0115357	-0.0125113	-0.00163025	-0.00250685	-0.0260579	0.00474203	0.0181539	-0.00358212	-0.00515509	0.000427127	0.0351187	0.0488278	0.0424677	0.075564	0.121904	0.110123	0.115497	0.094453	0.0707622	0.0903467	0.0422754	-0.0684339	0.0932857	0.0227684	-0.330653	0.234114	0.997971	0.286027	-0.252139	0.0773515	0.128771	-0.0573365	0.0292386	0.0754439	0.0169145	0.0405626	0.0819998	0.142131	0.153634	0.122189	0.0993446	0.0710779	0.0586359
0.0287639	-0.00618047	0.0116376	0.0216223	-0.00190264	0.00367975	0.0359528	0.00760388	-0.0228757	-0.00497383	-0.00140113	-0.00506836	-0.0038842	0.0148566	0.0185746	-0.0127809	-0.00455749	0.036636	0.0593241	0.0752559	0.103045	0.113319	0.132669	0.135444	0.135018	0.111329	0.057147	0.103465	0.0451411	-0.051666	0.107205	0.0131832	-0.290835	0.290713	0.997907	0.304799	-0.19929	0.121863	0.161191	-0.0417442	0.0391228	0.0845373	0.0381138	0.124538	0.17316	0.183618	0.17034	0.132717	0.121061	0.112826
0.0286708	0.0216106	0.0036912	0.00833917	0.000894904	0.00925076	0.000843525	0.00266635	0.0179629	0.00895405	-0.0020557	0.00844097	0.0123749	-0.00124514	0.00726676	-0.00134313	0.0232726	0.0299749	0.0567353	0.0929679	0.134782	0.150206	0.146263	0.176476	0.181965	0.151456	0.113703	0.0832508	0.120834	0.0496874	-0.0840389	0.110505	0.0661747	-0.254528	0.303039	0.997899	0.351842	-0.143795	0.130742	0.160558	-0.040216	0.0460807	0.115963	0.148408	0.233321	0.269961	0.25624	0.240264	0.219044	0.207442
0.0324436	0.0322919	0.0145309	0.0143669	0.00413632	0.0237362	0.0106928	-0.00213289	0.0271397	0.0484114	0.0124244	-0.00800091	0.0302417	0.0203651	-0.024399	0.00669026	0.0351325	0.0466857	0.0659896	0.0859162	0.140795	0.179145	0.157973	0.182173	0.213457	0.182345	0.132861	0.111464	0.0718167	0.0871791	0.0199003	-0.0676277	0.136496	0.0743242	-0.199052	0.364816	0.997422	0.3643	-0.15161	0.117774	0.156245	-0.0517989	0.0781277	0.230489	0.256125	0.31216	0.331687	0.325671	0.310713	0.293153
0.0372736	0.0102179	0.0105152	0.0290262	0.0228927	0.0077889	0.0261157	0.00502396	0.00683105	0.0331398	0.0283027	0.0105062	0.00576937	0.0256441	0.00442874	-0.0138103	0.00278282	0.0515751	0.0587583	0.0639199	0.105737	0.157987	0.200663	0.198997	0.187269	0.198669	0.171477	0.126482	0.0789829	0.0431088	0.0654422	0.0265354	-0.0583313	0.1321	0.128851	-0.136161	0.374606	0.997643	0.361961	-0.165666	0.0967395	0.127166	-0.0289168	0.164657	0.274109	0.282826	0.329213	0.329028	0.33559	0.32564
0.0195135	0.0186515	0.0200137	0.0210054	0.0107169	-0.0196257	0.00333476	0.0397176	0.00198948	-0.00367653	0.0298784	0.0373094	-0.00161517	1.20401e-05	0.0214046	-0.0183316	-0.0415806	-0.000514507	0.0340958	0.0413756	0.0670983	0.115331	0.165593	0.184579	0.146719	0.145312	0.18341	0.143398	0.0840656	0.0630894	0.0459589	0.0675184	0.0132003	-0.0602484	0.154521	0.142263	-0.147053	0.360203	0.997841	0.336016	-0.25278	0.062572	0.134467	0.00570643	0.146916	0.219212	0.223415	0.248954	0.269442	0.271955
0.0152004	0.0171947	0.0397108	0.0201211	0.0060041	0.00688422	-0.000150204	0.0248383	0.00653434	-0.00478178	0.016742	0.0239034	0.00949001	-0.00444525	-0.00167018	0.0190479	-0.0220287	-0.0318881	0.0149678	0.0336134	0.0322332	0.0791814	0.115834	0.136616	0.131797	0.106356	0.0980108	0.129246	0.0790176	0.0515858	0.0544292	0.00180387	0.0547476	0.0169878	-0.039171	0.17284	0.117594	-0.174426	0.332595	0.997827	0.266574	-0.279007	0.0627046	0.127515	0.0278481	0.122088	0.174877	0.177173	0.185768	0.208056
0.0272847	0.0194418	0.0140002	0.012297	0.0152096	0.0217088	0.0100485	-0.00169516	0.0115274	0.012257	0.0031507	0.00653601	0.00186098	9.64403e-05	-0.00700986	0.02098	0.0212493	-0.0232272	-0.018988	0.0078752	0.0397251	0.0646074	0.069775	0.0937117	0.11121	0.0907871	0.0542405	0.0467925	0.0644225	0.0437174	0.0140957	0.0075562	0.0139241	0.0761526	0.0312002	-0.0379032	0.15913	0.0979655	-0.24327	0.252735	0.997846	0.261912	-0.272572	0.080296	0.141599	0.0447311	0.107655	0.12538	0.105543	0.106989
0.0379708	0.023661	0.0185578	0.0239629	-0.00912583	-0.00632811	0.0181386	0.0143515	0.00234616	-0.00461984	0.00496066	0.00871623	0.00471342	0.0123161	0.0214952	-0.0213276	-0.00427294	0.0154635	-0.0128822	-0.00789416	0.0528306	0.0638851	0.0802367	0.096521	0.0840964	0.101692	0.0899734	0.0211728	0.013777	0.0438371	0.0129102	0.0133228	0.0159568	0.0120617	0.0753446	0.0451107	-0.0462764	0.128472	0.0637946	-0.279612	0.260718	0.99793	0.267729	-0.191092	0.109439	0.147638	0.0396863	0.0723112	0.0738969	0.0312608
0.0193833	0.00604856	0.011824	0.0181973	0.00254738	0.00404441	0.0233762	0.0177085	0.00372303	0.00233579	0.0108007	0.00922537	0.0189527	0.014837	0.0161419	0.0101284	-0.00359428	0.0151306	0.0461175	0.0458522	0.0750499	0.120156	0.123402	0.121	0.132445	0.113142	0.10121	0.0737002	0.024447	0.0153753	0.036142	0.0198387	0.0143616	0.0437802	0.0378746	0.119705	0.0732188	-0.0255834	0.138669	0.0704098	-0.279521	0.273615	0.997824	0.348198	-0.0201967	0.20083	0.203784	0.10395	0.0906818	0.0804253
0.0512013	0.019154	-0.0164889	0.0139867	0.0452923	0.0340475	0.000817418	0.0112308	0.0356225	0.0303133	0.00154388	0.00209057	0.0388899	0.0234129	-0.00775051	0.0162485	0.0501479	0.0476372	0.0616049	0.12785	0.196671	0.234983	0.214864	0.239934	0.266886	0.201485	0.123005	0.110373	0.095127	0.0156593	-0.00398505	0.0264304	0.0658004	0.0863466	0.107391	0.155151	0.223887	0.15773	-0.00478858	0.127585	0.0777903	-0.195306	0.340668	0.997942	0.569504	0.331306	0.432307	0.41301	0.299016	0.273175
0.0985516	0.0434194	-0.0175286	0.0180913	0.0620747	0.0371151	-0.0108002	-0.000927567	0.0536478	0.0397525	-0.0161565	0.0106949	0.0533093	0.0230026	-0.0286574	0.00225115	0.0751128	0.0789838	0.0849748	0.165563	0.288865	0.341418	0.31321	0.355638	0.385712	0.32037	0.197993	0.148774	0.144346	0.0747502	-0.0128815	0.0272661	0.114262	0.140076	0.173323	0.231116	0.263587	0.275824	0.152203	0.0121706	0.137188	0.111277	-0.0168195	0.565279	0.997736	0.767773	0.609085	0.647232	0.600879	0.486597
0.100589	0.0332898	-0.0101557	0.0125355	0.0571347	0.0380118	-0.00958991	0.00894284	0.0569104	0.0270725	-0.015288	0.0215136	0.0601743	0.0115086	-0.0320023	0.00647056	0.066819	0.0964781	0.106483	0.195429	0.32045	0.389494	0.389499	0.427546	0.460071	0.417331	0.283379	0.219142	0.18449	0.104438	0.0170211	0.02783	0.104808	0.150319	0.190529	0.265937	0.308724	0.289794	0.213308	0.113253	0.0453109	0.13178	0.204072	0.340807	0.770646	0.997916	0.863434	0.750021	0.749931	0.706873
0.0832212	0.044912	0.000303626	0.0172607	0.0494893	0.0255065	-0.0135856	0.0114344	0.056409	0.0358206	-0.000867307	0.0166839	0.0475188	0.0140712	-0.0283572	0.014591	0.0573753	0.08268	0.121664	0.209781	0.318925	0.380578	0.410774	0.461505	0.493532	0.449498	0.35412	0.286763	0.233797	0.113022	0.0166975	0.0428396	0.0865182	0.127503	0.167642	0.262852	0.340811	0.325147	0.234688	0.179976	0.11484	0.0556375	0.19544	0.442148	0.612791	0.866386	0.998022	0.909158	0.809738	0.810935
0.0878886	0.0520685	0.00350249	0.0258856	0.0369288	0.0253997	-0.00595921	0.0089283	0.0512296	0.0306522	-0.0057807	-0.0065856	0.0446985	0.0113648	-0.0271149	-0.00574631	0.047177	0.0841647	0.112855	0.208711	0.328831	0.3893	0.433021	0.477988	0.509814	0.468589	0.382485	0.323647	0.257145	0.151571	0.0389277	0.0221843	0.0706936	0.100613	0.140263	0.236423	0.318669	0.329644	0.254372	0.158108	0.129226	0.0690256	0.0923353	0.409603	0.647094	0.743985	0.910436	0.997969	0.929525	0.835711
0.0792303	0.0440747	0.0238999	0.0221002	0.0324681	0.0375193	0.00625896	0.0166316	0.0316296	0.0193064	-0.00451946	-0.00582218	0.0125703	0.00451338	-0.00543016	-0.0131937	0.0198032	0.071766	0.121468	0.191568	0.302317	0.378751	0.425321	0.46286	0.494607	0.487503	0.385018	0.319929	0.260815	0.166457	0.0393809	-0.00499505	0.0472919	0.081182	0.108848	0.21425	0.309472	0.330553	0.25058	0.185018	0.109296	0.0716548	0.0827379	0.298666	0.601816	0.753193	0.809018	0.928031	0.998015	0.928562
0.054099	0.039663	0.0292662	0.0280031	0.0233362	0.0295142	0.0119468	0.013967	0.0270293	0.0219685	0.00379109	0.0026989	-0.00685704	0.00619566	-0.00439847	-2.59876e-05	0.0154852	0.0685883	0.106995	0.17632	0.274677	0.376777	0.432281	0.454513	0.464568	0.473428	0.407073	0.325708	0.25695	0.152658	0.0540951	0.00634074	0.032723	0.0644615	0.110189	0.199206	0.284975	0.333713	0.27887	0.199599	0.112175	0.0359757	0.0800613	0.253941	0.48032	0.704648	0.812905	0.838172	0.927236	0.997789
0.0384488	0.0276914	0.0267926	0.0383223	0.0128087	0.0233253	0.0316837	0.0255688	0.0109086	0.0148858	0.0128227	-0.00199348	-0.0147609	0.00353801	0.00417995	-0.0007357	-0.00146472	0.048097	0.104658	0.169188	0.25103	0.339367	0.416562	0.465447	0.454297	0.451474	0.417096	0.333276	0.222651	0.138617	0.0652045	0.0146991	0.0148814	0.0507171	0.110351	0.207851	0.26979	0.305742	0.286043	0.216364	0.117948	0.0290303	0.0491085	0.22656	0.445013	0.610213	0.772991	0.829481	0.8365	0.92414
0.0316094	0.0126538	0.0352732	0.0464712	0.00529361	-0.00224054	0.0463421	0.0315733	-0.0050177	-0.0116708	0.0243824	-0.00356162	-0.0147289	-0.00281209	0.0117869	0.0145288	0.0089916	0.0455149	0.137958	0.172856	0.230977	0.323111	0.419007	0.460089	0.43037	0.436725	0.409841	0.322961	0.218748	0.12126	0.0613054	0.00794256	-0.00906658	0.0405517	0.123387	0.204539	0.256353	0.286548	0.290118	0.232962	0.106189	0.0454203	0.0653683	0.195986	0.403396	0.577164	0.694592	0.78973	0.821451	0.81998
0.0461391	0.0374452	0.0406947	0.0300173	0.0132989	0.0053457	0.0340041	0.0375223	0.00915504	-0.00371784	0.0127856	0.0220205	-0.0168725	-0.00801945	0.0226696	0.0153092	0.0216444	0.0490153	0.131915	0.167704	0.235886	0.314687	0.405264	0.43804	0.435378	0.428014	0.395989	0.315057	0.218806	0.111242	0.0554317	0.0116748	0.0092907	0.0580242	0.142697	0.238487	0.270594	0.307903	0.284744	0.224538	0.129419	0.073064	0.104575	0.213288	0.399872	0.588612	0.683257	0.724653	0.779527	0.799901
0.0575525	0.0239738	0.0399294	0.0439072	0.0207199	0.00637531	0.0202181	0.0563152	0.0292876	-0.00504559	0.0136539	0.0104233	-0.00480998	-0.00624663	0.00916767	0.0187637	0.0324482	0.0555373	0.125697	0.188203	0.243389	0.327322	0.397837	0.434964	0.435367	0.437927	0.388264	0.314677	0.218352	0.12375	0.0496716	0.00593531	0.0109098	0.0836669	0.1807	0.268445	0.304816	0.331555	0.309269	0.224286	0.123855	0.109339	0.160703	0.283478	0.438935	0.592247	0.698446	0.715528	0.717663	0.752868
0.0384686	0.0264683	0.0478504	0.0592333	0.0100619	0.00729978	0.036872	0.0416286	-0.00594705	-0.00268924	0.0217161	-0.000258625	-0.0200371	0.0137736	0.02709	0.01393	0.00630426	0.0459588	0.134859	0.186809	0.234258	0.315271	0.402156	0.431544	0.434887	0.43325	0.412089	0.356425	0.241088	0.146224	0.0973804	0.043141	0.020545	0.101409	0.203306	0.275451	0.315962	0.330007	0.302685	0.219352	0.124773	0.111382	0.207191	0.333188	0.451933	0.583469	0.659973	0.701738	0.698025	0.686011
0.0321593	0.0425998	0.0677748	0.0499322	0.010453	0.00950778	0.0514777	0.0258436	-0.0100723	0.00632012	0.0402917	0.0103059	-0.0354121	0.00674427	0.040664	0.00983143	-0.0120368	0.0599246	0.130692	0.166514	0.230231	0.313069	0.395494	0.41936	0.405071	0.432181	0.426186	0.361245	0.264134	0.171232	0.123815	0.0809381	0.03225	0.0838189	0.197044	0.277145	0.303878	0.307575	0.292359	0.217572	0.136334	0.121719	0.213616	0.319131	0.417126	0.530648	0.605581	0.636199	0.643489	0.637392
0.0501394	0.0402602	0.0565267	0.0587033	0.00509965	0.010373	0.0549147	0.0339457	-0.00622237	0.0165931	0.0512166	0.0134224	-0.0313953	0.000937223	0.0498418	0.0195851	-0.00355256	0.0492642	0.104222	0.146289	0.201539	0.281254	0.357097	0.401437	0.387332	0.401501	0.389469	0.333619	0.252565	0.190106	0.133624	0.0780349	0.0282633	0.0671365	0.169714	0.253515	0.260856	0.288599	0.28524	0.207457	0.117308	0.132731	0.174996	0.252829	0.359969	0.473961	0.54969	0.559464	0.555685	0.566862
0.0377432	0.0322931	0.0712795	0.0536872	-0.0091278	-0.0006302	0.0574856	0.0270133	-0.026112	0.0102944	0.0590913	0.00595176	-0.0251817	-0.00552118	0.0296	0.0079217	-0.0213306	0.0347178	0.089771	0.115255	0.158057	0.220688	0.295388	0.326695	0.322411	0.338658	0.339368	0.28786	0.226855	0.188594	0.152929	0.067705	0.0218379	0.0745878	0.156845	0.203271	0.210213	0.22925	0.257744	0.17756	0.0727959	0.0956221	0.157822	0.189627	0.245695	0.348914	0.388819	0.400386	0.379711	0.409381
0.0200374	0.026019	0.0665469	0.0636731	0.00699842	-0.000748575	0.0327178	0.0361487	-0.0151795	0.0199676	0.0445552	-0.00791508	-0.0371782	0.000954747	0.018693	0.00700331	-0.00913107	0.0235153	0.0770162	0.0984124	0.108606	0.181888	0.23483	0.254467	0.245915	0.265186	0.274299	0.232424	0.177372	0.146035	0.129256	0.0758153	0.00710881	0.0633205	0.133594	0.171273	0.166062	0.170603	0.201233	0.173364	0.0712435	0.0455679	0.119181	0.156288	0.190488	0.256381	0.292423	0.256741	0.253819	0.26915
0.06517	0.0235868	0.0129845	0.0259923	0.0297098	0.0153886	0.00890148	0.022799	0.042738	0.0201384	-0.000218332	-0.00403392	0.00470448	-0.00118399	-0.010667	0.00307798	0.0385855	0.0578139	0.0702076	0.123246	0.171608	0.205284	0.22662	0.236552	0.255406	0.24991	0.218122	0.179325	0.159374	0.113605	0.0634059	0.0649529	0.0803393	0.0901482	0.147153	0.207999	0.207502	0.186492	0.146889	0.108151	0.0787177	0.0454201	0.0821135	0.242689	0.371171	0.407643	0.404196	0.361557	0.310313	0.290202
0.0929602	0.0445234	-0.0251588	0.000171065	0.0584346	0.0418692	-0.0238861	0.0112756	0.0830863	0.0315988	-0.0429751	0.00338316	0.0525904	0.0162203	-0.0427604	0.0211495	0.0803699	0.0872508	0.0783017	0.162162	0.272081	0.298139	0.259711	0.282136	0.332523	0.284012	0.188005	0.166895	0.185059	0.0921054	-0.0200926	0.0254923	0.134648	0.147007	0.167649	0.256199	0.30248	0.23571	0.116472	0.0611622	0.0956903	0.0733649	0.122055	0.379286	0.595579	0.650705	0.629347	0.588614	0.511387	0.428497
0.0921471	0.0557622	0.00113821	0.0301234	0.047824	0.02692	-0.0122678	0.000933647	0.0684769	0.0425335	-0.0313751	-0.00453943	0.0634979	0.0226308	-0.0158942	0.0182923	0.078186	0.0985893	0.111813	0.196397	0.326992	0.378685	0.366984	0.400587	0.436091	0.358425	0.252502	0.225558	0.198323	0.103886	-0.0124552	0.0101058	0.127174	0.188475	0.214747	0.307357	0.349506	0.298835	0.175584	0.102814	0.117801	0.0983517	0.183287	0.474256	0.698558	0.767303	0.773777	0.739309	0.675665	0.603303
0.109113	0.0472287	0.0213512	0.0497468	0.0481901	0.0244428	0.0162153	0.0212404	0.0552685	0.0252799	-0.0166614	0.0065763	0.0282865	0.00271785	-0.0220857	0.0192778	0.0629584	0.088244	0.131291	0.224611	0.334145	0.403835	0.435945	0.48195	0.485317	0.442249	0.349783	0.277087	0.220697	0.114171	0.0367907	0.0224532	0.0956004	0.162595	0.239141	0.331768	0.383917	0.337591	0.235787	0.150055	0.126816	0.118617	0.204809	0.462284	0.686383	0.78257	0.820779	0.820514	0.780536	0.724047
0.104526	0.0561985	0.0416585	0.0684559	0.0619006	0.0275559	0.0194099	0.0352242	0.0460402	0.0245191	0.00866473	0.00785685	0.0189766	0.0150928	-0.0114719	0.014448	0.0610369	0.0831124	0.117009	0.217016	0.315599	0.403904	0.463546	0.520687	0.52652	0.486933	0.399056	0.325523	0.24948	0.149352	0.0957584	0.0733166	0.110209	0.165423	0.251402	0.341037	0.391804	0.366751	0.274889	0.18801	0.129387	0.124486	0.201528	0.42827	0.650439	0.769263	0.821083	0.84497	0.832745	0.793921
0.0839503	0.0681964	0.0523896	0.0646336	0.0550703	0.040725	0.0368321	0.0338749	0.0318465	0.0321046	0.026934	0.00978327	0.00859392	0.0175362	0.000833511	0.00236535	0.0338632	0.0656542	0.125233	0.202194	0.292114	0.37567	0.453279	0.510606	0.516322	0.49176	0.423962	0.341521	0.272587	0.177781	0.118612	0.0947759	0.110552	0.16298	0.249163	0.326383	0.391069	0.387781	0.315468	0.213251	0.151483	0.126639	0.184239	0.373696	0.583817	0.714229	0.785838	0.818532	0.83213	0.814299
0.0737685	0.0607382	0.0542308	0.0581452	0.0298604	0.0227532	0.041129	0.0270066	0.00822949	0.0195458	0.0394799	0.00652397	-0.0117162	0.0191349	0.000168562	-0.0204891	-0.00876194	0.0335399	0.1003	0.152524	0.217153	0.308765	0.380241	0.419923	0.426603	0.423967	0.382201	0.319444	0.251811	0.175954	0.146869	0.0938109	0.0757837	0.104954	0.179708	0.245919	0.306864	0.351192	0.32791	0.252454	0.158771	0.122999	0.10023	0.207305	0.393631	0.537435	0.643517	0.699393	0.740172	0.762977
0.0307906	0.0334219	0.0620111	0.0575366	0.0153859	0.017344	0.053596	0.0328903	-0.0303418	-0.0145606	0.0387946	0.0154067	-0.0419549	-0.00810534	0.0161617	-0.0106679	-0.0199428	0.0150018	0.0819199	0.115181	0.136142	0.216449	0.304786	0.311387	0.284973	0.310121	0.317373	0.247589	0.183013	0.153009	0.141506	0.0875188	0.0274162	0.0284941	0.0891459	0.140025	0.16786	0.217275	0.25822	0.229263	0.129919	0.100578	0.0901992	0.11424	0.202913	0.300287	0.406638	0.465007	0.515618	0.566238
0.0797076	0.0322356	-0.0243143	0.0155213	0.0645632	0.0185267	-0.0284558	0.017951	0.058439	0.0230064	-0.0113794	0.0152787	0.0546836	0.00208414	-0.0412885	0.00746858	0.0678022	0.0697347	0.0942193	0.134949	0.242637	0.281837	0.269652	0.291817	0.319082	0.268458	0.182634	0.158436	0.174643	0.11003	0.0290155	0.0713301	0.113845	0.0905142	0.085839	0.134234	0.175413	0.153547	0.110155	0.117579	0.133655	0.116102	0.165657	0.353329	0.521468	0.549987	0.549426	0.518382	0.471057	0.419415
0.118726	0.0329919	-0.0863506	-0.0109435	0.098711	0.0502678	-0.0685856	-0.00812268	0.116561	0.050077	-0.0611038	-0.000142932	0.1096	0.0341882	-0.0796455	0.00545287	0.126452	0.12207	0.0911003	0.174097	0.323147	0.337076	0.257874	0.279821	0.368685	0.263022	0.106154	0.0983726	0.169377	0.0535014	-0.0777369	0.00454199	0.170864	0.151944	0.105507	0.183186	0.229509	0.157727	0.0182307	0.00482702	0.0676981	0.0598052	0.143081	0.478219	0.710737	0.738847	0.690833	0.621295	0.535575	0.412333
0.120388	0.0447545	-0.0801065	-0.0236723	0.0936258	0.046761	-0.0677615	0.0053848	0.125728	0.0521708	-0.0776988	0.0170523	0.117653	0.027922	-0.0803405	0.0189466	0.13598	0.121356	0.0863529	0.181395	0.341668	0.345526	0.265736	0.317198	0.414736	0.31955	0.155136	0.142641	0.191437	0.0723826	-0.0965198	-0.0106628	0.160639	0.164006	0.130161	0.223651	0.302235	0.22128	0.0557823	0.0248423	0.0933666	0.0675577	0.153012	0.465403	0.709275	0.765652	0.755207	0.720152	0.666848	0.560302
0.124959	0.057375	-0.0778437	-0.0425934	0.0900277	0.0605114	-0.0666937	-0.000104189	0.139428	0.0467898	-0.0806932	0.011264	0.138413	0.0529083	-0.0582303	0.0322133	0.142172	0.0968728	0.0591308	0.133569	0.262691	0.26593	0.204371	0.272478	0.362732	0.305686	0.147259	0.14773	0.195576	0.0842963	-0.0748684	-0.00520015	0.181153	0.176856	0.140875	0.21631	0.310679	0.249558	0.073306	0.0487801	0.107811	0.0595751	0.0820831	0.35446	0.584436	0.662843	0.681936	0.701628	0.684743	0.619843
0.0405037	0.0187238	-0.0557021	-0.0663893	0.0179635	0.0332627	-0.0364129	-0.00205141	0.0717994	0.0336007	-0.049535	0.00372398	0.0624717	0.0287623	-0.0270407	0.0196285	0.0493878	0.0177901	-0.0297898	-0.0390081	-0.0192749	-0.0262713	-0.0780923	-0.0496424	0.0344739	0.0159432	-0.0150666	-0.00519848	0.041878	0.0291122	-0.0411005	-0.0206796	0.0628692	0.0649006	0.00689483	0.0127155	0.0830539	0.0772195	-0.000644505	-0.0118203	0.0520849	-0.027725	-0.115713	-0.0795857	0.0305793	0.0862007	0.159454	0.234509	0.30309	0.311003
-0.1059	-0.0303996	0.0333322	-0.026775	-0.0890117	-0.0317851	0.0415717	0.0142421	-0.0689434	-0.0324855	0.0489008	0.0171577	-0.0560283	-0.0206572	0.0577216	0.0118955	-0.0931937	-0.0993818	-0.0817879	-0.18476	-0.32832	-0.36082	-0.336476	-0.371551	-0.421815	-0.325146	-0.180437	-0.141231	-0.16632	-0.0453538	0.0497097	-0.018372	-0.126964	-0.139777	-0.162026	-0.244359	-0.279397	-0.215948	-0.0555229	-0.0117009	-0.0274678	-0.027509	-0.156515	-0.491065	-0.703337	-0.742968	-0.71704	-0.655255	-0.54593	-0.396286
-0.124608	-0.0424727	0.0366777	0.00187469	-0.0928781	-0.0368751	0.0300468	-0.00121659	-0.100266	-0.0397063	0.0477042	0.00177777	-0.0797596	-0.0202458	0.0631752	0.00192022	-0.0855469	-0.0996788	-0.0928904	-0.201496	-0.335465	-0.39662	-0.391975	-0.435668	-0.486059	-0.416761	-0.257981	-0.204035	-0.210427	-0.0798282	0.0374516	-0.00654322	-0.138772	-0.156586	-0.180027	-0.279013	-0.358493	-0.311998	-0.15514	-0.0765092	-0.0677381	-0.014848	-0.094237	-0.452155	-0.734611	-0.828825	-0.852204	-0.858385	-0.827438	-0.744882
-0.0785056	-0.0478752	-0.0152704	-0.00728673	-0.0423006	-0.0391756	-0.0236058	-0.0203042	-0.0557901	-0.0300927	-0.00590616	-0.0112782	-0.0366486	-0.00817263	0.0128489	-0.0136976	-0.0230973	-0.065111	-0.137844	-0.20923	-0.283147	-0.372508	-0.432741	-0.488167	-0.497969	-0.462847	-0.365201	-0.2671	-0.206617	-0.103415	-0.0189061	-0.0125929	-0.0602925	-0.113976	-0.167964	-0.263647	-0.331426	-0.343932	-0.270108	-0.184017	-0.0935503	-0.0262872	-0.0595123	-0.316458	-0.585864	-0.75844	-0.851293	-0.891584	-0.908586	-0.902728
-0.0626691	-0.0445506	-0.0219258	-0.0164196	-0.0326685	-0.0263972	-0.00731128	-0.0331145	-0.0440525	-0.028506	-0.0305667	-0.0247433	-0.0191142	-0.0112109	0.0039413	-0.0268455	-0.0261319	-0.0419221	-0.0968946	-0.163181	-0.240053	-0.318557	-0.39714	-0.448343	-0.470743	-0.459822	-0.386962	-0.310056	-0.238926	-0.13247	-0.0395523	-0.0264752	-0.0460725	-0.0783672	-0.133116	-0.207823	-0.286557	-0.318371	-0.273423	-0.206971	-0.103441	-0.0337673	-0.0437022	-0.231282	-0.479929	-0.666727	-0.790285	-0.860891	-0.904331	-0.919438
-0.082943	-0.0472053	-0.0161072	-0.00629985	-0.0313701	-0.0273199	-0.000576377	-0.0296925	-0.0553314	-0.0259165	-0.018851	-0.0318019	-0.0417909	-0.0272016	0.0109296	-0.0345691	-0.0478879	-0.0434765	-0.0827007	-0.153822	-0.228917	-0.300908	-0.357923	-0.410549	-0.460083	-0.447271	-0.370542	-0.322034	-0.254207	-0.144852	-0.0370626	-0.0314739	-0.0709468	-0.0873208	-0.127178	-0.201284	-0.283443	-0.309209	-0.245594	-0.173343	-0.110063	-0.0136983	-0.00432688	-0.203324	-0.462981	-0.644355	-0.765312	-0.839706	-0.889968	-0.909073
-0.0666274	-0.0433737	-0.0222171	-0.0147451	-0.0181326	-0.0364437	-0.0318437	-0.0438642	-0.0478809	-0.0314779	-0.0297889	-0.0271459	-0.0205193	-0.0199558	0.0046103	-0.0202884	-0.0308945	-0.0589226	-0.112805	-0.181004	-0.26245	-0.340538	-0.388858	-0.444599	-0.465258	-0.460817	-0.407031	-0.341924	-0.28594	-0.177892	-0.0707463	-0.0566493	-0.0882241	-0.104712	-0.151232	-0.217315	-0.294732	-0.318521	-0.260449	-0.18038	-0.106705	-0.0550042	-0.0700703	-0.260515	-0.498553	-0.676972	-0.790328	-0.858583	-0.902797	-0.918769
-0.0957693	-0.0583711	0.00481093	-0.00767189	-0.0418537	-0.0381129	0.00500906	-0.0318854	-0.0663239	-0.0528616	-0.00966531	-0.0257877	-0.0488714	-0.0259593	0.0254616	-0.0183684	-0.0749837	-0.0817441	-0.105942	-0.195683	-0.3205	-0.379776	-0.404202	-0.466452	-0.5222	-0.47718	-0.392607	-0.33362	-0.306314	-0.193059	-0.065556	-0.0670025	-0.129563	-0.137922	-0.174608	-0.280667	-0.35038	-0.33793	-0.228963	-0.160945	-0.119456	-0.0748554	-0.1132	-0.374116	-0.624193	-0.760418	-0.839703	-0.876398	-0.883477	-0.865299
-0.122054	-0.0632466	0.0547506	0.0264061	-0.0719649	-0.0603997	0.0556461	0.0145619	-0.113004	-0.0470735	0.0617602	0.00098753	-0.0969937	-0.0382985	0.0628114	0.00617349	-0.11819	-0.0738773	-0.0297223	-0.094811	-0.229901	-0.248149	-0.182728	-0.251433	-0.352283	-0.298976	-0.154561	-0.165354	-0.220482	-0.108567	0.0469863	-0.0347196	-0.15846	-0.147942	-0.0904601	-0.187122	-0.279331	-0.233329	-0.0727273	-0.0415342	-0.110487	-0.0416636	-0.0116522	-0.251588	-0.482808	-0.539783	-0.563723	-0.574516	-0.553516	-0.483685
-0.0445531	-0.0165095	0.0784119	0.0660753	-0.032574	-0.0371068	0.0688946	0.0450089	-0.0794311	-0.0439387	0.0748587	0.0208706	-0.0675449	-0.0224947	0.066954	0.0184011	-0.065518	-0.00647497	0.0723683	0.080878	0.0295581	0.0754892	0.188213	0.185799	0.102663	0.112911	0.185709	0.151534	0.047335	0.0707425	0.134375	0.0710551	-0.0386556	0.0185261	0.0998454	0.0978161	0.0557861	0.0915053	0.199312	0.163471	0.033792	0.0715473	0.161462	0.109694	0.0869478	0.158522	0.224287	0.22393	0.229905	0.288678
0.0975829	0.0469253	-0.038105	0.00159335	0.0764457	0.0259736	-0.0591195	-0.00371689	0.08148	0.0279893	-0.0474259	0.00210416	0.0762781	0.0365714	-0.0441623	0.0258008	0.0896441	0.0427946	0.0218853	0.096395	0.198746	0.232464	0.211417	0.271458	0.36529	0.306976	0.184329	0.182194	0.211007	0.100482	-0.0267794	0.0335106	0.11419	0.119122	0.108122	0.191115	0.288579	0.291991	0.165374	0.127861	0.121146	0.00835621	-0.000431001	0.231337	0.454489	0.562036	0.627754	0.65175	0.650647	0.629173
[truncated: 32 more columns]

## Sheet: Fig7b_Config1_ANN_Seeds
Correlation map - 4 Seeds - Configuration #1 - ANN from seed parameters
0.995367	0.241673	-0.297534	0.0499265	0.114249	-0.0781	0.00120199	0.0573747	-0.00420487	0.00382423	-0.00121564	-0.00958234	0.0159807	0.0142378	-0.0174831	0.010981	0.0189403	-0.0025562	0.014788	0.0234284	0.0340401	0.0264746	0.000206113	-0.00240177	0.0409898	0.00955725	-0.0105466	0.0203239	0.033312	0.0181295	0.0159749	0.0270486	0.0164908	0.0372634	0.0206541	0.0106567	0.0188572	0.0197883	0.0208496	0.018503	0.0212816	0.00198054	0.00136352	0.0426475	0.0751505	0.044953	0.0678099	0.0651934	0.0593671	0.0201811
0.240064	0.995487	0.257607	-0.297578	0.0415143	0.109984	-0.0903264	-0.00995487	0.0544596	-0.0112785	9.41753e-05	0.00321758	0.00801241	0.00869632	-0.00851637	-0.00277358	-0.00105149	0.00250471	0.00200212	0.017648	0.020309	0.0273196	0.00858128	-0.00417435	0.0178175	0.0364203	0.00717902	0.0113993	0.0226405	0.024362	0.0203511	0.0118116	0.0122402	0.0102665	-0.00176877	0.0250981	0.0263879	0.00628901	0.017751	0.011125	0.0225053	0.0172063	0.0327933	0.0259337	0.0289595	0.043129	0.0471885	0.0426333	0.0449419	0.0403932
-0.306905	0.255801	0.995008	0.247526	-0.287234	0.058053	0.108025	-0.0866759	-0.00810367	0.0419503	0.00088799	-0.011615	-0.000501275	0.00253296	0.0394051	0.00584626	-0.0352718	-0.0164338	0.0185173	-0.0129331	0.00324309	0.00578976	0.0324088	0.0229979	-0.00352919	0.0283921	0.0166882	0.0132114	-0.0166008	0.0323131	0.0429823	0.0212467	0.0153832	0.00786662	0.0296692	0.00872195	0.00418496	-0.00172698	0.0200086	0.0271194	-0.017599	0.0136358	0.0327075	0.0177485	0.0074842	0.00465548	0.0110843	0.0106335	0.0148976	0.0319242
0.0420033	-0.295954	0.246363	0.995355	0.259115	-0.306348	0.0337925	0.118409	-0.0969602	-0.0090729	0.0568035	-0.0197951	-0.00859368	0.0139861	0.0119668	0.0332608	-0.0156508	-0.00896519	0.00987005	0.0144416	-0.00461149	0.0271477	0.0171483	0.025315	0.000513792	0.0102867	0.0219265	0.0225661	0.0115842	0.0107949	0.0297927	0.0302793	-0.00798827	0.00938129	0.0189494	0.00875056	0.00741601	0.0206883	0.0205016	0.0193156	0.00877607	0.0277112	0.0216768	0.0109154	0.0121604	0.0148801	0.00325251	0.0154852	-0.000373483	-0.00558507
0.119746	0.0517042	-0.291781	0.247187	0.995227	0.235117	-0.290968	0.0393645	0.116105	-0.0878172	0.000590444	0.0512613	0.00786042	0.00803351	0.00850558	0.0202775	0.0298394	0.0072701	-0.000481606	0.00600004	0.0143689	0.021085	0.011982	0.0155529	0.0312178	0.00958216	-0.00835276	0.00843453	0.019663	0.0107021	0.00679708	0.00698721	0.0336822	0.0215852	0.00731385	0.0233849	0.0272067	0.023188	0.0165784	0.0228667	0.0258641	0.00932729	0.00311685	0.0443993	0.0475252	0.0390041	0.042784	0.05383	0.0416026	0.0184708
-0.0829292	0.10545	0.0564998	-0.310503	0.257998	0.995006	0.266076	-0.289167	0.0324916	0.120381	-0.090267	-0.00600809	0.0613984	-0.00969923	0.00549269	0.0107285	0.0122733	0.0138376	-0.0201064	-0.0127382	0.027602	0.0252799	0.0144505	0.00993979	0.0154573	0.0241631	0.00831401	0.00146782	0.00132036	0.0191622	0.00226796	0.010033	0.0315416	0.043164	0.00958061	0.0161124	0.0185	0.0109723	0.00291848	0.0280232	-0.00179279	0.0295805	0.00737083	0.0245762	0.0375972	0.0472577	0.0474733	0.0334473	0.0214975	0.0293864
0.0113733	-0.0842303	0.10216	0.0400708	-0.294799	0.264045	0.995782	0.259274	-0.314477	0.0423049	0.108013	-0.11716	0.00686586	0.0439408	-0.00435615	-0.0116974	0.0167116	0.00964081	0.00960243	-0.00123644	-0.00660747	0.0167705	0.0335399	0.0109129	-0.00311452	0.0175697	0.0405066	0.00880444	-0.00902998	0.00796294	0.0327556	0.028057	-0.00432593	0.0258498	0.0286578	0.03034	-0.00954771	0.00780261	0.0208956	0.0162774	-0.000813782	0.0147202	0.0398101	0.0196604	-0.0205777	-0.00441456	0.0130814	0.00364053	-0.00921512	0.0184482
0.0466621	0.00122702	-0.0924954	0.118818	0.0407716	-0.295462	0.257854	0.995271	0.238819	-0.307557	0.0503979	0.117358	-0.10804	0.00367403	0.070049	-0.0125569	-0.0072028	0.0143102	0.00814164	0.0256839	-0.026143	-0.0115833	0.01735	0.0296199	0.00227547	-0.00798988	0.0326254	0.0429168	0.00626099	-0.0138463	0.0197451	0.0271184	0.0118861	0.0210695	0.0354342	0.0298979	0.00462234	0.00035584	0.0280893	0.0145123	0.00981832	0.0200385	0.0288671	0.0147084	0.00735807	0.0223833	0.0209799	0.00526226	0.0127077	0.0126259
-0.0119795	0.0494221	0.00526559	-0.105615	0.117166	0.0442193	-0.297281	0.241992	0.995051	0.247278	-0.31095	0.0450554	0.114391	-0.0873624	0.00781012	0.0693643	0.00196123	0.00468791	0.00858688	0.0112828	0.0368774	-0.00873226	-0.0101851	0.0157094	0.0381728	0.0134834	-0.0164033	0.018265	0.0262716	0.00036788	-0.0256833	0.0140108	0.0197242	0.00963426	0.0125641	0.031554	0.0506301	0.0188646	0.0017066	0.0164354	0.0267026	0.00786149	0.0197757	0.0381677	0.0479192	0.0701962	0.035336	0.0366062	0.0397269	0.033563
-0.000150204	0.000307083	0.0528474	0.0189426	-0.0898385	0.114036	0.0584985	-0.313225	0.232455	0.995222	0.240617	-0.307731	0.0352974	0.106049	-0.0948451	0.00952172	0.0556604	-0.00698739	-0.0125943	0.0268282	0.010857	0.0314498	-0.0211124	0.00111616	0.0143958	0.0289555	-0.0080719	0.00654471	0.0282519	0.0225934	0.00866008	-0.0225326	0.0233601	0.0232916	0.0111709	0.0216674	0.0254036	0.0180939	0.016814	0.0213623	0.0134665	0.0102762	0.00846124	0.031859	0.037125	0.0322945	0.0285159	0.0423762	0.02788	0.0311222
-0.017504	0.00561106	-0.00565922	0.0489161	-0.00449771	-0.099575	0.119402	0.0362761	-0.304086	0.265371	0.995591	0.244393	-0.323346	0.0504721	0.117162	-0.0972087	0.00108016	0.0531024	-0.0023638	-0.0166176	-0.0129637	0.0052464	0.0211025	-0.00445092	-0.0194165	0.0204668	0.0263413	0.00658202	-0.00421846	0.0111085	0.0203146	0.020504	-0.0156067	-0.00217521	0.0255542	0.0124282	-0.00323439	0.0126564	0.0207616	-0.00149173	-0.0121608	-0.00445718	-0.00281399	0.0025723	-0.00524932	-0.0133991	-0.0124511	-0.00167197	0.00855196	0.000614882
0.00963092	-0.00683433	-0.0023092	-0.0043956	0.0615216	-0.00677097	-0.086187	0.114614	0.0515969	-0.310669	0.234421	0.995775	0.242033	-0.298578	0.0416657	0.112095	-0.0930088	0.00608003	0.0435054	-0.0112587	0.00365126	0.00700128	0.0225413	0.0130646	-0.0140986	0.000435472	0.0320348	0.0253513	-0.00413537	-0.000427186	0.0241003	0.00985706	0.00138199	-0.00668812	-0.00831956	0.022714	-0.00292325	-0.0192919	0.0197532	0.023195	0.010632	0.00625598	0.0187671	0.01162	0.0108706	0.0164227	0.00808907	0.00214207	0.0125722	0.0206488
0.0283794	-0.00123441	-0.00625795	-0.0117286	-0.0119532	0.0603865	-0.0104138	-0.08501	0.123311	0.0320765	-0.294556	0.234889	0.9955	0.244481	-0.302691	0.0507517	0.100686	-0.080982	0.0206341	0.0542619	0.00264549	0.000454783	0.00883007	0.0266677	0.0260644	-0.00371051	-0.0252502	0.0131778	0.0253004	-0.00324738	0.00276721	0.0153384	0.0382715	0.00153661	-0.00120825	-0.000221312	0.0302941	0.0210996	0.00105405	0.0138797	0.0328289	0.0242765	0.016113	0.00977468	0.0501753	0.0229225	0.0351976	0.0383248	0.0484241	7.15256e-07
0.00697756	0.0112333	0.00437796	0.00653028	-0.00596613	-0.0269666	0.0557094	0.01423	-0.0867338	0.113899	0.0454174	-0.306169	0.256326	0.995875	0.249824	-0.302491	0.0415175	0.0983834	-0.0706254	-0.00201035	0.061199	0.0087254	-0.013173	0.00945175	0.0165882	0.025636	-0.0133579	-0.00823855	0.00957274	0.0131681	-0.0106915	0.00315046	0.0292896	0.0326482	0.0150017	-0.018574	0.00639927	0.0138996	-0.0138475	-0.00247127	0.0385666	0.00985491	0.0145226	0.0238329	0.0218307	0.0236976	0.0255076	0.0175335	0.00929427	0.0103439
-0.00919592	-0.00134808	0.022526	0.00569057	0.000838876	0.000494957	-0.0164535	0.0739	0.00909495	-0.0915275	0.102963	0.0555651	-0.292294	0.252356	0.995716	0.256877	-0.302547	0.0335881	0.115217	-0.0869328	0.00233305	0.0477256	-0.00402397	-0.00110316	0.00525057	0.0133389	0.0387964	0.0107317	-0.00709838	0.0226233	0.0380228	0.0124974	0.0165634	0.0202341	0.0169216	0.0113412	-0.0156057	-0.00649673	0.0176002	0.0075109	-0.00664371	0.0347416	0.0380791	0.00309861	0.0140489	-0.00733709	0.000130296	0.00445426	0.011891	0.0193473
-0.00334537	-0.0279467	-0.0129412	0.0103662	0.00695968	0.00195611	-0.00653487	-0.00349486	0.0695338	0.000935197	-0.103428	0.113828	0.0559249	-0.289254	0.257768	0.995346	0.257466	-0.278358	0.0523289	0.100235	-0.0892832	0.00945687	0.054041	-0.00432533	0.0114145	0.0229927	0.0135072	-0.00584883	-0.000340104	-0.00832742	0.0321252	0.0133239	0.0122528	0.0150056	0.0205116	0.0261611	0.016197	-0.0144321	-0.00234127	0.0378888	0.0145762	0.015398	0.040292	0.0395408	0.0250503	0.0353529	0.030763	0.0104769	0.0271356	0.0173674
0.0330982	0.00138819	-0.0252193	-0.0118266	0.0320926	0.0200281	-0.00620615	-0.00359643	-0.00244439	0.0627995	0.0103837	-0.0894678	0.11607	0.0408663	-0.302409	0.257464	0.995268	0.258018	-0.273828	0.0616063	0.117744	-0.0734534	0.00574374	0.0575114	0.00907385	0.0226314	-0.0106367	0.00156736	0.0313346	0.0136422	-0.00949603	0.0246326	0.0414947	0.0472547	0.0128964	0.017253	0.0287423	0.0326924	-0.011323	-0.000887096	0.0389144	0.0324519	0.0327972	0.0745615	0.0862997	0.0809979	0.0559328	0.0656906	0.0461565	0.0276794
0.0315009	0.0125232	0.0035907	0.00151479	0.0229537	0.0343088	0.00726402	0.0158997	-0.00338322	-0.00640106	0.0657904	0.0068748	-0.0938362	0.10122	0.0453973	-0.267022	0.267812	0.995733	0.266307	-0.267408	0.0674545	0.1341	-0.0570443	0.0177304	0.0641946	0.0121789	0.0202876	0.0112269	0.0146475	0.0465479	0.0115141	0.0100073	0.0419849	0.0313998	0.030974	0.0310218	0.0383922	0.0296365	0.0204285	0.00601506	0.0184184	0.061278	0.0577837	0.0550463	0.0942007	0.0709388	0.0837222	0.0568188	0.0639977	0.0271791
0.00530958	-0.00178492	0.0131478	0.0215746	0.013302	-0.00934511	0.0193218	-0.000850916	0.0288849	0.010466	-0.0393402	0.0445825	0.0105147	-0.0877945	0.0999268	0.0539386	-0.291491	0.265461	0.994991	0.272993	-0.227222	0.0659524	0.11378	-0.0520989	0.049139	0.0703231	0.0173467	0.0290766	0.0193909	0.0393668	0.0463699	0.0236739	0.0143025	0.0225247	0.0393496	0.0270425	0.012663	0.0135113	0.0476284	0.0266618	0.0255592	0.0416607	0.0928574	0.0728755	0.0621079	0.0889404	0.0856206	0.0652226	0.0639997	0.0700169
0.0222307	-0.0070442	-0.0094443	0.0108465	0.0125067	-0.017611	-0.00493938	0.0169803	0.0265913	0.0165679	-0.000418723	-0.0169785	0.0487453	0.00594139	-0.0870189	0.121823	0.0641406	-0.265378	0.264845	0.995553	0.283571	-0.227294	0.0802987	0.143231	-0.0529069	0.045588	0.0791904	0.01987	0.0276246	0.0314579	0.0376714	0.032091	0.0361985	0.0344014	0.0456026	0.0393211	0.0333027	0.0396396	0.0607688	0.0424225	0.0489813	0.0543226	0.0858382	0.111784	0.124318	0.128763	0.120891	0.12335	0.104404	0.0601233
0.0556121	0.0113515	-0.0014255	0.00660872	0.0283447	0.0261929	-0.0197858	-0.00476968	0.0339768	0.0300192	-0.0107603	-0.00237161	0.00175619	0.0488937	-0.00919521	-0.0834377	0.109715	0.0689375	-0.25236	0.284959	0.995263	0.297361	-0.213124	0.109091	0.154452	-0.0391096	0.0224756	0.0840863	0.0238485	0.0265495	0.0361342	0.042025	0.0477446	0.0420731	0.0318725	0.0592442	0.067876	0.0492114	0.0359747	0.0535221	0.0906608	0.0807279	0.0891148	0.125217	0.173336	0.180984	0.172958	0.179993	0.151331	0.0997542
0.0318495	0.0403878	-0.00427222	0.00731492	0.00918257	0.0155867	0.0134777	-0.00311744	0.0096643	0.0186524	0.0223581	0.0127161	0.00448358	0.000534654	0.0455859	0.0102804	-0.0653055	0.127645	0.0728598	-0.234027	0.285425	0.995575	0.319072	-0.188237	0.122617	0.186369	-0.0444931	0.0552635	0.100105	0.017879	0.0172442	0.0339473	0.0459702	0.0697135	0.0460879	0.0353025	0.0684174	0.0746791	0.0529068	0.0733351	0.0902349	0.0879563	0.0993299	0.118952	0.167853	0.191363	0.210311	0.183007	0.176033	0.136809
0.000562906	0.0266968	0.0292288	0.0227096	0.00242305	-0.00453186	0.0271155	0.0273342	-0.0271994	-0.00434148	0.0269569	0.0129975	0.00328898	-0.00540465	-0.00632906	0.0631377	0.0105901	-0.0580768	0.133276	0.0934768	-0.208533	0.314667	0.995191	0.310147	-0.199048	0.127569	0.172358	-0.0392905	0.0604999	0.0898168	0.00513446	0.0314821	0.061316	0.0286123	0.072585	0.0666255	0.0359161	0.0822656	0.0777245	0.067874	0.0641093	0.0826159	0.11283	0.133791	0.137029	0.159493	0.191908	0.183846	0.170846	0.166873
0.0195383	0.0208286	0.0232227	0.0394526	0.0207965	0.0240017	0.0179051	0.0308983	0.0269927	-0.0105107	0.000907302	0.0247316	0.0176839	0.0177277	-0.000834584	-0.0113676	0.0653036	0.0143936	-0.0636263	0.152577	0.101866	-0.1826	0.322704	0.995281	0.337986	-0.161943	0.134731	0.167011	-0.0237672	0.0417694	0.090085	0.0308442	0.0376633	0.0679485	0.0677837	0.071557	0.0495883	0.0640017	0.0829269	0.0739497	0.0826817	0.0847042	0.103433	0.143118	0.140526	0.166421	0.182233	0.204907	0.188467	0.176456
0.0474997	0.015854	0.00946844	0.0123011	0.0273923	0.0171434	0.014786	0.0101749	0.0293313	0.0217502	-0.0174354	-0.0153936	0.0269248	0.00284028	0.00835407	0.00693929	0.013039	0.067148	0.030934	-0.0408413	0.174252	0.131506	-0.175292	0.324449	0.995177	0.312537	-0.194222	0.109999	0.16956	-0.0399078	0.0398364	0.106767	0.0304554	0.0492761	0.0735192	0.0767052	0.0858494	0.0726402	0.0538614	0.0869515	0.115084	0.0687703	0.090248	0.133959	0.19431	0.190799	0.217296	0.216574	0.211607	0.170034
0.0151672	0.035363	0.00930071	0.0131341	0.0285141	0.0260826	0.0166078	0.0143269	0.00277543	0.0231651	0.0166708	-0.00643271	-0.00742084	0.00797331	0.0141546	0.00799656	0.0124724	0.00725925	0.0897411	0.0576447	-0.0324284	0.15501	0.144013	-0.16498	0.324841	0.995636	0.324319	-0.211051	0.0914556	0.154728	-0.0338016	0.0692513	0.096367	0.0466299	0.0528438	0.0746115	0.08306	0.0945247	0.0861553	0.0558641	0.093362	0.0963441	0.075774	0.0991224	0.137651	0.149197	0.196057	0.200219	0.200535	0.168714
0.00575972	0.00833654	0.0445665	0.0127376	-0.00107211	-0.00328034	0.0213857	0.0155472	-0.01271	-0.0124086	0.0341706	0.0295395	-0.0356758	-0.00569516	0.0429527	0.0147879	-0.00904036	-0.00137043	0.0271143	0.0886047	0.0380139	-0.0262101	0.170622	0.124931	-0.198283	0.326494	0.995522	0.305156	-0.218548	0.117318	0.168746	-0.0399728	0.0490427	0.100156	0.0309751	0.051988	0.0438598	0.0804532	0.100675	0.0678767	0.0337312	0.0731717	0.0660231	0.0478637	0.0688431	0.0957215	0.121429	0.141455	0.135518	0.136925
0.0165825	0.00260401	0.0147518	0.0315495	0.00727153	-0.000599265	0.0190926	0.0205415	0.0116072	0.0066936	0.0262854	0.00849235	0.00670052	-0.0180969	0.00117815	0.0189247	0.00655675	0.0257751	0.0112923	0.00723112	0.0823301	0.0574415	-0.0419416	0.182761	0.119204	-0.201192	0.308065	0.995007	0.293772	-0.21304	0.107352	0.147599	-0.0373375	0.058498	0.106439	0.0532075	0.0621637	0.058266	0.0853156	0.0822448	0.0402828	0.0480012	0.0770191	0.0890625	0.0806748	0.0998206	0.134765	0.125185	0.113147	0.105026
0.038854	0.0337545	0.00385487	0.00999832	0.0187223	0.00575018	-0.0133313	-0.00812936	0.00984621	0.00555301	-0.0109038	-0.0168827	0.0245389	0.0247272	-0.000562966	0.00325084	0.0224478	0.0183063	0.016518	0.0199875	0.0056771	0.0826179	0.0631324	-0.0333446	0.170643	0.100998	-0.218769	0.303333	0.995301	0.2789	-0.220038	0.0924051	0.163677	-0.0282797	0.0592638	0.109496	0.0378071	0.0748638	0.0558382	0.085858	0.0765991	0.0511773	0.0570259	0.0745742	0.117015	0.10095	0.119523	0.141142	0.125621	0.113925
0.0148821	0.0197896	0.00633097	-0.00249988	0.0265342	0.0160077	0.00890112	0.00147474	0.00525773	0.00290048	0.0123572	-0.0026992	-0.00669497	0.0282288	0.0131966	-0.00271928	0.0295156	0.0390093	0.0320883	0.0268762	0.0100338	0.0190402	0.097207	0.0524832	-0.0487978	0.151919	0.104702	-0.220472	0.286818	0.995429	0.315067	-0.184846	0.101379	0.166979	-0.011144	0.0548521	0.10921	0.0427492	0.0619514	0.0753324	0.0672228	0.0896617	0.0535815	0.0491458	0.0621901	0.0802354	0.095696	0.110358	0.0988753	0.101111
0.00441241	0.0271674	0.0303439	0.0220182	-0.00963575	1.38283e-05	0.0314934	0.0114537	-0.0050208	0.00975025	0.0158273	0.0143979	0.0182335	-0.000821888	0.0412563	0.0295438	-0.00697905	0.00944734	0.0404956	0.0405709	0.0441412	0.0324417	0.0229244	0.0927145	0.0490037	-0.0237211	0.149531	0.0962907	-0.211373	0.290411	0.995911	0.308687	-0.185428	0.123066	0.170464	-0.0114125	0.0614402	0.102151	0.0491127	0.0574156	0.0673892	0.0794408	0.0992581	0.0433227	0.0381795	0.0673637	0.0830677	0.0695926	0.0775564	0.0838133
0.0262289	0.0226607	0.0227735	0.0359988	0.0270956	0.0152147	0.0208427	0.0107208	0.011344	-0.00859648	0.0092119	0.00876427	0.0107869	0.00467753	0.0131365	0.0207121	0.0377693	0.00544786	0.0130601	0.0465661	0.0296423	0.0526276	0.0235081	0.0335289	0.102453	0.056833	-0.0265391	0.14995	0.12099	-0.196994	0.312196	0.995385	0.328471	-0.155928	0.133976	0.177367	-0.00166518	0.0587676	0.115894	0.0601013	0.0748745	0.0854324	0.104879	0.0926603	0.066982	0.0879815	0.103032	0.0938877	0.0882015	0.0854321
0.000377417	0.00750911	0.0144351	0.00153458	0.035274	0.0474901	-0.00345892	-0.0042448	0.0346091	0.0135059	-0.00936055	0.00933385	0.0363523	0.0381047	0.00768888	0.00805724	0.0475479	0.035708	0.0154872	0.0244118	0.0766139	0.0566555	0.0538303	0.0426179	0.0522273	0.100638	0.0430756	-0.0258512	0.159608	0.114245	-0.184604	0.316711	0.995026	0.319896	-0.14997	0.155643	0.190051	0.00714183	0.068626	0.11112	0.0641687	0.0846416	0.0983119	0.138423	0.146182	0.136256	0.140892	0.147332	0.126014	0.0783843
0.0106894	0.00826144	0.0101918	0.0222679	0.0311278	0.0478702	0.0406216	0.023464	0.0134094	0.0375302	-0.000234425	0.000521302	0.0134351	0.0251213	0.0159128	0.0180204	0.0141685	0.0433115	0.0415287	0.0341257	0.0314317	0.0653802	0.0502096	0.0561633	0.0354813	0.0525378	0.0822757	0.0595319	-0.0247206	0.154115	0.128507	-0.163317	0.335987	0.995112	0.360424	-0.130032	0.151878	0.175304	-0.0114349	0.0462369	0.10511	0.0631963	0.0924488	0.13045	0.144385	0.146021	0.146349	0.12157	0.120699	0.0979446
0.0174282	0.010967	0.0109386	0.0217394	0.0165654	0.0185592	0.0425639	0.032477	0.015537	-0.0118571	0.0112237	-0.00364637	-0.00247711	0.00402033	0.0128633	0.0227127	0.0212469	0.0358083	0.0532562	0.0408946	0.0318347	0.0261776	0.0627537	0.0658156	0.076813	0.0513171	0.0371336	0.112843	0.0649167	-0.0302017	0.172709	0.138027	-0.129839	0.344808	0.995234	0.371614	-0.108044	0.13319	0.169635	-0.0203805	0.0696157	0.110919	0.0815537	0.111581	0.130119	0.152495	0.14866	0.123762	0.121311	0.1179
0.0145427	0.0412909	0.0356989	0.0224464	0.0359201	0.0291398	0.0115353	0.0373217	0.0360723	0.0154729	0.00677562	0.0196033	0.0053091	0.000902891	0.0186418	0.0166216	0.0198962	0.0318586	0.0305299	0.0520966	0.0726916	0.0394138	0.0599844	0.0969827	0.0959775	0.0702413	0.0537136	0.0414475	0.0982256	0.0549304	-0.0215322	0.183665	0.144504	-0.120579	0.363486	0.995808	0.358698	-0.131026	0.142111	0.155345	-0.0183309	0.0725443	0.133404	0.107602	0.140489	0.160911	0.172363	0.182106	0.131788	0.105047
0.00741827	0.0271232	0.00875854	0.0120472	0.0281792	0.0268023	-0.00354981	0.00719857	0.0420803	0.0173061	-0.00237185	0.00725675	0.0271161	-0.0104892	-0.00150871	0.0100739	0.0363138	0.031321	0.0335101	0.0445036	0.0741028	0.0705714	0.0562135	0.0681891	0.0965823	0.0910192	0.0651464	0.0485026	0.0439992	0.107254	0.060339	0.0108485	0.179756	0.14526	-0.107036	0.368997	0.995987	0.353666	-0.13012	0.143971	0.172158	-0.0128934	0.0894727	0.160573	0.161154	0.196597	0.19719	0.210187	0.180006	0.122503
0.0215513	0.024255	-0.000567138	0.0152385	0.03115	0.0191101	0.0167416	0.00606918	0.0400349	0.0311149	0.00428808	-0.00189614	-0.00442094	0.0213716	-0.00192034	-0.0112069	0.0306774	0.0395228	0.0344958	0.0494976	0.04649	0.0766162	0.0662833	0.0831378	0.0748237	0.0870287	0.0650337	0.066713	0.0648505	0.0459317	0.0962108	0.0693033	-0.00530374	0.183866	0.140538	-0.122591	0.351726	0.995881	0.349806	-0.141836	0.133062	0.15387	-0.00875908	0.104368	0.168183	0.167375	0.176146	0.206335	0.17614	0.129781
0.00997591	0.0117851	0.0157677	0.0256017	0.0161766	0.0105237	0.0169762	0.015619	0.0156131	0.0213137	0.0166624	0.0278035	-0.0144675	-0.00931716	0.0138242	0.00948071	-0.0134023	0.0283066	0.0357139	0.0571699	0.0414504	0.0418185	0.0819669	0.100546	0.0593255	0.0628949	0.107807	0.0691808	0.0690989	0.0503193	0.045769	0.107954	0.0777322	-0.0095939	0.168329	0.139513	-0.127123	0.365765	0.995286	0.339666	-0.127345	0.133698	0.153916	-0.023854	0.0910678	0.161558	0.14214	0.159086	0.170276	0.160163
0.0188971	-5.72205e-06	0.0259876	0.023725	0.0161085	0.00241518	0.00460184	0.00188255	0.0102719	0.00729871	0.0109003	0.0287944	0.0179356	-0.00437933	0.0155625	0.0330505	0.0198183	0.0127097	0.0519983	0.0475944	0.0533344	0.0787877	0.0622598	0.0892789	0.0869824	0.0525653	0.06198	0.0787672	0.0728043	0.0710489	0.0681872	0.0628238	0.105607	0.0574535	0.00337958	0.173227	0.133127	-0.136314	0.352901	0.995575	0.36194	-0.117337	0.147283	0.168406	0.0672576	0.119256	0.172085	0.147319	0.160752	0.147401
0.0357494	0.0155236	-0.00456738	0.011426	0.0272626	0.0171432	0.00582683	-0.00345367	0.0315894	0.0128531	-0.00208384	0.00891471	0.0307953	0.0146081	-0.00633973	0.00981808	0.0561773	0.0387868	0.0092423	0.07057	0.0932745	0.0895683	0.0708599	0.0705193	0.104414	0.0780035	0.0259013	0.0581278	0.0940131	0.0919718	0.0821152	0.0822694	0.0722042	0.1106	0.0599478	-0.0152004	0.160419	0.129768	-0.134395	0.355932	0.99545	0.358986	-0.0601029	0.209536	0.224091	0.116583	0.173641	0.205374	0.15332	0.113889
0.039369	0.0136224	0.0152181	0.022571	0.0145508	0.0123425	0.00573766	0.00231457	0.0151134	0.00934303	0.00184989	-0.00121087	0.0176083	0.0252026	0.0228006	0.024117	0.0438614	0.0595618	0.0692081	0.0639461	0.0713079	0.0881271	0.0958288	0.0863357	0.0816997	0.0803678	0.076296	0.0477426	0.0413851	0.0754727	0.0882845	0.0918332	0.0947764	0.0743045	0.112826	0.0814213	-0.00201333	0.142317	0.116017	-0.0986825	0.353827	0.995678	0.419825	0.0378742	0.237079	0.265468	0.147937	0.173915	0.184006	0.124624
-0.000638306	0.0161283	0.027293	0.024317	0.0228667	0.0169361	0.0247121	0.0267465	0.0242453	0.0111747	0.00119734	0.0155646	0.0083586	0.0171363	0.0273237	0.0389878	0.0335788	0.0633339	0.083213	0.0867333	0.0871499	0.109069	0.115525	0.109417	0.0748687	0.0754681	0.0696883	0.0626681	0.0435891	0.0737482	0.0859643	0.089563	0.0953887	0.0757606	0.0719866	0.14548	0.07118	-0.0216557	0.164851	0.151464	-0.0476762	0.414652	0.995405	0.457479	0.146108	0.304214	0.291406	0.168921	0.171216	0.160245
0.0306118	0.0297029	0.0047245	0.0274562	0.0391335	0.0150487	0.00190043	0.0208607	0.0491116	0.0273724	-0.0146499	0.00892138	0.0289918	0.0150089	0.0214227	0.0524014	0.0831746	0.0806983	0.069643	0.115225	0.134635	0.127014	0.11978	0.121289	0.133466	0.0945851	0.04591	0.0675049	0.0933565	0.0420883	0.0450746	0.0771931	0.12708	0.142829	0.107484	0.102132	0.164286	0.0944616	0.011677	0.16437	0.211118	0.0299985	0.473208	0.995254	0.548226	0.285488	0.384562	0.370251	0.199403	0.17417
0.0595702	0.0398068	-0.0112897	0.0182546	0.0716562	0.0387468	7.4029e-05	0.014851	0.0554875	0.0309851	0.000649571	0.0177873	0.0213015	0.0139974	0.000741005	0.0388999	0.0946186	0.0951231	0.0781946	0.113223	0.172265	0.172991	0.134593	0.169444	0.199118	0.140987	0.0615154	0.0611812	0.093003	0.0731772	0.0221275	0.0916171	0.152365	0.150908	0.14424	0.149395	0.146624	0.167943	0.0874305	0.047146	0.218652	0.24357	0.137355	0.555441	0.995439	0.650832	0.41073	0.492188	0.428845	0.219505
0.0498099	0.048824	0.00673127	0.0154777	0.0527346	0.0352901	-0.0126244	0.00578272	0.0518084	0.0137784	-0.020839	0.0129265	0.0335574	0.0112094	0.00692451	0.0107487	0.077383	0.0949327	0.0789565	0.125145	0.192654	0.21015	0.16311	0.161387	0.201607	0.172972	0.0919101	0.0943244	0.102782	0.0887018	0.0575781	0.0775044	0.142677	0.133234	0.151575	0.178539	0.194456	0.16539	0.153337	0.140165	0.125679	0.257653	0.31144	0.283881	0.652066	0.995435	0.708763	0.49806	0.535439	0.428697
0.0603743	0.0400807	-0.00266528	0.0043174	0.0455725	0.0282542	0.00114763	0.0142697	0.0475043	0.0208859	-0.0176784	0.0126982	0.0376613	0.0172299	-0.00172806	0.0306469	0.0608705	0.081166	0.0944194	0.12082	0.169247	0.206461	0.188999	0.19475	0.196104	0.194062	0.132142	0.12284	0.116479	0.0880485	0.0691855	0.0926744	0.1393	0.141125	0.152809	0.17888	0.230305	0.183758	0.133373	0.157389	0.179454	0.161422	0.300643	0.424356	0.399113	0.704531	0.995224	0.738572	0.536343	0.522382
0.0507047	0.0404553	0.00975597	0.0225226	0.0498575	0.0289326	0.0197445	0.0170158	0.0430323	0.0256673	-0.0138862	0.000730872	0.0249906	0.0203053	0.00430596	0.0164553	0.0654827	0.0810765	0.0659927	0.0995622	0.159098	0.195427	0.182507	0.196458	0.22075	0.189478	0.131216	0.128236	0.133376	0.098713	0.0794654	0.0808133	0.129024	0.132764	0.12781	0.176949	0.18746	0.198742	0.148495	0.133836	0.201756	0.177688	0.164056	0.380075	0.494631	0.487589	0.747535	0.995082	0.764948	0.510068
0.0390519	0.0398576	0.00487101	0.00807095	0.0402547	0.0355283	0.00261593	0.00555086	0.0499007	0.0201447	0.00109482	0.0164301	0.0211825	0.0071907	0.00976634	0.013032	0.0424144	0.0535251	0.0934957	0.0959902	0.154389	0.188581	0.179751	0.184076	0.233645	0.183329	0.138042	0.116097	0.109287	0.12817	0.0903052	0.0958773	0.129032	0.117845	0.11424	0.127758	0.175542	0.167144	0.17287	0.14943	0.15424	0.165128	0.164793	0.197987	0.432354	0.524571	0.535341	0.764238	0.995094	0.74383
0.0259291	0.0449828	0.0214745	0.0175397	0.0146295	0.020728	0.0202221	0.0136113	0.0308194	0.0233315	0.00713253	0.0113474	-0.000757217	-0.0103137	0.0243649	0.0201805	0.0354856	0.0357803	0.0580552	0.0741342	0.096402	0.147784	0.181901	0.172465	0.176576	0.173813	0.132293	0.116352	0.104154	0.107159	0.0882092	0.0903269	0.0844771	0.0874699	0.113226	0.112535	0.104795	0.143863	0.166395	0.152307	0.130966	0.102367	0.143894	0.157329	0.221232	0.405051	0.525571	0.510321	0.74115	0.995368
0.00592971	0.023441	0.0368479	0.0376654	-0.0139483	0.0151858	0.0194492	0.0358664	-0.00343049	0.0141374	0.0213206	-0.0163046	-0.0161267	0.00355434	0.0212704	0.0119272	0.0160909	0.0220819	0.0399244	0.0629562	0.061769	0.0831097	0.149567	0.16153	0.124972	0.132222	0.157823	0.120185	0.0678062	0.0787681	0.10455	0.0961574	0.046755	0.0614111	0.0927998	0.0753737	0.0725777	0.0903988	0.134474	0.130826	0.109809	0.08224	0.0727427	0.109333	0.136111	0.186038	0.382707	0.464353	0.458901	0.713607
0.00503337	0.00842845	0.0255567	0.0108243	0.00772631	0.0115544	0.0188081	0.0100014	-0.0116806	-0.00588006	0.0311565	0.00552142	0.00681615	0.0117767	0.0187689	0.0149617	0.0029763	0.0385214	0.0459372	0.0492749	0.0298026	0.076123	0.0929297	0.119941	0.132397	0.125986	0.139392	0.130971	0.0757551	0.0794203	0.100749	0.0904373	0.0316756	0.0491391	0.0605592	0.0755017	0.054191	0.0574665	0.0885959	0.105317	0.0948635	0.0742329	0.0581447	0.0518385	0.0998991	0.147835	0.181452	0.355004	0.413939	0.411433
0.0243818	0.00987542	0.0118611	0.0117662	0.0282793	0.003672	0.0051173	0.00684941	-0.00115877	-0.00551504	0.00776351	0.0177851	0.0127736	-0.00449508	0.00582492	0.0158415	0.00465918	0.0118151	0.0414157	0.0420251	0.0529115	0.0608435	0.0860076	0.105639	0.140079	0.158497	0.142833	0.130484	0.112691	0.085703	0.0843456	0.0952104	0.0524811	0.0545967	0.0677	0.0646135	0.0616806	0.0695457	0.082396	0.0852717	0.124137	0.113281	0.109245	0.0820061	0.0768183	0.152251	0.187706	0.215666	0.351837	0.416253
0.0419415	0.0289326	0.0142325	0.0167173	0.0164293	0.00708508	0.0101438	0.0206205	0.0139682	0.0193048	0.00291634	0.00807893	0.00788975	0.00682151	0.034222	0.0447487	0.0267161	0.0297273	0.0406051	0.0502329	0.0518364	0.069751	0.105675	0.108136	0.137993	0.138695	0.146826	0.153301	0.140322	0.128704	0.109419	0.0934443	0.10043	0.0715158	0.0725527	0.0941392	0.0882132	0.0817844	0.101575	0.117282	0.134064	0.148078	0.141551	0.172525	0.158093	0.155482	0.183809	0.218532	0.256709	0.364006
0.0468554	0.0433738	0.0119427	0.0250881	0.0394623	0.0351141	-0.000893772	0.0126781	0.0259732	0.0186822	-0.00829929	0.013924	0.0328732	0.0309304	0.0316336	0.0329499	0.0511169	0.062252	0.0525205	0.0697011	0.0986143	0.100976	0.101069	0.12795	0.15247	0.142428	0.170136	0.185399	0.173283	0.154943	0.140539	0.127187	0.130648	0.130299	0.11689	0.140805	0.146005	0.119597	0.126318	0.167053	0.190791	0.197005	0.207004	0.231325	0.246205	0.234554	0.231836	0.287396	0.301143	0.302073
0.0492426	0.0695189	0.022037	0.0137504	0.0546213	0.0485182	0.00261569	0.00609994	0.0350531	0.0188804	-0.000486255	0.00544631	0.0326655	0.0370954	0.0158721	0.0323491	0.0651629	0.0672741	0.0852429	0.102007	0.13764	0.139688	0.135774	0.154305	0.186024	0.187187	0.190086	0.192502	0.223237	0.188745	0.163868	0.188676	0.18134	0.151909	0.158854	0.191646	0.199874	0.168931	0.165116	0.199289	0.235297	0.237843	0.254101	0.315838	0.345133	0.356005	0.329951	0.342161	0.356609	0.326433
0.0564333	0.0553651	0.0433271	0.0247664	0.0529399	0.0467124	0.007779	0.0355014	0.0345353	0.0317432	0.0045203	0.00600171	0.0413289	0.0350993	0.0216006	0.0510073	0.0694989	0.0881393	0.0765029	0.0978861	0.137399	0.150042	0.176497	0.176066	0.199155	0.211489	0.174479	0.206908	0.209837	0.221181	0.182182	0.198297	0.205973	0.20753	0.181841	0.203147	0.225809	0.205144	0.192217	0.211252	0.272004	0.269889	0.291038	0.337112	0.381277	0.423326	0.425052	0.397303	0.386959	0.352691
0.0485864	0.0547372	0.0522009	0.0588866	0.035322	0.0590086	0.0392565	0.0182607	0.0393169	0.0268567	0.0164618	0.0231304	0.0119526	0.018127	0.0358227	0.0415537	0.0501341	0.0699922	0.112583	0.0922353	0.123839	0.177398	0.183184	0.192256	0.207956	0.205775	0.210002	0.211299	0.185888	0.212466	0.226147	0.209162	0.197118	0.224389	0.210411	0.204392	0.216769	0.203281	0.233981	0.222151	0.245371	0.286428	0.315719	0.34022	0.368568	0.407493	0.418627	0.405452	0.378749	0.344962
0.0316129	0.0432214	0.0540581	0.0428162	0.0239089	0.0290098	0.052007	0.0329578	0.0124544	0.0145595	0.0256276	0.0258838	-0.0152149	-0.000625193	0.0358074	0.0572424	0.041526	0.0817226	0.101938	0.115335	0.12152	0.15046	0.186989	0.204565	0.194439	0.199184	0.220356	0.193595	0.178413	0.198459	0.237211	0.242261	0.210149	0.216654	0.225845	0.218114	0.191687	0.197299	0.224367	0.242126	0.240802	0.268458	0.340711	0.359693	0.35624	0.379151	0.399824	0.381987	0.365007	0.315283
0.0412526	0.0291787	0.0582801	0.0521588	0.0511403	0.0588269	0.0364227	0.0601271	0.0424993	0.0265174	0.0409992	0.0303818	0.00269389	0.00273049	0.0293205	0.0414793	0.0505821	0.0582347	0.106055	0.129883	0.136784	0.156985	0.198293	0.21119	0.177982	0.180237	0.198104	0.186017	0.170239	0.180722	0.233003	0.248482	0.249929	0.253443	0.263249	0.244587	0.206445	0.174384	0.198389	0.211801	0.223797	0.258201	0.319241	0.360054	0.389164	0.398734	0.405022	0.381445	0.331328	0.28549
0.0250009	0.0441575	0.0385264	0.0392541	0.0523114	0.0484906	0.0483228	0.0575013	0.0308591	0.0203804	0.0226854	0.0185523	0.00139773	0.0182998	0.0164722	0.0416044	0.0430174	0.0634403	0.074609	0.124693	0.156851	0.178763	0.191133	0.204723	0.195106	0.185116	0.161282	0.176337	0.166553	0.180088	0.206252	0.229403	0.265357	0.285891	0.297536	0.283532	0.255122	0.222969	0.192769	0.209839	0.235173	0.253159	0.331019	0.388584	0.433104	0.458934	0.456257	0.422782	0.371364	0.290122
0.0647389	0.0472292	0.0410655	0.0397168	0.0460228	0.0342853	0.0358193	0.0391326	0.0472463	0.0196959	0.0214427	0.0150987	0.0188799	0.0143638	0.0198448	0.0341252	0.0641211	0.0551665	0.0784768	0.13615	0.17094	0.19133	0.200897	0.193829	0.189899	0.192773	0.15624	0.152114	0.154588	0.176775	0.1822	0.22374	0.269912	0.291676	0.312849	0.300183	0.293021	0.26075	0.220936	0.198039	0.224875	0.246648	0.314877	0.365896	0.446661	0.478729	0.491593	0.453071	0.396954	0.314152
0.0514052	0.0375031	0.0411785	0.0397465	0.0396165	0.0529363	0.0383192	0.0298883	0.0517771	0.0132471	0.0174489	0.0239996	0.0278248	0.0302254	0.0279994	0.0480752	0.0588158	0.0774132	0.0796601	0.130732	0.161938	0.198911	0.210252	0.219041	0.21735	0.180501	0.146052	0.134851	0.156341	0.154423	0.168702	0.227602	0.255373	0.277845	0.302923	0.321648	0.32298	0.279856	0.246424	0.238292	0.221822	0.222163	0.258733	0.328874	0.414965	0.434125	0.486667	0.47071	0.42795	0.339067
0.0407913	0.0408806	0.0347644	0.0386928	0.0417826	0.0288557	0.028883	0.0381885	0.0327489	0.0246382	0.0151558	0.0201316	0.0139246	0.0196835	0.0196155	0.0299625	0.0633459	0.0586822	0.0853416	0.126089	0.155651	0.199131	0.208115	0.2156	0.230918	0.199341	0.173084	0.145995	0.156227	0.166634	0.152933	0.18836	0.216835	0.248705	0.253152	0.297987	0.312838	0.27741	0.264125	0.249121	0.208495	0.204501	0.229094	0.297847	0.367965	0.40163	0.445254	0.460104	0.413469	0.356059
0.0530604	0.0488663	0.0322502	0.0425271	0.0338196	0.0290215	0.0170428	0.0264663	0.0477644	0.0356663	0.0206187	0.00579166	0.0283648	0.0235223	0.0344898	0.0342998	0.0606585	0.0565135	0.0741386	0.115152	0.169406	0.172936	0.194065	0.228934	0.216782	0.210191	0.172444	0.154733	0.161792	0.151565	0.164067	0.193001	0.212108	0.235952	0.246539	0.261337	0.283973	0.275853	0.262907	0.253698	0.237195	0.220275	0.217057	0.267581	0.332864	0.392592	0.404089	0.41634	0.382125	0.324288
0.0687616	0.0350507	0.0147488	0.0319486	0.0520614	0.0394268	0.0189202	0.0392174	0.0475314	0.0359144	0.0208578	0.0284811	0.0198069	0.0133284	0.0113649	0.0293819	0.0579587	0.0869008	0.074484	0.116322	0.163175	0.179737	0.176506	0.195775	0.216598	0.197959	0.172118	0.150002	0.140086	0.140747	0.150341	0.183499	0.199289	0.204889	0.207431	0.238274	0.258806	0.249048	0.241984	0.267273	0.271173	0.251184	0.262415	0.302735	0.319695	0.385023	0.398437	0.399567	0.357365	0.278846
0.0502976	0.022171	0.0164043	0.0237114	0.0432346	0.0424218	0.0108372	0.0368751	0.0466801	0.0322447	0.00975859	0.0298291	0.00853074	0.0217981	0.0185018	0.0362191	0.0669193	0.0933579	0.0704014	0.123218	0.141621	0.175187	0.176824	0.181155	0.213122	0.173187	0.138468	0.138579	0.146698	0.139568	0.123983	0.160189	0.19828	0.18383	0.175908	0.207301	0.203836	0.211369	0.202295	0.245643	0.283586	0.308737	0.323235	0.376606	0.37192	0.395274	0.412614	0.37273	0.331792	0.250368
0.050841	0.0398977	0.00941312	0.0162742	0.0653934	0.050254	-0.00749463	0.00937378	0.0651993	0.0437485	-0.0332504	0.0194129	0.0418831	-0.00133646	0.0184419	0.0200663	0.0888363	0.0646317	0.0891765	0.103317	0.168473	0.177312	0.140061	0.16413	0.183405	0.150359	0.114371	0.115692	0.139557	0.114935	0.086097	0.124664	0.181991	0.185904	0.158947	0.178396	0.187473	0.181798	0.130654	0.206448	0.293383	0.323416	0.372988	0.451136	0.477407	0.482119	0.463097	0.410482	0.331738	0.222383
0.056968	0.0307511	-0.0157931	0.00269055	0.0462911	0.0363058	-0.0302748	0.00445759	0.0737157	0.0251751	-0.027297	0.0090934	0.0932392	0.0252382	-0.0171416	0.0400317	0.104658	0.0663413	0.0531569	0.10914	0.183626	0.171947	0.118474	0.131921	0.20446	0.12394	0.061353	0.0882468	0.126381	0.0686728	0.0159172	0.0695992	0.153655	0.146302	0.102787	0.1442	0.182772	0.152903	0.089614	0.139209	0.240781	0.286565	0.334949	0.470527	0.564973	0.569844	0.52789	0.485234	0.382926	0.202106
0.0719647	0.0405375	-0.048873	-0.0138834	0.0749928	0.0298762	-0.0672513	-0.00402093	0.0666397	0.0263499	-0.0473339	0.00364637	0.0747814	0.0211682	-0.0248076	0.0170562	0.119575	0.0975088	0.0341309	0.083482	0.178978	0.189408	0.0993328	0.127024	0.213874	0.126511	0.0342716	0.0443841	0.110741	0.0597527	-0.0364839	0.031544	0.106845	0.093966	0.0625705	0.132566	0.194157	0.152304	0.0631266	0.0866562	0.203491	0.222873	0.239173	0.417096	0.575065	0.612067	0.615951	0.598876	0.500646	0.305396
0.0868537	0.0496666	-0.0371548	-0.028083	0.0571156	0.0255147	-0.0613826	-0.0310502	0.0803691	0.0216491	-0.0514476	-0.0132343	0.0770818	0.0478159	-0.037491	-0.000441849	0.0863285	0.0595144	-0.00173104	0.0542712	0.142739	0.140929	0.0660563	0.111448	0.17013	0.1275	0.024284	0.0442418	0.108393	0.0408869	-0.0625272	-0.0285019	0.0423249	0.0391262	0.0161347	0.0759912	0.16644	0.134618	0.0469601	0.0648485	0.117322	0.0913132	0.0731615	0.233031	0.415676	0.491349	0.536147	0.590305	0.549203	0.417331
0.0422128	0.0153364	-0.0563598	-0.029709	0.0139166	-8.61883e-05	-0.0511103	-0.0359802	0.0202217	0.016462	-0.0468841	-0.0280909	0.0533706	0.0200713	-0.0414429	-0.0303864	0.0217826	-0.00678247	-0.0566372	-0.0509783	-0.00798124	-0.0103168	-0.0542679	-0.0328892	0.0422313	0.0191813	-0.0270778	-0.0130713	-0.00758123	-0.034999	-0.12079	-0.125679	-0.0574974	-0.0535283	-0.120683	-0.0847179	-0.00373775	0.00848866	-0.0524024	-0.0677019	-0.0608544	-0.108055	-0.187971	-0.126754	-0.0377117	0.0381013	0.133431	0.258613	0.342847	0.347591
-0.0422926	-0.0301163	-0.0203372	-0.03557	-0.0495891	-0.0187366	-0.0165995	-0.0354056	-0.0582853	-0.0141472	0.0115447	-0.0308303	-0.0398358	-0.00120568	-0.0181826	-0.0519273	-0.0678079	-0.0788355	-0.101571	-0.12679	-0.157102	-0.168138	-0.153649	-0.191853	-0.193821	-0.14964	-0.105896	-0.123852	-0.133917	-0.121591	-0.135288	-0.180261	-0.203041	-0.214174	-0.196983	-0.227161	-0.215989	-0.183079	-0.148322	-0.199347	-0.223736	-0.277631	-0.359468	-0.441662	-0.492725	-0.507181	-0.468743	-0.356676	-0.193074	-0.0421757
-0.0818497	-0.0594437	-0.000632107	-0.0147069	-0.0689545	-0.0626211	0.0182103	-0.00616467	-0.0716633	-0.032954	0.0328863	-0.0130401	-0.0680549	-0.0492194	0.0278879	-0.0320553	-0.114246	-0.0915346	-0.0757995	-0.135655	-0.212183	-0.232588	-0.18113	-0.210865	-0.261064	-0.216257	-0.139398	-0.140449	-0.173235	-0.1517	-0.106239	-0.159265	-0.247316	-0.251889	-0.228691	-0.24857	-0.299627	-0.274533	-0.184715	-0.197739	-0.283641	-0.280538	-0.319407	-0.448824	-0.571352	-0.633119	-0.655293	-0.639267	-0.576201	-0.392543
-0.0672977	-0.0494099	-0.028128	-0.00564563	-0.0594419	-0.0552212	-0.0170596	-0.00711399	-0.0498208	-0.0288365	0.0127105	-0.0279906	-0.0437761	-0.0457495	-0.00573969	-0.031694	-0.0750217	-0.0857063	-0.0805224	-0.121186	-0.180425	-0.198879	-0.201422	-0.216012	-0.267252	-0.252833	-0.192173	-0.201465	-0.213027	-0.18512	-0.139714	-0.150834	-0.192101	-0.19883	-0.189334	-0.22717	-0.252096	-0.258414	-0.217201	-0.232004	-0.272544	-0.28613	-0.296339	-0.368231	-0.496911	-0.566572	-0.626708	-0.663226	-0.682554	-0.608984
-0.0242467	-0.0617054	-0.0343074	-0.0249729	-0.0344211	-0.0319127	-0.00426847	-0.0257674	-0.0330659	-0.0153862	-0.0129281	-0.0175376	-0.0217301	-0.0213808	-0.0140616	-0.0323065	-0.0403344	-0.0641401	-0.0757355	-0.114775	-0.112354	-0.150739	-0.185125	-0.196167	-0.223541	-0.213185	-0.234044	-0.202078	-0.190336	-0.187992	-0.163499	-0.145769	-0.13396	-0.155169	-0.1574	-0.173349	-0.208856	-0.21442	-0.214044	-0.220697	-0.237527	-0.251603	-0.287148	-0.318733	-0.364295	-0.433363	-0.531693	-0.603979	-0.65805	-0.679844
-0.0342945	-0.0327053	-0.0209483	-0.0278158	-0.0250208	-0.0280798	-0.00529402	0.000918388	-0.0216082	-0.0211301	0.0069263	-0.0196587	-0.0293716	-0.0217584	-0.0298127	-0.025333	-0.0615975	-0.0608115	-0.0724995	-0.0938826	-0.131247	-0.151384	-0.166747	-0.184627	-0.214953	-0.216831	-0.199366	-0.201376	-0.215239	-0.162131	-0.126212	-0.124761	-0.114974	-0.127559	-0.107673	-0.137792	-0.167121	-0.181538	-0.167882	-0.187537	-0.231415	-0.220421	-0.243981	-0.272542	-0.332885	-0.407609	-0.455082	-0.557965	-0.617343	-0.662965
-0.0617974	-0.0443297	-0.0176489	-0.0315071	-0.0362647	-0.0368284	0.00939131	-0.00135046	-0.0419534	-0.0315586	0.002671	-0.0115884	-0.0341091	-0.0407514	-0.0107031	-0.0116704	-0.056713	-0.073193	-0.0881627	-0.120114	-0.151764	-0.169315	-0.15793	-0.18455	-0.228694	-0.200293	-0.19335	-0.171689	-0.211518	-0.187956	-0.117316	-0.132054	-0.15558	-0.132185	-0.116378	-0.145305	-0.187909	-0.195115	-0.153663	-0.193744	-0.229776	-0.221622	-0.242043	-0.292132	-0.37343	-0.411884	-0.487322	-0.535447	-0.595033	-0.628112
-0.0620242	-0.0417884	-0.0173655	-0.0118291	-0.0598151	-0.0406616	0.000464439	-0.00155574	-0.0432796	-0.0354046	-0.0040713	-0.00517631	-0.0404648	-0.0207132	-0.00906873	-0.0265263	-0.0724791	-0.0624792	-0.0661528	-0.105413	-0.171643	-0.179298	-0.190157	-0.19199	-0.241607	-0.204378	-0.169107	-0.187046	-0.19016	-0.181545	-0.155787	-0.148216	-0.18786	-0.169509	-0.148323	-0.170133	-0.197784	-0.194092	-0.186361	-0.219561	-0.246068	-0.221466	-0.246536	-0.330995	-0.422033	-0.487738	-0.527475	-0.569303	-0.581225	-0.551702
-0.0832333	-0.0569112	0.0378735	-0.0141265	-0.0847223	-0.0450912	0.0419387	0.00617182	-0.0779367	-0.0318329	0.034595	-0.0136353	-0.0803665	-0.0306833	0.0476142	-0.0196973	-0.104725	-0.0703365	-0.0446891	-0.0868506	-0.167537	-0.180055	-0.121465	-0.160397	-0.243672	-0.165692	-0.0844753	-0.112788	-0.187618	-0.143448	-0.0756962	-0.131728	-0.196459	-0.162373	-0.127789	-0.165277	-0.225486	-0.211675	-0.112478	-0.158204	-0.222508	-0.195888	-0.174007	-0.28855	-0.39086	-0.433565	-0.453349	-0.463719	-0.452434	-0.381588
-0.0874088	-0.04031	0.0660864	0.0319499	-0.0705243	-0.0394683	0.0768917	0.0271693	-0.0881721	-0.0452927	0.0711405	0.00758111	-0.0959751	-0.0513329	0.0615597	0.0153867	-0.0892866	-0.0480604	0.0425018	-0.00558293	-0.114092	-0.0902029	0.0231664	-0.0145988	-0.121885	-0.0886183	0.0604916	0.000423789	-0.0954282	-0.069245	0.020825	-0.0259941	-0.143078	-0.0987319	-0.0054478	-0.0386321	-0.12325	-0.11113	0.00280106	-0.0472218	-0.130109	-0.0772447	-0.0289304	-0.110732	-0.218815	-0.206114	-0.170196	-0.177386	-0.164293	-0.0688841
0.00356221	-0.00328696	0.0349901	0.0446987	-0.00394177	-0.0109353	0.0207739	0.0325168	-0.015147	-0.0247739	0.0114162	0.0236872	-0.0112339	-0.0223842	0.0222914	0.0305767	-0.0168232	-0.0102848	0.0207127	0.0345418	0.00588524	0.0232093	0.0646417	0.0881497	0.0671307	0.0616684	0.0917832	0.116109	0.0778751	0.035745	0.0521266	0.0633174	0.0142794	0.0195861	0.0456029	0.0954593	0.0447042	0.0397434	0.0782111	0.0972856	0.0369296	0.00991189	0.0383656	0.0333476	0.00528789	0.0439758	0.133266	0.211359	0.264998	0.279779
[truncated: 32 more columns]

[truncated: 3 more sheets: Fig7b_Config2_Exp, Fig7b_Config2_ANN_Spec, Fig7b_Config2_ANN_Seeds]
