# Supplementary material for: Deep learning prediction of noise-driven nonlinear instabilities in fibre optics
Source: Nat Commun. 2025 Aug 21;16:7800. doi: 10.1038/s41467-025-62713-x (PMC12371006; doi:10.1038/s41467-025-62713-x)
Supplement: Supplementary file 3 — Source Data [file 41467_2025_62713_MOESM3_ESM.zip › Source_Data_File/Data_FigureS1.xlsx]

## Sheet: FigS1ab
Output incoherent spectra from simulation (Spectral intensity in dB - Normalized) - 2 seeds located at 1563.47 nm and 1563.29 nm
Wavelength (nm)	Average spectrum	Coefficient of variation (%)	Realization #1	Realization #2	Realization #3	Realization #4	Realization #5	Realization #6	Realization #7	Realization #8	Realization #9	Realization #10	Realization #11	Realization #12	Realization #13	Realization #14	Realization #15	Realization #16	Realization #17	Realization #18	Realization #19	Realization #20	Realization #21	Realization #22	Realization #23	Realization #24	Realization #25	Realization #26	Realization #27	Realization #28	Realization #29	Realization #30	Realization #31	Realization #32	Realization #33	Realization #34	Realization #35	Realization #36	Realization #37	Realization #38	Realization #39	Realization #40	Realization #41	Realization #42	Realization #43	Realization #44	Realization #45	Realization #46	Realization #47
1577.51	-58.2642	198.24	-65.9894	-59.1044	-54.0208	-65.2601	-71.4686	-55.9402	-64.548	-66.9234	-64.0117	-66.7441	-64.9643	-60.1025	-69.1339	-46.8093	-58.8059	-59.5969	-58.1278	-63.494	-63.6714	-59.4676	-58.4685	-70.7887	-64.4391	-66.768	-51.1834	-60.7003	-61.9951	-69.4485	-67.3106	-62.0188	-62.2326	-66.6694	-57.6643	-61.119	-62.8778	-61.5741	-64.6391	-66.1531	-64.5879	-67.3187	-60.7867	-77.6567	-68.1334	-66.5688	-67.2886	-51.7383	-47.4959
1577.48	-58.0851	207.663	-68.7647	-58.4042	-55.0066	-61.1793	-64.3073	-56.3381	-61.8093	-64.0484	-62.3229	-72.7783	-63.6426	-66.3707	-70.0015	-47.3862	-69.2432	-60.8898	-63.6665	-55.977	-68.5788	-62.5793	-64.0427	-58.7719	-58.2588	-66.7295	-49.9715	-60.4166	-62.03	-75.7918	-63.9979	-66.4193	-58.8702	-64.1217	-58.074	-58.8211	-62.1059	-54.403	-69.9494	-67.9807	-67.1017	-69.7064	-68.2073	-67.6927	-60.3387	-73.2338	-57.6248	-55.2969	-49.5685
1577.44	-58.379	203.81	-59.9459	-70.1734	-50.7789	-73.6403	-59.1295	-63.5799	-64.2567	-60.0208	-67.1153	-69.7673	-65.319	-63.4448	-65.4581	-46.7925	-66.2252	-57.9721	-71.8792	-60.5165	-69.2768	-64.3686	-60.4303	-78.3636	-56.927	-65.3864	-53.3913	-58.4843	-68.2511	-72.25	-61.6431	-66.6542	-60.5795	-63.2982	-57.6668	-55.7584	-64.5443	-55.7031	-71.6793	-60.6207	-55.3386	-68.9977	-60.7959	-60.0053	-59.4742	-58.0146	-58.2023	-54.1887	-49.1274
1577.41	-58.2042	193.096	-67.089	-58.5648	-54.6862	-59.4231	-59.0047	-60.102	-62.6691	-59.5984	-65.9222	-64.6779	-71.4449	-66.3007	-62.4356	-48.0923	-61.1244	-68.1594	-73.6654	-55.4234	-60.3313	-68.522	-64.7725	-69.3323	-56.9552	-64.2354	-50.2163	-55.8979	-65.456	-77.4696	-81.3924	-62.9838	-69.6113	-63.0827	-65.1227	-60.9705	-63.7617	-54.8179	-60.7862	-60.6598	-60.1044	-60.9443	-59.9723	-66.548	-61.0942	-62.3362	-58.4467	-52.475	-47.3871
1577.37	-58.0306	210.568	-69.3688	-58.6749	-53.92	-64.411	-68.2876	-60.3763	-63.2863	-69.0617	-61.6506	-65.5392	-67.3057	-66.7614	-65.3061	-47.1442	-61.048	-60.3612	-59.8067	-58.9355	-61.932	-63.9481	-63.7878	-62.814	-59.5126	-57.3805	-52.6895	-67.1639	-61.7797	-63.0775	-57.2934	-60.1663	-61.1529	-64.1024	-55.6401	-56.7548	-55.3834	-57.9927	-61.2558	-62.0044	-54.6925	-60.7877	-59.5788	-63.3706	-58.9551	-59.155	-74.2192	-50.9935	-46.5286
1577.34	-58.0188	213.462	-63.224	-64.8876	-50.8852	-61.2163	-75.327	-55.0745	-60.9516	-63.3019	-63.3308	-68.6908	-73.9332	-59.6441	-60.398	-46.2394	-59.8343	-59.385	-66.1764	-63.5426	-59.2759	-61.9928	-69.8172	-71.9171	-57.7073	-61.3714	-50.8331	-56.8048	-59.3494	-63.1765	-64.1516	-60.8738	-61.0227	-64.6066	-59.4767	-56.8639	-56.9897	-56.933	-64.4931	-64.854	-56.3626	-68.783	-64.1874	-59.181	-56.1532	-59.7367	-59.3459	-51.8273	-47.5836
1577.3	-58.3946	180.003	-59.5277	-64.2195	-50.8925	-68.2296	-60.976	-60.2079	-64.7429	-64.843	-75.7294	-62.9436	-62.7057	-79.0555	-61.4051	-48.74	-62.3934	-61.5444	-74.5767	-63.3607	-60.8229	-62.0492	-62.2516	-59.1317	-58.9911	-63.8539	-49.9365	-62.2722	-60.4414	-66.53	-57.3587	-57.6907	-61.2625	-70.6078	-56.9099	-60.6121	-60.3006	-54.3165	-69.7074	-78.3024	-59.1203	-60.7832	-61.9974	-57.2496	-62.9099	-68.8167	-61.4152	-52.5787	-49.1993
1577.27	-58.1394	184.307	-67.6077	-58.8251	-54.6848	-61.6998	-65.0484	-60.3014	-64.2681	-68.0532	-59.7907	-63.6333	-66.7162	-64.3867	-67.3631	-47.17	-56.9611	-62.0782	-68.3426	-54.8314	-56.4663	-61.5466	-66.4256	-64.4871	-63.49	-83.3909	-49.2864	-66.0527	-61.8633	-66.9046	-67.8692	-60.3311	-63.4022	-68.4084	-58.361	-60.8548	-57.4207	-61.1834	-62.6428	-59.0071	-52.6237	-61.4379	-62.654	-58.4664	-55.7286	-59.014	-59.9901	-53.841	-49.5493
1577.24	-57.9497	183.663	-63.2173	-65.5666	-51.1315	-57.772	-60.4067	-58.6482	-60.2242	-66.0415	-68.0198	-81.1085	-73.7027	-64.5767	-66.2163	-49.0575	-63.7979	-59.227	-61.0368	-55.1443	-59.7014	-65.0188	-58.4763	-65.3697	-58.96	-60.2412	-52.6971	-57.7428	-65.2378	-60.5743	-61.0287	-54.6233	-58.7803	-77.3269	-65.5928	-66.8985	-64.6694	-56.3429	-65.0541	-60.1926	-54.8918	-71.5153	-65.7292	-64.0886	-56.6965	-70.4393	-58.8612	-52.5431	-47.7977
1577.2	-58.2072	184.833	-68.6288	-59.7747	-50.7713	-59.1778	-68.1339	-64.0885	-60.2741	-66.2918	-63.2846	-59.5198	-59.5731	-75.0407	-68.5363	-48.7574	-59.9395	-74.804	-69.4654	-58.0903	-66.8798	-59.7917	-59.5169	-72.3941	-68.8228	-79.288	-51.2336	-56.3859	-64.3949	-65.0987	-59.6672	-59.3651	-61.2378	-64.3885	-56.7058	-60.2006	-55.3422	-61.1606	-70.9261	-64.0339	-54.7475	-59.6595	-66.3118	-65.3231	-57.4434	-62.532	-66.2964	-55.3571	-48.2425
1577.17	-57.8577	194.617	-61.7747	-58.5123	-49.6506	-72.6353	-59.4845	-57.8453	-61.3584	-64.7908	-61.4315	-65.3022	-64.6477	-60.8103	-63.8779	-48.1833	-59.804	-59.7199	-63.0911	-57.8087	-62.9106	-75.9399	-66.4207	-58.4864	-57.8926	-57.7029	-51.2323	-57.1915	-60.674	-62.7489	-54.8361	-58.8596	-92.9459	-63.0667	-56.2306	-85.5396	-56.6405	-60.8523	-67.0133	-62.3498	-52.662	-64.9262	-63.6822	-58.5365	-64.3231	-77.358	-60.9711	-52.6353	-48.9591
1577.13	-58.0687	181.082	-58.6887	-57.8123	-53.3908	-68.9157	-58.5937	-59.671	-77.5993	-63.4556	-64.0262	-64.0541	-61.3862	-58.4085	-61.8189	-48.7833	-72.6162	-61.5852	-63.7968	-59.2999	-62.2435	-60.8702	-58.8149	-73.5791	-55.4194	-66.0976	-54.1373	-69.7019	-64.6593	-61.8185	-61.3528	-57.6078	-59.4242	-75.2387	-60.2727	-59.6041	-56.1251	-61.8748	-55.4574	-71.7299	-52.0149	-57.8037	-63.8057	-57.7049	-57.536	-60.5604	-55.6935	-53.8235	-48.6268
1577.1	-58.0018	182.747	-69.3716	-57.9008	-52.9924	-56.6972	-71.4883	-56.1604	-66.0346	-67.5679	-63.475	-57.6853	-68.0236	-59.4256	-66.8575	-48.2004	-55.823	-61.3323	-63.5267	-62.4123	-91.0949	-70.2608	-88.8046	-66.7439	-64.6505	-57.4464	-48.8294	-69.3075	-60.9148	-60.4441	-59.9607	-66.9878	-60.4759	-59.7723	-55.2805	-63.9144	-55.1347	-55.7308	-62.5682	-63.402	-51.153	-64.213	-61.0407	-61.7711	-64.1947	-59.5067	-58.0762	-53.1593	-47.3519
1577.06	-57.9285	197.263	-59.7695	-63.0015	-53.3844	-61.9304	-61.6023	-62.9889	-59.3609	-59.6922	-68.8997	-67.1995	-60.3058	-67.8148	-67.1084	-47.9086	-63.88	-65.66	-63.8224	-56.7492	-72.8746	-60.1565	-70.2242	-58.5922	-55.3242	-63.7123	-51.4077	-61.4637	-61.29	-68.3888	-53.5281	-58.0031	-62.5355	-61.5485	-59.011	-59.9259	-65.4287	-55.1791	-59.2661	-65.4191	-51.5088	-71.6885	-62.9975	-66.0853	-57.0128	-66.1964	-55.706	-57.4366	-47.6845
1577.03	-57.6046	181.882	-69.1632	-59.3077	-49.805	-61.8955	-66.0722	-58.1091	-80.3491	-79.7445	-61.0167	-61.5301	-61.2296	-65.6753	-62.6242	-47.229	-62.1538	-69.322	-66.4139	-81.2424	-57.6038	-69.7201	-58.2891	-67.7433	-65.0271	-58.77	-51.3543	-62.2046	-70.9432	-63.0641	-59.2781	-54.9597	-59.1048	-57.4082	-57.9744	-63.4181	-59.7	-57.087	-57.8733	-63.2451	-51.2953	-73.3061	-60.9618	-57.2287	-56.9917	-73.1507	-62.3045	-58.9656	-47.7653
1576.99	-57.9153	175.503	-71.3277	-58.2283	-52.0849	-59.17	-69.6916	-59.0663	-72.9416	-75.2128	-63.8555	-71.0283	-65.1365	-60.6586	-59.1549	-48.0279	-57.5154	-60.053	-60.4065	-57.2919	-58.2805	-76.185	-77.3216	-67.5091	-55.8415	-59.5641	-49.2303	-63.1964	-68.2513	-64.6667	-55.2164	-53.091	-68.8648	-71.8544	-65.2954	-60.3658	-62.7232	-66.767	-64.6216	-61.3909	-52.0773	-71.1642	-57.4058	-63.6495	-57.4355	-61.3874	-54.091	-61.046	-50.5897
1576.96	-57.9515	167.931	-59.8275	-56.2715	-53.853	-56.8333	-57.4799	-60.1792	-59.254	-61.4972	-64.3973	-56.9915	-63.985	-55.8143	-77.2904	-49.5545	-62.9046	-74.8708	-66.1506	-59.797	-62.8046	-67.8133	-58.8606	-63.834	-55.1951	-61.2127	-50.5021	-60.5203	-70.8313	-64.9372	-57.7244	-57.0703	-60.0534	-59.4716	-72.4472	-61.3629	-56.902	-62.3828	-64.7422	-61.0234	-50.8077	-61.1196	-65.1003	-59.5314	-53.9742	-64.5503	-59.8365	-54.0134	-47.9737
1576.92	-57.7116	181.631	-55.8307	-59.4578	-54.0787	-86.9652	-75.4816	-57.4025	-63.5384	-61.2368	-65.1913	-65.7313	-71.4354	-64.688	-58.9435	-48.0587	-76.0006	-60.5733	-67.8008	-57.9317	-65.1307	-61.7805	-68.2627	-69.4814	-65.5163	-65.7046	-51.211	-57.479	-63.3211	-64.3604	-56.1636	-61.5799	-71.2811	-61.1261	-57.0857	-60.6012	-58.7141	-63.2094	-57.8808	-59.7733	-51.4051	-63.0622	-60.4751	-58.4437	-60.2148	-57.1961	-58.5014	-54.7444	-49.197
1576.89	-57.5901	167.865	-74.3809	-59.0073	-49.8074	-65.7686	-60.461	-53.6147	-72.8777	-61.1498	-64.622	-57.7217	-66.0428	-62.695	-71.1256	-49.3441	-64.0633	-60.8968	-61.5692	-53.9035	-59.0091	-70.9312	-60.3341	-62.6203	-58.718	-70.815	-52.8134	-64.2364	-59.0779	-63.513	-54.8835	-55.2321	-61.0224	-59.8702	-70.3165	-59.8633	-55.2985	-56.6888	-74.023	-61.7257	-49.715	-64.2989	-61.1758	-55.8596	-60.4834	-72.0832	-59.1854	-57.9817	-46.702
1576.86	-57.7048	164.812	-58.9754	-58.3695	-52.4527	-58.2065	-59.4875	-53.7038	-70.0608	-64.345	-62.1562	-62.7619	-70.6045	-58.9762	-69.34	-47.3593	-63.0612	-60.4941	-66.6783	-55.1952	-68.3651	-63.0848	-60.7078	-60.466	-63.9122	-57.5309	-48.9135	-64.5319	-58.5771	-65.5538	-59.3568	-56.6473	-83.6719	-78.422	-56.455	-87.8587	-55.5643	-58.7033	-67.6055	-62.2765	-49.7034	-68.4886	-65.8881	-61.2567	-53.3216	-64.2158	-55.3459	-56.6896	-46.9135
1576.82	-57.5721	176.481	-64.1866	-59.501	-49.4467	-60.6034	-57.5532	-52.7263	-60.2738	-65.5384	-65.9269	-61.8895	-62.3357	-79.8889	-76.7088	-48.9118	-64.8953	-59.0281	-66.1361	-56.3969	-57.1846	-72.2391	-63.2465	-64.9439	-78.6976	-61.0217	-52.6564	-62.5155	-60.5935	-64.5037	-55.546	-54.2007	-68.6452	-68.3747	-67.6476	-81.9912	-56.6458	-61.101	-60.1156	-64.6087	-51.8729	-58.9533	-58.1117	-55.3718	-55.2927	-65.9395	-63.4076	-56.9269	-48.457
1576.79	-57.5012	174.655	-63.0934	-54.8679	-49.9297	-57.1331	-60.1233	-53.9414	-66.7705	-61.0464	-61.3861	-69.1261	-64.7784	-61.656	-61.6919	-47.1731	-65.0397	-62.2397	-61.2159	-55.664	-56.8408	-75.7236	-65.9249	-73.7049	-65.4352	-61.6065	-49.7454	-58.7617	-62.2911	-64.6443	-53.9209	-58.6258	-59.8694	-65.5426	-57.4473	-58.9893	-56.5883	-60.4288	-62.0293	-62.9676	-51.0383	-60.1291	-58.2448	-58.2957	-57.4743	-71.5386	-56.0955	-56.3504	-47.4412
1576.75	-57.6789	169.557	-65.2498	-58.7567	-51.531	-63.771	-62.6213	-59.2802	-65.3031	-87.9391	-61.8173	-60.0415	-61.576	-62.0627	-65.1967	-49.289	-63.1469	-60.5618	-63.2117	-59.9126	-58.1614	-67.6456	-65.3194	-66.0999	-66.9511	-62.5208	-51.0799	-59.2719	-68.1899	-62.0133	-53.4783	-52.6734	-61.774	-62.0014	-68.2922	-59.8355	-57.3371	-55.3371	-65.8952	-65.2146	-49.5892	-67.8562	-61.6855	-66.5674	-55.6184	-69.3628	-56.8706	-54.9691	-47.8506
1576.72	-57.4946	176.082	-64.1667	-60.294	-51.4181	-62.4386	-63.7256	-57.4587	-65.0593	-68.5889	-62.7469	-72.7279	-59.3936	-69.1473	-60.2607	-50.9235	-63.7731	-61.0949	-82.2318	-57.6167	-72.8429	-66.5883	-61.8821	-66.0386	-57.7938	-61.5529	-51.784	-61.0698	-57.1625	-61.9112	-55.2356	-52.9066	-64.7274	-64.8369	-59.487	-69.1035	-57.4133	-55.5679	-69.6727	-64.0661	-51.3961	-64.7695	-63.082	-61.7889	-63.693	-69.9961	-52.3424	-58.1027	-46.9849
1576.68	-57.3225	170.125	-60.5143	-58.5139	-51.4268	-57.9462	-58.4719	-52.0807	-71.8739	-61.2243	-67.1397	-58.0968	-68.6111	-70.0494	-66.4874	-48.9852	-60.1324	-58.0614	-66.8692	-52.3585	-57.2949	-61.9394	-63.4257	-64.7733	-60.5522	-60.0983	-53.1757	-65.3292	-70.0422	-70.976	-54.054	-59.8146	-55.9171	-63.7609	-65.8687	-60.1839	-55.051	-55.9279	-68.1167	-71.98	-50.9703	-59.8541	-62.317	-68.5309	-55.3255	-70.588	-55.3933	-54.2105	-47.9119
1576.65	-57.4582	165.815	-61.1752	-58.9428	-53.3875	-67.3385	-62.8991	-58.1305	-65.8431	-73.4462	-66.1801	-58.3901	-63.8907	-62.349	-74.4209	-50.5217	-63.522	-64.6047	-59.8816	-58.3509	-57.5087	-65.1656	-65.6299	-62.3404	-68.0998	-72.8249	-52.1585	-56.5804	-59.2795	-61.53	-53.7405	-57.3004	-56.1663	-61.4925	-59.8887	-59.7508	-56.4492	-56.8289	-63.7439	-65.2976	-50.361	-68.1673	-59.6932	-57.9745	-57.8279	-59.712	-53.6351	-56.3963	-46.3868
1576.61	-57.4304	172.611	-67.7274	-62.5221	-53.3484	-71.8356	-73.9508	-53.1333	-60.5848	-57.8741	-63.1553	-61.9521	-68.4615	-66.2366	-74.3271	-51.2919	-63.321	-62.0887	-66.745	-53.2844	-64.2733	-63.7361	-61.997	-72.8228	-56.1384	-64.8155	-51.2285	-60.0358	-64.0798	-64.8191	-54.465	-52.8165	-61.7611	-66.5594	-67.4561	-67.1697	-56.2982	-58.3808	-63.4356	-62.9497	-50.9492	-61.6995	-55.673	-69.5067	-61.479	-62.0382	-55.7849	-54.5843	-47.4283
1576.58	-57.4374	175.966	-69.3265	-57.9479	-50.5497	-61.7593	-57.6511	-56.2533	-63.1511	-74.3271	-64.4534	-68.6776	-62.5089	-77.1708	-71.0222	-51.4064	-83.0978	-70.2846	-67.3773	-54.0378	-62.2458	-61.9131	-60.4551	-60.248	-64.6227	-73.0057	-53.5702	-66.7395	-72.1964	-62.982	-53.5566	-52.8282	-67.3801	-71.2499	-62.5119	-79.5271	-54.032	-56.3181	-66.4041	-78.8665	-51.3664	-61.8155	-59.573	-56.6246	-54.3278	-65.9998	-53.9431	-59.8187	-47.5382
1576.54	-57.2718	170.883	-58.4545	-68.1391	-50.2977	-61.0205	-61.6547	-56.8362	-71.5988	-78.9666	-60.7303	-60.3574	-64.1292	-62.7916	-63.3182	-49.7982	-61.4029	-55.592	-64.3361	-56.6878	-54.9256	-61.6479	-71.117	-62.7824	-57.9979	-60.4352	-50.4996	-58.2665	-61.8471	-64.8693	-52.9794	-55.1001	-72.1527	-65.5548	-58.3895	-58.4302	-56.0017	-52.6793	-61.3973	-58.4431	-52.0224	-60.6598	-55.7652	-55.5835	-57.306	-63.3942	-62.3288	-54.2982	-47.749
1576.51	-57.1881	175.144	-56.8351	-73.953	-54.4738	-64.7207	-61.7001	-51.7221	-80.5412	-60.0551	-74.8423	-58.973	-62.5948	-64.4293	-63.7157	-49.7747	-61.9104	-64.1633	-63.3042	-52.9999	-60.5144	-73.5117	-68.8253	-65.1127	-60.5469	-63.3417	-49.9368	-60.5748	-84.1235	-62.1052	-52.5729	-56.1612	-62.1864	-63.9951	-57.2655	-65.8375	-51.7974	-56.7814	-66.9933	-81.5497	-52.9906	-65.754	-66.052	-64.3763	-59.3136	-58.3393	-55.2307	-54.6511	-47.2278
1576.48	-57.2672	176.498	-55.8981	-61.6894	-54.3425	-57.3203	-60.2331	-50.6722	-58.1684	-60.5413	-81.6912	-67.3333	-68.8192	-60.5849	-79.62	-53.7507	-56.5263	-60.2536	-61.3849	-51.9877	-63.9019	-60.1684	-59.4145	-63.0047	-67.9189	-68.4316	-50.3158	-58.9982	-59.0292	-66.2109	-56.4348	-55.4008	-63.6732	-60.2515	-58.0659	-67.4244	-57.8291	-52.8451	-59.437	-63.1132	-54.5787	-59.0184	-67.83	-57.2339	-65.8244	-59.1698	-54.1111	-56.2121	-47.4293
1576.44	-57.077	177.591	-66.5416	-60.4347	-51.2718	-64.1959	-58.1846	-50.4647	-100.66	-69.9218	-75.6529	-66.9051	-61.2537	-65.8281	-77.5823	-51.1327	-68.2995	-59.821	-62.6292	-53.6031	-56.1978	-64.528	-60.3612	-65.7126	-64.2136	-61.1028	-48.9226	-63.2008	-61.5986	-62.7715	-55.3889	-56.5992	-65.2894	-71.6113	-57.0125	-65.4935	-54.8783	-56.5929	-73.043	-63.3679	-53.7843	-66.128	-56.96	-65.252	-59.9135	-63.5178	-51.8973	-57.3208	-46.8896
1576.41	-57.0355	180.699	-61.0935	-63.2707	-50.991	-68.6199	-60.033	-52.8312	-60.3043	-65.4158	-63.1945	-57.8534	-60.6263	-64.0559	-74.759	-53.0763	-65.679	-65.9168	-78.8394	-55.143	-65.0766	-68.7893	-61.2597	-63.1584	-65.7354	-66.7488	-50.0312	-62.483	-63.3952	-64.2098	-60.1152	-53.24	-70.2072	-77.0153	-56.166	-58.0369	-54.6412	-56.1676	-69.5619	-62.9505	-53.4738	-67.7486	-60.4207	-63.9359	-57.176	-59.323	-53.2379	-57.7104	-45.8678
1576.37	-56.9533	176.993	-68.8142	-63.753	-50.4781	-65.0845	-61.9647	-53.5855	-65.8336	-65.2183	-66.4718	-70.8527	-72.0592	-72.6678	-69.5002	-55.9066	-58.5692	-60.6815	-60.9331	-57.4616	-55.3909	-71.6182	-63.8931	-79.2176	-56.2961	-56.1059	-49.7481	-55.1739	-71.9545	-62.9557	-55.5712	-57.7301	-64.0065	-95.8212	-56.3261	-60.8872	-61.0777	-55.6947	-70.8429	-66.0757	-51.3757	-79.1979	-55.3788	-60.164	-55.4746	-68.4718	-51.7187	-52.9534	-45.9519
1576.34	-56.9798	183.689	-80.7489	-76.8214	-54.0503	-63.1536	-64.2785	-52.6018	-71.7749	-64.2212	-58.5098	-59.7398	-64.2916	-67.9276	-75.5713	-56.1266	-70.9403	-64.1434	-72.2893	-54.1352	-58.9034	-65.0868	-73.6622	-66.7484	-68.2668	-63.3152	-51.1763	-62.1997	-68.3735	-59.058	-53.6188	-59.2805	-64.0527	-68.0673	-57.6057	-69.8965	-53.6956	-56.1602	-79.7943	-60.2239	-51.787	-64.9553	-57.3639	-57.1776	-62.2833	-63.032	-52.4701	-56.692	-47.5733
1576.3	-56.9362	182.937	-58.9162	-58.141	-50.5018	-66.2442	-73.4051	-51.0116	-59.7584	-61.4732	-64.7671	-68.9028	-60.7181	-59.7497	-66.8546	-51.1084	-62.6354	-60.7699	-73.051	-60.7029	-64.2813	-65.0418	-62.1095	-62.2065	-64.3791	-62.6998	-49.9449	-59.095	-59.9462	-61.2325	-57.7646	-59.8105	-66.0394	-59.9684	-63.2455	-69.3717	-56.4567	-58.2367	-74.0287	-72.3602	-56.2728	-63.121	-54.6324	-66.3517	-56.2132	-64.3129	-56.7324	-58.8608	-45.9896
1576.27	-56.6453	180.55	-82.3517	-65.3045	-52.0795	-67.7677	-71.7788	-51.8215	-69.1077	-74.1982	-61.9372	-56.2478	-63.9558	-71.5708	-61.8793	-51.5928	-71.7334	-60.1548	-63.2566	-54.5391	-56.714	-60.8269	-60.0923	-62.3714	-60.1093	-56.1849	-48.9539	-57.0807	-59.3197	-59.1733	-52.7594	-54.1144	-58.8144	-67.4485	-58.0505	-61.8797	-53.8926	-54.6451	-59.784	-79.1735	-56.3736	-60.8449	-53.6972	-65.4635	-55.8613	-55.8716	-59.7751	-52.5148	-45.1028
1576.23	-56.646	182.912	-65.4898	-62.321	-51.8844	-59.4745	-60.0917	-52.6049	-60.3236	-58.7359	-63.7182	-56.332	-64.9963	-61.6374	-66.9237	-55.5159	-66.1408	-73.2089	-61.3885	-55.5556	-58.0913	-66.6048	-63.2735	-58.2066	-59.2147	-66.327	-50.1252	-58.4793	-60.5449	-77.6883	-56.4182	-54.2953	-58.9951	-63.6817	-61.5182	-58.9232	-53.5655	-52.2712	-60.6455	-75.0016	-57.4036	-69.9094	-61.1808	-55.2218	-60.683	-58.1448	-57.1022	-54.2661	-45.868
1576.2	-56.9128	193.89	-60.3087	-64.1108	-54.4489	-65.4466	-60.6179	-50.5216	-57.4852	-74.0171	-68.5822	-65.9652	-89.5003	-63.7631	-63.146	-57.1629	-62.7377	-64.1435	-62.9469	-59.4741	-59.5888	-64.4033	-65.2969	-68.9734	-57.059	-69.6474	-50.2876	-60.385	-70.7593	-64.9927	-53.0702	-56.704	-62.5334	-63.9254	-57.9205	-63.2445	-53.4861	-58.8186	-64.1947	-59.1231	-52.5443	-69.2756	-61.436	-61.1764	-54.988	-64.4342	-53.6749	-52.4613	-45.013
1576.16	-56.8544	181.143	-61.2177	-61.9182	-55.1661	-60.5686	-57.233	-49.9858	-62.3673	-66.3897	-63.5718	-60.8562	-63.2252	-67.5783	-69.1058	-54.4661	-64.0964	-58.4116	-66.6595	-57.1039	-59.0984	-69.9415	-69.1275	-59.6107	-62.7729	-57.7101	-51.6467	-58.7577	-59.3573	-68.2573	-59.6271	-63.271	-63.0996	-61.9054	-56.2132	-67.2698	-57.6407	-58.0492	-65.3895	-59.4081	-57.1308	-66.9474	-57.2538	-73.1635	-57.361	-63.8813	-58.0443	-52.423	-46.8218
1576.13	-56.3326	188.953	-60.4365	-64.0944	-51.0037	-67.6982	-58.7403	-48.6882	-63.1612	-62.4744	-62.1752	-57.4367	-65.7172	-72.8482	-61.7258	-57.2625	-62.4197	-66.1116	-59.1123	-55.0243	-63.4485	-59.7058	-65.2654	-68.6267	-69.1129	-55.6035	-49.7959	-69.593	-63.303	-56.9537	-57.2427	-56.187	-65.6574	-60.9888	-55.9104	-66.2505	-58.0511	-55.2145	-58.631	-88.7364	-55.4125	-60.04	-60.0485	-59.554	-55.6048	-62.4253	-52.8434	-52.7327	-45.0393
1576.1	-56.5089	182.973	-66.5616	-59.5678	-54.3734	-64.21	-59.3842	-47.8146	-59.0165	-63.4453	-67.8228	-59.3693	-57.3771	-61.7234	-61.0899	-52.6437	-69.6222	-64.5324	-72.133	-63.7714	-59.0369	-60.273	-66.1635	-66.835	-61.4828	-62.9343	-50.7222	-63.8614	-58.4464	-58.3032	-60.4638	-53.3223	-65.585	-63.8199	-55.1593	-66.4124	-54.6415	-57.5969	-77.1702	-62.4796	-59.5949	-58.071	-63.1971	-60.0859	-53.167	-65.765	-56.9411	-55.83	-47.0566
1576.06	-56.3698	197.956	-63.3699	-65.3761	-51.986	-66.6419	-62.9208	-50.2837	-57.3176	-62.7932	-61.8506	-57.3669	-63.6952	-65.1	-87.7884	-57.5452	-67.1023	-70.8229	-70.6425	-58.6705	-55.0009	-66.7309	-68.6915	-62.9262	-64.158	-62.5238	-52.9541	-59.851	-62.6586	-71.0517	-58.9902	-58.8925	-63.6826	-61.6188	-55.8238	-61.6834	-55.7477	-54.0963	-68.2158	-60.1626	-56.6593	-69.014	-58.6572	-69.4126	-54.5743	-57.5215	-57.1063	-51.137	-45.5054
1576.03	-56.3044	187.372	-60.4913	-61.2688	-50.8688	-74.7762	-69.119	-49.1542	-66.9475	-63.1761	-64.2782	-60.1113	-62.3239	-68.3159	-58.3519	-60.1164	-64.0184	-70.239	-69.7056	-60.1723	-58.8509	-62.0843	-64.9595	-61.6493	-63.8693	-60.776	-48.8557	-66.4459	-71.7261	-65.6156	-56.6864	-56.3522	-61.0521	-72.6021	-53.8312	-61.5092	-52.8211	-59.3275	-57.7254	-77.3902	-63.428	-67.7056	-60.4058	-61.9047	-55.3482	-58.0423	-58.9716	-55.0521	-45.4453
1575.99	-56.1291	198.049	-62.1375	-58.3559	-50.2724	-60.7819	-72.7571	-47.9532	-69.9091	-63.2145	-59.9877	-53.3944	-63.1344	-67.6213	-61.025	-55.174	-66.428	-63.9444	-82.1616	-60.4752	-58.2606	-73.4945	-67.7864	-74.1894	-65.0108	-57.3926	-48.6863	-60.6438	-62.5426	-67.5568	-68.9153	-56.0721	-61.1557	-61.5367	-61.5361	-76.0504	-52.0771	-57.6127	-65.5548	-74.4936	-56.8562	-62.8804	-57.1403	-60.0387	-54.893	-59.9577	-70.7129	-52.89	-45.4269
1575.96	-56.0344	196.082	-56.7112	-61.2697	-49.8361	-64.2643	-66.7929	-48.4627	-58.8703	-63.0088	-66.8283	-57.5881	-60.332	-62.7903	-61.2045	-57.7376	-65.6818	-64.4512	-66.9127	-61.5864	-60.0427	-65.4462	-64.9255	-57.7885	-65.5055	-58.3393	-48.1297	-64.6302	-59.0495	-62.0302	-59.1034	-55.7594	-58.9891	-64.8633	-61.3156	-77.2289	-52.4706	-54.5736	-61.6987	-72.5452	-58.1012	-61.2915	-62.6448	-65.8174	-52.93	-61.0041	-60.6311	-53.4026	-43.938
1575.92	-56.1391	189.234	-59.8679	-59.5777	-52.7872	-60.3887	-58.304	-46.2171	-59.4107	-75.648	-78.5685	-56.1464	-61.9647	-59.3266	-65.8459	-56.3859	-67.4819	-57.6517	-63.2288	-57.6245	-62.4163	-75.2292	-63.368	-57.7881	-63.7506	-64.1069	-49.5297	-59.548	-60.3266	-59.7889	-59.3592	-59.0451	-57.2001	-71.1655	-55.5477	-62.4231	-51.4536	-54.7418	-65.1569	-63.5043	-58.0658	-70.633	-56.6152	-69.1681	-54.8909	-66.102	-58.3332	-51.5713	-45.0453
1575.89	-56.1096	188.877	-62.8969	-67.0278	-52.139	-63.2367	-59.3712	-49.0766	-61.5967	-68.4624	-65.8088	-53.4851	-57.9515	-60.0157	-60.963	-55.8816	-67.595	-63.0834	-62.1133	-64.4284	-56.4593	-61.3002	-62.9162	-67.5962	-62.0752	-69.4811	-49.2858	-62.3863	-61.0127	-61.1306	-63.8066	-56.2093	-55.9943	-58.1505	-56.399	-62.103	-49.8814	-57.671	-59.2766	-64.3779	-68.7317	-67.6721	-61.0804	-59.4125	-52.634	-55.8919	-64.8034	-50.8543	-45.0523
1575.85	-55.9084	198.696	-59.6817	-59.1142	-50.0828	-67.7944	-60.2964	-49.6443	-65.7036	-64.7503	-56.6486	-60.144	-58.2019	-63.7925	-68.9558	-56.9871	-69.2316	-60.6104	-66.2695	-61.077	-65.8445	-64.45	-60.2512	-63.457	-73.9017	-57.4102	-49.1407	-69.6649	-59.6142	-56.1765	-67.6109	-54.2609	-62.2323	-63.0871	-70.4349	-59.4784	-52.7872	-55.5524	-60.8953	-70.0592	-63.9493	-59.9812	-56.0202	-63.7071	-57.5574	-68.6967	-60.8445	-50.1641	-43.6876
1575.82	-55.8598	191.759	-67.8216	-60.1623	-53.2649	-68.0119	-57.4331	-48.1218	-65.7426	-68.1216	-61.1472	-55.4416	-63.8459	-66.0598	-61.9571	-62.493	-72.0237	-58.1003	-59.6221	-53.9032	-56.9628	-65.5005	-64.1424	-69.4633	-69.4243	-65.9857	-47.7088	-58.299	-67.7267	-54.7932	-61.8842	-54.7264	-59.0768	-58.0859	-59.0298	-79.724	-53.5413	-56.2941	-68.4575	-59.7699	-65.5356	-70.1067	-55.7739	-70.9172	-54.6522	-56.7538	-59.8455	-50.9631	-45.0331
1575.78	-55.6318	185.514	-59.3335	-63.2298	-49.512	-57.9875	-59.4937	-48.1768	-65.2741	-59.6727	-56.3461	-57.0878	-59.6849	-59.0362	-71.622	-54.8422	-62.9359	-62.7951	-66.9527	-58.8315	-59.0341	-61.0027	-70.6841	-64.1592	-63.7225	-57.6948	-49.6659	-58.9067	-61.9364	-57.7627	-61.6663	-50.8374	-54.0176	-64.9729	-58.9719	-62.2184	-54.4237	-62.5373	-59.1493	-73.4318	-64.5767	-71.9803	-60.8801	-68.3901	-57.9513	-69.4325	-60.7183	-50.7997	-44.5492
1575.75	-55.6063	186.912	-57.5513	-64.7765	-52.3112	-57.1129	-60.8413	-48.7085	-78.7813	-71.0632	-60.032	-55.5193	-55.5517	-72.7947	-61.1108	-55.0951	-62.0576	-62.7474	-66.1071	-55.3635	-63.0938	-60.0257	-63.559	-63.5589	-65.7747	-60.7674	-49.1965	-71.0417	-61.4701	-69.9367	-63.9475	-53.9662	-57.4758	-61.8323	-59.7353	-59.8754	-52.7417	-59.4671	-62.3108	-58.6717	-61.8899	-60.3576	-55.8093	-70.6617	-57.3638	-57.6506	-68.0383	-50.4228	-44.6809
1575.72	-55.4667	181.171	-57.2168	-63.327	-50.1512	-60.3512	-58.5492	-48.8692	-59.5256	-63.1761	-57.3316	-54.9402	-61.0783	-58.5319	-68.2674	-55.6249	-68.9337	-64.5779	-71.9733	-59.6097	-58.4606	-59.1732	-55.8605	-63.5037	-61.3859	-66.159	-47.0934	-57.2025	-61.3366	-61.0029	-65.4428	-53.3156	-60.869	-65.5737	-61.3095	-58.75	-56.2037	-57.2125	-69.6594	-67.2409	-65.284	-68.3884	-60.5808	-64.0825	-54.5302	-63.4259	-54.8128	-52.1137	-44.6506
1575.68	-55.4314	189.682	-58.707	-58.1344	-48.749	-60.8265	-62.9521	-47.2976	-66.686	-71.0428	-56.1534	-56.1572	-54.3822	-59.9387	-64.8081	-54.8429	-71.0273	-57.3428	-61.9965	-52.8014	-54.6341	-61.5022	-60.7974	-65.0573	-77.4259	-70.3142	-48.5411	-65.956	-62.3424	-59.6876	-66.8493	-50.4	-56.2825	-62.7613	-56.5768	-68.1948	-52.6538	-56.7005	-75.6068	-66.4932	-63.8153	-62.5476	-56.536	-68.0911	-57.6592	-56.4112	-58.6582	-50.4394	-44.5047
1575.65	-55.3189	181.12	-55.2121	-67.5954	-51.1327	-64.1757	-68.2821	-46.8547	-65.0966	-62.6213	-61.1103	-53.6896	-58.0321	-69.5021	-67.1989	-52.3967	-66.9921	-62.1474	-65.3096	-55.1792	-58.5734	-59.3781	-66.5884	-68.1322	-61.5306	-56.2666	-48.0157	-61.0189	-62.3856	-60.5232	-56.7398	-50.4826	-58.6982	-61.7071	-54.7647	-63.5025	-50.5077	-59.0617	-74.1276	-57.4849	-66.4358	-62.6254	-53.3481	-60.1914	-58.9344	-57.3147	-56.1927	-49.9778	-45.24
1575.61	-55.1193	194.524	-60.8671	-57.754	-49.024	-63.0816	-59.9109	-47.0031	-61.8176	-75.6505	-61.732	-58.9325	-59.6045	-62.636	-74.8371	-51.7384	-61.1595	-74.6646	-73.3515	-54.8482	-56.5297	-70.0979	-65.4516	-62.4749	-67.8686	-56.4678	-46.879	-71.5742	-61.1889	-59.8831	-64.77	-53.6144	-55.1554	-67.0434	-57.31	-59.153	-51.8458	-53.7652	-62.3132	-64.2229	-57.8899	-77.355	-52.8715	-60.0635	-57.9883	-56.3185	-60.6183	-51.8932	-45.5115
1575.58	-54.9303	176.943	-61.8909	-58.8726	-51.2723	-60.0574	-66.2966	-45.9845	-67.9152	-65.6889	-57.7208	-54.6728	-54.1395	-60.615	-60.1336	-49.8107	-70.9869	-57.355	-71.8959	-54.8597	-54.3779	-63.2374	-68.6838	-66.5937	-62.0749	-62.5393	-47.3758	-61.6859	-61.2328	-56.4375	-63.1321	-50.5589	-62.3653	-67.182	-59.2995	-55.4018	-50.6879	-58.3059	-62.0299	-61.9593	-56.8616	-71.9172	-56.1807	-67.0153	-55.7773	-61.4198	-56.8016	-51.3477	-44.9984
1575.54	-54.9529	172.35	-59.446	-57.2072	-48.8424	-59.3338	-65.06	-47.1177	-69.6813	-58.1165	-61.1616	-56.3475	-57.8048	-60.6636	-65.7167	-51.506	-62.9397	-57.8921	-58.6359	-56.0954	-59.2109	-57.4808	-65.4047	-69.2333	-68.1741	-56.1379	-48.6192	-59.3857	-62.3888	-61.8311	-55.2986	-52.4351	-56.3264	-63.4356	-60.8069	-57.1719	-51.0199	-53.2879	-63.4046	-69.1605	-54.3854	-59.7414	-59.1344	-68.5862	-53.4499	-57.73	-56.365	-52.2029	-45.9044
1575.51	-54.6915	185.383	-56.6367	-59.2453	-48.8264	-61.6325	-64.1931	-45.8473	-60.1593	-75.6208	-55.8885	-56.0613	-57.8276	-64.228	-67.924	-47.637	-60.6148	-61.6593	-67.0492	-56.2171	-55.3656	-63.0927	-61.8459	-59.9392	-67.4019	-61.8452	-46.8737	-58.6055	-61.0806	-61.0709	-54.1456	-52.298	-58.5323	-64.1619	-66.4384	-76.8465	-56.9191	-57.9046	-63.1441	-66.3172	-53.7224	-64.6615	-55.2441	-61.3157	-56.972	-54.9994	-54.1014	-49.859	-45.1476
1575.47	-54.6376	181.361	-57.5244	-54.1898	-48.7335	-70.4587	-62.9088	-46.6392	-60.1318	-63.3296	-54.0205	-57.1899	-57.4012	-68.7494	-61.4949	-48.8945	-75.4289	-58.5416	-58.2541	-53.7197	-61.6839	-66.9191	-59.0892	-62.1844	-59.3878	-60.1839	-46.8368	-63.1737	-62.2048	-62.1904	-56.0808	-49.8771	-59.3114	-67.3277	-66.9927	-67.8105	-55.0821	-52.7247	-68.0655	-64.5344	-51.3581	-58.4614	-53.1255	-66.6897	-51.8637	-61.9695	-50.7743	-51.5891	-44.4025
1575.44	-54.5375	174.163	-60.1543	-54.7528	-48.5538	-60.294	-60.8285	-46.8854	-72.467	-78.0771	-56.7828	-52.9421	-58.1539	-60.7781	-64.1591	-49.301	-67.5317	-57.3647	-68.5751	-54.6008	-54.5187	-62.3841	-64.227	-63.4693	-65.0108	-61.3438	-47.8137	-65.7796	-78.8306	-75.3584	-55.2231	-51.3977	-55.6392	-61.7709	-57.4301	-56.2621	-51.7346	-58.3128	-62.6089	-63.234	-51.0341	-67.1093	-56.1436	-69.1217	-56.2369	-61.1071	-54.3627	-56.3663	-43.9174
1575.4	-54.3933	176.998	-59.2479	-56.2117	-48.2327	-55.2452	-59.0651	-45.7077	-63.4634	-70.3904	-59.7039	-54.3608	-56.0491	-60.2009	-66.2481	-47.2338	-59.1621	-59.6326	-66.3129	-52.3143	-56.2491	-62.2303	-66.2121	-62.5723	-67.3274	-59.2549	-46.0837	-62.3146	-59.1956	-62.7496	-53.585	-51.8803	-57.191	-62.3433	-56.8702	-53.971	-55.1119	-57.9142	-64.5063	-63.5267	-52.1862	-69.8713	-52.7239	-61.2475	-56.1659	-56.6018	-52.1211	-56.4492	-44.481
1575.37	-54.298	171.345	-63.5215	-54.867	-48.909	-59.4749	-58.7886	-47.8081	-64.4045	-61.6186	-54.3376	-54.5281	-53.2047	-59.0934	-66.575	-45.8221	-56.3486	-62.2228	-59.2729	-55.2026	-57.973	-66.6297	-62.0212	-59.8291	-60.6467	-66.2496	-48.4864	-54.3904	-62.8951	-56.643	-50.0735	-54.7942	-57.3023	-65.6485	-57.2787	-59.5737	-53.57	-56.9732	-68.2396	-63.2573	-49.1545	-65.7471	-51.8652	-61.0197	-57.881	-58.8155	-51.0232	-53.1744	-44.4479
1575.34	-54.0926	165.441	-56.6479	-52.3789	-46.4651	-54.1282	-59.6549	-47.2143	-65.6974	-61.8886	-61.2092	-55.1706	-53.4975	-66.8193	-62.5097	-46.9934	-62.0236	-55.5773	-72.0425	-51.8305	-52.4283	-68.6753	-68.145	-69.1888	-87.6571	-56.9292	-48.4431	-56.595	-63.0781	-57.359	-49.8308	-52.1359	-56.9826	-63.544	-66.1309	-60.3389	-52.4654	-52.1286	-62.9185	-68.0309	-51.8065	-58.9375	-54.6116	-61.659	-57.8056	-53.4263	-51.4011	-54.0143	-43.8897
1575.3	-54.1155	166.85	-58.6233	-51.8882	-47.7834	-57.7684	-62.4894	-48.3927	-58.3456	-66.0971	-63.8215	-55.4263	-55.6919	-66.4968	-57.964	-46.4658	-62.7416	-55.2807	-68.1783	-49.5257	-54.7845	-65.1093	-59.4555	-62.0105	-59.1627	-57.8536	-46.5816	-60.7106	-59.5423	-61.5979	-49.2713	-50.5022	-63.0157	-68.2869	-57.5159	-56.7254	-55.4385	-56.6868	-66.0062	-67.4924	-48.9826	-59.3736	-54.085	-64.0749	-55.2727	-60.3207	-51.7349	-56.4765	-44.7182
1575.27	-54.0786	164.997	-64.5467	-54.5061	-48.0777	-63.5254	-61.1359	-46.2269	-66.9465	-62.4776	-55.4955	-55.2436	-53.9754	-58.8664	-62.5998	-44.7754	-67.4393	-61.6915	-64.6692	-51.0818	-56.5741	-60.9739	-60.517	-59.9336	-60.4566	-58.5961	-46.6306	-61.9008	-75.6179	-64.1983	-49.8902	-48.0436	-58.2981	-58.8055	-53.4435	-60.6195	-53.447	-53.2247	-61.8685	-58.9933	-51.2883	-64.2126	-57.1206	-62.7975	-56.7166	-62.0913	-51.1358	-54.2375	-44.7744
1575.23	-53.9831	165.178	-59.6477	-59.1808	-48.9972	-58.0206	-57.3381	-47.2936	-66.862	-66.0632	-56.4263	-67.965	-59.2193	-66.2833	-66.414	-46.0917	-56.0079	-59.796	-71.8224	-50.3103	-53.82	-60.5416	-59.3446	-61.3337	-58.7525	-61.3803	-47.9777	-66.362	-59.3272	-59.7112	-51.0172	-49.8501	-79.5719	-71.79	-51.9694	-57.8358	-57.0283	-54.1417	-70.2712	-60.8798	-49.7633	-57.343	-56.3998	-59.5201	-53.6284	-61.285	-52.569	-56.9013	-45.3485
1575.2	-53.7288	163.15	-59.3748	-55.8553	-46.9638	-58.0784	-56.3588	-47.1727	-61.9629	-67.0716	-63.0225	-55.6557	-56.3399	-63.7432	-63.2256	-44.8286	-64.224	-54.2173	-58.9597	-52.6642	-54.7192	-63.1074	-62.2352	-76.403	-58.8991	-57.7114	-48.2064	-59.7948	-58.0147	-59.5331	-50.9088	-49.4029	-73.771	-59.1103	-54.5076	-57.5769	-61.6708	-55.7529	-67.4634	-61.6838	-50.9022	-58.6232	-51.8234	-59.013	-54.9446	-56.6064	-48.4659	-53.588	-45.4761
1575.16	-53.5459	160.661	-65.5698	-52.5389	-49.0017	-55.82	-55.1746	-47.5668	-64.4449	-64.9689	-56.5655	-54.2629	-53.4819	-56.6134	-80.9917	-46.3882	-57.5263	-55.5207	-63.3444	-52.8365	-56.6785	-62.6884	-63.517	-70.7392	-59.9078	-56.7048	-47.4917	-57.977	-57.4722	-60.7339	-48.871	-48.4763	-83.0604	-66.7866	-54.9567	-62.3096	-53.4541	-58.9788	-61.712	-62.6652	-48.2301	-76.513	-55.1035	-81.6502	-53.0775	-57.6388	-49.6434	-54.0027	-44.0215
1575.13	-53.4811	168.243	-58.1465	-51.7675	-47.6324	-59.8638	-63.6306	-48.4529	-63.5617	-63.0506	-59.9072	-52.4881	-51.2029	-67.6115	-65.0336	-44.6429	-58.4446	-55.7633	-68.2913	-52.6163	-51.8413	-57.9036	-59.112	-71.2189	-59.6599	-68.6455	-46.0263	-57.0289	-65.9677	-64.0663	-48.2876	-52.085	-68.1024	-78.1414	-51.4033	-54.3214	-59.617	-60.0044	-60.1149	-73.2109	-49.347	-60.244	-56.0253	-58.6133	-60.8251	-58.4426	-52.1193	-55.3497	-44.2701
1575.09	-53.3598	165.757	-58.7071	-54.9709	-46.7202	-60.8766	-54.9994	-47.7233	-62.2999	-61.7442	-60.8785	-53.1202	-54.9586	-65.7793	-68.1706	-44.4186	-62.8904	-57.8089	-58.3176	-49.2525	-56.004	-64.545	-67.681	-60.0192	-61.3692	-56.711	-46.2704	-57.4359	-55.1852	-60.5622	-51.0112	-51.6357	-59.1694	-64.0745	-54.0279	-57.158	-57.8157	-55.485	-83.5316	-61.7372	-48.6859	-58.7772	-54.6088	-57.9139	-54.8075	-60.7815	-53.5063	-56.2269	-43.6673
1575.06	-53.3811	162.376	-58.5504	-51.0487	-48.6772	-55.0001	-54.3572	-45.8513	-65.5035	-62.7235	-56.7472	-54.5003	-51.6884	-56.1438	-60.5322	-44.623	-62.9406	-54.1932	-68.9118	-50.5441	-52.6782	-58.2663	-63.4078	-64.1085	-57.9874	-57.1953	-45.4318	-64.0673	-54.0955	-56.5208	-49.3879	-49.3431	-59.6916	-59.8768	-53.4229	-58.8125	-57.2044	-54.7099	-57.8041	-72.8155	-48.9046	-59.6036	-61.3897	-72.0578	-52.5843	-64.5086	-51.3933	-56.8079	-43.9105
1575.03	-53.2262	164.315	-59.8714	-52.0402	-48.1232	-59.2657	-54.1592	-47.6717	-58.8693	-63.9162	-70.0973	-52.3806	-56.1898	-66.9562	-66.3593	-44.2686	-62.6621	-56.6227	-62.557	-49.9469	-54.0013	-70.5388	-60.9879	-62.4069	-55.8897	-58.05	-46.0306	-58.4543	-59.7704	-55.701	-48.6774	-48.668	-59.0695	-63.6909	-53.6655	-57.848	-55.8017	-56.2378	-74.6759	-70.0334	-47.7654	-55.7361	-54.0802	-64.2389	-54.5073	-55.0549	-51.6937	-53.064	-43.557
1574.99	-53.1194	170.294	-62.8755	-57.2154	-47.4011	-56.2212	-59.9763	-47.6864	-71.6788	-59.4947	-62.5287	-51.9269	-55.3968	-56.69	-66.8423	-42.6811	-66.9327	-57.8825	-76.3332	-51.8439	-58.3392	-73.9035	-62.6023	-63.9692	-54.5263	-60.5346	-45.7311	-69.7346	-56.6843	-60.997	-48.8642	-50.686	-64.2447	-70.0105	-54.2343	-57.5547	-53.796	-59.0104	-57.1323	-60.864	-45.6611	-56.5562	-58.1964	-54.9862	-54.2664	-61.4458	-51.4106	-58.3597	-43.4913
1574.96	-53.0978	158.932	-56.6237	-53.3344	-49.0277	-58.4905	-57.7206	-47.753	-72.634	-61.3782	-66.03	-53.8322	-55.1377	-62.4467	-62.2866	-42.5993	-60.4169	-61.4479	-66.6631	-50.9845	-53.9277	-67.7494	-67.5268	-63.9106	-53.1204	-57.1851	-46.65	-59.0826	-54.0818	-57.3558	-48.4703	-50.9465	-55.6391	-78.7614	-51.4095	-57.9832	-62.6697	-57.8028	-58.973	-62.6146	-46.9739	-56.7057	-52.1619	-55.261	-55.6832	-56.624	-54.793	-59.6154	-44.8503
1574.92	-53.2088	159.999	-54.398	-52.973	-49.0104	-61.4506	-54.1342	-47.5543	-68.0438	-57.5503	-66.7123	-55.1777	-53.3569	-56.2485	-70.8586	-43.2203	-61.8751	-58.5396	-71.0727	-50.5647	-53.3826	-61.5613	-60.5514	-63.4339	-57.5989	-62.462	-46.4753	-67.2641	-55.9997	-60.3927	-51.613	-51.2304	-63.6454	-61.452	-57.3238	-63.2369	-56.3377	-58.0757	-57.4358	-61.2704	-46.9456	-61.394	-56.0014	-58.3665	-52.7047	-59.2624	-52.011	-56.1193	-44.9626
1574.89	-52.9571	163.164	-55.2783	-58.6636	-49.6857	-57.8912	-54.7053	-48.9152	-66.5838	-62.0076	-67.1796	-54.7363	-52.6635	-55.9895	-72.3393	-42.5529	-61.3219	-53.8713	-64.8376	-53.2356	-55.3184	-60.8444	-59.1021	-64.2203	-59.6778	-55.1144	-46.3765	-60.2159	-64.4141	-56.6847	-50.8294	-48.5114	-55.3457	-57.7951	-58.7022	-54.5349	-54.5245	-65.5586	-59.664	-61.1676	-47.1404	-55.8278	-54.8866	-53.821	-53.7184	-62.5234	-55.3432	-53.9143	-43.9569
1574.85	-53.0478	163.498	-53.6036	-54.1223	-50.5701	-60.4609	-56.8881	-48.8935	-79.3959	-54.1325	-63.9815	-53.5364	-54.7742	-63.235	-63.9539	-42.1345	-57.3629	-53.2611	-59.5106	-51.6595	-57.0623	-70.1827	-67.1177	-82.6623	-57.2341	-56.7714	-45.3566	-59.2989	-55.9435	-63.2802	-50.3717	-51.6189	-63.115	-58.0032	-53.1352	-56.2913	-59.2586	-56.3286	-63.0979	-57.5944	-47.0239	-54.193	-54.0651	-57.0351	-54.5143	-60.4742	-55.1932	-54.1433	-43.3216
1574.82	-52.8521	160.917	-57.9109	-54.3062	-47.4764	-57.2662	-54.8313	-47.4656	-68.7824	-60.8507	-77.4318	-55.1975	-54.6711	-65.0683	-59.185	-42.9987	-60.2227	-55.5884	-59.9747	-51.4857	-52.9341	-59.3896	-55.1939	-57.0604	-57.026	-59.3247	-46.2362	-81.4293	-57.9563	-58.713	-50.4931	-48.4305	-53.8682	-65.2619	-53.6123	-57.414	-54.3141	-57.2962	-64.0089	-58.7052	-47.1682	-54.6076	-52.8745	-55.6505	-56.1575	-59.9244	-57.571	-57.5143	-43.8366
1574.78	-52.863	164.225	-55.7886	-54.4094	-47.3963	-69.353	-54.3142	-48.5919	-60.6192	-59.8649	-65.0606	-55.9461	-59.2749	-56.6636	-63.808	-42.815	-57.8438	-53.3766	-61.4431	-52.2461	-56.7313	-68.855	-64.0257	-64.773	-55.732	-56.407	-45.9831	-56.6885	-58.0602	-64.7273	-51.2637	-50.1482	-53.3332	-59.972	-56.0092	-53.4446	-52.4871	-63.6876	-64.4051	-59.2179	-45.7471	-55.2455	-55.3812	-54.8262	-55.1979	-60.0432	-58.8559	-53.2135	-43.3491
1574.75	-52.6832	168.322	-57.0568	-53.8019	-49.7658	-57.3914	-55.778	-49.4092	-62.7281	-58.5892	-64.2452	-53.7299	-54.1743	-68.8981	-75.9678	-41.7314	-65.5548	-53.881	-62.2131	-55.3216	-54.6937	-64.011	-62.0606	-62.9314	-51.9844	-55.0825	-44.6444	-62.8014	-57.9557	-56.9461	-50.3759	-47.9701	-52.3315	-66.2866	-56.6655	-54.7071	-54.2815	-56.8256	-55.8464	-61.5075	-46.6489	-55.1438	-54.1889	-54.1279	-53.416	-58.861	-55.9724	-50.6062	-42.8763
1574.72	-52.7892	164.432	-56.3121	-61.837	-49.0233	-60.7413	-53.0915	-48.0275	-62.7794	-61.8103	-67.0887	-57.9879	-53.4444	-57.9284	-63.9399	-41.673	-60.0201	-56.5096	-57.6617	-51.8769	-59.2419	-74.0364	-72.4784	-70.6455	-51.5056	-60.2571	-44.7471	-61.5045	-58.7403	-57.1355	-51.7656	-51.0391	-53.3991	-63.8605	-54.9017	-58.1691	-51.6986	-59.1571	-58.5904	-55.3941	-46.4256	-58.959	-56.5549	-52.9491	-53.0413	-59.8292	-55.6558	-53.1718	-44.231
1574.68	-52.6403	166.871	-54.0997	-60.4068	-49.6502	-60.7059	-51.9721	-48.9797	-63.3742	-59.1713	-61.19	-57.4708	-51.3877	-59.7454	-66.7114	-42.0605	-57.7236	-56.4212	-73.9027	-53.0124	-61.765	-65.8283	-59.8355	-73.1172	-50.7583	-62.937	-44.7482	-64.0999	-57.0741	-58.1304	-54.2049	-48.8345	-53.9315	-65.4029	-55.3003	-53.3843	-51.046	-61.6918	-56.3672	-59.0275	-47.7111	-55.1306	-56.5944	-56.9067	-50.5648	-58.8726	-56.9403	-49.6805	-43.6446
1574.65	-52.7228	163.385	-61.2488	-54.2139	-49.3778	-57.8444	-55.9801	-47.7147	-64.0111	-65.6765	-67.8315	-53.6975	-52.623	-67.8792	-61.0789	-42.645	-58.6133	-52.2347	-65.5416	-53.1807	-56.6282	-62.3071	-70.001	-59.7769	-50.7907	-54.6626	-44.9028	-59.057	-61.0651	-59.4607	-54.7253	-50.3253	-53.7687	-61.3556	-58.3648	-55.4847	-51.466	-55.5302	-56.0701	-61.8743	-46.8255	-58.1783	-54.6784	-54.9077	-52.8565	-55.3421	-57.4723	-51.1115	-44.1089
1574.61	-52.6659	167.108	-59.3843	-55.9901	-49.0978	-66.7585	-53.6324	-50.0276	-63.1113	-62.0379	-69.1177	-53.9117	-58.2916	-64.3832	-61.3432	-41.9791	-63.0249	-52.5368	-75.5257	-53.2098	-56.5766	-63.1078	-62.0587	-60.1337	-52.0062	-60.5622	-46.2692	-68.9276	-56.8976	-60.5396	-52.7973	-53.7247	-58.2816	-63.6303	-54.2899	-52.8615	-52.1929	-60.8447	-57.9612	-66.4964	-47.1222	-53.3161	-52.5327	-53.7091	-52.9116	-58.385	-59.2655	-48.8294	-43.6307
1574.58	-52.6238	170.059	-57.807	-59.9534	-48.7823	-57.5627	-56.6699	-48.0241	-64.0231	-53.9157	-66.6632	-58.8692	-59.423	-59.3168	-65.999	-42.9967	-66.2115	-53.5676	-59.5816	-57.7261	-61.8236	-61.6136	-65.9909	-69.6993	-52.3588	-55.8046	-45.8202	-59.7302	-62.2778	-65.1895	-54.7922	-51.2595	-57.3616	-84.4259	-53.4226	-54.4286	-50.969	-66.8713	-64.1817	-56.9664	-45.1148	-53.4851	-52.8613	-54.8497	-55.9901	-55.1313	-63.9927	-48.0663	-45.0613
1574.54	-52.4801	170.193	-54.1451	-55.6086	-47.0099	-61.669	-54.9958	-48.8615	-64.1504	-59.555	-64.6423	-55.688	-54.0673	-59.1484	-66.2995	-41.8123	-65.5099	-56.2094	-58.5195	-54.891	-57.3615	-62.0201	-67.1412	-61.4037	-48.9301	-61.6717	-45.3362	-59.8036	-60.1244	-57.2286	-57.0016	-49.6275	-56.4456	-60.9652	-58.7564	-54.3982	-51.9822	-55.2996	-65.8961	-56.1436	-45.7912	-55.9498	-54.0396	-52.7818	-50.7861	-64.4607	-55.551	-48.1631	-43.7914
1574.51	-52.5456	165.399	-54.131	-53.9751	-47.8018	-54.9314	-55.2628	-48.1957	-61.0018	-62.1986	-64.1687	-54.0323	-52.369	-62.5255	-74.6538	-41.8257	-63.3694	-53.7987	-78.5507	-55.2181	-57.1672	-64.1417	-60.1429	-78.9273	-50.0606	-55.3547	-45.0008	-58.7371	-60.8298	-58.1145	-59.8555	-49.61	-56.8877	-65.53	-53.7883	-53.3835	-48.8097	-56.8393	-72.141	-59.4303	-47.7372	-53.4731	-52.3812	-53.0329	-51.5184	-60.6304	-63.3447	-48.0385	-45.8504
1574.47	-52.5468	162.463	-56.2366	-57.1667	-48.6432	-57.187	-61.2587	-51.6126	-58.4662	-63.917	-66.8104	-54.5257	-51.6612	-60.5672	-60.2148	-41.7915	-62.367	-54.5667	-66.7657	-53.3562	-55.7972	-57.913	-58.5266	-57.6748	-51.2912	-58.9123	-45.849	-60.2864	-61.0081	-59.5489	-62.0413	-49.7187	-55.6473	-59.632	-59.4164	-58.7247	-49.4013	-59.621	-58.4723	-55.3542	-46.8027	-57.1553	-53.0803	-52.657	-50.1579	-53.8734	-58.7115	-47.0723	-44.1554
1574.44	-52.5525	171.73	-60.6264	-56.3801	-48.9694	-68.0505	-58.5322	-49.568	-58.563	-57.2546	-63.6051	-53.0986	-53.285	-60.8884	-65.7786	-41.3769	-53.9557	-50.4413	-59.7304	-50.6999	-61.8155	-73.7927	-59.7851	-68.8165	-51.375	-54.8572	-46.8482	-56.5913	-59.9666	-58.0989	-60.2189	-50.2114	-57.4585	-58.6019	-54.9732	-57.2887	-51.2693	-53.5315	-58.1309	-63.2205	-47.2815	-57.8595	-55.4257	-52.4605	-50.8823	-55.9869	-54.0039	-47.3021	-45.2254
1574.41	-52.443	167.806	-60.742	-51.0756	-48.7456	-65.9732	-63.5951	-51.5376	-63.6924	-59.1062	-61.6118	-58.0509	-50.2118	-59.6371	-70.3577	-42.16	-57.6368	-52.0288	-63.8381	-54.1926	-55.5949	-86.5981	-64.1965	-63.1513	-50.1082	-56.0603	-45.939	-57.0596	-67.0311	-57.2277	-65.1348	-51.9493	-52.6649	-58.0248	-54.6462	-58.5222	-49.1776	-52.7223	-74.3742	-55.9121	-46.6214	-55.1395	-54.598	-52.8433	-52.6351	-57.7659	-55.4081	-47.7262	-45.3176
1574.37	-52.3956	167.38	-53.9256	-55.6366	-47.9877	-63.9954	-57.5882	-50.6063	-58.1276	-62.9659	-67.0182	-54.7455	-51.0191	-60.5292	-66.9514	-41.2821	-55.6809	-51.2459	-78.3751	-55.9877	-59.495	-59.3926	-62.0821	-63.5791	-50.5396	-59.2452	-45.0518	-61.3725	-59.6854	-68.5097	-62.9926	-49.1807	-53.1882	-62.639	-57.3222	-55.7804	-49.2713	-56.799	-62.2935	-55.1567	-46.943	-53.1063	-52.5164	-54.8355	-52.8306	-53.5104	-52.5979	-48.2085	-44.8173
1574.34	-52.4124	170.168	-58.3208	-53.7192	-47.7603	-58.1447	-57.1596	-49.9271	-61.5305	-57.3323	-63.001	-52.7335	-55.1948	-66.0065	-60.7374	-41.4025	-52.4754	-52.5092	-56.1958	-53.2339	-58.1487	-58.1139	-58.9254	-64.5528	-51.291	-55.8596	-44.9583	-55.1795	-71.579	-58.2224	-66.2218	-50.8292	-54.0097	-63.0644	-54.1617	-54.8512	-49.7171	-57.6938	-72.8001	-61.7456	-47.7089	-53.5405	-54.6528	-52.89	-49.6973	-54.9553	-54.411	-46.9069	-43.6915
1574.3	-52.3888	168.05	-59.7837	-55.5759	-50.502	-61.6616	-70.4781	-50.7482	-56.6614	-62.8477	-58.0593	-53.5394	-51.8942	-63.1446	-58.891	-41.6475	-55.7514	-50.9101	-58.0501	-51.5308	-57.1022	-58.5876	-72.7603	-72.8499	-50.8275	-54.6041	-45.196	-55.8262	-66.185	-56.1542	-72.9964	-53.4608	-55.2113	-66.3338	-55.5537	-55.7506	-50.9566	-52.2907	-66.279	-54.4314	-47.5198	-57.3397	-55.004	-51.228	-52.8662	-57.0021	-57.3851	-47.8306	-44.3452
1574.27	-52.3608	164.378	-58.3222	-51.177	-48.4625	-59.8461	-75.8595	-53.0735	-57.7069	-71.4138	-65.8338	-52.835	-53.7259	-59.8247	-60.1766	-42.384	-57.9755	-53.7108	-62.2194	-54.3193	-62.8116	-66.0036	-58.2743	-63.5651	-52.9046	-60.388	-44.9723	-64.61	-64.4571	-57.3567	-59.1287	-51.9055	-62.6353	-62.5839	-52.5616	-53.6977	-49.9243	-52.322	-59.5126	-58.2816	-49.1096	-51.8071	-51.7303	-50.7749	-48.8081	-64.4154	-52.7434	-45.6703	-45.3945
1574.23	-52.2687	167.427	-66.2135	-55.7266	-50.308	-55.3909	-61.4875	-53.7071	-57.0495	-60.8901	-60.023	-54.2946	-53.6098	-79.44	-61.4853	-42.1037	-58.5983	-52.0049	-56.1079	-54.0352	-59.6785	-61.2586	-67.3404	-69.511	-49.0649	-57.4901	-45.2236	-56.9737	-70.4283	-70.5907	-57.6892	-58.9443	-58.6514	-64.388	-54.9599	-56.2042	-49.872	-53.7807	-65.5741	-54.1054	-51.1916	-53.4423	-52.9718	-50.4827	-50.1976	-72.0672	-57.9422	-46.4586	-44.4267
1574.2	-52.4258	168.803	-59.2024	-50.3757	-47.276	-63.2882	-71.1247	-54.5887	-58.6955	-65.549	-56.0901	-56.184	-50.5928	-62.5113	-62.9955	-41.7573	-56.1563	-54.1636	-66.0156	-50.1939	-58.482	-65.7347	-57.6546	-60.8193	-50.5871	-58.1162	-45.8785	-56.9514	-66.4204	-56.8243	-64.541	-53.2512	-59.7891	-59.6069	-51.0767	-56.4073	-48.0318	-51.9022	-63.2243	-54.7186	-49.5398	-54.0644	-52.3346	-52.568	-50.9524	-57.7262	-55.2864	-46.5989	-44.9146
1574.16	-52.2577	173.403	-73.3437	-53.132	-47.2592	-59.7923	-61.0454	-54.7499	-53.8979	-62.6755	-57.0139	-54.3444	-51.1065	-65.9573	-78.2093	-40.9596	-52.2534	-52.484	-57.5649	-50.054	-54.0348	-58.001	-59.6908	-60.2032	-49.7765	-52.282	-46.7046	-56.52	-56.487	-58.0805	-57.4868	-54.3338	-66.3262	-74.0612	-55.8459	-58.6466	-50.6781	-53.2391	-65.772	-55.5064	-50.0623	-53.5663	-53.3958	-49.8112	-48.2194	-58.0492	-52.0513	-46.8029	-45.9959
1574.13	-52.361	171.943	-59.9345	-52.999	-47.1843	-56.5726	-57.8783	-53.4309	-67.471	-64.4544	-58.9879	-53.288	-55.1643	-60.4422	-78.1599	-42.0563	-54.4244	-56.2193	-58.2726	-49.7745	-57.8093	-63.2804	-58.8574	-62.1935	-51.6741	-54.2366	-46.5208	-54.1665	-61.2472	-64.4877	-59.0188	-53.7398	-66.6254	-57.4767	-55.7637	-57.8699	-51.6598	-51.008	-60.271	-58.0016	-49.5486	-56.3404	-56.1361	-53.1782	-51.0082	-58.6856	-55.549	-45.888	-45.2032
1574.1	-52.3465	164.86	-56.5415	-52.2637	-48.9394	-57.8231	-60.2705	-52.8592	-59.7426	-68.144	-57.4065	-53.9604	-53.8258	-57.8742	-71.3433	-42.7844	-51.4239	-52.7465	-63.9742	-52.7296	-59.3396	-66.1402	-61.7324	-64.6743	-51.7937	-57.2825	-45.9606	-56.2667	-59.9224	-58.3115	-53.6546	-57.3439	-58.2072	-68.596	-53.9418	-52.2461	-49.6941	-48.1992	-66.8516	-58.5852	-53.7449	-52.6391	-55.6451	-53.4548	-51.0711	-62.0168	-50.717	-46.2383	-43.9123
1574.06	-52.5173	163.092	-60.7369	-51.0077	-46.5971	-56.9693	-67.5238	-55.1441	-59.0816	-74.2863	-55.5124	-54.6933	-52.6843	-61.155	-60.5362	-42.8574	-55.5178	-57.0438	-65.6402	-51.4155	-60.8012	-62.1512	-58.8197	-61.1335	-49.4763	-56.2223	-45.0264	-54.5129	-61.5445	-63.4071	-53.7612	-53.8508	-61.1335	-56.8001	-55.1812	-56.2554	-49.3646	-51.2337	-61.3966	-60.7909	-51.2476	-53.6238	-53.4131	-51.697	-52.6767	-61.3996	-55.0476	-48.2843	-45.3151
1574.03	-52.5228	167.049	-56.5648	-49.8333	-47.5776	-57.2601	-60.7077	-57.1135	-58.2057	-64.0433	-58.0124	-63.3313	-53.9334	-54.1933	-77.1163	-42.3199	-55.7394	-52.1665	-64.5001	-48.9926	-59.4358	-58.234	-58.265	-65.0097	-52.6017	-57.1495	-46.6614	-53.6812	-64.1734	-65.147	-55.2126	-58.5704	-64.5974	-66.2476	-51.4971	-53.3121	-52.5571	-50.1997	-58.4874	-54.0849	-51.761	-50.5828	-56.0574	-53.5799	-55.9154	-54.7445	-50.6394	-46.0082	-45.9097
1573.99	-52.5627	162.187	-58.2629	-53.5318	-45.7653	-58.5983	-61.1084	-56.6987	-57.5553	-65.6405	-65.3676	-61.6805	-54.5009	-54.604	-74.0581	-43.569	-52.7994	-53.9994	-65.924	-49.4082	-59.1617	-54.6872	-58.9433	-63.4099	-51.0934	-58.6669	-45.2009	-52.8424	-56.7411	-66.2518	-56.9792	-63.7701	-71.0051	-56.7068	-52.4178	-59.4157	-49.2117	-48.877	-72.183	-63.2044	-57.9104	-52.9408	-56.3351	-59.176	-51.4004	-61.5144	-54.722	-46.4079	-44.4707
1573.96	-52.642	167.875	-55.0301	-51.5473	-47.8486	-57.0562	-64.2156	-55.8587	-54.8254	-60.4614	-56.1237	-57.5302	-52.5083	-59.8254	-65.1203	-42.7719	-57.4743	-52.7119	-62.3523	-52.3397	-55.8578	-61.7774	-56.5978	-75.1714	-52.6229	-56.5313	-46.7023	-55.2682	-59.3326	-57.9912	-56.0236	-57.0633	-75.9383	-66.9872	-53.5798	-53.897	-51.6363	-51.1832	-63.0609	-55.0696	-57.7218	-54.4011	-55.2246	-54.973	-54.7109	-59.0709	-54.5885	-46.9204	-44.8038
1573.92	-52.7955	167.205	-54.0976	-50.4887	-45.697	-55.0354	-65.3415	-61.7997	-56.6636	-60.3953	-61.3801	-56.614	-52.1319	-57.8079	-63.1759	-43.0308	-53.2957	-54.3093	-57.5658	-50.0077	-63.3894	-63.1011	-60.4494	-59.4563	-51.6404	-57.4061	-45.9899	-54.0931	-62.946	-57.94	-58.3249	-65.6789	-66.535	-72.5509	-57.6263	-57.0473	-49.3499	-51.68	-62.0314	-62.2353	-56.0577	-56.3234	-63.0992	-54.6655	-51.321	-54.2148	-52.8236	-46.5093	-45.4266
1573.89	-52.9696	175.896	-58.2342	-50.8542	-47.0823	-57.2029	-57.5753	-58.6588	-60.1901	-59.8618	-57.8874	-65.329	-54.0149	-57.2851	-61.3458	-43.4733	-55.4852	-57.625	-62.429	-49.6412	-61.6514	-62.5203	-62.4217	-57.7194	-53.93	-56.8159	-46.3747	-51.2181	-57.3507	-60.9702	-52.6442	-58.4554	-58.6454	-70.3168	-55.1946	-58.8772	-53.1448	-49.9389	-59.178	-64.8876	-57.5124	-52.6856	-57.483	-54.9391	-51.8474	-57.3546	-52.1228	-48.2129	-46.5199
1573.85	-53.0911	175.112	-56.5039	-49.556	-47.4727	-61.7929	-57.7763	-56.9787	-60.4084	-60.9411	-56.9573	-60.1668	-52.8095	-55.6875	-69.4441	-43.8156	-53.3398	-54.7845	-73.1616	-52.4667	-54.5755	-62.568	-59.2212	-61.6141	-54.6793	-64.9311	-46.5379	-57.3841	-59.3952	-68.8468	-55.5532	-58.0294	-69.4416	-65.8287	-52.9951	-55.374	-53.5967	-50.2922	-60.547	-55.1729	-57.9554	-54.2675	-56.6269	-55.8022	-55.8611	-58.3086	-52.8217	-46.5605	-45.7135
1573.82	-53.0522	175.634	-56.3857	-49.6294	-47.8588	-54.8703	-58.2572	-56.8008	-58.3976	-56.526	-74.4185	-60.8737	-57.1289	-56.0484	-58.8572	-43.4739	-54.9437	-54.6496	-64.0132	-49.954	-62.2082	-62.4049	-54.5714	-61.0732	-51.8721	-57.0507	-45.7328	-57.7303	-62.4337	-57.7892	-50.7635	-67.1632	-76.5759	-63.4906	-57.0676	-52.9819	-54.4847	-52.2494	-69.9556	-62.4834	-59.1913	-60.2691	-57.2667	-62.245	-52.7079	-56.9316	-53.059	-47.5065	-45.1125
1573.79	-53.1942	172.889	-56.1003	-50.2524	-45.9129	-54.977	-66.7603	-57.7773	-65.4532	-59.994	-57.5353	-59.9522	-55.9492	-63.2099	-63.9094	-43.2452	-52.5177	-57.2016	-68.6086	-50.3009	-56.6674	-58.8984	-63.2615	-57.1097	-50.7506	-53.7029	-47.0501	-53.2201	-56.121	-61.6253	-51.4457	-61.4055	-58.4026	-63.2572	-52.3114	-55.2709	-52.893	-50.4995	-61.6095	-58.918	-61.6516	-54.0302	-56.8517	-54.5352	-53.0922	-64.723	-55.8625	-48.608	-45.2564
1573.75	-53.1671	173.28	-55.2816	-52.8123	-46.6946	-55.7273	-55.3992	-55.9529	-58.0135	-55.2606	-56.3312	-59.0154	-53.0103	-56.654	-68.5846	-44.5657	-51.7978	-60.4777	-61.928	-51.2085	-54.7152	-62.7628	-54.7554	-62.2435	-53.3241	-55.4158	-47.7631	-53.3703	-56.8978	-58.6773	-52.084	-73.681	-58.5941	-63.2781	-58.2142	-53.5068	-53.1897	-50.1356	-59.7516	-60.0924	-65.3224	-55.3439	-60.8591	-60.4134	-54.5111	-56.0143	-51.2768	-46.6794	-43.7753
1573.72	-53.3417	172.382	-56.9617	-52.9769	-46.6471	-54.6282	-60.2297	-57.1324	-59.2583	-58.91	-56.7029	-64.5821	-52.6181	-57.4961	-74.8143	-43.4895	-55.8169	-56.4978	-62.9043	-54.1683	-59.245	-64.9349	-57.7716	-63.4914	-51.267	-56.2546	-47.5502	-56.0025	-56.0027	-68.0193	-53.9083	-68.9713	-57.5068	-66.0228	-52.3891	-56.2627	-56.8457	-53.2725	-58.8746	-56.2857	-57.0501	-63.3381	-56.7751	-61.4609	-54.9532	-61.9794	-51.4435	-49.605	-44.5085
1573.68	-53.5555	169.397	-55.2168	-52.1607	-46.5881	-59.0579	-54.7148	-58.6941	-59.0372	-59.9032	-60.7677	-87.8832	-52.5196	-64.3084	-58.5488	-45.0239	-52.8517	-57.3038	-60.7174	-53.9479	-59.1232	-64.2798	-58.7519	-55.4822	-55.1101	-57.7538	-49.1477	-52.5148	-56.3128	-67.0854	-50.0768	-63.6499	-58.1574	-70.2656	-56.8344	-53.3944	-54.9456	-50.1376	-62.1597	-62.9344	-55.2929	-55.4622	-66.5579	-59.9594	-55.7629	-55.5167	-55.153	-49.532	-45.8639
1573.65	-53.6559	165.168	-54.6797	-51.9632	-46.2936	-58.3329	-58.0174	-69.1533	-59.677	-55.3465	-54.8174	-84.7756	-56.7081	-59.4734	-64.1219	-45.3009	-53.4947	-52.2056	-61.9168	-53.6061	-54.5153	-61.394	-62.3539	-64.89	-52.1891	-59.1125	-47.1181	-53.0605	-55.5498	-67.5554	-52.6363	-63.4844	-58.0666	-58.0561	-52.4916	-54.7726	-54.8915	-53.2032	-58.2715	-63.992	-58.237	-56.2018	-62.883	-61.4864	-56.0347	-55.9459	-54.1301	-51.7206	-46.0867
1573.61	-53.6594	169.855	-59.053	-52.4014	-48.3106	-58.2231	-53.9602	-60.2227	-54.0613	-57.5688	-59.1291	-75.8788	-51.7142	-56.8914	-64.0366	-44.8009	-52.7374	-56.1843	-76.4608	-52.603	-60.4532	-67.0828	-56.0892	-62.2126	-58.3166	-53.8171	-47.2027	-55.4513	-53.1679	-59.1863	-51.0924	-61.9114	-60.7573	-57.6465	-57.7576	-57.5866	-54.4735	-54.6488	-60.7787	-58.054	-52.4777	-56.1337	-67.125	-61.607	-52.417	-61.8239	-53.1202	-50.0786	-46.0307
1573.58	-53.725	173.144	-54.4093	-51.9876	-46.4466	-54.7255	-59.7624	-62.3062	-58.7158	-56.4219	-56.514	-58.808	-55.0846	-58.598	-62.7193	-44.4409	-55.1128	-57.3128	-57.0556	-52.6665	-55.3981	-61.3266	-55.9579	-58.4231	-54.735	-61.5636	-46.9484	-54.7295	-56.4082	-58.0382	-51.6658	-61.7355	-54.9647	-69.9739	-55.2522	-56.4172	-54.211	-52.3069	-61.0243	-64.3084	-52.6628	-60.6758	-60.9841	-56.7929	-52.2702	-56.3189	-52.5442	-51.8182	-45.7773
1573.54	-53.7905	163.358	-57.1043	-54.2374	-47.4465	-55.6266	-54.8597	-61.7677	-63.5194	-59.5953	-58.3274	-68.4225	-53.033	-59.7966	-71.2676	-44.2263	-55.7858	-56.4491	-59.6002	-56.628	-59.4787	-61.0454	-59.9319	-65.8751	-54.2228	-55.1	-47.0531	-53.4147	-57.8032	-77.2668	-50.0541	-57.1858	-55.3093	-57.8522	-58.0706	-54.8012	-52.0144	-58.716	-66.4534	-55.1528	-52.0841	-54.8495	-60.3178	-70.8226	-55.3667	-54.4989	-54.9543	-49.8085	-45.6843
1573.51	-53.6562	167.394	-52.9935	-52.3147	-47.3929	-54.7062	-61.1072	-54.5241	-82.9692	-67.2136	-54.9349	-64.4809	-51.054	-55.7345	-64.9438	-44.2753	-53.2522	-65.0612	-65.3928	-58.3909	-52.3083	-72.5655	-56.5009	-59.8982	-60.2663	-55.7662	-49.6671	-52.1699	-59.77	-61.2301	-52.0445	-56.1395	-54.1964	-53.9993	-54.1353	-54.9422	-51.509	-53.135	-108.993	-58.7901	-51.4922	-65.4318	-60.578	-58.0839	-54.8295	-53.2388	-51.6918	-49.6991	-44.3904
1573.48	-53.8014	164.819	-57.3872	-54.1285	-46.4796	-55.2559	-52.6764	-54.1624	-58.1855	-58.932	-60.8487	-61.2274	-51.1796	-65.8441	-56.7115	-45.5802	-54.5448	-63.1634	-80.253	-54.8308	-56.3538	-60.011	-61.3551	-64.0754	-57.3126	-62.0568	-48.3397	-53.5121	-53.6703	-62.1765	-52.0365	-60.5457	-54.8229	-60.1472	-61.9146	-60.4904	-56.3093	-52.7138	-58.872	-55.2075	-48.7584	-72.4167	-62.5849	-63.1101	-51.263	-53.1569	-51.9147	-49.996	-45.7686
1573.44	-53.948	165.238	-54.3891	-52.0495	-47.4845	-56.2854	-53.2175	-54.7771	-65.9705	-55.4446	-56.0743	-73.6547	-54.5488	-65.624	-65.2689	-45.3451	-58.5914	-60.0332	-65.2951	-55.1682	-52.7414	-62.2592	-59.4537	-61.4968	-58.5455	-64.6282	-49.0415	-52.8662	-58.0766	-58.393	-50.6917	-61.1024	-59.3723	-55.9573	-56.1752	-59.1836	-53.0991	-55.6607	-59.3127	-59.2517	-50.828	-63.2488	-58.9939	-57.4388	-56.2202	-57.079	-51.0565	-54.7621	-44.0582
1573.41	-53.8474	165.493	-53.5358	-54.9364	-46.9712	-55.4439	-57.5626	-55.9433	-65.1616	-57.6909	-56.0819	-75.5711	-53.3721	-59.5275	-61.0411	-44.4794	-54.3918	-53.9362	-67.2347	-58.4319	-52.6317	-58.9008	-57.6406	-58.034	-72.6243	-55.1166	-46.973	-56.4209	-54.6727	-64.298	-49.5311	-51.8388	-55.714	-63.5682	-57.3446	-55.6806	-60.3947	-57.3327	-60.5179	-55.6471	-50.2621	-69.2305	-62.5081	-59.1658	-54.8477	-54.7717	-51.3118	-55.0336	-45.1903
1573.37	-53.8667	157.133	-52.6807	-53.8309	-48.351	-50.8322	-56.6996	-57.3067	-58.3412	-59.2706	-55.3336	-60.3676	-51.68	-63.6639	-61.2369	-45.8716	-55.26	-57.5511	-78.3508	-56.9157	-53.4581	-59.6847	-67.0181	-60.3098	-68.9406	-55.2806	-47.3595	-56.2226	-55.2714	-55.9946	-49.5779	-52.8211	-54.8969	-61.9933	-59.9767	-62.9486	-53.2491	-54.8729	-62.3641	-62.0444	-50.1217	-63.4395	-58.5419	-63.8694	-56.9044	-53.825	-51.5004	-52.9732	-45.5003
1573.34	-53.8867	169.754	-51.6088	-54.9226	-47.5725	-56.1122	-53.4209	-57.8267	-56.4227	-57.6422	-55.9402	-60.5212	-51.7779	-58.9602	-66.7226	-46.8036	-57.8067	-61.215	-69.9123	-52.6983	-49.885	-65.3993	-55.0602	-60.1762	-59.6263	-56.906	-47.3651	-51.9304	-54.131	-59.1941	-52.1099	-51.8685	-55.1094	-59.9507	-60.9665	-57.3024	-54.5365	-55.3697	-61.974	-56.5436	-47.1777	-66.0659	-54.6957	-62.5507	-53.5851	-57.1829	-52.3742	-54.4231	-43.8566
1573.3	-53.8365	166.679	-50.0284	-53.9062	-47.3796	-60.7936	-59.6379	-57.9686	-60.6754	-55.2107	-60.7573	-62.0406	-51.9457	-58.3093	-66.858	-45.1606	-57.7363	-57.9229	-74.7925	-56.3085	-52.1887	-64.0884	-59.4692	-57.1652	-59.0566	-57.9429	-49.393	-53.7696	-60.0044	-62.7142	-49.0469	-52.9459	-58.8909	-60.9674	-69.4306	-64.3202	-51.7792	-54.7059	-62.2878	-57.0107	-49.8097	-61.247	-54.5031	-57.0181	-54.0257	-60.4246	-51.0038	-54.2129	-44.5045
1573.27	-53.8907	161.035	-52.4521	-55.5406	-49.005	-56.6816	-53.0708	-54.0919	-60.9782	-62.8682	-55.5702	-59.1569	-51.9216	-67.2413	-62.7268	-46.0982	-64.6832	-63.4278	-63.8177	-50.9821	-52.6091	-75.6426	-54.8088	-69.7488	-58.3961	-56.2742	-49.9908	-52.7499	-56.3866	-60.9307	-52.8071	-55.9573	-60.0811	-62.2372	-69.7722	-67.2346	-50.9631	-56.1307	-68.2193	-71.145	-49.2644	-65.2668	-58.0195	-59.7535	-54.5365	-53.08	-53.5844	-55.0803	-44.1925
1573.23	-53.7956	156.155	-52.6118	-57.8807	-48.4834	-60.7568	-57.2738	-55.856	-63.8271	-64.1034	-53.0155	-58.9949	-55.6456	-57.9872	-63.3618	-45.8297	-62.8535	-67.2578	-64.7737	-49.9275	-53.8093	-61.7972	-55.0054	-64.7786	-59.7288	-54.9208	-48.1444	-54.2977	-53.7745	-62.8457	-49.7176	-59.7188	-54.8004	-64.1656	-65.3988	-58.1137	-49.987	-54.3642	-60.1774	-57.8831	-48.9601	-69.246	-55.5551	-55.8518	-53.6422	-58.6259	-50.4121	-52.5389	-44.877
1573.2	-53.6266	167.131	-52.7308	-74.7	-50.2684	-64.5338	-52.2564	-61.9559	-60.2219	-55.9599	-56.9828	-61.9238	-54.7041	-62.3673	-62.1257	-47.3558	-64.8496	-57.9364	-68.6172	-50.6874	-51.1868	-61.5264	-61.7261	-61.3461	-57.9829	-57.454	-49.4064	-53.8602	-54.0527	-55.9254	-53.1608	-54.5591	-54.6867	-60.2826	-59.5902	-59.6829	-49.2686	-53.6241	-58.2645	-58.3429	-47.1555	-58.8139	-60.2089	-55.6285	-56.7332	-55.1555	-51.1988	-53.582	-43.5307
1573.17	-53.5983	147.346	-52.4118	-59.7488	-49.57	-54.6511	-52.1618	-54.1708	-57.9565	-62.7025	-60.5619	-63.2418	-55.0321	-58.8796	-68.2748	-47.3824	-55.7538	-56.3972	-58.7707	-49.4366	-53.3507	-60.0798	-62.167	-61.8582	-61.6492	-56.5676	-48.5417	-55.0751	-57.2893	-64.6325	-49.6442	-52.837	-59.8493	-55.8824	-63.6596	-60.4937	-49.4746	-49.4211	-71.6994	-55.8353	-49.7689	-71.0505	-58.0707	-60.9723	-52.031	-52.6326	-47.7201	-51.1371	-44.2612
1573.13	-53.4798	159.948	-52.9932	-56.2081	-49.5783	-63.7403	-54.0085	-51.5775	-62.685	-56.8408	-60.91	-58.6699	-51.0035	-70.397	-73.2213	-46.9702	-57.9582	-59.7764	-59.5481	-48	-53.0291	-66.7598	-60.7278	-56.1192	-61.5302	-58.6894	-50.4593	-52.809	-55.7168	-60.2952	-49.785	-54.6252	-58.1686	-65.0193	-79.5456	-66.1973	-51.4089	-51.0953	-64.5015	-64.5185	-49.2622	-57.0113	-55.0634	-62.1728	-52.9576	-59.3864	-50.2411	-54.7361	-42.9745
1573.1	-53.3089	148.981	-58.547	-54.4743	-48.1816	-56.7409	-53.9065	-50.1458	-55.8324	-67.139	-62.02	-64.8153	-51.3758	-70.2688	-63.0546	-46.9059	-60.0198	-58.4639	-68.2106	-47.5213	-51.6431	-73.5316	-55.4354	-55.882	-72.1863	-57.7133	-49.3011	-52.7842	-53.3361	-62.2729	-49.4434	-51.3838	-56.1651	-68.7541	-65.232	-69.4408	-49.5114	-48.473	-59.294	-59.536	-49.5792	-57.6584	-56.822	-56.8214	-59.794	-58.4125	-50.408	-51.0778	-43.6846
1573.06	-53.2131	151.058	-52.9928	-61.1598	-49.3832	-56.2165	-52.5801	-52.1402	-66.0449	-60.3307	-64.0108	-60.8004	-51.5717	-63.1994	-57.9893	-47.0512	-62.5142	-63.7714	-57.4888	-49.0371	-52.6629	-60.3692	-62.6629	-61.4993	-60.4505	-61.8419	-52.0935	-53.8034	-55.924	-61.8889	-51.6015	-53.6423	-57.0231	-73.1585	-55.2737	-65.6743	-48.2688	-47.7802	-81.495	-57.707	-48.8006	-62.3953	-55.6298	-62.2974	-55.3383	-55.843	-48.4951	-51.9925	-43.949
1573.03	-53.2869	151.678	-60.3369	-57.7505	-49.0783	-60.512	-52.3392	-49.9215	-58.3685	-62.1927	-61.3498	-61.6147	-51.4212	-59.9699	-63.2201	-48.1856	-57.2735	-61.8281	-75.0494	-46.9735	-50.4764	-58.003	-59.4401	-55.706	-58.6193	-55.8985	-50.2827	-49.9942	-51.389	-62.293	-51.3077	-54.8998	-55.8069	-59.2277	-59.8353	-58.3268	-49.5416	-49.1913	-79.9497	-62.2305	-49.2837	-66.7745	-57.1668	-55.6121	-56.4974	-63.6917	-50.738	-50.7177	-43.0715
1572.99	-53.0902	146.834	-53.4288	-57.579	-51.6124	-71.728	-51.4661	-50.8694	-68.9906	-67.6742	-59.5805	-59.8536	-51.8283	-61.7754	-63.5545	-48.581	-62.1283	-85.6585	-56.0128	-46.3265	-54.936	-57.6682	-59.9847	-55.6304	-64.6078	-57.0034	-48.8709	-49.5365	-56.0349	-61.4624	-51.2447	-53.042	-55.9666	-61.9467	-60.3586	-59.0593	-48.6491	-49.3057	-58.2852	-57.4513	-48.4624	-59.6819	-54.6716	-55.8664	-58.1778	-62.33	-48.0617	-49.3612	-43.136
1572.96	-52.9069	140.677	-53.2496	-61.9309	-50.5585	-59.4863	-50.6241	-51.4539	-60.6169	-75.0234	-65.8505	-57.6355	-50.6303	-62.7926	-62.7302	-50.9885	-67.2421	-58.5625	-55.0889	-47.3276	-50.8733	-65.7554	-62.2315	-55.6075	-61.0213	-55.7537	-48.7171	-51.9293	-53.062	-59.4682	-48.3856	-55.2066	-52.5704	-65.687	-57.5214	-62.2858	-48.818	-46.6387	-58.1042	-61.0266	-48.953	-61.7689	-59.6702	-54.7605	-53.5036	-55.8788	-49.8633	-51.3079	-44.079
1572.93	-52.7516	146.578	-53.0981	-60.5839	-48.8421	-66.6824	-52.0476	-50.106	-61.9973	-67.0018	-73.9848	-56.2188	-51.9074	-69.5848	-57.346	-50.8386	-67.3894	-56.6383	-55.7332	-45.8224	-49.8402	-61.7053	-71.6986	-59.9092	-54.9486	-54.8202	-51.7177	-50.8761	-52.7721	-57.736	-50.6995	-55.6417	-58.2079	-68.1828	-54.4115	-62.7393	-48.1106	-47.0882	-56.561	-55.628	-49.7216	-57.4515	-52.811	-56.1996	-52.8483	-59.5297	-49.0516	-47.6035	-42.1623
1572.89	-52.5938	146.355	-57.0134	-53.7599	-48.8594	-62.2695	-52.5096	-49.5367	-58.3727	-58.0855	-68.4079	-55.1513	-51.6035	-75.8392	-63.7904	-48.5229	-57.9727	-58.4005	-60.0786	-46.8296	-50.5757	-63.9653	-69.6005	-57.674	-69.8998	-60.6088	-50.1819	-50.8747	-56.6491	-55.6152	-52.2403	-58.2408	-56.8628	-68.7006	-58.0843	-63.0104	-48.7043	-46.9443	-57.2123	-57.7179	-48.8717	-55.5311	-53.7067	-54.0521	-57.4131	-56.3753	-49.5832	-48.0639	-42.2022
1572.86	-52.4466	147.037	-58.271	-54.0816	-47.2987	-60.6587	-51.4465	-48.821	-56.8694	-65.2393	-60.178	-59.3631	-52.4299	-78.9105	-64.3238	-48.5233	-66.7239	-62.0172	-56.6737	-48.4616	-49.8441	-55.394	-56.3446	-59.0928	-58.5591	-53.1093	-51.2841	-49.471	-55.1909	-54.32	-51.8226	-54.9303	-54.1212	-61.6049	-52.3967	-67.0496	-48.6588	-47.3694	-56.6693	-55.4061	-49.6353	-54.5604	-55.611	-61.64	-52.5175	-57.4231	-47.6172	-49.1865	-42.6753
1572.82	-52.2204	149.155	-52.8741	-52.9768	-50.5293	-59.5792	-50.5264	-47.9073	-59.2949	-70.9225	-64.6985	-62.0081	-52.0065	-60.7684	-67.5817	-49.6869	-58.9364	-61.0321	-61.5098	-48.0416	-51.9194	-62.4308	-59.6819	-56.0416	-61.2311	-56.6833	-52.3468	-51.5624	-53.8749	-53.3851	-52.1366	-55.2755	-55.3683	-64.0646	-52.3121	-56.3775	-45.9517	-47.3026	-57.2009	-56.0704	-49.0664	-52.5318	-53.3405	-56.5963	-52.4633	-56.8804	-49.8589	-46.7659	-41.6694
1572.79	-52.1028	145.026	-56.6348	-57.6408	-48.3193	-62.3519	-52.3456	-49.9377	-57.661	-65.272	-65.7293	-54.0658	-50.6634	-73.1985	-60.1193	-51.4071	-62.8998	-58.2707	-61.1996	-47.2673	-48.555	-61.5162	-69.4863	-56.2543	-64.0922	-55.3926	-49.0022	-53.7315	-50.6519	-52.3147	-49.9703	-60.138	-56.0468	-71.8414	-53.8884	-58.2347	-45.7056	-48.3967	-54.1798	-58.7976	-50.4678	-57.4842	-54.1554	-56.7585	-50.4575	-54.1807	-48.2795	-48.8033	-42.2551
1572.75	-52.04	147.338	-56.2778	-53.4301	-50.9238	-66.6664	-50.7452	-48.5688	-60.9814	-71.2522	-57.8223	-55.5535	-52.3509	-68.7585	-77.4566	-50.5574	-60.2571	-58.1143	-61.3974	-49.8294	-50.2744	-69.761	-58.1347	-61.7857	-62.5104	-55.4239	-48.6054	-51.7035	-54.7744	-52.9528	-50.1143	-57.9964	-63.1118	-70.4221	-53.6449	-58.0678	-47.815	-46.0151	-59.0713	-57.3434	-48.4371	-54.9975	-53.7408	-58.2161	-51.5037	-55.1601	-51.3185	-48.3183	-42.4751
1572.72	-51.7513	146.241	-57.4566	-54.0711	-50.9929	-59.976	-52.2835	-46.5154	-63.3057	-58.324	-55.5076	-53.3019	-52.1091	-59.1713	-68.2431	-51.8139	-63.4872	-55.2245	-58.9635	-49.3725	-52.3853	-65.3031	-72.9556	-73.636	-59.1274	-52.4339	-49.2676	-54.2023	-53.0566	-51.9597	-49.6039	-57.5186	-55.9176	-68.9427	-49.8649	-84.3444	-47.4093	-47.3907	-56.94	-54.1599	-50.1404	-54.2971	-54.1227	-58.0246	-49.3436	-56.0563	-48.8004	-46.4248	-41.2545
1572.68	-51.7089	143.451	-54.3741	-53.7374	-50.1073	-62.6936	-52.8015	-45.7995	-56.087	-60.8813	-57.5065	-52.5387	-50.5505	-62.7008	-60.523	-49.7416	-59.4448	-54.6517	-58.0437	-48.4594	-49.3823	-61.0742	-72.3856	-69.1779	-63.605	-53.8249	-49.1637	-50.9248	-56.5756	-51.5815	-52.3888	-66.0408	-54.9982	-63.6215	-50.5586	-60.0942	-47.3679	-46.7441	-59.9463	-60.3278	-52.7678	-55.5824	-59.5521	-72.0768	-48.9287	-56.1633	-49.3556	-47.989	-42.0138
1572.65	-51.5223	142.887	-55.3011	-54.6746	-47.217	-56.9016	-53.3543	-47.8329	-57.69	-62.6017	-58.1497	-53.7864	-49.1865	-58.9572	-59.5415	-52.4915	-63.1787	-58.7743	-57.9786	-50.7178	-49.4046	-60.1258	-63.1838	-57.4705	-55.4801	-53.8719	-48.0883	-50.6516	-54.5569	-51.2201	-50.1804	-55.396	-53.6733	-61.787	-50.2711	-60.0144	-48.1794	-47.0622	-53.2877	-54.8222	-50.9326	-54.4705	-55.1859	-55.535	-51.2429	-55.9984	-51.1283	-46.2448	-41.7201
1572.62	-51.3032	144.887	-59.4733	-53.1978	-49.3005	-60.61	-50.999	-45.9414	-56.1542	-64.8816	-61.402	-54.0411	-51.0184	-58.0024	-58.7398	-54.8643	-59.0444	-57.5451	-60.4922	-50.0573	-48.3129	-64.8051	-60.4197	-55.5381	-62.0898	-54.2453	-47.3413	-50.7483	-57.1336	-51.189	-53.2014	-62.0654	-52.3829	-62.3381	-49.3866	-63.762	-47.1629	-47.3082	-54.1091	-56.0688	-53.1207	-56.9764	-54.1877	-54.4904	-51.3865	-50.6481	-50.6981	-46.48	-41.65
1572.58	-51.0936	144.435	-57.9594	-53.7883	-47.7886	-56.0614	-53.598	-46.5707	-52.9296	-58.7849	-55.4796	-54.8616	-51.3691	-62.6296	-63.7744	-54.5709	-64.8405	-54.1747	-57.2372	-53.9077	-50.8465	-69.6744	-58.1511	-55.0184	-56.3151	-52.2571	-48.2679	-51.7257	-53.779	-53.1111	-49.6653	-56.5269	-55.4308	-61.1319	-50.7942	-56.7106	-48.0826	-46.5678	-57.023	-56.4606	-52.5372	-54.2624	-51.8412	-56.814	-49.1829	-51.1657	-51.0988	-45.5149	-40.9361
1572.55	-50.9635	144.206	-58.4469	-54.6299	-46.9125	-54.8647	-52.3892	-45.9849	-54.8129	-61.9262	-56.1644	-50.8088	-51.0243	-56.1423	-55.0653	-54.0428	-66.8275	-53.9381	-61.7395	-51.4495	-50.3873	-62.0767	-75.3631	-62.0347	-56.7729	-50.0148	-46.9166	-53.9913	-58.8058	-51.648	-49.7534	-60.1173	-49.6087	-63.3873	-51.5496	-55.8485	-46.506	-46.3484	-51.9881	-57.282	-50.0375	-55.8512	-50.3149	-58.5285	-48.5444	-52.5807	-51.1365	-46.9009	-40.5822
1572.51	-50.8563	144.325	-58.1557	-53.0351	-48.9852	-59.0384	-52.1082	-45.5968	-53.6201	-56.8523	-52.5507	-54.0282	-50.4798	-67.1915	-57.6409	-56.3878	-60.7817	-55.0527	-59.9353	-57.7925	-47.6521	-61.4852	-62.1767	-54.6363	-73.4582	-50.6035	-47.3896	-51.2232	-55.9608	-49.151	-54.7534	-59.7985	-50.6091	-61.2629	-48.5823	-58.6149	-48.3924	-47.5791	-51.77	-54.5874	-51.227	-56.9609	-50.678	-60.029	-49.5022	-51.43	-51.7113	-46.2355	-41.2306
1572.48	-50.6466	144.414	-55.6041	-51.2744	-47.7541	-54.9246	-50.7595	-44.3605	-54.6985	-56.8501	-57.1191	-50.9188	-50.469	-58.0358	-57.8826	-53.6349	-68.8946	-52.0611	-59.882	-63.5931	-48.6106	-57.6724	-63.6142	-62.6535	-69.2518	-53.0965	-46.0348	-49.9823	-66.4513	-51.5369	-56.2319	-58.8783	-49.5601	-81.3067	-50.7708	-56.1111	-45.9714	-46.5817	-52.5258	-54.8391	-52.9989	-57.2041	-51.2842	-59.8346	-48.4747	-51.231	-54.0154	-45.2378	-40.0342
1572.44	-50.4065	139.1	-53.5606	-53.4262	-48.2223	-55.7654	-51.9143	-44.1617	-55.0809	-57.7635	-52.4656	-50.0706	-49.7444	-57.7542	-56.4129	-52.4252	-57.216	-54.0901	-58.2336	-71.7075	-47.6052	-60.1278	-64.5564	-60.8496	-57.2572	-53.4854	-45.137	-51.6065	-57.3263	-49.7922	-52.9974	-55.2299	-48.6237	-58.129	-49.0187	-55.2478	-48.0643	-49.0903	-54.185	-53.7785	-54.5924	-57.2848	-50.2641	-57.9918	-48.9076	-52.9064	-68.8524	-44.07	-40.9647
1572.41	-50.0815	142.816	-58.6148	-50.6001	-45.9771	-52.598	-53.469	-43.7899	-56.5297	-52.7775	-56.445	-52.5707	-50.8602	-60.3652	-54.3643	-51.6872	-82.9992	-53.3917	-62.5833	-65.5253	-49.1731	-64.0409	-64.6742	-57.6413	-60.1578	-51.1283	-46.4003	-51.8563	-57.8448	-50.713	-53.1362	-52.8907	-48.6241	-61.7977	-50.1543	-54.2734	-48.1159	-48.5948	-53.456	-54.6825	-54.888	-58.7377	-51.4598	-63.7059	-48.4855	-49.8744	-58.0711	-43.8729	-39.588
1572.38	-50.0655	139.899	-61.1595	-50.8718	-47.1825	-55.3043	-49.7457	-43.7268	-52.696	-58.8459	-55.6644	-48.7638	-50.2873	-54.1664	-60.2404	-51.8786	-59.1108	-57.232	-67.297	-61.4633	-48.9746	-55.3243	-65.0718	-54.7069	-59.1467	-49.4963	-44.1703	-51.911	-62.6168	-49.1021	-55.9534	-53.7863	-47.2987	-65.1354	-49.5481	-50.2784	-46.8547	-46.9996	-55.2832	-51.7944	-55.0737	-53.6683	-49.3138	-60.1429	-49.4116	-49.3483	-61.5386	-45.0862	-39.589
1572.34	-49.8174	139.346	-55.0245	-48.6902	-45.0925	-50.7004	-52.2272	-42.577	-54.067	-60.9699	-53.0764	-50.876	-47.5368	-54.7204	-67.2864	-55.5457	-66.8955	-55.0335	-61.6223	-61.3735	-47.2124	-60.2675	-63.6154	-63.1616	-79.9738	-49.531	-45.6971	-51.9183	-58.1607	-52.2035	-58.4275	-51.0833	-48.7924	-60.1201	-49.4079	-52.9764	-48.0792	-49.287	-51.4002	-53.4496	-54.2001	-55.0958	-51.8324	-66.9972	-48.4557	-49.9908	-59.7364	-44.9917	-39.8934
1572.31	-49.536	140.954	-57.4077	-49.603	-45.5104	-52.9117	-50.2905	-42.5067	-57.5267	-60.9726	-50.256	-51.2045	-49.6235	-52.5882	-80.1922	-55.7404	-61.1774	-50.0485	-58.7907	-57.2221	-48.007	-55.6024	-56.7747	-57.9384	-58.2105	-51.4116	-43.7649	-54.0297	-57.739	-52.0597	-60.9264	-54.8759	-46.9118	-61.4351	-50.0292	-49.5127	-48.7122	-51.1114	-55.4184	-53.0527	-55.0322	-63.3201	-48.0685	-63.5805	-50.2569	-47.6994	-59.497	-44.6106	-39.3915
1572.27	-49.4218	136.32	-52.0331	-49.2777	-44.7463	-54.1209	-51.4984	-43.2426	-60.3632	-59.2933	-52.5545	-48.1419	-46.1903	-54.63	-58.6393	-52.1865	-61.6329	-52.9293	-59.5015	-51.7637	-46.7328	-58.4418	-64.2404	-55.4873	-58.0157	-51.2665	-43.5736	-52.3434	-65.4894	-50.6408	-62.1421	-51.0709	-47.0914	-64.4099	-48.8117	-50.2166	-46.925	-48.4391	-55.9329	-51.801	-55.3062	-61.9571	-49.9984	-61.8444	-48.4843	-48.4331	-57.8074	-44.4128	-39.4001
1572.24	-49.0818	140.223	-53.9917	-49.7941	-46.3277	-50.995	-50.5043	-43.0488	-53.457	-64.7419	-49.0631	-49.0077	-47.6173	-54.3212	-60.5942	-50.437	-67.3747	-49.0771	-66.4078	-53.6948	-46.5798	-60.0895	-60.9445	-58.6978	-70.7062	-49.8991	-43.3844	-57.4411	-67.8124	-51.9478	-59.3507	-48.9177	-50.363	-62.0438	-52.3134	-52.2361	-46.9298	-48.671	-54.2902	-53.1078	-57.389	-55.2351	-49.4268	-59.7031	-50.6873	-47.1256	-63.8453	-43.6447	-39.0869
1572.2	-48.886	136.018	-52.5773	-49.2918	-45.0949	-51.727	-49.3417	-41.8766	-53.3958	-64.7169	-51.5617	-47.3937	-47.1554	-52.5316	-61.2585	-49.2932	-60.5652	-51.8505	-58.4892	-48.8382	-47.1287	-54.6546	-55.3829	-59.0803	-58.9497	-52.6549	-43.8273	-53.7212	-56.9449	-50.4326	-63.3315	-49.4013	-50.9497	-58.9894	-53.4458	-49.7089	-47.091	-50.1566	-52.7884	-54.3049	-59.8355	-60.4063	-47.5341	-65.3982	-53.1617	-48.6466	-55.1553	-43.0006	-39.6108
1572.17	-48.6991	135.242	-54.8238	-47.0017	-43.6485	-48.9673	-49.8914	-41.6488	-54.8118	-67.6136	-49.1889	-49.6522	-46.7037	-51.5042	-58.7542	-49.9354	-59.1427	-50.2202	-56.2089	-47.3255	-48.6298	-54.2757	-60.9923	-57.6065	-66.0791	-48.8088	-44.1321	-53.8932	-66.405	-51.7519	-55.4759	-47.6013	-50.0099	-56.991	-52.4522	-51.0371	-47.4795	-48.0789	-59.5598	-53.3884	-55.0229	-54.1669	-48.0157	-74.4703	-49.9351	-48.0328	-50.4403	-43.093	-38.73
1572.13	-48.3996	133.305	-54.4276	-46.589	-44.3173	-51.0671	-53.3412	-41.2628	-55.2305	-60.1856	-50.9309	-46.767	-46.7199	-54.8689	-67.9772	-48.6816	-57.8125	-51.5645	-57.1197	-46.8396	-46.5813	-59.8695	-60.7291	-55.4351	-58.2903	-50.785	-42.8945	-52.4728	-56.6567	-49.8534	-51.0452	-48.319	-49.608	-68.392	-55.0999	-49.4388	-47.505	-48.0052	-53.9326	-53.7372	-55.6021	-55.6899	-47.1595	-61.4361	-50.9022	-46.7378	-51.6749	-43.9145	-38.6911
1572.1	-48.1519	135.091	-54.3488	-45.2591	-44.0447	-51.3041	-49.5128	-40.524	-56.4866	-66.2254	-49.0332	-47.8126	-44.8801	-53.5798	-63.8873	-47.4287	-65.1138	-52.4726	-61.2019	-47.3382	-46.2813	-57.0283	-56.3279	-63.4697	-64.8054	-48.0823	-42.0111	-51.8275	-54.1326	-51.2336	-49.7279	-45.5133	-50.8996	-66.2018	-54.8396	-51.2828	-46.1479	-46.7307	-55.8925	-51.57	-52.5671	-56.6886	-48.4994	-65.1211	-56.549	-47.8809	-48.7865	-44.6708	-38.8544
1572.07	-47.925	132.598	-52.9298	-46.5396	-44.4268	-50.6276	-51.9019	-40.5796	-54.7949	-60.6551	-51.4919	-46.9503	-46.871	-57.4815	-59.7029	-45.5139	-55.5145	-49.7024	-67.4092	-45.7773	-46.6541	-59.4951	-57.265	-55.1168	-61.4492	-48.4685	-41.6985	-53.7949	-57.654	-51.0579	-48.4762	-46.3548	-50.6122	-57.3562	-55.3068	-51.5632	-45.9861	-47.6027	-56.2661	-52.0502	-52.8094	-56.8787	-47.1209	-61.7004	-54.9612	-46.8523	-48.6735	-43.9723	-38.3291
1572.03	-47.5806	131.972	-55.1236	-45.6565	-43.381	-47.7169	-51.9504	-40.7738	-54.0775	-71.3242	-47.7282	-46.9996	-45.5412	-52.7451	-62.1846	-46.3718	-57.9517	-52.9245	-60.854	-44.0242	-44.9022	-64.2577	-55.1944	-56.0214	-58.298	-49.4064	-42.1486	-50.7012	-55.5881	-48.7682	-49.0243	-46.6591	-52.351	-59.0393	-59.9329	-50.7259	-47.1107	-46.8295	-60.008	-51.1668	-52.4395	-55.7246	-47.2927	-69.8434	-53.5543	-47.1763	-47.8492	-43.4692	-38.965
1572	-47.3688	131.451	-50.4126	-44.2287	-43.4504	-49.882	-50.2231	-40.3734	-53.1612	-60.1412	-49.1623	-48.7088	-46.0895	-58.4587	-62.6863	-45.2764	-51.996	-50.1256	-65.2753	-43.9126	-45.5856	-55.3884	-61.9151	-53.4948	-64.7317	-48.9165	-41.3073	-52.5981	-52.4641	-49.0552	-45.465	-44.1716	-51.2134	-59.5017	-56.2352	-54.9911	-49.4205	-45.942	-56.8211	-53.8132	-51.2157	-53.0704	-46.3283	-67.3473	-53.3201	-46.5053	-47.1461	-44.4147	-37.8596
1571.96	-47.1238	130.444	-51.4339	-44.6988	-42.9797	-47.8094	-49.3544	-39.9809	-56.449	-55.663	-47.9161	-46.8904	-44.4531	-59.126	-63.1393	-43.9874	-51.4642	-51.7859	-67.8982	-43.1962	-44.2851	-57.937	-56.6604	-59.1054	-78.6849	-48.3217	-41.6007	-53.7808	-52.5184	-50.3395	-45.5385	-44.2665	-51.7546	-56.3008	-53.7573	-52.4662	-47.1807	-46.2955	-57.2221	-54.5724	-53.8869	-56.9702	-47.4832	-63.7182	-51.8092	-48.8058	-44.4349	-45.2066	-38.4194
1571.93	-46.8382	129.248	-50.6125	-43.8226	-42.7488	-48.319	-49.4241	-39.4415	-56.2221	-63.7695	-47.8282	-48.6426	-43.587	-59.3275	-62.354	-42.4401	-50.9725	-51.5894	-56.7933	-43.499	-45.0507	-57.1826	-54.7765	-58.5735	-65.0568	-50.2331	-41.5208	-54.6649	-50.6578	-49.4782	-43.7479	-43.2683	-55.8475	-52.162	-50.4759	-51.8762	-47.2767	-45.5561	-62.7239	-54.4233	-49.5889	-53.7986	-45.9181	-62.0708	-51.0275	-45.917	-43.7233	-44.2468	-37.8518
1571.89	-46.6473	124.196	-55.2356	-44.0739	-43.4834	-48.3002	-51.2472	-40.3214	-52.2983	-56.0112	-46.6538	-45.9582	-44.4558	-53.8048	-66.5037	-43.1717	-51.0509	-49.1293	-67.5775	-42.8921	-43.7315	-61.4102	-53.2733	-57.399	-63.5255	-47.1158	-41.0306	-53.4038	-48.8325	-48.4992	-42.701	-44.39	-56.1741	-52.5664	-50.0576	-54.7981	-48.167	-46.8201	-63.6601	-54.7659	-47.8822	-56.0117	-47.1743	-59.9202	-49.8124	-45.8084	-43.3723	-44.5852	-38.3868
1571.86	-46.4685	126.103	-53.6037	-44.3876	-42.6625	-47.9966	-50.4689	-40.1425	-55.4673	-55.8748	-47.0141	-47.8623	-43.6363	-59.0587	-62.1034	-41.3182	-50.3808	-49.7305	-74.7433	-41.88	-42.8535	-56.6212	-56.7887	-53.5658	-62.1028	-48.1561	-41.029	-54.437	-49.6179	-49.8297	-43.4004	-42.578	-54.2756	-57.105	-48.8714	-55.6558	-47.1145	-45.2516	-59.5085	-55.6293	-48.0872	-55.968	-47.3571	-58.4715	-48.701	-44.9911	-44.5257	-46.9062	-38.1475
1571.83	-46.1795	125.146	-54.5211	-43.5775	-41.538	-48.0225	-49.671	-39.647	-55.1863	-60.3845	-46.743	-45.6129	-42.9689	-58.2349	-60.9222	-41.3839	-50.6577	-53.2315	-67.1282	-42.1165	-43.7527	-60.3555	-51.3021	-54.9435	-79.1581	-48.9322	-40.58	-50.8112	-50.3452	-49.9861	-41.9387	-42.502	-57.8853	-57.9027	-50.0044	-55.8854	-49.206	-45.1905	-52.3693	-53.6316	-46.9286	-54.5987	-46.2417	-63.2395	-50.5751	-45.5621	-42.6071	-47.1726	-38.4527
1571.79	-45.9753	122.325	-50.7295	-43.3585	-42.2854	-46.9822	-48.9798	-39.388	-54.6333	-54.0231	-48.1555	-45.1899	-42.6441	-53.8111	-70.4197	-41.6345	-50.1558	-49.4587	-59.1643	-41.4348	-43.5781	-56.6408	-53.802	-55.2183	-59.9287	-47.7671	-41.2711	-50.3708	-46.9715	-48.1949	-42.5346	-43.4473	-57.1714	-56.48	-46.6197	-52.363	-47.561	-46.8833	-52.1404	-52.0408	-46.9294	-50.8408	-45.6683	-57.3471	-48.8647	-44.5847	-42.9413	-46.2025	-37.7046
1571.76	-45.7412	123.598	-53.0229	-43.3203	-42.2515	-46.2872	-48.5468	-39.0691	-57.7028	-51.8261	-46.1663	-46.9361	-43.1909	-59.2595	-76.7559	-40.1999	-49.0186	-52.1679	-73.1905	-42.1169	-43.0756	-58.5359	-53.9471	-62.1836	-55.5435	-49.537	-40.7884	-54.3197	-48.7002	-47.0007	-40.83	-42.8293	-56.803	-54.2397	-46.2697	-54.1364	-48.9029	-46.4629	-55.3623	-56.1829	-44.1595	-53.8417	-46.4746	-61.2764	-47.8503	-45.29	-42.1921	-49.3601	-37.5842
1571.72	-45.5726	123.046	-49.4784	-42.8744	-42.5032	-48.6137	-46.0022	-38.9037	-61.9289	-54.0891	-47.762	-46.6282	-43.1268	-52.4472	-63.1756	-40.3775	-49.1848	-50.128	-57.8621	-42.077	-43.0641	-62.4481	-52.6415	-54.7897	-54.1415	-47.9839	-40.5994	-52.8386	-48.0431	-46.9767	-41.3334	-41.5388	-51.6994	-52.7582	-45.1935	-59.4348	-50.637	-45.6584	-54.3836	-54.2631	-44.3913	-50.3396	-46.1673	-58.3459	-48.1705	-45.5099	-42.9909	-47.924	-37.8676
1571.69	-45.3689	120.061	-51.7692	-42.5098	-41.5194	-48.2882	-47.7438	-39.1261	-64.1175	-50.5619	-47.567	-45.6747	-42.5972	-52.7444	-61.5894	-39.9014	-48.4295	-50.5478	-55.4642	-41.3519	-43.6747	-54.685	-52.1384	-51.7645	-56.2938	-47.6173	-40.6694	-49.7774	-46.1561	-46.97	-40.5119	-41.172	-51.5991	-54.7702	-44.7246	-58.4804	-52.7541	-44.5594	-52.7805	-52.2649	-44.0556	-52.552	-45.8258	-64.8468	-50.151	-45.2256	-42.4162	-52.6718	-37.8696
1571.65	-45.249	124.906	-49.2763	-42.6626	-42.5629	-46.4512	-47.4548	-38.5758	-57.4244	-49.3066	-48.8141	-46.0885	-42.7457	-50.9612	-66.0083	-39.1976	-51.6415	-50.9456	-62.3639	-42.1104	-42.6441	-61.6213	-56.5876	-51.8689	-52.5351	-46.8383	-41.2774	-50.2422	-49.0477	-46.3013	-40.3321	-40.8329	-50.8697	-53.9602	-44.522	-51.6507	-51.3773	-44.3405	-50.3567	-53.1419	-43.463	-49.4267	-46.2138	-59.3435	-48.773	-45.7646	-42.8187	-53.8451	-37.6368
1571.62	-45.008	120.686	-47.8452	-42.5842	-42.0861	-46.3779	-45.317	-38.908	-69.7596	-49.922	-48.9679	-45.4608	-41.7311	-50.9784	-64.2528	-38.526	-49.0802	-50.6132	-62.8566	-41.8458	-43.6628	-54.4624	-51.1958	-53.5694	-54.05	-48.5808	-40.5704	-50.0396	-46.8295	-45.6366	-40.1062	-40.6912	-48.3786	-53.9123	-44.5557	-53.7386	-54.7	-46.2081	-52.9859	-52.1298	-43.2968	-48.3634	-46.583	-56.0065	-47.1417	-44.2157	-42.8748	-60.2819	-37.1155
1571.59	-44.9498	122.123	-49.937	-43.1954	-42.1801	-48.9412	-45.3522	-38.59	-68.6519	-51.6508	-49.527	-46.5179	-42.6967	-50.4756	-67.6637	-37.9903	-48.8669	-49.6813	-55.7091	-41.2468	-43.1613	-57.0438	-55.1453	-53.5887	-50.4869	-46.1689	-39.9564	-49.9316	-47.5022	-46.446	-40.967	-40.9043	-47.7607	-60.0381	-45.1148	-51.6309	-53.0682	-47.1235	-52.2467	-54.6018	-42.8122	-47.8608	-45.5363	-56.0737	-46.2262	-45.333	-43.039	-56.5223	-37.6521
1571.55	-44.8363	119.754	-49.2433	-42.1812	-42.0746	-46.6034	-45.2122	-38.9304	-62.2344	-50.4071	-49.5549	-45.3547	-42.1238	-49.2921	-68.6692	-37.8863	-48.7147	-47.8156	-56.0861	-42.3567	-43.1086	-54.4005	-49.8882	-50.7074	-49.6364	-46.95	-40.482	-50.3927	-48.3333	-44.6531	-40.3912	-40.4866	-45.5876	-53.7424	-42.9302	-48.2001	-58.6097	-45.6406	-49.9694	-52.9355	-42.0692	-49.6779	-46.4905	-57.8057	-47.0391	-44.7796	-44.3066	-62.1323	-37.1602
1571.52	-44.673	120.452	-47.628	-43.3916	-41.9696	-49.378	-44.0724	-38.5953	-55.1331	-49.7272	-47.8597	-45.0714	-42.2579	-47.8444	-58.8609	-36.9608	-49.9899	-49.7952	-62.0833	-41.9884	-42.6432	-56.9028	-48.9624	-52.8726	-49.1671	-46.9947	-39.2278	-52.0647	-48.2968	-44.3026	-40.1717	-39.8878	-45.2003	-53.8839	-43.6417	-50.3681	-56.1323	-47.9056	-53.6011	-52.2906	-41.8871	-48.6083	-45.6839	-52.648	-45.3746	-46.5987	-43.477	-57.2389	-37.6004
1571.48	-44.5387	121.523	-48.0793	-44.0117	-41.9918	-48.6019	-43.4585	-38.5968	-61.5377	-50.0173	-50.882	-45.3813	-42.6518	-47.4631	-62.5772	-36.9138	-49.1048	-47.7013	-65.9655	-41.3683	-42.0261	-52.6671	-50.9849	-50.1018	-49.3519	-46.5767	-39.8374	-50.7689	-46.5851	-45.3281	-41.2036	-39.637	-45.5126	-54.8124	-41.9696	-47.399	-57.3699	-47.0176	-50.5168	-51.0241	-41.6587	-46.5987	-44.9474	-52.5696	-46.8367	-46.7275	-44.5883	-59.1808	-37.2096
1571.45	-44.4536	121.988	-47.2004	-44.1603	-41.9885	-48.9383	-44.0797	-38.2331	-55.2246	-51.3996	-50.4292	-45.9657	-42.2801	-48.0805	-71.3454	-36.6712	-49.6006	-46.4467	-58.5452	-42.7518	-43.2705	-54.222	-48.6529	-52.5115	-50.1633	-45.7286	-39.5258	-56.1665	-46.8474	-45.6553	-40.4175	-40.7399	-43.5872	-58.7773	-42.3404	-49.0317	-59.8335	-50.5851	-51.2421	-51.1501	-41.0675	-46.9932	-46.388	-51.0892	-44.9427	-44.9288	-46.1595	-54.6567	-36.763
1571.41	-44.337	120.682	-48.133	-44.46	-43.3069	-50.6009	-43.1079	-38.0775	-58.5607	-47.7941	-50.9688	-43.8788	-42.2399	-47.9028	-60.9332	-36.6175	-50.8231	-47.2223	-57.2149	-42.9786	-42.3322	-55.531	-51.5236	-52.896	-46.5551	-47.3251	-38.5677	-52.9606	-46.7444	-44.1834	-41.649	-40.0886	-44.3966	-53.0087	-42.7023	-46.3326	-55.1369	-49.5972	-52.7906	-50.3942	-40.427	-47.4146	-45.1687	-52.0807	-46.6675	-45.7999	-46.1955	-52.1314	-37.2742
1571.38	-44.2803	121.363	-47.8669	-45.8481	-42.5636	-50.5142	-42.741	-38.3174	-55.2307	-49.8263	-56.9717	-44.9555	-43.4021	-51.1124	-64.3778	-36.3969	-52.259	-46.5866	-58.2545	-43.6199	-43.5369	-54.6755	-52.1451	-50.7611	-45.6953	-47.7004	-38.5317	-53.2144	-48.9031	-45.4962	-41.8465	-39.7179	-43.1907	-59.2887	-41.6291	-46.8178	-53.1104	-50.8615	-54.8624	-50.6562	-39.7728	-47.3142	-46.7228	-49.3286	-46.3302	-45.4768	-49.1153	-48.1438	-37.2316
1571.35	-44.1637	121.715	-47.3214	-48.2138	-43.7903	-50.6197	-41.4406	-38.1143	-57.9322	-48.4692	-58.1354	-43.9794	-42.6147	-48.0047	-63.4587	-36.0387	-53.0733	-45.5997	-58.7358	-43.3566	-43.5445	-56.5063	-50.7719	-51.3315	-47.135	-46.2217	-38.5103	-51.6017	-50.3187	-44.5168	-42.073	-39.5799	-43.376	-53.4751	-42.958	-47.7329	-55.3063	-50.8599	-53.5861	-48.0193	-39.9396	-45.5343	-45.324	-47.3993	-46.2212	-46.9216	-48.5986	-48.7289	-37.2223
1571.31	-44.0901	121.343	-47.9392	-47.4944	-42.4711	-50.9855	-42.7527	-38.3179	-54.3661	-49.9229	-53.3082	-45.2729	-43.8755	-49.7592	-61.6625	-35.6853	-52.9636	-45.6917	-56.3718	-43.9706	-43.9448	-55.1351	-51.869	-51.1145	-44.97	-46.5531	-39.3596	-51.5137	-48.3932	-44.3751	-42.176	-40.0259	-42.4602	-57.8864	-42.8114	-45.4175	-50.5617	-51.9593	-53.025	-46.8338	-39.0737	-45.7479	-45.3595	-48.4275	-45.3109	-47.1573	-50.58	-46.885	-37.3088
1571.28	-43.9849	121.745	-46.2599	-48.995	-43.0925	-50.7495	-43.0774	-38.1782	-56.6224	-50.1204	-58.3065	-45.3854	-43.1514	-47.4114	-65.8627	-36.0568	-57.9143	-45.5405	-58.5552	-44.9239	-42.9466	-53.3146	-50.1759	-52.8848	-44.2708	-47.9422	-38.4488	-54.3119	-51.2171	-44.6283	-43.2977	-39.3253	-42.5185	-58.5013	-43.584	-44.5919	-49.278	-53.8433	-53.8356	-47.4302	-39.2658	-46.859	-45.5	-47.2392	-44.3199	-46.4754	-51.5352	-47.4815	-37.2227
1571.24	-43.8699	121.724	-46.0018	-52.2683	-43.6738	-54.4192	-43.5495	-38.4603	-54.7291	-51.8098	-58.0041	-43.567	-43.9879	-49.7321	-64.0929	-35.5676	-55.4596	-44.0063	-68.858	-46.303	-44.3995	-56.196	-53.0382	-52.496	-43.5562	-48.1326	-38.2437	-58.8972	-49.5445	-45.8952	-43.7434	-39.3801	-43.0809	-59.3227	-43.0369	-45.4891	-48.0596	-53.7431	-54.7467	-47.6938	-38.0145	-45.0034	-45.0882	-45.2841	-44.9968	-45.4306	-51.5383	-44.984	-37.0547
1571.21	-43.7943	121.557	-46.0776	-51.3028	-42.4907	-52.7563	-42.5933	-38.495	-56.5652	-49.0771	-55.1518	-43.7565	-42.549	-47.4525	-55.8579	-35.1145	-56.0283	-45.0517	-57.2791	-45.3735	-43.9091	-53.4386	-51.5602	-53.0863	-43.8549	-45.7469	-37.8225	-64.3288	-49.0106	-44.5137	-44.9719	-38.5287	-43.1898	-54.956	-43.8394	-43.6683	-47.2918	-55.1185	-53.8144	-47.5207	-37.6762	-44.9122	-44.4039	-44.9039	-46.2738	-46.9897	-50.6429	-43.5534	-37.836
1571.17	-43.6592	123.957	-46.827	-54.229	-42.6858	-54.076	-43.3703	-38.2287	-51.2798	-49.0589	-52.5805	-43.9798	-43.8787	-47.2264	-58.5432	-34.8998	-54.2121	-44.9962	-59.7413	-46.7948	-44.344	-55.7861	-52.5655	-50.8596	-43.7098	-46.9918	-37.8114	-63.3259	-53.2141	-46.2262	-46.0664	-39.4135	-43.8046	-57.12	-43.5614	-43.3081	-47.4994	-60.3262	-51.3654	-47.5327	-37.8776	-44.5082	-45.0024	-45.5207	-45.4108	-45.4169	-51.0885	-42.7604	-37.5173
1571.14	-43.4699	122.277	-46.3095	-53.4005	-42.7371	-51.9491	-43.0479	-38.3378	-51.9299	-51.0669	-52.7758	-42.8437	-42.8918	-50.5507	-59.9749	-35.1978	-53.2547	-43.7394	-55.8663	-47.4872	-44.7678	-54.3748	-53.9397	-56.2795	-41.7156	-46.1874	-37.4011	-61.4161	-53.4811	-47.3012	-47.6963	-38.7063	-43.2356	-54.1914	-44.4709	-44.239	-44.4825	-53.4258	-53.9102	-46.4289	-37.508	-44.3246	-44.3036	-44.058	-44.6149	-46.6703	-51.3926	-42.8927	-37.5037
1571.1	-43.3556	122.903	-46.4177	-49.1787	-42.0268	-53.0591	-44.6897	-38.7829	-53.5734	-51.0977	-50.9898	-43.519	-42.849	-51.18	-64.092	-34.6004	-52.4376	-43.3083	-60.2081	-46.409	-43.6999	-52.6777	-52.6463	-58.7451	-42.183	-47.0598	-37.9427	-63.2934	-52.3067	-46.9876	-49.6547	-39.3677	-43.9795	-59.1849	-45.6271	-44.0917	-43.2912	-51.2962	-54.2831	-45.5452	-37.0865	-44.9489	-43.9342	-42.9833	-44.0027	-46.8932	-49.1876	-41.5661	-38.0547
1571.07	-43.1845	119.952	-46.4133	-49.3406	-42.5015	-58.3512	-44.295	-39.076	-50.3439	-50.6257	-51.9844	-42.734	-43.3667	-51.3213	-65.3226	-34.8069	-54.9145	-42.8592	-55.8847	-48.3005	-45.5588	-53.989	-53.2636	-53.6141	-41.8841	-45.4529	-37.2673	-64.2107	-54.9915	-47.2787	-51.8813	-39.007	-43.9287	-57.4989	-45.7553	-42.8193	-43.1401	-49.4403	-61.7422	-45.9824	-36.8896	-44.0084	-42.4941	-41.9545	-44.8153	-46.7267	-47.9075	-41.6063	-37.689
1571.04	-43.0754	120.853	-48.7822	-49.4478	-42.7956	-52.515	-46.0677	-38.6395	-49.5498	-54.6076	-49.1063	-43.0458	-43.1763	-52.143	-55.2228	-34.9677	-51.242	-42.655	-55.9266	-46.4461	-44.8533	-59.9174	-55.1208	-61.8027	-41.2499	-46.1405	-37.1826	-62.055	-58.1558	-50.7862	-54.5793	-38.6343	-43.9939	-56.6528	-45.0572	-44.4273	-41.7078	-48.6855	-55.7147	-45.277	-36.6832	-43.7493	-43.5246	-42.3008	-44.5865	-46.4365	-45.0702	-40.145	-38.0941
1571	-42.889	120.039	-48.6426	-47.3584	-41.6166	-53.1551	-46.7649	-38.6644	-51.8196	-53.0455	-49.5882	-43.178	-42.9922	-53.2967	-55.5101	-34.461	-47.7859	-43.4462	-51.9207	-48.3362	-46.2825	-57.1893	-51.9022	-55.6119	-40.6623	-45.6922	-36.8754	-56.9239	-53.6514	-49.5371	-59.9042	-39.2143	-46.8198	-55.9902	-44.9473	-44.2707	-41.9587	-48.563	-57.3018	-45.5296	-36.6206	-42.0364	-43.8099	-41.9344	-43.336	-45.9385	-44.8024	-40.5665	-37.4272
1570.97	-42.7384	117.884	-49.1064	-45.558	-41.0607	-50.3326	-47.9589	-39.5416	-50.6884	-54.5651	-48.873	-42.4422	-42.2568	-56.4068	-65.4288	-34.9656	-48.9093	-42.6513	-51.2793	-46.8872	-46.4604	-52.3654	-51.5528	-53.696	-40.9714	-46.2982	-36.7576	-56.2464	-56.3151	-50.0572	-60.7901	-38.6557	-46.3142	-58.1854	-46.2783	-44.3692	-41.3796	-46.576	-69.3654	-44.6877	-36.6709	-42.5794	-42.6927	-40.3462	-42.9015	-48.0246	-42.9345	-40.3145	-38.1292
1570.93	-42.5412	116.884	-49.1717	-45.456	-41.1695	-51.5712	-50.6182	-39.1875	-51.204	-54.1126	-47.8961	-43.2422	-42.5914	-60.5085	-65.1318	-34.3705	-45.6395	-42.4829	-49.3936	-47.6629	-47.658	-50.0481	-56.2956	-58.0534	-41.4225	-45.6985	-36.6389	-51.3671	-56.0432	-49.1503	-62.0047	-39.1557	-47.7836	-54.9321	-45.4217	-43.8131	-40.2185	-45.1645	-70.0338	-44.5624	-37.044	-42.7491	-43.546	-40.6124	-42.7914	-47.6148	-42.6448	-39.3634	-37.34
1570.9	-42.4839	115.895	-49.9403	-42.9331	-40.679	-50.312	-51.0603	-39.9794	-49.3081	-53.59	-49.8242	-41.8442	-42.5945	-55.9014	-62.152	-34.8843	-44.6085	-42.2149	-50.8112	-45.5617	-46.1055	-50.2436	-55.6816	-56.7413	-39.8582	-44.0614	-36.5097	-52.0625	-53.1547	-52.3954	-57.0276	-39.1092	-48.8625	-54.3138	-46.2438	-44.5222	-40.3113	-44.6775	-69.6555	-43.6868	-36.775	-42.7451	-43.0559	-40.7434	-42.4198	-49.0598	-41.9885	-38.9821	-38.1605
1570.86	-42.2952	114.789	-48.8746	-42.2709	-40.64	-47.8863	-53.1408	-39.675	-48.8948	-59.8369	-47.3246	-41.7576	-42.9791	-55.0185	-62.0443	-34.2476	-45.6124	-42.2146	-49.1032	-43.9753	-47.823	-53.836	-51.3947	-56.9558	-39.4829	-44.6689	-36.7379	-49.471	-50.5203	-52.8902	-49.7863	-39.2947	-49.388	-58.4516	-45.6305	-44.268	-40.5012	-45.1856	-66.2354	-44.9087	-36.6785	-42.2217	-42.8255	-40.1099	-42.1886	-47.1961	-41.0519	-38.687	-38.1484
1570.83	-42.1884	111.88	-50.3884	-43.1667	-40.8638	-47.2996	-50.432	-40.6544	-50.1049	-57.7315	-45.7943	-41.6773	-42.6793	-53.6113	-58.3664	-34.248	-44.668	-42.1817	-47.7949	-43.5385	-47.2743	-50.3697	-53.3247	-52.0462	-39.4328	-44.3681	-36.6568	-51.6831	-50.3748	-49.2822	-49.4271	-39.9967	-50.1209	-53.6042	-44.9676	-45.1999	-39.6503	-44.2708	-71.6637	-44.3684	-37.1495	-41.4779	-42.7264	-39.9621	-41.0626	-47.3787	-41.8511	-37.9137	-37.705
1570.8	-42.0617	110.417	-49.828	-42.3331	-40.6233	-48.183	-52.1228	-40.0038	-48.4911	-55.7726	-45.5	-41.6887	-41.6363	-51.748	-56.9185	-34.2397	-44.1802	-41.507	-46.9654	-43.0676	-47.2427	-53.8204	-49.7015	-56.2928	-39.5994	-46.0687	-36.3541	-51.911	-50.3333	-51.7113	-49.0568	-39.1954	-53.6266	-52.8569	-44.5569	-45.306	-39.0443	-43.3202	-64.5306	-43.5963	-36.6424	-41.4688	-41.589	-39.8121	-41.5658	-47.3555	-41.2289	-38.2065	-38.0228
1570.76	-41.9629	109.154	-53.851	-41.0985	-40.1701	-47.6295	-51.9737	-40.4197	-48.5694	-64.0189	-43.9653	-41.5981	-41.1963	-49.051	-61.6917	-34.6599	-44.313	-41.6277	-46.0438	-41.8502	-49.3073	-53.1389	-49.6523	-53.6561	-39.7956	-45.0232	-36.9165	-51.9906	-49.1223	-50.8511	-46.9206	-39.3942	-56.9729	-56.5101	-45.3578	-46.2525	-38.7766	-42.36	-60.5502	-44.9224	-36.9553	-41.1594	-43.1615	-40.8238	-41.5991	-50.0197	-40.7515	-38.3204	-38.1577
1570.73	-41.9063	106.505	-51.6395	-41.4155	-39.9785	-45.61	-49.2437	-41.0243	-48.1143	-66.473	-45.2537	-41.6156	-41.0831	-48.6693	-57.1138	-34.6405	-43.5523	-41.4792	-46.6418	-41.3882	-46.608	-51.8969	-48.3967	-58.3267	-39.0568	-43.6765	-37.0291	-50.0872	-48.651	-48.4865	-44.6292	-40.7447	-53.2181	-51.0481	-44.7656	-45.9785	-38.5414	-41.7692	-64.8154	-44.2592	-36.6047	-42.0348	-41.9708	-40.0035	-40.5877	-49.3427	-39.9528	-38.4059	-37.8895
1570.69	-41.8913	104.242	-51.1011	-40.8823	-39.3552	-46.9215	-47.7773	-41.558	-47.6357	-64.256	-44.1922	-41.3306	-41.9327	-47.6404	-52.7363	-34.8182	-44.6495	-41.5656	-45.9923	-41.0515	-48.5134	-49.0663	-48.2861	-55.992	-39.186	-44.5198	-37.0116	-48.9526	-48.7822	-51.2665	-45.0158	-40.1013	-55.9322	-51.0459	-43.2919	-44.6781	-38.6029	-42.3933	-61.8852	-46.149	-37.365	-40.4687	-42.0786	-40.2147	-41.0876	-48.8606	-39.8722	-37.994	-37.8273
1570.66	-41.8764	104.204	-48.149	-41.3384	-39.2225	-46.0787	-47.6301	-41.6428	-47.5711	-55.9467	-43.9626	-41.7452	-40.6742	-47.32	-53.581	-34.5089	-42.8371	-42.5266	-46.08	-41.165	-47.3409	-51.8449	-47.1798	-54.2452	-39.765	-43.6113	-37.6569	-51.8188	-49.8026	-51.5299	-43.4266	-40.4394	-54.7314	-51.2412	-42.8827	-44.069	-38.99	-41.5284	-56.474	-46.6047	-37.7624	-40.2226	-43.3885	-39.6684	-40.2859	-47.6019	-39.2177	-37.9004	-38.1457
1570.62	-41.8297	102.858	-47.8116	-40.1875	-39.0335	-44.2033	-46.8529	-42.392	-46.928	-58.3882	-44.3543	-41.9361	-41.4336	-45.4459	-52.813	-34.6762	-41.9925	-42.1343	-46.6911	-40.3752	-47.174	-51.9688	-48.9156	-53.1988	-39.4129	-43.6769	-37.2373	-49.271	-47.5119	-48.6147	-43.2833	-40.7264	-54.5569	-51.6727	-42.7147	-43.946	-38.1923	-41.2304	-52.1092	-45.3558	-37.4093	-40.2857	-42.2537	-39.6784	-41.1384	-48.9756	-39.6108	-37.9653	-37.617
1570.59	-41.8618	102.263	-46.55	-40.7962	-38.8849	-44.0635	-45.8373	-41.7982	-47.9798	-53.7382	-44.9414	-42.3957	-41.1906	-44.8472	-53.2971	-35.291	-42.6973	-42.2087	-47.574	-40.2687	-48.5694	-52.5959	-46.9655	-58.1163	-39.8366	-43.817	-37.6629	-48.439	-46.0425	-48.4807	-42.4272	-41.6299	-53.5573	-53.2212	-43.6275	-43.8802	-38.1578	-41.702	-51.3509	-45.8283	-38.3831	-40.8103	-43.1223	-40.5431	-39.8933	-48.2906	-39.3177	-37.9696	-37.7827
1570.56	-41.9578	99.7742	-47.4036	-39.7758	-39.0091	-44.371	-45.0046	-42.5604	-47.771	-50.9054	-44.145	-42.3721	-41.3656	-44.5574	-53.0673	-35.0756	-42.3983	-42.0625	-45.7181	-40.7914	-49.3592	-50.5536	-45.3436	-51.1327	-39.6188	-45.2788	-37.3924	-49.8129	-45.9776	-49.6108	-42.7148	-42.5181	-55.3482	-53.9261	-42.4384	-43.803	-38.5648	-41.2534	-50.1391	-46.3922	-38.686	-40.4432	-42.7195	-40.2274	-40.7382	-51.2237	-38.8888	-38.0332	-38.2567
1570.52	-42.0688	100.062	-46.0299	-39.7646	-38.1331	-44.5488	-44.2673	-44.4147	-45.4185	-50.3169	-45.0111	-43.589	-41.6001	-43.9122	-50.653	-35.3992	-41.7781	-42.5799	-46.0678	-39.839	-47.3542	-51.5622	-45.2892	-53.1775	-39.857	-44.9057	-37.6249	-50.5069	-46.1895	-47.9277	-43.1998	-41.7934	-53.4908	-52.2242	-42.4486	-44.6838	-38.7429	-41.6999	-52.4975	-46.7846	-39.2065	-40.3569	-42.3682	-40.9012	-40.743	-49.9332	-39.8917	-37.7238	-38.5654
1570.49	-42.1933	102.472	-44.4669	-40.4747	-38.8686	-44.6753	-44.5823	-43.477	-46.1512	-52.6691	-44.6198	-43.5242	-40.6581	-43.9761	-49.7293	-35.043	-41.23	-42.1259	-48.3955	-39.8108	-47.4535	-52.7327	-46.4084	-51.613	-39.9043	-43.3472	-38.7091	-51.0898	-45.7289	-49.0605	-42.9341	-42.4749	-49.7775	-52.0373	-42.4339	-44.3551	-38.7546	-41.3494	-50.682	-47.8875	-39.3824	-40.1483	-44.3641	-40.858	-39.9286	-52.573	-39.7978	-38.1276	-38.0036
1570.45	-42.3864	101.262	-43.7626	-40.5956	-38.121	-44.1582	-43.4376	-45.0916	-46.2393	-48.8092	-44.9583	-44.0871	-42.025	-44.9233	-49.1745	-35.0422	-41.2893	-42.3988	-47.1175	-40.0595	-46.9996	-50.265	-45.9712	-54.5681	-40.0237	-43.7807	-38.3294	-49.9733	-45.8896	-46.6927	-42.4718	-43.2532	-49.1979	-52.9279	-42.8334	-43.7131	-38.3325	-41.8373	-48.2978	-48.9857	-39.9471	-40.0617	-44.3376	-42.3204	-40.6865	-50.5364	-40.3979	-37.8141	-38.8883
1570.42	-42.5628	101.459	-43.5949	-40.6361	-38.19	-43.7102	-44.7994	-44.9708	-44.7635	-51.4434	-44.6234	-45.1108	-41.2458	-43.8489	-48.2069	-35.8243	-41.8789	-43.8713	-48.1377	-40.0475	-47.4476	-53.0798	-46.3924	-55.052	-40.7438	-44.085	-39.2368	-53.4332	-45.6957	-46.8521	-42.0085	-44.6209	-48.4914	-51.5586	-43.4218	-43.3515	-39.1839	-42.1255	-48.5742	-47.7307	-40.8232	-39.8345	-45.3393	-41.3923	-41.2953	-51.4941	-39.8102	-38.0898	-38.6752
1570.38	-42.8032	102.194	-42.9092	-40.4761	-38.955	-43.8522	-43.3189	-44.2415	-45.7392	-49.9349	-46.1176	-45.0528	-42.2028	-44.9268	-49.4571	-36.1489	-41.9523	-43.4694	-49.2596	-40.1617	-48.9447	-51.2346	-45.6407	-56.3738	-40.6884	-44.322	-40.0048	-50.9916	-44.1478	-48.5314	-42.1453	-44.4453	-50.8012	-54.9936	-42.9327	-43.1237	-39.8739	-43.0506	-46.2642	-49.721	-42.4658	-41.1289	-45.6622	-43.3141	-41.1868	-54.0057	-40.5674	-39.1061	-38.4759
1570.35	-43.0153	101.725	-43.1363	-40.0061	-38.9432	-43.6549	-44.2457	-45.1898	-45.8944	-49.6827	-45.4063	-46.4055	-41.2671	-44.0194	-49.6222	-36.3752	-41.492	-43.3037	-48.1101	-41.0088	-46.6631	-51.5018	-44.8221	-57.2453	-41.3322	-46.2641	-39.835	-52.665	-44.2911	-46.5851	-42.1988	-44.8743	-48.3302	-54.5533	-43.1934	-43.2827	-40.5586	-43.0711	-48.3152	-49.1238	-43.4843	-41.5201	-46.2547	-42.8968	-41.2623	-53.0303	-40.6563	-38.9989	-38.7583
1570.32	-43.2958	101.788	-41.9989	-41.1823	-38.8193	-44.4543	-44.0097	-45.5707	-44.1369	-48.8689	-44.3553	-46.2231	-42.2996	-44.1322	-48.1215	-36.6578	-42.5455	-44.9539	-50.2035	-40.8575	-47.6918	-53.3593	-44.9404	-54.6639	-41.9071	-45.5271	-39.7486	-52.778	-44.9718	-47.6631	-42.8595	-46.6767	-48.2714	-56.3008	-43.4035	-44.7979	-40.8895	-44.2263	-47.8745	-50.1097	-43.813	-42.2456	-46.7548	-43.6709	-41.3453	-52.4721	-42.0486	-38.3397	-39.0844
1570.28	-43.5797	105.221	-41.7042	-40.5395	-38.4426	-44.4519	-44.1252	-47.1056	-45.7481	-47.6399	-46.0105	-47.301	-41.7079	-45.5514	-51.1497	-37.2299	-42.0003	-43.8519	-49.7853	-42.2819	-47.3536	-49.7957	-46.7388	-53.9168	-41.4675	-45.3445	-41.0429	-50.9365	-43.6837	-46.8734	-41.5469	-46.938	-46.9486	-58.3003	-44.2778	-45.3386	-41.4067	-44.378	-48.1486	-48.5732	-45.0152	-43.1382	-46.8911	-45.971	-42.0774	-50.7274	-41.5348	-38.6351	-39.1384
1570.25	-43.9143	107.817	-41.7824	-41.1812	-39.2485	-44.6472	-44.4999	-48.1446	-44.3903	-46.4274	-45.9701	-50.1886	-42.2141	-46.4133	-52.3529	-36.8342	-43.1764	-44.0179	-50.8886	-41.5509	-46.4842	-53.2521	-45.4742	-53.7971	-41.5716	-46.3775	-41.2967	-51.9974	-44.6223	-48.1487	-41.9246	-46.7275	-47.6176	-54.576	-43.6981	-44.1375	-42.4976	-46.676	-48.4556	-48.5564	-46.1654	-43.7036	-49.5914	-46.8376	-42.4266	-49.9924	-42.0894	-38.6688	-39.931
1570.21	-44.2391	108.514	-40.8621	-41.888	-38.5628	-43.3264	-43.1535	-49.7754	-46.2828	-45.3366	-46.1832	-48.2292	-42.9706	-44.9053	-52.9677	-37.8511	-42.9882	-44.1737	-55.2484	-42.6129	-47.9195	-52.4503	-47.1062	-55.7231	-42.619	-45.4756	-40.4669	-52.3118	-43.8423	-46.9656	-42.5825	-50.0685	-47.4277	-56.0019	-44.6361	-43.777	-43.2745	-46.2251	-46.3343	-51.0392	-49.3144	-44.044	-48.0376	-46.8771	-42.9685	-50.8955	-42.8525	-39.3333	-39.7994
1570.18	-44.5223	112.331	-41.0077	-42.5421	-38.8949	-45.0131	-43.5084	-47.8519	-45.4155	-45.9389	-46.4871	-51.8115	-43.0822	-47.3997	-52.5473	-37.3443	-43.5929	-45.3871	-57.9792	-41.8402	-48.2637	-52.4738	-46.2846	-61.5578	-44.1878	-45.6954	-41.2212	-53.4129	-44.8667	-46.4377	-41.5156	-49.5516	-47.7627	-51.7816	-44.8831	-45.0958	-43.8599	-47.8904	-46.2057	-50.4855	-51.4371	-45.3374	-51.2551	-50.184	-43.4264	-49.0353	-42.9916	-39.9581	-39.2318
1570.14	-44.9041	111.295	-40.8382	-41.9899	-39.9342	-45.6124	-43.9566	-47.7522	-45.6359	-46.8102	-46.956	-53.229	-42.9854	-46.186	-51.1435	-38.324	-44.2558	-46.5113	-56.627	-43.4209	-45.9992	-53.8044	-46.8283	-55.9486	-43.5308	-49.1323	-42.3969	-53.6186	-43.5938	-46.5578	-41.9876	-51.3574	-46.1777	-50.2838	-45.497	-44.3367	-44.1891	-48.9167	-48.1399	-50.9572	-51.4967	-45.9479	-53.0068	-50.0785	-45.6199	-50.7958	-42.9201	-41.1675	-39.472
1570.11	-45.205	114.453	-41.54	-42.2528	-39.5994	-44.5805	-45.733	-48.3101	-45.7857	-46.2448	-45.5732	-52.3732	-43.7453	-48.8738	-51.3469	-37.9741	-44.3628	-47.0874	-52.8119	-44.4878	-48.0875	-53.6533	-47.4831	-54.2304	-43.8794	-47.9907	-41.6305	-49.7141	-44.6774	-48.8455	-42.8281	-60.2806	-47.0494	-49.5944	-45.7232	-44.4733	-45.5877	-51.5475	-47.4047	-51.6979	-59.7376	-46.3179	-53.9613	-52.2624	-46.0293	-49.0315	-44.4245	-41.6359	-39.9233
1570.08	-45.4512	115.456	-41.2027	-42.1776	-40.511	-46.1668	-44.0884	-49.63	-47.731	-46.2638	-45.9734	-51.0043	-43.0465	-48.1716	-53.322	-39.0599	-44.8983	-47.6778	-56.9942	-44.0527	-47.6262	-53.1522	-46.5531	-54.5418	-46.2679	-48.2283	-42.052	-49.8465	-45.0846	-49.1787	-42.6642	-70.2759	-49.2083	-48.043	-46.2158	-45.2242	-44.7261	-56.5308	-47.2277	-49.5224	-61.5373	-47.0801	-53.1449	-53.664	-45.988	-47.8712	-44.3662	-41.5389	-40.4954
1570.04	-45.7699	119.541	-41.0538	-43.4492	-41.0856	-45.0036	-44.7548	-48.437	-45.2839	-46.6798	-46.2909	-54.0773	-43.5132	-48.8731	-52.7095	-38.926	-44.9543	-46.9754	-51.7036	-46.7147	-45.6994	-53.6336	-46.1437	-57.9974	-46.0266	-48.6994	-43.8794	-49.9524	-44.0995	-46.8331	-43.3682	-60.8785	-48.3225	-47.7984	-47.2161	-45.0782	-45.4163	-58.8194	-48.7532	-50.8938	-53.9298	-50.2578	-52.1019	-58.5309	-46.4224	-47.9248	-44.7099	-42.1878	-39.4876
1570.01	-46.0537	121.654	-40.9914	-43.1392	-40.6685	-46.7945	-44.3453	-47.5776	-46.7694	-47.1832	-46.8721	-54.0216	-43.9248	-51.9669	-54.9202	-40.015	-46.6556	-49.8555	-56.508	-46.1248	-46.6974	-58.731	-47.0814	-55.7747	-46.3483	-49.4143	-42.9923	-51.4132	-44.7008	-46.8079	-43.3637	-62.1057	-48.626	-46.7026	-47.9893	-47.3632	-46.7673	-58.5098	-47.9714	-53.6764	-53.8128	-48.9925	-53.2015	-59.3362	-47.1016	-46.9372	-44.8789	-41.5487	-40.4938
1569.97	-46.1675	121.692	-41.5513	-43.7121	-41.13	-45.0704	-43.9924	-50.247	-46.12	-45.8561	-47.1729	-61.2916	-44.2087	-52.7161	-53.1866	-39.8778	-45.7204	-48.9816	-52.8356	-46.2884	-45.6818	-53.6112	-47.4113	-54.581	-47.8597	-52.8996	-43.1929	-49.3908	-43.745	-48.3298	-43.0355	-57.3298	-49.5713	-46.1452	-51.5274	-45.6809	-46.5375	-71.7612	-47.7667	-53.3109	-49.6359	-53.2463	-55.066	-56.0963	-49.3497	-47.6562	-44.6013	-42.9388	-40.5076
1569.94	-46.3438	128.763	-40.6513	-44.3128	-42.3534	-45.28	-45.84	-51.0497	-45.9019	-45.3425	-46.1213	-63.5818	-42.9015	-50.833	-59.2245	-40.3511	-45.8597	-49.6515	-56.8452	-46.1169	-46.5922	-52.643	-46.3403	-56.1339	-52.5777	-50.9156	-44.8555	-47.9707	-43.6505	-48.6303	-42.4197	-59.6149	-51.7559	-44.1787	-49.9272	-47.8925	-47.7814	-60.8328	-50.3157	-54.4149	-48.6502	-51.9739	-53.8426	-58.0775	-47.9511	-46.4865	-47.1082	-42.7903	-40.2458
1569.91	-46.5482	123.369	-41.9499	-44.8897	-42.4981	-44.773	-45.2683	-51.0343	-46.7518	-45.5653	-46.6101	-55.8756	-43.2769	-53.6459	-54.8089	-40.9223	-45.9633	-49.9503	-57.1589	-47.7001	-45.7769	-55.8189	-46.8759	-52.9315	-51.9384	-54.1997	-45.8086	-47.0474	-43.6953	-46.6158	-43.3407	-55.308	-52.4077	-45.7762	-49.6296	-46.5091	-46.821	-57.8664	-48.2948	-51.1939	-47.767	-57.6327	-56.9454	-54.6501	-50.6818	-45.7349	-46.0035	-45.3736	-40.6727
1569.87	-46.7182	124.277	-41.2967	-45.2743	-42.4585	-46.1481	-44.3743	-48.3638	-46.0134	-45.5476	-47.154	-57.5976	-43.1849	-51.602	-57.2036	-42.4829	-47.6954	-51.1022	-56.4864	-46.9846	-45.2818	-53.1949	-47.7338	-58.5182	-54.3549	-56.3012	-44.5056	-46.0904	-43.7145	-47.1914	-42.9469	-53.042	-51.4827	-46.3501	-50.5372	-46.9119	-46.4479	-55.497	-51.6786	-50.7993	-45.9042	-58.8597	-54.1496	-51.2562	-48.9706	-45.456	-47.4923	-45.7382	-40.7587
1569.84	-46.7374	124.726	-42.1974	-44.2605	-42.9987	-45.9154	-44.7997	-47.9402	-46.8662	-45.3885	-48.4791	-60.0648	-44.8205	-56.1235	-56.2601	-41.8508	-48.4107	-51.8245	-56.9625	-46.39	-45.9132	-52.6947	-46.2694	-53.3572	-56.6997	-52.939	-45.1139	-46.1774	-44.4539	-47.7069	-44.4568	-50.1174	-49.2292	-45.0946	-50.9898	-48.6211	-44.8219	-57.3217	-49.0343	-51.7824	-46.902	-72.6277	-55.6222	-53.6028	-51.4445	-47.5323	-47.4342	-48.1374	-40.2138
1569.8	-46.9337	128.072	-42.4968	-45.2367	-43.7484	-45.9378	-44.2255	-51.5819	-46.5735	-46.0389	-50.7164	-62.3949	-43.9143	-58.5619	-62.1835	-42.2794	-48.5982	-50.786	-54.1922	-47.3264	-44.8757	-58.0234	-47.931	-52.0832	-58.5714	-61.8094	-46.0387	-46.4174	-45.0452	-48.2913	-43.3072	-50.0257	-49.6628	-45.9968	-55.7033	-50.1442	-44.2417	-52.2172	-51.4399	-51.6374	-46.4206	-57.4858	-52.3565	-52.9359	-50.1019	-46.3619	-46.0065	-48.7592	-41.3429
1569.77	-46.976	125.307	-43.6453	-45.8562	-43.6522	-44.4189	-45.792	-51.2666	-46.6489	-45.0914	-48.0461	-68.5044	-43.7342	-54.1408	-57.9858	-42.936	-49.8777	-54.9817	-58.6177	-48.5341	-43.2906	-55.1929	-49.1359	-57.2243	-71.3823	-55.0773	-46.8946	-45.144	-45.5819	-48.4222	-44.8869	-47.7875	-48.92	-45.0237	-54.1799	-49.2915	-44.2592	-51.1788	-54.8457	-54.8559	-44.4259	-58.4616	-52.1969	-50.5685	-47.7641	-46.8614	-46.0226	-52.0998	-41.1335
1569.73	-46.9894	120.55	-43.1404	-45.8	-43.5503	-45.133	-45.5479	-50.2793	-46.4464	-46.9404	-48.7359	-65.1695	-44.0122	-56.6811	-60.7089	-42.249	-51.8686	-56.4969	-56.4773	-45.9288	-44.2735	-53.0846	-48.0187	-54.1875	-64.1376	-62.195	-47.6098	-45.3023	-46.2896	-48.6385	-44.4436	-48.4337	-51.0054	-45.9492	-53.867	-49.6559	-43.3378	-51.4697	-59.0644	-54.1329	-44.1773	-56.9514	-55.7327	-53.9907	-47.4925	-47.5911	-46.0365	-50.191	-40.5763
1569.7	-47.0854	120.977	-43.5882	-46.1682	-45.7804	-46.2849	-44.0065	-51.1438	-45.9517	-45.9217	-49.1746	-63.6414	-44.9124	-70.2858	-56.3002	-42.821	-55.2224	-57.8446	-59.3018	-46.3112	-44.1007	-51.8115	-48.5571	-51.7247	-58.3571	-58.104	-47.7155	-43.5075	-44.7697	-47.0042	-45.7522	-47.018	-50.5706	-45.7721	-63.628	-51.6832	-43.0158	-49.3661	-54.8393	-49.9296	-43.2433	-53.4468	-53.4356	-50.9601	-47.7737	-45.8054	-47.9741	-50.1746	-40.7275
1569.67	-47.0525	123.116	-44.9238	-47.9995	-45.1882	-46.6741	-45.2586	-51.9646	-46.9003	-46.8351	-49.2019	-66.1052	-44.6276	-56.4601	-55.5185	-44.8272	-51.8731	-53.1624	-52.9131	-46.2021	-43.9489	-52.2585	-48.7827	-51.7836	-55.5284	-59.9505	-48.3917	-44.5441	-45.0339	-48.0191	-46.3032	-48.1091	-48.1913	-46.3695	-57.1145	-52.4961	-41.9739	-47.8594	-57.2423	-50.0763	-42.6608	-51.9306	-49.2798	-50.7239	-46.7822	-47.1831	-46.1806	-53.6776	-41.7267
1569.63	-47.0509	121.445	-44.7845	-47.6936	-44.4361	-45.1711	-44.0079	-50.7415	-46.8575	-49.7779	-49.4591	-71.0679	-44.7275	-57.4318	-56.0187	-44.6405	-56.2695	-54.349	-56.5242	-45.0489	-44.4434	-53.4339	-49.8885	-53.1348	-54.8836	-65.1022	-48.9431	-42.7032	-44.8125	-50.107	-44.949	-48.5908	-48.1904	-45.5918	-69.2148	-50.8774	-41.5228	-45.8475	-59.6826	-50.9622	-43.6163	-51.9656	-48.6586	-51.2324	-48.68	-46.4286	-46.3673	-51.7713	-41.7258
1569.6	-46.9753	117.981	-44.9734	-48.1707	-44.8129	-46.6688	-44.0318	-50.4225	-46.9393	-49.2394	-51.3537	-61.0439	-45.3993	-61.2507	-55.0037	-45.8931	-60.1642	-66.0561	-54.8362	-44.675	-44.9661	-49.8238	-49.607	-51.8844	-56.4701	-56.0523	-52.6599	-43.6711	-45.3869	-48.1239	-45.6115	-45.7261	-48.4806	-46.5036	-56.1783	-52.3543	-42.2469	-45.6196	-53.3376	-50.3298	-43.3036	-52.3679	-48.7819	-49.4953	-48.8368	-45.5954	-45.0509	-49.0276	-41.0288
1569.56	-46.9915	118.333	-46.3983	-47.6154	-46.6065	-45.7229	-44.0811	-53.3349	-45.9308	-50.8747	-54.2413	-60.733	-44.1527	-59.1555	-53.3463	-44.9266	-56.7374	-60.8123	-53.2478	-44.8565	-44.0479	-53.8293	-49.7838	-51.7561	-53.8807	-63.5267	-52.9345	-43.01	-44.1931	-47.9755	-48.1421	-47.3033	-45.7534	-51.1594	-62.7116	-56.8444	-41.4158	-44.0966	-53.1472	-48.9598	-42.1474	-50.8179	-48.2913	-48.9743	-49.1474	-46.7433	-45.9707	-46.3053	-40.8973
1569.53	-46.7456	118.724	-46.4504	-48.6668	-46.0872	-45.4663	-44.3896	-50.4894	-46.338	-51.4264	-53.7732	-56.2799	-44.1637	-52.674	-52.5934	-46.6533	-56.9543	-56.8671	-51.6307	-44.648	-44.3437	-55.1475	-52.6942	-49.4965	-49.7862	-55.1852	-51.841	-41.742	-45.458	-50.7943	-47.8746	-46.5005	-45.3396	-50.9752	-53.3539	-53.9197	-40.5948	-43.8554	-53.3246	-50.5639	-42.6556	-50.6611	-47.3446	-48.2148	-47.7024	-48.1444	-44.1563	-45.3208	-41.231
1569.49	-46.7486	120.186	-48.0385	-53.137	-46.1589	-47.6859	-43.6935	-52.0327	-48.846	-52.4212	-53.4734	-56.0676	-43.9424	-57.4311	-54.042	-45.8494	-58.0115	-69.4513	-54.9585	-43.5821	-45.439	-53.9444	-48.9129	-49.194	-49.7232	-61.6815	-55.1924	-41.6696	-45.4826	-48.7954	-46.2197	-44.9764	-46.6031	-52.5458	-57.6233	-53.8246	-40.7753	-41.9643	-49.6838	-47.5658	-42.9072	-49.501	-47.48	-47.947	-49.6921	-46.5253	-43.9455	-45.8946	-40.9396
1569.46	-46.6763	120.61	-49.4354	-50.9832	-46.6764	-48.3455	-43.6258	-50.0827	-46.9433	-57.6119	-56.9386	-56.4934	-45.654	-59.4537	-51.1478	-46.0138	-58.9857	-74.4692	-51.1729	-44.8102	-44.6389	-54.8643	-52.3257	-52.2437	-49.628	-59.1171	-54.0446	-41.4517	-45.51	-52.215	-47.6866	-47.1833	-46.4182	-53.4027	-51.4847	-56.1071	-41.1818	-42.703	-47.1729	-49.6805	-42.9795	-47.9058	-46.6676	-50.5122	-47.8492	-48.9188	-43.785	-43.3183	-40.5893
1569.43	-46.5174	116.914	-48.6512	-55.0968	-47.0647	-47.7356	-44.1055	-52.7945	-47.2075	-61.144	-60.7459	-56.4956	-45.0631	-53.3841	-52.712	-48.6296	-54.5325	-63.2706	-50.9977	-44.508	-43.6235	-53.2816	-49.385	-51.5683	-51.0371	-64.0778	-63.0736	-41.1817	-44.1191	-52.7011	-48.7965	-45.6307	-46.0435	-55.5724	-50.1785	-53.4669	-40.6371	-42.1207	-48.1845	-50.3158	-42.4991	-47.558	-45.8074	-48.2709	-47.9867	-48.159	-44.8191	-42.8077	-40.1395
1569.39	-46.3719	120.406	-50.3189	-50.7357	-46.7683	-49.5364	-42.8262	-48.6323	-49.4429	-56.2345	-64.2448	-51.9311	-44.1573	-56.4468	-51.8235	-48.2848	-52.6079	-67.8185	-49.9293	-43.6744	-43.9469	-54.5598	-50.2507	-51.6188	-48.3449	-53.2595	-57.4886	-42.0675	-46.2469	-51.8948	-48.5844	-47.8403	-45.3662	-54.9347	-48.2036	-51.5565	-40.2124	-41.4431	-46.9476	-49.5009	-43.2327	-49.4955	-46.2904	-50.2474	-48.3082	-48.7854	-42.9644	-41.4677	-40.9847
1569.36	-46.239	119.511	-51.2708	-51.5451	-47.666	-49.6371	-43.2585	-48.9545	-47.6393	-60.5918	-57.6898	-52.9153	-43.9985	-61.4478	-52.3086	-49.3238	-55.2618	-60.4861	-51.7748	-44.5673	-44.2968	-53.1131	-54.2683	-49.3001	-47.9873	-53.4903	-57.4404	-40.8801	-45.2451	-52.2667	-47.9361	-45.9425	-44.8961	-61.5149	-46.7007	-54.3059	-40.3321	-40.3795	-44.2777	-48.3891	-42.5764	-48.2397	-45.4926	-48.1327	-47.1349	-47.387	-43.01	-41.0626	-39.9193
1569.32	-46.0602	116.913	-51.5561	-50.2108	-45.9037	-49.7136	-43.7705	-49.4506	-47.6592	-61.205	-59.5369	-53.0315	-45.1774	-53.7251	-50.556	-50.2599	-51.2446	-54.7095	-50.8797	-43.6316	-44.7495	-56.4768	-52.3878	-51.2427	-50.3459	-53.8678	-58.6225	-41.479	-45.0498	-49.907	-49.3158	-47.077	-44.355	-55.002	-45.8517	-54.0038	-39.9373	-40.5799	-44.9761	-48.4037	-42.3376	-47.5737	-47.7197	-47.8211	-45.845	-49.925	-43.0097	-40.6502	-39.9185
1569.29	-45.8917	119.104	-50.1816	-49.5707	-46.9301	-48.8022	-44.3419	-47.3393	-48.4735	-57.4976	-59.9176	-52.7118	-45.1067	-58.5641	-50.2233	-52.012	-54.0068	-56.2771	-48.6101	-43.3984	-43.8222	-53.6854	-54.0286	-49.3054	-50.4207	-51.3594	-59.85	-41.0052	-43.9709	-51.3502	-48.3799	-46.2062	-44.5175	-57.1618	-45.7371	-53.6583	-39.7873	-39.7214	-44.2467	-50.8908	-43.9681	-48.6766	-46.2769	-47.8874	-44.7897	-48.316	-42.4465	-39.6898	-39.5545
1569.25	-45.6177	118.799	-54.5541	-47.6497	-44.7997	-52.1665	-44.7414	-49.0814	-49.5064	-56.7771	-57.8142	-48.9827	-44.3783	-52.014	-48.8374	-50.363	-49.5892	-51.8067	-50.03	-43.2251	-44.7974	-54.6672	-53.6119	-52.9763	-47.7994	-49.4445	-53.8803	-41.0163	-45.2099	-50.8403	-50.9107	-46.5789	-44.1293	-52.5965	-43.6152	-52.1131	-40.2657	-39.173	-43.1596	-47.7907	-44.5482	-47.2132	-48.8778	-47.0671	-44.9658	-49.1431	-42.2048	-39.2691	-39.6999
1569.22	-45.3907	118.015	-51.3594	-45.8597	-44.9843	-49.3257	-43.5087	-48.6414	-48.445	-53.553	-57.4695	-48.5473	-44.8946	-51.2581	-48.9978	-56.1305	-51.5268	-53.5846	-50.3199	-43.8734	-43.8775	-53.4251	-53.241	-53.0099	-50.5037	-47.9685	-54.1904	-39.8657	-44.3946	-51.5632	-49.8287	-46.7483	-43.0259	-50.9331	-43.182	-55.8299	-39.7895	-38.703	-42.5787	-47.0561	-43.8517	-47.1678	-49.4883	-50.1138	-43.8969	-52.1654	-42.8737	-38.6827	-39.1762
1569.19	-45.1648	116.788	-50.5477	-46.6921	-45.1234	-51.1793	-44.0138	-48.0755	-50.2273	-54.5976	-51.62	-48.315	-45.7003	-54.4541	-49.0952	-53.7113	-50.4756	-51.3964	-50.1896	-44.6753	-44.3309	-50.4974	-53.0273	-51.1721	-48.7986	-49.1167	-50.576	-39.7837	-43.8243	-48.6068	-47.381	-47.3448	-43.701	-49.5789	-42.646	-55.2392	-39.5458	-39.0755	-43.0097	-48.0331	-43.9323	-47.1783	-46.9492	-48.7154	-42.6707	-49.797	-42.3366	-38.4479	-38.8863
1569.15	-44.9243	117.215	-51.5027	-45.4506	-43.6114	-52.947	-45.3076	-46.9066	-48.5248	-53.6123	-52.6503	-49.5049	-45.0458	-53.7667	-49.1268	-54.4727	-49.4094	-50.5976	-50.3491	-45.0525	-43.6935	-51.5564	-60.8616	-50.9102	-51.9369	-46.4549	-51.3209	-40.4409	-44.7353	-50.3247	-47.3644	-46.9215	-42.2478	-48.277	-42.0992	-54.6654	-39.9897	-38.2222	-41.8964	-48.6602	-44.3107	-49.7048	-47.2748	-50.6201	-41.6267	-50.9655	-42.5975	-38.8125	-38.4063
1569.12	-44.7358	114.506	-49.0032	-44.5642	-43.9747	-55.3556	-45.8865	-44.9273	-48.4294	-49.9714	-49.6059	-47.8201	-45.5094	-49.5672	-47.3835	-55.0434	-51.3299	-47.4287	-48.5958	-45.0318	-42.5849	-54.8447	-65.181	-52.4733	-50.6998	-47.2501	-49.8145	-40.7115	-45.4008	-49.6706	-48.4093	-47.9574	-42.0934	-49.6266	-41.6688	-51.5524	-39.5189	-38.4513	-42.9865	-46.1563	-45.0675	-47.4337	-49.3959	-49.8452	-40.061	-50.6203	-43.7667	-38.5891	-38.4946
1569.08	-44.4486	111.247	-51.6627	-44.5016	-42.5873	-51.1195	-44.8944	-45.1869	-48.0137	-48.4396	-48.3677	-47.2022	-44.3324	-49.6314	-47.173	-61.4484	-52.8616	-46.1202	-51.7207	-46.0822	-43.0929	-51.6668	-60.5797	-52.2257	-52.1955	-44.8879	-48.6266	-39.9815	-45.7248	-47.4341	-48.317	-48.3493	-41.4224	-49.2548	-41.872	-49.3126	-39.4715	-37.7399	-43.3021	-47.7855	-43.9756	-47.8512	-49.2033	-49.158	-40.5557	-49.3505	-42.7538	-37.6843	-38.3398
1569.05	-44.2665	110.44	-49.0936	-45.7869	-42.1706	-53.0151	-46.85	-43.766	-48.326	-47.8458	-49.8472	-47.3477	-44.0806	-50.4029	-48.5158	-58.016	-50.9637	-45.9971	-52.0389	-45.1417	-43.8552	-52.7	-61.1547	-51.5754	-56.0947	-45.01	-45.6707	-40.9178	-46.7783	-47.7359	-49.449	-49.2277	-41.1637	-47.366	-41.9823	-47.2898	-40.5209	-38.4303	-43.3126	-45.8866	-45.4856	-48.7044	-48.9124	-49.633	-40.133	-50.4031	-42.8844	-38.4404	-37.9253
1569.01	-43.9987	111.527	-49.2755	-44.1707	-42.5544	-54.6386	-47.4856	-43.5029	-48.5527	-49.6038	-47.9885	-45.4133	-45.2974	-47.699	-50.2736	-70.1738	-52.8741	-46.3958	-49.7614	-46.9092	-42.8422	-48.4511	-76.4003	-49.3702	-50.8064	-43.4138	-44.5192	-40.4498	-46.6335	-47.1981	-50.1445	-52.2264	-40.6299	-48.854	-41.6339	-45.1511	-39.9104	-38.4899	-42.4302	-45.3484	-43.9635	-48.4268	-48.8863	-52.4675	-39.2896	-47.9635	-45.0119	-38.5184	-37.2932
1568.98	-43.8034	109.896	-50.57	-43.8431	-41.9736	-53.8029	-45.7757	-42.1718	-48.042	-49.7481	-46.4956	-44.9664	-44.4039	-47.971	-49.6184	-65.401	-50.4479	-44.5382	-51.2595	-46.19	-42.2827	-48.1634	-57.8971	-49.3309	-52.0429	-42.5839	-43.9187	-40.4383	-47.7998	-46.8	-47.6136	-51.0009	-39.9859	-46.243	-41.4051	-44.3691	-39.8012	-38.2985	-42.8005	-46.216	-45.6302	-50.4153	-47.0032	-52.8818	-40.0335	-48.9378	-46.0756	-38.2939	-37.0114
1568.95	-43.5035	107.526	-49.1131	-43.2941	-41.5422	-49.5945	-45.692	-42.0952	-47.2719	-49.7388	-45.4283	-42.8725	-43.1922	-46.1791	-49.5019	-69.3664	-50.6864	-45.2417	-50.5193	-47.6259	-43.0137	-48.3096	-58.3585	-52.3879	-52.8985	-42.3057	-41.8915	-41.7093	-47.1028	-47.815	-50.7149	-50.6781	-40.3363	-46.1132	-41.2844	-43.1412	-40.3492	-38.3019	-43.3554	-44.3239	-45.6038	-49.9802	-47.1364	-53.7223	-39.1344	-47.5204	-45.9311	-38.4452	-36.3777
1568.91	-43.3371	105.463	-47.7716	-43.045	-41.156	-48.4763	-46.8134	-42.1128	-47.6906	-50.1249	-46.1088	-42.1975	-43.3004	-45.8104	-49.4261	-63.8293	-50.8808	-43.6962	-49.8621	-48.7663	-42.8454	-49.4031	-53.858	-49.0137	-51.8348	-42.7019	-42.0562	-40.8419	-49.8725	-47.472	-52.2705	-52.4393	-41.0239	-46.2287	-42.2278	-42.7163	-39.9463	-38.6657	-45.2549	-44.2032	-46.1864	-48.4725	-45.3148	-53.6344	-39.9239	-45.1726	-48.2326	-38.1472	-35.8804
1568.88	-43.0763	104.13	-47.8287	-42.9603	-40.9655	-47.2787	-46.4965	-41.5365	-46.453	-47.9872	-44.517	-43.1423	-41.5967	-44.3125	-52.3468	-60.2584	-54.6407	-43.944	-49.3884	-54.6465	-42.0216	-47.3275	-55.0377	-52.4809	-50.4531	-41.9582	-41.0915	-41.5429	-51.0745	-46.2238	-50.3888	-61.4925	-40.8938	-45.6685	-42.1564	-41.2809	-40.7459	-39.1343	-45.8355	-43.9538	-45.0836	-47.5133	-44.6508	-53.9611	-39.341	-45.854	-50.7044	-38.7733	-36.117
1568.84	-42.8144	102.602	-49.1393	-41.3477	-40.4929	-46.5995	-45.9778	-40.7692	-47.4845	-48.9726	-43.1331	-42.3448	-42.1901	-44.0234	-53.9852	-68.0261	-53.8793	-43.5612	-49.9146	-53.9508	-41.2633	-47.6015	-55.3751	-48.8428	-50.9085	-41.757	-39.5866	-41.5626	-52.9331	-45.3367	-55.074	-59.068	-40.1888	-45.5675	-42.272	-41.9247	-39.9305	-38.2375	-46.4723	-43.6368	-46.5753	-48.6447	-43.2593	-53.1191	-40.519	-45.4261	-53.7178	-38.1788	-35.5228
1568.81	-42.5012	104.067	-48.2292	-41.3723	-39.8732	-44.5504	-43.7655	-40.3168	-47.373	-53.21	-43.0362	-41.0819	-41.6069	-43.7256	-54.9841	-61.4548	-52.7856	-42.218	-51.299	-51.8887	-41.2165	-46.2398	-50.4258	-51.3865	-48.4635	-40.635	-39.3306	-41.1216	-54.5958	-46.3132	-59.8603	-71.6474	-39.8191	-46.3338	-43.5623	-40.8133	-39.5782	-38.852	-46.2314	-43.4602	-47.1794	-51.5174	-42.0945	-57.0145	-40.2187	-44.1577	-58.5991	-38.0748	-35.0473
1568.78	-42.2267	104.873	-46.3744	-40.3092	-39.6381	-44.0699	-43.9347	-38.8269	-45.6228	-54.0916	-43.2682	-41.4408	-40.0613	-44.7432	-53.6749	-64.1694	-55.8396	-41.9162	-49.1096	-49.9575	-39.9891	-46.8285	-52.8552	-48.076	-52.3061	-40.5996	-38.6262	-41.8771	-64.6768	-45.5091	-64.9231	-55.9741	-40.7801	-46.2705	-44.467	-40.4388	-40.4696	-38.156	-47.9522	-43.3955	-46.385	-50.0879	-40.3671	-55.1064	-40.8375	-43.192	-61.4947	-37.6096	-34.6437
1568.74	-41.9115	103.148	-45.6633	-39.4321	-39.4494	-42.7199	-44.1023	-38.9009	-46.5054	-55.3952	-41.9093	-40.8583	-40.5359	-44.1663	-54.3335	-61.5386	-52.8169	-42.1017	-47.9076	-44.9057	-39.5506	-46.2273	-53.0652	-50.1097	-51.3123	-40.3361	-37.9201	-42.4927	-60.1909	-44.2851	-54.9368	-55.4805	-40.6914	-47.0801	-43.8342	-40.3851	-39.9123	-38.6672	-48.5403	-41.9404	-45.934	-50.7573	-40.4582	-71.4721	-41.6432	-41.7769	-53.9636	-37.423	-34.4254
1568.71	-41.5918	103.569	-46.4852	-38.6362	-39.2305	-41.6793	-43.058	-37.4102	-46.2879	-54.3811	-41.6648	-39.7366	-39.3652	-42.516	-54.3292	-61.4512	-58.5781	-42.1421	-48.7048	-43.3631	-38.8243	-45.1679	-50.6459	-49.0326	-49.7563	-40.8186	-38.0427	-41.7967	-55.8409	-45.4291	-54.1404	-52.0975	-41.9748	-45.8663	-45.987	-41.5895	-39.0292	-37.9972	-49.186	-42.4674	-45.8655	-51.1484	-39.8231	-65.5011	-44.121	-40.7408	-54.7656	-37.421	-34.6086
1568.67	-41.2172	103.68	-44.5675	-37.3055	-37.6957	-42.1672	-42.7323	-37.4144	-45.2271	-55.1674	-41.0004	-40.6379	-38.2222	-43.6466	-59.3937	-53.4727	-52.5539	-41.0462	-50.0684	-41.7495	-38.6186	-44.7596	-47.6133	-47.5312	-51.2876	-40.2337	-37.7077	-41.5494	-54.3448	-44.941	-48.5736	-47.0119	-42.9643	-49.3368	-46.6605	-41.6469	-39.6832	-38.2644	-49.0599	-40.8326	-45.6749	-51.2693	-38.3735	-63.3756	-45.9597	-41.266	-48.3468	-37.2479	-34.1276
1568.64	-40.8681	104.029	-45.9711	-37.2472	-37.6221	-41.5696	-41.5597	-36.1701	-44.8585	-54.3371	-40.7449	-39.6476	-38.3938	-43.7458	-56.544	-50.6174	-53.0267	-41.9971	-50.0467	-39.8437	-37.953	-45.7386	-48.0301	-48.621	-48.3957	-40.0793	-37.1072	-42.0105	-50.866	-43.1012	-45.1108	-46.9784	-42.9001	-52.3931	-50.8948	-40.9095	-39.6599	-37.4554	-50.0332	-41.3952	-44.9927	-51.485	-37.6702	-59.7761	-46.5818	-40.5355	-44.9097	-36.9466	-33.8776
1568.6	-40.5107	103.83	-45.0192	-36.8042	-37.4023	-40.6354	-41.1644	-35.5763	-45.9797	-51.5305	-41.2691	-39.3485	-37.6916	-43.1543	-52.6658	-49.2806	-49.2604	-41.9168	-48.1223	-37.6893	-37.1923	-45.6114	-47.6325	-46.6473	-50.9202	-40.3625	-37.0098	-41.4708	-45.5457	-43.9391	-41.5031	-44.9524	-45.5086	-55.5528	-55.4129	-41.7116	-39.4998	-37.2629	-50.7325	-41.2257	-44.561	-49.2352	-37.2932	-66.1318	-50.6178	-38.9495	-42.0685	-37.002	-33.5839
1568.57	-40.0752	104.049	-44.4888	-35.5972	-36.5989	-39.6451	-41.3096	-34.9818	-45.7402	-49.4612	-40.1752	-39.5402	-36.8406	-43.7999	-55.8759	-47.7095	-48.4493	-41.2782	-47.9553	-36.9725	-36.2115	-46.1693	-47.35	-47.2734	-49.9011	-40.5476	-36.6445	-41.842	-45.1458	-43.3758	-40.3992	-42.4389	-47.8972	-57.7405	-60.5533	-42.0457	-39.7324	-36.2995	-51.0277	-41.3833	-43.504	-48.9043	-37.2932	-57.3832	-49.6893	-38.5259	-41.1341	-36.4469	-33.3745
1568.54	-39.6315	103.777	-44.7094	-35.1721	-36.8113	-39.2025	-41.3937	-34.2762	-45.5553	-46.5097	-39.2942	-38.6032	-36.2759	-45.143	-51.8351	-44.7249	-47.461	-42.5799	-50.7558	-35.5775	-35.788	-44.8084	-46.846	-45.5912	-56.0295	-39.8474	-36.4214	-40.3737	-43.1201	-42.77	-39.0282	-42.5535	-49.8868	-58.6874	-53.9401	-42.8376	-39.9211	-35.7515	-50.4379	-41.6497	-45.0271	-50.3631	-36.4842	-60.3806	-50.9462	-37.8379	-39.3203	-37.015	-32.8434
1568.5	-39.2146	103.534	-44.161	-34.9919	-36.5881	-38.8458	-40.8426	-34.328	-44.6208	-44.6011	-38.6494	-38.9667	-35.8127	-43.8529	-51.9829	-44.7277	-44.4451	-41.8751	-50.749	-34.6875	-35.9776	-45.3638	-45.3575	-46.0817	-53.8589	-40.0792	-36.4175	-40.0977	-41.7505	-41.0245	-37.1655	-40.81	-55.7319	-56.4683	-51.4128	-45.3507	-39.7439	-35.2184	-47.5322	-41.0602	-43.3898	-48.0532	-36.984	-55.2724	-47.4563	-37.4515	-38.5056	-36.7862	-32.6409
1568.47	-38.8278	103.318	-42.6182	-34.1395	-36.0542	-38.9099	-41.2745	-33.3644	-45.3392	-44.9394	-38.1265	-38.7435	-35.1039	-45.6215	-51.2936	-42.2188	-44.83	-42.8504	-48.8079	-33.7449	-35.5593	-45.645	-47.4105	-45.1173	-57.5465	-40.5973	-36.7449	-39.4448	-41.7637	-39.9619	-36.0646	-40.2596	-56.9852	-47.9695	-45.8191	-45.9051	-39.4626	-34.7444	-49.5009	-41.5153	-43.9193	-46.2808	-36.256	-56.4133	-46.1088	-37.43	-37.4879	-36.6051	-32.651
1568.43	-38.4027	103.773	-43.5005	-33.4984	-35.915	-38.3819	-41.2461	-32.9606	-45.5029	-43.197	-38.2349	-38.5187	-34.7075	-45.8672	-51.2059	-40.598	-43.1093	-44.0647	-51.7011	-33.1694	-34.5369	-46.3544	-46.1136	-44.2305	-58.4364	-39.8654	-36.1716	-39.2984	-39.9067	-39.4104	-35.2719	-39.8594	-57.831	-45.7207	-43.4301	-50.1986	-40.5671	-34.3768	-45.9731	-41.6989	-42.6152	-45.5872	-36.2955	-51.6891	-43.5641	-36.167	-36.6982	-37.1009	-32.4005
1568.4	-38.0439	103.545	-42.4133	-33.1478	-35.603	-38.4277	-40.9739	-33.0639	-45.4671	-42.0037	-37.4265	-38.3307	-34.7524	-45.4144	-49.5024	-39.2139	-41.4256	-44.4858	-54.0767	-32.1427	-34.4029	-47.2167	-44.6121	-45.2764	-59.3291	-40.0109	-36.6795	-38.8756	-38.9153	-38.2575	-34.3024	-38.5769	-48.4067	-45.8657	-41.1541	-55.0706	-39.821	-34.1631	-46.6004	-41.2463	-43.2625	-43.6775	-36.4302	-54.249	-42.1657	-35.6999	-35.9013	-37.0459	-31.9971
1568.37	-37.6504	103.273	-42.6246	-32.9315	-35.3791	-38.0123	-39.7522	-32.2997	-44.107	-42.0534	-37.6133	-37.8955	-34.0615	-45.7048	-51.049	-38.1602	-41.1226	-47.5035	-52.3693	-31.7341	-34.225	-45.122	-44.4934	-43.8294	-56.0207	-39.6828	-36.4145	-38.5276	-38.1745	-37.4252	-33.2119	-37.5636	-45.022	-42.6422	-39.6643	-55.7584	-39.8113	-33.4625	-45.7156	-40.9182	-42.1687	-45.5785	-36.4634	-50.2728	-42.4512	-35.9281	-35.285	-37.1805	-31.8445
1568.33	-37.3032	103.855	-42.562	-32.5703	-35.2568	-37.7057	-40.2097	-32.0224	-43.5931	-39.9938	-36.8593	-38.036	-34.0192	-48.4231	-48.7743	-36.5646	-40.8011	-47.7576	-55.6545	-31.272	-33.5765	-45.5349	-44.3838	-43.0715	-66.8609	-39.6634	-36.5749	-38.1281	-37.6385	-36.8413	-32.4885	-36.9404	-43.2637	-42.5264	-37.4696	-62.9264	-40.5732	-33.2145	-43.7262	-42.332	-42.6652	-44.9447	-37.2635	-50.6428	-41.1952	-35.1395	-35.201	-37.6425	-31.5281
1568.3	-36.9709	103.312	-43.0928	-32.686	-34.6809	-38.3133	-38.9236	-31.7988	-44.1987	-40.1258	-36.6116	-38.4326	-33.1605	-45.7963	-48.9176	-35.8374	-39.6506	-46.4985	-74.0259	-31.3196	-33.5527	-46.313	-43.0663	-42.6331	-60.4166	-38.6888	-35.904	-37.1805	-36.7404	-35.9013	-31.9965	-36.2334	-40.1005	-41.069	-36.991	-50.7584	-40.4071	-33.3048	-43.6222	-42.5435	-41.6899	-44.2185	-37.1817	-53.2612	-40.5081	-34.9886	-34.4685	-38.5047	-30.9312
1568.26	-36.6646	104.293	-41.98	-32.644	-34.892	-37.3523	-38.5613	-31.3729	-44.9555	-39.5177	-36.8355	-37.6247	-33.3703	-46.2587	-51.4771	-34.7383	-39.2785	-46.6797	-61.8137	-31.0105	-32.9482	-45.2366	-42.0112	-43.3104	-53.4291	-38.9271	-35.7484	-36.8357	-36.3809	-35.1127	-31.9345	-35.7224	-39.2452	-40.5499	-35.6751	-47.7742	-40.2618	-33.1943	-41.7398	-42.5284	-42.4135	-44.4841	-37.3266	-53.0825	-39.6019	-34.968	-33.9058	-38.3767	-31.0819
1568.23	-36.3883	104.786	-40.6678	-32.6239	-34.7307	-37.3588	-38.4606	-31.4435	-45.8634	-39.4793	-36.567	-37.6828	-33.1479	-44.5547	-48.6163	-34.1505	-39.5223	-46.8852	-59.2513	-30.6439	-33.0242	-46.7034	-42.3736	-42.0691	-52.8104	-38.3602	-35.5947	-36.1413	-36.2439	-34.6919	-31.1809	-35.2338	-37.7691	-39.7245	-34.4925	-46.6451	-41.7608	-33.0491	-41.7968	-43.5634	-41.4237	-43.4928	-37.3294	-51.7028	-39.4921	-34.8573	-33.6616	-38.939	-30.601
1568.19	-36.1481	104.597	-40.4401	-32.6506	-34.7322	-37.6139	-37.8068	-30.8611	-46.3455	-38.4578	-36.8363	-37.6818	-32.6692	-42.9202	-50.4675	-33.6424	-39.2567	-44.101	-56.3879	-30.9721	-32.8051	-45.6127	-41.0189	-41.1822	-50.5405	-37.8152	-35.5625	-36.2296	-35.5894	-33.7242	-30.9024	-34.7615	-36.4642	-39.2693	-33.8021	-44.4987	-42.0516	-33.0923	-40.8857	-44.5475	-40.4932	-41.8094	-37.6274	-52.7434	-40.0225	-34.1476	-33.8253	-40.414	-30.4482
1568.16	-35.911	103.699	-40.0284	-32.4765	-34.6868	-37.3884	-36.5095	-30.6724	-48.1464	-38.254	-36.5133	-37.575	-32.7543	-42.0811	-53.3096	-32.5946	-38.7432	-42.6362	-60.0377	-30.7495	-32.4148	-45.8021	-40.204	-40.0091	-47.7738	-38.3461	-35.1963	-36.3226	-35.7256	-33.3183	-30.6727	-34.5419	-35.4228	-39.0657	-33.2485	-42.3079	-41.8009	-33.3666	-40.6021	-43.9733	-39.624	-41.0995	-37.8888	-51.8292	-39.4664	-34.0415	-33.4054	-41.1919	-30.2187
1568.13	-35.7407	104.002	-39.6877	-33.0678	-34.6181	-38.0006	-36.1339	-30.66	-50.2209	-38.1875	-37.3573	-36.9014	-32.8026	-40.2146	-55.0434	-31.8474	-38.409	-41.3424	-53.6119	-30.9325	-32.3154	-46.2323	-40.4356	-40.3698	-47.6288	-37.8005	-34.2845	-36.1304	-35.3848	-33.3883	-30.4826	-33.8668	-34.5748	-39.4907	-32.9302	-41.1346	-43.4467	-33.555	-39.5865	-44.2788	-38.0819	-40.562	-38.9345	-54.818	-39.3346	-34.2763	-33.8277	-43.1849	-30.1023
1568.09	-35.5374	104.172	-39.2612	-33.0529	-34.5478	-38.0523	-35.4007	-30.6141	-54.6502	-38.0969	-37.3536	-37.0119	-32.5227	-40.4484	-54.0486	-31.4013	-39.3528	-40.3197	-49.0947	-31.1326	-32.2582	-46.4748	-39.431	-39.857	-44.7811	-37.6852	-34.3092	-35.3975	-35.7031	-32.8398	-30.4178	-33.4746	-33.62	-39.0666	-32.3206	-40.4467	-44.1871	-33.9128	-39.3135	-45.6717	-37.5896	-40.1247	-38.4826	-54.6064	-39.6627	-34.006	-33.7971	-45.2376	-29.894
1568.06	-35.3762	103.171	-38.8224	-33.4621	-34.506	-37.6132	-34.6253	-30.3449	-57.2832	-37.0653	-37.0276	-37.2068	-32.7362	-39.0751	-62.916	-30.9804	-39.1107	-39.4027	-47.8931	-31.7361	-31.8403	-45.7093	-39.0111	-39.1416	-45.0671	-37.1786	-33.9011	-35.8981	-35.629	-32.4486	-30.5296	-32.641	-33.3255	-40.2118	-31.8646	-39.8421	-44.6067	-34.0859	-38.9147	-44.2857	-36.9858	-39.7628	-39.2411	-53.3047	-39.3402	-34.073	-34.1456	-48.3455	-29.6617
1568.02	-35.2536	101.88	-37.7573	-34.4058	-34.3876	-37.9503	-33.8918	-30.1075	-53.3366	-37.0467	-38.1141	-36.5176	-32.7672	-38.0711	-66.465	-30.3563	-39.3127	-38.6196	-46.1948	-32.0487	-32.0742	-44.6697	-38.1631	-38.7643	-43.5409	-36.7963	-33.6705	-35.8305	-35.5133	-32.2819	-30.7896	-32.4866	-32.5914	-40.4179	-31.6732	-39.0458	-47.4266	-34.6809	-37.8032	-45.7004	-37.0376	-39.0707	-39.0674	-53.3631	-38.703	-33.5731	-34.0537	-49.2971	-29.4039
1567.99	-35.1354	101.002	-37.9621	-35.0009	-35.0193	-37.9579	-32.9608	-30.2534	-50.5321	-36.8407	-38.2161	-36.644	-32.9642	-37.3103	-54.5309	-30.194	-40.6144	-37.6281	-45.7504	-32.5486	-31.901	-45.5816	-38.6209	-38.4578	-42.7167	-36.6535	-32.9251	-36.1719	-36.1699	-32.1207	-30.7707	-31.8442	-32.2721	-41.2296	-31.7952	-37.3204	-49.7598	-35.2691	-37.7461	-44.223	-35.7655	-38.6829	-39.0087	-49.371	-39.2874	-33.9688	-34.636	-52.1072	-29.5368
1567.96	-35.0332	99.9857	-37.3061	-35.4868	-34.9788	-38.4815	-32.4482	-29.9464	-48.3945	-36.7755	-38.5138	-35.9042	-33.174	-37.1	-50.616	-29.6624	-40.1057	-36.9017	-44.7174	-33.4389	-31.7934	-45.0568	-38.6875	-37.7242	-41.7057	-36.5485	-32.9579	-36.5402	-36.6481	-32.3895	-31.3576	-31.5465	-31.8842	-40.9503	-31.5864	-36.5491	-51.3988	-35.8861	-38.3654	-44.3658	-35.1489	-37.6353	-39.3966	-47.0133	-38.1421	-33.5772	-35.6047	-52.2452	-29.4729
1567.92	-34.9467	99.2805	-37.3801	-36.3483	-35.3838	-39.2619	-32.163	-29.7982	-48.2395	-36.8599	-39.2636	-35.9527	-33.5287	-35.7266	-48.1948	-29.6527	-41.6502	-36.054	-46.4869	-33.7984	-31.7692	-44.1399	-39.4457	-38.1816	-41.4924	-36.697	-32.119	-36.376	-37.4545	-32.0478	-31.3223	-31.5857	-31.7516	-42.5745	-31.7018	-35.8684	-56.4282	-36.333	-38.2833	-43.193	-34.9042	-37.1776	-39.1782	-45.5952	-38.1109	-33.6071	-36.2189	-47.8586	-29.5062
1567.89	-34.8224	99.0919	-37.2121	-37.774	-35.5344	-39.7911	-31.8302	-29.6427	-44.399	-37.5043	-39.9683	-35.2947	-33.4282	-35.4007	-47.6742	-29.4141	-41.2032	-35.8791	-46.2719	-34.7617	-32.0057	-45.6049	-39.7416	-38.2641	-40.8964	-36.3045	-31.7101	-36.8404	-37.86	-32.132	-31.7655	-31.0691	-31.3679	-44.1187	-32.1387	-35.5452	-63.4158	-37.9124	-37.8259	-43.6381	-33.8551	-37.4022	-38.8287	-43.9539	-38.1001	-33.7989	-36.9578	-45.2283	-29.1063
1567.85	-34.7323	97.9389	-37.0627	-39.396	-35.309	-39.8639	-31.5378	-29.3238	-42.8142	-37.2633	-40.7909	-35.2129	-33.9063	-35.1959	-44.8786	-29.0126	-43.1649	-35.3016	-45.6127	-35.8964	-31.7454	-43.552	-40.0259	-37.917	-39.4237	-36.7486	-31.1172	-37.8595	-38.9383	-32.3528	-32.2973	-30.507	-31.2797	-45.3412	-32.3045	-34.6505	-53.5691	-38.7009	-38.2614	-41.2472	-33.2718	-36.4171	-37.9534	-43.3038	-37.3555	-33.8257	-37.9383	-43.0468	-28.9677
1567.82	-34.6308	97.4552	-36.4134	-41.3461	-35.6077	-41.7354	-31.4607	-28.9898	-41.4251	-38.408	-40.9162	-35.46	-34.0477	-35.2068	-44.2786	-28.8485	-44.11	-34.663	-46.8269	-36.8533	-31.9149	-44.0843	-40.5703	-38.5763	-39.1696	-36.4881	-30.6537	-38.6117	-39.3272	-32.5165	-32.9387	-30.1278	-31.3041	-48.3617	-32.1877	-33.9868	-47.1705	-40.683	-37.6929	-39.9979	-32.7296	-36.3285	-38.2289	-40.6046	-37.2145	-33.5809	-39.6495	-41.109	-28.9972
1567.78	-34.5047	97.428	-36.5587	-42.3631	-36.2211	-41.6273	-31.6864	-28.9221	-41.4137	-38.5598	-41.0578	-35.1812	-34.4479	-34.8338	-43.2314	-28.6562	-45.4176	-34.7187	-47.6775	-37.7874	-32.4208	-43.1839	-41.2889	-39.1213	-37.8577	-36.2425	-30.1086	-39.1113	-41.4294	-33.0417	-33.9983	-29.6521	-31.606	-49.224	-32.4742	-33.6855	-46.8239	-41.5506	-38.5021	-39.2776	-32.2429	-35.7338	-37.3075	-39.8874	-36.2793	-33.7351	-40.877	-39.5159	-29.0186
1567.75	-34.3342	97.001	-36.5359	-43.6981	-36.1194	-42.5767	-32.0579	-28.6504	-39.738	-38.4168	-41.3352	-34.478	-34.7388	-34.8924	-42.9892	-28.5095	-45.2427	-33.968	-49.0746	-39.1492	-32.3545	-42.4468	-42.4895	-39.4356	-37.2369	-36.1353	-29.8606	-40.6638	-42.785	-33.701	-35.0032	-29.2712	-31.5229	-49.9717	-32.9617	-33.2556	-43.6055	-42.7292	-39.5923	-38.1191	-31.9694	-35.2746	-37.3306	-37.6898	-36.462	-33.7119	-42.4754	-37.9285	-29.1308
1567.72	-34.1667	97.0826	-36.9461	-45.2186	-36.0204	-44.7547	-32.3835	-28.3225	-40.1665	-39.0748	-41.7913	-34.3472	-34.107	-35.7388	-42.5714	-28.4582	-44.8583	-34.283	-51.3652	-40.1221	-32.4938	-41.215	-45.49	-40.2593	-36.5604	-35.7422	-29.4367	-40.8941	-42.9441	-34.0593	-35.7492	-29.1498	-31.7865	-51.5501	-33.8861	-32.8437	-40.867	-43.4319	-40.2838	-36.6066	-31.2822	-35.2759	-36.1495	-37.2309	-36.3342	-33.7716	-42.5347	-36.9376	-29.1943
1567.68	-33.9503	97.6503	-37.0179	-43.4894	-35.8708	-43.2826	-32.9809	-28.0159	-39.2348	-40.1211	-41.3871	-33.8715	-34.3279	-35.6593	-42.5876	-28.3508	-43.7073	-33.6405	-55.1411	-41.5929	-33.0599	-40.9303	-46.8256	-41.6971	-35.1587	-35.6637	-29.0912	-43.1951	-46.5738	-34.4164	-37.165	-28.554	-32.4278	-51.0638	-34.1999	-32.9425	-39.7974	-44.6662	-41.0287	-35.6223	-30.522	-35.0167	-35.8423	-35.666	-35.3103	-33.1662	-41.2783	-35.3043	-29.2737
1567.65	-33.7184	97.2665	-36.795	-40.8051	-35.5127	-43.3493	-33.9271	-27.8115	-38.2381	-41.482	-40.8681	-33.2271	-33.6298	-36.5445	-43.4697	-27.929	-42.2057	-33.4495	-50.0074	-42.535	-32.9245	-39.4624	-47.7893	-43.0838	-33.9095	-35.1326	-28.8276	-44.3128	-46.421	-34.969	-39.4103	-28.427	-33.0422	-50.6415	-34.8293	-32.7641	-37.4536	-43.7207	-42.5632	-34.3306	-30.2378	-34.3871	-34.6487	-35.3389	-35.2466	-33.509	-39.288	-34.4373	-29.1386
1567.61	-33.4151	96.7915	-36.9553	-38.7802	-35.1888	-41.788	-34.9363	-27.5849	-38.3519	-41.9627	-38.6773	-32.8442	-33.6212	-37.9303	-42.7894	-27.855	-40.8084	-33.4497	-48.9042	-41.372	-33.5059	-39.4936	-48.471	-43.0793	-33.3488	-35.3891	-28.5489	-47.6811	-44.7356	-35.8545	-41.4435	-27.9601	-33.5221	-47.8794	-34.8146	-32.984	-36.0306	-42.0023	-43.9985	-33.7592	-29.4674	-34.1524	-34.2039	-34.3356	-34.9322	-33.4476	-37.2752	-33.826	-29.3049
1567.58	-33.0979	95.654	-37.3521	-37.0089	-34.6421	-40.5696	-36.8389	-27.5071	-38.1249	-44.443	-37.6017	-32.2724	-32.7468	-38.8521	-44.9673	-27.5768	-39.5362	-33.4462	-46.5455	-41.0287	-33.377	-38.6744	-46.8714	-44.4819	-32.2624	-34.4477	-28.3921	-47.1441	-43.5512	-36.3886	-42.9381	-27.6274	-35.0185	-47.2939	-35.5718	-32.9286	-34.6363	-39.9875	-49.287	-32.844	-29.0987	-33.5239	-33.5211	-33.3692	-34.4743	-33.1477	-35.6558	-32.714	-29.3309
1567.55	-32.7387	93.9257	-38.038	-35.0789	-33.998	-38.9878	-38	-27.2769	-37.0463	-45.7519	-36.8725	-31.8903	-32.7096	-41.7441	-45.7255	-27.5151	-38.6427	-32.9446	-42.2673	-39.217	-33.9345	-39.0811	-46.3251	-43.5466	-31.4681	-34.0218	-28.0936	-46.9593	-41.3418	-37.7778	-42.9371	-27.5203	-35.7048	-45.7533	-35.821	-33.2174	-33.9056	-38.4621	-51.3275	-32.0054	-28.478	-32.9894	-32.7388	-32.0489	-33.6586	-33.0803	-34.4803	-32	-29.1136
1567.51	-32.3394	91.3419	-38.6404	-33.7526	-33.1807	-36.9617	-39.9826	-27.3576	-36.5219	-49.6881	-35.698	-31.2119	-31.8834	-43.8097	-45.431	-27.3476	-36.6921	-32.7427	-40.3796	-37.5399	-34.2881	-38.4646	-42.3057	-43.7868	-30.9015	-33.2571	-27.6387	-46.8126	-39.5708	-37.4963	-41.1459	-27.1497	-37.4	-43.9657	-35.7103	-33.5094	-32.3362	-37.1281	-56.1735	-31.5899	-27.9552	-32.739	-31.7445	-31.4008	-33.0889	-33.3171	-33.1764	-31.1545	-28.9654
1567.48	-31.9424	88.3311	-39.2597	-32.4858	-32.3231	-36.1934	-42.5375	-27.079	-35.9862	-47.6823	-34.7544	-30.8316	-31.6609	-46.7172	-45.9338	-27.0665	-35.7075	-32.5781	-38.93	-36.0712	-34.2697	-37.3783	-41.1698	-41.554	-29.9732	-33.1253	-27.5259	-42.8543	-38.1308	-38.165	-39.2368	-26.8491	-38.7513	-42.5578	-35.6809	-33.427	-31.335	-36.0103	-50.8663	-31.2058	-27.522	-32.0667	-31.203	-30.4309	-32.6091	-33.0668	-32.0303	-30.6028	-29.0262
1567.44	-31.538	84.8159	-38.4106	-31.9178	-32.1532	-34.5848	-43.4108	-27.0751	-35.2669	-48.536	-33.8659	-30.5703	-31.0081	-46.0342	-48.361	-27.0493	-34.2543	-32.1112	-37.0214	-35.2472	-34.379	-37.6776	-39.1796	-40.1803	-29.5318	-32.5672	-27.4813	-42.2986	-36.9027	-37.8561	-37.4601	-26.8612	-39.9554	-41.9576	-35.3275	-33.5718	-30.7824	-34.7111	-46.0745	-30.8527	-27.2354	-31.4876	-30.8702	-29.9596	-32.4912	-32.5175	-30.7602	-29.897	-28.8927
1567.41	-31.1418	81.269	-38.4717	-30.7164	-31.6483	-33.7264	-41.5993	-27.1963	-34.4574	-45.8388	-33.0391	-30.2393	-30.6321	-43.0451	-45.4435	-26.669	-33.0588	-31.8587	-35.3154	-34.1041	-34.7335	-37.6021	-37.826	-39.8353	-28.7214	-32.007	-27.2875	-39.827	-35.4841	-37.65	-35.2649	-26.7472	-40.5682	-41.3111	-34.9287	-33.3693	-29.8391	-34.1587	-43.4417	-30.2883	-26.6714	-30.7326	-30.3901	-29.3831	-31.8792	-32.391	-30.0693	-28.9908	-28.8595
1567.37	-30.7851	77.6409	-37.7851	-30.1534	-30.8235	-32.7294	-38.8725	-27.3008	-34.1717	-43.3395	-32.3409	-29.9343	-30.3542	-39.5713	-42.7349	-26.6359	-32.4859	-31.7833	-34.4973	-33.7453	-34.3927	-36.7921	-36.687	-38.5066	-28.411	-31.4242	-27.3766	-39.5188	-34.5586	-37.3464	-34.2088	-26.6918	-40.8159	-39.5987	-33.9223	-33.2415	-29.1861	-32.9751	-40.0655	-30.3357	-26.496	-30.5351	-29.7064	-28.7582	-30.977	-32.5606	-29.2927	-28.7585	-28.9469
1567.34	-30.444	74.0269	-37.7439	-29.4764	-30.4103	-32.2275	-36.927	-27.705	-33.2266	-40.1028	-31.8705	-29.4569	-30.1225	-37.917	-42.0516	-26.3398	-31.6289	-31.1583	-33.1664	-32.7952	-34.2643	-37.1994	-36.2067	-37.4432	-27.758	-31.5734	-27.4375	-38.7381	-33.8456	-37.2504	-32.7104	-26.5538	-39.3083	-38.7176	-33.8307	-33.2086	-28.4585	-32.2985	-38.4287	-30.0425	-26.2027	-30.0677	-29.4146	-28.4997	-30.8481	-32.2911	-28.5685	-28.0487	-28.6893
1567.31	-30.1411	71.0769	-36.5098	-28.8876	-29.9093	-31.63	-34.9215	-27.6197	-33.276	-38.5252	-31.2026	-29.1499	-30.0893	-36.1425	-39.9099	-26.1439	-31.0262	-31.2234	-32.767	-32.1254	-34.1274	-37.3409	-34.9373	-36.0709	-27.6224	-31.2863	-27.5164	-38.0146	-32.9218	-36.0542	-31.5453	-26.8591	-38.0711	-38.1903	-33.0403	-33.4095	-27.9494	-31.7915	-37.2449	-30.061	-25.9258	-29.4619	-29.4399	-28.0633	-30.1711	-32.4094	-28.2597	-27.9111	-28.9443
1567.27	-29.8762	68.4707	-35.2974	-28.4571	-29.8349	-30.7909	-33.4656	-27.8309	-32.9944	-37.3858	-30.6638	-29.2442	-29.6484	-34.4835	-39.003	-26.1663	-30.3417	-31.1494	-31.8977	-31.6133	-34.1955	-37.4808	-34.4666	-35.4754	-27.361	-31.1893	-27.3965	-37.4583	-32.5438	-35.4915	-30.703	-26.896	-36.4486	-38.0722	-32.6975	-33.1644	-27.5026	-31.3544	-35.9699	-30.0269	-25.6906	-28.8931	-29.2227	-27.7211	-29.9264	-32.3651	-27.6588	-27.5616	-28.9409
1567.24	-29.6831	66.1895	-34.652	-28.2673	-29.1918	-30.5749	-32.3793	-28.2145	-32.4754	-36.1818	-30.3102	-28.8953	-29.5448	-33.7766	-37.5791	-26.111	-29.9541	-30.6823	-31.3156	-30.7557	-34.1998	-37.2472	-33.7428	-35.0548	-27.4647	-30.9045	-27.56	-37.0182	-31.9237	-35.3017	-30.402	-27.1734	-34.9646	-37.2282	-31.7341	-32.4904	-27.1572	-30.9235	-35.2264	-30.4192	-25.5832	-28.7166	-29.2524	-27.4906	-29.2752	-32.1984	-27.2828	-27.3571	-28.714
1567.2	-29.5468	64.2377	-33.7426	-27.8386	-28.9614	-30.328	-31.676	-28.2034	-32.5716	-35.1477	-30.3302	-29.147	-29.7478	-32.7411	-37.0281	-26.0343	-29.4701	-30.6081	-31.3277	-30.6018	-33.6851	-37.4344	-33.3565	-35.3281	-27.4025	-30.8229	-27.6634	-36.6619	-31.4117	-34.4204	-29.7278	-27.37	-34.115	-37.5057	-31.4164	-32.1856	-26.9375	-30.6481	-34.5886	-30.474	-25.6444	-28.1336	-29.2567	-27.296	-28.9938	-32.6073	-27.2885	-27.157	-28.8427
1567.17	-29.4544	62.8569	-32.7318	-27.8402	-28.96	-30.2287	-30.6847	-28.8148	-32.7118	-34.1393	-30.2571	-29.1379	-29.822	-31.9315	-36.2746	-25.9104	-29.5244	-30.2638	-30.8079	-29.8129	-33.4898	-37.885	-33.5633	-34.788	-27.4561	-30.5789	-27.9794	-36.2995	-31.1269	-34.4978	-29.6056	-27.8113	-33.1837	-36.8149	-30.9197	-31.9283	-26.8311	-30.7866	-34.1924	-31.0963	-25.6827	-28.012	-29.3267	-27.1852	-28.6417	-32.749	-26.9629	-26.8669	-29.074
1567.14	-29.4341	61.7674	-31.8041	-27.6551	-28.649	-30.0502	-30.2178	-29.0337	-32.7538	-33.5828	-30.2875	-29.2306	-29.7122	-31.7768	-36.1443	-25.9887	-29.3319	-30.1757	-30.8453	-29.4931	-33.3464	-38.908	-33.2824	-34.5168	-27.3591	-30.9244	-27.8761	-36.5181	-31.2103	-33.9099	-29.2288	-28.3888	-32.6098	-36.5781	-30.9792	-31.9337	-26.7085	-30.8264	-34.3841	-31.5199	-25.7674	-27.9125	-29.6527	-27.2008	-28.3406	-33.222	-27.1572	-27.0674	-29.0109
1567.1	-29.4678	61.049	-31.2181	-27.8295	-28.8561	-29.8117	-29.4908	-29.7609	-32.8601	-33.5189	-30.1608	-29.1646	-29.7483	-31.369	-35.7015	-25.9578	-28.9413	-29.9632	-30.9503	-29.0367	-33.4669	-39.111	-32.6955	-34.6667	-27.5049	-30.7429	-28.1334	-36.4193	-31.0488	-34.2786	-29.1679	-28.711	-31.9791	-36.71	-30.7573	-31.2757	-26.4785	-31.1111	-33.7565	-31.8217	-26.1766	-27.7684	-30.1435	-27.3766	-28.0941	-33.2689	-27.0078	-26.9685	-29.2308
1567.07	-29.5701	61.1591	-30.6972	-27.9488	-28.8098	-30.1343	-29.4074	-30.3962	-33.4132	-32.9793	-30.6205	-29.3916	-30.138	-30.8791	-35.0531	-26.019	-29.2241	-29.9268	-31.0588	-28.6961	-33.2893	-39.1789	-32.5638	-34.6859	-27.8146	-31.1517	-28.1498	-36.9092	-31.3138	-33.9634	-29.0137	-29.5636	-31.7282	-36.4496	-30.5244	-31.339	-26.7542	-30.9372	-33.811	-32.4716	-26.2569	-27.5953	-30.4332	-27.648	-28.1592	-33.6801	-27.3823	-27.1563	-29.601
1567.03	-29.7336	61.1058	-30.1148	-27.8685	-28.8093	-30.2382	-29.1376	-31.0402	-33.2969	-32.7381	-30.5112	-29.971	-30.4656	-31.0667	-35.0054	-25.9936	-29.1291	-29.7042	-31.3571	-28.6844	-33.7996	-40.2024	-32.6693	-35.3644	-28.1519	-31.181	-28.1122	-36.6319	-31.3135	-33.6863	-29.4045	-29.9983	-31.658	-36.9607	-30.4173	-31.2127	-26.9077	-31.3167	-33.9451	-32.9355	-26.7217	-27.7122	-30.9106	-27.8747	-28.1053	-34.5	-27.5517	-27.4609	-29.5596
1567	-29.9188	61.5438	-29.691	-28.0539	-28.8617	-30.4832	-28.7946	-31.7394	-33.8624	-33.1183	-30.9495	-29.9884	-30.3919	-30.9333	-35.3839	-25.9735	-29.1893	-29.9161	-31.6384	-28.3845	-33.935	-40.4975	-32.5766	-35.7172	-28.4277	-31.555	-28.4324	-37.3304	-31.1488	-33.859	-29.414	-30.6652	-31.4194	-36.4576	-30.5374	-30.7922	-26.9697	-31.7019	-34.221	-33.5737	-27.0808	-27.9569	-31.5284	-28.2148	-28.0688	-34.906	-27.6727	-27.6809	-29.8079
1566.96	-30.1868	62.3863	-29.225	-28.4003	-28.9683	-30.4635	-29.0465	-32.1105	-33.8931	-32.6551	-31.0386	-30.559	-30.8537	-30.7533	-34.8912	-26.2493	-29.4139	-30.029	-32.5524	-28.1487	-34.1566	-40.5129	-32.1959	-35.549	-28.8828	-31.8189	-28.3933	-38.1231	-31.318	-33.8365	-29.4995	-31.3402	-31.3	-36.9575	-30.3246	-30.9721	-27.4335	-32.143	-34.7707	-34.8528	-27.8552	-28.1963	-32.383	-28.7262	-28.16	-35.7784	-28.1723	-27.7307	-30.36
1566.93	-30.5053	63.4188	-29.1189	-28.8189	-29.0134	-30.8101	-28.7954	-32.715	-34.2574	-32.6928	-31.3647	-31.0033	-31.4039	-31.1732	-34.9922	-26.4292	-29.6183	-29.9122	-32.7485	-28.2487	-34.0346	-41.7878	-32.3694	-36.5632	-29.1733	-31.9853	-28.7471	-38.5262	-31.7637	-33.9078	-30.0188	-32.3132	-30.9324	-36.5217	-30.3884	-31.0601	-27.548	-32.706	-35.0008	-35.3525	-28.4163	-28.2438	-32.5602	-29.254	-28.3128	-36.6626	-28.5518	-28.132	-30.5056
1566.9	-30.8635	64.7871	-28.9261	-29.3823	-29.1931	-30.9562	-29.0808	-33.7925	-34.1705	-32.5887	-32.0241	-31.3481	-31.6041	-31.2929	-35.3661	-26.5484	-29.9135	-30.0077	-33.952	-28.5004	-34.4251	-41.8725	-32.2076	-36.8609	-29.7966	-32.4356	-28.945	-40.198	-31.7658	-34.21	-30.2527	-33.4442	-31.052	-37.2297	-30.8292	-30.83	-28.2311	-33.4577	-35.1981	-36.3043	-29.0123	-28.7058	-33.2541	-30.182	-28.7352	-38.2062	-28.6856	-28.5188	-30.8137
1566.86	-31.2596	66.5979	-28.5745	-29.9597	-29.6842	-31.5566	-29.0039	-34.4151	-34.2355	-33.0506	-32.366	-32.1572	-31.9585	-31.1592	-35.8366	-26.6763	-30.0554	-30.2577	-34.3645	-28.5356	-34.9038	-41.9489	-32.3838	-37.6088	-30.2	-32.4701	-29.0515	-40.1188	-31.954	-34.493	-30.635	-33.8421	-31.661	-36.8087	-31.0481	-30.9482	-28.6977	-34.2317	-35.4818	-37.0581	-29.6716	-29.185	-34.3249	-30.75	-28.8436	-39.7666	-29.1285	-28.9245	-31.1214
1566.83	-31.6816	68.3778	-28.3028	-30.3288	-29.6818	-32.0429	-29.1106	-34.6771	-34.2267	-32.9892	-32.6946	-32.9177	-32.6441	-31.8326	-35.924	-27.0768	-30.2938	-30.7775	-35.4477	-28.9112	-35.2616	-41.5531	-32.3119	-38.9678	-30.3759	-33.1246	-29.1599	-41.7576	-32.1448	-35.2252	-30.9865	-35.105	-31.9025	-37.3916	-31.2478	-30.6757	-29.0935	-35.5105	-35.3666	-38.6573	-30.4375	-29.5739	-34.9231	-31.5387	-29.2152	-40.3908	-29.452	-29.4728	-31.6857
1566.79	-32.1597	70.3701	-28.1979	-30.855	-30.191	-32.4902	-29.4944	-35.4528	-33.7432	-33.1307	-33.0302	-33.448	-32.6719	-31.8979	-36.1499	-27.2865	-30.5892	-30.7762	-36.5468	-29.2785	-36.073	-41.9074	-32.351	-40.6586	-30.9096	-33.2174	-29.4482	-41.7523	-32.5205	-36.0514	-31.1225	-36.1385	-32.4426	-36.8992	-31.6985	-31.0411	-29.9069	-36.0737	-35.9905	-38.788	-31.6176	-30.2144	-35.3904	-32.5397	-29.652	-42.072	-30.0725	-29.7402	-31.9006
1566.76	-32.6517	72.8394	-28.4256	-31.4639	-30.3907	-32.9147	-29.7669	-35.6474	-34.0803	-33.191	-33.7999	-34.4672	-33.609	-32.6705	-36.3298	-27.5729	-30.9043	-31.4404	-38.3434	-29.5885	-35.9337	-42.3938	-32.5073	-41.3907	-31.5578	-33.9033	-29.8217	-43.4214	-32.6057	-36.0489	-31.4129	-36.5528	-32.958	-37.2455	-32.0016	-31.1179	-30.5172	-37.6825	-36.1493	-39.9044	-32.4368	-31.049	-36.1411	-33.8437	-30.412	-43.6376	-30.4061	-30.2962	-32.0839
1566.73	-33.1792	75.6614	-28.4401	-32.2884	-30.5693	-33.4683	-30.3299	-36.1489	-33.6514	-33.9531	-33.7772	-35.0067	-33.7057	-33.34	-36.4803	-28.168	-31.4463	-31.6771	-39.1797	-30.0653	-36.686	-41.7425	-32.7599	-42.1467	-32.1698	-34.4904	-30.0595	-43.3304	-32.3042	-36.759	-31.9782	-37.3738	-33.154	-37.5721	-32.4467	-31.6057	-31.3116	-38.9531	-37.2005	-41.6459	-32.9815	-31.5641	-37.4465	-35.1538	-30.6999	-45.4004	-30.8036	-30.9179	-32.3536
1566.69	-33.7205	79.2345	-28.6085	-32.8583	-31.0564	-33.6029	-30.4516	-36.8643	-34.1139	-33.9079	-34.5459	-35.8145	-34.3773	-34.271	-36.6154	-28.3813	-32.0749	-32.2514	-41.2176	-30.4854	-36.8938	-41.8765	-33.5174	-43.4614	-32.652	-35.3471	-30.4711	-44.62	-32.8091	-37.5218	-32.5075	-38.5865	-33.8909	-37.7874	-33.2883	-31.5705	-32.2356	-39.9296	-37.3763	-42.7349	-34.0923	-32.6273	-38.3924	-36.1283	-31.5017	-47.0655	-30.9769	-31.2535	-32.9044
1566.66	-34.2837	82.1747	-28.7691	-33.483	-31.2787	-34.1835	-31.0289	-37.3998	-33.9143	-34.1539	-35.1932	-36.6176	-35.0464	-35.2568	-37.1356	-28.9545	-32.3198	-33.0544	-42.6906	-31.1344	-37.0571	-42.9764	-33.4332	-44.4599	-33.4865	-36.6558	-30.5663	-45.5219	-32.8661	-38.3674	-32.3845	-39.9735	-34.6076	-38.2933	-33.5805	-32.1556	-33.0003	-42.0332	-38.0257	-44.6928	-34.6244	-33.6726	-38.6531	-37.7787	-32.0996	-48.0657	-31.7299	-31.7795	-33.0977
1566.62	-34.8501	85.5364	-28.7524	-33.9838	-31.5358	-34.5838	-31.6627	-37.3085	-34.0215	-34.3709	-35.0316	-37.4554	-35.5526	-36.2312	-36.6621	-29.6419	-33.351	-33.542	-45.049	-31.8657	-36.8661	-42.1034	-34.0161	-45.1086	-33.9373	-37.467	-30.7413	-47.1987	-33.1585	-39.8818	-33.0432	-41.2699	-35.9777	-37.9823	-34.1699	-32.417	-33.5608	-42.954	-39.5288	-44.6766	-35.9587	-34.581	-39.6642	-38.7677	-33.0121	-51.3292	-32.161	-32.5672	-32.9415
1566.59	-35.4291	89.4442	-29.2829	-34.7065	-31.902	-35.0728	-32.2331	-37.7988	-34.6865	-34.8355	-35.9116	-38.7689	-36.1642	-37.2602	-37.654	-30.0067	-33.7931	-34.483	-47.9924	-32.7338	-37.7098	-43.1116	-34.2556	-45.7653	-34.4696	-38.3448	-31.4223	-45.5851	-33.258	-41.111	-33.3665	-42.8989	-36.0988	-37.9165	-35.038	-32.8521	-34.2839	-44.9309	-40.3502	-45.1714	-37.1216	-36.1412	-41.4864	-40.4448	-34.2218	-49.6552	-32.6498	-33.1691	-33.2396
1566.56	-35.9902	93.454	-29.2767	-35.3604	-32.4308	-35.6433	-32.744	-38.2074	-35.0084	-35.5365	-36.0874	-39.8052	-36.0147	-39.0371	-37.8198	-30.6318	-34.4451	-34.8903	-47.6431	-34.1097	-37.9716	-41.9229	-34.6768	-47.0705	-35.2551	-39.8656	-31.9363	-47.571	-33.5953	-42.0247	-33.4295	-42.9539	-36.7957	-38.3851	-35.3499	-33.7186	-34.9159	-45.3772	-41.1906	-45.8113	-38.2411	-37.3965	-41.7839	-42.283	-35.1154	-46.247	-33.2692	-33.4552	-33.7831
1566.52	-36.5598	97.2008	-29.8808	-36.2354	-33.0082	-35.7585	-33.6197	-39.691	-34.8069	-35.6977	-36.7499	-40.3886	-36.9089	-40.8283	-37.314	-31.4716	-35.4356	-35.6095	-46.2499	-34.9496	-38.4651	-42.0444	-35.0247	-46.5585	-35.8048	-41.5699	-32.454	-46.1978	-33.5122	-42.8369	-33.7907	-44.8774	-37.4608	-38.3733	-36.6202	-34.1899	-35.8315	-43.7427	-42.8682	-47.6558	-39.3838	-39.0353	-42.1761	-42.6257	-36.7109	-44.6676	-34.3832	-34.1822	-33.8409
1566.49	-37.0748	101.087	-30.294	-36.95	-33.4901	-35.595	-34.0535	-39.6298	-35.5849	-35.9052	-36.5565	-42.0494	-37.0069	-43.6432	-38.2058	-31.8925	-36.6158	-35.9281	-45.821	-36.0025	-38.0065	-43.1272	-35.5111	-47.2222	-37.178	-42.5202	-32.9779	-44.9324	-33.7061	-46.2571	-34.0549	-46.2233	-38.5907	-38.406	-37.2393	-34.5963	-36.1189	-43.1301	-43.5971	-46.8363	-40.2858	-40.9898	-42.0779	-42.9359	-37.6819	-44.1371	-35.0091	-34.4127	-34.0916
1566.45	-37.587	103.636	-30.5814	-37.2299	-34.059	-35.9548	-34.4185	-40.5089	-35.8508	-36.7036	-36.9911	-42.3223	-37.2405	-45.6557	-38.2998	-32.9703	-37.3985	-36.4441	-42.8717	-37.9498	-38.5441	-43.6009	-35.8259	-47.7881	-38.0678	-45.9139	-33.5462	-44.1779	-34.352	-47.8003	-34.7076	-48.0246	-38.9972	-38.2628	-37.914	-35.1819	-36.3069	-42.2625	-44.7338	-48.504	-41.2057	-42.2484	-42.212	-42.7749	-39.1556	-43.6657	-35.4184	-35.5097	-34.1437
1566.42	-38.027	106.151	-31.0416	-37.803	-34.2206	-36.1465	-35.5706	-42.2532	-36.6923	-37.0953	-37.6696	-44.1721	-38.3778	-50.302	-39.1517	-33.3246	-38.646	-37.6423	-43.6653	-39.0266	-38.2105	-44.0198	-35.9006	-47.1431	-39.0863	-48.3743	-34.571	-44.4529	-34.5614	-49.9763	-34.9965	-47.2411	-39.1579	-37.3911	-39.3203	-36.1576	-36.6484	-40.8406	-43.3828	-47.16	-41.3616	-43.1177	-41.6214	-43.0505	-40.8121	-41.6448	-36.5856	-35.7964	-34.471
1566.38	-38.4004	106.313	-31.5393	-37.9906	-34.947	-36.3295	-35.5382	-43.4261	-36.7099	-37.6139	-37.5332	-44.2023	-38.1913	-53.3746	-39.1001	-34.201	-39.9346	-38.1124	-42.7795	-40.6217	-38.5264	-42.6219	-36.6137	-48.8925	-40.44	-51.1431	-35.7189	-41.8794	-34.6867	-48.2314	-35.4753	-51.0998	-40.0929	-37.6825	-39.3446	-36.6283	-36.7022	-39.7142	-43.8742	-46.0282	-41.8819	-45.8742	-42.4438	-41.4202	-43.1268	-40.9486	-38.3141	-36.6667	-34.4121
1566.35	-38.7568	107.376	-32.2732	-38.8876	-35.9696	-36.228	-36.16	-44.4181	-37.3508	-38.5256	-38.2717	-44.9159	-38.4012	-50.2971	-40.4965	-34.7514	-41.8465	-38.6541	-42.5798	-41.9131	-39.632	-42.3845	-36.5638	-48.1433	-41.9686	-51.1474	-36.1986	-40.84	-35.1351	-49.4888	-35.3705	-52.37	-39.6988	-37.5331	-40.6171	-37.5129	-36.6475	-38.7503	-41.6396	-45.4418	-41.4889	-44.3968	-42.3427	-40.6075	-46.462	-41.2312	-39.5221	-37.2988	-34.4722
1566.32	-39.0307	105.379	-33.2449	-38.3974	-36.3965	-36.5957	-36.5509	-46.7953	-37.4126	-38.3463	-37.9117	-47.5714	-38.7262	-49.2945	-40.566	-35.455	-42.4062	-38.3497	-42.5424	-42.0494	-40.0289	-43.3456	-36.7253	-49.0782	-42.8132	-52.422	-37.5934	-40.1573	-34.9493	-50.5427	-36.4771	-53.8232	-39.7899	-37.2011	-42.2277	-38.9344	-36.6091	-37.4969	-40.8164	-45.3016	-41.0851	-44.2672	-41.1412	-40.1728	-47.9083	-40.4874	-42.171	-38.2488	-34.5254
1566.28	-39.2401	103.23	-33.5012	-38.9117	-37.3398	-35.8945	-37.5452	-47.3697	-37.7955	-38.2844	-38.4983	-48.0331	-38.3343	-49.0702	-42.1413	-36.5137	-42.8353	-38.8945	-43.0363	-42.3587	-39.9318	-42.664	-37.2521	-49.868	-43.8852	-53.1361	-38.4608	-39.7635	-35.8712	-48.2044	-36.9806	-60.9103	-39.9755	-37.234	-43.3075	-39.6571	-36.2554	-36.7452	-40.6686	-43.1558	-40.765	-44.5528	-40.6542	-40.7531	-49.5036	-39.4509	-43.7689	-39.9743	-35.0232
1566.25	-39.3461	101.474	-34.5732	-39.3672	-37.2979	-36.165	-37.5876	-49.3476	-37.1165	-38.0532	-38.3431	-46.8283	-38.609	-46.6596	-42.2843	-37.1973	-43.8181	-40.4223	-45.2388	-42.4056	-40.6219	-42.365	-36.8663	-53.193	-45.8509	-56.1425	-40.7748	-38.5917	-35.8095	-47.8071	-36.8445	-55.523	-39.9175	-37.5952	-42.7959	-40.4064	-35.7853	-36.1423	-39.6799	-43.2232	-39.6662	-42.6131	-40.2534	-40.3554	-50.8165	-39.3665	-46.9884	-40.0861	-34.7525
1566.21	-39.4709	99.7541	-35.4267	-39.3597	-37.8954	-36.094	-37.8248	-47.2258	-37.4593	-38.3429	-37.6388	-49.4289	-38.6509	-45.2495	-43.2296	-37.3751	-46.6071	-41.1061	-46.1108	-40.7091	-40.5905	-41.7508	-36.8676	-54.9108	-45.5347	-55.3592	-41.6032	-38.2016	-35.8977	-47.9968	-37.5546	-54.967	-39.6587	-38.1728	-44.7397	-40.3292	-36.0611	-34.6484	-38.9223	-41.4952	-38.5609	-42.3093	-40.8935	-39.2276	-48.7647	-38.6304	-47.8979	-41.2268	-35.1955
1566.18	-39.5374	97.9318	-36.5643	-41.2152	-38.3878	-35.6478	-38.0239	-49.4632	-36.5045	-38.8551	-38.4107	-51.6405	-38.6988	-45.1482	-44.3229	-38.1802	-46.6186	-40.4705	-46.6835	-40.5748	-41.7587	-41.8617	-37.3031	-51.7059	-43.9303	-52.8117	-42.4267	-38.0561	-35.9603	-46.9815	-38.3663	-49.374	-40.3841	-37.8888	-43.4955	-41.4925	-35.803	-34.4154	-38.6865	-41.7104	-37.8722	-42.1343	-40.235	-38.8218	-45.9486	-38.1631	-48.6094	-43.7883	-34.8379
1566.15	-39.4772	96.2318	-37.0533	-41.2834	-38.5991	-35.8483	-38.1937	-49.251	-36.5684	-38.4089	-37.6416	-49.597	-37.9051	-44.4219	-45.0361	-38.484	-45.5366	-40.8583	-48.3529	-39.4835	-42.3402	-42.1979	-37.4595	-52.6701	-43.7047	-48.8771	-43.2212	-37.3798	-36.0703	-44.8758	-40.336	-46.1757	-40.0227	-38.4389	-44.7494	-43.608	-34.9494	-33.3032	-39.0542	-40.8119	-36.3572	-40.6938	-39.3363	-38.899	-44.4647	-38.5186	-51.8818	-44.1898	-34.7708
1566.11	-39.5119	96.0698	-38.281	-42.1775	-39.2936	-35.6701	-38.6166	-48.8543	-35.4289	-38.9475	-38.2488	-52.0979	-38.0212	-43.3161	-47.0067	-39.744	-45.4207	-42.0772	-47.0843	-39.7214	-41.8122	-42.4097	-38.2025	-53.0231	-43.6153	-48.3889	-43.0121	-37.5626	-36.356	-43.5587	-41.9667	-45.734	-39.2699	-39.9531	-43.8828	-44.6489	-34.6772	-33.0036	-38.355	-40.9758	-35.8485	-41.447	-40.1499	-38.7587	-44.1485	-37.5734	-48.8794	-46.4211	-34.9102
1566.08	-39.403	95.4138	-40.6684	-41.2917	-38.2247	-36.0702	-39.327	-47.0603	-35.3631	-38.6713	-37.7931	-53.2283	-38.6456	-42.4928	-46.7129	-40.8366	-44.7658	-41.6722	-47.6921	-39.3916	-43.1986	-43.1057	-37.9346	-49.9708	-41.6409	-47.7121	-43.8786	-36.5381	-36.3165	-42.5474	-42.5967	-42.0595	-39.0619	-39.9609	-42.0358	-45.7107	-34.4707	-32.5865	-39.6283	-40.525	-35.5165	-41.4509	-39.6011	-38.7046	-42.6568	-37.324	-46.9068	-47.9147	-34.887
1566.04	-39.344	96.3843	-41.4134	-41.4424	-38.6345	-35.8179	-39.4236	-48.1679	-34.8245	-38.751	-38.6633	-52.6648	-38.3653	-43.1661	-47.9801	-40.5807	-45.746	-41.7379	-47.1259	-39.1378	-42.4357	-44.0437	-38.9427	-48.0201	-40.8452	-46.6253	-42.6862	-36.1525	-36.5626	-41.6073	-45.5653	-41.6855	-39.925	-40.7749	-42.1281	-48.615	-34.5013	-32.1683	-39.6733	-40.8408	-35.0111	-41.6748	-39.758	-39.5299	-42.0983	-37.4402	-47.1035	-50.1992	-35.3747
1566.01	-39.2428	96.373	-42.5688	-42.3059	-38.2587	-36.4297	-39.4441	-48.8166	-33.8501	-38.0081	-38.6764	-48.8717	-37.2168	-41.7206	-45.4779	-41.4598	-43.5883	-41.0414	-44.5805	-39.6679	-43.5899	-44.3096	-39.1786	-44.9285	-40.2098	-46.1785	-42.5584	-36.0357	-36.8612	-41.5259	-48.1298	-39.2369	-40.2765	-42.5992	-40.6972	-48.4886	-33.8949	-31.8091	-40.4113	-40.8456	-34.9687	-40.8455	-38.8628	-39.8997	-40.4063	-36.6993	-44.6087	-46.4917	-35.3465
1565.98	-39.0983	98.002	-45.2904	-43.4193	-37.8063	-36.385	-40.6282	-51.1816	-33.4982	-38.4214	-39.6369	-51.0547	-36.9627	-41.4789	-45.9651	-42.3951	-42.4509	-41.3525	-43.2346	-39.3098	-42.464	-44.5048	-39.3618	-44.8931	-40.0547	-45.672	-40.7898	-36.0864	-36.8421	-40.2006	-54.5433	-38.9519	-39.3436	-42.6506	-39.9171	-51.2062	-34.1031	-31.2328	-42.138	-41.671	-34.6354	-41.4399	-39.5888	-40.5038	-41.2296	-36.4798	-45.2732	-44.449	-35.2819
1565.94	-38.9251	97.9704	-45.5975	-42.9038	-37.1356	-36.4652	-40.3773	-48.0964	-33.2165	-37.9479	-39.6145	-47.277	-37.1277	-40.1902	-44.0591	-41.6529	-41.2161	-40.5595	-43.4643	-39.5789	-42.47	-45.6905	-39.4321	-43.7746	-39.1684	-44.3404	-40.0791	-35.8018	-37.3121	-39.7076	-54.5341	-37.5498	-40.1682	-44.2967	-38.705	-57.7856	-33.49	-31.052	-42.2775	-40.6466	-34.0518	-41.2466	-38.6384	-40.2946	-39.8563	-36.3829	-42.5628	-43.3196	-36.0925
1565.91	-38.7673	97.8063	-48.7671	-44.2767	-36.3151	-36.4341	-40.3324	-48.1375	-33.4763	-38.797	-40.5885	-49.2266	-36.2566	-40.028	-42.4517	-42.7798	-40.5883	-39.8573	-41.5307	-39.7318	-43.2752	-47.1797	-39.5834	-42.4762	-38.9295	-44.0986	-39.1762	-34.9919	-37.3608	-38.3812	-51.0182	-36.5708	-39.793	-44.1606	-38.3019	-63.3118	-33.6162	-31.1022	-44.4435	-40.9607	-33.9636	-42.6998	-39.2267	-42.4307	-40.3898	-36.0453	-41.671	-40.8914	-35.6645
1565.87	-38.5541	97.9388	-48.3389	-45.1101	-35.7985	-36.6615	-40.5925	-50.9388	-32.8145	-38.1652	-42.2571	-47.02	-35.9856	-39.1498	-42.3312	-41.1669	-40.0754	-40.5083	-42.4588	-40.4948	-41.881	-50.0685	-41.1334	-40.8299	-38.2226	-44.5868	-39.1193	-35.2391	-37.4765	-38.5247	-48.7762	-36.4086	-39.2983	-45.4586	-37.5479	-55.9862	-33.3028	-31.0422	-45.9791	-40.5351	-33.9458	-42.4043	-38.1001	-42.1643	-39.1372	-35.7767	-41.5096	-39.294	-36.2166
1565.84	-38.3595	97.3375	-47.1308	-46.4445	-35.7148	-37.2643	-41.9507	-49.214	-32.8058	-38.3089	-43.7724	-47.4659	-35.2923	-38.9622	-40.0642	-41.0413	-40.3764	-39.0099	-42.0114	-41.287	-42.0253	-51.1738	-41.7586	-40.3279	-38.5406	-43.3828	-38.2405	-35.1619	-37.5773	-37.369	-44.7879	-35.5812	-39.2983	-44.3156	-37.3347	-54.8755	-33.4276	-31.17	-50.9623	-39.9269	-34.5227	-41.6649	-37.8574	-43.8976	-38.8209	-35.5006	-39.9006	-37.852	-36.1173
1565.81	-38.1426	98.4507	-45.0244	-48.3211	-34.6592	-37.3353	-42.1858	-48.9662	-32.6489	-39.5476	-46.546	-47.6079	-35.2023	-38.3531	-40.0909	-41.6537	-40.0768	-39.1117	-42.7431	-40.8567	-41.7364	-58.431	-42.5195	-40.2565	-38.5079	-43.3582	-37.9262	-35.09	-38.1918	-37.0483	-44.1611	-35.3316	-38.8051	-43.4283	-36.8598	-57.8973	-33.2157	-30.9612	-54.1726	-40.3795	-34.5479	-41.8686	-38.4363	-43.4711	-38.4505	-35.7154	-40.0385	-37.1337	-35.9254
1565.77	-37.9014	96.7027	-44.7899	-49.8225	-34.4439	-38.0613	-43.0547	-49.1661	-32.7017	-39.8462	-47.4812	-45.9661	-34.4941	-38.3335	-38.4593	-40.7699	-40.0009	-37.8933	-42.5308	-41.4895	-42.8179	-56.8109	-41.9851	-38.7635	-38.4429	-43.8024	-37.7828	-34.6909	-37.6945	-36.3629	-42.7776	-35.593	-39.232	-42.8534	-36.8115	-54.9243	-33.5863	-31.1012	-51.4195	-40.0508	-34.3093	-41.7691	-37.3663	-44.094	-37.4948	-35.2583	-38.6171	-35.7195	-36.5375
1565.74	-37.6585	96.6899	-42.5045	-48.9248	-33.9827	-37.8027	-44.7508	-46.4723	-33.1552	-40.9212	-49.7287	-45.671	-34.4015	-38.2725	-37.747	-40.0506	-39.8785	-37.8796	-43.1003	-42.1061	-43.1265	-56.7722	-42.4442	-38.8046	-38.786	-42.7998	-38.3856	-34.5075	-37.8695	-36.3621	-41.6188	-35.2612	-38.75	-41.1787	-36.0796	-51.9117	-33.6368	-31.6298	-47.4372	-39.3188	-34.6225	-42.0307	-37.9847	-44.2257	-36.3756	-35.238	-38.0719	-34.836	-36.7528
1565.7	-37.3963	96.99	-42.0455	-53.2956	-33.0805	-38.152	-44.9238	-47.2903	-33.3155	-40.8955	-61.4508	-44.6304	-33.4498	-38.7276	-37.1651	-39.6529	-39.0968	-37.4853	-42.2428	-42.0066	-44.8776	-47.9135	-42.5653	-37.9449	-39.6503	-42.2809	-38.2064	-34.5727	-38.2495	-35.4052	-40.8576	-35.1986	-38.4726	-41.0933	-35.4295	-52.3191	-33.1282	-31.857	-43.0605	-39.8805	-35.4094	-42.4689	-37.3275	-44.1429	-35.9256	-35.4345	-37.7452	-33.8544	-36.3963
1565.67	-37.1422	96.593	-41.41	-55.151	-33.0624	-39.3852	-45.6681	-45.0535	-33.6452	-41.7476	-57.7932	-44.252	-33.0825	-37.8749	-36.1998	-39.3219	-39.493	-37.4818	-42.405	-42.1634	-46.733	-46.6265	-42.4134	-37.2571	-40.6148	-42.6112	-39.0229	-34.45	-38.02	-35.1516	-40.9084	-35.0212	-38.8304	-39.2101	-35.1473	-47.8843	-33.1364	-31.8549	-40.1309	-38.5229	-36.3263	-41.8648	-37.3342	-43.6811	-35.1667	-35.4212	-37.1969	-32.7275	-36.7786
1565.63	-36.8628	96.8328	-40.8675	-54.0802	-32.79	-39.1444	-46.2876	-44.7289	-34.0267	-43.1145	-53.4406	-43.1977	-32.8148	-37.851	-35.6261	-39.1284	-40.0378	-36.6782	-42.9156	-43.0422	-49.656	-42.7698	-43.8398	-37.2014	-40.9597	-41.8199	-39.5444	-34.7037	-38.0194	-35.3186	-40.6182	-35.2081	-37.789	-38.5123	-35.0871	-46.1859	-33.4911	-32.4188	-38.5963	-38.9061	-37.1433	-42.8936	-37.6357	-41.8244	-34.9214	-35.5547	-36.5872	-32.3873	-36.9636
1565.6	-36.6086	97.8675	-41.6225	-56.1661	-32.287	-40.1969	-46.1277	-43.5694	-34.2542	-43.5513	-51.2522	-42.4615	-32.3487	-37.6264	-34.8099	-38.3632	-39.4643	-36.3028	-42.2686	-42.8081	-51.2894	-41.7748	-42.3582	-37.1982	-41.7041	-42.484	-40.54	-34.1628	-38.3524	-34.8519	-40.067	-35.5074	-37.9542	-37.7861	-34.3177	-45.9514	-33.4068	-32.5389	-36.7276	-37.8603	-37.5518	-42.42	-38.1845	-41.2062	-33.9737	-35.7726	-36.6437	-31.605	-37.1218
1565.57	-36.3472	98.0676	-40.4104	-62.2731	-32.4774	-41.0632	-47.0803	-43.0353	-35.2011	-42.5768	-45.7831	-41.6315	-31.884	-37.7576	-34.2733	-37.9543	-39.7981	-35.9151	-42.0274	-43.435	-59.8701	-40.122	-42.3086	-36.7668	-42.1859	-41.591	-41.992	-34.54	-38.6495	-35.0358	-41.1842	-36.3478	-36.8859	-36.5177	-33.7541	-43.0051	-33.4507	-32.6946	-35.6971	-38.1006	-39.4971	-41.4311	-38.8644	-41.4925	-33.3806	-36.2197	-36.304	-31.1144	-37.008
1565.53	-36.091	98.3856	-40.4749	-56.9516	-32.3501	-40.6767	-46.1723	-41.9269	-35.4547	-42.6574	-42.7852	-40.5287	-31.6539	-37.3642	-34.2525	-37.2607	-39.5279	-35.6022	-41.9899	-42.9571	-56.0169	-38.1286	-42.8628	-36.4979	-41.0939	-42.121	-43.833	-33.9632	-38.8173	-35.0107	-42.298	-36.1469	-36.3736	-36.21	-33.8764	-42.031	-33.41	-33.0178	-35.3011	-37.0794	-40.2199	-41.2998	-40.8006	-40.9789	-32.4449	-35.7706	-35.9976	-30.5601	-36.4218
1565.5	-35.8473	98.1724	-40.2894	-53.1609	-31.8313	-42.446	-44.8256	-41.4047	-36.0215	-41.6436	-41.9178	-39.1066	-31.7211	-37.1667	-33.6961	-36.7773	-40.6294	-34.7263	-40.88	-44.3467	-47.2073	-36.8784	-42.2275	-36.6902	-40.812	-42.2784	-46.5212	-34.2861	-38.8828	-34.8672	-44.1989	-36.8869	-35.9509	-35.0718	-33.28	-39.3048	-33.7887	-33.8285	-34.3159	-36.8124	-43.5111	-41.1209	-41.3198	-40.4621	-32.0455	-36.1983	-36.5047	-29.9873	-36.5626
1565.46	-35.5933	99.412	-39.9367	-52.7671	-32.0875	-42.6009	-42.4424	-40.657	-36.9089	-40.4966	-40.4762	-39.0823	-31.2931	-36.4449	-34.1311	-36.6958	-40.4633	-34.4337	-40.7551	-45.0953	-42.4504	-35.5761	-42.4247	-36.66	-41.575	-41.2973	-51.0684	-33.8703	-39.2588	-35.1414	-46.8538	-37.8101	-35.511	-34.3843	-32.9418	-38.5474	-34.1335	-33.9027	-33.871	-36.6737	-46.6531	-41.3126	-45.0997	-40.2351	-31.5919	-36.7075	-36.2229	-29.5564	-36.8695
1565.43	-35.3851	98.8402	-39.281	-49.7956	-31.8255	-43.3967	-41.0932	-41.1526	-37.664	-39.5881	-39.7309	-38.6906	-31.1351	-35.9876	-33.7805	-36.2802	-42.2048	-33.8638	-39.9193	-45.7091	-40.7747	-35.0566	-43.0625	-37.4783	-40.2749	-41.4632	-61.4038	-33.9371	-38.9715	-35.1789	-48.3316	-38.5816	-34.9256	-34.1204	-32.4691	-37.108	-33.8397	-34.5392	-33.9138	-36.638	-47.0229	-41.3129	-48.5643	-39.3782	-31.0027	-36.5862	-36.701	-29.0145	-36.7354
1565.4	-35.1654	99.1386	-39.8827	-49.2436	-32.127	-42.4334	-41.093	-40.0786	-37.6271	-39.0105	-38.0083	-37.8409	-30.9445	-35.6528	-34.4794	-35.9488	-42.2715	-33.0305	-38.9131	-48.3229	-38.0064	-34.0821	-41.7938	-37.1093	-39.5053	-41.75	-58.5235	-34.1969	-39.3541	-36.0006	-51.9912	-38.8092	-34.5287	-33.2899	-32.3074	-35.9566	-33.9713	-35.0336	-33.4175	-36.0718	-45.2089	-40.7366	-51.5643	-40.8534	-31.0732	-36.9709	-37.746	-28.89	-37.1138
1565.36	-34.9365	98.0861	-38.7892	-48.899	-32.5866	-42.6476	-40.2016	-39.6093	-38.5749	-38.9589	-38.0426	-36.2092	-31.2172	-34.7018	-34.6976	-35.1334	-44.7687	-32.7035	-38.1712	-49.739	-35.8108	-33.0863	-41.5685	-37.8313	-38.404	-41.0064	-50.0457	-34.153	-39.6304	-36.4072	-55.9676	-40.2879	-34.5895	-32.9121	-32.1689	-34.7251	-34.618	-35.0942	-33.402	-35.7191	-42.5077	-41.2125	-45.484	-40.6727	-30.7925	-36.6036	-38.249	-28.3791	-36.3789
1565.33	-34.7226	98.05	-39.1049	-51.5455	-32.6021	-42.0614	-38.4919	-38.7719	-39.4916	-38.7301	-37.2394	-35.8749	-30.7661	-34.1184	-34.9765	-34.9166	-45.3335	-32.3587	-37.9298	-47.5035	-34.5971	-32.6462	-41.2346	-38.6836	-38.1266	-41.3092	-44.9272	-33.8401	-41.0885	-36.7927	-58.1258	-41.2287	-34.6469	-33.0278	-32.1624	-34.2195	-34.2014	-36.0232	-33.5783	-35.5047	-40.3108	-40.7541	-41.5326	-41.1799	-30.667	-36.6805	-39.3426	-28.5082	-36.9436
1565.29	-34.498	96.4402	-38.6963	-48.0348	-33.2421	-40.8968	-37.8949	-38.7419	-40.1164	-39.2064	-36.5254	-34.7143	-30.7048	-33.5631	-36.1346	-34.8098	-47.45	-31.5905	-36.4916	-44.8199	-33.2966	-32.0807	-41.7365	-38.7435	-37.1897	-41.246	-42.6077	-33.9155	-42.2025	-36.7924	-53.0852	-42.6441	-34.3458	-32.5084	-32.1725	-33.4363	-34.1729	-35.9765	-33.7061	-35.0549	-37.4557	-40.9592	-38.0961	-42.2907	-31.0776	-36.8542	-39.828	-28.2836	-36.9113
1565.26	-34.2759	96.7164	-38.3623	-45.3254	-33.729	-40.1522	-37.975	-38.6063	-42.5031	-39.2627	-35.5053	-33.8735	-30.8612	-33.5034	-36.3575	-35.2038	-49.999	-31.1746	-36.1181	-42.7515	-31.8713	-31.4211	-39.9805	-38.9568	-36.7499	-41.9561	-40.6623	-33.52	-42.7384	-38.085	-49.7869	-45.8924	-35.0286	-32.7444	-32.2936	-33.2059	-33.9733	-35.8836	-34.3871	-34.6402	-35.8308	-42.6103	-36.1858	-43.125	-31.452	-36.7431	-41.9343	-28.4768	-36.7316
1565.23	-34.0282	96.5281	-38.2191	-43.5564	-34.3554	-39.2376	-37.5331	-37.8744	-44.1967	-40.4274	-34.8429	-33.5301	-30.9717	-32.8176	-36.7414	-35.5888	-55.3588	-30.7934	-36.1461	-39.9452	-31.0894	-31.1307	-39.3664	-40.2671	-36.558	-42.5904	-39.6472	-33.4596	-45.5528	-37.8509	-48.2159	-50.4564	-35.0584	-32.7061	-32.7859	-32.8262	-34.1032	-35.5961	-34.4752	-34.631	-34.9417	-42.3497	-34.0628	-45.1587	-31.7837	-37.1588	-44.7468	-28.6607	-36.2763
1565.19	-33.7424	97.1156	-37.7062	-41.9349	-34.5119	-38.088	-36.3683	-36.7065	-44.4549	-41.4282	-34.2239	-32.9956	-31.1357	-32.418	-37.2017	-35.4003	-55.2745	-30.6492	-36.0938	-37.5751	-30.4224	-30.915	-39.8471	-40.8007	-36.2172	-43.0069	-38.5016	-33.1182	-52.9982	-38.4879	-45.6251	-59.2966	-36.3545	-33.2292	-33.1819	-32.6216	-33.7003	-35.1127	-34.2102	-33.4865	-33.6863	-45.1341	-32.5326	-46.8336	-32.8051	-36.9147	-49.0757	-28.9344	-36.3271
1565.16	-33.4397	98.9346	-37.5473	-39.2026	-34.2218	-36.4858	-36.2451	-35.596	-48.063	-44.5059	-33.5147	-32.2544	-31.0462	-32.51	-36.8848	-36.1387	-48.963	-30.3402	-35.5182	-35.6999	-29.3945	-30.8878	-39.3124	-40.717	-36.6154	-43.6619	-37.6743	-32.6801	-53.9245	-38.6238	-42.2665	-54.5311	-36.9375	-33.6923	-33.9699	-32.8928	-33.8223	-34.2356	-34.0785	-32.7388	-32.9163	-46.0515	-31.1354	-46.504	-34.2374	-37.6309	-50.3499	-29.6454	-36.3489
1565.12	-33.0865	99.3218	-37.7848	-37.2985	-33.3698	-36.1404	-35.563	-35.1622	-46.11	-47.4645	-33.1112	-32.2563	-31.5628	-32.4672	-36.5248	-37.1735	-49.4031	-30.5939	-36.2864	-34.4401	-28.7392	-31.0669	-39.2315	-39.6346	-37.4347	-43.5277	-36.493	-32.112	-48.198	-37.9448	-38.9383	-49.1499	-38.465	-34.5475	-35.1113	-33.364	-33.39	-33.3246	-34.1135	-31.9761	-32.5754	-45.8342	-30.1089	-46.7761	-35.9979	-37.0017	-44.4128	-30.1509	-35.4554
1565.09	-32.6788	100.192	-37.3325	-35.0483	-32.6379	-34.8778	-35.4215	-33.9418	-44.6099	-50.1642	-32.0108	-31.826	-31.4566	-32.3034	-35.2717	-38.9787	-47.2437	-30.3719	-36.3381	-33.0011	-28.1024	-30.7203	-39.5496	-38.9993	-37.4296	-43.2547	-36.6092	-31.4669	-41.7309	-36.0622	-36.6858	-44.3372	-38.5113	-36.2913	-36.1895	-33.8932	-33.3927	-32.5716	-33.5776	-31.4911	-31.9152	-44.991	-29.0528	-47.7557	-38.936	-36.5847	-40.5264	-31.0632	-35.0556
1565.06	-32.2459	100.093	-37.5528	-33.7084	-32.0633	-34.1287	-35.0413	-33.2863	-42.0155	-50.0468	-31.5657	-31.361	-31.6559	-32.7432	-34.1856	-40.1274	-43.7102	-30.521	-37.5783	-31.5097	-27.6922	-30.7365	-39.4185	-38.5024	-39.1176	-43.3054	-36.2502	-30.8252	-37.9114	-34.1279	-34.2379	-42.3887	-39.5557	-36.9197	-36.7563	-34.6714	-33.4146	-31.4141	-32.5136	-30.8119	-32.2382	-41.9921	-28.4214	-45.8683	-43.354	-36.0099	-36.9973	-32.1916	-34.5014
1565.02	-31.773	100.336	-37.0388	-32.0218	-31.023	-33.1746	-34.263	-32.6347	-39.2581	-42.9156	-30.7372	-31.0274	-31.0989	-33.0809	-33.5126	-41.4657	-42.0626	-31.0553	-38.6009	-30.6328	-27.4056	-30.9841	-40.3019	-38.3312	-40.4737	-43.8602	-36.3187	-29.7791	-35.4685	-32.9175	-32.4789	-40.6533	-37.6875	-38.4937	-37.1369	-36.2256	-33.6013	-30.4319	-31.8313	-30.0692	-32.2491	-39.9788	-27.7677	-44.8986	-48.2726	-34.3109	-34.5466	-33.5552	-33.7883
1564.99	-31.2956	99.4282	-36.3632	-30.9838	-30.046	-31.953	-34.3344	-32.1014	-36.1953	-38.8557	-30.2454	-30.8339	-30.0869	-33.807	-32.8336	-41.8156	-40.5475	-31.7358	-39.2773	-29.6923	-27.027	-31.1316	-41.2879	-38.2234	-41.563	-43.9703	-35.9918	-29.3006	-33.3168	-31.154	-30.5826	-39.6873	-36.1208	-37.4554	-35.3605	-38.7232	-33.319	-29.1236	-31.0805	-29.9549	-32.5868	-38.1388	-27.5382	-42.4655	-44.4654	-33.4525	-32.7418	-34.5571	-33.2062
1564.95	-30.7906	98.7086	-36.0079	-29.6121	-29.274	-31.1681	-34.4244	-31.3114	-34.408	-36.4354	-29.973	-30.7363	-28.994	-34.6691	-32.0725	-40.7644	-38.8459	-32.5861	-41.5683	-28.6516	-26.6652	-31.1226	-40.9061	-37.302	-43.9974	-42.2478	-36.1351	-28.3012	-32.0199	-29.9268	-28.6585	-38.5394	-34.2097	-35.0844	-33.8361	-42.3917	-33.8923	-28.2314	-30.2324	-29.6741	-33.1881	-36.7259	-27.321	-40.41	-40.6372	-31.7493	-31.0097	-35.6558	-31.9174
1564.92	-30.2909	97.7076	-35.6177	-28.7717	-28.5511	-30.7283	-34.4307	-30.7381	-32.9295	-34.2456	-29.5719	-30.5504	-28.0548	-35.2619	-31.9333	-39.4536	-37.3789	-33.4677	-44.5097	-27.957	-26.4409	-31.3836	-40.1112	-37.1582	-45.3882	-41.1653	-35.5692	-27.6223	-30.6997	-28.6289	-27.4892	-38.876	-32.4902	-32.902	-31.4243	-49.3289	-33.8516	-27.3182	-29.4113	-29.6798	-34.4638	-36.2643	-27.1318	-40.0721	-37.19	-30.8335	-29.8254	-35.9589	-30.9422
1564.89	-29.797	97.1049	-34.4584	-27.9711	-27.9822	-30.044	-33.9447	-30.4636	-31.1483	-32.191	-29.0924	-30.6233	-27.2495	-35.9946	-31.6519	-36.6335	-35.0717	-35.0638	-46.4214	-27.3248	-26.2125	-32.0597	-37.8906	-37.3955	-48.7003	-39.5912	-35.1094	-27.125	-29.8471	-27.5453	-26.1563	-39.3309	-30.7816	-31.0419	-29.3067	-54.3069	-34.1295	-26.5278	-29.0754	-29.6677	-35.3053	-34.8593	-26.911	-39.4159	-34.3801	-29.4592	-28.4925	-35.6928	-30.1715
1564.85	-29.3235	96.9209	-33.9896	-26.9095	-27.7622	-29.3213	-34.3856	-30.0222	-30.0501	-30.9732	-28.6359	-30.7839	-26.267	-36.4934	-32.0509	-34.8762	-34.0702	-37.2472	-49.0138	-26.4416	-26.1831	-32.6908	-36.3011	-36.0968	-53.9927	-37.5878	-34.352	-26.6073	-28.6177	-26.3114	-25.2841	-38.7693	-29.3382	-29.2001	-27.6735	-44.8668	-34.3698	-25.815	-28.5298	-29.9049	-36.3368	-34.306	-27.1136	-38.1737	-33.2625	-28.5006	-27.6579	-34.4057	-29.0703
1564.82	-28.8533	96.2205	-33.1147	-26.2775	-27.1983	-28.8822	-33.6425	-29.6571	-28.9028	-29.758	-28.2409	-30.7002	-25.5434	-36.2252	-32.1788	-32.7128	-32.3294	-41.262	-50.7113	-25.9404	-26.1678	-33.8011	-34.5987	-34.9443	-55.3977	-35.1195	-33.3209	-25.9341	-27.868	-25.4227	-24.4403	-39.2193	-28.2797	-27.4368	-26.3954	-38.9503	-34.0299	-25.0108	-27.7517	-30.3974	-36.8994	-34.4791	-27.1775	-39.12	-31.9252	-27.7563	-26.8149	-33.6995	-27.9236
1564.78	-28.4114	95.782	-32.8956	-25.4466	-27.0073	-28.6603	-33.009	-29.3669	-28.2684	-28.455	-28.1566	-30.7255	-24.9562	-35.8312	-32.7771	-30.8562	-31.4697	-46.7303	-50.2279	-25.1904	-25.8316	-35.3749	-32.9289	-34.2107	-53.0086	-33.3253	-32.5927	-25.3932	-27.0168	-24.6161	-23.6227	-40.3008	-27.0629	-26.156	-25.1688	-36.6769	-33.76	-24.4427	-27.4031	-31.2668	-36.7652	-34.2973	-27.1771	-39.3973	-31.3861	-27.0697	-26.265	-32.6663	-27.0434
1564.75	-28.0045	95.8752	-32.3915	-24.7994	-26.8444	-28.3358	-32.1023	-28.8707	-27.6258	-27.328	-27.6711	-30.9286	-24.2411	-34.85	-34.2915	-29.2677	-30.5631	-49.7862	-50.6442	-24.6595	-25.6623	-36.5351	-31.8147	-32.51	-49.2494	-31.693	-31.4898	-24.8205	-26.5342	-23.9818	-23.0312	-39.9973	-26.3479	-25.1872	-24.1927	-34.428	-33.7406	-23.9331	-26.8354	-31.5519	-37.066	-34.2888	-27.3109	-41.1342	-30.9976	-26.2892	-25.7571	-31.9346	-26.0609
1564.72	-27.6488	95.4448	-31.7836	-24.3321	-26.7717	-28.1931	-31.0775	-28.7557	-27.4046	-26.6575	-27.6077	-31.4976	-23.8993	-34.2243	-35.9227	-27.9187	-29.7564	-42.4434	-49.2164	-24.2986	-25.3785	-39.2084	-30.4423	-31.5233	-44.622	-30.1773	-30.171	-24.3969	-25.7909	-23.3274	-22.4994	-39.7347	-25.386	-24.3832	-23.4481	-33.5912	-33.1361	-23.5561	-26.16	-32.2258	-35.4212	-34.3608	-27.7231	-43.3703	-30.6688	-25.7936	-25.3711	-31.9568	-25.2603
1564.68	-27.3003	95.3378	-31.3515	-23.7938	-26.7651	-28.3901	-29.9301	-28.7358	-27.3078	-25.7353	-27.3589	-31.6948	-23.618	-33.9716	-37.5702	-26.838	-29.3595	-37.7659	-47.3361	-23.8993	-24.7574	-41.7106	-29.257	-30.7536	-41.7697	-28.7317	-29.0654	-24.1944	-25.4266	-22.8091	-22.0899	-39.8524	-24.7597	-23.6176	-22.9756	-32.6272	-33.1304	-23.2971	-25.7873	-32.9779	-34.8762	-34.6638	-27.8991	-45.0449	-30.5777	-25.5679	-25.2475	-31.6288	-24.4498
1564.65	-26.9833	95.3551	-31.0899	-23.3423	-26.7124	-28.2614	-28.4154	-28.4439	-27.231	-24.9798	-27.2543	-31.6528	-23.4716	-32.8454	-41.6246	-25.576	-28.6621	-35.0944	-46.5555	-23.5463	-24.4044	-47.0741	-28.4798	-29.9211	-39.5604	-27.4795	-28.0682	-23.8758	-25.0741	-22.2618	-21.7158	-38.5852	-24.2168	-23.15	-22.5756	-31.9175	-32.6394	-23.1397	-25.0204	-33.8532	-33.4488	-34.5309	-28.0818	-52.2956	-30.5243	-25.1383	-25.1797	-32.3084	-23.8689
1564.61	-26.7137	95.459	-30.0723	-23.1613	-26.6799	-28.7482	-27.0407	-28.4473	-27.2561	-24.3149	-26.7424	-32.1345	-23.2907	-32.8481	-43.6402	-24.8461	-28.8187	-33.2952	-44.9547	-23.1655	-23.5004	-47.2933	-27.3197	-29.3297	-40.0824	-26.4248	-27.3621	-23.3767	-25.2003	-22.2948	-21.5399	-37.3356	-23.4362	-23.0172	-22.1284	-31.052	-32.9892	-23.1282	-24.7571	-34.1765	-33.5373	-35.2752	-28.7144	-46.5671	-29.7082	-25.2383	-24.9022	-33.471	-22.9759
1564.58	-26.4517	95.1279	-30.5945	-22.9657	-27.1808	-29.3254	-26.2133	-28.2571	-28.3103	-23.6626	-27.2454	-31.698	-23.4711	-31.415	-38.2009	-24.3575	-28.3921	-30.1476	-41.8956	-23.2281	-23.1327	-51.2445	-26.8386	-27.9363	-36.1073	-25.4243	-25.909	-23.4191	-24.8322	-21.9871	-21.3209	-35.2902	-23.4609	-23.0855	-22.134	-30.8931	-32.9373	-22.6693	-24.4234	-36.1302	-33.3431	-34.6046	-29.5416	-49.9242	-30.7278	-25.077	-25.5271	-33.9336	-22.4728
1564.55	-26.2274	95.4777	-29.4911	-22.9606	-27.1061	-29.5665	-25.5988	-27.1702	-29.0526	-23.7458	-27.3458	-31.9976	-23.543	-30.9206	-35.2307	-23.7406	-29.2844	-29.2879	-41.7316	-23.1033	-22.3071	-47.6751	-26.8786	-27.7433	-34.9783	-25.0447	-25.2376	-23.5345	-25.0885	-21.9257	-21.4289	-33.5806	-22.7159	-23.1753	-22.2737	-31.3452	-33.7163	-22.8124	-23.5534	-36.9964	-33.3914	-34.9626	-30.3614	-51.6411	-30.064	-25.1311	-25.0371	-34.6217	-22.1023
1564.51	-26.0043	95.4379	-28.9334	-23.2626	-27.2445	-29.9648	-24.2975	-27.0745	-29.7587	-23.1323	-27.6917	-30.5569	-23.8692	-30.7428	-33.0502	-22.9278	-28.5839	-27.6822	-39.3667	-23.029	-21.6454	-40.3428	-26.5398	-26.6672	-36.9966	-24.2491	-24.6979	-23.4307	-24.7636	-21.8375	-21.6034	-34.1084	-22.1382	-23.8996	-21.9753	-30.0543	-33.484	-23.1036	-23.4456	-38.4071	-32.5206	-34.8364	-30.4265	-46.5921	-29.0824	-24.7173	-25.6657	-35.1422	-21.7986
1564.48	-25.7906	95.4091	-29.2472	-23.1493	-27.2332	-30.1781	-23.8671	-27.1332	-30.2725	-23.0449	-27.5454	-30.1953	-24.2552	-29.9762	-30.8741	-22.4087	-29.2129	-27.5717	-35.5855	-22.5857	-21.5049	-37.0212	-26.0562	-25.9033	-36.958	-24.2309	-23.6986	-23.1909	-25.2484	-21.8632	-21.8835	-32.5781	-22.2586	-24.5111	-22.1818	-30.5606	-34.7478	-23.1332	-23.5794	-38.3069	-32.7514	-32.7138	-33.0498	-41.8913	-28.9244	-24.8383	-26.1383	-35.9162	-21.4506
1564.44	-25.5956	95.9224	-28.9307	-23.4586	-27.5909	-30.9954	-23.1139	-25.7457	-33.257	-22.8255	-28.4934	-29.9395	-24.897	-28.5036	-29.0193	-22.2852	-29.6732	-26.8071	-35.1169	-22.3802	-21.1924	-34.7721	-26.2154	-25.8132	-36.1891	-23.3348	-23.4261	-23.4187	-25.5649	-22.2893	-21.94	-30.2461	-21.9261	-25.4345	-22.3602	-28.8773	-34.8473	-22.8931	-23.6121	-37.5018	-34.4356	-32.1686	-33.0246	-41.7439	-27.9823	-25.4668	-26.4086	-36.1883	-20.9954
1564.41	-25.4604	95.8388	-28.3792	-23.9644	-27.7038	-31.866	-22.665	-25.1746	-34.4442	-23.0624	-28.5589	-29.3666	-25.5515	-28.3152	-28.3124	-22.3342	-30.5549	-25.4633	-34.0868	-22.5318	-21.0861	-33.2529	-26.7485	-24.7319	-37.43	-23.6105	-22.5934	-24.0321	-25.9554	-22.4697	-22.5398	-29.2431	-21.9783	-27.14	-22.881	-27.6827	-36.8755	-23.4468	-23.6456	-36.7075	-33.4513	-31.0016	-35.7919	-40.2021	-26.6721	-25.1674	-26.6127	-35.3953	-20.8733
1564.38	-25.2958	96.7195	-28.3861	-24.7769	-29.0382	-32.317	-22.9537	-24.8135	-35.1504	-23.3534	-29.4823	-28.5358	-26.2494	-26.7124	-27.3308	-21.7087	-30.976	-25.2207	-32.4781	-22.5536	-20.9662	-31.423	-27.0879	-24.3009	-36.6893	-23.7288	-22.2743	-24.232	-26.1958	-22.7471	-23.3356	-27.6927	-21.8634	-28.0903	-23.235	-26.4935	-35.8442	-23.6909	-24.1435	-36.3791	-35.4601	-30.0759	-39.535	-42.0572	-25.7296	-25.1121	-27.4879	-33.7928	-20.6525
1564.34	-25.1412	97.3069	-27.5945	-24.9814	-29.2328	-34.7631	-22.7359	-23.556	-34.2211	-23.7669	-29.8832	-27.1685	-26.9971	-26.148	-26.578	-21.8465	-33.0778	-24.5841	-32.9769	-22.2313	-21.1267	-30.6993	-27.8987	-24.5144	-39.2716	-23.9014	-21.6646	-25.1002	-27.0926	-23.1606	-24.1119	-26.8375	-21.7172	-28.5703	-23.2545	-25.095	-36.3584	-23.443	-24.6315	-33.9628	-34.0002	-28.9994	-38.6474	-43.0802	-25.3062	-25.4289	-28.2161	-33.0948	-20.9007
1564.31	-24.9925	97.6479	-26.9198	-26.8497	-30.9034	-34.7986	-23.0097	-22.6662	-33.6314	-24.6678	-31.6285	-26.9777	-27.961	-24.9934	-25.9818	-21.6145	-34.4171	-24.3099	-32.1937	-22.0187	-21.3752	-29.7728	-28.9416	-24.5817	-36.7497	-24.0084	-21.0667	-26.0236	-28.3619	-23.8568	-24.4496	-25.6406	-21.7666	-29.0345	-24.1359	-23.4318	-35.4127	-24.1146	-25.6565	-33.2334	-35.8848	-28.0664	-42.2877	-39.7802	-24.6448	-25.6238	-28.3907	-32.4933	-20.9221
1564.27	-24.8256	98.0574	-26.5305	-28.4796	-31.6163	-35.7024	-23.1923	-22.0129	-29.9616	-25.5789	-31.321	-25.6581	-28.5447	-24.119	-26.7921	-21.3617	-36.1839	-23.3496	-32.2479	-21.8214	-21.8004	-27.9824	-31.8025	-24.9435	-36.9009	-24.1326	-20.7513	-26.6429	-29.7252	-24.9946	-25.7762	-24.1147	-22.007	-28.1987	-24.5183	-22.3901	-32.9141	-25.2198	-27.068	-33.1259	-33.7372	-26.9751	-48.3344	-41.9688	-24.286	-24.8943	-29.7025	-32.2912	-21.079
1564.24	-24.6166	97.5015	-26.4223	-29.5769	-31.0743	-38.1961	-23.5934	-20.7339	-28.778	-27.5733	-33.2602	-25.6605	-29.0631	-23.8147	-27.3507	-21.0846	-35.8568	-23.3036	-33.9926	-22.2958	-22.363	-27.5086	-33.5438	-25.7547	-32.894	-23.6243	-20.4323	-29.1457	-33.1574	-25.9991	-26.9881	-23.0625	-22.3067	-26.3996	-25.3222	-21.2849	-32.5835	-25.7993	-29.3194	-31.0476	-32.519	-25.6407	-45.6857	-42.0567	-23.9821	-24.8208	-30.7384	-30.9345	-21.2033
1564.21	-24.3685	97.3726	-26.7651	-31.5323	-29.987	-41.998	-24.0618	-19.9601	-25.9	-30.3307	-33.1158	-24.7156	-27.7763	-23.4468	-28.3004	-20.8841	-33.3291	-22.8447	-34.1105	-22.5789	-22.6947	-26.9623	-39.3772	-26.2631	-31.8055	-22.9427	-19.9132	-30.9335	-34.2764	-27.4941	-27.1779	-21.9275	-22.3187	-25.8238	-25.4754	-21.017	-30.0218	-26.9263	-32.7878	-30.3911	-31.9644	-24.8148	-43.6897	-37.956	-23.4493	-24.4053	-30.7891	-31.9549	-21.0987
1564.17	-24.019	95.8083	-26.6903	-30.2432	-29.0783	-45.9561	-25.7781	-19.0475	-24.5566	-34.1813	-32.372	-23.8824	-27.1221	-22.9899	-30.1281	-20.5857	-30.8243	-22.7815	-36.175	-23.3079	-23.4615	-25.8973	-36.6307	-27.8814	-30.0148	-22.5267	-19.4063	-33.9358	-33.7623	-29.0016	-27.7047	-20.3636	-22.7244	-24.884	-25.8259	-20.3284	-28.7884	-28.8876	-38.8331	-29.7572	-28.4435	-23.6811	-40.2546	-34.2775	-23.9802	-24.1051	-29.8862	-31.6986	-20.9016
1564.14	-23.5663	92.9635	-26.4146	-26.694	-26.9613	-40.9417	-26.9046	-18.1135	-23.427	-35.7778	-31.1138	-23.7953	-25.1068	-23.0645	-33.7191	-20.6138	-28.4648	-22.5039	-37.8545	-24.9383	-23.5668	-24.903	-32.1063	-31.244	-27.6379	-21.4616	-18.9499	-34.5257	-31.1612	-31.2486	-26.3629	-19.3623	-23.2643	-23.8842	-25.6849	-20.0008	-27.7736	-29.5171	-39.8034	-27.7568	-26.7246	-23.1095	-38.2334	-31.5449	-24.4326	-23.2183	-27.7826	-31.2743	-20.7596
1564.1	-23.0174	89.4606	-26.551	-24.3865	-24.3595	-36.3459	-28.6845	-17.2041	-22.2238	-33.1149	-29.2555	-22.8015	-24.3198	-23.294	-39.3173	-20.4623	-26.508	-22.0805	-35.8464	-27.6975	-23.2479	-24.4387	-28.7007	-34.2616	-26.3898	-20.1955	-18.435	-32.5649	-29.3295	-32.5826	-26.1399	-18.1819	-23.7472	-23.8338	-24.9728	-19.9499	-26.5021	-29.6739	-33.8287	-26.7141	-24.3663	-22.8541	-35.5266	-28.28	-25.0933	-22.1565	-25.6854	-29.2923	-20.5341
1564.07	-22.3651	85.1413	-26.1947	-21.662	-22.9991	-32.3975	-31.1904	-16.3026	-21.2831	-29.0144	-26.5566	-22.3958	-22.7637	-24.337	-34.8699	-20.0834	-24.3059	-22.2452	-33.5583	-33.2912	-22.7144	-23.7654	-25.4384	-34.1946	-24.5438	-19.6801	-18.0111	-29.3274	-26.1801	-35.8352	-24.8147	-17.3105	-24.3942	-23.7134	-23.88	-19.9056	-24.6221	-27.8284	-29.2004	-25.1079	-21.8953	-22.0033	-32.1741	-25.5394	-25.1746	-21.2999	-24.249	-26.2848	-19.8611
1564.04	-21.6252	79.9562	-26.0784	-19.8619	-21.8075	-29.0224	-32.5727	-15.6049	-20.8433	-25.5461	-24.5992	-21.8219	-21.6692	-25.2089	-29.273	-20.2004	-23.1838	-21.9132	-30.0054	-48.487	-21.6055	-23.3487	-23.7571	-30.4178	-23.3079	-18.7768	-17.4745	-26.2075	-24.1948	-33.8775	-24.0236	-16.5373	-24.9302	-24.001	-23.1459	-20.3415	-23.1973	-25.939	-26.6665	-22.9683	-20.2052	-21.6238	-28.1761	-23.0277	-26.1816	-20.381	-22.4676	-24.0108	-19.604
1564	-20.8385	73.947	-24.8934	-17.9975	-20.8214	-25.6424	-33.1576	-14.9686	-20.5224	-23.2025	-23.5486	-20.6454	-20.7411	-26.5179	-26.3814	-20.109	-21.8774	-22.2035	-26.6625	-31.7342	-20.9176	-22.1756	-22.7509	-26.794	-22.0321	-18.3354	-17.2654	-24.476	-22.63	-30.072	-22.6187	-15.5979	-25.3301	-24.5422	-21.7953	-21.2497	-21.8196	-23.4032	-24.4414	-21.3775	-18.4466	-21.0038	-25.083	-21.4452	-25.6585	-19.5005	-20.8268	-22.2435	-19.1311
1563.97	-20.0181	68.6963	-24.7334	-16.8951	-19.6998	-23.2383	-29.6388	-14.5211	-19.9745	-21.5792	-21.72	-20.1395	-19.4984	-28.803	-23.359	-19.8588	-21.0618	-22.0136	-24.6116	-25.5423	-19.8866	-21.8591	-22.007	-24.7694	-20.2904	-17.967	-17.1465	-22.8147	-21.089	-27.0954	-21.8315	-14.9743	-25.3726	-25.4353	-21.1981	-22.2029	-20.5535	-20.9879	-22.5202	-19.9531	-17.2426	-20.1402	-22.1664	-19.7146	-23.9426	-18.7933	-19.807	-20.0256	-18.4919
1563.93	-19.2138	63.2412	-23.3229	-15.7714	-19.0069	-20.9483	-26.4396	-14.131	-19.7203	-20.5567	-20.3412	-18.9837	-18.9033	-28.2437	-21.9766	-19.4585	-20.4111	-21.5873	-22.6342	-21.762	-19.3145	-21.4975	-21.0533	-22.5986	-18.8965	-17.7521	-17.0802	-21.7881	-20.3013	-24.0654	-20.8691	-14.6972	-25.1265	-25.2772	-20.2653	-22.8956	-19.1092	-19.3537	-21.4231	-18.6611	-16.0175	-19.5256	-20.4194	-18.3266	-22.3906	-18.4613	-18.7347	-18.7233	-18.2159
1563.9	-18.4416	57.6432	-22.1192	-15.0612	-18.5421	-19.2455	-23.6839	-13.9609	-19.6925	-19.6078	-19.4196	-18.2602	-18.2523	-26.2293	-20.6203	-19.008	-19.3896	-21.169	-21.1659	-19.2567	-18.9954	-20.9818	-20.756	-21.4067	-17.9499	-17.6719	-16.8219	-21.0199	-19.1183	-22.2394	-20.0273	-14.3078	-24.0838	-25.4323	-19.8878	-23.0595	-17.8725	-17.9266	-20.5267	-17.5169	-15.0606	-18.8616	-18.4171	-17.0461	-20.6487	-17.7428	-17.5578	-17.2983	-17.8727
1563.87	-17.7234	52.7001	-21.0702	-14.4729	-18.1445	-17.9399	-21.259	-13.9449	-19.2396	-18.9051	-18.4489	-17.3431	-17.5161	-23.652	-19.4471	-18.1318	-18.8361	-20.2587	-19.943	-17.2993	-18.7623	-20.5804	-20.4427	-20.221	-16.7505	-17.6987	-16.9967	-20.3844	-18.563	-20.2594	-19.1056	-13.9588	-22.4618	-24.0996	-19.5693	-22.584	-17.0757	-16.6741	-19.8051	-16.4355	-14.1839	-17.9362	-16.9646	-16.1486	-18.7712	-17.3978	-16.7325	-16.1826	-17.3018
1563.83	-17.085	47.7895	-20.265	-14.3024	-17.811	-16.7794	-19.7141	-14.2247	-19.1286	-18.7769	-17.4575	-16.4637	-16.9579	-21.3468	-19.3379	-17.407	-18.0657	-19.3506	-18.6431	-15.9702	-18.4561	-20.3508	-20.2332	-19.6855	-15.8722	-17.6599	-17.0319	-19.7858	-17.9517	-19.1641	-18.0655	-14.0021	-20.7201	-22.646	-19.0286	-20.599	-16.208	-16.0285	-19.2861	-15.7281	-13.7716	-16.9962	-15.7871	-15.3541	-17.4182	-17.3535	-16.2119	-15.4206	-17.2756
1563.8	-16.5287	43.7622	-19.2493	-14.0472	-17.3633	-15.8079	-17.8005	-14.5952	-18.6147	-18.4946	-16.895	-15.9274	-16.7157	-19.4864	-19.2514	-16.5226	-17.4303	-18.4378	-17.5605	-15.0562	-18.3851	-20.4809	-20.0576	-19.0549	-15.0541	-17.6372	-17.1002	-19.8799	-17.289	-17.913	-17.2801	-13.8393	-19.6164	-21.3368	-18.8364	-19.2461	-15.4479	-15.2926	-18.9612	-15.2871	-13.3901	-16.4873	-14.9364	-14.9883	-16.3462	-17.1444	-15.5079	-14.7962	-17.0457
1563.76	-16.0886	40.1409	-18.4033	-14.0875	-17.1184	-15.3189	-16.5693	-15.1909	-18.4807	-18.7407	-16.4463	-15.333	-16.4942	-17.7766	-19.3942	-15.5817	-16.776	-17.611	-16.9201	-14.501	-18.6691	-19.9414	-19.6224	-18.5889	-14.3691	-17.7937	-17.1336	-19.4814	-17.0739	-17.2342	-16.3656	-14.0927	-18.159	-20.0467	-18.7626	-17.865	-14.9412	-15.1269	-18.4887	-15.1185	-13.3017	-15.7977	-14.3835	-14.5641	-15.5284	-17.1495	-15.0064	-14.283	-17.2179
1563.73	-15.7448	37.0762	-17.7781	-14.4621	-16.643	-14.8196	-15.6486	-15.7288	-17.8917	-18.8478	-15.8937	-15.138	-16.2698	-16.5773	-19.5672	-14.9728	-16.2089	-16.6187	-16.0786	-14.074	-18.783	-19.7117	-19.1047	-18.3925	-14.1384	-17.866	-17.2928	-19.3678	-16.7149	-16.5798	-15.6138	-14.2116	-17.0496	-18.8691	-18.1776	-16.5693	-14.6687	-14.8926	-18.2864	-14.99	-13.3441	-15.4376	-13.9297	-14.2767	-14.8903	-16.8752	-14.4842	-14.0716	-17.0182
1563.7	-15.5157	34.662	-17.5138	-14.8687	-16.4535	-14.8354	-15.0316	-16.5263	-17.7713	-18.7811	-15.6658	-14.9752	-16.0352	-15.7592	-20.0093	-14.6045	-15.6709	-16.1126	-15.5714	-14.0354	-18.7022	-20.0228	-18.6511	-18.3905	-13.7916	-17.5575	-17.1193	-19.3625	-16.4292	-16.2791	-15.1682	-14.4814	-16.4992	-18.1587	-17.7544	-15.9495	-14.4893	-14.9867	-18.2167	-15.0498	-13.6853	-15.0829	-13.8855	-14.2736	-14.4997	-17.0313	-14.2991	-14.1235	-17.2417
1563.66	-15.3899	32.9454	-16.8657	-15.3141	-16.2207	-14.67	-14.576	-17.2106	-17.4464	-18.8318	-15.4933	-14.9536	-16.0191	-15.2724	-20.2782	-14.2651	-15.4528	-15.8034	-15.4193	-13.9738	-18.6226	-19.8597	-18.1698	-18.5407	-13.7294	-17.5069	-17.1641	-19.4894	-16.209	-15.999	-14.8224	-14.7123	-15.7645	-17.8147	-17.5747	-15.3277	-14.3555	-15.1632	-17.8997	-15.1335	-14.0287	-14.7242	-13.9946	-14.2949	-14.3178	-17.1902	-14.0415	-14.1099	-17.115
1563.63	-15.3828	32.1012	-16.4187	-15.8117	-15.8991	-14.9041	-14.2848	-17.875	-17.2386	-18.4393	-15.5624	-15.0874	-16.2123	-15.0142	-20.7086	-14.067	-15.0343	-15.5486	-15.1034	-14.3044	-18.7432	-19.8973	-17.3669	-18.4273	-13.7723	-17.5682	-17.0212	-19.1039	-16.1652	-16.0973	-14.4737	-15.252	-15.4558	-17.5685	-17.0831	-15.19	-14.2954	-15.6978	-17.9662	-15.6808	-14.6204	-14.7789	-14.1902	-14.5385	-14.2942	-17.5594	-14.0836	-14.1249	-17.4772
1563.59	-15.4783	31.8225	-16.3055	-16.2085	-15.9149	-15.2436	-14.2837	-18.5365	-17.1782	-18.5014	-15.5179	-15.4755	-16.56	-14.8881	-20.4664	-13.9723	-14.9933	-15.5594	-15.2499	-14.5895	-18.6196	-20.3399	-17.2206	-18.6262	-13.9778	-17.6063	-16.8757	-19.1703	-16.0693	-16.4111	-14.3483	-15.7004	-15.2835	-17.6791	-17.0512	-15.0101	-14.2068	-16.1078	-17.9128	-16.2497	-14.9491	-14.8118	-14.7547	-15.0129	-14.5081	-17.7961	-14.1792	-14.5812	-17.6817
1563.56	-15.6837	32.0774	-15.8684	-16.9766	-15.7285	-15.5565	-14.4378	-19.1635	-17.5153	-18.2356	-15.822	-15.7299	-17.0849	-15.051	-20.4538	-14.2091	-15.1465	-15.5014	-15.2926	-15.0559	-18.4113	-20.7077	-16.8607	-19.2961	-14.1928	-17.4835	-16.6	-19.1786	-16.4708	-16.7342	-14.3968	-16.3339	-15.1787	-17.9634	-16.8121	-15.0581	-14.4347	-16.687	-18.2795	-16.8898	-15.6322	-14.9485	-15.1907	-15.2241	-14.7268	-17.9722	-14.3009	-14.7671	-17.773
1563.53	-16.0025	33.131	-15.6997	-17.5761	-15.9479	-16.0212	-14.6312	-19.6734	-17.8376	-18.4212	-16.2178	-16.177	-17.6192	-15.2871	-20.3742	-14.4644	-15.2927	-15.5977	-15.6563	-15.3856	-18.6084	-21.3014	-16.778	-19.6021	-14.8913	-17.6943	-16.658	-18.8718	-16.5111	-17.2064	-14.7088	-16.9831	-15.489	-18.4155	-16.6604	-15.186	-14.6034	-17.5549	-18.802	-17.5054	-16.2681	-15.1697	-16.1236	-15.709	-15.0391	-18.7387	-14.5652	-15.2188	-18.0435
1563.49	-16.4087	34.0356	-15.543	-17.9338	-16.1648	-16.5988	-15.2228	-19.8718	-18.4549	-18.2765	-17.0125	-16.6721	-18.0052	-15.5722	-20.2956	-14.7938	-15.5893	-16.1201	-16.2627	-16.0888	-18.5061	-22.2682	-17.0813	-20.0847	-15.5538	-18.1167	-16.6969	-19.1635	-16.973	-18.1314	-15.0589	-17.7377	-15.9613	-19.0915	-16.7814	-15.7596	-14.8117	-18.3449	-19.3625	-18.2364	-17.0119	-15.4363	-16.9852	-16.4116	-15.6184	-19.1549	-15.1713	-15.6362	-18.6833
1563.46	-16.9402	35.6707	-15.5667	-18.5837	-16.4031	-17.2343	-15.5484	-20.2709	-19.2408	-18.5559	-17.7149	-17.5297	-18.6265	-16.3359	-20.291	-15.4219	-16.0375	-16.499	-17.1191	-16.6587	-18.8567	-22.763	-17.2725	-20.8875	-16.2798	-18.2858	-16.677	-19.2756	-17.3926	-18.8909	-15.7103	-18.492	-16.3543	-19.7417	-16.9266	-16.0324	-15.1418	-19.5632	-20.0787	-19.4494	-17.5503	-15.8813	-17.891	-16.8695	-16.1661	-20.1384	-15.7967	-16.2793	-18.8165
1563.42	-17.5826	37.7717	-15.7154	-19.3144	-16.6611	-18.3829	-16.3156	-20.5763	-19.9516	-19.0347	-18.3102	-18.3271	-19.4574	-17.023	-20.0945	-16.1532	-16.6773	-17.1931	-18.158	-17.1009	-18.9253	-23.7151	-17.8686	-21.7912	-17.0325	-18.8301	-16.9233	-19.4915	-17.9283	-19.8857	-16.4426	-19.6488	-17.2753	-20.7359	-17.0749	-16.744	-15.5614	-20.8003	-21.4237	-20.2531	-18.2448	-16.228	-18.7955	-17.4635	-16.6705	-20.9535	-16.3409	-16.8163	-19.3646
1563.39	-18.367	40.6934	-15.8927	-19.6113	-17.552	-19.2689	-16.947	-20.891	-21.1121	-19.5533	-19.3351	-18.9434	-20.2124	-18.1135	-20.4747	-16.9468	-17.4387	-18.177	-19.3387	-17.7552	-19.2765	-24.9078	-18.4936	-22.5556	-18.0628	-19.893	-17.3089	-20.1564	-18.8391	-21.144	-17.183	-20.6018	-18.0569	-22.2401	-17.1778	-17.4138	-16.1374	-21.9531	-22.6134	-21.735	-18.8817	-16.888	-20.0558	-18.2904	-17.5802	-22.1925	-17.2106	-17.29	-20.0045
1563.36	-19.2708	44.386	-16.2163	-20.7726	-18.2902	-20.4336	-17.7942	-21.4944	-22.7073	-20.0757	-20.1929	-20.1936	-21.3939	-19.2263	-20.8432	-17.5372	-17.9231	-19.04	-20.7872	-18.9195	-19.9249	-26.353	-19.2801	-23.8408	-19.5953	-20.7674	-17.7167	-20.6974	-19.9514	-23.0226	-18.2828	-22.0341	-19.1302	-23.4019	-17.7224	-18.1932	-16.6917	-23.7589	-24.7506	-22.8668	-19.5658	-17.6505	-20.9821	-19.1353	-18.5528	-23.5418	-18.175	-18.0867	-20.6458
1563.32	-20.2485	48.6965	-16.6723	-21.4086	-18.9851	-21.9734	-18.6607	-21.5326	-24.5403	-21.0776	-21.2029	-21.0404	-21.9883	-20.6213	-21.3418	-18.3385	-18.7165	-20.3369	-22.727	-19.6046	-20.3935	-27.6821	-19.9985	-25.0948	-21.047	-21.4749	-18.0549	-21.5767	-21.0084	-24.2516	-19.3559	-23.5054	-20.443	-24.951	-18.2562	-18.9172	-17.4619	-25.5749	-26.0052	-24.415	-20.2412	-18.4258	-22.4409	-20.3473	-19.3642	-25.3811	-19.4961	-19.1214	-21.3336
1563.29	-21.2388	53.1387	-17.2144	-21.8809	-19.9164	-23.104	-19.4545	-22.0498	-26.0356	-21.5228	-22.2047	-22.1004	-22.8917	-21.7026	-21.4873	-19.1645	-19.6605	-21.3587	-24.9706	-20.8142	-20.97	-29.1899	-20.8753	-26.5059	-22.4789	-22.8623	-18.522	-22.5128	-21.9505	-25.9847	-20.3959	-24.47	-21.716	-27.2882	-18.8925	-19.8511	-18.355	-26.5737	-26.6588	-25.9437	-20.8452	-19.2076	-23.6287	-21.2434	-20.1588	-27.7363	-20.2926	-20.0677	-22.004
1563.25	-22.1931	57.5193	-17.7256	-23.0097	-20.8291	-24.1814	-20.1257	-22.6116	-27.8957	-21.9219	-23.047	-23.2301	-23.9422	-23.2882	-21.9041	-19.8332	-20.4637	-22.2603	-27.2406	-21.7493	-21.3988	-28.9298	-21.6866	-26.5872	-24.0615	-24.2171	-18.7333	-23.5382	-23.216	-27.2188	-21.574	-26.3637	-22.9434	-28.3602	-19.6958	-20.3493	-19.0517	-28.4813	-26.8105	-27.4485	-21.2975	-20.0262	-24.8264	-21.7763	-21.1652	-30.5154	-21.2358	-20.9652	-22.6577
1563.22	-23.1191	62.392	-18.1659	-23.6893	-21.9563	-25.9451	-20.8352	-22.9733	-29.8278	-22.9285	-23.6116	-24.0555	-24.6023	-24.6943	-22.5469	-20.4296	-21.2512	-23.1748	-30.4472	-23.1106	-22.4058	-29.4638	-22.6212	-27.1453	-25.5455	-25.2671	-19.3284	-24.914	-24.238	-28.2551	-22.9457	-27.2547	-23.4713	-29.2653	-20.0595	-21.1297	-20.0493	-29.3163	-26.2806	-29.399	-21.5236	-20.7666	-26.0257	-22.6302	-22.2017	-32.3944	-22.0068	-21.4049	-22.8914
1563.19	-24.0742	67.7066	-19.0854	-24.1945	-22.7383	-26.3581	-21.4001	-23.217	-30.2783	-23.396	-24.0633	-24.9822	-25.123	-26.6402	-23.0286	-21.1108	-21.9636	-24.4358	-34.689	-23.9031	-22.9904	-31.0674	-23.5703	-27.9729	-28.0199	-27.2187	-19.5962	-26.5926	-25.0255	-30.2463	-23.7647	-29.1055	-24.9116	-28.9659	-21.0278	-21.7408	-20.7072	-30.7111	-25.1809	-30.9865	-21.8824	-21.993	-26.8484	-23.4477	-22.7428	-34.5392	-22.9237	-22.2965	-23.7483
1563.15	-25.0286	72.8131	-19.6549	-25.1945	-23.7466	-27.5039	-21.9285	-24.5148	-29.7334	-23.7158	-25.0891	-26.5744	-25.565	-28.3452	-24.212	-21.7408	-23.3458	-25.2216	-38.1746	-25.1616	-24.0363	-30.21	-24.2271	-27.5169	-29.548	-28.9661	-20.2708	-28.4214	-25.7623	-30.6735	-24.6298	-30.3532	-26.4488	-28.6619	-21.9483	-22.0581	-21.5418	-32.5379	-24.5253	-33.1776	-22.5231	-22.8794	-28.7087	-23.9767	-23.8909	-38.8523	-24.1383	-23.4433	-24.3405
1563.12	-25.8826	77.633	-20.7329	-26.2268	-25.1184	-28.5513	-22.5372	-25.2038	-28.7063	-24.0574	-26.1966	-27.1135	-26.4941	-29.8982	-24.0945	-22.4856	-24.0546	-25.8081	-44.5889	-26.9087	-25.1973	-30.8771	-24.4227	-28.1799	-32.1961	-29.509	-21.0155	-31.233	-26.4303	-29.9854	-25.6882	-31.7456	-27.7994	-27.598	-23.3245	-22.4483	-22.4526	-33.2127	-23.524	-35.4167	-22.8933	-23.5592	-30.9637	-25.3098	-25.0122	-39.5848	-24.8038	-24.1722	-24.3033
1563.08	-26.496	81.1301	-21.1286	-26.3146	-26.0432	-29.6498	-23.3774	-26.2814	-27.56	-24.1189	-26.5128	-27.3604	-26.7443	-31.0112	-24.6172	-22.6691	-25.3108	-25.8742	-48.2396	-27.0856	-26.1868	-29.5009	-25.0501	-27.4139	-31.2989	-30.6686	-21.5373	-31.6378	-26.3453	-29.7117	-27.2817	-31.8066	-28.4044	-26.7071	-24.4876	-23.2262	-23.6675	-32.9498	-23.0008	-42.2472	-23.6004	-24.7745	-34.0204	-25.777	-25.4182	-41.9508	-25.5665	-25.4043	-25.2464
1563.05	-26.8487	81.7039	-21.5581	-26.27	-26.0914	-28.9902	-23.1348	-26.6821	-26.4603	-24.1494	-26.8949	-28.6537	-26.0027	-30.2937	-25.3162	-22.899	-25.8405	-25.8364	-42.4466	-26.4262	-27.0016	-28.79	-25.3796	-27.3827	-30.7183	-31.0197	-22.3562	-32.1096	-25.3974	-29.2117	-27.9554	-32.3073	-28.3038	-27.1879	-26.1327	-23.3116	-24.6872	-33.7302	-22.3154	-40.0672	-23.8564	-25.6584	-39.4488	-26.3775	-26.46	-37.7309	-26.0648	-26.5412	-25.1914
1563.02	-26.9113	81.17	-21.8213	-26.1069	-26.2429	-28.4152	-23.6057	-26.4604	-26.4291	-24.5089	-26.7236	-28.5724	-26.1264	-30.0364	-25.5391	-22.8668	-26.8339	-25.2536	-45.5834	-26.851	-27.83	-27.2587	-25.6733	-27.3346	-29.6886	-31.7846	-22.9133	-33.3399	-25.0624	-28.5165	-27.8772	-32.3413	-27.9074	-27.1691	-27.4459	-23.1237	-25.8349	-35.2715	-22.3681	-36.6161	-23.9498	-25.6898	-40.7562	-27.0922	-26.7737	-35.2111	-25.3947	-27.0932	-24.7828
1562.98	-26.8945	80.2961	-22.2881	-26.3636	-26.8541	-27.7749	-23.5831	-26.6928	-26.0596	-25.1489	-26.5111	-28.8045	-25.635	-30.754	-25.4164	-23.2074	-26.5967	-25.7021	-40.5101	-26.5083	-26.9744	-26.7343	-25.2775	-27.5472	-29.5205	-32.1468	-23.4083	-34.5742	-24.4291	-27.9241	-27.3453	-31.896	-27.9402	-27.3514	-28.7822	-23.4613	-26.243	-36.2908	-22.1546	-35.6893	-24.958	-26.4872	-44.4189	-27.4141	-27.5957	-34.9587	-24.9775	-27.6781	-24.7336
1562.95	-26.9125	79.6853	-22.7843	-26.1305	-26.184	-27.8946	-23.2676	-26.2715	-26.0243	-25.9748	-26.4036	-28.7519	-25.8533	-30.1627	-26.4913	-23.457	-27.1125	-25.7704	-38.6069	-27.018	-27.0435	-26.135	-26.2539	-26.7957	-29.589	-32.5186	-24.6965	-33.6158	-24.7859	-27.0227	-26.6336	-31.7275	-27.9094	-29.0287	-29.0571	-23.4383	-26.7284	-44.3512	-22.6241	-32.2479	-24.8997	-26.5764	-39.3933	-27.7476	-28.4612	-32.8007	-25.1862	-28.608	-24.9401
1562.91	-27.0132	79.3682	-23.598	-26.1506	-26.4925	-27.6727	-23.6162	-25.8057	-26.3892	-26.8668	-26.7997	-29.0043	-25.5518	-30.3532	-27.1214	-23.1523	-26.9617	-26.1607	-35.3385	-26.9927	-27.1885	-26.7667	-26.1859	-26.7735	-30.1969	-32.0059	-26.0775	-35.9388	-24.925	-26.8543	-27.38	-32.344	-26.8663	-30.7275	-30.9031	-23.7336	-26.5139	-50.8641	-23.8033	-31.1762	-25.6336	-26.3755	-38.7757	-26.9955	-28.8884	-31.6604	-25.0309	-29.7878	-24.3833
1562.88	-27.2531	79.9635	-24.6724	-26.7956	-26.7869	-28.7379	-23.9915	-25.7718	-27.4829	-27.6626	-26.1794	-28.6072	-25.8279	-30.4178	-29.3341	-23.8263	-27.4094	-27.136	-32.0307	-27.9113	-26.955	-26.3143	-26.7202	-26.7877	-31.5943	-32.3039	-27.1906	-34.7208	-25.3126	-27.145	-27.1914	-31.2936	-27.2652	-34.9601	-30.5678	-24.6091	-26.3397	-40.0283	-24.365	-31.7369	-26.2654	-26.646	-38.6804	-26.7176	-31.4072	-30.959	-25.4327	-30.8915	-24.9246
1562.85	-27.6356	81.742	-25.9508	-27.212	-27.4208	-29.3923	-24.3664	-27.085	-27.8176	-28.9325	-26.198	-29.1122	-26.4167	-30.697	-30.3542	-24.6416	-28.2642	-27.81	-30.0135	-28.7204	-28.2683	-27.8147	-27.9323	-27.596	-33.4389	-33.2286	-28.586	-33.7822	-27.0434	-28.0999	-28.045	-30.3208	-27.1993	-41.5494	-31.414	-25.3395	-27.025	-34.6051	-26.0224	-32.4019	-27.4469	-26.6864	-36.5678	-26.309	-32.7556	-29.5075	-26.3318	-32.0838	-25.4982
1562.81	-28.0978	82.1876	-27.3245	-27.7838	-27.6018	-31.8641	-24.8467	-27.7518	-29.1378	-29.5803	-25.5782	-30.0423	-26.5495	-30.1365	-32.4888	-25.0634	-30.4557	-28.9618	-27.9419	-28.0581	-28.2953	-28.88	-29.4566	-27.7121	-35.8716	-32.3345	-31.4438	-32.2399	-28.4935	-28.4037	-29.5143	-31.1539	-27.927	-55.107	-32.9297	-26.5981	-26.8285	-30.6388	-27.5982	-33.8315	-27.0226	-27.4298	-35.1454	-26.7215	-36.1591	-29.77	-26.5977	-33.8342	-25.722
1562.78	-28.65	83.7459	-30.2336	-29.2084	-28.4926	-32.4141	-26.1257	-29.2999	-30.4946	-30.9453	-26.1628	-32.3956	-27.1827	-30.4803	-32.9134	-26.4561	-31.3045	-31.0318	-27.6985	-28.6945	-29.569	-30.2443	-31.6685	-29.0242	-41.5215	-32.5303	-32.9065	-31.2481	-29.9698	-29.6044	-30.9401	-30.327	-29.1081	-41.6262	-32.8429	-27.51	-26.3338	-28.837	-29.5585	-36.5433	-27.6418	-27.3674	-34.4949	-26.8019	-39.151	-30.1614	-26.8063	-35.1917	-27.0322
1562.74	-29.2676	85.567	-32.1649	-29.6801	-29.0408	-33.9792	-27.1437	-30.8073	-31.6138	-32.1535	-26.7713	-34.07	-28.7	-28.8536	-34.6819	-28.0971	-34.1468	-35.4264	-27.1264	-29.1072	-32.5901	-31.6609	-35.7002	-28.9309	-40.8869	-32.4931	-37.2634	-29.9024	-32.3173	-31.2676	-33.1988	-30.4314	-29.4596	-40.792	-32.4071	-28.3399	-26.4407	-27.4215	-31.1848	-46.9323	-28.0444	-26.695	-34.4805	-26.1855	-36.4114	-30.1035	-27.5309	-36.0421	-28.5423
1562.71	-29.8962	87.9513	-36.1435	-31.2059	-30.6651	-35.0917	-28.6326	-33.0467	-32.2501	-34.7975	-27.3977	-33.8145	-29.5747	-28.3619	-36.2229	-30.0668	-38.5421	-38.7255	-28.4057	-29.3495	-34.9287	-35.5707	-38.8674	-31.0615	-42.2778	-33.5954	-37.8167	-29.0317	-36.7795	-33.2685	-35.1619	-29.726	-31.9492	-37.1706	-33.3133	-29.4343	-26.1696	-27.5576	-32.5478	-56.4688	-27.9199	-26.9873	-33.8548	-26.8301	-35.2366	-30.8676	-28.2541	-35.6282	-29.6141
1562.68	-30.5453	90.624	-37.9594	-33.4961	-32.679	-35.2123	-31.5159	-35.2888	-33.0862	-36.5604	-27.66	-38.1323	-31.2894	-28.4331	-34.0815	-32.3836	-40.5693	-42.8973	-29.1295	-30.2242	-37.3179	-40.9999	-43.8418	-32.901	-49.8057	-34.3255	-41.3042	-28.4907	-42.4811	-34.755	-37.4629	-29.2903	-33.8219	-36.4641	-33.5182	-32.189	-26.3008	-27.6134	-32.6369	-46.057	-28.1368	-27.0319	-33.8545	-27.6948	-35.1518	-30.9775	-28.5233	-34.0508	-32.2323
1562.64	-31.1865	92.9118	-39.8373	-32.8643	-33.7327	-34.1193	-33.4239	-35.5569	-33.012	-36.6079	-29.4551	-38.3125	-32.4411	-27.9896	-35.0895	-33.5512	-41.6334	-44.425	-31.2515	-30.1986	-43.471	-43.4797	-39.5521	-34.3129	-44.1979	-35.109	-47.2203	-27.391	-51.2356	-37.9577	-39.5067	-29.1423	-35.0189	-37.0221	-33.5819	-34.0479	-25.8176	-27.591	-32.4889	-37.122	-28.5588	-28.1489	-33.505	-28.9988	-34.0334	-32.2146	-29.6968	-33.3123	-34.2006
1562.61	-31.7131	94.1165	-39.645	-35.5733	-37.5427	-34.9409	-40.0554	-36.1343	-34.2236	-40.2109	-32.7271	-38.235	-32.5185	-28.5059	-32.4766	-37.5331	-42.1169	-41.644	-32.8461	-30.561	-52.5669	-51.0487	-37.3117	-37.3829	-44.0996	-39.2463	-42.0534	-26.2361	-49.5893	-39.3207	-40.3667	-29.7475	-39.6608	-38.773	-33.4322	-35.9471	-26.4405	-29.0174	-31.0537	-35.2528	-28.7203	-28.7909	-31.1019	-30.5233	-32.7649	-32.2469	-30.5658	-33.3567	-35.7095
1562.57	-32.2749	95.218	-38.916	-35.9936	-37.608	-34.4812	-50.8267	-37.6014	-35.0186	-41.1321	-35.9788	-43.1808	-34.4838	-29.8085	-32.1619	-41.8264	-39.8408	-42.7242	-35.9737	-30.2825	-43.0211	-65.4259	-37.6533	-40.8653	-39.3577	-41.8442	-42.5737	-25.9689	-40.9914	-41.5108	-42.6863	-29.8791	-40.8063	-38.8443	-34.0579	-40.3732	-25.8642	-30.0137	-30.958	-36.3555	-30.0275	-29.2982	-31.168	-33.874	-33.2157	-32.7903	-30.8276	-32.6684	-37.9697
1562.54	-32.7637	96.508	-40.7985	-36.8397	-39.9305	-34.3236	-51.9314	-37.2374	-37.2682	-45.4084	-38.7705	-44.0719	-34.9924	-30.118	-31.9955	-40.5004	-42.8923	-46.2	-40.0098	-31.1264	-40.324	-54.5709	-37.548	-43.4155	-40.3125	-45.7033	-42.6582	-26.0446	-41.3294	-50.8925	-39.7074	-30.4577	-41.2381	-42.6628	-33.6993	-41.578	-26.6275	-32.861	-31.167	-34.5108	-30.2986	-31.7954	-29.3801	-35.3952	-31.8802	-33.3431	-32.6865	-32.087	-37.3839
1562.51	-33.1008	98.9297	-38.609	-40.1449	-46.452	-36.2933	-38.8155	-37.8658	-40.2208	-49.4312	-41.868	-46.1609	-32.6694	-31.0244	-31.3629	-41.4164	-41.5468	-42.9524	-52.1945	-31.4123	-37.414	-47.5462	-36.2979	-42.1223	-37.665	-54.3939	-47.9389	-25.3653	-42.698	-54.2969	-41.4014	-31.1791	-45.575	-44.3515	-32.2684	-42.0713	-26.7763	-33.3145	-30.1808	-35.187	-30.7811	-32.3884	-29.6922	-38.164	-32.0617	-32.5161	-35.1514	-32.6409	-36.0417
1562.47	-33.432	100.776	-41.9158	-41.3515	-46.5985	-37.963	-35.2564	-39.8865	-42.2305	-51.7044	-44.8799	-57.1126	-33.3041	-32.6808	-32.7158	-40.8525	-44.1058	-47.9296	-60.6336	-31.8061	-33.8525	-52.9205	-36.4651	-44.513	-35.1693	-42.6376	-44.0759	-25.3267	-41.0646	-51.5763	-39.6309	-33.1813	-45.2394	-43.0347	-32.4312	-44.3715	-26.6182	-37.0609	-29.924	-36.3193	-31.207	-33.2351	-29.2233	-35.2485	-31.6437	-32.4569	-39.9101	-31.3489	-35.1192
1562.44	-33.6762	100.495	-39.2373	-43.651	-46.5324	-38.462	-33.7639	-40.8131	-42.1625	-46.6266	-40.7086	-47.5702	-32.2516	-36.1137	-32.8801	-37.3633	-38.8231	-45.2119	-42.472	-33.044	-31.9617	-43.8388	-37.7313	-40.4504	-34.4118	-44.4672	-46.3191	-26.1094	-42.095	-67.0816	-40.8145	-35.4683	-45.0011	-43.3113	-31.5467	-39.7125	-26.4217	-37.2264	-29.2052	-39.5935	-31.3572	-33.6076	-28.6518	-35.2922	-31.8317	-32.3669	-41.1298	-31.8776	-36.5812
1562.41	-33.8699	102.497	-42.8253	-43.9057	-44.247	-39.5835	-33.4721	-45.9714	-38.4103	-45.7609	-38.8831	-42.9549	-32.9555	-38.1759	-33.8173	-37.5348	-37.2764	-46.0299	-39.8371	-32.4121	-31.6317	-42.8203	-41.5126	-43.1288	-34.6258	-40.0023	-53.4436	-26.1437	-45.2462	-50.5849	-41.7345	-36.7118	-44.995	-42.3979	-31.7873	-44.0998	-26.8237	-39.1586	-28.9513	-48.9465	-30.3116	-33.8021	-29.7718	-32.5286	-31.018	-33.2622	-43.3052	-31.7527	-36.6889
1562.37	-34.1002	105.693	-41.0085	-41.7424	-41.5662	-42.949	-32.4738	-46.1697	-35.1488	-43.9693	-39.0182	-45.7634	-32.3045	-37.9252	-34.3458	-36.7701	-35.7961	-44.0582	-37.7522	-35.0301	-31.2106	-39.5285	-44.031	-41.3823	-34.7765	-38.2452	-47.7498	-26.5389	-40.8147	-50.6748	-45.0253	-38.1413	-47.4035	-40.1994	-32.2309	-45.7159	-27.1257	-40.9076	-28.7252	-49.4927	-30.2055	-31.874	-30.0774	-32.5882	-31.0921	-34.1786	-40.466	-31.52	-37.6356
1562.34	-34.2595	104.922	-45.4943	-45.3084	-43.6556	-39.2654	-33.5739	-46.5758	-33.3836	-42.4884	-37.2226	-38.9886	-33.1677	-39.6275	-36.8955	-37.003	-34.0156	-44.2599	-36.6297	-36.5718	-30.786	-37.3554	-42.8212	-43.245	-32.8262	-38.0767	-48.7736	-26.8805	-42.2285	-46.3215	-49.5107	-37.6434	-52.6466	-43.6846	-32.6588	-43.1816	-27.3285	-38.636	-27.9078	-44.0572	-30.1306	-32.1003	-30.7016	-33.3771	-32.2877	-33.9215	-37.8532	-31.3865	-37.7544
1562.3	-34.4364	104.775	-51.8752	-44.2246	-38.8148	-39.5259	-37.2242	-43.638	-33.7431	-41.4676	-34.8958	-40.8082	-34.0426	-39.0457	-36.4322	-36.5208	-33.1595	-44.2805	-35.4011	-39.0505	-31.5501	-35.8998	-43.9714	-38.1385	-34.1593	-35.7388	-44.7737	-27.5783	-39.9007	-41.0028	-44.8156	-37.7509	-49.2815	-41.0852	-31.7914	-45.0288	-27.2807	-36.8511	-28.0059	-43.0705	-30.3817	-32.8304	-31.1829	-34.6827	-32.0419	-34.2976	-37.9534	-31.665	-36.7986
1562.27	-34.704	104.798	-45.8943	-45.3733	-36.3199	-37.0304	-37.6495	-40.4254	-33.4297	-42.6058	-34.3723	-39.5827	-34.6383	-38.7299	-38.6452	-37.6397	-34.0249	-48.131	-34.7676	-37.7473	-31.1827	-37.1881	-43.563	-39.7299	-33.1683	-35.0525	-38.039	-27.8632	-37.8304	-36.5191	-41.4385	-38.4846	-50.0059	-51.4629	-33.5334	-54.7972	-28.3489	-39.1656	-27.8114	-40.018	-30.8197	-32.5224	-31.8978	-33.4562	-31.5096	-36.6222	-38.2245	-33.2775	-37.1507
1562.24	-34.8972	108.795	-52.5257	-58.4543	-35.0978	-37.9054	-42.9896	-37.3534	-32.4108	-42.3102	-34.8304	-40.8837	-38.7945	-39.8226	-38.6412	-37.4366	-35.54	-41.4478	-35.0408	-38.2781	-31.0554	-33.8478	-40.5247	-38.8571	-34.8053	-36.0026	-37.6874	-29.1009	-39.5995	-35.0977	-42.2504	-37.3475	-52.9153	-47.1959	-32.9076	-45.5741	-28.2556	-37.4027	-27.659	-37.8068	-31.0379	-33.1643	-33.5269	-33.7043	-32.0826	-36.5245	-37.5598	-33.586	-36.1961
1562.2	-35.0869	108.182	-61.0658	-50.5771	-32.878	-37.1652	-49.0256	-39.8899	-32.3593	-49.9801	-34.007	-39.9693	-38.3852	-40.5086	-40.7435	-39.5393	-35.1895	-42.9632	-35.0077	-43.3901	-32.8997	-34.392	-39.14	-37.7845	-34.5653	-34.4164	-36.2062	-29.6807	-36.7408	-36.5421	-39.0586	-38.6744	-49.8167	-53.3343	-32.5957	-51.1875	-28.7107	-37.6032	-28.3504	-35.1693	-32.392	-33.5681	-33.3448	-35.1635	-32.3276	-41.5124	-38.1307	-32.6248	-34.6394
1562.17	-35.3199	105.225	-50.9731	-49.2772	-33.1282	-36.0407	-47.2633	-38.3937	-34.3101	-44.901	-35.5115	-42.1605	-43.7978	-41.4232	-41.0644	-39.261	-39.8609	-56.4632	-36.5457	-42.1003	-33.8262	-32.445	-39.381	-36.9132	-35.7806	-33.287	-35.3753	-30.6601	-36.8877	-35.8687	-40.5755	-37.6825	-56.0257	-44.6957	-33.2831	-45.5604	-29.7915	-35.0799	-28.903	-34.3329	-34.2966	-35.3653	-33.4201	-33.8667	-33.6931	-40.9758	-38.8616	-34.2413	-34.9813
1562.13	-35.5775	103.794	-44.4189	-46.2502	-32.6379	-35.3891	-42.4947	-36.8046	-34.1851	-44.8297	-36.2343	-41.5602	-39.303	-44.4842	-40.9536	-40.1542	-39.6889	-54.4244	-35.2606	-40.8768	-35.3744	-32.9041	-38.8712	-36.3258	-34.7089	-33.2609	-34.6179	-31.798	-35.9505	-36.2622	-38.0526	-38.9691	-61.2374	-46.7199	-34.834	-42.9132	-29.8406	-35.3889	-30.5215	-33.781	-34.39	-37.2735	-36.2907	-35.6393	-33.9757	-42.3802	-38.8813	-32.6766	-33.6814
1562.1	-35.8275	105.831	-40.7188	-48.0094	-30.2189	-37.1699	-41.9769	-37.6721	-34.3222	-44.1028	-39.8595	-42.6557	-42.8913	-43.2481	-40.7465	-41.253	-43.0948	-54.424	-35.5219	-41.0076	-37.1535	-33.0115	-39.2571	-36.45	-34.9114	-34.118	-34.8248	-31.8702	-34.7722	-35.4695	-37.2569	-44.0327	-49.2575	-39.0588	-33.5956	-45.2514	-29.7913	-37.5174	-32.6391	-35.4977	-36.2629	-39.3885	-38.0042	-35.6083	-34.1022	-43.5879	-38.4011	-32.67	-33.1014
1562.07	-36.0386	104.374	-42.766	-42.4779	-30.4018	-35.7398	-39.8675	-38.578	-35.3208	-40.7919	-40.9432	-40.9544	-42.7332	-41.6667	-39.2854	-45.8817	-46.7764	-44.6575	-34.7326	-39.7974	-38.7267	-34.0679	-36.16	-36.2954	-36.476	-33.2896	-34.8533	-32.3066	-35.8545	-37.1813	-36.7469	-42.9849	-59.6504	-36.9264	-34.1149	-41.2869	-30.4427	-38.1175	-34.985	-33.0601	-35.3286	-38.6193	-40.4717	-35.2373	-36.1477	-40.6609	-39.2192	-33.6657	-31.8913
1562.03	-36.3315	103.899	-40.8245	-43.4357	-29.556	-38.7382	-38.87	-41.2776	-37.2387	-37.735	-42.4743	-39.2964	-40.4423	-40.8317	-40.5529	-44.2108	-43.6306	-42.6991	-35.1342	-36.7218	-40.0113	-34.5014	-36.8396	-37.1544	-35.5311	-34.0006	-36.3545	-32.4868	-35.7691	-41.3305	-36.7108	-44.6386	-61.9966	-36.2591	-34.5529	-40.9976	-31.9409	-37.3259	-35.2201	-32.7431	-35.0212	-39.6568	-40.3691	-37.5477	-35.2739	-38.9489	-40.0945	-32.3741	-33.3382
1562	-36.4384	105.101	-40.9707	-48.5727	-28.6894	-37.7961	-41.7513	-38.6503	-37.9315	-38.0021	-43.2611	-37.4222	-41.6285	-43.6226	-42.9833	-46.0023	-40.3216	-37.8835	-35.1746	-36.4312	-40.9869	-34.5971	-36.9168	-37.5233	-34.8066	-33.8346	-37.4544	-32.8891	-36.1598	-40.6446	-36.4817	-51.0009	-50.7921	-37.1415	-34.4704	-40.0064	-32.5609	-40.5415	-39.2485	-32.7421	-35.7251	-40.7831	-40.9858	-40.0765	-36.0679	-39.8412	-39.8392	-31.4904	-32.1792
1561.96	-36.6259	105.145	-45.0623	-48.5422	-28.8433	-40.4364	-39.7735	-38.8083	-37.174	-36.682	-44.9889	-36.1755	-39.9079	-48.0456	-39.5767	-44.0522	-40.4035	-37.2824	-33.2008	-38.4867	-38.0741	-34.5784	-38.5334	-36.9241	-35.0787	-34.6401	-38.1874	-32.8536	-39.6914	-49.6386	-37.8269	-51.9704	-49.8627	-35.9804	-33.5522	-38.3938	-32.7715	-42.1239	-42.7578	-32.574	-35.5015	-41.6983	-42.5101	-40.1183	-37.7131	-38.7924	-38.7882	-32.1343	-33.8948
1561.93	-36.8719	105.617	-41.3897	-45.5629	-28.904	-39.4032	-41.6414	-39.6489	-36.6534	-37.2322	-46.9309	-35.2103	-40.695	-53.5321	-39.9329	-53.3121	-42.219	-36.5892	-34.2158	-36.8421	-34.7797	-38.0011	-37.1278	-38.3898	-36.3648	-35.5378	-41.6797	-34.7328	-39.0536	-59.0422	-37.0737	-59.8055	-48.5785	-37.646	-33.6295	-38.6897	-34.1291	-44.9272	-46.1838	-32.6869	-33.1191	-45.7933	-44.3024	-40.5552	-41.0673	-37.0377	-39.9103	-31.0278	-33.3844
1561.9	-37.0056	102.47	-42.9201	-51.2678	-29.6366	-38.114	-39.5303	-40.5412	-36.5411	-37.3075	-41.3002	-34.919	-38.866	-57.9737	-39.9741	-73.0053	-42.3531	-37.9953	-35.6908	-37.5412	-33.7929	-38.3169	-41.2021	-38.585	-35.7411	-35.9999	-43.6162	-33.6035	-42.0405	-60.1551	-37.8083	-58.1473	-45.3765	-40.387	-35.1195	-40.2231	-33.6832	-43.9477	-44.3161	-34.3495	-32.6776	-43.9451	-44.9614	-48.4078	-41.3928	-38.9736	-43.0956	-30.4205	-32.6798
1561.86	-37.0879	99.7002	-43.483	-41.8674	-30.4683	-37.4055	-40.5294	-39.7382	-35.6268	-38.8357	-41.5702	-35.1631	-40.2933	-45.2525	-45.235	-48.1572	-47.6445	-36.8995	-35.4117	-38.2747	-34.885	-44.4127	-41.2792	-41.8752	-33.6293	-37.3674	-45.1903	-36.3191	-39.1404	-50.8097	-37.8496	-49.2589	-45.0815	-40.1184	-36.0919	-39.4476	-33.9467	-44.0375	-62.343	-32.965	-33.6422	-54.0671	-49.1627	-46.7647	-39.8115	-37.2143	-45.8564	-31.1028	-31.6968
1561.83	-37.1144	102.297	-40.9282	-43.2245	-30.8918	-36.4244	-39.7017	-42.2539	-36.6078	-42.9972	-39.5196	-33.6261	-38.8614	-41.8054	-42.416	-47.815	-53.8619	-37.5602	-39.2315	-38.5633	-33.1135	-43.8334	-41.9074	-41.8163	-34.2624	-41.571	-40.4585	-38.4869	-39.8279	-46.2562	-35.9297	-53.1009	-41.7799	-38.967	-36.1796	-39.2521	-34.2156	-38.6019	-51.4722	-34.4723	-32.0342	-47.6965	-48.0048	-42.9627	-41.9805	-38.774	-47.5187	-29.9897	-30.9122
1561.79	-37.1435	100.837	-43.7239	-41.7309	-30.8389	-38.0962	-37.3933	-39.4559	-36.7143	-42.2052	-38.3449	-32.5598	-36.1196	-43.0167	-53.7355	-46.162	-51.8789	-37.55	-39.6716	-38.2349	-33.0973	-46.1623	-42.5182	-42.7531	-33.2952	-44.9094	-42.4938	-40.5943	-40.4556	-43.7621	-35.2386	-51.5703	-41.1832	-40.5078	-39.8315	-39.3443	-34.3189	-36.8669	-45.333	-36.532	-32.1526	-47.5076	-45.9099	-43.6265	-40.3551	-37.6306	-49.3247	-30.732	-30.6287
1561.76	-37.2256	100.357	-42.2668	-40.9634	-33.9716	-35.9968	-38.2656	-38.7406	-37.2516	-50.0831	-35.3923	-32.5475	-36.4274	-38.1509	-47.8781	-42.471	-53.2142	-38.5428	-40.903	-39.652	-31.9849	-44.9446	-43.9817	-49.7604	-33.4513	-45.0822	-40.5417	-41.7089	-41.4821	-42.7568	-36.6594	-47.6761	-40.1156	-38.8283	-40.4169	-45.8996	-34.7535	-35.8221	-43.5672	-37.0574	-34.1074	-45.9629	-47.3453	-47.5304	-43.6318	-37.2326	-52.9201	-29.9631	-30.8602
1561.73	-37.2091	104.648	-39.8215	-42.8094	-35.3469	-37.047	-35.6231	-37.0971	-36.3176	-46.0166	-35.1006	-33.5422	-35.0529	-38.3987	-55.7534	-41.0717	-50.3133	-44.2909	-40.2027	-39.2257	-31.1892	-42.1303	-40.8059	-43.8372	-33.7534	-44.5601	-38.4387	-41.6284	-47.3779	-44.5559	-36.3532	-44.1396	-42.5681	-39.0523	-45.761	-42.9523	-32.8755	-35.9996	-39.9773	-40.4779	-34.5296	-45.9892	-49.8358	-43.4662	-42.2282	-37.4638	-42.8492	-29.717	-29.9092
1561.69	-37.2066	107.925	-43.8113	-44.0215	-37.1177	-36.926	-33.678	-37.4633	-38.6981	-55.6895	-35.1871	-32.7778	-34.4669	-36.8866	-47.571	-45.0678	-46.0684	-42.9707	-37.4528	-36.6342	-30.8538	-44.4759	-41.695	-41.542	-36.3393	-50.806	-37.7504	-42.8252	-42.5438	-47.0969	-35.1826	-45.2942	-39.4394	-38.8423	-45.3956	-44.3042	-33.6303	-34.596	-39.7258	-44.054	-34.1508	-50.2163	-47.0763	-46.6708	-43.0521	-39.1762	-39.5634	-29.3933	-30.1474
1561.66	-37.099	109.157	-39.9689	-43.6234	-39.1753	-40.8028	-33.5445	-38.5365	-37.7619	-47.6397	-34.9166	-33.0077	-33.8	-35.4055	-54.8344	-46.6755	-41.0189	-46.0491	-35.8879	-34.2253	-29.7848	-44.9309	-42.4275	-43.2983	-35.5132	-50.0694	-36.9462	-49.1984	-43.3061	-52.2347	-34.8616	-40.9211	-38.3784	-37.0067	-66.8148	-45.1153	-32.3516	-35.6888	-37.0265	-45.5745	-35.0555	-45.165	-57.8863	-44.483	-42.8257	-39.0328	-40.8701	-30.3413	-29.3382
1561.63	-37.1481	112.806	-39.4062	-39.0896	-38.6445	-42.073	-33.6032	-39.8401	-42.0621	-49.5517	-36.2391	-35.0298	-33.1827	-34.3999	-45.6135	-52.2122	-43.2946	-44.5726	-36.8258	-33.1371	-29.3052	-41.5032	-43.5043	-43.2167	-36.9335	-64.0921	-36.9081	-48.1587	-42.6768	-45.723	-36.2356	-40.1704	-39.951	-36.3324	-54.1714	-49.5453	-32.0753	-34.8053	-35.4128	-66.3207	-36.3523	-42.3292	-49.4165	-49.0035	-38.7469	-39.7668	-39.3339	-29.9357	-29.5078
1561.59	-37.0676	116.878	-38.817	-38.3208	-39.5462	-42.929	-32.0259	-38.5268	-41.7275	-40.5893	-34.6593	-34.6181	-33.8071	-35.2804	-55.9635	-45.1902	-40.3548	-39.524	-36.0425	-31.4412	-28.809	-42.3627	-41.6912	-40.9125	-38.1885	-45.6053	-34.7283	-44.426	-42.2573	-42.9787	-35.2152	-39.4488	-39.365	-37.3325	-49.5171	-51.3012	-32.6767	-34.7276	-36.5968	-55.8299	-37.6143	-45.1155	-42.2873	-49.6087	-38.5373	-41.1039	-36.5238	-30.4633	-28.4347
1561.56	-36.9824	116.793	-35.9675	-37.4647	-36.2619	-48.1965	-33.1474	-39.9168	-49.1461	-39.8669	-36.2525	-34.6191	-32.7918	-36.6335	-56.5627	-43.9426	-39.1643	-41.8841	-36.2008	-30.4868	-28.9091	-49.7625	-50.2825	-40.869	-38.1757	-45.5621	-36.3538	-44.5507	-42.1665	-41.7573	-35.4823	-42.9628	-40.0255	-39.3748	-46.4503	-47.5665	-33.4871	-36.6307	-35.9849	-46.0972	-39.726	-43.0127	-42.792	-47.6068	-38.8885	-42.5722	-39.3359	-30.0433	-28.5167
1561.52	-36.8445	116.335	-34.7244	-35.214	-34.5899	-55.9653	-33.6878	-39.2286	-47.1922	-40.7553	-35.1689	-37.0386	-33.7684	-36.5099	-45.6141	-38.2485	-39.3211	-41.0461	-38.5672	-29.6269	-28.7719	-49.7045	-44.5847	-40.4468	-39.2854	-47.415	-34.9012	-41.0336	-47.1392	-42.2513	-36.8352	-38.9038	-41.5251	-39.8703	-44.6047	-42.9767	-35.1733	-36.8738	-36.1702	-47.0931	-36.7529	-44.8814	-40.4139	-48.4236	-41.3199	-47.2238	-37.6706	-31.2305	-28.3139
1561.49	-36.6844	117.768	-35.4892	-36.4579	-35.4557	-48.2681	-33.5321	-36.4163	-45.5054	-36.3205	-35.8313	-36.3396	-33.0142	-37.7342	-55.3088	-35.4863	-40.1973	-41.2629	-37.2331	-28.8875	-29.2965	-44.983	-54.0822	-40.6688	-39.5047	-42.1309	-35.4619	-37.0549	-45.0285	-39.8234	-37.2149	-38.7079	-42.4555	-44.3475	-40.124	-44.2673	-35.0454	-38.8201	-35.8697	-47.8373	-38.5903	-58.8581	-40.1741	-51.6792	-43.148	-54.0689	-38.5112	-31.0565	-28.845
1561.46	-36.5303	121.593	-34.9187	-34.3502	-33.3744	-64.9893	-34.6847	-35.2262	-56.9097	-37.8121	-36.7944	-36.5706	-32.3154	-39.11	-45.2313	-35.6837	-39.3023	-38.8756	-38.6207	-28.3114	-28.7178	-45.1397	-50.5511	-41.3506	-42.0299	-41.8518	-35.3484	-38.8656	-51.577	-38.1853	-37.284	-37.8611	-43.2486	-42.1294	-36.6314	-41.9346	-35.6612	-37.8136	-38.2553	-46.5874	-35.5096	-47.8877	-38.0392	-45.208	-42.4511	-48.3535	-37.2161	-32.0742	-29.1046
1561.42	-36.314	118.107	-33.8129	-34.2275	-34.617	-45.4047	-35.0819	-34.8712	-51.2185	-35.736	-35.1022	-37.9436	-31.5437	-41.0764	-51.7019	-32.9829	-38.9565	-42.3662	-39.0385	-28.628	-30.2497	-44.0642	-48.8818	-40.7455	-45.4837	-46.3264	-35.7824	-37.7075	-52.6353	-37.3298	-37.1301	-41.3073	-37.8739	-52.8153	-36.318	-39.8813	-35.6815	-38.9939	-37.6193	-51.7396	-35.6137	-47.5478	-36.1504	-48.9823	-46.1102	-45.2438	-37.9899	-34.4111	-28.5211
1561.39	-36.092	115.67	-34.0335	-34.0005	-33.4808	-50.3938	-36.9663	-33.7015	-51.1586	-35.4982	-37.0359	-35.9669	-31.1972	-41.0073	-46.2182	-32.1033	-38.1021	-41.4522	-42.4308	-28.5138	-30.3584	-47.6506	-45.708	-43.597	-43.3647	-46.7431	-34.9798	-35.7643	-46.6407	-38.2012	-35.9942	-39.1094	-35.2109	-47.5837	-33.6984	-40.2162	-37.4744	-37.2437	-41.9513	-47.3064	-35.1926	-58.9582	-37.1812	-47.5924	-43.5903	-44.0165	-39.8337	-33.4094	-28.9928
1561.35	-35.9033	115.775	-34.1997	-34.6293	-34.7508	-44.7818	-34.5464	-32.9109	-50.5023	-37.676	-35.5441	-39.3253	-31.3845	-38.2397	-44.339	-33.1289	-39.4414	-38.507	-42.1436	-27.6867	-31.5143	-45.1917	-40.8561	-45.9778	-43.8593	-40.1714	-35.5311	-36.3564	-44.2756	-37.3049	-36.4822	-42.847	-33.0561	-40.7949	-34.1322	-39.1382	-35.6635	-35.5218	-42.7935	-42.7727	-37.096	-47.1808	-37.3703	-57.3606	-45.6251	-41.7531	-37.5978	-34.018	-28.2105
1561.32	-35.6107	112.262	-35.8895	-34.9759	-33.7154	-42.0658	-34.2068	-31.7298	-43.4705	-37.2887	-35.4318	-39.556	-30.9107	-37.7279	-47.9581	-31.5464	-36.9161	-38.9608	-49.0582	-27.9916	-32.4804	-46.9817	-39.1106	-45.3308	-44.0541	-41.1468	-33.4412	-34.8722	-40.9645	-38.5121	-36.5245	-40.4833	-31.9342	-39.3189	-32.0743	-36.959	-34.8163	-35.0974	-44.6012	-38.9958	-37.7632	-47.0235	-37.2801	-45.137	-43.4401	-41.0764	-35.0016	-35.0675	-28.2505
1561.29	-35.515	117.023	-35.5788	-34.6903	-34.8574	-42.7997	-34.6044	-32.0673	-43.4441	-37.6858	-36.7612	-40.6788	-29.495	-37.1838	-43.0903	-31.3956	-37.3777	-36.4838	-42.7981	-28.1075	-35.2935	-43.3933	-40.1222	-39.1721	-47.7039	-41.649	-34.3446	-34.803	-37.4536	-38.7014	-35.2806	-43.8262	-30.8435	-38.0675	-32.3107	-39.8037	-34.0768	-32.8517	-45.4513	-40.3639	-38.4029	-45.8554	-36.6004	-46.3222	-43.9585	-38.8337	-35.3563	-33.6381	-27.8163
1561.25	-35.315	114.815	-35.1486	-35.5305	-34.308	-39.6881	-33.6437	-32.4694	-42.3094	-39.392	-35.6334	-41.9799	-29.7263	-38.2552	-47.1408	-31.0606	-38.7683	-37.1612	-49.3267	-29.0397	-34.1889	-49.1324	-40.633	-40.7063	-47.2859	-39.1954	-32.4321	-36.8559	-35.2354	-40.7196	-35.3173	-47.9364	-30.4576	-38.3891	-31.8563	-40.3879	-33.6153	-33.9301	-44.899	-39.5514	-40.029	-50.3124	-36.0745	-44.5741	-44.8868	-39.3328	-34.325	-35.0475	-27.3718
1561.22	-35.1217	115.547	-35.2188	-34.9736	-33.4092	-40.6651	-33.1177	-31.1612	-42.3507	-41.2099	-35.1003	-40.1427	-29.3588	-37.4263	-42.3049	-31.1447	-41.1237	-36.0595	-42.3525	-28.4859	-35.4786	-42.92	-39.2197	-38.2095	-50.827	-42.098	-32.1958	-34.4006	-35.565	-40.5943	-34.6342	-69.3318	-29.3147	-36.7122	-31.1226	-37.6272	-32.624	-32.2365	-46.0769	-37.7558	-41.2532	-43.1678	-36.36	-46.7624	-49.0151	-36.8472	-33.2098	-33.7025	-26.7548
1561.18	-34.9855	115.311	-36.9112	-36.0957	-34.7059	-39.1788	-35.508	-31.4787	-39.631	-38.4115	-34.7127	-39.2961	-30.1576	-37.1955	-40.4218	-29.7624	-39.1905	-35.0108	-41.5443	-28.5129	-34.0823	-42.0854	-40.4106	-38.3827	-46.2253	-39.9226	-32.0287	-36.8422	-34.1035	-39.2613	-33.0004	-54.432	-30.2566	-37.3518	-30.2741	-38.5326	-32.8965	-32.6972	-40.7962	-34.8398	-49.1633	-42.4393	-36.3139	-45.6591	-52.2273	-37.7058	-32.5478	-33.9653	-26.2845
1561.15	-34.8323	112.892	-36.9107	-35.9137	-34.2703	-39.8505	-35.1697	-31.5482	-37.9008	-42.6804	-34.7797	-40.7	-29.5933	-36.6247	-41.5251	-29.8269	-40.5025	-34.9791	-43.3291	-29.8344	-32.9267	-41.6227	-43.0251	-38.2538	-52.3177	-39.1727	-32.2495	-35.8347	-35.1028	-38.1408	-32.3362	-55.3025	-31.1069	-36.9656	-30.6049	-37.725	-31.4471	-33.4716	-39.8545	-35.8293	-46.0429	-40.846	-38.3517	-43.1888	-45.393	-37.8628	-31.497	-35.9069	-26.1142
1561.12	-34.5685	114.687	-37.1783	-35.3112	-32.7229	-40.0219	-36.1455	-29.8848	-36.8743	-39.9887	-33.1404	-38.0704	-30.2066	-36.4513	-40.964	-29.273	-42.1837	-34.7589	-43.6263	-30.1183	-32.8499	-43.4368	-43.0772	-38.0877	-51.7679	-38.9501	-32.7831	-35.8159	-36.8028	-37.9728	-30.4898	-56.2249	-30.7713	-39.2831	-29.8389	-37.2832	-32.0898	-32.9163	-39.4287	-35.6361	-51.6496	-45.0372	-37.5879	-45.8714	-44.3964	-35.9159	-31.4522	-36.533	-26.5115
1561.08	-34.3635	112.118	-37.6543	-33.6147	-34.0701	-39.5643	-34.8741	-30.0676	-33.8704	-46.4655	-33.7998	-37.4948	-30.637	-35.7559	-39.55	-29.4335	-42.8177	-33.826	-39.8209	-29.951	-33.4696	-38.4044	-42.9589	-36.6023	-49.8616	-43.0341	-32.0652	-38.9056	-36.2743	-35.203	-31.4279	-56.7087	-30.9975	-39.6819	-29.5418	-36.4148	-30.8764	-32.6228	-36.7441	-36.8532	-52.2243	-41.9141	-36.8717	-46.6632	-41.0977	-37.1891	-31.7941	-35.5355	-25.7735
1561.05	-34.1355	112.664	-38.6236	-36.1895	-32.5345	-40.3351	-35.2756	-29.9613	-32.869	-41.9775	-33.3258	-34.7299	-32.8324	-33.931	-38.7232	-28.3583	-44.1806	-33.142	-43.4275	-29.7542	-31.9324	-39.5671	-62.7062	-35.9796	-46.6938	-42.1773	-31.4782	-39.5315	-36.737	-36.1816	-30.9843	-49.1954	-30.693	-40.7776	-29.9522	-34.6806	-32.3315	-32.2943	-37.0843	-35.6859	-58.0684	-40.0131	-36.2027	-44.3635	-38.0093	-35.7998	-31.7788	-35.5349	-25.7907
1561.02	-33.8785	108.967	-36.0981	-36.4539	-33.2256	-38.5966	-37.2105	-28.9216	-32.2867	-37.7833	-33.0143	-34.0426	-33.7405	-33.3459	-37.2606	-28.3044	-41.7565	-33.1301	-41.9773	-30.7926	-32.0688	-36.7864	-48.9369	-37.4553	-44.379	-43.2979	-31.0678	-40.2842	-37.9147	-35.3773	-31.8534	-40.2264	-30.7759	-41.568	-29.1438	-34.9016	-31.8519	-31.9843	-35.26	-38.3959	-44.2545	-34.7607	-36.8351	-44.5529	-36.4709	-38.3608	-32.9095	-37.034	-26.4538
1560.98	-33.4317	108.121	-34.4853	-39.4241	-32.3748	-41.0931	-36.0323	-28.3394	-31.4324	-38.3295	-33.2964	-33.8862	-33.3159	-32.4777	-37.6899	-26.9849	-42.5533	-31.5333	-42.9457	-31.3135	-31.2876	-35.1477	-55.4885	-35.9198	-39.2985	-46.6302	-30.3578	-39.7424	-36.2866	-38.3993	-32.9365	-41.0041	-30.4075	-42.3327	-28.7408	-33.3116	-33.5631	-31.5847	-36.0868	-38.0455	-40.6775	-34.6116	-37.1695	-41.7314	-33.144	-37.9921	-33.1808	-34.7205	-26.4567
1560.95	-32.919	107.27	-33.0201	-40.2347	-32.0027	-41.1397	-37.3903	-28.5618	-31.4751	-37.4058	-33.1853	-32.6804	-34.3158	-30.8366	-35.7797	-26.19	-40.9544	-30.3397	-39.9951	-31.0327	-30.2841	-34.2967	-57.7494	-37.4573	-36.5731	-39.9917	-30.3539	-47.3466	-35.5978	-39.4275	-33.157	-38.1709	-30.4532	-37.8432	-28.4265	-32.1811	-37.4824	-31.8696	-33.9975	-35.8106	-39.0038	-33.0563	-40.9697	-40.9315	-32.5903	-36.7397	-31.6674	-33.4944	-26.7149
1560.91	-32.1623	101.974	-32.9731	-52.0591	-32.1019	-41.8902	-36.9338	-27.1316	-31.7233	-36.0059	-33.622	-30.7183	-33.2889	-30.0968	-34.4343	-25.6451	-36.3308	-29.8883	-37.2697	-30.8028	-28.6348	-34.0632	-45.9952	-37.2909	-35.7289	-40.0375	-28.9164	-48.5292	-35.6265	-42.2399	-33.2454	-34.8787	-30.8775	-33.342	-28.3918	-30.3844	-39.0945	-32.1225	-34.4256	-35.2876	-38.1986	-31.3949	-39.6818	-39.7151	-30.9544	-34.9072	-33.0466	-32.4644	-26.2496
1560.88	-31.0773	92.7617	-32.0461	-51.4047	-29.8714	-38.7478	-39.3651	-25.9634	-32.327	-33.4353	-31.7053	-29.8879	-33.3289	-31.2307	-33.0512	-24.6425	-35.7627	-28.626	-35.937	-30.8252	-27.8975	-31.8442	-42.5874	-39.56	-32.405	-34.4652	-27.6347	-44.6705	-32.7896	-47.5321	-32.768	-33.212	-30.6647	-32.0535	-27.5697	-29.1381	-46.9109	-32.159	-37.4293	-33.8871	-34.9406	-29.8507	-38.3372	-36.5004	-29.495	-33.8526	-32.8749	-30.7278	-26.0066
1560.85	-29.706	84.323	-30.5398	-39.1617	-28.3158	-34.6224	-37.6755	-25.2632	-31.2583	-32.8642	-30.805	-28.9077	-30.164	-30.4467	-31.6666	-23.7611	-32.1226	-27.0969	-33.4981	-29.1282	-26.8052	-30.7753	-34.3492	-50.8781	-30.5988	-32.0075	-26.1484	-38.5697	-32.9234	-39.6397	-32.6993	-31.0189	-30.5281	-29.2008	-27.779	-28.4825	-42.0338	-32.6789	-35.9332	-30.8143	-31.4046	-28.2805	-34.8507	-33.2873	-27.9679	-30.6131	-31.9129	-29.708	-25.318
1560.81	-28.0798	73.2294	-28.3421	-31.8677	-26.4343	-30.0772	-36.6119	-23.5113	-30.6357	-30.9092	-29.3201	-26.8267	-28.261	-30.8159	-30.1776	-22.8709	-30.5184	-26.6817	-32.3146	-27.8685	-25.7247	-29.9121	-31.0706	-44.6925	-27.5379	-30.2152	-24.7463	-34.2436	-30.1976	-34.9752	-31.3665	-27.9968	-30.9873	-27.5163	-26.9741	-26.6135	-33.5701	-33.1107	-36.1328	-28.566	-28.9791	-27.2973	-31.8744	-30.6554	-26.4879	-28.8453	-29.1912	-27.5395	-23.9745
1560.78	-26.2402	61.0082	-26.3959	-27.8108	-25.277	-27.5628	-33.9021	-21.9634	-29.2928	-27.8282	-27.861	-25.0757	-25.9559	-29.1728	-28.8039	-21.5134	-27.7672	-24.952	-29.1232	-26.3512	-24.5045	-27.558	-27.5783	-36.856	-25.8513	-27.9097	-22.9559	-30.383	-27.8932	-30.3356	-28.8679	-25.7396	-30.4552	-26.0063	-26.6995	-25.5468	-28.8037	-32.5887	-31.9431	-26.623	-26.3042	-25.8527	-27.9912	-28.5367	-25.0684	-26.3937	-27.618	-26.0329	-22.5134
1560.74	-24.3122	49.9595	-24.3623	-25.3525	-23.0091	-25.3113	-30.4194	-20.7972	-26.3862	-25.7353	-25.771	-22.8478	-23.369	-26.8977	-26.4148	-19.9939	-25.4439	-24.3716	-26.4192	-24.896	-22.9118	-26.5039	-24.7976	-30.54	-23.9178	-24.9914	-21.1281	-27.2182	-25.9135	-26.5466	-25.9254	-23.3205	-27.5651	-24.3831	-25.231	-23.8292	-25.8233	-29.7179	-27.756	-24.2624	-23.6108	-23.766	-25.1894	-25.7276	-23.2729	-23.4289	-24.828	-23.6878	-20.8879
1560.71	-22.2512	39.9493	-21.8748	-22.2714	-21.3081	-22.8427	-25.7961	-19.1551	-24.0899	-23.5657	-23.8371	-21.0285	-21.1535	-24.9858	-24.6227	-18.5151	-22.5194	-22.8031	-24.1975	-22.91	-21.9082	-24.3364	-22.1831	-25.5077	-22.203	-22.8608	-19.7025	-24.5191	-23.4585	-23.599	-23.7595	-21.0988	-25.4692	-22.8684	-23.4344	-22.273	-22.9887	-26.8897	-25.2953	-22.107	-21.3679	-22.2598	-22.5053	-23.0278	-21.5568	-21.6403	-22.4558	-22.0713	-19.3159
1560.68	-20.2074	31.5806	-20.2113	-19.7146	-19.5867	-20.9081	-22.3972	-17.6277	-21.6332	-21.0754	-21.4819	-19.6603	-18.842	-22.432	-22.2599	-17.1689	-20.3837	-20.6797	-21.8634	-20.4972	-20.3293	-21.9953	-20.3721	-22.4039	-19.9905	-20.5551	-18.1412	-21.5608	-21.0919	-20.9755	-21.0578	-18.8474	-22.3606	-21.2813	-21.3274	-20.4718	-20.7286	-23.4505	-22.307	-20.2889	-19.4948	-20.5133	-20.0985	-20.8801	-19.6389	-19.4218	-20.677	-19.7587	-17.5278
1560.64	-18.1598	24.4098	-18.3734	-17.6566	-17.5557	-18.4539	-19.653	-15.8351	-18.9508	-19.0599	-19.1423	-17.9458	-17.1371	-19.7761	-20.0463	-15.8076	-18.2332	-19.077	-19.8583	-18.91	-18.2904	-19.93	-18.0204	-19.8381	-18.0214	-18.6523	-16.4103	-19.2748	-18.9638	-18.8983	-18.5896	-16.9493	-19.9799	-19.6289	-18.9442	-18.5398	-18.3499	-20.4202	-19.6523	-18.3737	-17.3962	-18.5674	-18.0977	-18.6585	-17.9976	-17.4919	-18.3823	-17.6531	-15.9708
1560.61	-16.1473	18.7834	-16.4569	-15.7895	-15.821	-16.2539	-16.9028	-14.4933	-16.8287	-16.9001	-16.8919	-16.2737	-15.2521	-17.6202	-17.7677	-14.3143	-16.2586	-17.0568	-17.4457	-16.9582	-16.6099	-17.5999	-16.154	-17.1968	-15.9804	-16.4078	-14.8758	-16.8153	-16.9355	-16.4887	-16.1526	-15.0946	-17.3527	-17.8206	-16.7865	-16.7272	-16.1922	-17.7475	-17.3302	-16.6067	-15.3147	-16.6141	-16.114	-16.3154	-16.0801	-15.8886	-16.1016	-15.6615	-14.3565
1560.58	-14.1712	14.2617	-14.4699	-13.91	-13.8967	-14.3102	-14.3872	-12.9184	-14.8291	-14.6986	-14.5956	-14.5235	-13.5988	-15.2528	-15.4912	-13.0683	-14.0968	-15.0622	-15.2113	-14.8192	-14.6063	-15.5279	-14.359	-14.7905	-14.3112	-14.5537	-13.4734	-14.6594	-14.9469	-14.5787	-14.1866	-13.3497	-15.0686	-15.6588	-14.8423	-14.6218	-14.1126	-15.0225	-14.978	-14.6225	-13.5053	-14.7531	-14.185	-14.2334	-14.5007	-13.9714	-14.2324	-13.7992	-12.8618
1560.54	-12.2491	10.6415	-12.6737	-12.033	-12.1438	-12.3213	-12.2792	-11.3766	-12.8159	-12.7922	-12.5297	-12.6832	-11.9502	-13.268	-13.2844	-11.6467	-12.3256	-13.0825	-13.1138	-12.9186	-12.978	-13.249	-12.7209	-12.7427	-12.5224	-12.5191	-11.9659	-12.5843	-12.7925	-12.5789	-12.3356	-11.6736	-12.8028	-13.5137	-12.7483	-12.7634	-12.2201	-12.6869	-13.0487	-12.7338	-11.7536	-12.7837	-12.2875	-12.2885	-12.5865	-12.2354	-12.276	-11.9775	-11.3751
1560.51	-10.4074	8.05212	-10.9234	-10.2896	-10.443	-10.5875	-10.3277	-9.94979	-10.9159	-10.8629	-10.5955	-10.8918	-10.2962	-11.0616	-11.2829	-10.2194	-10.5513	-11.0226	-11.0552	-10.8179	-11.1252	-11.266	-10.8953	-10.6896	-10.7266	-10.7485	-10.3495	-10.751	-10.8888	-10.5589	-10.6152	-10.1515	-10.9581	-11.4545	-10.8196	-10.8105	-10.3161	-10.6546	-10.9783	-10.8442	-10.1313	-10.8209	-10.4176	-10.476	-10.8855	-10.3846	-10.5789	-10.2376	-9.88978
1560.47	-8.6406	6.03645	-9.09689	-8.71536	-8.76009	-8.82727	-8.52038	-8.47074	-9.0998	-9.05758	-8.85501	-9.08711	-8.78999	-9.1745	-9.23177	-8.8142	-8.86263	-9.16259	-9.05838	-8.93404	-9.33381	-9.28371	-9.12644	-8.82357	-9.07337	-8.88446	-8.84459	-8.80628	-9.17504	-8.89534	-8.86387	-8.6216	-9.13811	-9.44114	-9.1032	-9.09113	-8.61679	-8.73429	-9.09577	-9.11712	-8.50597	-9.03569	-8.75227	-8.7088	-9.17961	-8.74265	-8.79629	-8.62436	-8.3754
1560.44	-6.98286	4.76918	-7.40692	-7.07151	-7.22393	-7.26305	-6.92801	-7.06381	-7.35844	-7.33009	-7.1143	-7.46648	-7.23907	-7.31759	-7.4397	-7.45835	-7.26597	-7.42347	-7.27401	-7.15784	-7.62075	-7.34727	-7.45217	-7.1226	-7.36874	-7.22667	-7.34523	-7.16662	-7.38122	-7.13269	-7.2691	-7.10299	-7.32965	-7.49476	-7.36431	-7.35461	-7.03267	-6.98529	-7.24919	-7.36027	-7.06884	-7.3181	-7.10379	-7.12492	-7.45731	-7.12369	-7.21833	-7.03264	-6.9507
1560.41	-5.44116	3.97522	-5.79476	-5.62959	-5.75293	-5.66522	-5.42588	-5.65686	-5.8005	-5.78979	-5.62346	-5.87627	-5.78427	-5.65841	-5.74177	-6.05408	-5.7169	-5.82749	-5.67873	-5.5683	-6.04745	-5.69668	-5.84081	-5.56216	-5.84821	-5.73356	-5.88277	-5.59902	-5.79653	-5.57231	-5.76216	-5.80801	-5.75409	-5.78432	-5.80056	-5.79236	-5.54126	-5.47387	-5.70843	-5.78479	-5.67515	-5.84407	-5.56415	-5.62115	-5.80241	-5.68042	-5.72224	-5.62783	-5.58435
1560.37	-4.0228	3.5902	-4.3852	-4.33247	-4.39149	-4.28792	-4.08394	-4.41574	-4.32808	-4.26675	-4.22554	-4.38795	-4.40506	-4.13764	-4.19715	-4.70079	-4.324	-4.35884	-4.19833	-4.16139	-4.52	-4.21841	-4.38944	-4.12435	-4.42586	-4.29872	-4.50723	-4.19589	-4.34271	-4.19534	-4.38806	-4.50117	-4.3326	-4.16918	-4.35787	-4.29184	-4.20642	-4.05742	-4.22054	-4.265	-4.38967	-4.42937	-4.11095	-4.29605	-4.37671	-4.29247	-4.35675	-4.31959	-4.32108
1560.34	-2.73758	3.47929	-3.13201	-3.05313	-3.10333	-3.06376	-2.90717	-3.21069	-2.96745	-2.96914	-2.97313	-3.14055	-3.1482	-2.8721	-2.83502	-3.3841	-3.00035	-3.00149	-2.91649	-2.93673	-3.17628	-2.85868	-3.00822	-2.77742	-3.15431	-2.96559	-3.20517	-2.87847	-3.03156	-2.91073	-3.10677	-3.27935	-3.06405	-2.78602	-3.09133	-2.98019	-3.01009	-2.84344	-2.89284	-2.92295	-3.16113	-3.15891	-2.86728	-3.05882	-3.01673	-3.03585	-3.10591	-3.10551	-3.11591
1560.3	-1.63036	3.48497	-1.98597	-2.00859	-2.01563	-1.93167	-1.88746	-2.14277	-1.86199	-1.81222	-1.91425	-1.97625	-1.99207	-1.73119	-1.69485	-2.26675	-1.91144	-1.88729	-1.79334	-1.87416	-1.99994	-1.69572	-1.85902	-1.68464	-1.9891	-1.882	-2.13498	-1.80292	-1.92699	-1.76717	-2.04745	-2.14888	-1.94962	-1.64393	-1.95821	-1.87441	-1.94467	-1.78198	-1.78328	-1.78685	-2.11803	-2.04401	-1.79287	-1.94303	-1.92225	-1.93393	-2.01599	-2.03011	-2.05353
1560.27	-0.795472	3.53734	-1.15083	-1.22256	-1.16198	-1.08115	-1.13894	-1.35013	-0.985099	-0.976685	-1.06543	-1.17199	-1.17952	-0.889427	-0.822104	-1.44436	-1.09603	-1.05986	-0.92729	-1.12015	-1.10276	-0.816794	-0.979626	-0.815423	-1.14815	-1.03526	-1.2863	-0.91175	-1.05166	-0.97509	-1.24915	-1.32438	-1.07357	-0.773614	-1.11017	-0.999256	-1.22301	-0.959942	-0.906921	-0.91712	-1.30902	-1.17527	-1.01565	-1.11779	-1.06809	-1.07048	-1.2147	-1.20208	-1.27237
1560.24	-0.336785	3.57335	-0.699436	-0.827558	-0.690738	-0.623157	-0.679228	-0.890934	-0.463628	-0.52937	-0.621149	-0.699694	-0.681817	-0.464938	-0.341986	-0.959799	-0.636976	-0.611367	-0.495899	-0.692874	-0.628741	-0.336042	-0.471415	-0.373409	-0.685224	-0.562798	-0.812289	-0.440981	-0.600383	-0.519002	-0.792216	-0.856747	-0.645682	-0.356541	-0.642786	-0.569204	-0.820424	-0.595013	-0.440262	-0.504817	-0.867573	-0.748183	-0.57384	-0.64023	-0.643088	-0.603392	-0.751926	-0.791489	-0.799283
1560.2	-0.283015	3.68734	-0.627755	-0.771045	-0.626592	-0.573091	-0.652966	-0.837798	-0.379947	-0.471348	-0.543028	-0.616619	-0.6424	-0.418945	-0.295801	-0.86999	-0.551657	-0.56205	-0.433254	-0.68176	-0.560029	-0.240125	-0.393538	-0.2984	-0.582715	-0.493993	-0.76821	-0.398197	-0.528519	-0.479869	-0.746105	-0.776733	-0.555277	-0.285181	-0.590586	-0.515202	-0.825994	-0.598356	-0.391492	-0.477199	-0.842278	-0.68438	-0.517565	-0.612001	-0.587792	-0.532317	-0.745136	-0.731184	-0.779868
1560.17	-0.534591	3.64285	-0.857344	-1.03885	-0.856793	-0.781691	-0.902079	-1.08779	-0.605552	-0.722689	-0.768939	-0.88162	-0.87794	-0.691334	-0.515789	-1.11448	-0.837945	-0.797244	-0.703146	-0.945877	-0.815696	-0.50664	-0.629073	-0.559879	-0.84841	-0.754738	-0.988251	-0.620248	-0.717099	-0.714188	-1.00094	-0.997954	-0.844574	-0.577847	-0.830329	-0.807628	-1.1301	-0.887648	-0.625204	-0.747967	-1.09309	-0.905327	-0.799424	-0.86662	-0.873161	-0.75195	-0.996601	-0.991956	-0.982054
1560.14	-1.12778	3.5922	-1.40851	-1.66802	-1.45301	-1.38042	-1.48846	-1.62745	-1.17558	-1.27936	-1.33943	-1.4527	-1.46438	-1.31406	-1.10102	-1.66511	-1.45203	-1.35616	-1.30306	-1.55922	-1.3939	-1.07194	-1.20725	-1.17851	-1.41473	-1.40399	-1.5434	-1.24839	-1.30595	-1.28872	-1.5687	-1.57907	-1.45847	-1.20262	-1.42665	-1.40983	-1.68997	-1.52626	-1.19662	-1.34258	-1.64925	-1.49708	-1.44024	-1.45485	-1.49248	-1.28022	-1.5853	-1.56418	-1.52079
1560.1	-2.63727	4.0779	-2.92942	-3.21758	-2.94229	-2.82211	-2.96075	-3.12015	-2.66583	-2.76913	-2.79042	-2.98994	-2.92923	-2.83449	-2.60527	-3.21091	-2.96643	-2.89162	-2.78749	-3.10882	-2.89747	-2.54648	-2.67222	-2.62455	-2.95417	-2.87651	-3.05015	-2.73097	-2.76644	-2.79949	-3.1024	-3.12684	-2.94763	-2.73686	-2.92765	-2.97607	-3.24203	-3.02349	-2.71068	-2.84484	-3.18974	-3.00955	-2.9529	-2.95919	-3.05606	-2.78689	-3.15489	-3.12929	-3.05016
1560.07	-5.77103	6.2803	-6.11248	-6.3917	-6.09463	-5.90797	-6.1464	-6.43672	-5.74116	-5.83596	-5.90091	-6.16011	-6.09564	-5.8557	-5.57047	-6.57536	-6.09115	-6.07478	-5.88212	-6.34521	-6.10435	-5.48579	-5.68955	-5.6192	-6.10637	-6.00695	-6.3278	-5.78341	-5.81959	-5.85099	-6.3005	-6.40492	-6.1019	-5.69748	-6.03568	-6.17451	-6.52169	-6.1569	-5.7532	-5.86593	-6.47548	-6.18973	-6.08542	-6.15717	-6.26317	-5.84614	-6.35155	-6.37893	-6.24606
1560.03	-8.8218	9.91596	-9.12763	-9.57849	-9.30124	-8.98296	-9.28047	-9.94569	-8.59914	-8.70529	-8.88161	-9.14688	-9.1991	-8.72636	-8.28825	-10.2274	-9.12134	-9.14508	-8.67412	-9.56138	-9.03087	-8.19357	-8.5468	-8.49527	-9.19277	-9.00135	-9.64953	-8.7323	-8.93345	-8.73203	-9.36258	-9.66059	-8.99104	-8.38363	-9.09803	-9.14498	-9.84268	-9.10368	-8.56582	-8.833	-9.74906	-9.21692	-9.08719	-9.25923	-9.35138	-8.83883	-9.59214	-9.6112	-9.71876
1560	-8.89755	9.08915	-9.22474	-9.45875	-9.5037	-9.17747	-9.30234	-10.0851	-8.68778	-8.83886	-9.00632	-9.24681	-9.35494	-8.8263	-8.43029	-10.2195	-9.24462	-9.29541	-8.7819	-9.53991	-8.94322	-8.45485	-8.64243	-8.63999	-9.28802	-9.11972	-9.78121	-8.97898	-9.04856	-8.90165	-9.30689	-9.64198	-8.91429	-8.48711	-9.13492	-9.21954	-9.79629	-9.13551	-8.78636	-8.93378	-9.77031	-9.22199	-9.18503	-9.34539	-9.26122	-8.87081	-9.46105	-9.63402	-9.85217
1559.97	-8.69119	9.56039	-9.03204	-9.24869	-9.16883	-8.85586	-9.0877	-9.76248	-8.62459	-8.52297	-8.72393	-8.96829	-9.04781	-8.598	-8.26817	-10.0557	-8.98173	-9.09735	-8.52861	-9.36657	-8.76555	-8.17745	-8.39781	-8.38841	-9.15053	-8.88017	-9.54436	-8.57742	-8.85138	-8.60719	-9.11636	-9.57499	-8.7678	-8.30628	-8.89586	-9.06495	-9.62162	-8.99322	-8.4658	-8.62108	-9.52213	-9.04388	-9.04525	-9.15218	-9.13755	-8.58488	-9.37591	-9.50878	-9.56469
1559.93	-5.6974	6.5366	-5.95712	-6.21398	-6.0684	-5.79813	-6.03995	-6.43559	-5.77139	-5.66254	-5.84059	-5.95115	-5.91016	-5.86649	-5.5142	-6.64872	-6.0135	-6.02377	-5.64086	-6.27283	-5.96165	-5.41949	-5.55863	-5.43449	-6.07417	-5.85706	-6.40468	-5.70236	-5.85304	-5.69866	-6.09838	-6.43058	-5.86043	-5.48536	-5.927	-6.07313	-6.3126	-5.92778	-5.63314	-5.789	-6.31277	-6.07741	-6.05777	-6.11652	-6.2072	-5.7159	-6.42311	-6.33644	-6.2532
1559.9	-2.59157	4.48739	-2.81512	-2.99807	-2.89768	-2.75628	-2.94946	-3.15915	-2.75449	-2.61558	-2.77156	-2.86297	-2.80811	-2.81581	-2.53316	-3.33706	-2.87482	-2.91727	-2.63994	-3.07818	-2.89784	-2.51643	-2.58065	-2.51933	-2.98	-2.77653	-3.17064	-2.67475	-2.75788	-2.73102	-2.94618	-3.16291	-2.72261	-2.55442	-2.84698	-2.95196	-3.07311	-2.87497	-2.6147	-2.74072	-3.09067	-2.92423	-2.92943	-2.97026	-3.02364	-2.68941	-3.17294	-3.06825	-3.09301
1559.86	-1.04491	3.85255	-1.25887	-1.41527	-1.39975	-1.23826	-1.34935	-1.67297	-1.20995	-1.07387	-1.28777	-1.28016	-1.31692	-1.26693	-1.0432	-1.73037	-1.31463	-1.32932	-1.06748	-1.48672	-1.28172	-1.05708	-1.09623	-1.00408	-1.42295	-1.27312	-1.63335	-1.14836	-1.23321	-1.2126	-1.38667	-1.61101	-1.18582	-1.05998	-1.29369	-1.39071	-1.43184	-1.31468	-1.10492	-1.24732	-1.51825	-1.36877	-1.34943	-1.42116	-1.4454	-1.1924	-1.56072	-1.50765	-1.56601
1559.83	-0.366342	3.55785	-0.584249	-0.685423	-0.728205	-0.571154	-0.723838	-0.97953	-0.553081	-0.399865	-0.597394	-0.574068	-0.686733	-0.600452	-0.432983	-1.03883	-0.635349	-0.624467	-0.439595	-0.809791	-0.56268	-0.391674	-0.462092	-0.413818	-0.750004	-0.617426	-0.922265	-0.487301	-0.575941	-0.562061	-0.628315	-0.894634	-0.477611	-0.387579	-0.602596	-0.705811	-0.762136	-0.637007	-0.479503	-0.612386	-0.861149	-0.641644	-0.704738	-0.769048	-0.717216	-0.551466	-0.801174	-0.819152	-0.911784
1559.8	-0.0243033	3.18999	-0.22502	-0.32191	-0.392758	-0.265086	-0.395531	-0.658717	-0.187685	-0.101612	-0.289726	-0.217218	-0.385133	-0.271663	-0.145028	-0.626709	-0.255199	-0.262402	-0.105548	-0.449835	-0.147335	-0.108335	-0.163181	-0.163152	-0.382131	-0.287214	-0.5469	-0.17426	-0.244027	-0.282396	-0.289283	-0.503899	-0.113196	-0.154602	-0.242944	-0.33575	-0.401521	-0.302224	-0.162165	-0.300911	-0.489043	-0.266469	-0.412521	-0.427634	-0.347985	-0.238002	-0.375068	-0.470833	-0.59661
1559.76	0	2.82547	-0.230651	-0.274004	-0.333046	-0.2609	-0.389817	-0.560383	-0.189267	-0.141047	-0.278592	-0.207068	-0.340953	-0.2482	-0.213292	-0.51886	-0.223666	-0.222068	-0.13315	-0.432526	-0.0749403	-0.16331	-0.209478	-0.257464	-0.319644	-0.254872	-0.472944	-0.176324	-0.21991	-0.277961	-0.21835	-0.426996	-0.124748	-0.173362	-0.217133	-0.302996	-0.333948	-0.315138	-0.226648	-0.281331	-0.42579	-0.224671	-0.391254	-0.358962	-0.282136	-0.282207	-0.319389	-0.408911	-0.535576
1559.73	-0.389646	2.61434	-0.61197	-0.662239	-0.734426	-0.6843	-0.832369	-0.88753	-0.585598	-0.552464	-0.659546	-0.564499	-0.728439	-0.70791	-0.699694	-0.772407	-0.619921	-0.607578	-0.611478	-0.77816	-0.474025	-0.592619	-0.648769	-0.73144	-0.687674	-0.654268	-0.770369	-0.665205	-0.61929	-0.722324	-0.61869	-0.710429	-0.56568	-0.667213	-0.566471	-0.720162	-0.756646	-0.730718	-0.677794	-0.693418	-0.788924	-0.613764	-0.804842	-0.69773	-0.619953	-0.679011	-0.618289	-0.769433	-0.855203
1559.7	-1.16677	2.70244	-1.37232	-1.47292	-1.45031	-1.4805	-1.62859	-1.543	-1.3663	-1.39733	-1.44079	-1.33457	-1.50515	-1.49903	-1.53987	-1.39415	-1.41879	-1.34199	-1.49794	-1.53218	-1.22304	-1.41262	-1.51628	-1.61068	-1.45154	-1.42841	-1.42798	-1.48976	-1.40962	-1.56287	-1.41419	-1.37876	-1.4278	-1.50848	-1.35003	-1.47364	-1.54985	-1.49827	-1.53288	-1.48699	-1.4711	-1.38375	-1.56821	-1.46596	-1.37882	-1.46831	-1.35544	-1.48421	-1.50687
1559.66	-2.2349	3.13952	-2.49358	-2.53766	-2.4936	-2.52246	-2.72494	-2.40662	-2.47005	-2.59212	-2.53426	-2.42593	-2.48012	-2.64817	-2.65634	-2.25442	-2.50449	-2.39444	-2.65464	-2.54972	-2.34088	-2.58072	-2.6745	-2.73806	-2.45548	-2.47733	-2.34018	-2.64543	-2.47442	-2.65006	-2.49561	-2.38419	-2.60042	-2.63496	-2.43024	-2.56488	-2.6338	-2.63195	-2.6636	-2.51895	-2.47267	-2.44758	-2.67344	-2.46372	-2.38421	-2.53381	-2.41598	-2.47588	-2.40195
1559.63	-3.51137	3.94918	-3.80519	-3.783	-3.69266	-3.83347	-4.02974	-3.46713	-3.82253	-3.98929	-3.85143	-3.67507	-3.68445	-3.96633	-3.98781	-3.39032	-3.79854	-3.64092	-4.05917	-3.80855	-3.6514	-3.87698	-3.96662	-4.0678	-3.68029	-3.74799	-3.41522	-4.00989	-3.82342	-3.93472	-3.81569	-3.55227	-4.00625	-3.98399	-3.79212	-3.86827	-3.8681	-3.8919	-4.00498	-3.80793	-3.65098	-3.72556	-3.91139	-3.72931	-3.66545	-3.77592	-3.6769	-3.65414	-3.45354
1559.59	-4.96134	5.06969	-5.3194	-5.24827	-5.10986	-5.27861	-5.43038	-4.68138	-5.37815	-5.50998	-5.27564	-5.152	-5.07629	-5.50214	-5.48605	-4.64615	-5.27965	-5.12497	-5.64008	-5.23914	-5.22649	-5.39197	-5.47297	-5.52944	-5.04378	-5.16859	-4.74488	-5.51154	-5.3094	-5.3266	-5.27999	-4.89256	-5.61478	-5.44874	-5.35572	-5.28404	-5.32262	-5.37633	-5.49118	-5.27011	-4.97786	-5.20307	-5.3148	-5.19313	-5.12275	-5.14659	-5.14849	-5.0335	-4.67719
1559.56	-6.57968	6.38571	-7.04062	-6.78241	-6.61626	-6.91324	-6.98552	-6.04774	-7.02565	-7.29105	-6.97819	-6.78854	-6.55535	-7.11262	-7.0935	-6.08201	-6.90868	-6.74354	-7.27418	-6.92939	-7.08271	-7.04677	-7.15293	-7.0807	-6.60753	-6.72613	-6.18877	-7.12187	-7.04745	-6.86287	-7.05457	-6.40242	-7.3598	-7.13779	-7.18844	-6.95462	-6.89222	-6.92888	-7.20544	-6.85317	-6.50013	-6.94385	-6.83346	-6.8152	-6.81458	-6.75863	-6.78822	-6.58494	-6.05729
1559.53	-8.36653	7.92695	-8.87632	-8.51862	-8.31605	-8.69241	-8.61672	-7.69516	-8.87909	-9.13805	-8.75156	-8.61937	-8.19212	-8.99167	-8.76827	-7.89081	-8.77041	-8.70306	-9.14758	-8.80493	-9.10102	-8.97592	-8.91797	-8.80047	-8.40918	-8.48054	-7.97023	-8.87782	-8.84921	-8.44218	-8.92123	-8.07679	-9.17029	-8.97116	-9.14932	-8.70365	-8.63334	-8.72677	-9.05253	-8.64415	-8.22949	-8.83809	-8.48391	-8.5794	-8.6713	-8.56615	-8.70282	-8.25283	-7.69116
1559.49	-10.3141	9.96363	-11.0078	-10.3999	-10.1886	-10.6233	-10.3271	-9.4817	-10.9416	-11.1666	-10.7657	-10.7724	-10.0617	-10.8694	-10.7488	-9.76321	-10.7442	-10.8692	-10.9796	-10.8024	-11.3502	-10.9398	-10.961	-10.5835	-10.4496	-10.3911	-10.008	-10.7705	-10.8851	-10.2634	-10.9838	-10.044	-11.034	-10.8243	-11.3917	-10.6354	-10.476	-10.616	-10.9037	-10.6235	-10.041	-10.8412	-10.2791	-10.5805	-10.6334	-10.48	-10.5995	-10.1829	-9.45693
1559.46	-12.4095	12.4674	-13.2914	-12.2773	-12.2899	-12.7451	-12.0217	-11.5007	-13.051	-13.1796	-12.959	-12.9659	-12.1238	-12.9083	-12.5999	-12.0289	-12.784	-13.2419	-12.9114	-13.0708	-13.8363	-13.2346	-12.9758	-12.6611	-12.5698	-12.5568	-12.222	-12.5572	-13.016	-12.1844	-13.142	-12.0796	-12.9435	-13.1131	-13.6987	-12.8491	-12.3598	-12.4685	-13.0178	-12.733	-12.1815	-13.2269	-12.1741	-12.6546	-12.9657	-12.6504	-12.8687	-12.2608	-11.4363
1559.43	-14.6337	15.8618	-15.6221	-14.3873	-14.5587	-15.0358	-13.943	-13.7768	-15.5317	-15.3857	-15.296	-15.3733	-14.2155	-14.9227	-14.7749	-14.6692	-15.2091	-15.9015	-14.9718	-15.3983	-16.2565	-15.5723	-15.0006	-14.6329	-15.0517	-14.6993	-14.8251	-14.4452	-15.3661	-14.2818	-15.1358	-14.6017	-14.8241	-15.3669	-16.169	-14.9491	-14.3697	-14.4196	-15.1288	-15.0585	-14.5088	-15.5224	-14.1314	-14.7738	-15.2677	-15.1139	-15.0858	-14.6864	-13.7903
1559.39	-16.9802	20.5076	-17.7682	-16.3105	-16.8012	-17.3676	-15.7169	-16.5275	-17.8552	-17.6668	-17.5772	-18.1524	-16.8434	-17.1431	-17.0955	-17.7133	-17.4724	-18.7033	-16.9484	-17.8155	-18.9242	-17.9199	-17.3478	-16.9372	-17.604	-17.2854	-17.8502	-16.5275	-17.6594	-16.417	-17.2199	-17.2597	-16.4964	-17.86	-18.2204	-17.4282	-16.4447	-16.4155	-17.1773	-17.6143	-17.2167	-18.0923	-16.2959	-16.8424	-17.8153	-17.7196	-17.1941	-17.2675	-16.426
1559.36	-19.4285	27.0784	-19.9663	-18.4382	-19.4421	-20.0269	-17.7457	-19.6464	-20.3464	-19.8615	-19.8917	-21.2667	-19.6856	-19.1018	-19.7648	-21.3352	-19.9479	-21.5527	-19.1602	-20.1395	-21.0113	-20.3229	-19.6928	-19.3664	-20.2858	-20.0924	-21.4764	-18.6331	-19.9897	-18.8071	-19.1195	-20.4004	-18.4472	-20.526	-20.1521	-19.9759	-18.5093	-18.2899	-19.3897	-20.1697	-20.0994	-20.4988	-18.6272	-19.0791	-20.5224	-20.5349	-19.3309	-20.0569	-19.4591
1559.32	-21.9417	35.8889	-22.1422	-20.7104	-22.2321	-22.846	-19.966	-23.4453	-22.8039	-22.0666	-22.2976	-24.7468	-23.1422	-21.0405	-22.5796	-25.6841	-22.5797	-24.3307	-21.516	-22.2623	-22.77	-22.8296	-22.07	-21.8825	-23.2777	-23.2934	-25.9366	-21.0847	-22.4464	-21.5555	-20.9339	-24.072	-20.4663	-23.2867	-21.7292	-22.6416	-20.5211	-20.1012	-21.7921	-22.9022	-23.216	-22.773	-21.2404	-21.3429	-23.4152	-23.7806	-21.2769	-23.2429	-22.9759
1559.29	-24.4814	47.0391	-24.1742	-22.984	-25.5791	-25.9315	-22.514	-27.8716	-25.6041	-24.3462	-24.8563	-28.5334	-27.1843	-22.8428	-25.836	-31.6163	-25.2607	-26.5023	-24.0752	-24.0426	-24.0189	-25.0476	-24.6753	-24.6206	-26.0287	-27.2475	-31.3711	-23.7942	-25.1686	-24.5037	-22.7258	-28.1052	-22.5591	-25.6229	-23.2392	-25.1768	-22.7085	-21.9839	-24.1731	-25.7939	-26.9325	-25.0212	-24.0215	-23.5783	-26.1325	-27.384	-23.1263	-26.384	-27.2267
1559.26	-26.9555	59.8747	-26.2432	-25.6798	-29.4629	-29.5211	-25.0616	-32.8736	-28.3664	-26.8224	-27.3217	-32.3149	-32.7932	-24.66	-28.8067	-42.4425	-28.3702	-28.2065	-26.8811	-25.0913	-24.9243	-27.1769	-27.2634	-27.4081	-28.6946	-32.0075	-37.3857	-26.9358	-27.7315	-28.1756	-24.8261	-33.1492	-25.0282	-27.4258	-24.6195	-27.5197	-24.8637	-23.7157	-27.2109	-28.5768	-31.0336	-26.8451	-27.1918	-25.8514	-28.3575	-31.8484	-24.9991	-29.4067	-31.5585
1559.22	-29.2168	72.9	-28.2415	-28.4988	-33.369	-32.9816	-28.154	-33.7772	-32.0876	-29.8657	-29.7969	-34.3575	-38.3712	-26.7043	-31.74	-40.6294	-31.2381	-29.6211	-30.0289	-26.191	-25.934	-29.0618	-29.6482	-30.7517	-31.1836	-39.1121	-36.6184	-30.2955	-30.6773	-32.5432	-26.8227	-37.1735	-27.4955	-28.7333	-26.094	-29.4494	-27.0312	-25.4067	-30.6183	-31.206	-35.3369	-28.4389	-30.8684	-28.4351	-29.6767	-38.4462	-26.701	-31.7413	-32.1482
1559.19	-31.133	85.0295	-30.5522	-31.5464	-34.7058	-37.5127	-30.9992	-32.2093	-36.0177	-32.6225	-32.3189	-34.9671	-37.1638	-28.67	-33.9951	-35.0213	-34.4205	-30.8415	-33.2157	-27.1525	-27.125	-31.3725	-32.6073	-34.3536	-33.2255	-59.1827	-33.5042	-34.3076	-33.2156	-36.7781	-29.534	-38.3967	-30.2931	-29.7639	-27.5567	-31.0952	-29.0538	-26.8401	-34.3435	-33.5981	-40.7371	-29.5085	-35.4004	-31.8165	-30.4891	-47.8801	-28.4655	-32.6604	-30.4672
1559.15	-32.5468	94.424	-32.8504	-33.5082	-33.2917	-44.1911	-33.2337	-30.5815	-39.3356	-36.626	-34.7731	-34.5822	-33.8221	-30.5403	-35.6414	-32.6848	-36.883	-32.4627	-37.465	-28.1676	-28.1655	-33.3162	-36.0691	-38.8686	-36.395	-41.9402	-31.9681	-38.9221	-36.2687	-37.2673	-31.7726	-38.3583	-32.8619	-30.5623	-29.2778	-32.3893	-30.5415	-27.9057	-40.8365	-35.6443	-46.2507	-30.8153	-42.9806	-35.5508	-30.9931	-42.5505	-30.4103	-33.5433	-28.9042
1559.12	-33.4874	101.251	-35.1929	-33.3327	-31.2767	-51.3668	-34.5361	-29.9816	-40.7203	-40.2295	-38.6923	-35.3478	-32.2127	-33.1868	-36.6659	-31.6943	-38.9683	-34.681	-41.6418	-29.1237	-29.7189	-34.9012	-40.244	-43.1503	-38.9587	-38.1326	-31.1499	-39.6467	-39.3683	-35.3602	-33.967	-37.1832	-34.6654	-31.494	-30.6873	-33.6259	-31.6053	-28.5639	-47.3592	-36.6862	-45.1886	-31.8632	-55.1347	-39.5458	-31.0813	-39.069	-31.8735	-34.3935	-28.302
1559.09	-34.0687	105.529	-37.6555	-32.5598	-30.3344	-51.3423	-34.6021	-29.7427	-39.3675	-42.3181	-42.5013	-35.4648	-31.5987	-35.4512	-38.8262	-31.7569	-41.4012	-36.0015	-48.5119	-30.5581	-30.7787	-36.4489	-49.3376	-47.703	-45.0525	-36.5316	-30.4587	-37.419	-39.2306	-33.9515	-35.3775	-37.292	-35.2807	-32.353	-32.5359	-33.892	-32.9086	-28.8907	-44.7698	-37.5177	-44.154	-33.1963	-44.8041	-44.5891	-31.3646	-37.0638	-32.6568	-35.0057	-27.8971
1559.05	-34.4382	107.003	-39.9101	-32.2245	-29.919	-44.9578	-34.1478	-29.3379	-38.4642	-44.3297	-47.6698	-36.6033	-31.025	-36.9116	-41.0875	-31.7056	-43.9543	-37.6665	-49.5553	-31.5461	-31.6119	-37.9229	-56.056	-46.2899	-52.6826	-35.3272	-30.7667	-35.9998	-38.7733	-32.9701	-35.2315	-37.9023	-35.7368	-32.8857	-33.9918	-34.5246	-33.5457	-29.1902	-42.4809	-37.579	-44.6057	-34.2861	-40.9301	-42.1252	-31.8816	-35.6449	-33.3724	-35.6936	-27.7222
1559.02	-34.6894	108.336	-40.7266	-31.5714	-29.6091	-43.0507	-33.7221	-29.6627	-38.4345	-43.0539	-48.9717	-37.5562	-30.8533	-38.5985	-42.9478	-32.047	-43.472	-38.3962	-49.9407	-31.8202	-32.5935	-38.7385	-48.6908	-44.5286	-51.2082	-34.7088	-30.7119	-35.7119	-36.9986	-33.1685	-34.7297	-38.9238	-35.2051	-33.3919	-34.9048	-34.055	-34.1769	-29.3911	-39.4939	-37.611	-47.0735	-35.3871	-39.1894	-40.2037	-31.7721	-36.0265	-32.9373	-36.7116	-27.8365
1558.99	-34.8999	108.55	-41.634	-31.8513	-29.964	-43.0034	-34.0889	-29.4759	-39.8026	-42.8196	-45.965	-38.1151	-30.5515	-39.9353	-47.1284	-32.3472	-45.1929	-38.5913	-45.6576	-31.8826	-33.0519	-37.8337	-45.1509	-44.2126	-45.2634	-35.2984	-30.7064	-34.817	-35.8105	-33.4233	-34.4276	-39.6708	-34.8558	-34.0203	-36.4679	-34.6253	-35.1948	-29.6356	-39.639	-37.011	-49.96	-35.6735	-37.4253	-39.0593	-31.9407	-35.9469	-32.6267	-37.469	-28.1974
1558.95	-35.0635	108.085	-41.7191	-32.4726	-29.8486	-41.9532	-33.7219	-29.4798	-39.5447	-43.0509	-45.8919	-38.5556	-30.3762	-40.4556	-47.8212	-32.8445	-44.7923	-39.1367	-43.4947	-31.7688	-33.2176	-37.0694	-42.174	-42.3145	-41.1986	-35.1509	-30.9076	-34.8721	-34.9151	-33.6703	-34.955	-40.8317	-35.5775	-34.5366	-38.122	-34.5143	-35.8471	-29.6605	-39.261	-36.5758	-49.522	-36.025	-37.4522	-38.4004	-31.7939	-37.1708	-32.9398	-38.1849	-28.2974
1558.92	-35.2456	108.244	-41.8203	-32.6452	-30.1057	-40.8145	-34.3725	-29.3212	-40.4904	-41.6166	-44.6547	-39.3675	-30.2065	-41.9821	-49.5433	-33.3879	-44.4493	-38.7102	-39.703	-31.5391	-33.72	-37.1379	-40.9807	-42.2057	-40.1103	-35.6886	-31.0671	-34.9552	-34.9313	-34.5477	-34.563	-41.121	-35.6991	-35.2027	-39.1549	-35.5167	-36.828	-30.0633	-39.3127	-36.1798	-47.8994	-35.6871	-36.4962	-38.0816	-31.4179	-38.7995	-32.8352	-37.4753	-28.6176
1558.88	-35.4419	108.178	-42.4973	-33.5637	-30.5887	-41.6162	-34.2964	-29.326	-40.2198	-42.6524	-44.1728	-38.4163	-30.0731	-42.0855	-54.4077	-33.1694	-44.4928	-39.4036	-37.7226	-31.7265	-34.1104	-36.8939	-39.3543	-42.1213	-39.1769	-35.7614	-31.1133	-34.7428	-35.1356	-34.4326	-34.7284	-41.7269	-36.4472	-36.1244	-40.7122	-36.4501	-36.1476	-30.7188	-39.4778	-36.0398	-43.9152	-35.7525	-36.7176	-37.7226	-31.7221	-40.0983	-33.4009	-37.8437	-28.5366
1558.85	-35.6351	107.693	-42.9145	-34.1829	-30.822	-41.4392	-33.7763	-29.4094	-40.2321	-42.6443	-42.4214	-39.3815	-29.8228	-41.7679	-55.9258	-33.4758	-44.2728	-39.3642	-36.0417	-31.5724	-34.1339	-36.6495	-38.5567	-42.394	-38.7693	-36.5649	-31.1181	-35.5339	-35.3103	-34.6655	-33.9253	-42.0361	-36.8645	-36.6131	-40.7714	-37.5029	-36.6243	-31.3452	-40.5251	-35.937	-42.5665	-34.8279	-35.9367	-38.2655	-31.6139	-42.4636	-34.0792	-37.2054	-28.8021
1558.82	-35.8352	106.93	-43.4321	-34.8675	-31.1832	-40.5921	-33.3607	-29.428	-39.8726	-41.9692	-41.6419	-39.5248	-29.7806	-43.7618	-56.8778	-33.6473	-46.248	-40.1507	-35.4741	-32.4984	-34.4343	-36.7738	-38.5649	-42.6386	-38.3999	-37.0708	-31.1795	-35.2446	-36.9122	-35.2574	-33.4605	-43.012	-37.2728	-37.7567	-42.4276	-38.5549	-35.987	-31.9493	-40.8648	-36.2006	-40.2767	-34.0692	-35.5425	-38.5128	-32.2998	-42.7867	-35.3253	-37.0265	-29.1693
1558.78	-36.0442	106.36	-43.5239	-36.1333	-31.7982	-42.2191	-33.297	-29.1863	-38.9859	-42.59	-40.9548	-39.801	-29.7129	-44.649	-57.5224	-33.4977	-45.7164	-39.9786	-34.8339	-33.2956	-34.6827	-36.967	-37.6583	-43.5874	-38.0913	-37.0194	-31.7762	-35.3375	-37.5706	-34.8839	-32.5679	-43.3773	-36.9366	-38.3121	-42.0267	-40.1562	-36.2172	-32.3874	-41.8377	-35.8489	-38.3862	-33.8367	-35.5765	-39.581	-32.7445	-43.6638	-36.4783	-36.0573	-29.6749
1558.75	-36.2653	104.528	-47.4357	-36.0125	-32.1316	-43.2407	-32.5601	-29.5098	-38.4144	-43.6171	-39.9131	-40.1658	-29.6661	-45.0669	-52.0132	-33.6505	-45.8641	-40.3877	-34.918	-33.9452	-34.7429	-36.7644	-38.0698	-44.3364	-38.4423	-37.366	-31.7409	-35.9378	-39.0629	-34.6667	-32.221	-43.9501	-37.0946	-38.0672	-41.497	-42.6446	-36.6431	-33.2491	-42.6646	-36.6007	-38.4526	-34.2598	-35.6887	-41.7461	-33.4009	-44.3554	-37.2903	-35.3843	-30.369
1558.72	-36.4495	103.888	-47.7848	-36.5924	-32.4183	-43.7756	-32.4925	-29.7765	-38.1698	-42.6893	-40.7675	-41.6131	-29.6775	-45.5916	-50.8347	-34.4504	-46.9583	-39.7067	-35.3587	-35.8169	-35.1825	-37.9303	-37.3833	-44.1514	-38.595	-38.4546	-32.2472	-35.5721	-40.996	-34.4419	-31.5335	-45.3764	-37.4823	-39.4803	-40.3325	-44.5254	-37.4028	-33.8267	-43.4162	-36.5203	-37.0262	-34.4493	-35.8931	-44.9507	-34.7439	-44.5209	-38.5724	-35.0135	-30.8313
1558.68	-36.6432	102.563	-51.6349	-36.1341	-32.8811	-45.4832	-32.1202	-29.7485	-37.7883	-42.4012	-40.594	-42.8157	-30.1517	-43.9055	-50.997	-34.7349	-47.013	-38.5025	-36.8689	-36.5733	-35.1439	-38.0481	-37.73	-43.4286	-39.2583	-39.3329	-33.3984	-36.119	-43.0269	-34.7363	-31.1841	-45.2214	-36.7699	-40.5575	-39.3375	-48.8336	-38.38	-34.1841	-42.3187	-37.3279	-36.5247	-34.7197	-35.8948	-49.1726	-35.5244	-43.7085	-40.1604	-34.4224	-31.9882
1558.65	-36.8232	103.714	-50.1151	-36.2922	-32.6209	-47.0968	-32.1996	-29.9276	-38.0854	-42.8195	-41.9225	-45.5423	-30.346	-45.5844	-49.0096	-35.0764	-46.7369	-38.5975	-38.1355	-38.3483	-35.4068	-38.1261	-38.6966	-41.9267	-39.3515	-39.8834	-34.4071	-36.3767	-44.8187	-34.3885	-30.8395	-46.0845	-36.7835	-43.3512	-38.9213	-49.3283	-38.633	-35.582	-42.1611	-37.4663	-36.1598	-34.6439	-36.5712	-50.6314	-36.4351	-44.746	-40.6636	-34.1017	-32.6378
1558.61	-36.9727	102.877	-51.2102	-35.4973	-32.8645	-47.7255	-32.4212	-30.4509	-37.8312	-40.8444	-45.4325	-46.0026	-31.244	-47.3907	-46.6295	-35.5873	-49.3653	-37.7672	-39.6435	-38.3394	-36.3507	-38.063	-38.9085	-40.762	-40.2444	-39.5434	-35.157	-36.9728	-45.4185	-34.0502	-30.6981	-48.6995	-36.5919	-44.933	-38.8915	-56.0951	-38.7922	-36.517	-40.6663	-37.8059	-35.9787	-35.2742	-37.9915	-54.8504	-36.374	-47.0116	-43.0893	-33.4617	-32.97
1558.58	-37.1432	104.055	-50.5769	-35.8012	-32.3745	-46.9851	-33.0209	-30.7176	-39.2271	-40.1269	-53.9005	-44.1591	-31.9775	-47.2807	-44.0265	-36.6442	-55.8099	-37.5142	-40.3708	-38.8502	-36.303	-38.105	-38.4024	-39.6325	-40.7654	-40.2666	-36.626	-37.5781	-48.5984	-34.4883	-30.4458	-48.0535	-36.3572	-48.386	-38.1013	-67.1647	-37.7841	-37.1552	-39.1724	-38.2859	-35.3508	-35.3379	-39.833	-58.4155	-36.8644	-48.3251	-43.1854	-33.5083	-33.0053
1558.55	-37.3427	106.589	-52.8342	-36.0177	-31.9771	-44.8883	-34.0313	-31.2981	-39.3092	-40.008	-62.7467	-42.7642	-32.6087	-48.896	-42.9665	-37.0459	-54.4688	-37.981	-42.0679	-37.9118	-37.6134	-38.5592	-38.2294	-39.3512	-41.2524	-40.0051	-37.5136	-37.3087	-54.2697	-34.7605	-30.5829	-44.9571	-36.669	-45.6643	-38.8702	-62.5429	-37.1009	-38.3507	-38.3989	-39.5635	-35.5471	-35.8031	-40.22	-53.3621	-38.1223	-49.1451	-46.7788	-33.2508	-32.9932
1558.51	-37.4797	105.5	-49.7587	-36.2037	-31.8425	-46.8113	-34.7432	-31.9487	-42.0569	-39.3909	-49.6383	-41.4172	-33.2333	-50.4497	-43.4768	-37.3941	-45.4243	-37.4108	-42.3037	-37.7527	-37.8636	-39.1735	-38.1204	-39.5073	-41.1737	-38.9008	-38.4076	-38.4815	-49.1105	-34.9934	-30.791	-42.9551	-36.9308	-44.4957	-38.8969	-50.2337	-36.2323	-38.9248	-37.836	-40.295	-35.604	-35.8004	-42.4834	-52.9362	-39.0585	-45.3147	-46.6901	-33.5363	-32.9326
1558.48	-37.6235	105.987	-48.959	-36.5648	-31.825	-45.857	-36.4267	-32.4454	-43.6658	-39.0493	-43.4751	-40.5778	-34.5278	-49.8834	-42.1919	-38.6143	-43.1495	-36.9735	-41.8558	-36.8958	-39.217	-39.3776	-38.1382	-40.0602	-41.3256	-39.3596	-38.6299	-38.4474	-45.3319	-35.5508	-30.9657	-41.307	-36.5244	-44.7084	-38.2695	-46.4427	-35.9627	-39.2771	-37.2774	-41.0003	-36.2625	-35.539	-42.7355	-53.9994	-39.2869	-44.7489	-44.4712	-33.751	-32.9139
1558.45	-37.7574	106.168	-49.5889	-37.6852	-31.8904	-42.5799	-39.2659	-33.5183	-47.9783	-39.7186	-42.0334	-41.0088	-34.6281	-52.0386	-41.3922	-39.0719	-40.3097	-36.3958	-42.4376	-36.0159	-38.6375	-40.7144	-38.5629	-39.8218	-42.1591	-38.8408	-38.7937	-38.387	-42.6	-36.62	-31.3846	-39.5606	-37.4893	-43.8505	-38.0064	-44.451	-35.2023	-38.249	-36.9361	-41.7014	-36.8204	-35.2188	-44.0353	-54.2278	-41.8941	-41.7797	-44.1319	-33.9224	-32.3033
1558.41	-37.8065	105.88	-47.2169	-38.0597	-32.1397	-40.849	-41.2608	-33.6495	-47.9878	-41.9221	-40.0918	-39.8713	-34.8863	-47.5831	-41.2954	-38.5812	-39.5583	-36.5554	-43.6848	-36.1147	-39.1682	-41.7738	-39.1591	-42.2021	-41.8281	-38.3671	-38.6531	-38.3373	-40.4316	-37.1469	-31.5383	-37.9357	-37.1019	-43.9328	-37.4244	-42.1198	-34.4376	-36.4419	-37.2896	-45.0347	-37.8356	-35.1073	-43.8522	-48.3398	-43.5368	-41.393	-41.2619	-33.614	-31.7609
1558.38	-37.8519	105.238	-45.3767	-38.834	-32.2087	-39.5021	-47.0998	-34.2425	-43.6875	-42.4961	-37.806	-40.6467	-35.0571	-48.9526	-41.3615	-39.7893	-37.8464	-35.8575	-45.1545	-36.0527	-38.4958	-44.3644	-40.5108	-43.0592	-39.8943	-38.7175	-38.987	-38.9945	-40.5445	-38.4591	-32.0106	-37.483	-38.1162	-45.9934	-36.6869	-41.0733	-34.7273	-35.2975	-37.5124	-45.997	-39.0295	-34.1735	-41.9783	-48.1424	-47.0669	-40.0673	-39.7498	-33.4757	-31.7113
1558.34	-37.8153	105.581	-42.7903	-39.7268	-33.329	-39.6426	-55.2996	-35.2106	-40.1446	-44.1995	-36.3716	-40.2568	-34.7674	-49.7735	-41.8626	-39.9939	-38.1628	-35.1935	-45.951	-36.5371	-37.9004	-44.6897	-41.6138	-47.6367	-38.4289	-38.9033	-38.8646	-39.2484	-39.6295	-38.8075	-32.1728	-36.0685	-38.1062	-45.1032	-36.5263	-40.0869	-34.4346	-34.3094	-38.0537	-48.181	-40.9192	-33.9852	-40.5997	-44.7862	-48.1623	-39.3775	-38.6248	-33.4641	-30.979
1558.31	-37.7494	102.032	-42.7117	-41.9617	-33.8465	-38.3367	-56.6633	-35.1211	-38.8375	-44.7808	-35.9008	-39.0074	-35.0619	-49.5909	-41.6373	-39.1576	-37.6998	-35.3117	-47.3569	-36.8383	-37.2146	-44.5093	-43.8977	-49.2534	-37.1163	-39.7051	-38.7115	-38.4532	-38.5984	-39.3598	-32.6156	-35.9753	-38.4263	-44.0681	-35.4831	-40.0729	-35.4952	-33.2942	-39.4682	-46.0672	-41.7097	-33.9169	-39.0564	-44.4912	-46.8698	-40.1693	-38.2355	-32.8767	-30.7851
1558.28	-37.6227	101.462	-41.2653	-43.7266	-35.142	-38.6318	-50.6813	-35.5317	-37.7698	-43.3621	-34.963	-39.2382	-34.7982	-57.337	-42.7401	-39.6714	-37.7678	-34.9087	-44.2574	-37.1847	-37.6701	-42.2807	-44.2414	-54.9759	-36.0807	-41.6192	-38.8918	-39.4509	-38.0728	-39.4622	-33.5061	-35.4254	-38.2619	-43.1504	-35.7574	-40.5156	-35.7254	-32.8648	-39.566	-40.8744	-42.2614	-34.2993	-38.1418	-44.0836	-43.5392	-40.1937	-37.2822	-32.8908	-30.2379
1558.24	-37.4808	99.9089	-41.888	-46.0696	-36.0602	-38.7696	-48.294	-35.6815	-36.6815	-43.54	-34.2409	-38.2164	-34.3229	-54.1575	-42.726	-39.8782	-39.2192	-34.7518	-42.3497	-37.1318	-37.1314	-40.354	-45.3991	-59.7427	-34.6523	-44.0186	-38.941	-38.6035	-37.753	-38.9388	-35.5514	-35.5382	-38.7156	-43.1378	-35.3584	-39.8463	-36.7493	-32.0769	-41.1013	-37.5288	-41.4145	-34.6392	-37.5901	-42.6628	-40.5928	-39.6071	-36.3219	-32.5196	-30.089
1558.21	-37.321	99.0409	-40.8147	-48.8993	-36.2183	-39.519	-44.3961	-35.3777	-37.495	-43.474	-34.2961	-36.7585	-34.0441	-47.0957	-40.9768	-40.313	-40.3261	-34.292	-40.4676	-37.5498	-37.1728	-37.9772	-44.8347	-59.2996	-34.4444	-46.4417	-38.7438	-39.3815	-37.2116	-37.3519	-37.9992	-35.1842	-39.2203	-41.2533	-35.3409	-39.9612	-37.9692	-32.1265	-42.5705	-35.0873	-41.3341	-36.1135	-37.4818	-42.7913	-38.3435	-39.4583	-36.3935	-31.9973	-30.1627
1558.18	-37.1936	98.732	-40.2711	-54.2362	-37.1359	-41.5849	-41.9359	-34.5375	-38.2709	-42.9459	-34.4379	-35.8732	-34.3223	-42.6489	-40.2016	-39.9114	-40.7527	-34.107	-38.0674	-37.4347	-36.6995	-37.389	-42.8697	-55.6692	-33.8685	-47.4311	-39.4454	-39.622	-37.2467	-36.7784	-41.6247	-35.6774	-38.6076	-39.8276	-35.0732	-40.6958	-39.2404	-31.335	-42.7416	-33.4832	-41.8614	-39.167	-38.3015	-40.6786	-36.9461	-40.0654	-36.7052	-32.0801	-29.8848
1558.14	-37.0549	97.9054	-39.099	-51.3523	-37.0282	-43.1695	-40.3559	-34.0864	-38.9081	-43.1809	-34.7561	-35.486	-34.333	-40.6086	-39.2197	-40.287	-42.5927	-34.3404	-36.0121	-37.8299	-36.1651	-36.3271	-41.3571	-56.3846	-33.4995	-52.2309	-38.384	-39.5869	-37.8272	-35.1846	-45.9654	-36.4112	-37.6767	-37.4629	-35.9776	-40.3496	-40.9824	-30.9606	-45.125	-32.2363	-40.4939	-41.4725	-38.5383	-38.9389	-36.2208	-40.6928	-38.2616	-32.6988	-30.3303
1558.11	-36.9594	98.5859	-39.2297	-50.0313	-36.892	-45.1749	-38.2714	-32.8758	-40.077	-41.538	-35.8115	-35.001	-34.4747	-39.0217	-37.6054	-40.811	-43.3178	-34.2048	-35.4422	-37.1496	-35.9202	-35.5535	-39.2638	-62.3245	-33.5798	-59.8973	-38.553	-39.762	-38.2777	-34.5721	-65.1991	-37.9214	-36.3931	-36.2259	-36.5787	-39.4408	-44.0467	-30.5528	-45.8727	-31.8874	-39.9398	-48.2911	-39.2922	-36.2316	-35.7236	-40.5978	-39.2902	-33.0913	-30.185
1558.07	-36.8644	99.7621	-37.6501	-54.0403	-36.8368	-45.2926	-36.6814	-32.4916	-39.7911	-42.0924	-37.3332	-35.0198	-35.4532	-38.5426	-36.3555	-40.4456	-44.1206	-34.3203	-34.0196	-37.3159	-35.4466	-36.2299	-39.5032	-55.2073	-33.924	-54.1934	-37.8205	-41.3116	-38.1016	-33.2984	-50.4175	-39.5246	-34.957	-35.5338	-37.2154	-40.199	-44.5949	-30.1727	-44.2016	-31.7011	-40.6291	-52.4022	-39.3547	-34.4044	-35.8761	-40.5415	-42.0608	-33.4034	-30.5425
1558.04	-36.7974	98.8565	-37.6775	-54.3088	-36.8881	-43.8635	-35.8712	-32.0239	-39.8827	-41.9075	-39.4214	-34.7963	-35.4477	-38.6773	-35.3194	-40.7009	-45.6403	-34.3847	-33.5237	-36.9638	-35.7234	-36.409	-39.0634	-49.2131	-34.0796	-49.0438	-36.8448	-41.225	-37.8779	-32.79	-46.2414	-40.7369	-33.5778	-34.7186	-39.3332	-40.6312	-49.1793	-30.057	-41.4296	-31.9432	-39.7789	-54.7233	-40.3404	-33.3932	-36.109	-41.241	-47.3538	-33.8604	-30.642
1558.01	-36.6714	97.8515	-36.7776	-49.4438	-36.9069	-41.9061	-35.4076	-31.7225	-39.6623	-41.4155	-40.9053	-35.2006	-35.9598	-38.2281	-34.6982	-40.0353	-46.4878	-34.625	-33.2719	-36.9369	-35.8275	-36.6802	-40.792	-45.8846	-34.3105	-47.3945	-36.998	-41.232	-36.6024	-32.3202	-44.0775	-43.9265	-32.6112	-34.0021	-40.3279	-42.4376	-50.4842	-30.1708	-40.1089	-32.5259	-40.9788	-50.8233	-40.0711	-32.3602	-37.1975	-40.9712	-47.9164	-33.6339	-30.7611
1557.97	-36.5653	96.8787	-37.3285	-44.5019	-37.7221	-39.1714	-34.923	-31.424	-39.1663	-44.0481	-41.419	-35.764	-37.0562	-38.5409	-34.3654	-38.5373	-46.6333	-35.1466	-32.9875	-36.2363	-36.0537	-37.7341	-42.1536	-43.2211	-33.7105	-46.88	-36.6301	-43.0355	-35.5667	-31.682	-43.3122	-47.4286	-31.268	-33.7893	-41.9235	-42.4881	-48.1184	-30.5533	-38.4802	-33.6792	-41.4123	-49.9125	-40.673	-31.9893	-37.2208	-40.3858	-45.2083	-33.6799	-30.8488
1557.94	-36.4032	95.9704	-37.4574	-41.5592	-38.1474	-37.9389	-34.7582	-31.335	-38.6159	-44.6491	-41.4319	-36.1411	-37.3957	-39.0844	-34.1703	-37.2434	-47.3265	-36.2579	-32.8504	-35.3815	-35.8577	-38.1973	-46.8623	-40.6893	-33.9024	-45.8858	-35.6785	-43.0855	-34.2835	-31.5983	-44.7366	-48.5037	-30.4638	-33.833	-43.4212	-44.952	-44.5444	-31.47	-36.6791	-34.6957	-40.6014	-46.6078	-41.2678	-31.8287	-38.2757	-39.8356	-43.7211	-33.5413	-30.6825
1557.91	-36.2521	96.0651	-37.4591	-38.5628	-39.9012	-36.2051	-34.632	-31.686	-37.8328	-44.6971	-40.0172	-36.4043	-36.663	-38.7714	-33.6119	-36.1289	-48.6857	-37.9556	-33.2923	-34.1387	-36.667	-38.5415	-48.5311	-39.835	-33.4495	-42.9009	-34.9521	-42.1371	-34.3824	-31.9437	-44.1904	-52.378	-29.9037	-34.1061	-44.3543	-45.4979	-42.2038	-31.8893	-35.8118	-36.9187	-39.6587	-45.3581	-41.0878	-32.5401	-38.7752	-37.5681	-42.1018	-33.7642	-30.2509
1557.87	-36.0504	97.8079	-38.3734	-37.0747	-41.7427	-35.0944	-34.3871	-32.2407	-37.3192	-43.6504	-39.969	-36.7447	-36.3218	-38.3303	-33.5174	-35.7685	-47.1766	-38.8891	-33.5609	-33.0933	-36.8402	-38.2649	-48.7892	-37.6599	-33.7677	-41.6616	-34.1817	-42.5497	-33.9005	-32.5654	-47.2901	-53.8699	-29.6246	-34.4645	-42.5379	-45.1236	-40.9532	-32.3654	-34.6716	-40.0863	-38.1443	-44.7626	-40.3311	-32.9647	-38.9048	-36.5148	-41.0972	-34.3546	-29.9055
1557.84	-35.8827	98.1635	-38.7576	-35.5488	-41.3768	-34.1922	-33.8743	-32.4767	-36.8324	-42.3284	-40.9631	-36.1663	-35.8278	-37.567	-33.4385	-34.4711	-46.5607	-41.0718	-34.0031	-31.9213	-37.3917	-38.2413	-44.4712	-37.2927	-33.4175	-41.1415	-33.1202	-41.1512	-34.3444	-33.5709	-47.2799	-50.144	-29.658	-34.819	-41.5835	-45.0422	-40.2109	-32.62	-34.069	-44.4216	-37.5118	-42.4505	-39.8498	-33.5675	-39.6981	-35.1212	-41.3234	-34.8583	-29.6402
1557.8	-35.6657	99.9318	-39.1798	-35.1221	-41.1164	-33.9506	-33.6157	-32.7147	-36.6291	-42.5931	-40.5747	-36.0081	-35.4616	-37.3827	-33.0687	-34.0763	-47.6052	-43.4152	-34.418	-30.6939	-38.2562	-38.562	-41.338	-36.3658	-33.7884	-40.6014	-32.171	-38.6597	-34.0304	-34.095	-48.2884	-47.9602	-29.6227	-35.0326	-40.0452	-45.6096	-39.9862	-32.2616	-34.0827	-55.2418	-36.7242	-41.4184	-39.9976	-34.1941	-39.5199	-34.0001	-45.2514	-36.2804	-29.4887
1557.77	-35.425	99.3697	-38.4777	-34.4531	-39.0709	-33.3274	-32.6414	-32.4574	-36.8267	-42.2474	-41.981	-36.4335	-34.4861	-36.7864	-33.1877	-34.135	-45.7492	-42.775	-33.9121	-29.4904	-39.4892	-39.3652	-40.2662	-35.3423	-33.9601	-38.6906	-31.5188	-36.8845	-34.7966	-35.6054	-45.3093	-44.8715	-30.4521	-35.3717	-39.2572	-45.7533	-38.9763	-31.3839	-33.6803	-45.7228	-36.2622	-41.0317	-40.5792	-35.166	-38.9545	-33.2974	-48.3233	-37.3017	-29.4661
1557.74	-35.1834	99.0804	-38.8462	-34.6703	-37.7567	-33.3407	-32.6267	-32.081	-36.8618	-42.0028	-41.6568	-36.4644	-34.8531	-36.8563	-32.8554	-34.1064	-43.1832	-43.5808	-33.0101	-28.5442	-41.2722	-40.2736	-40.4788	-34.6022	-34.859	-37.9437	-31.2229	-34.0612	-34.791	-36.3172	-43.0021	-42.566	-31.1069	-34.7668	-38.9187	-45.9923	-38.2106	-31.203	-34.2043	-41.4538	-35.7276	-39.9559	-41.1681	-36.1347	-37.7426	-32.219	-53.3476	-38.7483	-29.4155
1557.7	-34.9251	98.9199	-37.5315	-34.6254	-35.3709	-33.5332	-32.5865	-31.2965	-36.9593	-43.1545	-43.0851	-36.4471	-34.8026	-36.4107	-32.7	-34.9888	-42.6999	-45.3707	-32.4943	-27.8839	-44.2387	-40.4387	-39.9369	-33.9966	-35.2488	-38.1436	-30.9823	-32.4918	-34.7231	-36.6902	-40.4823	-40.5206	-32.7507	-34.5287	-37.2873	-48.2631	-36.5388	-30.4815	-34.0454	-38.1157	-35.4404	-39.9032	-43.397	-37.4264	-36.8857	-31.9456	-45.5969	-40.2017	-29.3575
1557.67	-34.6572	99.9765	-36.864	-35.7255	-33.8548	-34.6351	-32.81	-30.5758	-36.4321	-44.4845	-43.2415	-37.5601	-34.8594	-36.9022	-32.4621	-35.2461	-42.182	-51.6718	-31.9932	-27.7	-47.62	-40.8727	-40.3482	-34.1529	-35.454	-37.6912	-31.398	-30.3927	-34.7434	-37.1528	-38.5605	-39.5734	-34.6782	-33.6602	-36.6138	-47.243	-35.7493	-30.1224	-34.5816	-36.8301	-35.263	-38.1055	-44.2904	-38.8509	-36.1582	-31.5632	-43.2718	-39.5862	-29.4286
1557.64	-34.4334	101.982	-36.1461	-36.7036	-32.2567	-35.8732	-33.1132	-30.0192	-36.2074	-48.37	-44.6232	-39.1294	-35.5174	-37.4893	-33.0865	-36.2827	-41.1231	-55.1438	-31.8887	-27.6387	-47.7811	-40.7382	-42.0783	-33.8066	-36.0658	-37.9378	-31.6188	-29.1288	-34.9522	-37.3563	-37.0409	-38.6266	-38.3393	-33.0108	-35.3844	-45.8815	-34.9101	-30.0758	-35.183	-36.8556	-35.2907	-37.4754	-47.1163	-40.6287	-35.1132	-31.3693	-41.8696	-38.7345	-29.7481
1557.6	-34.141	103.967	-35.796	-39.2875	-30.8443	-37.989	-33.1308	-29.7944	-34.7031	-50.3606	-43.3848	-42.2926	-36.4751	-38.5337	-33.1558	-36.6437	-39.5681	-47.3391	-32.0197	-27.7986	-44.5922	-42.4738	-42.1845	-34.4202	-37.1391	-39.4839	-31.6811	-28.1127	-34.8332	-37.4632	-35.3562	-37.3071	-41.6414	-32.8337	-34.25	-45.4087	-34.1952	-29.8395	-35.3436	-36.1357	-34.8784	-37.0181	-47.4317	-42.4065	-34.3855	-31.0918	-42.1073	-37.4189	-30.2078
1557.57	-33.8411	105.076	-35.2193	-41.7843	-30.0163	-40.2055	-34.0992	-29.4682	-33.1977	-47.7436	-43.9672	-47.3175	-36.8019	-39.0495	-33.595	-36.2803	-39.6285	-40.901	-32.1585	-27.9516	-40.8225	-43.4522	-41.2839	-34.7631	-37.9837	-41.2073	-32.493	-27.6189	-34.0459	-38.2456	-35.225	-35.7696	-48.4054	-32.3579	-33.6497	-43.263	-33.1582	-29.8896	-35.3257	-36.3937	-34.9599	-35.634	-43.8999	-43.8479	-32.7714	-31.6395	-43.3182	-37.4767	-30.6994
1557.53	-33.4477	105.673	-34.5154	-44.4483	-29.1225	-41.9673	-34.4156	-29.1415	-31.6245	-42.2166	-44.3979	-45.3686	-37.7464	-40.6965	-34.3539	-35.2955	-38.0596	-38.0252	-33.0469	-28.8247	-39.8373	-49.2009	-40.7695	-36.2811	-40.6457	-44.2698	-32.9608	-27.1993	-33.8181	-38.8521	-34.417	-34.9824	-45.8026	-31.7514	-32.2748	-42.6236	-32.3068	-29.9326	-35.3863	-35.8952	-34.6004	-34.5499	-42.2051	-45.2844	-31.3196	-32.2885	-45.868	-36.9582	-31.1949
1557.5	-32.981	103.92	-33.3457	-53.0912	-28.2505	-40.5446	-34.6859	-29.6292	-30.4811	-38.0145	-47.3331	-40.7133	-37.0016	-41.1872	-34.4862	-33.4078	-37.6743	-35.4715	-34.0163	-29.4766	-38.0532	-53.0181	-37.8911	-38.2218	-42.9218	-41.785	-32.946	-26.8856	-33.4	-37.5673	-34.7605	-34.1076	-43.8904	-31.4536	-31.4217	-41.7138	-31.6176	-30.4213	-34.6258	-35.1659	-34.2385	-32.7875	-40.1045	-44.4791	-30.0919	-33.5931	-45.3702	-35.4415	-31.7443
1557.47	-32.4196	99.9715	-32.7895	-55.2957	-27.5561	-38.5404	-34.6136	-30.1132	-29.5701	-34.9172	-46.9558	-36.6313	-36.8456	-38.9911	-34.0921	-31.3037	-36.8215	-33.7212	-34.0147	-30.0022	-36.4479	-47.5851	-35.6546	-40.2052	-49.7674	-36.73	-32.7331	-27.1395	-32.814	-36.8467	-36.2751	-33.2239	-40.6993	-31.1198	-30.8224	-41.1028	-31.1111	-30.5648	-34.0641	-34.5831	-33.7891	-31.5618	-37.2839	-41.1046	-29.0738	-35.281	-41.513	-34.2129	-32.4424
1557.43	-31.7063	94.7667	-32.0958	-45.0211	-27.0003	-35.9177	-34.8872	-30.5979	-28.7368	-32.0223	-49.0684	-33.677	-35.6924	-36.1178	-33.9895	-29.8015	-36.2026	-32.6944	-32.5032	-30.7717	-34.7759	-43.9016	-33.4772	-43.7314	-43.4888	-32.6913	-32.3435	-27.6248	-32.2198	-34.4223	-38.107	-31.9644	-38.7256	-30.5699	-30.0687	-40.1981	-30.7976	-31.1668	-33.4256	-32.8827	-33.15	-30.604	-35.8167	-37.2949	-28.0099	-36.7157	-37.63	-32.8597	-32.0958
1557.4	-30.9096	88.7813	-30.9864	-40.0857	-26.5869	-33.2571	-34.0432	-31.3127	-27.8972	-29.5744	-43.1532	-31.8669	-35.0361	-33.9134	-33.7821	-28.7626	-35.0351	-32.3523	-30.521	-31.537	-33.0768	-41.6394	-31.9355	-41.7736	-37.1031	-29.8172	-30.7663	-27.9498	-31.2559	-32.7506	-42.5537	-30.8451	-37.068	-30.2675	-29.55	-40.8385	-30.5976	-31.2453	-32.5923	-31.6106	-32.4619	-29.1507	-34.8452	-34.5596	-27.5246	-36.7212	-35.6248	-30.8186	-31.2155
1557.37	-29.9993	82.5549	-29.554	-36.1769	-26.074	-30.6221	-32.234	-31.1718	-27.3786	-27.6956	-39.6261	-30.8867	-33.363	-32.0573	-33.0626	-27.5054	-34.0419	-31.7951	-28.6396	-31.8973	-31.9971	-39.6693	-29.9683	-37.98	-32.9047	-27.4889	-29.3513	-28.4994	-30.5932	-31.3943	-40.6537	-29.0223	-34.979	-29.5469	-28.93	-39.6353	-31.1836	-31.2977	-32.5291	-30.4454	-31.0972	-28.3504	-34.9145	-32.4647	-26.8965	-35.3094	-34.7539	-29.3835	-30.1654
1557.33	-29.0177	76.5662	-28.1481	-32.1778	-25.4606	-28.375	-30.5556	-31.0536	-26.5786	-26.4508	-36.293	-30.1656	-32.1555	-30.5734	-32.2695	-26.3239	-31.945	-30.672	-26.9617	-31.1834	-30.4207	-40.497	-28.4748	-34.9518	-30.0755	-25.9685	-27.5476	-29.06	-30.1381	-29.8137	-35.1016	-27.5655	-32.415	-28.539	-28.5027	-38.2171	-31.8578	-30.274	-32.3151	-29.5807	-30.0412	-27.4213	-34.8905	-29.8879	-26.4331	-33.9883	-33.6709	-27.8357	-29.2015
1557.3	-27.9694	71.2771	-26.5729	-28.9914	-25.0929	-26.4376	-28.6296	-29.9557	-25.9753	-25.0974	-34.2508	-29.3903	-30.8093	-29.4016	-31.4931	-25.2066	-30.2017	-29.5388	-25.5662	-30.532	-29.1144	-45.9996	-27.3654	-33.237	-27.7068	-24.8812	-26.0085	-29.1822	-28.9572	-28.8868	-31.5376	-26.018	-30.4263	-27.6099	-27.9892	-34.8434	-32.6778	-28.3347	-32.1089	-28.7645	-29.2031	-26.4784	-35.6495	-28.0558	-26.0243	-32.2789	-32.9302	-26.3643	-27.5945
1557.27	-26.8919	66.0186	-25.1297	-26.6125	-24.7204	-24.8168	-26.9735	-28.7236	-25.114	-24.2958	-32.4498	-28.4687	-29.464	-28.422	-30.6405	-24.3247	-28.2165	-27.9219	-24.5932	-28.8142	-28.459	-69.4984	-26.2097	-31.2072	-25.6711	-23.856	-24.5182	-29.443	-27.9752	-27.9425	-28.5937	-24.7416	-28.2937	-26.2911	-27.7858	-32.5678	-32.8341	-26.7116	-30.7507	-27.944	-28.144	-25.8544	-36.1798	-26.4325	-25.7439	-30.8638	-31.481	-24.9501	-26.3953
1557.23	-25.7982	60.9243	-23.6633	-24.5975	-24.2316	-23.4003	-25.3474	-27.1763	-24.4538	-23.3088	-31.6621	-27.2585	-27.5919	-27.413	-29.37	-23.207	-26.4389	-26.2764	-23.7569	-27.5332	-27.6851	-41.7059	-25.0444	-30.1569	-24.1189	-23.0922	-23.2072	-29.2198	-26.9243	-26.9195	-26.3742	-23.5737	-26.523	-24.9655	-27.355	-30.4707	-31.806	-25.0398	-28.5682	-27.101	-27.7722	-25.4315	-34.3332	-25.1106	-25.4756	-29.5595	-29.9805	-23.9061	-25.3697
1557.2	-24.7005	55.7425	-22.547	-22.9589	-23.8053	-22.3289	-23.9262	-25.8338	-23.7662	-22.6296	-30.6659	-25.9125	-26.061	-26.7543	-28.0694	-22.099	-25.0464	-24.4339	-23.4134	-25.8072	-27.0448	-34.229	-24.0346	-28.8856	-22.9057	-22.4634	-21.9858	-28.9277	-25.6601	-26.096	-24.4192	-22.5984	-24.8823	-23.8761	-26.8939	-28.3774	-29.9384	-23.6033	-26.1875	-26.3785	-27.3929	-24.8908	-31.4488	-24.103	-24.994	-28.5476	-27.9804	-22.9482	-24.2069
1557.16	-23.6197	50.4519	-21.3964	-21.5274	-23.4362	-21.549	-23.007	-24.8213	-23.0844	-21.8065	-29.6832	-24.568	-24.3203	-26.0603	-26.6949	-21.2562	-23.5958	-22.9785	-23.2503	-24.4177	-26.4901	-29.7956	-23.0822	-27.6801	-21.6686	-21.7922	-21.1239	-28.1615	-24.1663	-24.9474	-23.1016	-22.0294	-23.3328	-22.9181	-26.3087	-26.6015	-27.6717	-22.5465	-23.9109	-25.8019	-26.937	-24.3925	-28.2231	-23.4397	-24.3613	-27.1018	-26.0105	-21.9844	-23.3861
1557.13	-22.5614	45.4573	-20.3521	-20.3407	-22.7131	-20.75	-22.1319	-23.6158	-22.3695	-20.9689	-28.2745	-23.1952	-22.7361	-25.4124	-25.3694	-20.3127	-22.4727	-21.6522	-23.1693	-23.2851	-25.9097	-26.8145	-22.2937	-26.8976	-20.5578	-21.3112	-20.4463	-27.0832	-22.9412	-23.5782	-21.7606	-21.5625	-22.0895	-22.0245	-25.1109	-24.8402	-25.362	-21.6113	-21.952	-25.4143	-25.985	-23.8842	-25.3847	-22.8758	-23.4604	-25.9007	-24.2189	-21.262	-22.5172
1557.1	-21.5509	41.4201	-19.4589	-19.4087	-21.6925	-20.0106	-21.373	-22.756	-21.5705	-20.1849	-26.6073	-21.9641	-21.3109	-24.385	-23.779	-19.5433	-21.4043	-20.4633	-23.0821	-21.9371	-25.0705	-24.4807	-21.4231	-25.8399	-19.5981	-20.8017	-19.8147	-25.6833	-21.6502	-22.2503	-20.7416	-21.2608	-20.9692	-21.5435	-23.9117	-23.1423	-23.3865	-21.0734	-20.4406	-24.583	-24.5785	-23.1206	-23.443	-22.4899	-22.4068	-24.3001	-22.6138	-20.4766	-21.8809
1557.06	-20.5987	38.5111	-18.7052	-18.4734	-20.7152	-19.4918	-20.5499	-21.9485	-20.7014	-19.365	-24.4755	-20.9942	-20.0981	-23.2494	-22.4514	-18.914	-20.6884	-19.537	-22.9546	-20.9033	-24.0278	-22.8844	-20.7564	-25.0456	-18.7393	-20.2843	-19.1938	-24.0766	-20.6147	-21.1241	-19.8955	-21.0748	-20.0992	-21.1517	-22.5472	-21.6699	-21.4304	-20.5234	-19.1795	-23.853	-22.6875	-22.2869	-21.6792	-22.1305	-21.3586	-22.9408	-21.3249	-19.8464	-21.1918
1557.03	-19.7162	36.2705	-17.9163	-17.6504	-19.5429	-18.9455	-19.7977	-21.345	-19.7957	-18.5963	-22.7362	-20.1252	-19.0963	-22.1046	-21.142	-18.2917	-19.9492	-18.7929	-22.4283	-19.7002	-22.5041	-21.5749	-20.0093	-24.227	-18.0497	-19.8516	-18.6513	-22.2794	-19.6444	-20.1437	-19.0707	-20.753	-19.2739	-20.8437	-21.263	-20.2686	-19.813	-20.2267	-18.336	-23.1511	-20.961	-21.161	-20.3221	-21.7636	-20.2209	-21.8689	-20.1402	-19.3062	-20.6562
1557	-18.9091	34.5242	-17.2684	-16.9064	-18.5219	-18.5174	-18.8972	-20.5782	-19.0934	-18.008	-21.2301	-19.3181	-18.3393	-20.9444	-19.9707	-17.7581	-19.3469	-18.1421	-21.5284	-18.6233	-21.1221	-20.6199	-19.4602	-23.3605	-17.4114	-19.3209	-18.1319	-20.8541	-18.73	-19.441	-18.3061	-20.4051	-18.5444	-20.5301	-20.1215	-19.0517	-18.4319	-19.7572	-17.6364	-22.1239	-19.3432	-19.9446	-19.3005	-20.9457	-19.0622	-20.7388	-19.0203	-18.7131	-20.1828
1556.96	-18.1952	32.8659	-16.6354	-16.2794	-17.6308	-18.0632	-17.8865	-20.0116	-18.5011	-17.6209	-19.992	-18.5917	-17.7926	-19.7229	-18.9536	-17.2069	-18.6458	-17.5908	-20.7061	-17.6887	-19.7635	-19.9606	-18.7945	-22.4991	-16.9445	-18.8033	-17.4991	-19.6172	-18.1163	-18.8284	-17.65	-19.8441	-18.0132	-20.226	-18.9586	-18.0186	-17.3385	-19.3999	-17.1899	-21.2744	-17.9482	-18.779	-18.5376	-20.1018	-18.1718	-20.0097	-17.919	-18.1382	-19.8892
1556.93	-17.5782	31.474	-16.0575	-15.8519	-16.9264	-17.7384	-17.0657	-19.3648	-18.0133	-17.2946	-18.9895	-17.9973	-17.4149	-18.6787	-18.1253	-16.7821	-18.0486	-17.1165	-19.7922	-16.8438	-18.6816	-19.6114	-18.3139	-21.4738	-16.6378	-18.3782	-16.945	-18.6286	-17.4839	-18.4414	-17.1138	-19.0934	-17.4363	-19.8416	-18.0614	-17.0987	-16.3412	-18.9631	-16.9358	-20.3893	-16.9443	-17.661	-17.9686	-19.0194	-17.334	-19.3047	-16.9972	-17.6254	-19.614
1556.89	-17.0615	30.2128	-15.6279	-15.5322	-16.4276	-17.51	-16.2651	-18.7025	-17.7151	-17.2409	-18.107	-17.3157	-17.1813	-17.7014	-17.5706	-16.3617	-17.4304	-16.8124	-18.9809	-16.2018	-17.7076	-19.4127	-17.7724	-20.6566	-16.5431	-17.8975	-16.5141	-17.937	-17.0221	-18.248	-16.5833	-18.2878	-16.9447	-19.5311	-17.2114	-16.482	-15.5493	-18.6	-16.917	-19.5882	-16.1707	-16.63	-17.571	-18.0276	-16.7513	-18.8392	-16.1208	-17.3021	-19.3979
1556.86	-16.6476	29.2368	-15.2246	-15.3952	-16.1049	-17.4133	-15.6093	-18.0527	-17.5136	-17.208	-17.4072	-16.805	-17.1174	-16.8904	-17.1437	-16.0373	-16.7999	-16.5413	-18.2753	-15.6774	-16.9335	-19.1717	-17.3505	-19.8684	-16.496	-17.5336	-16.0735	-17.5455	-16.6231	-18.1755	-16.1897	-17.5218	-16.4867	-19.3284	-16.5344	-15.9148	-14.997	-18.2528	-16.9376	-18.8413	-15.5981	-15.7888	-17.4435	-17.1918	-16.2507	-18.5328	-15.4453	-16.9892	-19.2621
1556.83	-16.3357	28.5311	-15.0207	-15.4238	-15.9781	-17.2826	-15.2068	-17.5006	-17.5964	-17.3728	-16.8625	-16.291	-17.0448	-16.2706	-16.9459	-15.7202	-16.2014	-16.3504	-17.6757	-15.4145	-16.4251	-19.0328	-16.9356	-19.1556	-16.5418	-17.243	-15.8622	-17.2709	-16.3449	-18.2211	-15.8176	-16.8371	-16.115	-19.1919	-16.0178	-15.4424	-14.498	-17.8907	-17.1726	-18.2344	-15.197	-15.0266	-17.3775	-16.3457	-15.9754	-18.4004	-14.8766	-16.809	-19.1329
1556.79	-16.1271	28.2396	-14.8383	-15.5406	-16.0063	-17.2925	-14.9295	-17.0754	-17.8834	-17.7276	-16.472	-15.9906	-17.0505	-15.8097	-16.951	-15.5653	-15.7878	-16.1667	-17.3522	-15.4094	-16.0442	-18.9615	-16.6796	-18.646	-16.6673	-17.0858	-15.7087	-17.3183	-16.1608	-18.3543	-15.6222	-16.2393	-15.8535	-19.1117	-15.6838	-15.1316	-14.2504	-17.6366	-17.5373	-17.78	-14.91	-14.4564	-17.4954	-15.7441	-15.7869	-18.2636	-14.4655	-16.7364	-19.014
1556.76	-16.0216	28.3343	-14.8642	-15.8051	-16.0818	-17.3655	-14.8327	-16.6138	-18.2231	-18.0045	-16.1025	-15.7117	-17.029	-15.5832	-17.0509	-15.4264	-15.4933	-16.1339	-17.1377	-15.5244	-15.8384	-18.9886	-16.537	-18.4085	-16.8149	-17.0217	-15.7149	-17.5152	-16.1055	-18.6668	-15.3886	-15.8219	-15.7254	-19.195	-15.4735	-14.8931	-14.0311	-17.5774	-18.0799	-17.4316	-14.6878	-14.077	-17.568	-15.2275	-15.6254	-18.2603	-14.2742	-16.773	-18.9951
1556.73	-16.0199	28.7734	-14.9552	-16.0703	-16.3246	-17.5571	-14.9065	-16.3404	-18.8209	-18.4202	-15.9527	-15.6646	-17.1786	-15.5523	-17.4086	-15.3298	-15.3178	-16.2258	-17.0704	-15.8573	-15.8365	-19.1498	-16.556	-18.2939	-16.9024	-17.1866	-15.7723	-17.8468	-16.1636	-19.0021	-15.3284	-15.5585	-15.7836	-19.4636	-15.4379	-14.8471	-14.0173	-17.4827	-18.7752	-17.3164	-14.5401	-13.8947	-17.7393	-14.9465	-15.6557	-18.3942	-14.2132	-16.9335	-18.9898
1556.69	-16.1332	29.494	-15.1744	-16.3312	-16.7064	-17.7254	-15.1181	-16.2533	-19.3991	-18.9266	-15.8614	-15.6779	-17.2818	-15.7953	-17.9863	-15.3963	-15.3019	-16.2968	-17.1527	-16.3407	-15.8989	-19.3973	-16.6635	-18.3406	-16.9913	-17.4535	-15.9127	-18.3655	-16.453	-19.4012	-15.3524	-15.5095	-15.9398	-19.8973	-15.5233	-14.8371	-14.0566	-17.6162	-19.6896	-17.3144	-14.5632	-13.8125	-17.9287	-14.7206	-15.6524	-18.7215	-14.3824	-17.0529	-19.0254
1556.66	-16.3681	30.6399	-15.4683	-16.754	-17.2472	-17.9477	-15.5614	-16.1978	-20.0843	-19.5446	-15.9231	-15.844	-17.5767	-16.163	-18.7744	-15.5331	-15.4887	-16.4944	-17.3078	-17.0486	-16.0627	-19.821	-17.0807	-18.6422	-17.1004	-17.8889	-16.1069	-19.0988	-16.7595	-20.046	-15.4307	-15.5743	-16.3004	-20.6942	-15.8164	-15.0898	-14.2678	-17.874	-20.8571	-17.4504	-14.6209	-13.9573	-18.0437	-14.7485	-15.7837	-19.0388	-14.6417	-17.257	-19.0836
1556.62	-16.7265	32.2222	-16.0396	-17.2527	-17.8629	-18.3337	-16.1852	-16.4228	-20.9111	-20.1681	-16.0551	-16.0866	-18.0152	-16.8621	-19.682	-15.7376	-15.7752	-16.8812	-17.6874	-17.8434	-16.3955	-20.6377	-17.6435	-19.2204	-17.2467	-18.5805	-16.3758	-20.1366	-17.2797	-20.8066	-15.6896	-15.7971	-16.9338	-21.6509	-16.1865	-15.4711	-14.5481	-18.2855	-22.4788	-17.7229	-14.7855	-14.2926	-18.2289	-14.8891	-16.0404	-19.5617	-15.074	-17.4165	-19.3358
1556.59	-17.2036	34.373	-16.69	-17.8247	-18.6836	-18.7065	-16.9495	-16.7269	-21.6029	-21.0641	-16.4251	-16.4927	-18.7032	-17.7293	-20.9421	-16.0606	-16.2876	-17.3288	-18.1633	-18.7442	-16.8638	-21.5136	-18.3564	-20.0699	-17.561	-19.3145	-16.709	-21.2966	-17.9205	-21.8062	-16.0233	-16.1618	-17.7364	-22.9136	-16.612	-15.9717	-14.9603	-18.7541	-24.4109	-18.0895	-15.0339	-14.8008	-18.4951	-15.2131	-16.3845	-20.036	-15.6358	-17.7296	-19.6275
1556.56	-17.7928	37.0359	-17.554	-18.4445	-19.486	-19.323	-18.0609	-17.1613	-22.1484	-22.0703	-16.8127	-16.8941	-19.4814	-18.7288	-22.3102	-16.4764	-16.8764	-17.9073	-18.8633	-19.6995	-17.4796	-22.6842	-19.311	-21.1331	-17.8734	-20.2941	-17.1708	-22.5758	-18.6723	-23.0119	-16.5814	-16.6768	-18.7654	-24.4351	-17.2376	-16.7552	-15.4192	-19.5103	-27.0648	-18.4949	-15.3836	-15.4494	-18.6626	-15.6489	-16.7828	-20.7299	-16.3297	-17.9868	-20.042
1556.52	-18.4586	40.2671	-18.505	-19.2535	-20.3785	-19.9355	-19.343	-17.7948	-22.554	-23.2781	-17.4099	-17.4926	-20.3731	-19.9924	-24.2215	-16.8918	-17.4867	-18.6121	-19.6015	-20.5897	-18.1666	-23.9945	-20.5307	-22.3247	-18.3831	-21.4316	-17.6556	-24.1331	-19.4914	-24.4374	-17.1349	-17.2759	-19.9479	-26.234	-17.8593	-17.6378	-16.0004	-20.3382	-30.4463	-18.9087	-15.9063	-16.2643	-18.9598	-16.1872	-17.2347	-21.326	-17.055	-18.2575	-20.4958
1556.49	-19.1576	43.8044	-19.7069	-20.2221	-21.1307	-20.5545	-20.8759	-18.3971	-22.6333	-24.4858	-18.0477	-18.0728	-21.4064	-21.3404	-26.4781	-17.44	-18.282	-19.4081	-20.3707	-21.3663	-19.0037	-25.0914	-21.9811	-23.7773	-18.7668	-22.4851	-18.2923	-26.0377	-20.4318	-26.2141	-17.8231	-17.9364	-21.3338	-28.468	-18.5039	-18.6774	-16.6534	-21.1991	-33.8813	-19.1455	-16.4558	-17.1917	-19.1694	-16.8076	-17.8972	-21.909	-17.7459	-18.4246	-20.8177
1556.46	-19.83	47.6357	-21.1249	-21.1109	-21.8439	-21.1788	-22.5458	-19.0292	-22.5434	-25.9533	-18.8367	-18.5503	-22.5347	-22.7884	-29.1622	-17.9019	-18.9211	-20.236	-21.1189	-21.9559	-19.7199	-25.8644	-23.5041	-25.4691	-19.2389	-23.4646	-18.9755	-27.6593	-21.0716	-28.1141	-18.5965	-18.6321	-22.9271	-30.4831	-19.2783	-19.9478	-17.306	-22.0923	-35.2254	-19.3905	-17.1271	-18.2151	-19.331	-17.5626	-18.5277	-22.4132	-18.3424	-18.6167	-21.1512
1556.42	-20.4135	51.3942	-22.5379	-21.9679	-22.4714	-21.6906	-24.3839	-19.5157	-22.1505	-27.422	-19.4996	-19.0745	-23.4374	-24.0516	-32.3857	-18.4421	-19.5869	-21.011	-21.716	-22.1736	-20.5564	-26.1753	-25.2285	-26.9557	-19.4899	-24.4472	-19.6989	-29.3679	-21.7517	-29.6015	-19.3488	-19.0978	-24.6289	-32.1737	-20.0011	-21.1152	-18.0046	-23.0238	-33.1877	-19.5204	-17.7898	-19.3506	-19.3423	-18.208	-19.1516	-22.6812	-18.7682	-18.8072	-21.5103
1556.39	-20.8655	55.0555	-24.2426	-22.8628	-22.8313	-22.1756	-26.4368	-19.9093	-21.7826	-28.7044	-20.1785	-19.5482	-24.1877	-25.0368	-36.6225	-18.8063	-20.181	-21.6827	-22.2941	-22.1171	-21.2501	-25.8307	-27.0708	-28.3387	-19.6728	-25.01	-20.4106	-30.3682	-22.0973	-31.0036	-20.0137	-19.3962	-26.2428	-32.8983	-20.696	-22.4099	-18.5839	-23.6029	-31.5752	-19.5611	-18.4205	-20.3381	-19.4758	-18.9055	-19.8114	-22.6033	-19.0109	-18.809	-21.5885
1556.36	-21.1886	58.418	-25.8757	-23.6245	-22.8527	-22.5223	-27.9015	-19.9554	-21.4457	-29.6512	-20.6514	-20.0363	-24.8623	-25.6942	-40.6402	-19.1939	-20.7212	-22.3004	-22.6162	-21.8084	-21.9158	-25.7138	-28.7739	-29.2988	-19.6987	-25.1363	-21.2543	-30.856	-22.5215	-32.1312	-20.7997	-19.4411	-28.0929	-33.2835	-21.5547	-23.5381	-19.2372	-24.0907	-30.6885	-19.4713	-19.0663	-21.3783	-19.444	-19.5888	-20.5749	-22.2595	-19.1623	-18.8834	-21.5974
1556.32	-21.4082	61.595	-27.34	-24.2503	-22.9098	-22.6073	-29.2038	-19.8681	-21.3298	-30.6931	-21.0968	-20.3993	-24.9635	-25.9943	-44.3414	-19.2729	-21.1586	-22.6404	-23.0055	-21.4609	-22.6766	-25.4848	-29.9767	-29.6876	-19.544	-25.115	-21.9829	-30.3951	-22.7392	-31.871	-21.5232	-19.4027	-30.2276	-32.257	-22.4858	-24.3954	-19.8311	-24.3696	-29.8385	-19.5265	-19.5612	-22.1478	-19.3806	-20.182	-21.1623	-22.0004	-19.1802	-18.7952	-21.5631
1556.29	-21.5758	64.3933	-29.2444	-24.8456	-22.8831	-22.8595	-29.1505	-19.6621	-21.3286	-31.6159	-21.1655	-20.8476	-24.852	-26.3205	-50.0167	-19.4367	-21.5506	-22.9057	-23.1392	-21.1237	-23.5552	-25.5176	-31.0186	-29.6937	-19.3453	-24.9018	-22.6724	-29.5703	-23.2036	-30.2364	-22.4693	-19.2148	-33.2416	-30.9446	-23.5703	-25.104	-20.4278	-24.4971	-29.5465	-19.7048	-19.9809	-23.0034	-19.4766	-20.663	-21.7801	-21.532	-19.4254	-18.7902	-21.2151
1556.25	-21.7413	67.2733	-30.6424	-25.3061	-22.6462	-22.902	-28.7828	-19.5994	-21.6205	-32.4833	-21.4131	-21.2937	-24.4072	-26.4094	-58.7852	-19.4991	-22.1159	-23.142	-23.0967	-20.935	-24.9286	-25.8871	-31.2895	-29.2839	-19.2401	-24.3846	-23.4865	-28.4642	-23.5879	-28.4797	-23.664	-19.0406	-37.9074	-29.4908	-24.9967	-25.7125	-21.0202	-24.3869	-29.301	-19.8097	-20.3888	-23.7645	-19.4849	-21.0055	-22.2862	-21.1365	-19.715	-18.736	-20.7379
1556.22	-21.939	69.9783	-32.4114	-25.839	-22.6175	-23.2056	-27.6381	-19.4894	-22.1484	-34.4197	-21.558	-21.8175	-23.919	-26.3615	-49.2215	-19.4804	-22.9301	-23.4778	-23.1427	-20.8737	-26.5403	-26.4768	-31.2305	-28.3565	-19.0431	-24.1379	-24.1304	-27.2122	-24.3255	-26.4488	-25.1524	-18.8746	-54.7558	-28.3305	-27.1569	-25.9254	-21.6033	-24.6038	-28.6133	-20.0023	-20.531	-24.4623	-19.4943	-21.5033	-22.9415	-20.7455	-20.2585	-18.7415	-20.3375
1556.19	-22.1813	72.7214	-34.1663	-26.459	-22.6433	-23.2449	-26.1492	-19.4763	-22.832	-37.0542	-21.7874	-22.4462	-23.277	-26.5604	-44.5544	-19.7256	-23.7703	-23.9853	-22.9893	-20.8702	-28.8549	-27.2756	-30.553	-27.6858	-19.0945	-23.9696	-24.9861	-26.1632	-25.4229	-24.6406	-26.7092	-18.7591	-39.0566	-27.2432	-30.287	-26.2111	-22.3007	-24.8385	-27.5338	-20.269	-20.7142	-25.2916	-19.5953	-21.8955	-23.3743	-20.4351	-21.0005	-18.8639	-19.9955
1556.15	-22.4741	75.3959	-33.9713	-26.8067	-22.6293	-23.5459	-24.9581	-19.6709	-23.942	-39.1137	-22.3363	-23.0644	-22.5436	-26.5332	-40.1703	-19.9583	-24.8001	-24.7313	-22.9416	-21.1878	-31.4911	-28.3258	-29.6969	-27.0927	-19.1113	-23.8089	-25.7376	-25.2942	-26.4013	-22.9879	-28.1218	-18.7495	-32.5115	-26.5465	-35.0313	-26.5754	-22.8691	-25.1891	-26.6957	-20.6631	-20.7307	-26.0893	-19.8095	-22.5075	-23.9964	-20.3443	-21.9246	-19.1558	-19.7981
1556.12	-22.8109	77.7723	-32.3691	-27.0986	-22.8892	-23.545	-23.8444	-19.8483	-25.2665	-37.6163	-23.1013	-23.9546	-22.0433	-26.6238	-38.0222	-20.3582	-26.0837	-25.6593	-23.0065	-21.7427	-34.1375	-30.2163	-29.1088	-26.3802	-19.4526	-23.8061	-26.4896	-24.5994	-27.3345	-21.6532	-28.5955	-18.8703	-28.6439	-26.0139	-45.5181	-27.0585	-23.4783	-25.5659	-25.8342	-20.8975	-20.8394	-26.7865	-19.9985	-22.9432	-24.4531	-20.2994	-23.0949	-19.4365	-19.7136
1556.09	-23.1781	80.0747	-30.6724	-27.0471	-23.1357	-23.8	-23.0605	-20.1637	-26.7935	-34.8306	-24.1847	-25.1175	-21.6003	-26.6676	-36.5562	-20.8426	-27.0074	-27.214	-23.0231	-22.5283	-33.1161	-32.0678	-28.267	-25.9899	-19.8283	-23.9914	-27.3415	-24.2613	-27.975	-20.7178	-27.6331	-19.0421	-25.9893	-26.0473	-38.544	-27.597	-24.1911	-25.9698	-25.2915	-21.296	-20.8154	-27.8786	-20.1787	-23.6593	-24.9312	-20.2551	-24.3988	-19.8356	-19.727
1556.05	-23.555	82.2539	-28.9924	-27.0667	-23.2652	-23.7742	-22.42	-20.3911	-28.35	-32.5521	-25.7242	-26.3348	-21.1994	-26.4239	-36.0875	-21.4711	-27.7146	-28.9894	-23.1132	-23.5712	-30.2527	-34.9935	-27.9354	-25.6489	-20.4162	-24.2738	-28.3126	-24.2526	-27.817	-19.8689	-26.1916	-19.3418	-24.2516	-26.3378	-32.1667	-28.231	-24.6655	-26.2226	-24.6625	-21.6988	-20.8727	-29.4053	-20.3972	-24.297	-25.2642	-20.4337	-25.8377	-20.2951	-19.9417
1556.02	-23.9261	84.3973	-27.987	-26.5453	-23.6958	-23.8119	-21.8269	-20.7267	-30.3548	-30.6511	-28.0326	-27.6921	-21.0045	-25.8802	-36.0643	-22.4198	-27.577	-31.81	-23.269	-24.6805	-28.1569	-38.4518	-27.4828	-25.3725	-21.1777	-24.8471	-28.9696	-24.2309	-27.1509	-19.3813	-24.3657	-19.7013	-22.7663	-27.11	-29.155	-29.4909	-25.3275	-26.0633	-24.2995	-22.2217	-21.1041	-30.9258	-20.5861	-24.8066	-25.9175	-20.7349	-26.6281	-20.9914	-20.3432
1555.99	-24.273	87.2188	-26.9876	-26.3529	-23.9368	-23.8357	-21.6312	-21.084	-32.135	-29.0469	-31.0778	-29.084	-20.9701	-24.9442	-37.1016	-23.4443	-27.1961	-35.5893	-23.6883	-26.1251	-26.6215	-45.1964	-27.5206	-25.301	-22.1651	-25.1335	-29.0178	-24.679	-26.3116	-19.0767	-23.0687	-20.0428	-21.8758	-28.5792	-27.1736	-30.8314	-25.7148	-25.841	-24.1551	-22.9249	-21.2359	-33.3703	-20.7634	-25.419	-26.3251	-21.1841	-27.0415	-21.6955	-20.8026
1555.95	-24.588	90.268	-26.6962	-25.8254	-24.4025	-23.82	-21.4253	-21.1928	-34.1124	-28.2784	-35.1023	-31.2244	-20.9597	-24.2231	-38.3539	-24.6153	-26.5955	-43.5714	-24.1764	-27.9214	-25.5957	-55.1134	-27.7236	-25.18	-23.2125	-25.5733	-28.9749	-25.1056	-25.7511	-18.9369	-22.1888	-20.4815	-21.181	-30.5854	-26.0054	-32.63	-26.3404	-25.3643	-24.2845	-23.6342	-21.5218	-36.6128	-20.8809	-26.2217	-27.2243	-21.5499	-26.5714	-22.656	-21.2212
1555.92	-24.851	94.0629	-26.5975	-25.2175	-25.0219	-23.9707	-21.2929	-21.359	-34.8645	-27.7039	-37.8873	-33.1959	-21.0183	-23.4354	-38.9311	-26.0621	-26.1439	-45.6962	-24.647	-29.6098	-25.0307	-44.7553	-28.2839	-25.2364	-24.5681	-25.8511	-28.1036	-25.6484	-25.2083	-18.9414	-21.5245	-20.9513	-20.712	-33.5658	-25.0568	-33.3936	-26.7966	-24.8874	-24.4556	-24.3005	-21.8378	-40.1949	-21.1852	-26.6712	-28.0124	-22.0722	-26.1025	-23.7426	-21.6371
1555.88	-25.0674	97.4353	-26.6877	-24.6927	-25.6254	-23.898	-21.2622	-21.2402	-35.9323	-27.6241	-34.5845	-36.0645	-21.2863	-22.7283	-38.6096	-28.1479	-26.0916	-38.6898	-25.4705	-30.5021	-24.8139	-40.1858	-29.0822	-25.191	-25.9823	-25.9174	-27.146	-26.1411	-25.006	-19.1012	-21.1572	-21.4205	-20.6407	-39.3461	-24.6854	-31.9221	-27.4246	-24.2764	-24.7736	-25.3265	-22.3185	-43.0113	-21.3844	-27.0917	-29.4051	-22.6665	-25.5597	-24.7469	-22.137
1555.85	-25.2293	100.116	-27.2613	-24.2097	-26.6023	-24.1314	-21.4479	-21.0371	-37.163	-27.1891	-31.5645	-41.3449	-21.6256	-22.0559	-37.6687	-30.3849	-26.0537	-33.9831	-26.3502	-30.5521	-24.7582	-38.3475	-30.2085	-25.3985	-27.4205	-26.073	-26.3531	-26.4605	-24.8206	-19.4018	-20.9325	-21.8289	-20.6072	-47.0358	-24.6018	-30.1577	-28.1415	-23.6169	-25.1481	-26.2437	-22.8073	-42.2762	-21.5032	-27.5427	-31.0889	-23.1337	-25.1507	-26.1017	-22.457
1555.82	-25.3548	102.079	-27.7184	-23.4525	-27.2203	-24.0806	-21.58	-20.6554	-38.8511	-27.1882	-29.2234	-49.1469	-21.8481	-21.6986	-37.3975	-32.8787	-26.2771	-31.7717	-27.4558	-29.5662	-25.2292	-36.2404	-31.4733	-25.3146	-29.1627	-25.8511	-25.3636	-26.3746	-25.0605	-19.8528	-21.1717	-22.2026	-20.8295	-37.8821	-24.6936	-28.2657	-29.068	-23.0832	-25.7011	-27.531	-23.5455	-39.0609	-21.8902	-27.8805	-33.1204	-23.4034	-25.0761	-27.1236	-22.6015
1555.78	-25.4416	102.701	-28.5443	-22.8496	-27.9957	-24.1296	-21.771	-20.4008	-41.3804	-26.9543	-27.5882	-50.1951	-22.2731	-21.5457	-36.8765	-34.6104	-26.7173	-30.1009	-28.6552	-27.752	-25.7393	-35.8019	-32.4657	-25.4093	-30.455	-25.7364	-24.4636	-26.3692	-25.6044	-20.2707	-21.4694	-22.6523	-21.2399	-33.5262	-25.1481	-26.6053	-29.6716	-22.5434	-26.4397	-28.8682	-24.3381	-36.393	-22.3084	-28.4317	-37.3207	-23.6422	-25.0938	-28.2049	-22.6664
1555.75	-25.4996	102.681	-29.6222	-22.3322	-28.3724	-24.2319	-22.0671	-20.0281	-45.0254	-26.6431	-26.5227	-42.7035	-22.7947	-21.5644	-35.8632	-34.5305	-27.6333	-28.7182	-30.0416	-26.4598	-26.4509	-34.9635	-32.9436	-25.6948	-32.0185	-25.5757	-23.7247	-25.9276	-26.1603	-20.9658	-21.9279	-22.7864	-21.8192	-30.3851	-25.4888	-25.2523	-30.5473	-22.1599	-26.7737	-30.4549	-25.3555	-34.9517	-23.0203	-28.7126	-44.078	-23.7628	-25.5012	-29.2773	-22.7986
1555.72	-25.5333	102.026	-30.9388	-21.8652	-28.4581	-24.5088	-22.277	-19.7879	-48.1101	-25.9605	-26.0163	-37.3937	-23.1942	-21.599	-36.0448	-32.7567	-28.9112	-28.2459	-31.7049	-25.0618	-27.2053	-35.6219	-32.34	-25.8466	-33.0496	-25.3877	-23.2319	-25.5329	-26.783	-21.6775	-22.7127	-23.0409	-22.423	-28.3498	-26.13	-24.2386	-30.809	-21.6766	-27.1427	-32.6421	-26.5905	-34.171	-23.8496	-29.2825	-49.3492	-23.9485	-25.7987	-29.8086	-22.6216
1555.68	-25.5678	101.391	-32.0837	-21.5016	-27.7375	-24.684	-22.7646	-19.7378	-44.03	-25.5767	-25.7377	-35.0578	-23.6533	-21.9495	-35.2155	-30.8963	-30.302	-27.8391	-33.2672	-23.8815	-28.0085	-35.4677	-31.1798	-25.8956	-33.9173	-25.1504	-22.7614	-25.1311	-27.4246	-22.3315	-23.4875	-23.3716	-23.2995	-26.7397	-26.6917	-23.6303	-31.3195	-21.4628	-27.3972	-35.1415	-27.9705	-33.1558	-24.9367	-29.622	-39.0153	-24.1638	-26.3896	-29.6168	-22.6381
1555.65	-25.5841	100.842	-33.0466	-21.1814	-26.7956	-24.8011	-23.1155	-19.6543	-38.8286	-25.0645	-25.7986	-33.3033	-24.0504	-22.407	-35.4055	-29.566	-32.3017	-27.7	-34.465	-22.825	-28.3449	-36.4863	-29.9958	-26.004	-35.2073	-24.9338	-22.3854	-24.8722	-27.9372	-23.2855	-24.4166	-23.6891	-24.4422	-25.7588	-27.3588	-23.0234	-31.8305	-21.2177	-27.1975	-38.6209	-29.6603	-32.7146	-26.557	-29.9478	-33.9875	-24.2219	-27.0603	-29.4234	-22.5777
1555.62	-25.628	100.204	-33.7663	-20.9349	-25.9549	-25.1022	-23.7052	-19.8042	-36.7407	-24.5719	-25.877	-31.9386	-24.346	-23.1713	-34.8549	-28.3428	-34.4753	-27.85	-36.2061	-21.9967	-28.3577	-37.2467	-28.7319	-26.1497	-35.9341	-24.5612	-21.9902	-24.5028	-28.2231	-24.2328	-25.5632	-24.036	-25.6651	-24.8072	-28.028	-22.9075	-31.8626	-21.1508	-27.0727	-43.2291	-31.6876	-32.6727	-28.3527	-30.5929	-31.3113	-24.6985	-27.6614	-28.488	-22.4327
1555.58	-25.6697	99.9621	-34.736	-20.8565	-25.0569	-25.4382	-24.1945	-20.0519	-34.4627	-24.2341	-26.3263	-30.9559	-24.7394	-24.0715	-34.1358	-27.469	-36.9991	-28.2249	-37.5699	-21.3051	-28.1647	-38.4312	-28.078	-26.326	-36.4582	-24.3629	-21.9433	-24.3576	-28.3714	-25.0691	-26.5074	-24.3339	-26.7954	-24.4332	-28.6279	-22.8235	-32.3826	-21.107	-26.705	-45.4738	-33.0525	-32.7063	-31.0465	-31.4348	-29.165	-25.005	-28.567	-27.9602	-22.4336
1555.55	-25.7369	99.6242	-34.9718	-20.83	-24.4382	-25.9536	-24.8404	-20.4757	-32.2442	-23.9649	-26.6882	-29.9471	-25.0605	-25.0422	-32.8038	-26.7213	-38.6546	-28.6226	-38.1305	-20.7091	-27.7065	-40.0712	-27.3839	-26.4261	-37.7054	-24.1025	-21.8666	-24.4116	-28.666	-26.1716	-27.5296	-24.8498	-28.2013	-23.9893	-28.7417	-22.9381	-32.7446	-21.174	-26.3238	-43.3609	-34.0883	-32.521	-35.6794	-32.1174	-27.7329	-25.5855	-29.0306	-26.9796	-22.4864
1555.51	-25.8343	99.2022	-35.6098	-20.9812	-23.9055	-26.5855	-25.6762	-20.9793	-31.1602	-23.8141	-27.0723	-29.5399	-25.3263	-26.2858	-31.9795	-26.3767	-38.8656	-28.8403	-39.098	-20.3508	-27.2108	-43.4811	-26.927	-26.6781	-39.8694	-24.0348	-21.9006	-24.6876	-28.4659	-27.2833	-28.0743	-25.3475	-29.5698	-23.9667	-28.9285	-23.1903	-33.4591	-21.3081	-26.1238	-40.3431	-34.2777	-33.2758	-42.2531	-32.8289	-26.6408	-26.4371	-29.3623	-26.4219	-22.7186
1555.48	-25.9602	99.0745	-36.6	-21.173	-23.6569	-27.2953	-26.4098	-21.4856	-29.8649	-24.0038	-27.4368	-29.4316	-25.7302	-27.8727	-31.3641	-26.138	-38.8863	-29.3208	-40.7127	-19.996	-26.8628	-46.6008	-26.8168	-27.1194	-41.6748	-23.8705	-22.0339	-24.9127	-28.6368	-28.2029	-28.885	-25.7874	-31.1163	-23.8398	-28.9918	-23.6847	-33.6839	-21.4664	-25.9916	-37.8461	-33.3288	-33.6884	-46.9652	-33.2372	-25.9071	-27.2874	-29.9635	-25.9323	-22.805
1555.45	-26.1146	98.6307	-37.1176	-21.5142	-23.6243	-28.2474	-27.1895	-22.3346	-29.083	-24.0546	-27.6113	-29.5211	-26.1575	-29.8199	-30.8053	-26.1954	-37.7831	-29.7318	-40.2646	-19.92	-26.3203	-50.3672	-26.755	-27.4411	-45.5986	-23.6996	-22.1369	-25.0655	-28.6276	-29.1631	-29.0789	-26.2041	-32.1078	-24.061	-28.9059	-24.2691	-34.8386	-21.7324	-25.837	-35.8938	-32.5391	-34.1381	-38.8845	-34.4313	-25.3493	-28.1547	-29.9935	-25.4567	-23.0473
1555.41	-26.3178	97.9886	-38.4037	-21.894	-23.7896	-28.9544	-27.8513	-23.1025	-28.2875	-24.2982	-28.0006	-29.3895	-26.5506	-32.5233	-30.4803	-26.0038	-36.3752	-29.9287	-40.9665	-19.8559	-26.1707	-54.0559	-26.7313	-27.8793	-51.3186	-23.7553	-22.3877	-25.4826	-28.4391	-29.9958	-28.992	-26.9708	-32.8126	-24.3021	-28.9314	-24.9957	-35.7962	-22.1283	-25.9928	-34.7619	-31.4149	-34.6329	-34.0227	-35.5923	-25.0995	-29.3473	-29.8869	-25.2258	-23.3929
1555.38	-26.5689	97.3687	-39.7963	-22.4007	-24.2644	-29.7628	-28.8683	-24.1017	-27.859	-24.6504	-28.0651	-30.0162	-27.088	-35.1223	-30.0693	-26.2056	-35.2205	-30.1892	-40.2564	-19.9145	-25.8521	-50.9821	-26.9887	-28.2021	-52.3213	-23.7716	-22.6986	-26.0795	-28.461	-30.5122	-29.141	-27.4421	-33.6076	-24.5615	-28.5183	-25.8335	-37.0686	-22.4465	-26.4369	-33.9316	-30.8353	-36.0224	-31.5925	-35.9523	-24.9879	-30.8498	-29.7492	-25.1394	-23.9185
1555.35	-26.8555	96.951	-40.7179	-22.8773	-24.6771	-30.6051	-29.1804	-25.17	-27.5037	-25.1828	-28.5761	-30.4524	-27.5457	-38.9933	-29.9541	-26.1033	-34.6277	-30.3841	-40.1461	-20.0442	-25.9317	-45.889	-27.339	-28.8209	-47.5606	-23.9593	-23.2309	-26.3894	-28.5886	-31.1126	-28.8842	-28.3054	-34.1627	-24.9973	-28.5083	-26.7827	-39.1571	-22.8184	-26.8064	-33.2279	-30.7251	-36.5727	-30.1186	-36.6786	-25.4018	-32.4904	-29.6426	-25.2383	-24.2204
1555.31	-27.1964	96.3847	-43.538	-23.5574	-25.5564	-31.0713	-29.6801	-26.4891	-27.08	-25.4942	-28.8488	-31.0303	-28.2113	-44.6774	-30.125	-26.3447	-34.2433	-30.4562	-38.9959	-20.2635	-26.0924	-43.48	-28.038	-29.7966	-44.1048	-24.1304	-23.5403	-27.1053	-28.8893	-31.4097	-28.9374	-28.9564	-34.28	-25.4821	-28.3308	-27.7781	-39.688	-23.2175	-27.2349	-32.4757	-30.3868	-38.6992	-29.3368	-37.8342	-25.8103	-33.7106	-29.6455	-25.4308	-24.7424
1555.28	-27.5748	95.929	-43.6724	-24.4142	-26.205	-31.6213	-29.8997	-27.697	-26.9943	-26.1464	-29.3	-31.6039	-29.039	-53.8631	-30.2555	-26.2372	-33.6451	-30.1342	-38.5967	-20.6145	-26.32	-42.695	-28.7166	-30.6125	-42.4698	-24.6399	-24.1104	-27.7567	-28.9759	-32.0546	-28.5078	-30.0227	-34.306	-25.8594	-27.8842	-28.992	-40.8711	-23.659	-27.7002	-32.1476	-30.9338	-39.8968	-28.5128	-37.7438	-26.4778	-35.3965	-29.9342	-25.724	-25.3252
1555.25	-28.0032	95.2118	-45.9765	-25.0643	-27.2047	-31.3704	-30.0795	-29.2782	-27.0684	-26.6312	-29.9306	-32.4555	-30.1228	-46.9851	-30.3157	-26.5949	-33.1692	-29.9275	-38.498	-21.1335	-26.8456	-40.4374	-29.5028	-31.128	-41.2744	-25.029	-24.9058	-28.4731	-29.4165	-32.1608	-28.5571	-30.7834	-34.9899	-26.4667	-27.9175	-29.8316	-41.6054	-24.1066	-28.3013	-31.7973	-31.4318	-43.1416	-28.4285	-39.0673	-27.2708	-37.1581	-30.3037	-26.2087	-26.0577
1555.21	-28.4555	94.5645	-49.32	-25.7551	-28.5419	-31.0926	-30.3489	-30.4891	-27.2853	-27.1284	-30.9304	-33.6856	-30.8128	-42.0595	-30.4607	-26.792	-32.6902	-29.8544	-38.2406	-21.683	-27.3585	-39.2203	-30.4477	-32.0751	-42.0303	-25.7817	-25.7329	-29.0533	-30.1682	-32.9309	-28.3785	-31.9785	-34.5449	-26.781	-27.6717	-30.9386	-41.1415	-24.7176	-28.666	-31.6407	-32.1537	-47.4129	-28.4575	-39.2508	-28.4126	-38.8784	-30.7436	-26.7575	-26.7702
1555.18	-28.9348	93.7765	-49.8006	-26.6106	-29.5737	-30.8847	-30.2386	-32.0487	-27.2732	-27.4966	-31.9581	-33.8905	-31.8306	-39.6251	-30.757	-26.958	-32.9823	-30.2002	-38.4934	-22.2407	-28.2485	-38.258	-31.8263	-33.3453	-42.5754	-26.6284	-26.447	-29.6176	-30.6877	-32.9914	-28.293	-32.6449	-34.6178	-27.3501	-27.6935	-31.4201	-40.3841	-25.1562	-28.6658	-31.2664	-33.4482	-52.6767	-28.5458	-40.4553	-29.9578	-40.7503	-31.0655	-27.3404	-27.4432
1555.14	-29.4579	93.0746	-50.8574	-27.4951	-30.9035	-30.5022	-30.5113	-33.7864	-27.8002	-28.3308	-33.2591	-34.5772	-32.9833	-38.5444	-30.6716	-27.2642	-32.7661	-30.1203	-39.551	-22.9853	-29.4219	-37.7639	-33.0242	-34.4601	-43.5609	-27.6519	-27.681	-30.1498	-31.2738	-33.6578	-28.3242	-34.0639	-35.1494	-27.5071	-27.6511	-31.8243	-39.5308	-25.6235	-28.8924	-31.5355	-35.1014	-60.8381	-28.9006	-40.0865	-31.5796	-41.7092	-32.1744	-28.1077	-28.0192
1555.11	-29.9702	92.229	-52.4033	-28.1941	-32.3953	-30.5806	-30.4678	-35.6199	-28.2456	-29.0258	-34.8087	-35.2962	-34.1899	-37.1686	-30.8842	-27.5002	-33.0022	-30.5312	-40.3714	-23.6409	-30.6004	-36.6318	-34.4429	-35.0313	-43.6965	-28.7248	-28.8032	-30.7176	-32.2001	-34.0058	-28.4657	-34.7389	-34.6043	-27.9083	-27.7455	-32.187	-38.6072	-26.1708	-28.9126	-31.466	-36.341	-53.6472	-29.6029	-40.9142	-32.6729	-43.7125	-32.979	-29.0403	-28.9359
1555.08	-30.4833	91.3884	-52.0904	-29.3198	-34.1388	-30.4738	-31.151	-37.4044	-28.9095	-29.6113	-37.0774	-35.3526	-34.899	-36.5307	-30.9222	-27.8614	-33.3177	-30.6137	-41.4806	-24.5153	-32.2864	-35.4525	-35.3935	-35.9496	-46.2031	-29.7838	-29.6569	-31.0745	-32.9555	-35.2867	-28.4655	-35.3524	-35.0593	-28.275	-27.7436	-32.0169	-38.2764	-26.8811	-29.1575	-31.2152	-38.3339	-50.0224	-30.4532	-41.9747	-34.2638	-44.9427	-33.6585	-30.4762	-29.4308
1555.04	-30.9878	90.9763	-50.9634	-29.9236	-35.0941	-30.5711	-31.7936	-39.3071	-29.4216	-30.3556	-38.9652	-35.3729	-36.637	-36.7978	-30.4976	-28.1674	-33.9586	-31.0136	-42.8185	-25.4471	-33.5968	-34.6198	-37.0677	-36.1784	-52.412	-31.2752	-31.1741	-31.7931	-33.5377	-35.6718	-28.8754	-35.96	-34.9077	-28.1882	-27.7078	-32.3813	-37.2358	-27.4235	-29.2608	-31.7176	-39.9691	-48.2141	-31.1999	-44.5131	-34.8646	-44.932	-35.269	-31.849	-30.1785
1555.01	-31.4693	90.3722	-47.6441	-30.8012	-36.6393	-31.0911	-32.2849	-39.7219	-30.5365	-31.177	-42.7378	-34.8283	-38.2462	-36.2759	-30.5066	-28.3908	-34.3306	-31.6286	-43.4326	-26.5302	-35.4129	-33.663	-37.3651	-36.6344	-59.2457	-33.4	-32.263	-31.8821	-34.9872	-36.3866	-29.0237	-36.5921	-35.2326	-28.4443	-27.9165	-32.3708	-36.6361	-27.993	-28.9132	-31.6568	-42.2334	-45.5535	-32.2959	-45.5589	-34.2626	-48.3097	-36.1471	-33.3094	-30.913
1554.98	-31.919	90.1358	-48.6878	-31.4555	-37.1861	-31.6749	-32.9464	-40.2634	-31.7961	-32.1167	-48.6251	-34.6657	-39.4195	-36.192	-30.8469	-28.7038	-35.3449	-32.3171	-43.7218	-27.5221	-37.0419	-33.3186	-37.9725	-37.8843	-53.7991	-35.4497	-32.9956	-31.9733	-36.023	-37.222	-29.4429	-36.3856	-34.9949	-28.3087	-27.9715	-31.992	-36.8695	-28.7235	-28.8423	-31.8301	-40.5954	-47.1277	-33.6117	-47.0183	-33.2257	-54.2495	-36.6443	-35.0825	-31.941
1554.94	-32.3257	90.5145	-47.9759	-32.1411	-37.9268	-32.3195	-34.3366	-40.1691	-32.5263	-33.0891	-55.6845	-34.7102	-41.0212	-36.0101	-30.6925	-28.9147	-35.5132	-32.7984	-46.3475	-28.7663	-37.7534	-32.4567	-38.5232	-37.5902	-49.5051	-37.6001	-34.4575	-32.4177	-36.4289	-38.1731	-30.1533	-36.9463	-35.7421	-28.463	-27.8851	-32.4456	-35.8673	-29.3004	-28.9649	-32.4987	-40.2519	-47.9894	-35.2105	-49.2369	-32.5053	-56.9378	-38.17	-36.8333	-32.6705
1554.91	-32.6972	90.9021	-51.1211	-32.5988	-39.101	-32.7928	-35.5196	-39.8275	-33.5849	-34.3993	-54.7879	-34.5065	-42.0998	-36.7128	-31.3085	-29.2003	-36.4186	-33.0499	-46.2234	-30.2188	-37.5504	-31.9422	-38.5445	-38.8764	-44.8896	-41.7511	-35.0936	-32.3945	-37.7728	-38.7211	-30.6628	-37.5236	-35.4666	-28.6191	-28.0687	-32.2961	-35.4315	-29.9736	-28.7427	-32.7449	-38.5937	-49.187	-36.1213	-53.6184	-31.3547	-55.8804	-37.7624	-38.2253	-32.9022
1554.88	-33.0316	91.4059	-51.8032	-33.1974	-38.7506	-33.9734	-36.5272	-39.4169	-34.609	-35.1095	-47.4316	-33.8188	-42.9556	-36.925	-31.4866	-29.4205	-38.3325	-32.9617	-46.8425	-32.0743	-37.2037	-31.293	-37.4608	-39.3407	-42.8075	-44.8981	-35.2774	-32.4305	-38.4626	-40.0459	-31.0731	-38.6852	-36.3028	-28.5123	-28.4461	-32.6176	-35.8176	-30.697	-28.5234	-32.7611	-37.1263	-49.4335	-37.8419	-53.8639	-30.651	-48.5292	-38.3857	-38.9796	-33.9174
1554.84	-33.3393	92.0729	-51.7318	-33.8635	-39.2765	-35.2033	-37.2934	-38.1274	-34.4188	-36.7263	-45.7624	-33.6808	-42.2104	-36.9846	-31.8778	-29.3347	-39.1223	-33.2794	-47.7317	-33.532	-35.6806	-30.8473	-37.229	-38.6689	-40.5515	-48.1154	-35.8605	-31.9986	-39.2338	-40.6878	-31.8928	-39.0988	-36.1117	-28.8626	-28.8196	-33.3683	-35.3072	-31.2359	-28.5292	-33.2359	-36.0382	-51.9879	-38.1813	-81.658	-29.87	-46.7003	-36.9593	-39.0613	-34.5476
1554.81	-33.5977	92.4786	-49.7423	-34.748	-38.9747	-36.6121	-38.2774	-37.6123	-34.8403	-37.4488	-45.5356	-34.0159	-41.184	-36.767	-32.377	-29.6808	-40.9234	-33.0071	-49.8315	-35.1345	-34.4406	-30.8334	-37.781	-38.7042	-39.4098	-45.9851	-35.7491	-31.9006	-39.3649	-40.2321	-32.9008	-41.0173	-35.9595	-28.8406	-29.0135	-33.4519	-34.9761	-31.6759	-28.8893	-33.2919	-35.4839	-46.9048	-39.5151	-53.4156	-29.3314	-42.9011	-36.1405	-37.3557	-34.9481
1554.77	-33.828	92.6035	-50.406	-35.6978	-39.0622	-38.4003	-38.9689	-36.6212	-34.1307	-39.5934	-46.681	-33.6313	-40.3322	-37.2062	-33.0257	-29.717	-42.465	-33.0527	-46.3101	-37.0088	-33.5706	-30.4205	-37.661	-38.6252	-39.0022	-43.8929	-36.6842	-31.5426	-39.7539	-41.2155	-34.5826	-41.6604	-36.1627	-29.1762	-29.2569	-33.8333	-35.5546	-32.0708	-28.9633	-33.9368	-35.1732	-45.0306	-38.8043	-48.4164	-29.2366	-40.9874	-35.4775	-35.6945	-35.9976
1554.74	-34.0559	93.8409	-53.734	-36.4409	-38.5661	-40.445	-39.1313	-36.686	-33.8535	-40.0791	-45.8026	-34.1928	-40.0206	-37.1859	-33.9104	-29.9207	-44.6679	-33.0308	-45.8562	-38.905	-32.8546	-30.499	-37.6544	-38.6549	-39.271	-42.4287	-36.6627	-31.6739	-40.0265	-42.2311	-36.2443	-45.1967	-35.816	-29.2817	-29.7115	-34.675	-35.3716	-32.8331	-29.0791	-34.0235	-34.4562	-44.0931	-39.2946	-44.8105	-28.7755	-39.6969	-35.1046	-34.2807	-36.7457
1554.71	-34.2607	93.6347	-53.5073	-38.366	-38.5706	-42.4671	-38.1629	-35.9268	-33.1038	-40.8546	-46.4769	-34.128	-39.9589	-37.3904	-34.493	-30.3668	-49.7534	-32.4399	-43.2261	-41.2542	-32.6009	-30.8064	-37.5698	-37.6742	-38.4375	-42.079	-37.9617	-31.2884	-40.486	-44.0847	-37.5789	-48.8402	-35.8044	-29.4346	-30.058	-35.0821	-35.2472	-33.3055	-29.2802	-34.0081	-34.8122	-42.8973	-38.1444	-43.1129	-28.8307	-38.317	-34.5648	-33.2705	-37.5929
1554.67	-34.4784	93.2843	-53.1205	-39.3634	-39.1389	-47.183	-37.7265	-35.9961	-32.6517	-42.5503	-50.7395	-34.2913	-38.9778	-37.7421	-35.3995	-30.7049	-58.405	-32.5821	-41.7757	-41.0043	-32.2728	-31.1695	-37.385	-37.3665	-38.7552	-40.928	-38.1058	-31.3653	-40.8566	-43.8919	-40.0296	-53.4563	-34.9148	-29.6446	-30.6462	-35.9241	-35.2507	-34.1684	-29.543	-34.4992	-34.8829	-40.8712	-37.5013	-41.3851	-28.7549	-36.9388	-34.3369	-32.3134	-37.9719
1554.64	-34.6817	93.8317	-51.0189	-41.9066	-39.8807	-51.0041	-37.3697	-35.5196	-32.5992	-42.0179	-52.8978	-34.5604	-39.3525	-37.8375	-35.9317	-30.8614	-60.9	-32.1797	-40.0068	-41.0295	-32.2871	-31.4616	-37.2429	-36.3135	-37.9821	-40.0318	-39.3427	-31.095	-40.8515	-43.6017	-42.8911	-50.7227	-34.5559	-30.0042	-31.4538	-36.5245	-35.2645	-35.524	-29.935	-34.4058	-34.7714	-39.9715	-37.7076	-39.369	-28.7664	-36.4815	-34.0615	-31.2231	-38.7716
1554.61	-34.8748	93.6793	-50.0471	-43.788	-40.033	-61.0816	-37.4264	-35.4443	-32.0328	-43.4253	-52.4479	-34.9818	-38.5492	-37.6542	-36.3311	-31.0205	-51.952	-31.8295	-39.1011	-40.8422	-32.6295	-31.8216	-37.4474	-35.9683	-38.3253	-40.6043	-39.3036	-31.1128	-40.9869	-43.1868	-47.1557	-48.9366	-34.4849	-30.1686	-31.9259	-37.3269	-35.0603	-36.1573	-30.2633	-34.34	-35.6991	-39.4944	-37.0406	-38.9149	-28.9487	-35.4518	-33.816	-30.5222	-40.4452
1554.57	-35.0929	94.5819	-48.1768	-44.0504	-40.1204	-49.553	-36.4396	-35.635	-32.1482	-43.2025	-55.8401	-36.014	-38.8771	-38.1181	-36.6415	-31.4123	-48.0353	-31.9077	-37.297	-40.1785	-33.0836	-32.8555	-38.1578	-34.9556	-37.5007	-40.9915	-38.6572	-31.0014	-41.1624	-43.1446	-49.4462	-44.0739	-34.0693	-30.3413	-32.9731	-38.152	-34.8731	-37.2592	-30.5788	-34.3242	-36.3813	-38.811	-36.1694	-38.1953	-29.0687	-35.6426	-33.8844	-29.9417	-41.1875
1554.54	-35.281	95.1029	-49.7656	-43.8574	-42.3296	-46.5806	-36.9472	-35.6535	-32.0064	-42.6019	-55.2073	-36.2957	-38.663	-37.1385	-37.7621	-31.6245	-48.4198	-32.1296	-36.9379	-40.4437	-33.6411	-33.2118	-38.3698	-34.5481	-37.21	-40.3233	-37.9751	-31.064	-41.932	-42.7574	-45.8278	-42.8612	-33.2989	-30.8861	-33.5521	-38.3608	-33.966	-37.91	-31.2119	-34.3045	-37.2685	-38.179	-35.7594	-37.5585	-29.4225	-35.2729	-33.7567	-29.5289	-40.9819
1554.51	-35.5175	95.0737	-48.6554	-43.9596	-42.9731	-43.6901	-36.1203	-35.8467	-32.2951	-43.5509	-50.0928	-36.9291	-39.2863	-37.1564	-37.8925	-31.9694	-46.2967	-32.2744	-35.4981	-40.2786	-34.0075	-34.3031	-38.8515	-33.9707	-37.5188	-40.925	-37.0451	-31.1559	-42.3803	-42.611	-45.0665	-39.9305	-32.8654	-31.1202	-34.6216	-39.3369	-33.7492	-39.3058	-31.9739	-34.7918	-37.8207	-37.4399	-35.926	-37.5012	-30.1347	-35.0411	-33.7774	-29.3067	-41.5867
1554.47	-35.745	95.5776	-45.43	-42.4786	-44.3857	-42.1583	-36.7231	-35.6989	-32.66	-42.3708	-50.5647	-36.8823	-39.6636	-37.7996	-38.3479	-32.5407	-45.7216	-32.302	-35.19	-40.9264	-35.256	-35.3312	-39.4138	-33.4437	-36.946	-41.6383	-35.8326	-31.6633	-44.1271	-41.2541	-42.8828	-38.9538	-32.7668	-31.6029	-35.9005	-39.1927	-33.6148	-38.9978	-32.5002	-34.1887	-39.5447	-36.8267	-35.316	-38.1631	-30.4786	-34.7522	-34.1297	-29.1231	-41.9879
1554.44	-35.9565	96.1951	-43.8995	-41.8471	-46.6381	-40.2643	-36.7114	-36.1167	-32.9246	-43.9192	-47.715	-37.8205	-40.915	-37.5056	-37.8262	-33.0537	-44.0062	-32.4836	-35.3707	-41.7445	-36.3512	-37.2436	-41.0887	-33.1898	-36.4857	-42.2464	-34.6572	-31.8534	-42.5335	-40.5784	-41.5261	-37.6218	-32.463	-32.098	-36.9604	-39.978	-33.3547	-39.7217	-33.6152	-34.7025	-40.3735	-36.2131	-35.4786	-38.3921	-31.0531	-34.6989	-34.4497	-29.195	-42.9894
1554.41	-36.1668	96.2345	-43.3532	-40.9506	-51.6667	-39.3311	-36.7077	-36.4985	-33.3803	-42.6262	-47.8808	-38.4764	-40.5055	-37.0983	-38.8454	-33.181	-45.5287	-32.7702	-34.7955	-42.1372	-37.4017	-38.9673	-41.8108	-32.6886	-36.1157	-44.587	-34.0888	-31.7322	-41.9757	-41.3289	-40.4711	-36.9733	-32.5657	-32.6186	-38.8377	-39.7925	-32.9208	-39.8331	-34.839	-34.4633	-42.8049	-35.6942	-34.9339	-38.1329	-31.8957	-35.3589	-34.2897	-29.1722	-43.3254
1554.37	-36.3942	96.4983	-41.7118	-40.5775	-58.0892	-38.7653	-36.2125	-36.9554	-34.0325	-43.6185	-45.4142	-39.3842	-41.5054	-37.2476	-38.1695	-33.724	-45.2916	-33.0961	-35.393	-45.1644	-38.5099	-40.4478	-42.7494	-32.4577	-36.5288	-45.6454	-33.1726	-32.2368	-41.4306	-40.4685	-39.0028	-36.2734	-32.4312	-33.8039	-39.7702	-39.3859	-33.0404	-39.0656	-36.1368	-34.5682	-43.5377	-35.7887	-34.8456	-38.5223	-32.5593	-35.0651	-34.6414	-29.4838	-43.1804
1554.34	-36.5681	97.2914	-41.1043	-39.9788	-64.6515	-38.464	-36.4754	-36.9505	-34.6538	-44.1845	-46.1648	-39.7522	-42.0044	-37.0936	-38.4305	-33.8618	-46.1199	-33.8871	-35.6205	-49.3975	-40.1649	-42.473	-43.2481	-32.7756	-35.9091	-46.4403	-32.3734	-32.6414	-42.0538	-39.7953	-39.4396	-36.2546	-32.7919	-35.2617	-40.8975	-39.2235	-32.7293	-38.4124	-36.669	-34.837	-43.5705	-35.4576	-35.127	-40.2558	-33.6181	-35.4536	-34.9214	-29.7493	-42.1914
1554.3	-36.7677	97.2389	-40.3523	-38.7131	-50.9995	-38.5671	-36.5334	-37.4192	-35.3253	-43.5354	-43.8082	-40.993	-42.5555	-37.7445	-38.0766	-34.1826	-47.5329	-34.2401	-35.9205	-53.0027	-41.8215	-44.0409	-44.2344	-32.4251	-35.8448	-47.9366	-31.9194	-32.9486	-41.3668	-39.7719	-38.7933	-35.9556	-32.8165	-36.1377	-42.4402	-39.706	-32.6445	-37.7052	-38.2711	-34.7159	-42.8254	-34.8663	-34.9469	-40.8706	-34.1598	-36.166	-35.3276	-30.5172	-42.9222
1554.27	-36.947	98.7188	-38.727	-38.1877	-45.9533	-37.8675	-37.119	-37.8406	-36.0807	-43.5867	-44.4846	-41.3776	-44.1649	-37.0354	-38.3153	-34.7878	-48.1049	-34.1623	-37.1067	-53.1974	-44.3466	-47.2259	-46.3384	-32.8197	-35.648	-48.8912	-31.6893	-33.4967	-40.151	-40.8352	-39.4449	-35.2491	-33.7764	-37.8163	-43.6771	-38.8115	-32.5545	-36.0058	-40.2766	-35.4548	-41.795	-35.0736	-35.055	-43.0886	-35.5396	-36.2854	-36.2499	-30.8962	-43.0017
1554.24	-37.0323	99.265	-38.8423	-38.7123	-44.2146	-37.7789	-36.5408	-37.6097	-36.5321	-42.0666	-43.4244	-42.8802	-42.7292	-36.95	-38.8466	-35.0787	-49.0448	-34.5728	-37.8705	-52.7793	-45.3021	-45.7074	-47.6345	-32.7949	-35.5848	-47.8162	-31.4629	-33.9797	-40.3455	-40.9724	-38.8944	-34.9743	-33.9904	-40.0698	-43.6061	-39.1844	-32.9024	-35.6939	-41.2706	-36.2658	-40.1712	-34.5564	-34.944	-45.4843	-36.3057	-36.7783	-36.2173	-31.6132	-41.4944
1554.2	-37.1444	99.8216	-37.5034	-38.7865	-42.6303	-38.136	-36.4241	-37.7387	-37.2835	-41.1454	-42.0284	-43.5246	-43.1112	-37.4625	-38.7682	-35.5804	-45.7959	-35.4965	-38.9886	-46.6314	-47.1443	-47.3849	-49.9183	-33.4485	-36.0753	-48.5631	-31.8233	-34.1766	-39.4603	-40.4001	-39.7246	-35.1838	-35.2167	-42.5321	-43.1072	-38.7627	-32.4801	-34.7573	-44.2409	-36.3528	-38.7098	-34.5069	-35.8356	-47.6099	-36.7495	-36.3458	-36.5273	-32.3674	-42.5287
1554.17	-37.2521	100.204	-36.9205	-38.8435	-39.5475	-37.3197	-36.8117	-37.4163	-37.5009	-39.9273	-42.0454	-46.277	-41.5495	-37.4393	-38.9333	-35.3306	-45.1873	-36.5216	-41.0982	-43.9549	-47.488	-44.6083	-48.9328	-34.2872	-36.2019	-48.3286	-31.737	-34.7803	-39.1761	-40.6787	-39.8643	-34.9581	-35.821	-45.376	-42.1776	-38.3476	-32.6174	-33.6969	-44.1215	-36.8924	-37.7995	-34.663	-35.7901	-51.4333	-37.9334	-37.3701	-36.8145	-33.4504	-41.2608
1554.14	-37.2835	101.229	-36.4649	-39.1664	-38.4303	-37.7533	-36.2646	-37.3679	-38.6281	-39.6624	-41.8619	-45.3516	-40.6389	-37.5264	-38.8562	-35.118	-44.6884	-37.2044	-42.3441	-41.6587	-45.168	-43.5049	-52.5722	-34.5368	-37.4185	-46.1039	-32.0372	-35.5024	-39.1988	-41.3212	-40.9662	-35.1844	-37.1295	-45.8382	-42.6895	-38.1086	-32.8436	-33.2638	-43.1575	-37.2489	-36.9421	-35.0572	-35.9664	-51.9249	-38.3987	-37.2015	-37.2728	-34.8715	-41.29
1554.1	-37.2899	101.334	-35.9031	-39.2677	-36.7082	-37.4993	-35.9155	-36.8669	-38.9181	-37.994	-41.3218	-47.7078	-40.3599	-38.8159	-38.7092	-34.8976	-42.2925	-38.0081	-43.0132	-39.7028	-44.7256	-42.6749	-48.6909	-35.541	-37.3834	-44.9644	-32.18	-36.4521	-38.0357	-40.5288	-40.6411	-35.4487	-38.4064	-45.6268	-43.0408	-37.2947	-32.7322	-32.9888	-41.1821	-37.7575	-36.4682	-35.4889	-36.573	-49.6941	-39.0552	-38.1783	-37.346	-35.48	-40.5164
1554.07	-37.2643	100.082	-34.8266	-38.8684	-35.5108	-37.3526	-35.8377	-36.9208	-37.9055	-36.8713	-40.5685	-45.827	-38.7358	-39.5801	-39.0658	-34.9707	-41.9715	-39.7477	-44.357	-39.3251	-43.7021	-41.9954	-49.5049	-36.599	-38.7262	-44.3067	-32.6161	-37.567	-38.1169	-40.1627	-41.4261	-36.022	-38.5778	-44.9022	-43.1401	-37.3155	-33.2219	-32.8682	-39.9014	-38.3611	-35.4068	-35.6039	-37.2642	-46.2532	-38.4982	-38.7575	-37.7568	-36.9792	-39.8034
1554.04	-37.1614	99.034	-34.8125	-38.298	-34.8887	-36.2888	-35.3813	-36.3882	-37.6224	-35.2781	-40.9601	-46.497	-37.8784	-40.273	-38.9917	-34.3708	-40.9145	-41.0375	-43.5561	-38.0773	-42.9613	-41.8138	-47.8976	-37.2354	-40.1681	-42.374	-32.8206	-37.9324	-38.0483	-38.9228	-41.9305	-36.7665	-38.7597	-41.5176	-42.8033	-36.811	-33.9699	-32.3174	-37.42	-38.4804	-35.0005	-36.276	-38.081	-43.1464	-38.7657	-38.6778	-38.3031	-37.7435	-38.7922
1554	-37.023	97.3105	-34.0711	-38.2393	-33.8435	-36.2368	-34.6932	-36.2583	-36.9973	-34.4512	-40.6458	-43.7059	-36.8003	-40.9178	-39.142	-34.5708	-39.9992	-42.7786	-42.2193	-37.6396	-40.9208	-41.5874	-44.9731	-37.9681	-41.0899	-41.2335	-33.304	-38.9503	-37.5783	-37.6994	-41.1834	-36.6607	-39.5862	-39.9852	-43.0524	-36.7031	-34.8639	-32.63	-36.2177	-38.1481	-34.6455	-37.2252	-39.9463	-41.0225	-37.9755	-40.1824	-37.5727	-38.2979	-38.7079
1553.97	-36.7741	95.3299	-34.0549	-37.0023	-33.3271	-35.734	-34.619	-35.3368	-36.2052	-33.5038	-40.9205	-41.3275	-36.5997	-42.328	-39.2415	-34.1791	-38.2286	-45.2674	-41.3041	-36.6789	-40.104	-40.603	-43.4373	-38.2471	-43.226	-40.4158	-33.2366	-40.3869	-37.3056	-37.323	-41.596	-37.7352	-38.7343	-37.9614	-43.9017	-36.8078	-35.9102	-32.3873	-35.1882	-39.0598	-34.3601	-37.663	-40.5367	-39.6108	-37.6209	-40.684	-37.4914	-38.6658	-37.7076
1553.94	-36.5075	94.3835	-33.6374	-35.6565	-32.4628	-34.9467	-34.1511	-34.9523	-35.0333	-33.108	-41.8862	-39.7471	-35.1167	-45.4494	-40.0689	-33.8188	-37.4582	-45.243	-41.1697	-36.152	-39.5526	-41.132	-42.033	-38.6996	-43.2712	-40.2997	-33.5449	-41.2136	-36.1491	-35.9893	-39.9206	-38.6187	-37.6784	-37.4642	-45.3489	-35.9	-37.3257	-32.6101	-33.8995	-38.506	-34.8833	-39.5702	-43.7019	-38.8348	-37.1266	-41.1714	-37.6684	-37.9341	-37.7582
1553.9	-36.1358	91.4773	-32.9995	-34.7324	-32.1973	-33.9816	-33.56	-34.9406	-34.3984	-32.4163	-42.4835	-38.7689	-34.4124	-46.2946	-39.0974	-33.3451	-36.6989	-44.5894	-39.8057	-35.5526	-38.734	-40.6513	-40.5858	-38.0931	-42.0906	-38.3281	-34.1602	-44.0757	-35.7821	-35.3819	-39.2329	-39.3242	-36.4741	-36.3146	-45.8235	-35.6984	-38.3775	-33.0621	-33.3416	-38.4139	-34.8632	-39.9518	-44.978	-37.9558	-37.3361	-43.4624	-36.4652	-37.3831	-36.9011
1553.87	-35.6705	89.4308	-32.398	-33.5911	-31.3041	-33.45	-32.6895	-34.6889	-33.5526	-31.9304	-43.4157	-37.073	-33.905	-45.7031	-39.1006	-33.0679	-35.7928	-41.6938	-39.1531	-34.4938	-37.8265	-39.5178	-39.4263	-38.8323	-40.1398	-37.275	-33.9349	-44.2995	-35.1081	-34.9888	-38.6842	-40.4693	-35.6776	-35.5577	-44.9298	-35.0526	-41.909	-33.147	-32.7992	-38.6896	-35.6001	-41.5796	-50.0317	-37.3663	-36.1517	-44.1283	-36.5079	-36.106	-36.2918
1553.83	-35.1823	87.9941	-31.5694	-32.6328	-30.9748	-32.5938	-32.0605	-34.4092	-33.0341	-31.2555	-43.0758	-36.2564	-33.4454	-42.8656	-38.4998	-32.3507	-34.9099	-39.1658	-38.7077	-34.3691	-37.259	-39.2493	-37.8341	-38.6819	-38.1888	-36.8011	-33.7137	-44.4444	-34.7783	-34.2098	-37.0327	-39.5315	-35.132	-34.6192	-42.8558	-34.0532	-45.055	-33.6441	-32.35	-37.5794	-36.3791	-41.1486	-47.7836	-37.2734	-35.6831	-47.4834	-35.564	-34.9915	-36.187
1553.8	-34.6333	84.4971	-30.8861	-31.3661	-30.9219	-32.3291	-31.4725	-33.8753	-32.1813	-31.1325	-44.3316	-35.2098	-32.8155	-40.8751	-38.6141	-31.6347	-34.0554	-37.0773	-37.8827	-34.0104	-36.484	-39.3185	-36.7171	-38.5649	-36.2633	-35.1831	-32.8884	-42.9297	-33.7255	-33.9524	-35.9262	-38.6921	-34.7145	-34.5488	-40.9093	-33.5632	-45.743	-34.2508	-32.249	-37.0891	-37.5339	-40.6837	-47.1547	-36.8199	-35.603	-50.1507	-34.636	-34.5011	-35.1028
1553.77	-34.0788	80.2586	-30.4548	-30.7844	-30.3335	-31.7422	-31.1896	-33.9239	-32.2333	-31.0423	-44.4377	-34.5862	-32.7154	-39.9929	-37.7287	-31.0546	-33.1945	-35.8206	-36.7316	-33.4526	-36.2815	-38.6087	-35.9616	-39.0911	-34.6716	-34.4561	-32.6095	-41.4581	-33.4808	-34.207	-34.6588	-37.5379	-33.7	-34.1217	-38.8734	-33.2841	-42.3752	-35.0186	-32.146	-36.976	-38.4502	-38.308	-44.0389	-36.534	-34.6384	-51.7591	-34.0381	-33.3255	-34.7371
1553.73	-33.472	77.1357	-29.7725	-29.93	-30.0972	-30.8636	-30.5738	-33.6434	-31.9435	-30.8244	-42.9106	-33.7431	-32.0162	-38.2068	-37.1993	-30.3883	-32.4644	-34.253	-36.2238	-32.4885	-35.6606	-38.083	-34.9149	-39.1682	-33.3455	-34.1163	-31.8326	-41.226	-32.962	-33.7622	-33.61	-35.9175	-33.5004	-33.7015	-36.8951	-32.5432	-38.4652	-35.3037	-32.022	-36.4157	-39.9897	-36.385	-40.4698	-36.2267	-34.5574	-50.2011	-33.346	-33.0001	-34.3506
1553.7	-32.8651	73.2549	-29.099	-29.6448	-30.2766	-30.5475	-29.9713	-32.7929	-31.3254	-30.6297	-39.9115	-32.7011	-31.853	-36.4631	-36.57	-29.7552	-31.6861	-32.9819	-36.2815	-31.9832	-34.4171	-37.3548	-34.1414	-38.3233	-32.1175	-33.4611	-30.9995	-39.3861	-32.2665	-33.6074	-32.6138	-34.5232	-32.9475	-34.0609	-34.9433	-32.0716	-35.1682	-35.9822	-32.4007	-36.103	-40.2268	-35.035	-38.6596	-35.7297	-33.6676	-46.1842	-32.5751	-32.0604	-33.5843
1553.67	-32.3091	70.0338	-28.7758	-28.9043	-29.8767	-30.5816	-29.3126	-32.4453	-31.2623	-30.4561	-38.8849	-32.4025	-31.1956	-35.4887	-35.8504	-29.2758	-31.3872	-32.2631	-35.881	-31.8397	-34.244	-37.0014	-33.4057	-37.9184	-30.9614	-32.8931	-30.1693	-38.7553	-31.8727	-33.9376	-31.5925	-32.9999	-32.413	-34.0654	-33.5502	-31.2945	-33.1551	-35.4143	-32.5637	-35.5926	-38.6599	-33.627	-37.3272	-35.005	-33.5415	-43.7899	-31.9581	-31.4351	-33.2614
1553.63	-31.744	67.139	-28.1531	-28.5533	-29.7503	-30.0567	-29.2811	-32.0225	-31.0175	-30.4892	-37.3087	-31.5767	-31.1066	-34.8537	-35.3321	-28.5139	-30.4173	-31.1566	-35.6461	-30.9403	-33.516	-36.5051	-32.7151	-37.7839	-30.2986	-32.2468	-29.6717	-38.3774	-31.5473	-34.1658	-30.5646	-32.2681	-31.66	-33.6035	-32.4122	-30.4987	-31.6325	-35.1833	-33.0959	-35.0627	-37.6185	-32.3083	-35.9982	-34.6602	-32.5002	-41.6151	-31.0231	-31.0397	-33.1834
1553.6	-31.2409	64.2056	-27.6754	-27.9119	-29.8134	-30.0546	-28.8901	-31.6095	-31.2733	-30.9627	-35.8019	-31.1393	-30.6128	-33.8093	-34.8293	-28.0307	-30.1995	-30.5561	-34.9753	-30.8327	-32.9157	-35.8476	-31.9829	-36.9342	-29.4639	-31.6792	-29.072	-37.9489	-31.0555	-34.1897	-30.0608	-31.0881	-31.5552	-33.8748	-31.6257	-30.254	-30.2046	-34.9017	-33.874	-34.8057	-35.4219	-31.1461	-34.5737	-33.7645	-32.0139	-40.5346	-30.4571	-30.5997	-32.7246
1553.57	-30.7672	61.9014	-27.2823	-27.6092	-29.5109	-30.0306	-28.6855	-31.1047	-30.7836	-31.0483	-34.0883	-30.8739	-30.3318	-33.3789	-34.3741	-27.5088	-29.7143	-29.9746	-35.0076	-30.039	-32.4718	-35.2108	-31.5792	-36.8968	-28.6899	-31.3743	-28.4154	-36.8506	-30.9445	-34.1011	-29.6094	-30.75	-31.0062	-34.432	-30.6808	-29.5564	-29.1695	-34.0586	-34.1535	-34.7899	-34.0104	-29.9933	-33.4749	-32.3709	-31.2295	-38.8789	-29.8329	-30.2768	-32.2103
1553.53	-30.3453	60.5655	-27.0432	-27.3365	-29.3523	-29.6281	-28.5921	-30.7957	-31.0451	-31.0789	-33.2504	-30.2293	-30.0641	-32.4271	-33.6231	-27.1964	-29.3445	-29.5454	-34.8327	-29.9162	-31.7974	-35.0633	-31.0082	-36.115	-28.3542	-31.1602	-28.1495	-37.1786	-30.3699	-34.6643	-28.9635	-30.1873	-30.7393	-34.7538	-29.7409	-29.0193	-27.9846	-33.5922	-34.5413	-34.649	-32.2377	-29.1055	-32.4709	-31.4919	-30.7897	-37.1684	-29.1442	-30.1808	-32.061
1553.5	-29.9877	59.1467	-27.104	-27.2523	-29.4214	-29.7091	-28.6117	-30.3145	-30.9187	-31.6348	-32.1493	-29.7629	-29.9801	-32.003	-33.6926	-26.9044	-28.9942	-28.8863	-34.0827	-29.527	-31.4283	-35.0498	-31.0319	-35.9954	-28.1224	-31.3099	-27.837	-36.2557	-30.2721	-35.0725	-28.5907	-29.7492	-30.208	-34.6855	-29.2067	-28.6883	-27.2605	-32.8579	-35.4489	-34.638	-30.9127	-28.2961	-32.1018	-30.8603	-30.1795	-37.018	-28.6669	-29.5361	-32.0716
1553.47	-29.6845	57.8853	-26.9139	-27.2787	-29.2811	-29.6746	-28.5634	-29.8266	-30.9159	-31.4935	-31.5288	-29.6524	-29.6913	-31.4109	-33.9773	-26.674	-28.7552	-28.5913	-33.8865	-28.9315	-31.0748	-34.9809	-30.6614	-35.5475	-27.6982	-31.1655	-27.4949	-36.8098	-30.0827	-35.1429	-28.4747	-29.4197	-29.7676	-35.2898	-28.6763	-28.5419	-26.5814	-32.4365	-35.8146	-34.2632	-30.1567	-27.9056	-31.167	-30.2816	-29.4488	-35.8059	-28.2696	-29.2492	-32.0751
1553.43	-29.4497	57.4461	-26.838	-27.0975	-28.8989	-29.8221	-28.623	-29.8343	-30.8871	-31.7224	-30.6821	-29.3779	-29.5623	-31.3911	-33.6032	-26.4931	-28.6439	-28.2848	-33.6218	-28.7817	-30.8777	-34.9609	-30.5626	-34.9402	-27.6038	-30.8113	-27.4477	-35.9947	-29.9384	-35.521	-28.2155	-29.2799	-29.8794	-35.749	-28.4196	-28.1547	-25.984	-32.0016	-35.6399	-34.1778	-29.2556	-27.2525	-30.8046	-29.6935	-29.1148	-35.1226	-27.7302	-29.1494	-31.9638
1553.4	-29.2501	57.441	-26.9994	-27.281	-28.9896	-30.004	-28.8349	-29.505	-30.8498	-32.0576	-30.3542	-29.1947	-29.439	-30.9332	-33.9956	-26.2525	-28.4043	-28.2985	-33.4312	-28.52	-30.5235	-34.8063	-30.7624	-35.3446	-27.4094	-31.0323	-27.373	-35.9077	-29.6387	-35.8786	-27.9066	-29.1403	-29.8225	-36.8837	-28.0884	-28.1589	-25.545	-32.0283	-35.5015	-33.9165	-28.2244	-26.6567	-30.265	-29.1652	-28.4685	-34.444	-27.2468	-29.2027	-31.8279
1553.37	-29.1121	57.2039	-27.2828	-27.1961	-29.0217	-30.2571	-28.8256	-29.4206	-30.9553	-32.4408	-30.0741	-28.8461	-29.5186	-30.5992	-34.0257	-26.3318	-28.4693	-27.973	-33.0477	-28.3395	-30.0824	-35.3105	-30.7494	-35.0697	-27.3454	-30.805	-27.1336	-36.2551	-29.8133	-36.7847	-27.8844	-28.9363	-29.9838	-36.9447	-27.8976	-27.8815	-25.1723	-31.7842	-35.8344	-33.4116	-27.817	-26.5609	-29.776	-28.837	-28.3414	-34.3512	-26.8563	-28.9742	-31.8866
1553.33	-29.018	57.6753	-27.4219	-27.3469	-28.8172	-30.4098	-29.2615	-29.0192	-31.0139	-33.0247	-29.8055	-28.5823	-29.7647	-30.7565	-34.4546	-26.1439	-28.2012	-28.1744	-33.1154	-28.1464	-29.8105	-35.005	-31.2306	-35.3306	-27.349	-31.0097	-27.187	-36.6483	-29.8639	-36.5397	-27.5707	-28.8459	-30.1863	-38.3038	-27.5619	-27.837	-25.0157	-31.9788	-35.7688	-33.3546	-27.2922	-26.3241	-29.7821	-28.2869	-28.1642	-33.8295	-26.6302	-29.0468	-32.016
1553.3	-28.9683	58.0697	-27.8083	-27.4901	-29.1678	-30.73	-29.4406	-28.9157	-31.4715	-33.4469	-29.3934	-28.4739	-29.6403	-30.5971	-34.5692	-25.9558	-28.153	-28.0999	-32.5943	-27.982	-29.8342	-35.9483	-31.4756	-35.5563	-27.6634	-31.2831	-27.2286	-36.8351	-29.6608	-37.0356	-27.5817	-28.89	-30.2871	-39.0727	-27.7951	-27.9996	-24.8451	-31.9547	-35.7413	-32.7888	-26.8408	-26.2476	-29.4557	-28.3636	-27.9252	-33.5305	-26.2917	-28.8198	-31.7127
1553.26	-28.9696	59.1152	-28.3295	-27.6532	-29.384	-30.9197	-29.9119	-28.7427	-31.6057	-33.9152	-29.3134	-28.4165	-29.9764	-30.4212	-35.4578	-25.9607	-28.2408	-28.3835	-32.2722	-27.9119	-29.8813	-35.8455	-31.938	-35.978	-27.6405	-31.2832	-27.2782	-36.7448	-30.0704	-37.3697	-27.7673	-28.8308	-30.6686	-39.2072	-27.8367	-28.068	-24.609	-31.7124	-35.8657	-32.4347	-26.5817	-26.1044	-29.3372	-28.0483	-27.6216	-33.3527	-25.9074	-28.847	-32.1364
1553.23	-29.0197	59.9073	-29.0813	-27.8731	-29.3351	-31.5419	-30.6108	-28.7014	-31.6266	-34.3403	-29.1918	-28.4234	-29.9619	-30.2947	-35.9274	-26.0304	-28.4403	-28.3458	-32.544	-27.8744	-29.9008	-35.9488	-32.5485	-36.5549	-27.7791	-31.5444	-27.3494	-37.3513	-29.9493	-37.8755	-27.8025	-28.6533	-31.1137	-40.3463	-27.8872	-28.4076	-24.7714	-31.8899	-35.8764	-31.7956	-26.5717	-26.2357	-29.5882	-27.8079	-27.7989	-32.9838	-25.9324	-28.795	-31.8781
1553.2	-29.0965	61.3173	-29.6876	-28.4785	-29.6427	-31.8774	-31.479	-28.355	-31.7831	-34.9874	-29.3444	-28.4245	-30.2726	-30.6643	-36.3299	-25.8928	-28.5341	-28.5395	-32.1236	-28.0067	-29.9707	-35.8282	-33.2409	-37.1523	-28.1158	-31.4727	-27.517	-38.0884	-30.4771	-38.8132	-28.2125	-28.6197	-31.6634	-40.4687	-28.0509	-28.3778	-24.8014	-32.0666	-36.591	-31.5716	-26.4195	-26.446	-29.5472	-27.7326	-27.6086	-32.8551	-25.6236	-29.0478	-32.2301
1553.16	-29.2333	62.6162	-30.2527	-28.7106	-29.9621	-31.9627	-32.0509	-28.4393	-32.5917	-36.3311	-29.2267	-28.1649	-30.4573	-30.5563	-37.0922	-25.9714	-28.7129	-28.819	-32.339	-28.4372	-30.2696	-36.0221	-33.9607	-38.5717	-28.2519	-32.0749	-27.7429	-39.3468	-30.6828	-39.0286	-28.3462	-28.333	-32.2768	-41.2698	-28.4489	-28.5927	-25.0461	-32.077	-36.7698	-31.6899	-26.1788	-26.7811	-29.5573	-27.8725	-27.6964	-32.9995	-25.8159	-28.7526	-32.1509
1553.13	-29.3959	64.5399	-31.1272	-29.0568	-30.2528	-32.7901	-32.7268	-28.2974	-32.8651	-37.426	-29.124	-28.1696	-30.6836	-31.1311	-38.7816	-25.9684	-28.6857	-29.0366	-32.6513	-28.6658	-30.2771	-36.3061	-34.931	-39.343	-28.5841	-32.0359	-27.9326	-40.4215	-30.9709	-40.8608	-28.8459	-28.3634	-32.9299	-41.705	-28.903	-29.1611	-25.334	-32.7118	-38.0682	-31.5968	-26.0987	-26.8604	-29.7038	-27.8083	-27.927	-32.7521	-25.7389	-28.9741	-31.6704
1553.1	-29.6091	66.3969	-32.1817	-29.5163	-30.765	-33.5368	-33.6634	-28.0118	-33.5266	-38.0811	-29.2535	-28.2964	-31.0767	-31.2611	-39.301	-25.9462	-29.1958	-29.3178	-33.0134	-28.809	-30.4631	-36.8219	-35.3269	-40.0558	-28.7025	-32.8558	-28.4201	-40.7075	-31.3027	-41.6366	-29.2571	-28.2535	-34.0099	-42.8328	-29.1098	-29.6028	-25.5151	-32.6823	-39.2256	-31.515	-26.2527	-27.1667	-30.1578	-27.6417	-28.1445	-33.2213	-25.9598	-28.8844	-31.6149
1553.06	-29.8651	68.895	-33.4751	-30.3752	-30.9249	-34.0087	-35.3362	-28.1127	-34.5695	-39.4803	-29.3594	-28.6635	-31.4676	-32.2166	-40.6246	-25.8352	-29.501	-29.9203	-33.2429	-29.3852	-30.8325	-36.5714	-36.5743	-39.9697	-28.9696	-32.767	-28.428	-42.5715	-32.2822	-40.7599	-29.8808	-28.1396	-35.3245	-43.1078	-29.5689	-30.0622	-26.0897	-33.1786	-39.6429	-31.1196	-26.092	-27.6758	-30.2783	-27.6391	-28.4702	-32.8394	-26.3054	-28.7859	-31.5663
1553.03	-30.1531	71.3016	-35.5726	-31.0624	-31.6597	-34.4081	-36.4835	-28.1333	-35.0377	-41.3948	-29.4519	-28.7131	-31.7196	-33.2654	-42.1048	-26.1167	-30.0437	-30.3033	-33.3047	-29.8647	-31.1742	-37.7359	-37.5651	-41.1369	-29.308	-33.0955	-28.9009	-43.249	-32.6043	-41.2631	-30.3062	-28.2983	-36.736	-43.8469	-30.1741	-30.6942	-26.4173	-34.141	-41.1417	-31.0385	-26.3131	-28.0237	-30.5237	-27.7244	-28.8132	-33.3029	-26.5866	-28.9019	-31.2247
1553	-30.4714	74.0796	-37.5189	-31.7991	-32.0864	-35.5578	-37.3715	-28.3358	-36.2239	-44.1973	-29.4882	-29.1342	-31.8886	-34.4625	-45.649	-26.1841	-30.3939	-30.5006	-34.0021	-30.0916	-31.4169	-37.7401	-38.5443	-42.3088	-29.4975	-33.3776	-28.877	-46.3476	-33.5806	-40.6516	-31.4812	-28.0765	-37.67	-44.6191	-30.7262	-31.2123	-26.9335	-34.2726	-43.234	-31.4915	-26.4105	-28.6875	-30.8362	-28.0632	-29.3225	-32.9208	-27.0788	-28.8883	-31.0296
1552.96	-30.8117	77.0199	-39.4234	-32.4816	-32.3648	-35.5759	-38.3111	-28.3855	-36.6091	-47.2776	-30.0453	-29.234	-32.2306	-35.4632	-45.9005	-26.1101	-30.9215	-31.2906	-34.7376	-30.7225	-31.8268	-38.3462	-40.1575	-42.7493	-29.6974	-33.5922	-29.1974	-49	-34.7485	-38.458	-32.4376	-28.1681	-39.6342	-44.4883	-31.6032	-32.5011	-27.4859	-34.9078	-45.5767	-31.4937	-26.4929	-29.1359	-31.2899	-28.1579	-29.6805	-33.2945	-27.815	-28.9768	-30.7817
1552.93	-31.1628	80.0037	-42.5706	-33.3997	-32.6318	-36.6604	-38.906	-28.198	-37.4316	-48.8206	-30.2576	-29.7017	-31.9286	-36.8803	-51.1133	-26.4193	-31.9879	-31.5094	-35.4961	-31.5137	-32.0821	-38.9257	-40.5197	-43.3469	-29.7488	-34.2421	-29.5253	-48.3172	-36.2469	-38.0331	-33.8494	-28.2092	-41.674	-43.7738	-32.7497	-33.4474	-28.2137	-35.466	-46.5384	-31.7132	-26.396	-30.2382	-31.4362	-28.5353	-30.2492	-33.1773	-28.4599	-29.1239	-30.3405
1552.9	-31.5095	82.8969	-47.4412	-34.4661	-32.8452	-36.9457	-38.5112	-28.2244	-37.7575	-53.679	-30.6049	-30.0296	-32.3392	-38.8375	-51.1012	-26.5713	-32.8155	-32.2374	-35.6389	-32.3356	-32.3048	-40.2326	-41.6907	-42.6258	-29.9812	-33.9234	-29.8008	-49.9744	-36.9626	-36.2295	-35.4018	-28.1784	-41.3962	-43.5044	-33.5064	-34.3038	-29.1092	-36.6739	-46.3817	-31.7879	-26.6598	-31.0568	-31.9617	-28.5821	-31.1515	-32.9107	-29.1655	-29.2742	-30.4295
1552.86	-31.8468	86.4001	-54.8264	-35.6207	-33.5133	-37.7339	-37.4811	-28.4731	-37.8236	-52.3589	-31.0497	-30.5126	-32.0637	-40.8129	-54.0698	-26.6155	-33.423	-32.7159	-36.9006	-33.0451	-32.9385	-39.614	-42.3877	-42.0644	-30.4237	-34.5505	-30.0396	-46.9878	-39.0313	-35.9913	-37.475	-28.5016	-39.6528	-42.9896	-34.2452	-36.1669	-29.973	-37.1632	-43.3461	-32.2026	-26.5622	-32.0633	-31.9049	-29.0791	-31.6724	-32.7026	-30.0469	-29.2259	-30.3555
1552.83	-32.1703	89.211	-55.3744	-37.2542	-33.4262	-38.5089	-36.2171	-28.2535	-38.3438	-51.3124	-31.7146	-31.3159	-32.0946	-44.0638	-56.3984	-27.0227	-35.0358	-33.1391	-37.3022	-34.3347	-33.1309	-40.1836	-42.2016	-41.7303	-30.3773	-34.4123	-30.2782	-46.1891	-40.1514	-34.8555	-39.9705	-28.5768	-37.5704	-42.5329	-35.4986	-37.0625	-30.9285	-37.8369	-41.9311	-32.7214	-26.8391	-33.0565	-32.442	-29.2706	-32.3875	-33.0521	-30.7731	-29.3585	-30.2231
1552.8	-32.4689	91.5685	-46.5718	-38.3837	-33.3806	-38.0786	-35.1231	-28.3333	-38.5976	-45.6963	-32.1827	-31.6469	-32.0029	-45.4895	-55.4918	-27.1362	-36.0161	-34.1418	-37.4118	-35.3016	-33.7108	-40.4566	-41.8383	-40.7092	-30.7329	-34.8853	-30.354	-43.9377	-42.2869	-34.3605	-43.619	-28.4378	-36.6241	-42.9654	-36.2863	-38.4877	-31.7945	-39.6174	-41.7362	-32.5753	-26.9404	-33.8362	-32.6336	-29.6991	-33.4048	-32.5936	-31.6914	-29.4202	-30.1499
1552.76	-32.7173	93.7429	-42.978	-39.0724	-33.4998	-39.2172	-33.8339	-28.3041	-38.8317	-43.785	-33.1462	-32.2869	-31.5305	-49.1697	-51.0021	-27.4602	-37.992	-34.2373	-37.812	-36.1389	-33.9342	-41.5614	-41.3936	-39.2206	-31.1559	-35.0345	-30.3925	-41.5689	-45.8026	-33.5517	-47.0661	-28.5624	-35.6668	-42.3827	-37.4239	-39.9499	-32.9456	-40.7596	-41.2539	-33.2679	-26.8667	-35.5127	-32.834	-30.3383	-33.9578	-32.7352	-33.1057	-29.6859	-29.7449
1552.73	-32.9546	95.2905	-41.5924	-39.2538	-33.7288	-39.094	-33.1123	-28.2354	-38.27	-41.9131	-34.2152	-32.8964	-31.4077	-48.5926	-50.9626	-27.5948	-40.3041	-35.1288	-38.084	-37.3471	-33.9376	-41.9563	-41.6825	-39.3942	-31.1182	-34.8943	-30.5726	-40.886	-48.4721	-32.8597	-46.8929	-28.5828	-34.1642	-41.3421	-37.5233	-41.7947	-34.1004	-41.6236	-39.9846	-33.2541	-27.1722	-36.6702	-32.6486	-30.645	-34.7062	-32.5165	-34.3844	-29.843	-29.9278
1552.69	-33.1341	96.7875	-39.9232	-38.8529	-33.3841	-39.7554	-32.8689	-28.0662	-39.4468	-40.7953	-35.1838	-33.1015	-31.2586	-43.7995	-46.31	-28.1508	-42.4939	-35.5125	-38.1769	-39.6576	-33.7821	-41.1162	-40.2894	-38.5946	-31.2976	-35.0669	-30.8454	-39.9759	-52.2942	-32.722	-43.3446	-28.6766	-33.3655	-42.0138	-38.3592	-41.8093	-34.5341	-42.8118	-40.3616	-33.1408	-27.1855	-37.1787	-32.9384	-31.1249	-35.0682	-32.2662	-35.8622	-30.0438	-29.837
1552.66	-33.3181	96.9803	-38.8236	-38.4642	-33.3956	-38.9517	-32.4274	-28.139	-39.2111	-39.7862	-35.8645	-34.0375	-30.8745	-42.9966	-45.9805	-28.2754	-44.8064	-35.9444	-38.8557	-41.509	-34.1695	-41.4961	-40.5215	-38.0742	-31.8148	-34.7227	-30.7801	-38.1671	-50.4667	-32.3824	-40.0006	-28.8457	-32.9504	-41.4239	-37.7607	-42.7235	-35.4364	-44.2608	-39.7296	-33.5718	-27.3956	-38.8863	-32.7493	-31.8549	-36.3081	-31.65	-37.7783	-30.2641	-29.7352
1552.63	-33.4187	97.9106	-38.4481	-37.146	-32.8997	-39.1238	-31.7675	-27.8496	-41.0636	-39.1172	-37.4741	-34.713	-30.6845	-40.3499	-45.8734	-28.7277	-46.5693	-36.622	-38.4562	-43.6656	-33.8273	-41.854	-40.2054	-37.9517	-31.7135	-34.5226	-30.6691	-37.4258	-51.5311	-32.0114	-37.7206	-28.5333	-32.511	-40.3402	-37.3349	-41.9274	-36.8035	-43.124	-38.8943	-33.9365	-27.5664	-40.4399	-32.7095	-32.3057	-36.3968	-31.7827	-40.4287	-30.6455	-29.6488
1552.59	-33.5354	98.7139	-37.2777	-36.7492	-32.9409	-38.8465	-31.5439	-27.7036	-41.7972	-37.9257	-38.5617	-35.4029	-30.5745	-39.1359	-45.1112	-29.0228	-48.1842	-36.2313	-38.2747	-45.2858	-34.0592	-43.6117	-38.9741	-37.3652	-31.8852	-34.6605	-30.725	-37.0279	-45.7183	-31.8385	-35.8001	-28.5773	-31.8136	-40.0496	-37.3132	-40.9995	-37.4187	-42.4285	-38.5137	-34.096	-27.9586	-41.0047	-32.6544	-33.051	-37.964	-31.4904	-42.5689	-31.1514	-29.4885
1552.56	-33.6406	99.2069	-37.2859	-35.9284	-32.6904	-38.3337	-31.724	-27.8615	-43.4787	-37.2757	-40.69	-35.4803	-30.5118	-38.4923	-43.9722	-29.1537	-46.5703	-36.673	-38.3954	-47.03	-33.9771	-44.1888	-39.6478	-37.3186	-32.18	-34.5625	-30.7194	-36.4092	-44.5411	-31.7461	-34.4348	-28.5962	-31.7489	-40.7739	-36.8809	-40.261	-37.6012	-42.4255	-39.0006	-33.85	-28.0997	-42.5174	-32.6149	-33.7859	-38.8115	-31.2963	-47.1233	-31.6998	-29.5227
1552.53	-33.7389	99.2098	-36.1504	-35.328	-32.2704	-38.2378	-31.7964	-27.6955	-45.9022	-37.1361	-42.4328	-36.7282	-30.0799	-37.727	-44.7958	-29.2723	-44.816	-36.625	-39.2571	-45.3582	-33.5306	-45.234	-39.2543	-37.285	-32.9581	-34.0575	-30.4889	-35.8829	-42.2175	-31.6514	-33.2689	-28.8353	-31.3468	-39.4931	-35.5173	-39.7469	-37.3592	-40.9966	-38.1931	-34.5351	-28.384	-43.4194	-32.173	-34.3846	-38.6087	-31.4801	-66.6746	-32.2304	-29.3466
1552.49	-33.8099	99.3153	-36.3187	-34.3019	-32.2303	-36.9928	-31.9101	-27.7822	-46.7397	-36.5498	-45.2406	-37.0165	-29.9472	-36.3861	-45.0317	-29.8154	-44.4481	-37.1216	-38.8414	-42.8261	-33.486	-44.998	-38.3911	-36.4475	-33.3687	-34.0121	-30.4022	-35.9626	-40.2043	-31.3644	-32.2055	-28.8735	-31.5625	-39.3414	-35.2782	-38.8374	-37.6352	-39.4636	-37.4805	-34.66	-28.793	-43.729	-32.209	-34.5994	-39.5546	-31.3234	-52.6112	-33.16	-29.4643
1552.46	-33.8806	99.9623	-35.9923	-34.3056	-31.8616	-36.832	-31.8299	-27.6447	-48.7349	-36.1227	-45.5786	-37.3288	-30.0133	-35.9634	-45.4098	-30.0925	-41.4273	-37.4604	-38.8439	-41.4331	-32.8728	-46.1771	-38.0762	-36.8062	-33.5251	-34.2066	-30.4139	-35.4333	-39.3589	-31.3806	-31.5579	-28.8499	-31.5449	-39.4712	-35.0038	-38.4457	-37.7265	-38.4425	-37.7825	-34.6068	-29.4625	-43.847	-32.0879	-35.6661	-39.3161	-31.4422	-47.1451	-34.1402	-29.6361
1552.43	-33.9717	100.77	-35.984	-33.8858	-31.9033	-36.7256	-31.9579	-27.607	-56.6792	-36.1088	-45.7628	-38.153	-29.9783	-35.6071	-46.2705	-30.0673	-40.8685	-36.9145	-39.2653	-40.5497	-32.8966	-49.7731	-37.9547	-37.1898	-34.2664	-34.2948	-30.3447	-35.3522	-38.0717	-31.8204	-31.1087	-28.8021	-31.7311	-39.4387	-34.2707	-37.4074	-37.3152	-36.8427	-36.9125	-35.0712	-29.7892	-43.5402	-31.6429	-36.3356	-39.2655	-31.4643	-42.8445	-35.2682	-29.5196
1552.39	-34.0629	100.884	-36.6105	-33.1497	-31.9366	-35.7689	-32.1788	-27.8809	-60.4677	-36.1166	-44.1931	-38.0922	-29.753	-35.4282	-46.512	-30.6545	-39.9859	-37.4412	-40.2436	-38.9387	-32.549	-48.4819	-38.0134	-37.0125	-35.0312	-34.6088	-30.331	-35.4413	-36.8959	-31.6158	-30.839	-28.9794	-31.8448	-39.5266	-34.0469	-36.964	-37.594	-36.4738	-37.1634	-34.8619	-30.7339	-43.6102	-31.5552	-36.8441	-39.7663	-31.1986	-40.2635	-35.9314	-29.5394
1552.36	-34.1433	101.143	-36.9858	-33.0955	-31.5641	-35.674	-32.5425	-27.7436	-53.5654	-36.0753	-41.4647	-38.459	-30.1453	-35.3903	-49.7546	-30.9511	-39.125	-37.9482	-41.025	-37.3452	-32.4991	-50.2842	-37.5994	-37.321	-35.6833	-34.8559	-30.2264	-35.3069	-36.2332	-31.6646	-30.2624	-29.2476	-32.1328	-39.4173	-33.6077	-37.0784	-37.1628	-35.5562	-36.629	-35.6326	-31.1337	-42.8582	-31.9203	-37.5625	-38.9128	-31.5564	-37.7164	-37.7795	-29.778
1552.33	-34.246	101.959	-37.3189	-32.8259	-32.03	-35.3153	-32.6595	-28.0481	-49.2494	-36.2101	-40.0476	-39.1399	-29.9395	-34.6358	-49.1266	-30.8975	-37.9619	-38.1923	-40.571	-37.1072	-32.6499	-50.8967	-37.4394	-37.4989	-36.9729	-35.1392	-30.0716	-35.3533	-36.1126	-31.8305	-30.1521	-29.5688	-32.8141	-39.5672	-33.7067	-36.1892	-37.1347	-34.9746	-36.7188	-35.8455	-32.0798	-43.8119	-31.6238	-37.7911	-38.3072	-31.8364	-36.9571	-38.8537	-29.7043
1552.29	-34.3353	102.37	-38.0405	-32.9753	-31.7253	-34.8466	-32.7417	-28.1632	-48.8834	-36.5954	-39.7043	-39.5897	-30.327	-34.699	-49.9169	-31.195	-38.5493	-39.0644	-42.222	-36.1841	-32.3389	-53.4816	-36.7818	-37.9529	-37.4548	-34.9001	-30.0664	-35.373	-35.7542	-31.9678	-30.1874	-29.8033	-33.1666	-40.4592	-33.2725	-35.8474	-37.2233	-34.9198	-36.7391	-36.7577	-32.7325	-42.4471	-31.9157	-38.9559	-38.2015	-31.6337	-36.1407	-40.7002	-30.0842
1552.26	-34.4702	101.885	-38.2771	-32.9484	-31.7681	-35.1733	-32.5768	-28.1156	-47.2489	-36.8168	-38.5383	-39.5209	-30.3177	-34.7508	-49.3269	-31.6973	-38.5422	-39.4213	-41.9853	-35.3499	-32.6731	-50.3253	-37.3161	-38.0642	-39.189	-35.6523	-30.139	-35.8019	-35.2862	-32.2175	-30.2624	-29.8634	-33.5548	-40.8366	-33.6624	-35.7922	-37.6627	-34.6334	-37.5422	-37.2588	-33.6259	-41.7113	-31.9684	-39.077	-38.33	-32.114	-34.7851	-41.3434	-29.8219
1552.23	-34.5785	102.183	-38.6878	-32.7922	-31.9711	-34.5922	-32.5796	-28.5547	-47.1556	-37.4241	-37.5963	-39.6986	-30.6042	-34.4243	-48.2347	-31.7495	-37.9763	-40.2007	-44.1126	-34.8263	-32.6663	-51.6263	-37.4582	-38.253	-39.3264	-35.9462	-29.9828	-36.085	-35.1197	-32.5868	-30.1834	-30.169	-34.7003	-40.2821	-33.4431	-36.1089	-37.2619	-33.8816	-37.4989	-38.13	-34.4609	-42.0716	-32.4828	-40.5776	-37.4593	-32.1742	-34.747	-43.6404	-29.8919
1552.19	-34.7513	102.629	-39.513	-32.7455	-32.241	-34.8314	-33.0965	-28.6645	-46.6364	-38.3833	-36.9273	-39.5269	-30.9241	-34.8897	-48.4681	-32.0288	-38.3843	-40.3055	-44.3017	-34.7273	-32.7805	-50.6598	-37.5852	-38.2797	-40.2945	-35.7705	-30.1559	-35.6913	-35.4101	-33.31	-30.6204	-30.4994	-35.1974	-41.6667	-33.7942	-35.9066	-37.3794	-33.6468	-38.3426	-38.1325	-35.805	-41.2593	-32.9635	-41.1067	-37.5815	-32.5075	-33.9821	-43.6531	-29.9709
1552.16	-34.8971	102.926	-40.8334	-32.6332	-32.2224	-34.1826	-32.7881	-28.7813	-45.3481	-38.9393	-36.44	-39.4507	-31.082	-34.7716	-50.9964	-32.7827	-38.7629	-41.84	-45.3597	-34.3921	-33.3255	-49.8386	-37.8498	-38.4554	-41.757	-36.636	-30.3442	-35.984	-35.3217	-33.2173	-30.6384	-30.9005	-36.2473	-41.7939	-33.5219	-35.8125	-37.9542	-33.6991	-38.2815	-39.0218	-36.7995	-42.0397	-32.9244	-40.7229	-37.328	-32.874	-33.9782	-42.634	-30.3251
1552.13	-35.0882	103.146	-41.8239	-33.053	-32.3266	-34.4874	-32.9878	-28.9178	-47.2367	-39.8582	-35.4833	-39.393	-31.5137	-35.1196	-47.6216	-32.9376	-38.5672	-43.1229	-45.9632	-33.7891	-32.9862	-49.4898	-38.7514	-39.4426	-42.0851	-36.7379	-30.5479	-36.4763	-35.7691	-33.6871	-31.4748	-31.2468	-37.1401	-42.6717	-34.1034	-36.0578	-38.415	-33.5505	-39.8252	-41.0525	-37.7213	-41.9349	-33.4265	-41.8682	-36.5098	-33.4134	-34.1128	-41.4052	-30.1498
1552.09	-35.2618	102.691	-41.9102	-33.2275	-32.1223	-34.5648	-33.0105	-29.1812	-47.0695	-41.9096	-35.3868	-38.9739	-31.7643	-36.2119	-46.9875	-33.8036	-38.8202	-42.8243	-46.3628	-33.4103	-33.515	-49.4324	-39.2016	-39.8895	-44.1252	-37.3663	-31.0261	-36.9629	-36.2556	-34.3913	-31.6074	-31.6005	-38.7131	-42.3162	-34.4284	-36.5566	-38.2196	-33.7311	-39.7639	-41.2154	-39.8308	-41.0712	-34.3923	-42.4047	-36.5552	-33.2563	-33.8646	-40.5363	-30.4826
1552.06	-35.4609	103.16	-42.6058	-33.263	-32.5717	-34.1515	-33.0942	-29.1753	-46.2212	-42.6451	-35.6685	-38.9874	-32.5278	-37.0891	-48.8986	-33.8771	-39.9321	-43.6816	-46.3168	-33.5837	-33.7273	-47.0235	-39.1546	-39.3985	-43.5267	-37.2309	-31.0239	-37.511	-36.1709	-34.8277	-32.3593	-31.9473	-39.4158	-42.9399	-34.7265	-37.0353	-38.7424	-33.4211	-41.5335	-43.729	-40.5332	-41.6765	-35.0299	-44.3091	-36.3868	-33.6084	-33.8505	-39.1768	-30.341
1552.02	-35.6817	103.408	-44.228	-33.3769	-32.835	-34.4051	-33.1797	-29.6533	-49.2114	-42.077	-35.0123	-38.5349	-32.8949	-37.5061	-48.6445	-34.3127	-40.7175	-46.1223	-46.8533	-33.2555	-34.231	-49.6451	-40.8053	-40.425	-45.3819	-37.2665	-31.6677	-37.7238	-36.9567	-34.82	-33.2663	-32.3926	-41.4717	-43.5203	-35.0471	-37.6573	-39.511	-33.416	-41.7674	-43.5692	-43.1954	-42.0022	-36.1434	-43.8682	-36.932	-34.0231	-34.1082	-38.373	-30.8508
1551.99	-35.9022	104.071	-44.9081	-33.7569	-32.7562	-34.8822	-33.6921	-29.6666	-47.406	-42.7822	-35.5706	-38.5071	-33.1774	-38.436	-48.3927	-34.7566	-41.0937	-45.5975	-48.0823	-32.7509	-34.7223	-47.1596	-40.9714	-40.4117	-44.6343	-37.7859	-32.1453	-37.991	-37.6921	-35.6672	-33.464	-32.8383	-42.2514	-42.8961	-35.4878	-37.6632	-38.908	-33.3756	-44.2017	-46.6016	-43.7301	-42.1613	-36.5288	-44.6625	-37.0467	-33.9957	-34.1454	-37.3175	-30.7454
1551.96	-36.1778	104.088	-48.0629	-34.0931	-32.917	-34.5484	-33.935	-29.7347	-47.6087	-45.251	-35.4056	-37.7907	-34.0213	-39.6303	-47.7936	-35.3539	-41.6129	-47.8686	-47.5174	-32.6878	-34.7174	-46.2113	-41.7521	-40.8024	-46.9041	-37.6788	-32.3339	-37.7248	-38.1172	-36.438	-34.5973	-33.2077	-44.4401	-43.061	-36.1771	-39.4678	-39.6796	-33.5582	-44.1124	-48.6125	-46.0135	-42.8638	-38.0899	-45.9534	-36.872	-34.5435	-34.7022	-36.3083	-30.8701
1551.92	-36.4445	104.171	-49.5588	-34.2601	-33.2909	-35.2949	-33.8527	-30.2912	-47.3462	-46.5069	-35.9739	-38.1336	-34.0952	-40.8034	-49.5013	-36.0567	-41.9216	-48.3775	-47.6352	-32.346	-35.6178	-45.4766	-42.8892	-41.7112	-46.8399	-37.7334	-33.1691	-37.8845	-39.4006	-36.9298	-35.6676	-33.5031	-45.6733	-43.3605	-36.9158	-40.0346	-39.5898	-33.4999	-45.5258	-47.5974	-49.7865	-42.7642	-38.8964	-47.7864	-36.7322	-34.5515	-35.587	-35.7852	-31.069
1551.89	-36.699	105.449	-48.978	-34.3631	-33.8151	-35.3014	-34.1448	-30.3684	-46.9585	-48.1076	-35.7376	-37.9308	-35.1322	-42.7447	-52.7641	-36.0358	-44.1908	-50.3322	-46.9872	-32.3499	-36.2649	-46.9861	-43.4245	-43.0109	-47.8567	-37.9152	-33.8647	-38.8501	-39.1757	-36.9488	-35.9855	-34.0703	-45.3331	-44.659	-37.3625	-41.4817	-40.7581	-33.7106	-49.2486	-48.3016	-57.6727	-43.6113	-40.8577	-47.3439	-37.7144	-35.4408	-35.6236	-35.5159	-31.3373
1551.86	-36.9925	105.893	-51.1711	-34.3118	-33.6987	-35.4994	-34.5465	-30.6797	-45.509	-48.0563	-36.9215	-38.7584	-35.7355	-45.682	-50.5821	-36.6991	-44.2237	-52.7688	-46.952	-31.835	-36.8438	-46.2554	-42.9075	-43.0099	-49.6116	-38.4607	-34.2784	-38.3267	-39.8141	-37.6674	-37.1695	-34.7912	-45.8571	-44.4471	-38.7099	-41.6479	-41.1382	-33.6625	-48.3295	-48.0209	-60.8988	-44.6481	-40.7794	-49.6024	-37.4976	-35.9709	-36.7656	-35.0161	-31.6595
1551.82	-37.2863	105.912	-51.6026	-34.5314	-34.3455	-36.1398	-35.3479	-31.0594	-44.5242	-48.6255	-36.8067	-38.2213	-35.8376	-46.7087	-53.0088	-36.8285	-44.1142	-54.6836	-47.6044	-32.1461	-37.0335	-46.158	-44.9516	-43.0698	-52.8255	-37.8673	-35.1862	-38.8194	-40.1709	-37.4319	-37.8999	-34.9875	-45.564	-45.3192	-39.452	-44.1521	-41.3505	-33.8003	-48.3996	-47.5971	-77.7974	-45.1539	-42.3875	-51.0613	-38.8567	-35.8648	-37.0959	-34.7759	-31.4621
1551.79	-37.546	105.975	-52.7881	-35.0169	-34.6407	-36.1596	-35.7354	-31.126	-43.6288	-49.6457	-37.5981	-38.5975	-36.6753	-51.3123	-49.5708	-37.3618	-44.2625	-53.4662	-48.8608	-32.0879	-36.941	-45.2525	-45.1472	-43.7141	-55.9389	-38.6341	-35.8239	-38.6602	-41.779	-38.1331	-38.8613	-35.7744	-44.6609	-44.881	-39.6392	-44.6625	-40.5563	-34.2174	-48.2758	-47.6219	-56.5595	-46.6876	-43.2355	-51.3713	-38.7257	-36.7961	-37.7198	-34.372	-31.8992
1551.76	-37.8676	106.67	-53.1506	-35.298	-35.3259	-36.6899	-35.9106	-31.8417	-43.1752	-50.9945	-38.64	-38.5286	-36.6404	-54.4185	-49.2032	-38.3437	-45.5143	-54.54	-48.1431	-31.9277	-38.1927	-44.97	-46.942	-42.4881	-56.7513	-38.4016	-36.8901	-38.6834	-41.4636	-38.4772	-38.7913	-35.884	-44.3831	-46.0087	-40.5455	-46.7753	-41.9553	-34.7169	-50.2096	-46.3438	-53.8395	-46.549	-43.6696	-53.4356	-39.8927	-36.9846	-38.3644	-34.6157	-31.8133
1551.72	-38.2009	108.438	-57.7649	-35.5937	-35.2887	-37.3669	-37.0685	-32.0582	-42.6989	-51.3199	-38.8649	-38.9532	-37.3078	-63.7077	-50.5304	-38.6299	-45.0725	-56.0041	-49.0974	-31.7898	-38.4798	-45.2481	-48.1734	-43.7466	-63.8813	-38.6768	-38.0334	-38.8564	-42.2201	-38.16	-39.9606	-36.6666	-43.8207	-46.6049	-42.5476	-52.38	-41.8514	-34.8631	-48.1591	-43.828	-48.1725	-47.8752	-44.974	-51.4104	-40.7885	-37.543	-39.6572	-34.2177	-32.3569
1551.69	-38.4528	107.616	-58.3506	-35.7877	-36.122	-37.3835	-37.2536	-32.4608	-41.4401	-51.3354	-39.0991	-38.418	-38.2688	-54.099	-51.8597	-38.6704	-45.9486	-56.3581	-49.2669	-31.6887	-38.966	-46.1764	-49.1312	-43.4596	-66.9215	-38.3884	-39.0894	-38.057	-43.0819	-38.9776	-40.3876	-36.7345	-42.8905	-47.6424	-43.3335	-52.8555	-41.2956	-34.9174	-47.0549	-44.7675	-46.403	-53.1084	-44.4434	-53.3475	-42.9403	-38.1445	-39.8178	-33.9816	-32.3652
1551.66	-38.774	108.142	-55.8444	-35.5658	-37.0999	-38.2658	-37.9804	-32.7294	-41.7281	-48.5441	-39.91	-39.1324	-38.0325	-49.5718	-49.9443	-38.8072	-45.8724	-55.7546	-49.8707	-32.06	-39.8555	-47.0562	-50.287	-43.7393	-60.9733	-39.3245	-40.4843	-38.3189	-43.9537	-39.6256	-40.7161	-37.8218	-42.535	-50.7126	-43.5244	-51.4166	-42.1924	-34.7952	-45.312	-42.8358	-46.7876	-52.0224	-44.1483	-54.8262	-43.7693	-38.8733	-41.8661	-34.04	-33.075
1551.62	-39.0626	108.857	-55.4617	-35.6282	-37.9892	-39.2662	-38.8043	-33.0655	-41.5149	-48.4212	-40.8142	-38.725	-38.3136	-47.3951	-48.9124	-39.2716	-46.4238	-50.6303	-52.0416	-31.9305	-40.2549	-45.6549	-48.6576	-44.1579	-63.6058	-39.5108	-41.016	-38.7977	-46.8463	-39.6103	-39.7187	-38.4746	-42.236	-48.6446	-42.525	-47.8467	-41.3733	-35.4442	-46.1042	-43.8927	-44.9739	-58.3624	-44.9098	-53.6324	-44.264	-39.6458	-43.1114	-34.5134	-32.9903
1551.59	-39.3856	108.204	-57.2129	-36.3651	-38.5447	-40.3365	-39.0408	-33.3208	-41.9994	-48.7751	-41.4702	-39.8781	-38.8348	-45.7046	-47.7263	-39.951	-45.5641	-51.1245	-51.9231	-32.5035	-40.417	-47.266	-54.1998	-45.0643	-57.2486	-39.2451	-42.762	-38.7586	-46.0423	-39.0497	-40.1015	-39.6176	-41.4342	-50.9599	-42.2247	-47.2528	-40.6852	-35.6297	-44.2881	-42.8303	-43.5886	-70.6682	-44.4888	-54.1096	-47.2599	-39.6689	-43.0858	-34.6813	-33.6319
1551.56	-39.6398	109.349	-56.1804	-36.0125	-39.3555	-39.8051	-39.7051	-33.5487	-43.5459	-49.4343	-43.0422	-40.2759	-39.6129	-46.1019	-47.3727	-40.0225	-47.3607	-48.513	-53.8167	-32.5464	-41.8631	-45.222	-56.2007	-45.5332	-61.8894	-39.8063	-42.4661	-39.437	-46.3004	-39.8463	-40.2343	-39.9844	-41.7899	-49.0466	-42.2906	-43.7431	-41.4214	-35.246	-44.5118	-42.1814	-43.1669	-64.9135	-43.6727	-56.6841	-48.323	-41.25	-45.9952	-34.3992	-33.63
1551.52	-39.9567	109.155	-56.5593	-36.1338	-40.4514	-40.2426	-40.1389	-33.5804	-42.608	-46.7639	-43.7005	-40.2561	-39.7864	-44.6138	-47.2601	-39.7757	-45.4783	-48.485	-54.1133	-33.265	-42.3616	-45.3036	-56.3028	-44.5769	-56.1752	-40.7046	-44.6069	-39.5105	-48.0109	-39.9672	-40.4319	-41.8928	-40.7312	-53.2256	-40.9502	-43.6419	-40.3984	-35.8158	-43.5269	-41.8289	-42.5116	-69.1202	-44.6014	-53.7151	-51.7514	-41.2955	-46.008	-34.9882	-33.6477
1551.49	-40.2105	109.317	-52.7882	-36.7966	-40.9594	-40.5827	-39.6379	-33.917	-43.603	-46.8071	-45.6397	-40.6108	-40.9403	-43.637	-49.9675	-39.1197	-47.3398	-47.9087	-53.4112	-33.5407	-43.1609	-47.0312	-66.3278	-43.9331	-52.2151	-40.7327	-44.4981	-39.5002	-46.5898	-39.752	-40.2179	-42.4199	-41.648	-58.7056	-41.3616	-42.3602	-40.5855	-35.6064	-43.2925	-42.6398	-41.5003	-54.3071	-43.2583	-49.8346	-50.4477	-42.8085	-45.5148	-34.9006	-33.8269
1551.46	-40.4523	108.96	-58.8715	-36.6341	-40.5041	-41.0858	-40.5156	-34.6105	-44.4176	-48.1865	-47.1133	-40.9763	-40.2623	-43.2691	-49.4278	-39.8284	-47.2871	-45.5928	-50.5954	-34.0965	-42.9934	-47.6061	-81.4116	-44.7524	-49.9793	-40.1588	-46.0168	-38.462	-49.0642	-40.3171	-39.798	-43.6591	-41.4543	-56.0764	-41.225	-41.907	-40.6441	-35.5198	-43.0237	-42.3333	-41.5653	-53.6312	-45.0157	-49.8926	-46.7117	-42.8232	-45.5552	-35.465	-34.5068
1551.42	-40.7172	109.073	-58.2935	-37.3391	-41.7053	-42.1684	-41.1576	-34.6763	-45.8565	-45.6348	-48.1638	-41.1906	-40.6785	-43.2417	-49.5468	-39.3943	-46.3464	-44.8235	-49.898	-34.9135	-45.4985	-45.9232	-58.5731	-44.8291	-49.773	-41.2029	-45.7649	-38.1706	-50.1852	-40.8095	-40.4784	-47.1213	-40.7232	-54.9664	-40.6513	-42.5223	-39.4681	-35.6189	-42.8366	-40.854	-41.6018	-56.9893	-45.5668	-50.5834	-44.7088	-44.353	-45.5896	-35.4803	-34.7478
1551.39	-40.9172	107.766	-52.4594	-36.9363	-41.8663	-43.0689	-40.1712	-34.7429	-45.6337	-46.8794	-49.8044	-42.6556	-41.381	-44.1566	-48.8431	-39.1136	-45.9223	-45.8416	-49.9878	-35.3937	-44.6119	-46.7716	-57.4169	-44.8139	-49.8638	-40.4742	-47.0428	-38.3812	-48.4105	-41.186	-40.4029	-46.9371	-41.1912	-53.3174	-41.1305	-41.3631	-39.7059	-35.165	-42.9213	-41.8452	-40.7565	-51.8505	-44.905	-46.8003	-43.419	-44.008	-46.7645	-36.326	-34.6652
1551.36	-41.1823	107.222	-52.0802	-37.7489	-41.5344	-42.4907	-40.8483	-34.9822	-48.5964	-46.1679	-50.3693	-42.1471	-42.4671	-44.0741	-53.2552	-39.8779	-48.5891	-45.3709	-47.5722	-36.1723	-45.4477	-47.1904	-55.0404	-45.1019	-49.2129	-41.6898	-46.689	-38.5518	-49.9828	-40.7267	-40.9437	-48.7267	-41.1572	-51.3202	-40.7446	-41.2336	-39.6038	-35.266	-41.817	-42.224	-40.7185	-52.5502	-45.7568	-48.3126	-43.0354	-45.694	-46.0593	-36.2876	-35.3206
1551.32	-41.4212	106.438	-52.2255	-38.2147	-42.7762	-42.9409	-40.8625	-35.7358	-48.1844	-45.5986	-52.4606	-42.2538	-43.266	-45.1646	-51.7192	-39.7381	-47.6557	-45.1216	-49.1732	-37.5282	-47.8097	-48.4495	-54.1088	-45.4192	-48.6948	-41.843	-46.8814	-38.4908	-49.0974	-41.9722	-41.5339	-52.4989	-41.3892	-50.4494	-40.535	-40.9519	-39.4035	-35.0072	-41.2502	-41.2354	-41.2562	-47.9175	-45.2445	-47.5466	-41.3507	-45.2448	-45.5597	-36.8498	-35.2767
1551.29	-41.599	107.521	-53.1881	-37.802	-43.2196	-45.3906	-39.9513	-35.595	-49.5261	-46.8726	-61.137	-42.6511	-44.1887	-44.7729	-54.8507	-39.7293	-48.3415	-43.2781	-49.1749	-38.2003	-46.6229	-48.187	-59.6682	-44.5956	-47.4602	-42.3112	-45.5541	-39.1597	-50.0729	-41.9042	-41.0591	-52.1645	-41.1282	-49.0224	-40.5357	-41.7438	-38.8158	-35.3378	-42.598	-42.5479	-41.5995	-49.4528	-44.2382	-47.276	-40.3914	-48.0962	-43.9745	-36.8472	-35.2441
1551.26	-41.83	108.501	-52.5224	-38.4623	-42.0425	-45.3123	-38.9594	-36.4673	-54.2741	-46.558	-54.6764	-43.29	-44.0389	-45.449	-52.8248	-39.0851	-49.4322	-44.4588	-46.5316	-38.7863	-48.8804	-48.7815	-56.5622	-45.5471	-45.4226	-43.104	-44.7634	-38.6536	-49.5027	-42.0861	-41.8858	-49.2159	-40.5958	-46.8032	-40.6139	-42.2342	-39.1594	-34.9539	-42.2236	-43.0452	-42.1088	-49.1377	-45.4039	-47.2146	-39.734	-49.4886	-43.5503	-37.8875	-36.0766
1551.22	-42.0282	107.955	-51.7857	-39.5266	-43.4261	-45.901	-39.5313	-36.1835	-54.0485	-47.1859	-53.5213	-44.0637	-42.9783	-45.006	-53.3301	-39.407	-51.0491	-43.2875	-47.9933	-40.2365	-46.9327	-48.5186	-53.2579	-44.0655	-47.0322	-44.1382	-44.9568	-38.6913	-50.4086	-43.2066	-42.964	-50.7129	-41.0083	-47.971	-41.1749	-42.9603	-38.848	-35.2804	-41.5534	-42.2518	-41.8648	-46.8782	-44.8345	-46.2504	-38.651	-48.1672	-42.0692	-37.8969	-36.014
1551.19	-42.2358	108.858	-48.3135	-40.1588	-42.068	-47.4589	-39.311	-37.1383	-53.3775	-45.3996	-55.6618	-43.9525	-44.6207	-45.4765	-56.7523	-39.5773	-52.6068	-42.594	-45.2776	-41.5095	-49.8252	-50.0626	-53.1677	-44.8679	-46.6186	-43.7291	-44.3571	-38.7973	-48.4588	-44.2525	-44.2848	-48.7404	-41.0318	-45.5313	-40.7968	-44.0049	-38.3313	-35.2744	-42.3806	-43.3273	-41.9833	-47.5439	-44.9036	-47.4563	-38.4567	-50.3065	-42.0038	-38.3755	-35.8618
1551.15	-42.4051	108.822	-48.077	-40.2976	-43.3247	-46.6182	-39.2385	-36.7244	-54.0547	-45.5938	-54.6136	-44.4534	-43.7956	-48.0667	-59.6887	-39.6532	-55.0916	-42.6948	-45.8949	-42.8083	-49.5739	-48.3939	-56.1497	-44.106	-45.1247	-44.576	-43.17	-38.4777	-49.5655	-44.8604	-44.443	-47.2562	-40.97	-45.0254	-41.618	-43.5652	-38.9875	-34.7629	-42.0113	-42.9974	-43.1158	-49.8369	-44.8838	-46.5171	-38.8774	-51.2369	-42.3883	-39.3304	-36.0371
1551.12	-42.6354	110.541	-50.2455	-40.8255	-43.6605	-49.0909	-39.5381	-37.7833	-51.7089	-48.3137	-52.6688	-45.6564	-45.3005	-47.0329	-56.8014	-39.7561	-58.6026	-43.1568	-45.5637	-42.4196	-51.3174	-48.7568	-53.8488	-44.4694	-44.1276	-44.5754	-41.7124	-38.3618	-50.0207	-45.0287	-46.1992	-47.9964	-39.9364	-45.3542	-43.3139	-44.9483	-38.0841	-35.5079	-42.9277	-43.0018	-44.0031	-47.2388	-44.458	-47.4721	-38.5292	-52.5995	-41.447	-38.9968	-36.8918
1551.09	-42.7611	109.587	-47.8037	-41.2959	-43.7097	-48.9246	-38.93	-38.1668	-51.6797	-47.4301	-55.2995	-44.8876	-45.3081	-47.3071	-51.5748	-39.3596	-54.3835	-43.3311	-45.4657	-42.1861	-52.9012	-51.2586	-51.7536	-44.4852	-45.6337	-45.5934	-40.8268	-39.0826	-49.4225	-46.7582	-44.8205	-46.7081	-40.158	-44.8479	-42.9051	-44.7254	-38.9355	-35.4785	-42.7068	-43.7912	-43.183	-46.9365	-42.7338	-49.969	-37.8645	-52.7822	-41.5053	-39.641	-36.7945
1551.05	-42.9531	110.244	-46.8999	-42.2215	-42.2486	-50.631	-38.7175	-38.5609	-50.079	-47.0752	-53.3089	-45.417	-44.8249	-47.7734	-53.4883	-40.2315	-59.5102	-42.4872	-44.8604	-42.5646	-53.1637	-50.6335	-52.0364	-44.0198	-45.4967	-46.1599	-40.8355	-39.2371	-48.6406	-47.1966	-45.9963	-46.7557	-41.6779	-45.2832	-44.2491	-46.7605	-38.1007	-35.8436	-41.364	-44.3106	-43.0765	-46.87	-43.5227	-47.8674	-37.6325	-55.6392	-41.655	-39.8775	-37.2653
1551.02	-43.1407	110.611	-46.4629	-43.224	-42.2079	-52.7283	-38.9276	-38.5927	-50.7758	-49.4601	-62.4791	-46.5001	-47.3596	-47.876	-52.7991	-40.3025	-64.184	-43.6408	-45.7077	-41.8472	-49.8698	-53.7518	-52.0125	-44.1356	-45.4182	-47.0008	-40.2267	-38.5393	-51.4425	-50.8928	-46.3431	-45.8894	-41.2149	-43.5871	-44.6651	-46.3943	-38.6214	-36.1852	-41.4369	-43.6576	-42.5713	-47.163	-42.2502	-47.6598	-38.3919	-50.4932	-42.0552	-39.3985	-37.4553
1550.99	-43.2778	111.223	-46.2868	-44.8298	-43.4567	-54.8333	-39.6719	-39.3764	-54.3766	-49.2462	-60.1554	-49.9728	-45.726	-47.617	-50.4351	-39.9159	-59.7572	-43.9926	-46.1613	-41.6779	-50.8936	-50.6025	-53.3044	-45.2694	-43.9603	-44.9772	-39.1834	-39.1779	-47.6201	-51.4144	-45.9566	-45.7877	-41.3357	-45.0337	-44.4243	-46.1419	-38.0452	-36.974	-42.8068	-44.0017	-43.5786	-45.069	-42.2256	-50.3393	-37.8517	-51.3894	-40.8912	-39.6474	-37.0879
1550.95	-43.4527	111.422	-46.9697	-44.6984	-42.6225	-55.2885	-38.8191	-39.8367	-52.6929	-51.5757	-60.036	-48.4564	-47.4673	-50.1784	-50.3317	-40.435	-60.0561	-43.3174	-46.5809	-40.3978	-49.0089	-51.3947	-56.228	-45.0609	-44.1751	-46.1616	-38.8196	-39.3128	-49.2262	-51.0492	-45.3354	-44.2696	-41.382	-46.0749	-45.9565	-45.4559	-38.7396	-36.7111	-42.6262	-43.638	-43.4032	-45.3675	-42.8093	-48.1506	-38.474	-49.8926	-40.6775	-39.1925	-38.1895
1550.92	-43.6308	112.859	-46.4454	-47.2302	-42.6012	-54.7078	-39.6748	-39.3763	-55.2277	-51.0198	-64.12	-49.4931	-46.6194	-47.4069	-51.6868	-40.3176	-59.2789	-44.5629	-46.518	-39.6403	-47.5969	-52.0114	-56.0941	-44.8917	-44.4334	-45.7074	-38.1546	-39.5053	-48.5795	-54.0095	-45.6233	-43.5002	-42.5473	-46.343	-46.7794	-45.8446	-38.27	-37.4039	-44.2979	-43.0704	-43.2432	-44.5584	-42.5598	-48.4233	-38.3908	-50.931	-41.1386	-39.8538	-38.6106
1550.89	-43.7716	113.897	-45.9778	-46.5938	-42.3269	-54.3595	-39.7217	-39.9386	-50.6222	-55.1504	-63.5032	-50.5741	-46.7125	-49.2438	-50.619	-40.4193	-65.7835	-45.79	-47.9992	-39.1526	-46.5853	-55.8929	-53.9374	-44.0551	-45.6426	-45.3506	-38.4101	-39.4849	-45.8061	-50.7847	-44.7235	-44.709	-42.764	-46.0751	-45.9115	-46.0584	-38.8519	-38.5394	-43.6206	-43.7861	-41.8869	-45.214	-42.9586	-52.0481	-39.3952	-51.0459	-40.1063	-39.6181	-38.2262
1550.85	-43.9731	114.281	-45.1595	-46.7406	-41.9916	-54.7802	-39.7675	-41.1843	-53.8605	-54.031	-61.8816	-53.8514	-47.791	-48.3123	-49.9951	-40.459	-57.0694	-45.4219	-47.6765	-39.11	-46.9009	-54.2339	-51.7522	-44.3711	-46.0001	-47.7389	-38.3158	-39.9747	-45.4814	-51.9354	-44.7968	-44.5807	-42.9789	-50.6636	-47.8799	-44.272	-38.9006	-38.5731	-45.1912	-43.9202	-43.1609	-45.5505	-43.6796	-52.0892	-40.193	-48.5989	-40.9464	-39.6968	-38.4858
1550.82	-44.0488	112.342	-44.2255	-48.1753	-41.4951	-53.6801	-39.4718	-40.9534	-55.755	-59.7591	-58.8204	-55.9559	-46.4379	-48.0201	-47.7853	-39.6312	-58.4419	-46.7716	-48.7394	-39.5554	-47.3604	-56.3555	-55.8287	-46.1732	-45.4534	-45.9596	-38.2946	-40.572	-46.4787	-54.2318	-44.0465	-44.0226	-43.1885	-50.0131	-48.3191	-44.8893	-38.2727	-40.4934	-45.0861	-44.1075	-42.6223	-44.6756	-43.328	-51.8599	-40.1153	-48.7482	-41.3193	-39.9941	-38.9907
1550.79	-44.1776	112.72	-44.3578	-48.5954	-41.8135	-59.6903	-40.0729	-41.2996	-57.2209	-62.6943	-56.1821	-52.2032	-48.1532	-50.4204	-48.7433	-40.4598	-56.0107	-49.3301	-50.5748	-39.2236	-47.2429	-55.1999	-52.8313	-44.8805	-45.3584	-47.5957	-37.5296	-40.5666	-45.4038	-62.0932	-44.0558	-44.0256	-44.0503	-51.7741	-47.3929	-43.6289	-39.346	-41.6449	-46.9985	-44.2268	-41.4605	-46.0159	-43.4085	-53.9687	-42.0987	-46.3666	-41.7098	-40.0623	-39.628
1550.75	-44.2679	113.582	-43.8767	-48.3342	-41.4389	-55.2079	-39.4779	-41.1079	-58.8011	-61.3991	-56.7604	-58.3568	-46.6245	-48.6394	-48.4713	-40.2962	-53.9278	-51.1463	-47.9121	-38.8351	-45.648	-53.2965	-53.2416	-46.9732	-46.3751	-46.3817	-37.6117	-39.9309	-45.7931	-55.392	-43.7323	-44.0967	-44.8781	-60.4268	-48.5363	-44.4644	-39.0094	-41.7396	-46.3207	-44.9132	-42.4277	-44.2955	-43.293	-57.3664	-42.6649	-47.6957	-42.23	-39.5426	-39.3327
1550.72	-44.3136	114.788	-43.1364	-51.048	-40.9855	-51.4778	-40.2315	-40.6245	-55.5966	-55.7395	-52.8961	-57.3453	-48.7272	-49.9926	-47.6226	-39.0792	-51.4918	-53.0553	-50.342	-39.0989	-46.9422	-55.7233	-56.7806	-45.4616	-45.8136	-46.5848	-37.5341	-40.9409	-44.618	-53.4685	-42.5755	-45.8862	-45.5463	-61.5136	-46.8688	-42.365	-38.8502	-43.9352	-47.8385	-44.0661	-42.3586	-44.3987	-44.5473	-56.5668	-43.941	-47.1721	-41.1643	-39.591	-39.7237
1550.69	-44.404	112.202	-43.1263	-51.9658	-41.0208	-49.7989	-40.7152	-41.8539	-59.1591	-53.0914	-56.4064	-59.0258	-46.1651	-54.6301	-46.6997	-38.8208	-51.953	-56.7497	-52.6734	-39.8145	-44.523	-54.3742	-55.6343	-45.8838	-46.1624	-47.8914	-38.3458	-41.4893	-43.4008	-55.2844	-43.9671	-44.705	-44.8007	-64.6255	-47.558	-43.4241	-39.7662	-45.1254	-50.4805	-43.8681	-41.0639	-46.0567	-44.385	-62.9844	-45.7765	-46.9269	-41.1585	-40.5873	-39.1274
1550.65	-44.4177	110.822	-42.5795	-51.8529	-41.6887	-48.7047	-40.9855	-42.0379	-62.1718	-53.0076	-55.674	-61.8206	-46.3774	-57.0071	-49.2796	-39.2693	-48.1731	-53.7476	-51.8093	-39.6094	-44.6182	-53.6045	-54.1357	-47.0153	-48.1796	-46.4012	-37.4667	-42.7482	-42.9812	-50.9688	-43.5851	-46.7066	-44.6852	-53.5856	-48.1273	-43.1227	-40.3694	-48.8783	-49.0513	-44.495	-41.9318	-46.6072	-44.5555	-64.6477	-48.5185	-47.0523	-41.6157	-40.5173	-39.8847
1550.62	-44.3438	110.282	-41.5971	-51.119	-40.9963	-45.4938	-41.1585	-41.3466	-57.7845	-49.525	-53.5978	-66.3987	-48.1181	-55.1797	-48.5589	-38.8098	-49.3059	-56.68	-63.4817	-39.9774	-45.4698	-54.9682	-52.5275	-47.4222	-46.93	-47.7605	-38.1744	-42.5503	-43.7815	-52.651	-42.8423	-46.3995	-46.2277	-52.8083	-48.9221	-41.6927	-40.859	-51.8172	-51.0198	-45.5207	-42.535	-46.8387	-46.2231	-75.9116	-47.2331	-46.762	-42.1009	-40.722	-39.6404
1550.59	-44.2593	107.623	-41.7146	-51.4134	-39.8452	-45.6743	-40.5559	-41.7704	-60.8686	-47.6999	-51.2546	-53.2682	-47.8615	-56.2039	-47.5615	-37.9851	-45.754	-52.7295	-61.1989	-40.8957	-43.9433	-53.244	-51.425	-48.4568	-48.7402	-47.8466	-37.5871	-43.6994	-43.3353	-49.6294	-44.2226	-45.6486	-44.7772	-48.2526	-47.0119	-42.0763	-41.5196	-54.259	-53.7547	-45.9983	-43.1677	-47.4202	-47.329	-60.9811	-49.2204	-46.6603	-42.0167	-40.6215	-40.0726
1550.55	-44.0898	106.79	-40.8947	-51.2235	-40.3567	-45.7794	-40.3126	-42.1877	-52.7756	-46.3673	-49.9737	-53.5595	-45.5762	-57.924	-48.7064	-37.3211	-46.7856	-52.7135	-55.4575	-41.7426	-44.7272	-54.5956	-47.4274	-46.3076	-48.8621	-50.3426	-37.9219	-43.2314	-42.3996	-49.3828	-42.4074	-46.5545	-43.5068	-47.2872	-49.0407	-41.2849	-42.4858	-58.9995	-54.2496	-46.3364	-43.5375	-47.5527	-50.599	-62.5946	-50.1778	-46.7303	-40.7714	-41.6981	-40.3045
1550.52	-44.0226	106.584	-40.7082	-48.8319	-39.921	-43.6226	-41.2713	-43.3153	-49.7568	-45.6526	-50.3976	-51.6308	-45.8958	-66.7594	-50.2019	-37.6055	-44.5332	-49.8379	-56.4841	-41.3591	-44.2835	-51.2197	-48.6414	-48.566	-51.3918	-48.6219	-38.5858	-43.1279	-43.074	-47.9097	-42.8477	-46.7348	-44.093	-46.1626	-49.9508	-41.1783	-43.0806	-64.6015	-53.0611	-44.8608	-43.9907	-50.1038	-50.6864	-58.6029	-49.048	-48.5793	-41.606	-42.8603	-40.4315
1550.49	-43.8505	107.975	-40.0459	-46.7244	-39.8478	-44.4075	-40.4805	-42.2629	-50.8534	-45.1074	-48.151	-51.0601	-45.8825	-58.3001	-47.2786	-37.1345	-44.9628	-47.424	-54.3646	-43.486	-45.409	-53.2541	-48.4734	-46.9776	-48.9922	-47.7139	-38.3898	-44.723	-42.846	-47.7853	-41.626	-47.5217	-43.8567	-45.3961	-49.0821	-41.524	-42.9125	-50.923	-56.2064	-47.0304	-44.3591	-50.4387	-50.5702	-55.3704	-47.4717	-48.6805	-42.1572	-43.4265	-40.849
1550.45	-43.5979	105.925	-39.7287	-43.6492	-39.4389	-43.0987	-40.029	-41.8362	-48.1627	-44.8462	-50.6903	-49.1575	-44.8307	-64.2548	-49.5102	-36.27	-44.144	-46.1045	-49.4644	-44.1875	-45.9955	-52.7707	-46.6502	-46.0622	-51.877	-47.791	-38.4154	-44.3548	-42.6861	-48.8503	-42.3478	-47.5541	-43.4009	-43.8761	-51.9841	-42.512	-44.4012	-49.0092	-54.133	-47.409	-46.1673	-50.1519	-51.9943	-53.0803	-46.1032	-50.6672	-41.1471	-43.7213	-41.3412
1550.42	-43.4058	107.517	-39.7919	-42.797	-39.6508	-42.7379	-40.7564	-42.7833	-46.9422	-44.942	-50.1152	-48.1486	-45.338	-54.0233	-48.0577	-36.6744	-43.5997	-43.9457	-51.6462	-44.2824	-44.3422	-51.3542	-47.2321	-45.7728	-50.4661	-48.6822	-38.1265	-46.4143	-41.524	-47.6348	-41.4876	-47.416	-41.5895	-42.8705	-50.5574	-41.6823	-45.8737	-48.8426	-51.4107	-45.3497	-46.5917	-49.8307	-49.7811	-55.2413	-43.8817	-48.5512	-41.0357	-44.8746	-40.1905
1550.39	-43.1207	105.816	-39.6959	-42.5487	-39.6831	-42.3689	-40.5128	-41.7652	-45.4096	-43.1479	-48.301	-45.3459	-44.7873	-52.884	-52.0562	-35.9109	-42.7525	-44.5597	-49.5024	-45.5767	-44.9024	-52.823	-44.7412	-47.1218	-48.8048	-47.6274	-37.9874	-46.269	-41.3542	-45.0343	-41.8603	-45.9557	-41.3738	-43.0114	-55.0375	-41.5015	-46.1899	-47.0204	-49.1051	-46.4147	-48.8751	-48.012	-50.9521	-48.9112	-44.1552	-49.2904	-41.153	-44.6147	-41.0861
1550.35	-42.8916	105.651	-39.3222	-41.2363	-39.1727	-42.1188	-41.0782	-42.2291	-46.1669	-43.3725	-47.3039	-46.3562	-42.739	-50.0217	-52.2083	-35.628	-41.8016	-42.1872	-50.7466	-45.4755	-43.8153	-52.3177	-44.5482	-45.8644	-47.3661	-47.5749	-37.9155	-46.8314	-41.2148	-46.4384	-40.821	-47.2221	-42.0086	-42.7797	-58.6798	-42.0447	-46.3513	-46.2151	-46.5294	-45.8585	-49.6413	-47.2847	-49.7576	-47.5063	-43.2005	-49.846	-41.0499	-46.1842	-41.1171
1550.32	-42.6538	103.767	-38.8302	-40.8613	-39.2337	-41.6395	-39.924	-41.8586	-44.9314	-41.9298	-48.4286	-45.3854	-43.7419	-48.0137	-52.9737	-35.7428	-42.0153	-42.5967	-50.463	-45.1086	-44.9232	-53.5828	-43.7328	-45.1865	-45.1617	-47.5771	-38.0284	-48.1921	-42.261	-45.6119	-41.7207	-47.219	-41.9787	-43.2358	-53.7036	-42.7584	-44.7353	-43.8661	-45.8233	-47.9434	-49.7564	-45.6141	-48.2698	-46.9235	-42.0583	-50.037	-41.2397	-45.4334	-41.2528
1550.29	-42.3624	102.871	-38.8646	-39.3507	-39.8389	-42.4738	-40.1897	-41.6888	-43.5496	-42.7033	-45.8794	-45.3036	-42.8472	-46.4731	-51.7197	-35.3274	-41.6478	-42.2565	-49.7309	-44.3908	-44.4537	-51.0526	-43.9272	-46.5428	-44.4851	-46.8945	-38.5543	-47.9816	-41.8161	-44.7132	-40.4311	-45.212	-41.9486	-43.051	-53.7725	-41.4835	-43.7674	-45.0338	-45.2872	-47.6233	-50.5874	-43.5934	-47.3732	-46.0706	-42.2954	-51.5309	-40.9145	-44.6616	-41.4251
1550.25	-42.0884	103.32	-38.0779	-39.351	-38.871	-41.3439	-40.0156	-41.8014	-41.8437	-42.0446	-47.5977	-43.27	-41.7254	-46.1005	-54.2714	-35.7157	-41.56	-41.8938	-47.0818	-44.0713	-44.2056	-53.1866	-42.639	-44.9833	-43.7266	-45.567	-38.113	-49.8985	-40.6997	-45.2667	-40.5208	-45.3832	-41.0821	-42.1792	-51.2624	-42.2996	-42.4291	-44.4004	-45.799	-45.845	-52.4373	-44.0257	-47.3545	-45.4191	-40.9814	-54.4713	-40.0452	-45.3585	-40.7026
1550.22	-41.8748	101.397	-39.0407	-38.6243	-39.5941	-42.0904	-40.5317	-41.9775	-42.2542	-42.1472	-46.5562	-43.244	-41.6581	-45.4282	-54.1761	-35.0824	-40.1266	-40.6098	-49.2269	-42.9716	-44.1236	-55.2816	-42.4835	-46.4825	-43.8039	-45.0918	-37.4729	-51.265	-41.5344	-45.1814	-40.037	-47.7765	-41.6455	-42.9771	-48.7596	-42.1004	-41.4092	-44.6902	-44.3424	-47.8403	-51.32	-41.6677	-45.9332	-44.6016	-40.872	-52.5692	-39.813	-43.8697	-40.948
1550.19	-41.6382	100.594	-39.1082	-38.518	-39.2188	-42.1946	-40.2476	-41.6568	-41.739	-42.3526	-45.7309	-43.4508	-41.6465	-43.2965	-50.4371	-35.058	-40.6083	-41.6139	-46.7944	-42.4856	-43.9413	-51.0822	-43.5619	-45.27	-42.0463	-44.3508	-37.5485	-48.1602	-40.6243	-45.574	-39.8982	-46.5028	-43.0635	-43.4574	-46.6893	-41.3604	-40.5519	-43.0171	-44.338	-45.596	-50.0396	-40.9626	-46.5123	-43.7458	-41.5378	-60.9344	-39.9308	-43.2147	-42.2819
1550.15	-41.3926	100.325	-38.8254	-38.1451	-38.7018	-41.1865	-40.58	-41.3999	-41.8774	-42.3546	-44.1017	-43.2189	-42.2734	-42.4239	-51.1204	-35.024	-40.0864	-40.9501	-47.4378	-42.3421	-43.1908	-50.8622	-42.4472	-44.3167	-40.6342	-43.6286	-37.1085	-51.2641	-41.6398	-45.0978	-39.7851	-45.4099	-42.2736	-43.4428	-46.9682	-42.0078	-39.2069	-43.7235	-43.794	-45.3795	-46.8241	-40.8054	-45.3599	-43.4559	-41.1638	-63.5304	-39.8728	-41.2867	-41.1048
1550.12	-41.166	99.1334	-38.2552	-37.1671	-39.0335	-42.4457	-41.1484	-40.1209	-41.6256	-42.655	-44.8567	-42.8573	-40.917	-42.108	-52.7405	-35.2259	-39.6675	-40.8738	-48.5584	-42.4221	-43.0004	-50.4888	-42.5417	-44.0606	-40.1265	-44.2387	-37.0833	-51.2223	-41.7295	-45.7092	-39.192	-45.7416	-43.3702	-44.8827	-43.926	-41.347	-37.7507	-43.7743	-43.4513	-46.9239	-47.3349	-39.6944	-44.5685	-43.2191	-40.9749	-54.8288	-39.4516	-41.3805	-41.1343
1550.09	-40.9972	99.1551	-38.7879	-37.2367	-39.4212	-41.3329	-41.866	-39.6799	-40.9922	-43.8151	-44.6454	-42.2297	-41.0184	-43.0847	-53.0327	-35.0756	-39.7299	-41.7863	-48.153	-42.5962	-42.5687	-49.5424	-42.7788	-45.7839	-39.4257	-44.1382	-37.6049	-49.2759	-41.3241	-47.2376	-38.934	-44.5213	-43.4935	-45.8132	-44.0915	-41.3995	-37.2546	-44.4483	-43.8474	-46.1233	-46.3069	-39.6824	-43.1734	-42.2433	-40.7034	-61.3167	-39.3122	-39.9333	-40.9561
1550.05	-40.8302	97.5832	-38.7785	-37.149	-39.3016	-41.4854	-41.5399	-39.887	-40.6737	-43.8612	-44.2299	-41.0681	-40.1295	-42.4878	-52.3469	-34.8846	-39.8687	-41.1165	-47.0219	-42.2897	-41.7384	-49.8718	-44.0949	-46.3898	-39.4324	-43.2498	-36.7426	-48.7978	-41.1321	-46.6335	-39.6224	-43.983	-44.3822	-46.6739	-42.2012	-41.5912	-36.1646	-43.0424	-43.5734	-45.5725	-43.3243	-38.7611	-44.0043	-41.8657	-40.8209	-54.1772	-38.5478	-39.5944	-41.3661
1550.02	-40.6405	98.0625	-39.0665	-36.8414	-39.7215	-42.636	-41.7912	-39.5806	-40.8319	-43.4204	-42.4227	-41.299	-40.872	-42.3206	-48.4244	-34.6291	-39.7746	-40.6936	-47.2824	-41.0783	-42.3516	-52.3094	-43.5933	-47.0818	-39.3841	-43.8634	-36.9366	-47.9297	-42.4497	-45.9438	-39.6208	-42.9384	-44.088	-46.9513	-41.045	-41.9987	-36.375	-42.9422	-44.354	-45.4646	-43.5267	-37.9563	-43.7426	-41.4075	-40.7923	-56.3919	-38.3526	-39.633	-40.9221
1549.99	-40.502	97.0971	-39.7836	-37.41	-39.2122	-41.9372	-42.914	-39.3557	-41.3254	-44.4648	-42.1389	-40.7059	-40.5619	-41.6815	-51.2685	-34.8214	-39.5565	-40.6201	-45.994	-41.1655	-42.0564	-51.2199	-43.0284	-47.192	-38.6976	-42.7629	-36.9086	-47.7574	-43.1224	-47.2479	-39.1064	-41.9064	-45.3909	-48.8947	-41.165	-40.6663	-35.7204	-43.2052	-45.5458	-45.3629	-41.1666	-38.0526	-42.8785	-41.0853	-41.4169	-54.1256	-38.155	-38.9071	-40.4664
1549.95	-40.4365	96.8369	-40.1457	-37.107	-40.0148	-42.7823	-43.4462	-39.5085	-41.906	-46.2381	-42.5549	-41.3204	-40.5881	-43.0179	-50.8051	-34.8522	-39.5683	-41.0981	-47.0698	-41.7366	-42.1992	-48.9376	-44.4012	-46.9347	-38.3498	-43.8943	-37.3981	-47.3544	-43.6025	-48.878	-39.2142	-41.6062	-47.3376	-49.5843	-40.9829	-40.0815	-35.963	-43.0069	-44.9315	-44.8569	-41.3292	-37.2628	-42.7907	-40.4403	-41.4638	-53.305	-38.5938	-38.1249	-40.323
1549.92	-40.3375	96.6677	-40.9062	-37.5881	-39.0015	-42.7237	-43.3624	-39.262	-42.0866	-47.8956	-42.1375	-41.2695	-40.9778	-41.6781	-51.5287	-34.6194	-39.8316	-41.5852	-46.3451	-40.8483	-42.3929	-50.9532	-45.0142	-49.5608	-38.3186	-43.2686	-36.9522	-49.1531	-42.5995	-47.4915	-39.2433	-40.5054	-47.8086	-52.0855	-40.3295	-40.6862	-35.3537	-43.5223	-44.7899	-44.3325	-39.8227	-37.4387	-42.4976	-40.1318	-41.5036	-52.4156	-37.7421	-37.4579	-40.4433
1549.89	-40.2873	97.4413	-40.9517	-38.2718	-38.9082	-42.5401	-45.7264	-38.5913	-41.3175	-48.1042	-41.689	-40.9205	-40.2538	-42.2108	-48.7587	-34.5012	-39.3618	-41.4598	-46.3524	-41.0536	-41.6787	-51.0938	-44.6558	-48.2442	-38.7835	-43.8521	-36.9885	-46.7529	-43.7498	-48.163	-39.8354	-40.7307	-48.0697	-53.1017	-39.5953	-40.2336	-35.5617	-43.0757	-45.5164	-45.0886	-39.5448	-37.122	-42.038	-39.7246	-40.3481	-50.3721	-38.2279	-37.9513	-41.0712
1549.85	-40.278	98.1202	-41.7169	-37.8466	-39.6518	-42.5907	-45.9965	-38.5175	-42.756	-48.8529	-41.952	-40.4944	-40.9456	-42.7017	-51.6321	-34.5577	-39.9571	-40.9828	-47.8635	-41.11	-42.7058	-49.0432	-46.1498	-50.8292	-37.731	-43.2567	-37.7435	-48.7475	-43.761	-47.9954	-39.9558	-40.134	-49.3317	-58.9349	-40.1093	-39.8652	-34.7864	-42.16	-47.4138	-44.4693	-38.6424	-37.9065	-41.1316	-40.3022	-40.9275	-49.8393	-37.3439	-37.8051	-40.5218
1549.82	-40.3018	97.678	-42.5103	-37.9515	-39.6778	-44.1235	-46.7159	-38.2275	-42.5235	-54.6264	-41.8614	-40.3132	-41.3683	-42.9006	-48.682	-34.6245	-39.6475	-41.0444	-48.0908	-41.0217	-43.1214	-50.5512	-45.5853	-52.4987	-37.8971	-43.4008	-37.531	-46.7455	-44.7401	-48.4865	-39.6228	-39.6912	-49.3838	-57.6092	-39.8085	-40.0024	-35.0445	-43.5171	-48.4272	-43.9656	-37.9523	-37.2709	-42.1105	-39.0784	-40.3235	-49.7039	-37.8804	-37.7621	-40.8013
1549.79	-40.2782	97.9533	-43.743	-38.5306	-39.4211	-43.5123	-46.5955	-38.6074	-42.7481	-59.0043	-41.2587	-40.1247	-41.2877	-43.5638	-50.5328	-34.6293	-39.2668	-41.0709	-47.0653	-41.8256	-42.9844	-50.1001	-48.7527	-49.6733	-38.0558	-44.0482	-37.2826	-48.0201	-45.7171	-50.1631	-40.7693	-39.2523	-49.2819	-60.6176	-40.2968	-40.2974	-34.8518	-42.7182	-48.487	-44.0162	-38.0243	-37.5103	-42.0858	-39.275	-39.339	-48.4337	-37.5471	-37.0188	-39.6351
1549.75	-40.3375	98.2102	-45.8631	-39.1382	-39.4829	-45.2326	-48.7376	-38.1553	-44.0186	-54.5569	-42.2411	-39.9402	-40.4679	-42.6586	-52.3581	-34.6692	-39.9183	-41.4715	-47.6144	-41.6181	-43.7975	-49.59	-47.319	-54.1122	-37.8987	-44.2618	-37.7951	-47.3326	-45.9092	-48.9639	-41.4341	-38.5165	-53.0328	-64.0074	-40.0514	-40.477	-35.1172	-43.4336	-51.4624	-43.6748	-37.0367	-37.7149	-41.9475	-38.5342	-39.9919	-50.8048	-37.7939	-37.4067	-39.6897
1549.72	-40.4039	99.441	-46.9479	-39.6509	-39.8815	-44.2511	-50.0098	-37.5469	-44.797	-59.4057	-41.7757	-40.3663	-41.5537	-44.647	-52.8266	-34.2966	-40.8599	-42.1358	-47.6737	-40.6699	-43.6223	-46.8588	-50.2055	-55.1847	-38.1895	-43.9797	-37.3178	-46.8329	-45.3251	-48.3037	-42.0708	-39.0866	-50.5421	-59.1722	-39.7367	-40.9727	-35.1569	-44.7835	-52.8553	-43.8082	-37.2757	-38.1352	-41.8575	-39.0364	-39.8412	-50.211	-37.3865	-37.0996	-39.3825
1549.68	-40.5079	100.461	-48.97	-39.7064	-40.4851	-46.7261	-52.2766	-37.7161	-45.7475	-63.6453	-40.9743	-39.6281	-41.4941	-44.5773	-54.6068	-34.7617	-40.9831	-40.7482	-47.3843	-40.4059	-43.011	-46.8936	-47.7902	-53.8885	-38.3158	-44.3467	-38.0712	-50.2546	-46.7426	-48.924	-43.1299	-38.3806	-50.3317	-78.0241	-39.5932	-41.3547	-35.3414	-44.1079	-51.5485	-43.6012	-36.4904	-38.1732	-42.1627	-37.991	-39.8597	-49.4792	-37.9636	-37.8223	-39.6596
1549.65	-40.546	101.459	-49.3998	-41.1317	-40.4001	-46.8616	-50.4977	-37.6628	-47.2931	-60.0343	-41.3135	-40.274	-40.5254	-46.0937	-57.7416	-34.358	-40.8381	-41.4302	-48.9795	-40.8393	-43.4366	-48.927	-47.7149	-53.5672	-38.4227	-45.0837	-37.9822	-49.0502	-47.9043	-47.4876	-43.0275	-38.0417	-49.1505	-71.5169	-40.6576	-41.6517	-35.6832	-43.4294	-51.7211	-45.2612	-36.5672	-38.2749	-41.1035	-38.6359	-39.7017	-46.388	-37.9081	-37.4751	-39.5918
1549.62	-40.704	103.907	-52.4499	-42.4004	-40.2875	-46.6988	-52.7488	-37.4338	-46.2803	-56.1322	-42.3226	-40.8102	-40.7505	-46.5295	-53.1307	-34.1068	-41.1804	-41.6217	-48.8336	-41.6579	-43.3604	-48.2709	-50.4564	-58.5475	-38.2313	-43.8092	-37.5894	-52.4418	-48.7724	-47.7339	-44.0675	-38.5564	-48.1935	-58.7469	-40.7961	-40.8465	-36.0622	-44.3351	-52.819	-43.5228	-36.1554	-39.0565	-42.247	-38.4372	-39.2357	-46.7671	-38.2097	-37.1164	-39.6587
1549.58	-40.8317	103.174	-54.9838	-42.3472	-40.8841	-48.353	-49.0144	-36.8384	-48.6504	-54.2615	-42.0808	-40.1549	-40.8574	-47.5154	-59.0026	-34.6285	-42.4021	-40.7905	-49.3672	-42.0491	-43.124	-48.3316	-51.0584	-53.0438	-38.6205	-44.7104	-38.1505	-53.3295	-49.1785	-48.9978	-44.9511	-38.0358	-45.5767	-66.2877	-40.2834	-41.8675	-36.4244	-44.2959	-53.57	-44.0398	-35.9064	-39.6878	-42.0592	-38.1243	-39.2779	-46.4334	-37.8978	-37.5227	-38.9604
1549.55	-40.9372	106.324	-56.766	-44.4712	-40.5014	-51.4189	-47.5689	-37.1096	-47.5289	-51.9488	-41.7865	-40.6254	-41.9185	-49.8226	-56.206	-34.2194	-42.7504	-41.0099	-46.9253	-41.9831	-43.3691	-47.4222	-49.8475	-54.5133	-39.206	-43.6005	-37.9355	-52.8859	-55.1839	-48.8271	-47.6127	-38.5448	-46.7648	-55.7952	-41.4862	-41.6327	-36.6637	-44.7655	-54.8218	-44.3694	-35.488	-39.1356	-41.9952	-38.4953	-40.4302	-46.4363	-38.3323	-37.9285	-38.8856
1549.52	-41.0786	108.958	-53.1485	-44.1044	-40.1151	-52.2316	-45.9881	-37.1094	-50.2913	-52.0803	-43.3348	-40.2205	-41.1162	-52.146	-65.5769	-34.4665	-43.7906	-41.4878	-49.9696	-41.7473	-44.9874	-50.0322	-50.8582	-55.5738	-39.4073	-44.3585	-38.4508	-54.831	-51.8474	-45.8122	-48.5658	-38.537	-44.4184	-54.1025	-42.4623	-42.0777	-36.99	-45.2898	-50.5426	-45.5663	-35.2904	-39.5908	-41.9905	-38.4829	-40.3718	-47.9034	-38.902	-37.368	-38.6509
1549.48	-41.252	110.436	-52.1748	-45.6625	-41.0285	-49.3882	-46.7422	-37.1197	-51.2636	-52.1358	-42.5669	-40.3474	-40.8411	-56.0224	-69.9529	-34.6752	-44.941	-41.5144	-49.1485	-42.1929	-44.2491	-47.5318	-50.6874	-55.7221	-39.4314	-45.3938	-38.1382	-61.5291	-53.4197	-45.3094	-49.9445	-37.7864	-44.1657	-55.0521	-42.2015	-42.971	-37.8747	-45.2306	-49.9044	-44.2962	-35.6265	-41.178	-42.1829	-38.2349	-40.6976	-46.0329	-39.4541	-38.3696	-38.6779
1549.45	-41.325	110.859	-48.4847	-46.6556	-40.3041	-50.3989	-44.0494	-36.4849	-52.1832	-49.0486	-42.3173	-41.6057	-41.6785	-53.7525	-62.3573	-34.7163	-44.6564	-41.8624	-52.8008	-43.8608	-44.7887	-51.065	-50.8382	-54.6534	-39.9773	-44.377	-37.874	-54.9479	-53.2955	-44.5623	-54.0869	-37.6765	-43.9919	-51.8712	-43.008	-44.7578	-38.5892	-47.002	-49.063	-44.1548	-35.2582	-41.4665	-42.3467	-39.3692	-40.0413	-46.2399	-39.3362	-38.2414	-38.7218
1549.42	-41.5035	115.063	-49.669	-47.3233	-40.7428	-52.9297	-44.3437	-36.456	-53.3175	-47.8555	-44.1317	-40.6207	-40.3982	-55.3617	-66.1075	-34.5585	-46.9375	-41.2672	-50.3923	-42.6343	-43.0132	-51.9951	-51.6405	-53.9774	-40.4538	-45.1279	-38.1766	-60.5715	-56.558	-44.9595	-52.3897	-38.4133	-43.2775	-49.83	-44.0778	-43.7386	-39.641	-46.3404	-48.4931	-44.8748	-35.1751	-42.1414	-42.9291	-39.744	-41.0261	-46.3765	-40.7172	-38.2209	-38.3959
1549.38	-41.6487	113.941	-48.6375	-46.8477	-39.6731	-52.3889	-43.9309	-36.8692	-55.5576	-47.8273	-43.8227	-40.9705	-40.259	-57.7662	-63.8998	-34.6	-47.6053	-41.94	-52.8785	-44.3278	-43.5011	-54.3342	-48.2006	-53.8707	-39.7805	-45.7734	-37.731	-67.1533	-56.1661	-44.0526	-54.5971	-37.7278	-41.483	-50.2215	-46.2932	-45.5035	-39.6073	-48.555	-51.1194	-46.0275	-35.0283	-41.9792	-43.5747	-39.4377	-40.5961	-45.4012	-40.9844	-38.5969	-38.3791
1549.35	-41.7407	116.559	-45.7826	-47.8237	-39.6286	-48.3448	-43.1695	-36.5091	-57.7732	-47.8428	-43.9573	-41.6988	-40.2816	-54.5578	-61.0074	-34.8859	-48.6553	-41.5443	-53.2461	-44.1977	-43.2533	-52.4057	-48.8824	-54.9754	-39.9232	-44.3999	-37.8481	-56.1303	-55.7638	-45.3846	-50.9702	-38.0383	-41.6175	-50.1805	-44.8622	-44.6979	-40.96	-49.4648	-47.4098	-45.9871	-35.305	-43.3027	-43.03	-39.4129	-41.9006	-44.6413	-42.1626	-38.8384	-38.2735
1549.32	-41.8664	118.698	-46.242	-46.8472	-39.8277	-49.6064	-43.1563	-36.6944	-56.8597	-46.8996	-46.3749	-41.5655	-39.9902	-53.7495	-61.4583	-35.1842	-53.3679	-42.1006	-51.4713	-43.4434	-42.9198	-55.855	-50.576	-51.3465	-40.6133	-43.5922	-37.6307	-57.5981	-53.8381	-44.2761	-47.5427	-38.3727	-42.5863	-53.1259	-45.1266	-46.6715	-41.5	-50.2008	-47.2384	-44.2751	-35.1574	-44.2957	-42.8785	-39.8711	-41.6496	-44.5078	-43.3122	-39.2903	-38.5936
1549.28	-41.9722	120.244	-46.9638	-46.6516	-40.0168	-48.217	-41.7781	-36.1605	-55.719	-46.8077	-45.859	-42.9023	-39.9383	-52.0093	-59.6956	-34.8126	-54.8604	-42.5337	-52.9592	-45.9994	-41.991	-53.4761	-50.5365	-55.8396	-41.126	-44.9794	-36.8232	-54.4824	-58.5661	-44.2347	-46.2815	-37.6883	-41.2933	-50.0095	-45.1509	-45.8669	-42.7162	-55.7309	-46.8179	-45.6796	-35.3555	-44.5536	-43.3174	-40.87	-41.6676	-44.5071	-46.2332	-39.6283	-37.974
1549.25	-42.0596	120.791	-46.0275	-45.6711	-40.6834	-49.1895	-41.2949	-36.2128	-56.6957	-46.4172	-46.0098	-42.2177	-39.9982	-51.8924	-53.8787	-34.981	-62.8745	-42.7679	-51.9574	-46.4955	-43.3986	-53.379	-51.0958	-51.41	-41.223	-43.9023	-37.3181	-53.5321	-51.5678	-43.5267	-44.8331	-37.8441	-41.6448	-52.2139	-45.318	-45.1455	-43.1403	-56.5262	-48.2355	-45.2932	-35.3615	-46.016	-44.0455	-41.2547	-42.8061	-43.4617	-45.9275	-39.8331	-38.0285
1549.22	-42.1249	122.927	-45.8668	-44.6753	-40.5017	-50.3511	-41.1872	-36.3873	-53.7814	-48.5189	-49.1051	-42.0057	-39.6951	-51.0019	-58.9721	-35.3295	-58.2239	-42.9658	-50.4915	-48.1289	-43.1709	-59.2213	-48.0201	-53.0899	-40.8499	-44.5025	-37.3519	-52.32	-51.1392	-44.321	-42.7973	-37.8072	-42.1493	-47.8548	-44.5048	-45.373	-44.1087	-58.9112	-47.7844	-44.0865	-36.0136	-47.2813	-43.3964	-41.5782	-42.1121	-43.3126	-48.4757	-40.4736	-38.0563
1549.18	-42.2503	122.324	-45.5701	-43.7177	-39.3178	-49.5362	-41.6169	-36.0696	-51.3067	-48.1143	-49.6217	-43.066	-40.1953	-49.2564	-60.4687	-35.1336	-61.7592	-44.397	-50.9871	-47.7115	-42.5303	-52.4875	-49.3035	-53.1406	-41.5845	-43.4705	-37.2471	-52.682	-50.0355	-44.0317	-42.7885	-37.7671	-41.2963	-49.7316	-44.8125	-45.852	-45.1229	-52.3418	-47.7296	-45.2268	-35.7794	-46.3619	-41.9547	-42.0676	-43.5123	-41.8839	-48.0896	-41.0403	-38.4073
1549.15	-42.2873	121.23	-45.0188	-44.4061	-39.4231	-46.9636	-41.109	-36.2132	-53.5322	-45.6743	-50.2991	-42.6437	-39.2645	-48.8803	-54.0005	-35.4846	-65.1592	-43.3393	-52.6746	-50.4154	-43.5004	-57.9314	-48.5716	-49.54	-41.4337	-43.8244	-37.116	-51.7993	-49.1603	-44.2004	-42.5808	-37.9587	-41.7426	-46.9163	-45.1465	-46.8714	-44.6422	-55.087	-49.1906	-44.5845	-35.5024	-48.7321	-42.6006	-42.3476	-43.6957	-43.1263	-52.0696	-40.1192	-37.7994
1549.12	-42.3588	122.119	-45.1906	-43.8324	-39.6075	-47.6974	-41.4107	-36.4906	-56.3487	-47.7052	-53.4769	-43.9231	-39.939	-46.1764	-63.0641	-35.6745	-54.8092	-43.4582	-50.1681	-47.712	-42.0429	-53.199	-47.2101	-52.3589	-43.0158	-45.3613	-37.6699	-52.1571	-49.0037	-43.6868	-41.4337	-38.0622	-41.7311	-49.6485	-43.363	-46.7797	-45.8423	-53.2281	-48.5542	-44.3971	-36.1482	-46.4952	-42.6529	-42.5972	-43.2717	-43.3137	-52.2776	-41.5381	-37.848
1549.08	-42.4048	123.011	-45.2546	-43.2798	-39.3522	-46.1492	-40.4553	-35.8159	-61.8281	-45.7339	-51.8153	-44.5346	-39.1949	-45.8972	-67.97	-35.9318	-58.2688	-44.443	-52.1423	-49.3265	-42.8411	-55.475	-47.8913	-52.4293	-41.9195	-45.4247	-37.111	-50.2115	-46.5887	-43.9506	-40.4496	-38.2429	-42.0304	-50.2591	-44.1804	-46.8144	-46.5197	-48.9673	-50.7672	-46.3728	-35.7722	-48.463	-42.7337	-42.8829	-43.4462	-43.3613	-51.8693	-40.9009	-38.0447
1549.05	-42.489	121.718	-45.4356	-42.1703	-38.6157	-47.5089	-41.381	-36.323	-58.8881	-48.1705	-55.9636	-43.3607	-39.7207	-47.1658	-57.8453	-35.6554	-51.2071	-44.1611	-49.9152	-47.2466	-41.6061	-60.2847	-47.7743	-51.4913	-43.5248	-45.7696	-37.0319	-49.8054	-47.5005	-44.0623	-40.4524	-37.411	-42.787	-50.6644	-42.2576	-45.7579	-46.4671	-52.0485	-49.8969	-46.6171	-36.1619	-48.9977	-41.8259	-44.8696	-43.2291	-42.1015	-52.725	-42.7231	-38.0514
1549.02	-42.5219	123.915	-44.765	-41.4977	-38.9194	-45.0994	-41.1145	-35.7103	-58.9671	-48.7272	-57.7033	-44.1952	-38.83	-45.6382	-58.1078	-35.8272	-51.9059	-44.3249	-51.9107	-48.3982	-41.7861	-63.0617	-47.9514	-51.6258	-43.7798	-44.9281	-37.3528	-50.5419	-46.1293	-43.9326	-40.5096	-37.7064	-41.9868	-50.2654	-42.1812	-44.7566	-45.8239	-48.9505	-49.9867	-44.9378	-35.9942	-47.8391	-41.7251	-45.4812	-43.24	-42.0871	-52.5591	-42.7856	-38.208
1548.98	-42.642	124.699	-46.095	-41.5712	-39.1126	-46.351	-41.0305	-36.0238	-56.6242	-48.9812	-52.3234	-44.7827	-39.4304	-44.7457	-75.9474	-35.9942	-53.1527	-45.7822	-51.9042	-47.3996	-41.8113	-67.863	-47.2521	-52.3321	-43.7261	-45.1155	-37.3745	-49.3357	-47.5254	-45.7101	-39.7572	-37.9296	-43.8549	-50.2286	-42.7293	-44.3065	-47.3163	-50.4981	-50.7297	-47.014	-36.5568	-50.3855	-42.4315	-44.8263	-44.2295	-42.2385	-49.7719	-45.0072	-37.5479
1548.95	-42.7006	123.815	-47.4311	-42.4395	-38.5142	-44.7575	-42.1926	-35.9295	-57.5011	-48.391	-52.7294	-44.8685	-39.3799	-46.4746	-62.2142	-36.8706	-48.6693	-46.5172	-51.9791	-44.9494	-42.1139	-56.4629	-46.7908	-55.3531	-43.2849	-46.9548	-37.0289	-50.657	-45.2562	-44.9241	-39.1652	-37.7341	-43.2419	-53.5062	-41.9827	-44.654	-44.9808	-47.2316	-52.0605	-46.3549	-37.2496	-50.1505	-41.8271	-46.6691	-44.0761	-42.7624	-47.9426	-45.6782	-37.4538
1548.92	-42.7361	122.614	-45.9063	-41.5427	-39.3604	-45.2111	-42.2836	-36.3992	-55.789	-49.7876	-51.974	-44.7454	-39.4331	-45.2404	-78.904	-37.1952	-51.0683	-45.6573	-54.2456	-44.4554	-42.3195	-55.8982	-46.8627	-56.5293	-44.4406	-45.2547	-37.0428	-47.7875	-46.1976	-45.2942	-39.1411	-38.0966	-43.8981	-51.79	-41.9685	-44.6907	-46.5736	-48.6017	-52.2131	-46.297	-37.4863	-49.9282	-42.9839	-45.0933	-44.2646	-42.1029	-45.0336	-47.014	-37.8667
1548.88	-42.8528	123.319	-47.6031	-41.5063	-38.6228	-44.8629	-41.3414	-36.0283	-56.0655	-48.7132	-48.5653	-45.6387	-39.7881	-44.329	-59.0887	-36.8167	-48.238	-48.1735	-54.5525	-42.7882	-42.085	-55.7658	-47.8512	-55.4177	-44.3135	-46.7244	-37.2749	-49.5219	-46.1415	-46.0295	-39.0613	-38.2943	-45.8444	-52.9794	-41.4252	-45.3267	-46.6669	-46.0232	-53.1109	-45.7909	-37.9302	-48.7275	-42.7856	-47.7686	-43.9793	-41.3607	-44.276	-47.2437	-38.1739
1548.85	-42.9503	123.774	-47.2738	-41.5808	-38.6464	-45.289	-42.2342	-36.338	-55.921	-48.7843	-49.4702	-45.9311	-39.5901	-45.6704	-72.2858	-37.814	-47.2349	-46.6603	-53.9608	-43.3822	-42.571	-60.2459	-48.2527	-54.0187	-45.7543	-45.5754	-37.5098	-49.9831	-45.3761	-44.8581	-38.989	-38.225	-47.8236	-54.1633	-41.3338	-46.1195	-46.7493	-46.9473	-54.1084	-47.4501	-38.2943	-49.0925	-41.9717	-46.1366	-43.6745	-41.7515	-43.1613	-50.909	-37.6006
1548.82	-43.043	124.64	-47.7772	-40.7234	-38.5182	-43.5959	-41.6378	-35.8069	-64.0894	-52.6958	-49.1655	-44.1278	-39.5542	-44.6329	-60.4987	-37.5361	-49.7891	-47.5438	-54.3567	-42.4922	-41.5513	-54.4633	-47.2304	-53.1506	-46.4913	-46.9436	-37.3282	-48.8597	-45.9553	-44.3928	-38.8019	-38.1152	-48.142	-57.6219	-42.5292	-45.0229	-45.1904	-46.5843	-57.1562	-46.0633	-38.7015	-50.1239	-42.2571	-48.0195	-43.8058	-42.2098	-44.1075	-50.7783	-38.2087
1548.78	-43.1623	125.3	-48.8174	-40.5763	-39.04	-43.7839	-42.2003	-36.1834	-62.4235	-53.9299	-47.4197	-45.6224	-39.8365	-45.7282	-72.8266	-38.1732	-49.9787	-48.1434	-57.7384	-42.1345	-43.0582	-53.6767	-50.7355	-51.8128	-47.1864	-45.3023	-37.3663	-48.1064	-45.9236	-46.4336	-39.4918	-37.9335	-50.9798	-55.457	-42.7892	-47.0218	-45.4387	-45.6837	-53.2334	-48.4156	-39.2182	-48.2325	-42.5205	-47.405	-45.1094	-42.465	-43.4521	-51.8741	-37.9702
1548.75	-43.3135	124.302	-51.0289	-41.3906	-39.1691	-43.995	-42.5666	-35.8557	-59.9977	-50.6208	-47.4127	-46.2221	-41.1364	-46.0139	-75.4032	-38.4583	-49.5133	-48.8902	-57.1846	-40.6744	-41.7929	-54.4137	-49.4299	-53.6081	-46.1995	-45.5129	-38.5117	-49.9163	-46.6364	-46.18	-39.2718	-37.8854	-51.8776	-54.8373	-42.0016	-45.2954	-45.06	-46.1548	-53.6008	-48.8387	-39.6283	-50.3423	-42.174	-49.3435	-43.6531	-42.1742	-43.6153	-58.4195	-38.0038
1548.72	-43.4585	125.819	-48.2177	-40.5556	-39.3588	-44.4344	-43.0242	-35.9028	-55.3542	-51.7984	-45.2488	-45.5595	-41.386	-46.2884	-59.2264	-39.3043	-50.3797	-51.8941	-54.8753	-40.9335	-42.1641	-56.6338	-51.6212	-53.2389	-47.3152	-46.2021	-38.1119	-50.211	-46.0029	-47.2697	-39.7449	-38.7657	-50.9071	-57.275	-42.7613	-45.7996	-45.4318	-44.692	-55.5004	-47.5705	-40.3092	-48.3257	-41.4519	-50.5228	-43.4311	-41.8318	-43.7371	-61.6744	-37.9498
1548.68	-43.6241	125.679	-48.5782	-41.5491	-39.5227	-45.6283	-43.6124	-35.8312	-58.0028	-53.6089	-45.1717	-46.2517	-41.1677	-49.7289	-71.9168	-38.8708	-48.0166	-52.2934	-66.0679	-41.3471	-43.3143	-56.339	-51.1959	-51.6497	-47.4619	-46.2781	-38.6107	-51.3104	-47.0971	-47.9144	-40.7369	-38.8635	-56.5014	-54.1909	-42.3737	-47.6963	-46.3506	-45.6224	-56.8736	-47.7709	-41.8454	-48.8981	-42.5891	-49.0768	-44.2454	-42.0537	-42.4532	-62.603	-38.1878
1548.65	-43.7604	125.349	-48.8657	-42.0612	-39.8302	-45.2616	-42.5434	-35.8223	-54.3406	-55.1493	-46.3587	-46.7053	-40.7669	-47.6177	-64.0495	-39.8757	-49.7311	-50.1146	-56.2882	-40.7179	-43.1839	-51.9844	-50.0285	-53.5133	-49.6226	-46.1727	-38.5185	-50.5809	-47.072	-48.2669	-40.7604	-38.8424	-62.9369	-58.9211	-42.898	-47.0904	-44.6969	-44.4583	-63.1564	-51.0084	-42.6529	-47.6347	-43.0265	-49.5217	-44.022	-41.6179	-42.4447	-61.2744	-37.8584
1548.62	-43.9822	128.039	-52.4188	-41.169	-39.8488	-45.0198	-42.6683	-35.8628	-54.4083	-53.7188	-45.9389	-47.8512	-42.1948	-49.3412	-72.29	-40.4976	-49.3235	-52.9067	-60.8782	-41.3451	-43.073	-51.8858	-52.4619	-54.0745	-48.6242	-46.5137	-39.1542	-50.4347	-46.961	-46.6238	-41.2224	-38.4044	-69.1873	-54.8981	-44.333	-47.7427	-44.3055	-44.9025	-57.5787	-49.33	-43.6502	-49.3601	-43.7754	-49.4536	-43.5574	-43.0693	-42.1965	-57.4746	-37.5972
1548.58	-44.1818	128.187	-54.969	-41.3146	-40.5096	-43.2183	-43.5932	-36.1324	-57.8931	-60.5491	-46.5302	-46.5538	-41.9804	-49.7658	-59.2419	-40.2459	-48.6805	-53.6589	-67.1704	-41.295	-43.3702	-58.3112	-53.39	-53.9721	-49.6041	-47.1436	-39.045	-51.7955	-47.5974	-49.1351	-41.4182	-38.6482	-69.1555	-60.0493	-44.4473	-49.3592	-45.8085	-46.3083	-63.6095	-50.2442	-43.3922	-49.8806	-43.404	-48.6179	-43.1686	-43.3082	-42.1017	-53.5087	-38.116
1548.55	-44.3434	130.017	-52.9905	-42.4718	-40.0376	-44.2046	-44.6829	-35.9733	-57.4654	-58.8243	-44.7426	-45.4821	-41.7543	-51.4683	-76.2769	-40.6237	-50.1198	-55.0854	-57.4376	-40.3629	-42.7654	-59.1301	-51.6453	-57.4936	-48.983	-47.4908	-39.9727	-51.3336	-48.0186	-48.4173	-42.2213	-38.9617	-56.7859	-57.6207	-44.6328	-53.1826	-45.8899	-45.0262	-59.6862	-48.8564	-44.7467	-51.4105	-43.0689	-49.3799	-43.591	-43.3103	-43.2408	-49.3352	-37.9707
1548.52	-44.5089	128.863	-55.7399	-42.5657	-40.5627	-43.2658	-43.3863	-36.1305	-53.8609	-58.3003	-44.8564	-45.8081	-41.8655	-53.8285	-65.6004	-41.8646	-52.7217	-56.0921	-60.7697	-40.0299	-43.8204	-53.7023	-51.6739	-56.7321	-50.8284	-45.5791	-39.325	-52.4798	-49.6534	-46.2688	-43.6204	-39.0659	-59.7409	-60.564	-46.7967	-54.3623	-44.7501	-45.7929	-59.3901	-52.9803	-46.1753	-51.9461	-44.3249	-49.3031	-44.3349	-43.5221	-42.2671	-49.2884	-37.7674
1548.48	-44.7093	130.644	-60.729	-42.9028	-40.4943	-43.7604	-44.5664	-36.7018	-53.1705	-63.1791	-45.6157	-46.8337	-42.2216	-55.9565	-60.6849	-42.1265	-50.8891	-58.9196	-59.0289	-41.0343	-44.9922	-55.6597	-52.1375	-51.9318	-52.3923	-47.0355	-40.1676	-50.8518	-49.0439	-48.4434	-43.5627	-39.9136	-51.9022	-65.1103	-46.4325	-56.6104	-44.1908	-44.6417	-62.9738	-51.8906	-47.927	-51.8062	-44.7292	-53.2145	-44.6389	-42.9164	-43.5268	-46.3616	-37.8108
1548.45	-45.0142	132.992	-53.8316	-42.5319	-41.8715	-44.765	-45.2413	-36.7606	-57.0126	-67.2051	-47.2252	-45.7037	-43.8536	-58.6986	-61.1713	-42.3229	-50.4793	-61.5515	-57.8734	-40.0658	-45.6774	-55.3405	-56.447	-51.5884	-54.065	-45.9244	-41.0594	-52.7283	-49.2599	-47.1495	-45.4927	-39.3241	-52.6154	-58.4869	-47.8767	-53.6357	-45.3688	-46.1022	-70.2782	-50.8547	-48.1621	-56.0716	-44.7295	-56.8151	-45.9485	-42.8727	-43.3681	-45.0768	-38.3206
1548.42	-45.1836	136.938	-54.5753	-44.1746	-40.8967	-45.6231	-44.579	-36.162	-54.0043	-59.0489	-45.7052	-47.8401	-43.2708	-56.0178	-62.1215	-43.2106	-50.9869	-62.0315	-53.7804	-41.1122	-46.8081	-57.7745	-63.5656	-56.099	-54.426	-48.7209	-40.6042	-50.2818	-51.92	-47.0547	-45.1602	-39.4365	-51.0729	-59.4846	-51.3898	-56.4048	-46.0325	-45.1925	-62.7069	-56.1678	-48.9574	-54.4146	-45.3294	-54.136	-45.9856	-43.1268	-43.627	-44.7582	-37.6981
1548.38	-45.4076	134.729	-59.3781	-43.7325	-41.8683	-46.4168	-44.7762	-36.5903	-53.7593	-56.8872	-45.5622	-46.6217	-42.951	-56.0216	-69.2378	-43.6141	-52.4437	-61.0216	-54.7775	-40.7338	-45.8057	-56.6836	-57.8137	-54.4395	-56.2506	-49.2938	-40.7923	-50.9562	-50.9882	-48.2515	-46.1829	-40.7475	-51.4878	-69.8531	-52.3481	-62.2338	-44.6483	-46.1838	-59.2073	-53.2261	-52.9517	-56.2259	-45.6969	-55.1459	-46.7953	-44.6069	-44.3413	-44.4149	-38.4753
1548.35	-45.582	135.276	-57.7671	-43.8339	-41.5758	-45.5505	-44.5052	-36.9423	-58.7669	-61.8301	-48.0694	-46.1304	-44.69	-65.8458	-70.3405	-44.5264	-51.6617	-60.7946	-58.0706	-41.9189	-45.4707	-54.4044	-57.4262	-52.0921	-55.5719	-47.4429	-41.1866	-50.4098	-53.5334	-45.9274	-47.2441	-41.0385	-47.8928	-57.6306	-54.5965	-61.9433	-45.1228	-47.3325	-58.0243	-53.0266	-55.4334	-52.7412	-46.8969	-56.0537	-46.8996	-43.8394	-44.7965	-44.554	-38.4662
1548.32	-45.8352	136.626	-60.1986	-45.7061	-41.6985	-45.3777	-45.055	-37.1207	-53.3927	-56.7819	-46.3549	-47.122	-43.8547	-62.0822	-72.7353	-46.4391	-52.8951	-60.8133	-55.6094	-41.6145	-46.358	-61.1726	-56.7596	-53.406	-58.2718	-47.8646	-41.9163	-49.9529	-50.732	-45.4081	-48.6693	-41.353	-50.356	-56.6903	-57.2713	-60.6661	-46.0048	-46.3964	-56.8449	-54.8862	-55.9056	-55.8375	-45.9452	-65.6351	-47.1862	-43.8667	-45.7764	-42.7707	-38.4565
1548.28	-46.0386	136.434	-57.5658	-45.5265	-42.1102	-45.7772	-44.7721	-36.8342	-53.8784	-60.5273	-49.3859	-48.0681	-43.585	-71.5172	-71.6475	-47.7018	-55.4474	-61.3525	-55.4439	-42.1794	-46.8327	-54.1211	-59.648	-58.6729	-58.3763	-48.6434	-42.5358	-48.728	-55.2605	-46.4326	-51.7709	-40.7153	-49.0773	-65.3195	-58.0831	-64.1415	-46.0996	-46.7927	-54.3943	-53.0412	-64.8987	-56.9443	-48.4382	-59.5902	-47.3126	-43.8311	-46.6984	-43.184	-37.6408
1548.25	-46.2786	139.631	-61.0016	-44.8003	-43.3894	-47.3109	-45.0148	-37.0049	-57.5014	-59.0793	-49.0047	-46.9559	-44.1201	-56.6207	-59.4087	-46.6292	-58.4424	-69.3965	-54.6497	-42.5297	-46.9066	-54.7139	-63.3861	-55.2427	-57.3895	-47.8397	-42.3898	-50.7981	-57.3767	-46.2286	-48.7738	-41.6882	-48.0456	-56.8843	-59.0782	-59.619	-45.0208	-47.7236	-51.8935	-58.0002	-59.2245	-60.1287	-49.093	-59.5161	-49.5255	-44.8659	-48.5815	-42.23	-38.493
1548.22	-46.4934	135.975	-55.4699	-45.2582	-42.2671	-45.6855	-46.6555	-37.9815	-58.0401	-58.8941	-48.7879	-49.1214	-45.0122	-56.2018	-60.9251	-48.3514	-53.6821	-54.2572	-65.0686	-42.9794	-49.9681	-58.4736	-62.2313	-55.125	-62.9863	-47.6003	-42.6435	-50.3994	-52.7636	-45.7403	-50.1012	-41.4948	-47.3862	-67.6947	-60.2439	-55.7653	-46.4991	-46.8358	-52.0804	-58.5761	-57.4791	-69.4663	-50.8007	-64.6442	-49.2779	-45.3805	-49.2441	-42.4788	-38.1511
1548.18	-46.6846	137.037	-57.9778	-44.7155	-42.7892	-48.0505	-47.1185	-37.691	-52.56	-58.491	-48.5559	-48.9986	-45.456	-58.2014	-59.5918	-48.2709	-59.4382	-58.911	-56.8141	-44.3648	-50.6231	-54.6989	-58.9069	-54.3307	-65.5447	-47.842	-42.852	-49.5117	-61.9264	-46.2382	-50.1651	-43.2878	-46.6118	-58.8103	-87.9476	-55.0356	-44.9798	-46.4263	-53.9649	-53.1586	-54.4565	-57.7647	-49.2302	-59.9107	-47.8919	-44.4341	-48.0274	-41.8723	-38.5717
1548.15	-46.8585	139.589	-58.4379	-46.1867	-43.2164	-46.5874	-45.8096	-37.6307	-57.22	-57.9217	-48.8986	-48.8831	-44.201	-61.0748	-63.4511	-48.0088	-53.79	-55.5415	-59.3801	-44.2021	-49.9019	-61.7583	-57.7205	-55.2814	-64.9985	-48.6613	-44.0043	-50.7233	-56.6625	-46.4475	-49.2274	-42.3553	-48.4464	-58.4797	-65.3446	-55.1251	-45.2189	-48.4214	-55.7605	-57.5918	-59.0206	-60.7569	-49.8973	-58.3195	-50.5305	-45.5269	-51.7879	-42.1324	-38.6579
1548.12	-47.1413	137.016	-56.5607	-46.5977	-43.1052	-48.7911	-47.2536	-38.5902	-51.25	-55.9324	-49.6809	-46.5122	-46.3867	-52.9917	-64.4663	-49.0902	-54.8581	-56.6063	-60.114	-44.0281	-51.7721	-57.6737	-57.4677	-59.9146	-68.3592	-47.6022	-43.3264	-49.3632	-57.9845	-44.6335	-49.2523	-44.3818	-46.9451	-58.3112	-60.8158	-55.3115	-46.2916	-47.5328	-51.7355	-53.4473	-53.1375	-64.5273	-54.3263	-71.1788	-50.2189	-47.8655	-55.1027	-42.4059	-38.8944
1548.08	-47.3005	141.75	-66.1888	-46.5277	-43.7336	-47.1738	-45.3172	-38.1504	-50.701	-61.5264	-51.9069	-47.0526	-46.8539	-56.5487	-63.7382	-49.3609	-64.4084	-58.0516	-60.0271	-45.5563	-49.0857	-63.6358	-77.3795	-57.8733	-59.1708	-47.7578	-44.9204	-49.1159	-62.5307	-46.5457	-51.3385	-44.911	-48.6474	-62.9324	-59.0579	-55.2304	-45.252	-46.2992	-54.0217	-52.9256	-52.7131	-83.0204	-55.1895	-63.2548	-51.8363	-47.3596	-53.9768	-41.7876	-38.2056
1548.05	-47.378	136.688	-56.063	-45.5102	-43.5338	-49.8267	-45.7067	-38.772	-53.6632	-58.177	-53.3109	-48.2252	-45.1418	-52.8139	-60.2817	-47.6165	-57.1348	-59.3461	-62.2129	-45.926	-49.7073	-59.9439	-64.0644	-55.036	-56.3457	-47.8471	-43.8705	-48.1346	-62.0199	-46.2492	-50.9259	-44.6705	-46.7181	-71.6317	-54.049	-54.7518	-45.2371	-46.1052	-50.5797	-53.9219	-52.7024	-60.4163	-50.7404	-63.0038	-53.0064	-46.9133	-61.8859	-41.6046	-39.2694
1548.02	-47.5876	139.089	-66.3971	-47.0046	-44.5947	-51.29	-45.7814	-39.1866	-53.8064	-51.8658	-51.5664	-49.0651	-45.7259	-52.0199	-69.5257	-50.2132	-57.7743	-54.3329	-61.2831	-45.3119	-52.8866	-59.8754	-58.1592	-55.4754	-61.7008	-47.9145	-43.5389	-50.2687	-59.111	-45.3303	-51.5788	-45.5826	-49.8272	-58.6254	-54.1412	-53.6942	-45.5234	-45.6422	-49.429	-57.705	-51.2237	-64.5236	-54.9606	-58.062	-49.5707	-48.451	-66.9494	-41.7555	-38.5014
1547.98	-47.8215	139.757	-55.3766	-46.9575	-44.3465	-48.6142	-46.4814	-38.9981	-52.9331	-56.197	-55.2979	-51.0557	-45.9822	-53.5751	-61.9951	-48.6121	-58.3214	-57.6454	-73.4379	-48.8133	-50.1255	-58.0837	-65.1521	-59.6205	-58.9773	-49.4944	-45.2662	-50.4158	-58.1921	-47.4469	-48.952	-46.4507	-48.0096	-64.2277	-50.5971	-55.1197	-45.7077	-46.7687	-48.85	-54.9213	-49.3297	-58.184	-51.4826	-54.7702	-49.586	-49.0149	-58.3366	-41.982	-38.6856
1547.95	-47.8702	142.918	-55.0005	-46.654	-44.5551	-50.1918	-45.3045	-39.4346	-53.487	-51.7743	-54.3936	-48.5684	-48.056	-54.7117	-60.4773	-49.568	-58.6867	-52.5869	-60.2063	-47.9975	-53.9785	-58.6393	-57.428	-56.5993	-56.9027	-48.1187	-43.643	-48.0839	-61.3185	-47.4338	-48.2138	-46.8409	-51.0305	-62.7802	-50.6555	-57.1687	-43.9642	-46.2899	-49.7013	-55.7527	-48.9196	-57.1035	-56.2456	-58.4721	-48.3522	-47.955	-64.7939	-42.1168	-39.2278
1547.92	-48.0589	141.014	-55.0354	-47.2152	-43.7382	-52.5706	-46.2348	-39.1009	-52.0987	-53.7305	-57.1879	-51.5385	-47.4946	-53.1278	-56.9228	-47.3412	-57.5802	-53.4654	-56.9083	-49.6796	-53.7279	-56.7508	-59.1098	-56.6121	-57.3011	-50.0009	-43.7232	-48.8673	-61.2436	-48.2003	-49.8388	-47.7964	-48.0968	-59.4294	-50.9564	-54.3861	-45.369	-44.479	-52.055	-53.1037	-48.5283	-54.9112	-53.1214	-60.2751	-47.5285	-48.6165	-57.0906	-41.545	-39.5162
1547.88	-48.2551	143.38	-54.7505	-49.5143	-45.2593	-50.7179	-45.1068	-40.1929	-54.8824	-55.667	-57.3288	-51.5706	-49.6396	-56.6586	-63.9387	-48.9254	-56.0717	-53.9277	-52.8666	-50.56	-52.7957	-57.533	-54.8735	-68.2608	-55.4473	-49.3209	-45.6483	-48.9886	-54.3291	-48.5721	-49.5865	-48.2207	-49.5101	-64.1997	-53.1737	-53.5773	-43.8563	-45.1013	-50.3773	-51.7815	-47.5371	-56.6898	-53.3183	-60.1918	-48.3994	-49.4996	-55.1609	-42.7329	-39.2415
1547.85	-48.3682	144.924	-57.0962	-49.6473	-45.3694	-55.367	-46.672	-40.099	-54.6031	-57.5851	-53.2795	-49.2956	-47.5817	-58.1801	-65.7662	-46.1	-62.0024	-53.7313	-55.1249	-51.3349	-51.7746	-63.493	-55.1542	-57.9828	-63.6733	-51.5771	-45.0382	-47.1182	-62.5658	-47.6534	-48.9149	-50.8168	-49.0185	-56.2493	-50.5378	-55.9516	-44.9704	-45.3718	-53.6162	-57.6865	-49.3409	-58.3248	-55.6637	-60.1003	-47.9417	-49.6936	-56.2998	-41.9303	-39.4289
1547.82	-48.5488	144.348	-58.5801	-48.3207	-43.9774	-51.4147	-45.8701	-40.4217	-54.1871	-53.8025	-59.3041	-49.3358	-48.2072	-52.7779	-61.7646	-47.1095	-61.0294	-51.2136	-55.2908	-53.8832	-50.7513	-58.9225	-64.1389	-61.0891	-56.3405	-52.1392	-45.1493	-48.3193	-55.7627	-47.5088	-48.912	-51.325	-49.7984	-58.8861	-52.1222	-52.8472	-44.1786	-44.9005	-51.6557	-52.2841	-47.398	-57.491	-60.6217	-54.1979	-47.3472	-47.9753	-52.8752	-41.9958	-38.7967
1547.78	-48.7431	147.929	-56.8569	-49.3888	-45.9712	-56.4738	-45.1433	-40.3567	-55.3528	-57.8937	-59.5273	-50.5418	-48.6364	-54.8556	-59.052	-46.9952	-56.2959	-53.3178	-60.407	-60.176	-51.1342	-53.5664	-60.5601	-55.7267	-59.5707	-49.5926	-44.1536	-48.117	-56.6544	-47.5992	-51.8075	-51.2758	-51.0532	-59.2496	-50.7869	-57.7159	-43.5441	-43.6663	-50.5745	-54.8007	-46.6828	-57.5109	-53.1935	-56.2551	-47.057	-50.3042	-52.7206	-42.0519	-39.5896
1547.75	-48.8723	150.906	-54.7082	-49.9996	-44.4193	-52.7646	-46.1495	-40.585	-56.5807	-57.0219	-58.1392	-53.5556	-49.3704	-53.9948	-64.951	-44.8333	-58.6237	-51.1159	-57.5262	-61.7923	-53.4111	-53.0928	-65.3023	-52.9238	-56.2876	-53.0537	-44.2543	-47.4707	-54.5387	-51.0344	-50.4414	-57.882	-51.0121	-56.302	-50.364	-55.4447	-44.9936	-44.2687	-54.0257	-54.3039	-46.8669	-52.5569	-52.3666	-56.7774	-47.3489	-49.7321	-51.8241	-43.0731	-39.5493
1547.72	-49.077	144.937	-54.8703	-49.7634	-45.2261	-53.8255	-45.7879	-40.9507	-54.2875	-57.4871	-59.3318	-55.5799	-47.5716	-59.1019	-64.7713	-44.721	-57.721	-53.6047	-66.7839	-72.3257	-54.6721	-59.8877	-63.9476	-56.8896	-51.9356	-53.688	-45.4546	-49.8589	-55.197	-50.0685	-50.8749	-58.2166	-51.7522	-59.421	-52.2778	-58.1817	-44.4234	-44.0335	-51.1126	-51.97	-47.4538	-54.4246	-51.4835	-52.5465	-46.4755	-53.8454	-49.302	-44.2896	-39.8292
1547.68	-49.1813	152.273	-56.1832	-52.1271	-44.4084	-56.0342	-46.122	-40.8933	-58.4736	-61.1478	-61.0169	-51.8107	-51.4067	-56.9215	-64.0693	-44.6794	-69.8286	-49.208	-57.9007	-60.621	-53.944	-55.4439	-58.9572	-58.5227	-51.1798	-55.4534	-43.7746	-48.7042	-57.0172	-51.7974	-52.3278	-57.2778	-51.1208	-59.9826	-50.1251	-63.6989	-45.1712	-43.4256	-50.5432	-52.0551	-44.6478	-53.7729	-52.2048	-51.2007	-46.0839	-52.2782	-47.5409	-43.3375	-39.6189
1547.65	-49.3743	148.921	-51.3506	-51.4535	-43.7297	-58.7248	-46.9705	-42.0363	-61.5159	-56.6937	-67.9239	-52.3783	-51.3374	-62.5839	-54.5811	-44.7004	-63.4053	-52.1446	-58.83	-56.4273	-54.458	-58.1232	-59.1793	-56.8386	-55.2295	-52.1927	-44.1638	-47.6973	-58.4149	-50.7269	-49.8379	-62.6525	-55.7599	-60.5802	-51.4685	-56.4407	-44.0586	-44.4192	-54.7484	-55.4047	-45.923	-55.9681	-55.8495	-56.0593	-47.7495	-54.4374	-48.0342	-45.5571	-40.5541
1547.62	-49.3243	147.391	-51.1814	-51.6185	-45.3156	-56.391	-46.0894	-41.6175	-55.7605	-58.7264	-56.3674	-59.2824	-50.0715	-55.7699	-55.4001	-43.7711	-70.5363	-52.6191	-56.6331	-60.209	-54.4933	-63.4803	-64.3791	-55.9067	-54.4273	-52.9909	-43.8058	-47.7153	-57.6458	-52.8228	-51.5958	-68.5297	-51.9139	-66.5189	-51.7295	-57.2057	-43.5896	-43.9075	-54.5297	-57.5023	-46.0139	-52.4694	-54.7053	-52.1269	-48.1939	-52.9466	-47.6966	-45.4144	-39.8274
1547.58	-49.5804	148.878	-53.575	-50.0516	-43.4978	-56.9548	-45.6454	-41.5425	-62.5607	-57.9668	-59.6583	-53.5454	-54.0183	-55.6198	-61.1248	-44.2597	-63.3811	-52.6642	-55.4754	-52.8183	-52.1485	-56.977	-61.856	-57.5878	-49.7036	-53.9509	-43.8044	-49.0106	-60.0658	-51.689	-51.6495	-68.4598	-52.0394	-63.7569	-53.2362	-57.4023	-45.2111	-44.4474	-55.7221	-57.403	-44.4374	-56.3773	-52.9004	-55.3083	-46.7727	-52.3106	-45.8316	-45.0664	-40.7552
1547.55	-49.6944	147.501	-52.1906	-54.5601	-45.3033	-63.7321	-45.7055	-41.8998	-63.0204	-57.9466	-71.0525	-57.0944	-50.3062	-58.3333	-55.4457	-45.1313	-61.139	-55.0721	-54.9117	-53.4854	-51.9361	-60.0568	-58.68	-61.3114	-52.2073	-54.5968	-44.3116	-49.2571	-56.9629	-56.5815	-49.5655	-64.9141	-54.6674	-59.2261	-52.5435	-56.4796	-43.5775	-43.2901	-54.8489	-52.6642	-46.7309	-54.1695	-52.0325	-52.2533	-47.9024	-57.5566	-47.1336	-45.3095	-40.564
1547.52	-49.6927	147.995	-51.9143	-53.8886	-43.5928	-59.6607	-47.1698	-43.4347	-55.8918	-58.745	-68.1977	-62.2442	-50.7663	-58.8709	-57.7599	-43.4169	-69.9747	-52.8165	-56.2629	-49.1233	-54.0178	-67.0807	-60.0813	-57.1535	-51.8522	-57.6044	-43.8231	-46.5297	-57.7071	-55.8251	-49.5702	-64.8401	-51.6223	-58.2053	-50.6169	-64.7522	-45.2117	-43.8324	-52.786	-52.3951	-45.7711	-54.07	-52.5897	-54.7887	-46.143	-52.4021	-47.8638	-47.2915	-41.1056
1547.49	-49.8093	146.947	-53.8614	-53.9806	-45.2203	-64.4953	-47.053	-42.6556	-54.7576	-66.2089	-60.3634	-56.0062	-52.9855	-57.3457	-62.4779	-43.9159	-66.756	-57.4056	-55.6999	-49.2564	-51.6337	-56.22	-63.3987	-65.8096	-50.8495	-52.362	-42.804	-47.8602	-53.6973	-51.6371	-48.562	-62.7365	-56.1207	-71.5414	-52.93	-53.5497	-43.7471	-45.023	-55.1254	-57.5166	-45.8679	-51.2769	-54.1909	-54.8449	-47.111	-56.7463	-45.8893	-46.4003	-40.3346
1547.45	-50.0782	142.754	-52.4314	-56.3926	-44.4618	-68.5839	-45.5564	-42.9145	-60.8511	-63.3981	-59.1279	-56.498	-52.727	-66.3956	-68.1064	-42.8526	-68.4007	-58.2938	-56.1086	-48.4171	-54.114	-55.7081	-60.4285	-54.1773	-50.2601	-56.5549	-43.7047	-46.7971	-57.2121	-56.8669	-49.945	-60.4349	-55.5385	-67.9847	-54.1366	-52.8218	-45.4654	-45.2438	-54.0063	-54.8278	-47.6376	-55.474	-54.0892	-54.6317	-46.0233	-54.5333	-47.854	-48.0097	-41.3389
1547.42	-50.1092	148.611	-49.1847	-60.9241	-43.6096	-60.1467	-45.6655	-44.0234	-57.7905	-61.1343	-58.5989	-57.0089	-52.8141	-62.4235	-57.0355	-43.9065	-66.5478	-58.287	-62.8092	-46.5881	-50.9317	-63.8941	-64.5394	-59.1373	-54.2122	-55.2207	-43.5098	-48.1975	-52.0681	-52.6981	-47.6652	-60.0351	-56.4737	-73.6207	-52.2564	-56.133	-45.3997	-46.1627	-62.7319	-58.8325	-45.734	-54.0576	-51.8004	-56.1963	-47.9404	-58.8977	-47.2852	-47.9048	-41.0598
1547.39	-50.2043	150.218	-49.9151	-61.8665	-44.1169	-74.2187	-46.1517	-43.2579	-57.1214	-60.6512	-68.7219	-62.5487	-50.5787	-57.3453	-58.7556	-42.0226	-59.1959	-59.8159	-59.9473	-48.4645	-55.1692	-63.9221	-63.3712	-59.2497	-51.9044	-54.5307	-42.7826	-49.7896	-52.2535	-55.798	-47.8526	-58.4469	-52.1962	-61.7482	-51.6967	-52.5008	-44.101	-46.3025	-63.9289	-54.1002	-48.0114	-62.7168	-51.7256	-52.5838	-48.9171	-59.4181	-46.4146	-47.4778	-41.4101
1547.35	-50.2614	144.355	-49.5669	-60.6847	-44.1596	-71.1886	-48.1402	-44.0262	-66.3867	-60.3866	-55.7011	-59.0537	-52.9254	-62.5472	-60.0169	-43.0278	-54.2544	-58.4815	-61.8958	-46.3581	-52.188	-66.7354	-58.653	-58.6608	-53.9523	-51.8569	-43.8148	-48.2357	-53.9561	-58.2092	-48.4858	-57.3771	-55.5096	-59.9931	-51.9626	-52.3542	-44.7669	-47.3322	-65.6257	-54.3012	-46.7476	-56.1375	-52.6461	-53.7436	-47.6263	-61.4921	-46.7655	-46.2957	-40.6892
1547.32	-50.2941	143.019	-49.0785	-65.037	-45.0659	-56.6977	-48.4498	-43.8974	-59.8718	-60.4954	-62.3889	-56.3698	-53.8687	-58.8803	-54.0849	-41.4481	-57.5738	-57.524	-59.5619	-45.812	-52.8986	-57.508	-58.3491	-53.5612	-55.6502	-51.1616	-44.5716	-49.7843	-57.1402	-59.1074	-50.3593	-54.1144	-53.0329	-61.1637	-52.66	-52.5525	-45.1797	-47.6429	-58.0504	-54.1214	-45.6216	-66.7365	-53.7607	-58.6968	-48.7024	-64.5843	-46.7603	-48.205	-41.7011
1547.29	-50.3996	143.642	-50.2666	-67.9924	-45.3122	-61.6951	-47.0148	-44.0426	-63.5635	-64.5274	-61.2638	-68.2045	-55.7723	-58.6043	-61.2813	-42.5697	-63.4716	-60.2273	-69.5352	-45.6882	-52.4322	-59.6432	-55.6394	-52.668	-55.7633	-52.6819	-44.3652	-49.2927	-53.9518	-63.8206	-48.0645	-54.1049	-51.2581	-61.7087	-56.402	-50.9477	-46.7491	-48.8764	-67.7715	-54.1116	-45.7361	-55.1665	-52.0204	-54.6992	-53.065	-58.918	-48.6504	-47.4844	-41.6042
[truncated: 132 more rows]
[truncated: 453 more columns]

## Sheet: FigS1c
Correlation map from corresponding simulations - 2 seeds located at 1563.47 nm and 1563.29 nm
[truncated: 1,025 more rows]
[truncated: 975 more columns]

[truncated: 2 more sheets: FigS1de, FigS1f]
