# Supplementary material for: Deep learning prediction of noise-driven nonlinear instabilities in fibre optics
Source: Nat Commun. 2025 Aug 21;16:7800. doi: 10.1038/s41467-025-62713-x (PMC12371006; doi:10.1038/s41467-025-62713-x)
Supplement: Supplementary file 3 — Source Data [file 41467_2025_62713_MOESM3_ESM.zip › Source_Data_File/Data_FigureS2.xlsx]

## Sheet: FigS2ab
Output incoherent spectra from simulation (Spectral intensity in dB - Normalized) - 4 seeds located at 1564.21 nm, 1562.76 nm, 1563.82 nm and 1563.08 nm
Wavelength (nm)	Average spectrum	Coefficient of variation (%)	Realization #1	Realization #2	Realization #3	Realization #4	Realization #5	Realization #6	Realization #7	Realization #8	Realization #9	Realization #10	Realization #11	Realization #12	Realization #13	Realization #14	Realization #15	Realization #16	Realization #17	Realization #18	Realization #19	Realization #20	Realization #21	Realization #22	Realization #23	Realization #24	Realization #25	Realization #26	Realization #27	Realization #28	Realization #29	Realization #30	Realization #31	Realization #32	Realization #33	Realization #34	Realization #35	Realization #36	Realization #37	Realization #38	Realization #39	Realization #40	Realization #41	Realization #42	Realization #43	Realization #44	Realization #45	Realization #46	Realization #47
1577.51	-38.3482	82.9845	-37.4711	-41.9309	-46.0014	-40.5174	-42.6723	-44.2286	-41.9506	-35.0549	-52.8166	-35.3288	-43.2034	-42.1437	-45.281	-40.2105	-36.4394	-45.3919	-34.8397	-41.0989	-47.7003	-39.6161	-43.9223	-36.1537	-37.4511	-32.6035	-39.1117	-44.0028	-40.3917	-48.0306	-35.2279	-39.2541	-38.7286	-40.3033	-42.245	-40.191	-48.8808	-34.665	-39.9451	-39.2405	-39.6658	-37.9524	-46.3486	-38.9311	-41.9374	-46.1076	-39.9029	-41.2931	-37.0577
1577.48	-38.3428	82.2677	-37.257	-41.6059	-45.3507	-40.4906	-42.1337	-44.908	-41.1657	-35.0061	-49.4829	-35.8554	-41.908	-40.9864	-45.682	-39.7557	-36.0078	-45.7693	-34.4169	-40.3428	-47.746	-38.7392	-43.0896	-36.3738	-37.0789	-32.9677	-39.521	-43.9657	-40.2742	-47.4028	-35.4641	-39.0445	-38.5941	-41.4722	-41.9432	-39.8677	-46.978	-34.6938	-39.5596	-39.6058	-40.0795	-38.8641	-46.4154	-38.7683	-41.6628	-44.4699	-39.3986	-40.8059	-37.7983
1577.44	-38.3673	83.2544	-37.3251	-41.8082	-43.3834	-39.2571	-42.1447	-44.0247	-41.5905	-34.6733	-51.4804	-35.5012	-42.1974	-41.6452	-47.034	-40.0345	-36.0983	-44.6867	-34.5436	-40.1985	-45.7395	-38.891	-43.991	-36.1774	-37.1839	-32.6501	-39.9817	-45.6624	-39.1195	-45.7594	-35.1535	-38.8419	-38.9433	-41.4066	-41.0488	-39.5032	-49.3873	-34.2964	-40.282	-39.0594	-39.4943	-38.074	-46.8301	-38.6541	-41.7221	-45.0358	-39.1235	-41.8276	-37.8261
1577.41	-38.378	83.2371	-37.2274	-41.6732	-44.5861	-40.1556	-43.3124	-44.1483	-42.3086	-35.2042	-48.4837	-35.6595	-43.498	-42.0149	-44.3922	-40.3545	-35.9408	-46.55	-34.6097	-40.4441	-48.1236	-39.3259	-42.9936	-36.5323	-37.6184	-33.1579	-39.1435	-45.0352	-39.4506	-45.0316	-35.6251	-38.9505	-39.0318	-41.8078	-41.7566	-39.9307	-47.4957	-34.0948	-40.3195	-39.6633	-39.183	-39.0022	-47.495	-38.4518	-42.3306	-44.8948	-39.3405	-40.613	-37.9507
1577.37	-38.3603	82.094	-37.7049	-41.51	-43.0208	-40.1721	-42.1037	-44.2816	-40.823	-35.2926	-50.5779	-35.5788	-43.6176	-41.1659	-44.9386	-39.9193	-35.8668	-46.9392	-34.5252	-40.3279	-45.923	-39.7213	-42.9633	-36.6902	-37.373	-33.2764	-39.1756	-45.0096	-39.673	-45.7387	-35.495	-39.3794	-38.379	-41.618	-41.9339	-39.6738	-50.4101	-34.5621	-39.3196	-38.9366	-38.0878	-38.7933	-48.4857	-38.7301	-41.3464	-45.1563	-39.2371	-41.2147	-37.8448
1577.34	-38.4035	81.7439	-37.4984	-40.9488	-43.7419	-39.5288	-43.2252	-42.9035	-40.703	-35.1872	-50.4863	-35.3433	-42.8942	-42.736	-43.5928	-40.4673	-36.0144	-47.5103	-34.4026	-41.1248	-47.0964	-39.1296	-43.8618	-36.9739	-37.5211	-32.9461	-39.2008	-44.6104	-38.6188	-44.4087	-35.7361	-38.8205	-39.1655	-42.1824	-42.001	-40.5305	-47.7481	-33.9537	-39.4374	-40.0309	-38.2881	-38.2894	-48.4859	-38.6533	-41.2409	-45.5216	-39.372	-40.9979	-38.11
1577.3	-38.4244	80.2329	-37.5775	-41.3771	-41.7556	-39.2649	-42.6494	-42.3262	-41.3433	-35.6446	-51.1458	-34.9572	-43.6518	-42.6841	-42.8937	-39.7494	-36.4796	-46.4722	-34.7821	-40.1362	-45.7584	-39.9656	-43.0591	-37.1728	-37.71	-33.5622	-39.1731	-46.643	-39.1023	-44.5018	-35.7044	-38.4063	-38.3043	-41.6362	-41.0895	-40.2323	-50.1528	-33.9766	-38.8908	-39.8105	-37.6853	-39.3743	-47.6273	-38.6862	-41.0648	-46.3545	-38.7989	-40.7201	-38.5028
1577.27	-38.4197	80.0865	-37.7389	-41.1123	-42.1317	-39.4957	-42.9925	-41.9264	-41.0234	-35.2422	-52.7756	-34.9883	-42.3352	-42.349	-43.391	-39.8756	-36.4565	-46.9981	-34.6415	-41.1966	-44.595	-39.2124	-42.9928	-36.9283	-37.6575	-33.2658	-38.7139	-45.0605	-38.2616	-43.67	-35.8405	-38.8694	-38.0533	-41.4366	-40.9804	-40.1898	-48.3909	-33.6276	-38.656	-39.196	-37.6161	-39.1	-48.1223	-37.9583	-42.3624	-45.1972	-38.7057	-40.8222	-38.9675
1577.24	-38.4046	79.3125	-37.5256	-40.7681	-40.593	-39.1288	-42.1647	-42.1922	-40.7043	-35.4469	-54.0605	-35.3083	-43.6841	-42.5842	-42.2176	-40.4496	-36.5354	-48.3462	-34.5088	-40.7381	-45.7364	-39.4905	-42.8548	-37.0001	-37.2937	-33.6385	-38.8339	-44.7786	-37.6199	-43.8201	-36.1778	-37.8917	-38.5735	-41.1678	-40.8906	-40.548	-48.6301	-33.9307	-38.7389	-40.0977	-36.9842	-39.3083	-48.3084	-38.2606	-41.4256	-46.7708	-39.4586	-39.9068	-39.282
1577.2	-38.4631	78.6736	-37.9309	-40.6339	-40.721	-38.4344	-42.1366	-41.3965	-40.2659	-35.9579	-54.9469	-35.2865	-42.693	-41.9087	-41.6369	-39.8578	-36.8713	-49.3534	-34.5717	-39.9459	-44.3566	-40.3242	-43.2887	-37.7652	-36.9279	-34.0307	-38.615	-46.6842	-38.0583	-42.6114	-36.4868	-38.321	-38.0206	-41.1238	-40.8812	-40.6005	-52.3147	-33.7846	-38.1445	-40.4279	-36.6334	-39.8898	-48.7139	-37.3353	-42.0121	-44.4988	-39.8723	-39.4522	-39.2513
1577.17	-38.4549	78.626	-38.0566	-40.1987	-40.5211	-38.9499	-42.093	-40.8721	-40.0819	-35.9454	-50.5116	-35.0162	-43.7091	-42.0082	-41.6819	-39.2877	-37.1381	-48.9131	-35.1481	-40.8989	-46.257	-39.6374	-43.8361	-38.462	-37.0884	-33.9437	-37.8906	-44.7242	-37.9011	-43.1283	-36.6821	-37.3794	-37.7325	-41.349	-40.8848	-41.2652	-49.7089	-33.3767	-37.6733	-39.8061	-36.4586	-41.0353	-49.3049	-37.3522	-41.9294	-45.6121	-39.1794	-39.0373	-39.4554
1577.13	-38.4831	78.0546	-38.2821	-40.4388	-39.6358	-38.8083	-42.477	-40.3382	-39.1106	-35.9854	-50.5829	-35.5023	-43.6494	-42.5954	-41.7013	-39.9736	-37.5404	-51.631	-34.8038	-39.6329	-45.1284	-39.7598	-42.6412	-37.8621	-37.0519	-34.1933	-37.1247	-46.3903	-37.9511	-42.6207	-36.6932	-37.2086	-37.2837	-41.7242	-40.2974	-40.9716	-49.574	-33.7599	-37.2669	-40.9572	-36.4831	-40.3426	-49.4302	-37.0424	-40.6932	-45.292	-40.0216	-38.6944	-39.8415
1577.1	-38.5458	78.8173	-38.2453	-41.1607	-39.7363	-38.8093	-41.747	-40.7348	-39.3264	-36.7929	-49.4061	-35.4039	-43.0031	-43.3686	-41.0343	-40.2441	-37.5938	-55.4595	-34.7131	-39.3407	-44.5491	-39.6473	-43.5085	-38.0135	-37.2244	-34.4951	-37.2433	-46.1678	-37.7142	-43.2783	-36.7605	-37.3011	-38.0449	-41.7781	-41.0791	-40.7798	-51.2854	-33.8339	-37.678	-41.2852	-36.1675	-40.7074	-49.4048	-36.8312	-40.7372	-45.2208	-39.2921	-39.0204	-39.7149
1577.06	-38.6035	78.1543	-38.6522	-40.811	-39.7057	-38.712	-40.9423	-39.6043	-39.7956	-36.5842	-50.7756	-35.3455	-43.269	-42.5398	-40.7648	-40.8729	-37.626	-53.9972	-34.9047	-39.1096	-45.2798	-40.4266	-42.7231	-38.8728	-36.8851	-34.6812	-37.0815	-46.1159	-37.6971	-42.9044	-37.4036	-37.3238	-37.5227	-41.052	-39.6464	-41.362	-51.6522	-33.8955	-37.2896	-42.0321	-35.964	-42.0182	-49.9048	-36.5591	-40.2301	-44.2073	-39.426	-37.9589	-40.3767
1577.03	-38.7022	78.5114	-39.067	-39.8284	-39.7077	-38.3566	-42.0899	-39.5326	-38.5383	-37.0745	-51.3616	-36.1605	-43.1052	-43.0992	-39.7159	-40.2916	-38.1529	-53.9688	-34.9318	-39.3211	-44.8927	-40.6675	-43.1193	-38.7552	-37.2751	-34.9894	-36.9667	-44.3175	-37.6129	-42.5392	-37.3954	-37.4033	-37.3273	-41.6651	-40.4621	-41.7888	-51.6148	-33.8084	-36.9815	-41.077	-35.9085	-42.238	-49.3234	-36.7676	-40.9893	-44.296	-39.4456	-38.587	-40.8737
1576.99	-38.7865	79.661	-39.2814	-40.0977	-39.4792	-39.2301	-40.8891	-39.769	-39.0181	-36.9264	-49.4819	-36.2254	-44.3134	-43.599	-40.3478	-40.8043	-38.4344	-59.3453	-35.3023	-39.4171	-43.8334	-40.0354	-43.0138	-38.9685	-36.535	-35.6164	-36.5578	-43.4426	-37.0178	-43.9841	-38.453	-37.032	-37.6537	-42.1709	-40.0202	-41.8171	-51.7397	-33.882	-36.7543	-41.543	-36.418	-42.7048	-50.1625	-36.4089	-40.518	-45.488	-40.4808	-37.6272	-42.503
1576.96	-38.8721	80.6186	-40.2183	-40.6203	-40.3759	-39.0074	-40.9585	-39.7166	-38.4943	-37.3525	-49.1976	-36.1815	-44.0655	-43.5934	-39.3278	-40.1528	-39.2155	-66.7773	-34.8805	-38.5384	-45.7071	-40.3658	-43.2104	-39.2572	-36.479	-35.8032	-36.7536	-44.2696	-36.9096	-42.8138	-38.4111	-37.2309	-37.5544	-41.8385	-39.5749	-42.3887	-50.5977	-33.9687	-36.4203	-42.2934	-35.681	-42.3435	-49.7144	-35.6567	-40.5183	-45.3758	-40.1199	-37.5286	-41.356
1576.92	-38.9671	80.0926	-40.1234	-39.7384	-39.944	-38.7727	-41.717	-40.2438	-37.7124	-37.7725	-49.4105	-36.1804	-43.0054	-42.7616	-39.8448	-40.2421	-39.3212	-59.8798	-35.2695	-38.1895	-45.6901	-40.5861	-42.5302	-40.2274	-36.891	-36.0117	-37.1599	-42.3344	-37.0263	-42.9735	-39.3835	-37.0553	-37.5469	-41.4597	-39.4051	-42.102	-50.9833	-34.2695	-36.8719	-42.7796	-36.1882	-42.7517	-49.2231	-36.0815	-39.9601	-45.4395	-39.9512	-37.5863	-42.6372
1576.89	-39.0878	82.6666	-40.2112	-40.2063	-40.7267	-38.0072	-41.8528	-40.3869	-38.3692	-37.3724	-48.3265	-36.5961	-43.1761	-44.3684	-39.1621	-40.4581	-39.2653	-69.8681	-35.0702	-38.7037	-44.9952	-41.4712	-43.1222	-39.6025	-37.2295	-36.4174	-36.5041	-42.8802	-36.5602	-44.1256	-39.1834	-36.4753	-37.0014	-41.8576	-39.9517	-42.6234	-55.222	-34.5516	-36.2601	-42.0211	-35.4565	-43.0369	-51.5011	-35.3988	-41.0786	-45.6998	-39.4328	-37.1467	-42.6827
1576.86	-39.1852	83.9949	-40.1993	-39.4621	-41.1761	-38.6329	-41.0788	-40.7224	-37.7136	-37.9854	-48.2026	-36.9263	-45.1157	-44.5959	-39.6146	-39.9989	-39.9728	-64.592	-34.9999	-38.4764	-45.8805	-41.8616	-43.1939	-39.9947	-36.8563	-36.7946	-36.5305	-42.8166	-36.3436	-43.8646	-40.0318	-36.5533	-37.8048	-42.7217	-39.808	-42.7984	-52.4474	-34.2562	-36.6646	-42.315	-35.4978	-44.4766	-55.625	-35.5327	-40.3447	-45.4812	-39.8033	-36.7236	-42.3435
1576.82	-39.3218	85.3204	-40.4279	-39.3467	-42.1883	-38.4135	-40.7885	-40.5536	-37.1551	-38.5657	-48.1507	-37.3678	-43.6733	-43.8434	-39.2354	-40.9903	-40.6946	-54.551	-35.1747	-37.8824	-45.8472	-41.4389	-43.5518	-40.1032	-36.813	-37.5017	-37.0323	-42.5842	-36.8535	-44.3232	-39.6687	-36.621	-37.7127	-41.8843	-39.6975	-43.0394	-51.4658	-35.1155	-36.0979	-44.1529	-35.5709	-43.1477	-54.6029	-35.6136	-40.6573	-45.3655	-40.4527	-36.8705	-42.723
1576.79	-39.4881	86.4336	-40.4003	-40.0214	-43.6077	-38.7763	-42.1521	-40.6023	-37.4749	-39.1083	-46.9672	-38.0625	-43.354	-43.3613	-38.8416	-39.8729	-41.5335	-55.1754	-35.7837	-38.3997	-48.3391	-42.0336	-44.0015	-41.5961	-37.3511	-38.0781	-36.3574	-41.4428	-36.7351	-45.9395	-40.1166	-36.6638	-38.0052	-41.5652	-39.0196	-44.1143	-55.664	-35.4988	-36.1782	-43.8636	-35.6451	-44.2174	-53.1577	-35.3388	-40.9465	-45.3828	-40.4742	-36.3232	-44.3387
1576.75	-39.6487	87.5462	-41.4056	-39.2369	-44.1089	-39.2875	-42.2044	-42.2668	-37.3407	-39.0011	-46.5324	-37.7769	-43.9939	-45.4434	-39.7362	-40.4733	-42.4401	-55.5325	-36.1042	-38.4323	-47.2381	-41.1589	-43.7853	-41.1739	-36.4124	-38.6774	-37.0149	-41.321	-36.6932	-45.495	-41.131	-36.5398	-37.5732	-41.695	-39.1261	-43.9221	-57.9986	-35.1896	-36.3197	-43.545	-35.6457	-43.4192	-52.791	-36.0074	-40.6939	-47.2787	-41.3453	-36.8589	-44.3111
1576.72	-39.8571	88.8652	-41.7476	-39.9488	-44.663	-39.0938	-42.1711	-41.3163	-37.0299	-39.8754	-47.6794	-37.9731	-43.4773	-43.8415	-39.8063	-40.7647	-43.3054	-51.8298	-36.45	-38.6329	-47.9278	-41.9103	-45.6023	-42.7329	-36.8482	-39.0563	-37.0841	-40.9735	-36.1082	-46.3205	-41.6271	-37.116	-37.7567	-41.7474	-39.7612	-45.4955	-55.2629	-36.118	-36.9917	-44.5239	-35.4421	-44.6451	-52.3432	-35.5937	-39.983	-46.4053	-41.8556	-36.2225	-43.6704
1576.68	-40.0217	90.1601	-41.1374	-40.5534	-46.142	-39.3195	-42.016	-42.4553	-36.9311	-40.6042	-44.8672	-38.8831	-45.5187	-44.0374	-39.8749	-39.8506	-43.1384	-50.3684	-36.5334	-38.0478	-49.7384	-43.479	-44.8894	-42.0231	-37.1407	-39.3554	-37.3083	-40.3639	-36.9759	-48.1816	-43.5467	-37.0806	-38.5027	-41.5865	-38.7882	-43.9925	-56.7666	-36.2564	-36.5871	-43.3963	-35.558	-43.0646	-55.8323	-35.6292	-40.2287	-45.7919	-41.1436	-37.0159	-43.3718
1576.65	-40.1822	91.7909	-42.605	-40.5675	-48.3868	-38.5173	-42.4391	-43.3478	-36.3253	-40.8149	-45.9505	-39.9986	-44.0362	-44.0347	-39.8968	-41.036	-43.6853	-50.8294	-37.0316	-38.2933	-48.8345	-42.5546	-47.6195	-44.2622	-37.4661	-40.1062	-37.8791	-39.9665	-36.883	-45.9611	-43.7232	-36.5368	-38.9424	-42.5465	-39.2503	-44.2075	-61.4363	-36.7678	-37.0795	-44.7972	-35.3572	-43.9311	-53.613	-35.5339	-40.4649	-45.5015	-42.7191	-37.0756	-44.6247
1576.61	-40.4116	91.7257	-42.6743	-39.4999	-51.8977	-39.0718	-42.5126	-43.1521	-36.1991	-41.4959	-44.4115	-39.7719	-44.5928	-44.2873	-40.1615	-40.9023	-43.6255	-46.1933	-37.4599	-38.403	-51.0853	-42.8677	-46.7758	-43.8039	-37.1701	-39.9265	-37.4873	-39.1587	-37.4857	-48.6591	-43.8497	-36.9018	-38.3805	-42.3794	-38.513	-44.5145	-57.8902	-36.5033	-37.0275	-45.3877	-35.2744	-42.1734	-52.5733	-36.2749	-41.6591	-46.6538	-43.313	-36.7955	-43.4802
1576.58	-40.6351	92.6387	-41.5518	-39.6225	-50.7731	-39.868	-43.8388	-43.8355	-36.5085	-41.5016	-45.3431	-40.6639	-45.2847	-45.5738	-40.7708	-40.3431	-45.187	-47.619	-38.3348	-38.4459	-49.6641	-43.803	-47.3998	-46.2408	-37.613	-40.7403	-38.1124	-39.5529	-37.6264	-46.4484	-44.7457	-37.4793	-39.0515	-42.9158	-38.5698	-46.4113	-58.9343	-37.0444	-36.8171	-44.9093	-35.8352	-43.2644	-54.583	-36.0228	-40.932	-47.1113	-42.6361	-37.1619	-43.4488
1576.54	-40.8147	94.1774	-42.697	-40.1735	-50.3254	-40.3182	-43.0274	-44.8215	-36.0376	-43.5435	-44.6802	-41.0014	-45.7114	-44.3183	-41.411	-41.2447	-46.7291	-45.5592	-38.6738	-38.5608	-53.5561	-44.1794	-48.4121	-45.8312	-38.37	-42.0953	-37.9268	-39.1011	-37.2812	-46.7716	-44.1084	-38.0295	-39.322	-42.9187	-38.025	-45.3536	-57.8722	-38.1734	-37.0596	-44.8547	-35.9967	-42.0676	-52.9862	-36.8564	-41.0681	-48.4756	-43.1832	-38.0309	-42.7419
1576.51	-41.0373	94.2848	-42.6281	-40.0423	-49.6721	-39.6368	-42.8443	-46.2564	-36.0577	-44.2592	-42.8405	-41.29	-44.5311	-46.1941	-40.8601	-41.2084	-46.7851	-45.3047	-39.9832	-38.5509	-49.3203	-44.9294	-51.3664	-46.8472	-38.2032	-42.7816	-38.0939	-38.4843	-37.6531	-46.1885	-46.6866	-37.9273	-39.6141	-44.4682	-37.96	-46.2787	-69.5338	-38.0129	-37.1565	-45.543	-36.1667	-43.6849	-51.747	-37.1506	-42.449	-51.1191	-44.1702	-37.5926	-42.7466
1576.48	-41.2788	95.6017	-42.5379	-39.4412	-46.9031	-39.8788	-45.1423	-46.9721	-35.8246	-45.3738	-43.5666	-42.0916	-44.5429	-44.9612	-42.7093	-41.4171	-47.8792	-46.4532	-40.2893	-39.1023	-48.9464	-45.2642	-50.3009	-50.4471	-38.4314	-43.6306	-39.2276	-38.5801	-37.8704	-47.4945	-47.0932	-39.113	-40.1859	-44.3266	-38.0095	-46.0114	-55.2963	-38.3831	-37.8002	-46.2415	-36.2451	-43.2792	-55.7737	-37.4803	-42.8894	-51.2585	-44.6999	-38.0069	-43.9468
1576.44	-41.3998	95.3349	-42.1221	-40.2335	-46.2611	-41.1001	-46.0478	-47.4326	-35.571	-46.2229	-43.5705	-42.579	-44.6407	-46.2537	-42.8344	-42.0881	-49.6206	-45.5578	-40.6405	-38.2072	-50.4489	-45.0905	-50.0802	-49.4002	-39.1603	-44.6055	-39.0504	-38.3753	-38.2018	-45.9006	-45.3689	-38.8579	-41.46	-45.7767	-38.3215	-46.1468	-54.9694	-39.3098	-37.6115	-45.9471	-36.4383	-43.0719	-54.5	-37.8772	-42.9622	-50.2361	-45.0396	-38.8349	-43.8432
1576.41	-41.6015	97.2819	-42.4641	-41.1288	-44.3834	-41.1482	-45.4101	-46.9491	-35.456	-46.2049	-42.754	-43.9126	-46.6768	-44.4191	-42.6884	-41.6471	-48.1074	-44.8952	-42.1493	-38.5946	-50.0214	-45.1895	-51.1092	-57.6207	-39.7644	-45.8373	-39.121	-37.7263	-39.195	-45.8336	-47.32	-40.1643	-40.6997	-45.3741	-38.1516	-44.6896	-55.0671	-39.6106	-37.8424	-46.3706	-36.3071	-43.2667	-53.3913	-38.6679	-42.8721	-48.6092	-44.5108	-39.21	-43.4393
1576.37	-41.7698	99.5989	-43.7671	-41.4599	-43.3099	-41.2172	-47.4282	-46.1452	-35.7538	-49.7232	-43.0074	-42.8048	-46.7083	-44.5767	-44.3303	-42.0694	-50.7124	-44.2582	-45.1066	-38.5113	-46.9537	-45.1216	-51.8011	-55.3178	-39.6809	-44.8299	-40.0152	-37.7186	-38.871	-44.4308	-45.6624	-39.6631	-42.4503	-47.0046	-38.1755	-44.3866	-58.1513	-40.1699	-38.93	-45.5685	-36.1166	-43.9601	-50.4577	-39.4574	-45.3722	-48.9308	-45.2356	-40.3299	-43.1343
1576.34	-41.842	100.418	-42.2316	-41.1556	-41.4982	-41.4504	-47.9375	-48.4919	-35.5195	-52.2301	-42.9587	-43.3281	-46.6492	-44.0761	-44.7438	-41.8615	-48.3644	-43.8351	-44.9784	-39.4686	-48.4607	-46.5131	-55.7438	-61.0506	-41.25	-47.6845	-39.9597	-37.9031	-39.739	-43.6887	-47.1262	-40.3023	-42.0884	-46.9681	-37.5779	-43.9937	-63.9365	-40.2381	-39.1547	-46.7027	-36.8457	-43.0629	-51.9597	-41.0277	-44.8201	-50.0874	-44.3027	-40.0569	-43.2482
1576.3	-41.9624	104.783	-41.1354	-41.0721	-40.3667	-41.5156	-47.619	-46.5168	-35.314	-52.375	-43.3009	-43.3128	-47.2755	-44.5177	-46.8327	-41.928	-51.753	-42.571	-48.0441	-39.355	-47.5561	-45.9192	-51.5672	-82.4523	-41.9842	-49.0248	-40.0673	-37.775	-39.3414	-44.323	-46.3024	-41.9696	-43.8014	-48.0123	-37.526	-44.086	-54.4295	-41.0626	-40.1765	-45.9611	-37.0093	-43.8752	-51.9286	-41.6367	-45.3206	-49.7941	-44.7151	-41.0847	-44.1835
1576.27	-41.9935	108.902	-40.4663	-42.0371	-40.869	-42.7796	-49.4727	-47.9041	-35.5	-57.1041	-43.5327	-42.0356	-45.6273	-44.8161	-46.239	-40.9033	-49.896	-42.968	-47.721	-39.0002	-47.4444	-44.6865	-51.7883	-55.7308	-41.7033	-50.6703	-40.7174	-37.962	-40.1834	-42.7959	-47.3609	-42.1096	-43.824	-49.0818	-37.3614	-44.2537	-55.9075	-41.4633	-40.0886	-46.0453	-36.639	-43.9654	-49.5995	-43.9834	-47.3132	-50.0646	-46.1924	-42.4709	-42.9067
1576.23	-42.0118	112.303	-40.8667	-40.9619	-40.0336	-42.5558	-49.4794	-47.0803	-36.2475	-54.2436	-44.1502	-41.9579	-46.0718	-43.4181	-46.6371	-41.5882	-51.3748	-44.4062	-49.0481	-39.3449	-47.7489	-45.6927	-54.3694	-53.2132	-42.7331	-55.331	-41.3542	-37.4776	-39.5093	-44.05	-46.3778	-44.063	-45.0533	-51.3705	-37.6367	-43.1502	-54.4837	-41.5914	-41.6751	-46.1882	-36.7329	-45.7325	-51.632	-45.129	-47.8853	-49.5641	-47.1415	-42.0859	-44.7401
1576.2	-41.9541	113.907	-40.7266	-41.3333	-39.2484	-43.2108	-50.6592	-48.2363	-35.893	-52.8383	-44.0741	-41.7654	-46.0311	-43.7398	-46.5716	-42.4944	-48.4272	-42.7432	-51.196	-39.4591	-47.5908	-45.9473	-53.1288	-51.9304	-43.1546	-62.001	-40.5508	-37.4621	-40.9632	-44.1932	-46.6466	-45.044	-45.8613	-55.9754	-37.3934	-43.4597	-49.877	-41.6254	-41.7295	-45.9881	-36.5754	-45.5211	-52.4389	-45.9703	-46.6194	-45.8255	-48.523	-42.8578	-43.8541
1576.16	-41.8946	114.911	-39.7666	-41.3181	-38.7767	-42.7125	-47.9117	-47.2756	-36.6051	-50.1106	-42.9132	-41.6222	-47.7198	-44.9212	-48.9064	-41.7586	-49.5576	-43.7303	-49.2818	-40.0954	-47.4346	-46.3675	-48.0115	-52.0373	-43.7838	-61.3545	-41.1364	-37.923	-41.4106	-42.9728	-44.3911	-46.4461	-46.9216	-53.4408	-37.1187	-43.5486	-54.0319	-41.6681	-43.072	-46.6564	-36.5995	-47.3464	-53.2715	-49.1099	-48.7788	-45.4489	-48.6316	-43.6665	-44.9976
1576.13	-41.7801	115.385	-40.4063	-41.7639	-38.4826	-41.7516	-46.8679	-48.4618	-36.2031	-47.3584	-43.2593	-40.1947	-44.9289	-43.8749	-47.8612	-42.5502	-47.7673	-42.0322	-48.0143	-39.8085	-47.3015	-45.5826	-49.8485	-46.7214	-45.8345	-54.6393	-41.6467	-38.0627	-41.7642	-43.4404	-44.6884	-47.2224	-45.4478	-55.5235	-37.5581	-43.2535	-50.5907	-41.2908	-42.8762	-45.9294	-36.9647	-49.2611	-53.7717	-47.5674	-49.1772	-44.4728	-47.0794	-44.2878	-45.5768
1576.1	-41.6619	115.47	-39.4673	-42.5634	-38.9492	-42.8639	-45.6211	-46.0401	-36.6855	-44.9787	-44.5044	-40.046	-44.4869	-44.902	-48.6494	-41.2175	-45.6466	-42.7017	-46.1031	-40.2093	-51.394	-46.1423	-46.2498	-46.7876	-44.7826	-56.2251	-42.6885	-38.1001	-42.0034	-44.9151	-44.0937	-47.2665	-46.9168	-58.0708	-37.1003	-43.3032	-51.8098	-40.4297	-43.6041	-44.904	-36.0705	-50.5788	-56.132	-47.6293	-53.3403	-45.1115	-50.3069	-45.4249	-46.1621
1576.06	-41.4636	114.376	-39.9418	-42.3873	-38.2815	-41.6668	-44.7294	-47.6279	-36.9797	-45.3231	-45.3354	-39.9483	-45.0056	-43.8193	-48.5774	-42.4403	-45.3684	-42.2654	-44.0813	-40.3731	-51.0474	-43.8816	-47.7285	-45.9312	-47.4037	-54.2466	-43.9128	-37.8041	-42.1757	-44.3028	-43.3631	-49.2261	-45.6432	-55.611	-37.7466	-42.3754	-52.4351	-40.6231	-46.2914	-45.9709	-36.5131	-53.2887	-58.8047	-47.3404	-53.7024	-44.7329	-49.7555	-45.1204	-46.9698
1576.03	-41.2535	109.82	-38.8919	-41.2508	-38.3426	-40.8448	-44.571	-50.1722	-37.2439	-43.9447	-45.6492	-39.1885	-44.7037	-43.7096	-47.7929	-41.9598	-45.3173	-42.9302	-44.1763	-40.3586	-49.9958	-44.6743	-44.9102	-42.9958	-47.1721	-51.4216	-42.5353	-38.2961	-42.2642	-44.4311	-42.9879	-51.2654	-45.3833	-50.7662	-37.7048	-42.5231	-49.6592	-40.7235	-47.2195	-44.0229	-36.4909	-51.6619	-55.1383	-47.7245	-53.083	-42.9041	-49.7907	-45.4383	-47.1735
1575.99	-41.0593	105.875	-39.3284	-41.3806	-39.5895	-40.549	-42.4052	-50.047	-38.2898	-42.598	-44.9652	-39.1595	-45.6573	-43.3583	-49.354	-42.216	-44.3078	-42.3418	-41.8267	-39.9054	-49.4715	-43.3893	-44.0165	-42.0478	-45.2325	-48.4268	-42.4911	-38.353	-41.6018	-44.8901	-41.7186	-48.3621	-44.9716	-49.6351	-37.1893	-41.6647	-48.3105	-39.8797	-48.3573	-44.2544	-35.8648	-56.5412	-57.0117	-45.1204	-51.4632	-42.1396	-55.548	-45.5683	-47.9302
1575.96	-40.8159	101.317	-38.9772	-41.7455	-39.0037	-40.7005	-41.6569	-52.4341	-38.6061	-40.6929	-45.5424	-38.5217	-43.7485	-43.33	-47.4569	-41.175	-44.616	-42.5297	-40.5398	-39.6572	-52.5986	-43.9573	-44.2883	-42.0656	-45.5844	-47.3223	-42.9184	-38.354	-41.2995	-45.7243	-41.951	-48.9129	-42.6656	-47.8726	-37.0677	-41.7965	-48.2913	-40.0256	-49.3349	-44.1947	-35.9187	-59.5689	-56.3456	-44.2075	-50.1443	-41.9555	-59.0931	-45.0209	-50.8133
1575.92	-40.5966	96.1262	-38.4864	-40.5859	-39.8474	-40.1006	-42.2927	-50.5961	-38.8093	-39.9576	-46.4816	-38.3477	-44.0943	-43.8037	-47.7749	-42.1435	-42.7688	-41.5282	-40.1565	-40.2785	-51.2478	-42.6849	-42.6315	-40.2951	-44.6001	-44.4702	-43.5225	-39.3415	-40.8728	-46.6539	-41.5752	-45.1604	-41.5337	-48.0419	-37.3926	-40.5076	-47.5242	-39.0986	-49.7117	-43.5813	-36.3231	-53.0274	-57.2376	-42.0829	-48.0347	-41.9704	-53.3847	-44.5248	-48.8197
1575.89	-40.3156	91.4013	-38.8151	-40.6282	-40.676	-39.3013	-40.8492	-54.855	-39.4273	-40.4286	-49.5346	-37.7298	-43.7676	-42.8632	-47.1993	-40.7714	-43.1777	-42.228	-39.6193	-40.0385	-56.6659	-43.1015	-42.5025	-39.1991	-42.8004	-43.3429	-43.4156	-38.9497	-40.3726	-47.5634	-40.7452	-43.2649	-40.7731	-45.0738	-37.4518	-40.4961	-49.4832	-38.9819	-52.1957	-42.1142	-36.3833	-53.4136	-53.56	-41.1504	-48.1985	-41.6281	-52.611	-43.5513	-54.4073
1575.85	-40.0804	88.3196	-38.5382	-39.7643	-41.5641	-38.962	-39.8623	-49.9293	-40.3373	-39.199	-48.524	-37.5561	-42.3099	-41.6104	-44.9756	-41.6349	-40.8023	-43.2867	-38.801	-39.0833	-53.4539	-42.7266	-41.3208	-39.2153	-42.709	-43.783	-44.1786	-39.2651	-40.6772	-46.5295	-40.8657	-43.074	-41.0418	-45.3064	-37.1733	-41.5287	-47.9078	-38.5589	-61.4706	-42.8277	-36.1868	-51.7067	-54.8793	-39.8711	-46.0365	-41.163	-54.126	-42.3651	-55.1775
1575.82	-39.7966	84.5486	-38.7563	-39.6359	-41.5247	-38.586	-39.9708	-52.2407	-40.4198	-38.3656	-49.3201	-37.6845	-43.9089	-41.3749	-46.0321	-41.3673	-41.1444	-43.2259	-37.8538	-39.1571	-57.151	-42.4256	-41.6621	-38.4389	-41.7701	-41.945	-43.6452	-39.8902	-39.0578	-47.5747	-40.2763	-41.2988	-39.9054	-42.997	-37.5692	-41.0792	-46.6361	-38.0813	-56.7704	-43.3289	-35.7823	-50.1366	-52.4694	-39.727	-45.4994	-40.3561	-53.5736	-41.3501	-56.1211
1575.78	-39.5744	82.0391	-38.7247	-39.4416	-43.8132	-37.9373	-38.5858	-47.7521	-42.2961	-37.8987	-49.6386	-37.1768	-42.4803	-41.867	-43.2403	-40.7896	-39.4923	-43.9541	-37.4526	-39.5911	-55.5482	-41.6763	-41.3645	-37.9386	-41.6169	-40.708	-42.7572	-40.4134	-38.7161	-47.9181	-40.2118	-40.6715	-39.7542	-42.6489	-38.0246	-41.0403	-45.8916	-38.0417	-55.0403	-42.8621	-36.4506	-47.1816	-50.4461	-38.7063	-44.6731	-40.074	-51.2147	-41.5252	-68.4475
1575.75	-39.3782	80.1355	-38.4132	-39.084	-44.3777	-37.7884	-38.1356	-48.9685	-42.342	-37.5169	-51.7849	-36.7642	-42.5436	-41.1985	-43.0546	-40.1858	-39.7482	-44.7983	-37.2657	-39.7412	-60.7829	-41.318	-40.3363	-36.7021	-41.1852	-40.7063	-43.2399	-40.3687	-38.8108	-45.8466	-39.3092	-40.5539	-38.9144	-41.9621	-37.4425	-40.9044	-46.8579	-38.0994	-53.6257	-42.5065	-36.2868	-48.2889	-48.7766	-37.7673	-43.8224	-39.9922	-48.7437	-41.59	-55.5282
1575.72	-39.1392	78.6294	-38.2058	-38.5821	-44.2874	-37.2753	-38.5434	-45.6575	-42.354	-37.0713	-50.1013	-36.8227	-42.2267	-40.2973	-42.7795	-39.9971	-38.9924	-45.1464	-36.2067	-39.9665	-51.6411	-41.0035	-39.6485	-36.7339	-40.4316	-39.3798	-42.0063	-41.5594	-38.1654	-47.8625	-39.8998	-39.6277	-38.2085	-41.1221	-37.5795	-39.6195	-45.8226	-38.3177	-57.7487	-42.4201	-36.2243	-45.608	-49.4216	-37.6884	-43.131	-40.2318	-47.2538	-40.5058	-55.5391
1575.68	-38.957	77.118	-38.2364	-38.6641	-46.2942	-37.5138	-38.3558	-46.3643	-42.6812	-36.4358	-51.6698	-36.8173	-42.6665	-40.2954	-41.5445	-40.3993	-39.2297	-44.4029	-36.5126	-39.4796	-54.1089	-41.1423	-39.8606	-36.065	-38.7491	-39.3967	-41.5057	-41.1324	-38.1711	-45.4832	-39.745	-38.8719	-37.246	-39.5323	-37.8913	-40.2803	-45.0353	-37.9751	-50.8706	-41.4735	-36.3146	-44.325	-46.7552	-37.73	-42.3953	-39.6925	-47.6106	-40.7347	-53.949
1575.65	-38.7386	75.9548	-38.1256	-37.6844	-48.0552	-37.1304	-37.4627	-46.0556	-42.6385	-36.2779	-49.2894	-36.6469	-41.412	-39.5322	-41.544	-40.9182	-38.3505	-44.6247	-35.5964	-38.9161	-48.303	-39.8608	-39.2648	-35.7469	-38.8297	-38.277	-41.191	-41.5562	-37.8347	-45.201	-39.1989	-37.4614	-36.9314	-39.9534	-37.651	-39.2427	-45.6218	-37.2578	-51.2519	-41.6062	-36.6568	-45.2779	-47.9866	-36.8741	-41.8348	-39.4687	-44.8093	-40.5606	-51.2003
1575.61	-38.622	76.1556	-39.1019	-37.5741	-48.8114	-36.7739	-37.105	-45.0794	-43.1778	-36.3831	-50.7133	-36.112	-40.8673	-39.036	-40.1095	-40.1309	-37.7749	-46.4598	-35.9731	-38.7418	-47.0654	-40.7237	-39.1849	-35.3983	-38.5546	-38.0158	-40.7267	-42.5462	-37.6041	-43.9366	-39.6718	-37.1826	-36.7332	-39.1922	-38.6494	-39.4025	-44.566	-38.1787	-51.0394	-41.4029	-36.5737	-42.8756	-46.9531	-36.5162	-40.7488	-40.0323	-43.3381	-39.7692	-48.8952
1575.58	-38.4484	76.8346	-38.3378	-37.6519	-48.2543	-35.9913	-37.4779	-42.6244	-41.7808	-35.89	-49.535	-36.8375	-41.6324	-39.3604	-40.8958	-40.1487	-36.9396	-45.6757	-35.1358	-39.0886	-46.5426	-40.7093	-38.3867	-35.6133	-38.0619	-38.199	-39.9702	-42.438	-37.2278	-44.8418	-38.9988	-37.0145	-36.7295	-38.4312	-38.1019	-39.502	-45.9423	-37.7157	-49.7884	-41.2798	-36.6831	-43.5597	-44.7932	-36.2791	-40.5281	-39.4619	-43.5983	-39.1834	-46.6114
1575.54	-38.366	77.2026	-38.9909	-37.4007	-46.0252	-36.1846	-37.1262	-43.2084	-41.7009	-35.4263	-47.8622	-36.7123	-40.9678	-39.2006	-40.2898	-39.1207	-37.289	-44.9136	-35.5614	-38.7112	-46.8831	-39.872	-39.2037	-34.7676	-37.2784	-37.8471	-39.846	-43.4308	-37.2855	-43.4087	-39.0971	-36.7766	-36.2975	-38.1299	-39.0357	-40.244	-46.131	-37.8573	-51.3644	-40.72	-36.6294	-42.0609	-45.6015	-36.7483	-40.3634	-39.7467	-42.5894	-39.142	-44.4836
1575.51	-38.2342	77.2628	-39.3562	-37.1234	-44.6457	-35.9383	-36.9587	-41.5175	-41.4619	-35.7848	-46.5596	-36.2534	-41.7259	-38.1808	-40.2221	-39.6806	-36.551	-44.8065	-34.7958	-38.2916	-43.8768	-39.6472	-38.5047	-34.8013	-37.4137	-37.0331	-39.4161	-42.811	-37.5607	-42.0081	-39.9374	-36.0945	-35.8182	-37.7652	-39.658	-39.59	-46.096	-38.5135	-47.6325	-40.8537	-37.3105	-42.4775	-43.9442	-36.1897	-39.8398	-39.5062	-40.771	-38.8541	-45.1374
1575.47	-38.1325	77.7242	-39.013	-36.8071	-43.7041	-35.8453	-36.8086	-41.7503	-39.9388	-35.1811	-46.2164	-36.9547	-41.4391	-38.0728	-39.2991	-39.7624	-36.6363	-45.4549	-35.2636	-37.8508	-43.9986	-40.3656	-39.3401	-34.4458	-37.3616	-37.4179	-39.0342	-45.1867	-37.0419	-41.6443	-39.9277	-36.1865	-35.7146	-37.6132	-39.9973	-39.6468	-46.5616	-38.96	-46.9125	-41.0467	-37.2391	-42.2605	-43.4456	-35.8928	-40.0844	-39.9139	-40.159	-39.0025	-44.1907
1575.44	-38.0751	78.2735	-40.0991	-36.8039	-42.9004	-36.062	-36.6344	-40.966	-40.4524	-35.1026	-44.2423	-36.2724	-41.2841	-37.5164	-39.6214	-39.0523	-35.9925	-44.1234	-35.1385	-38.3365	-42.9765	-39.8532	-38.7911	-34.3706	-36.5644	-37.2173	-38.3145	-43.9062	-37.3597	-42.1608	-39.7487	-35.548	-35.87	-37.6437	-39.5687	-40.1262	-44.8692	-38.9817	-48.9686	-41.9897	-37.1369	-41.6723	-44.6595	-35.8826	-38.9014	-40.8144	-40.1524	-39.9043	-43.8396
1575.4	-38.036	78.5912	-39.3245	-36.6292	-41.562	-35.8139	-37.106	-40.5519	-39.1899	-35.7104	-45.5975	-36.8268	-41.2317	-37.1926	-39.4641	-39.6101	-35.5781	-44.1506	-35.4187	-38.1693	-42.5291	-39.0777	-38.1208	-33.8438	-36.4448	-37.0088	-37.8846	-44.1832	-37.4531	-41.0821	-39.1055	-35.0891	-35.3395	-36.9371	-39.8222	-39.636	-47.5552	-39.1389	-49.0902	-42.0952	-37.8777	-41.326	-44.9588	-36.1062	-39.1242	-40.393	-39.2494	-39.7569	-42.7092
1575.37	-38.0015	78.3944	-40.5573	-36.7733	-40.0976	-35.3997	-37.1427	-39.4405	-39.3445	-35.5729	-44.968	-36.9993	-40.5766	-37.1818	-39.9495	-38.8782	-35.4483	-44.0136	-35.4278	-37.5089	-42.4212	-38.9239	-38.0351	-33.9017	-36.7913	-36.3486	-38.2728	-43.9688	-37.5321	-41.59	-39.5053	-35.3542	-35.7181	-36.6201	-40.2561	-39.3135	-46.8615	-39.2316	-46.5223	-40.7293	-37.7199	-42.4366	-43.2145	-36.154	-38.6467	-41.1947	-39.3238	-39.2949	-41.9923
1575.34	-37.9758	79.6111	-40.606	-36.277	-38.9179	-36.0918	-36.8973	-39.1741	-37.9816	-35.5964	-43.7183	-37.0971	-41.904	-36.9755	-39.6211	-38.5573	-35.7791	-42.9588	-35.6578	-38.1152	-41.3224	-38.6699	-37.8205	-33.5281	-36.7811	-36.5151	-38.2993	-44.8471	-37.859	-40.7801	-39.7637	-35.2898	-35.5	-36.503	-40.1603	-39.152	-47.7172	-39.6139	-48.7595	-40.4826	-38.1076	-42.3596	-44.2018	-36.4321	-39.0092	-40.8832	-38.3299	-40.2447	-42.0676
1575.3	-38.0236	79.9775	-40.2263	-36.5681	-37.8524	-35.8555	-37.6132	-39.8469	-37.9319	-35.6139	-43.7389	-37.1006	-40.9221	-36.7905	-39.1834	-38.686	-35.4911	-42.2788	-35.4239	-38.3352	-41.3134	-39.0282	-38.4719	-33.8517	-36.7936	-36.9049	-37.6555	-43.3258	-38.3401	-40.8974	-40.8055	-35.3398	-35.5602	-36.6148	-41.1935	-39.8989	-48.1571	-40.8932	-46.7146	-41.8444	-39.0701	-42.2611	-42.6851	-36.6696	-39.2082	-42.3668	-38.5887	-39.9091	-41.3517
1575.27	-38.0102	80.4541	-40.7211	-36.4185	-37.6541	-36.1755	-37.2634	-39.4733	-37.6901	-36.0819	-43.272	-38.1051	-41.6946	-36.567	-38.8043	-38.915	-34.7485	-42.4474	-35.8751	-37.6434	-40.5384	-39.4439	-38.6559	-33.7092	-36.4094	-36.6026	-37.4782	-43.5573	-38.0542	-40.474	-40.4012	-35.4234	-35.5771	-36.1496	-40.7426	-38.8374	-49.0724	-39.9765	-49.1231	-41.0525	-38.4449	-42.5993	-42.4078	-36.1295	-39.2976	-42.042	-38.4104	-40.1675	-41.2841
1575.23	-38.0556	80.9942	-41.0713	-35.9519	-37.2583	-36.6001	-37.7496	-38.674	-36.777	-35.8246	-43.6295	-38.1536	-41.1183	-37.0119	-38.8056	-38.7638	-35.2814	-41.5779	-35.9742	-38.1698	-40.315	-38.8021	-38.6059	-33.7903	-36.53	-36.5516	-37.6228	-44.4443	-38.5969	-39.4912	-40.803	-35.7153	-35.5175	-36.3176	-42.4194	-39.0092	-49.3595	-40.0437	-49.4266	-42.2704	-39.2742	-42.1241	-42.1059	-37.107	-39.2117	-42.9961	-38.0066	-41.469	-40.9738
1575.2	-38.1313	80.9575	-42.407	-36.539	-36.5684	-36.2107	-37.5519	-39.281	-36.6663	-36.2447	-42.4901	-38.3697	-41.3777	-36.7078	-38.7784	-39.6439	-34.7402	-40.6871	-36.1226	-37.9434	-41.0507	-39.2838	-38.7374	-33.7339	-36.9724	-36.8104	-38.0204	-44.5028	-38.1698	-39.9918	-40.2358	-35.4402	-35.6695	-35.6127	-42.3791	-39.62	-52.4697	-40.0802	-47.3902	-42.06	-39.2839	-42.4932	-42.0046	-36.9	-39.0278	-43.1417	-37.9021	-40.9844	-40.3828
1575.16	-38.2293	80.138	-42.4298	-36.5368	-36.3651	-36.3324	-38.4254	-39.071	-36.6859	-37.1381	-42.5048	-39.1183	-40.6248	-37.3893	-39.1822	-38.7574	-35.0078	-41.5423	-36.5496	-37.828	-39.9781	-39.1616	-39.0579	-34.0524	-36.7948	-36.5767	-38.0704	-42.9742	-39.4454	-40.3971	-40.8845	-36.0037	-35.7333	-36.1156	-43.379	-39.6415	-49.9151	-40.0653	-47.4139	-42.5452	-39.7853	-42.5375	-43.0324	-37.3726	-39.4472	-43.3212	-37.8884	-41.6888	-40.4492
1575.13	-38.3104	80.2213	-41.8281	-36.552	-36.1017	-36.9383	-38.1876	-38.8127	-37.091	-36.8279	-42.2007	-38.5204	-41.0364	-37.4567	-39.3065	-38.8162	-35.393	-41.2923	-36.5946	-37.9267	-40.6202	-39.6777	-38.5201	-33.736	-36.8001	-37.0574	-37.6112	-43.8051	-39.8159	-39.4106	-41.0658	-36.0042	-35.8629	-36.4658	-42.28	-39.5585	-53.3195	-41.3281	-47.6891	-42.1378	-40.3403	-42.4117	-42.3741	-37.9544	-39.5247	-43.0478	-38.5301	-42.8921	-40.1647
1575.09	-38.4163	80.1691	-42.9505	-36.8891	-35.8966	-36.7875	-38.7912	-38.2713	-36.9974	-37.3792	-42.5456	-39.0039	-41.5854	-37.057	-39.6262	-38.9141	-35.3641	-41.1923	-36.519	-38.1187	-40.8523	-40.1086	-39.0128	-33.9288	-37.5874	-37.0501	-38.7019	-43.2214	-39.659	-40.2035	-40.34	-35.9746	-36.5209	-36.3771	-43.415	-38.994	-51.4403	-41.2175	-49.2934	-41.4848	-39.8767	-41.9322	-42.6854	-39.3628	-40.3396	-43.062	-37.7745	-42.6281	-41.1939
1575.06	-38.5705	79.8414	-42.1467	-37.3054	-35.827	-37.596	-39.603	-38.4377	-36.9633	-37.6365	-42.2682	-39.4606	-42.7171	-37.4484	-38.8856	-39.2761	-34.8737	-40.4219	-37.6086	-38.2512	-40.0812	-39.3055	-38.3909	-34.167	-37.5409	-36.5489	-38.6457	-42.4857	-40.9718	-40.6682	-39.8073	-36.4828	-36.264	-36.0951	-43.5251	-39.8173	-56.8457	-41.0639	-46.2674	-43.0016	-40.0324	-42.7131	-42.7091	-39.1678	-40.2885	-44.4029	-38.0035	-45.6228	-41.0762
1575.03	-38.6995	78.8028	-42.1684	-36.8654	-35.4011	-37.259	-39.9777	-39.2402	-36.7391	-38.8361	-42.9467	-39.9653	-42.7724	-37.6399	-40.4217	-39.24	-34.7888	-40.753	-38.1036	-38.9224	-40.1829	-39.5366	-39.1369	-34.0822	-37.4072	-37.2572	-39.0111	-42.5516	-42.4926	-39.8402	-39.5709	-37.4492	-36.5644	-36.6213	-42.8943	-39.2554	-56.8501	-41.906	-47.2448	-43.5447	-40.9625	-42.1855	-43.2004	-39.3249	-41.2141	-42.9589	-38.0103	-45.5136	-40.2896
1574.99	-38.9268	77.7318	-41.6821	-37.2717	-35.9176	-37.7599	-41.0417	-38.599	-36.5755	-39.3971	-41.9536	-40.3794	-42.1301	-38.6262	-40.6569	-40.0466	-35.4744	-41.0065	-38.5682	-39.0301	-41.2854	-40.6961	-39.9295	-34.6526	-38.278	-37.4428	-39.4948	-43.0616	-43.4821	-41.3069	-40.4946	-37.594	-37.6641	-37.2484	-43.025	-39.912	-53.9405	-42.0588	-46.2257	-42.7286	-40.4285	-41.9533	-44.0558	-39.7926	-41.6388	-43.0032	-38.4144	-48.883	-41.5915
1574.96	-39.073	77.2381	-41.4253	-37.8257	-36.2941	-38.2361	-40.6448	-39.2539	-37.1405	-40.0971	-42.319	-41.4422	-42.4127	-38.2811	-41.195	-39.3147	-35.1089	-41.0803	-38.336	-39.3498	-41.3311	-41.0127	-40.354	-34.8396	-38.5864	-36.8963	-39.2655	-41.5083	-44.7006	-41.348	-39.2337	-38.3846	-38.1084	-36.8851	-44.0119	-39.8851	-55.5158	-41.9169	-44.4967	-43.561	-41.0574	-40.7264	-43.0506	-41.6954	-42.5879	-42.2675	-39.2444	-49.1518	-40.8661
1574.92	-39.2475	77.0158	-41.9451	-37.905	-36.6463	-39.4178	-42.1528	-38.8433	-37.2904	-40.7664	-42.0165	-42.1649	-43.0661	-39.5864	-40.9019	-40.3372	-35.3515	-40.9556	-38.8892	-38.895	-41.4648	-41.094	-40.7014	-34.9446	-39.0891	-37.8594	-40.408	-42.3065	-44.7719	-40.998	-39.6304	-38.978	-37.8987	-37.4418	-42.7951	-39.496	-54.2035	-41.9985	-45.2684	-44.1706	-41.1065	-40.9096	-43.6079	-41.8149	-43.7523	-41.8289	-39.3155	-51.1091	-41.484
1574.89	-39.4298	75.645	-41.4852	-38.1978	-36.6535	-39.0087	-42.005	-39.3935	-37.2805	-41.4753	-42.4391	-42.542	-43.4911	-39.5855	-41.8772	-39.3534	-35.381	-40.9312	-39.8661	-39.1675	-41.8499	-40.6014	-40.1575	-35.5637	-40.4782	-38.1211	-41.091	-42.2079	-46.1468	-41.4151	-38.9861	-39.4076	-39.0024	-38.3368	-44.0425	-38.7982	-60.8499	-41.8516	-43.3808	-44.8959	-41.2407	-40.271	-43.8101	-42.7459	-43.9491	-41.3569	-39.6184	-52.2014	-42.0165
1574.85	-39.652	76.9756	-41.3745	-39.374	-37.9491	-40.3128	-42.4605	-39.8186	-37.9953	-42.9984	-42.8314	-43.3014	-42.799	-40.5618	-41.2521	-39.4431	-35.9034	-41.0004	-40.8295	-39.4029	-44.3232	-41.7761	-40.9054	-35.4784	-41.2556	-37.9312	-41.4408	-41.0007	-50.9413	-42.1518	-38.977	-39.612	-39.4528	-38.0477	-43.6048	-39.4516	-56.4294	-41.399	-42.7633	-43.4863	-41.5289	-39.2534	-43.9125	-44.0406	-46.742	-40.9213	-41.0076	-57.7387	-41.8014
1574.82	-39.84	75.886	-40.1437	-39.5628	-37.7735	-40.3331	-43.7566	-40.3244	-37.6533	-45.8256	-43.1502	-44.1995	-43.7338	-40.4409	-41.374	-40.0491	-35.573	-41.8061	-41.2363	-39.5099	-44.7471	-41.9711	-41.0961	-36.1227	-41.8782	-39.1387	-43.1089	-42.2873	-50.0332	-42.5199	-38.694	-41.2099	-39.2489	-38.737	-42.9835	-39.5429	-52.9459	-42.5669	-42.2634	-43.1121	-41.2734	-39.5344	-43.6129	-45.9006	-46.777	-40.4677	-41.2371	-63.0282	-43.4088
1574.78	-40.0764	76.2952	-39.9735	-40.3518	-38.3042	-40.381	-44.2863	-40.3688	-38.0808	-45.6924	-43.248	-44.7247	-43.2156	-41.7392	-41.5938	-40.7137	-36.0118	-41.4287	-41.4139	-40.4896	-44.5161	-42.3919	-42.0414	-36.8382	-42.3433	-38.6696	-44.5481	-41.3987	-56.2197	-42.9647	-37.6395	-42.431	-39.6154	-38.8642	-42.8106	-39.4147	-51.0103	-43.0681	-42.1374	-43.5814	-42.0958	-39.1533	-43.4117	-48.7306	-51.3201	-40.6543	-43.0861	-63.8089	-44.1778
1574.75	-40.2272	77.2189	-40.5298	-39.9713	-39.4904	-41.2263	-44.5674	-41.7547	-37.623	-46.8319	-43.9351	-47.4713	-43.3426	-42.8029	-42.1897	-39.9392	-36.3692	-41.7028	-42.6897	-40.6454	-45.0083	-42.7746	-41.8214	-36.8951	-43.4467	-39.3851	-46.0244	-41.9317	-53.1137	-44.2259	-37.5414	-43.5962	-40.8737	-39.1944	-42.5668	-39.5825	-52.8013	-43.878	-40.7314	-42.5935	-41.1603	-38.6547	-43.2237	-47.9252	-50.3052	-40.7035	-43.6286	-56.149	-43.6151
1574.72	-40.4086	79.2162	-39.4408	-40.5161	-39.9935	-41.8216	-44.0463	-41.536	-38.5364	-49.8015	-44.7977	-47.0029	-44.4213	-43.2343	-42.9395	-40.6637	-36.1106	-42.2563	-43.8032	-39.6516	-45.2072	-43.3221	-43.3525	-37.1343	-44.7217	-39.4944	-47.3768	-40.5885	-58.1168	-44.1292	-38.1236	-43.487	-40.6612	-39.7847	-42.7113	-39.43	-49.3431	-43.5842	-40.0331	-42.1269	-41.0933	-38.3825	-43.6624	-54.2569	-53.0735	-40.5779	-45.1568	-50.6404	-44.6862
1574.68	-40.647	81.8041	-39.2121	-41.9174	-40.7385	-42.9945	-43.3324	-42.2238	-38.5172	-48.7138	-45.3167	-49.2288	-44.5628	-44.1105	-41.8276	-40.3953	-37.0013	-43.9498	-46.4332	-39.8559	-46.4852	-42.8167	-43.4272	-38.1827	-46.5269	-39.6457	-50.5429	-41.4974	-53.7644	-47.4068	-37.7205	-43.5758	-41.1751	-41.2484	-42.3245	-39.5546	-48.7691	-43.4009	-40.0388	-41.8918	-41.7273	-38.0832	-43.3354	-53.2851	-53.342	-40.1208	-45.0948	-49.0356	-45.5831
1574.65	-40.7596	85.3797	-39.3444	-41.4154	-42.4415	-43.4518	-43.2459	-42.424	-38.9213	-48.0607	-44.1491	-48.3712	-44.1781	-43.515	-43.0423	-40.5098	-36.5118	-43.6937	-47.3106	-41.1811	-47.6332	-44.118	-43.3305	-38.5357	-49.921	-40.3707	-53.1005	-40.784	-54.4764	-46.9992	-37.0814	-43.461	-43.3943	-42.038	-41.1644	-39.4774	-47.8927	-43.4507	-39.3883	-42.1555	-41.1114	-37.4426	-42.3447	-60.7466	-65.4717	-40.3666	-46.6911	-46.9084	-46.0862
1574.61	-40.9061	87.9312	-39.3443	-42.0255	-44.0252	-43.5108	-43.849	-42.8393	-38.621	-46.4866	-45.335	-50.6538	-43.5358	-44.899	-41.8335	-40.3858	-37.3024	-45.5194	-48.5267	-41.3964	-49.705	-42.9794	-43.6874	-39.2543	-53.9745	-41.4204	-54.3344	-41.0225	-50.503	-50.7705	-37.5645	-43.4503	-43.3703	-42.505	-41.6562	-39.1859	-47.8139	-44.0768	-39.7476	-41.8945	-41.2771	-36.9265	-41.5149	-54.2425	-65.4665	-39.6596	-50.3532	-45.9001	-48.6293
1574.58	-41.0195	90.825	-38.4978	-41.8367	-45.316	-45.4836	-42.1703	-45.0069	-39.09	-44.1474	-45.9386	-47.4681	-44.9428	-47.6343	-43.1472	-39.9383	-36.9122	-46.8563	-50.8735	-40.4032	-50.7668	-44.1668	-45.1068	-39.8206	-56.8276	-41.7839	-51.1867	-40.9903	-48.4831	-51.3696	-36.9093	-44.1446	-43.4196	-43.0829	-40.6861	-39.561	-46.1303	-44.5894	-39.2936	-41.1931	-41.4113	-36.5823	-42.1254	-53.8259	-57.7749	-40.179	-50.5177	-43.7771	-50.1798
1574.54	-41.1068	92.7465	-38.2697	-42.815	-46.6073	-43.821	-41.9595	-45.2809	-38.7403	-43.8262	-45.9865	-46.4918	-44.6089	-49.5077	-42.7576	-39.6624	-37.2836	-46.8227	-51.9282	-41.3644	-50.2704	-44.1195	-44.8782	-40.7629	-56.4021	-42.4081	-50.5977	-40.2544	-48.2205	-53.6318	-37.4404	-42.2619	-44.7574	-44.2369	-40.7198	-39.4174	-47.5132	-43.9502	-38.147	-40.5881	-42.263	-36.3429	-42.4483	-48.6418	-57.8772	-40.4149	-54.0618	-42.5534	-49.7798
1574.51	-41.1374	93.9804	-38.4059	-42.3483	-48.8754	-44.0253	-41.3702	-44.7696	-37.8942	-42.6541	-48.7038	-47.1412	-43.3473	-53.8748	-41.9269	-40.2212	-37.6029	-49.3558	-65.2595	-41.8566	-50.6938	-44.2117	-45.0425	-41.4011	-55.6454	-43.2742	-47.9275	-40.8413	-45.0698	-54.9958	-37.96	-41.995	-44.4445	-44.5623	-41.4696	-39.3871	-47.2183	-44.229	-38.2152	-40.5759	-42.5663	-36.0473	-41.4166	-47.0853	-49.5323	-40.0312	-52.5833	-42.3661	-51.5002
1574.47	-41.1516	95.4125	-38.6061	-42.9347	-47.8999	-45.8935	-40.844	-47.1695	-37.7509	-41.3149	-46.8399	-45.5496	-43.6926	-58.1785	-42.3273	-39.6482	-37.8377	-50.0617	-63.7268	-41.228	-51.2162	-44.0622	-44.6268	-41.5634	-51.0103	-44.9609	-44.0812	-40.9312	-45.12	-50.7044	-37.5362	-40.1539	-44.3734	-47.1671	-40.9594	-38.4223	-47.931	-46.3442	-37.0482	-39.7227	-42.0482	-36.0541	-41.3256	-46.196	-46.7941	-40.4467	-49.5975	-41.1475	-51.0885
1574.44	-41.1519	94.8607	-38.4491	-43.0408	-47.7471	-45.2146	-40.524	-47.1658	-37.7905	-40.8564	-49.155	-44.8362	-43.705	-54.9559	-42.3763	-38.6657	-38.9654	-53.9276	-60.4332	-42.2737	-48.8188	-44.4205	-46.3293	-41.5779	-51.0396	-43.8773	-42.7438	-40.9605	-42.5863	-50.6388	-38.2238	-39.8314	-45.1888	-47.0381	-41.1324	-38.7001	-47.9513	-45.0458	-37.2086	-40.5632	-41.9167	-35.8989	-41.7842	-43.8639	-46.8492	-40.0942	-45.9678	-40.2677	-53.2945
1574.41	-41.0329	94.8293	-37.895	-41.9743	-46.24	-46.7766	-39.354	-47.5267	-37.2637	-39.187	-47.1028	-42.806	-43.0984	-58.5489	-41.1478	-39.0183	-38.6171	-58.763	-53.892	-42.0739	-50.5601	-43.8536	-46.5999	-42.5497	-47.1048	-45.402	-41.554	-39.827	-43.0889	-48.3646	-37.9595	-39.2253	-44.0994	-46.2248	-40.0532	-39.2407	-46.5824	-45.5696	-36.3088	-40.1756	-42.6623	-35.5485	-41.0492	-42.5412	-44.1235	-40.4679	-46.4396	-39.867	-51.6548
1574.37	-40.9219	93.2419	-38.5047	-42.8707	-43.4948	-47.4079	-39.0502	-47.0184	-36.7454	-38.1205	-46.5403	-42.4015	-42.802	-58.5939	-40.6538	-39.1392	-39.2471	-54.7872	-49.9749	-41.2042	-48.7346	-42.6738	-45.7022	-44.0614	-45.0674	-46.7732	-40.5005	-39.6192	-41.9119	-49.2868	-38.3194	-37.8468	-43.6442	-48.3612	-41.1745	-39.2331	-47.9238	-48.1893	-36.4451	-39.2023	-42.5405	-35.9411	-40.3015	-41.6461	-44.0799	-41.6241	-45.0553	-40.0796	-48.7424
1574.34	-40.7131	91.1681	-37.6636	-42.6202	-42.8183	-45.9064	-39.5096	-45.239	-36.6047	-37.9869	-46.3593	-41.9235	-42.7634	-59.7525	-40.2867	-38.1996	-39.2897	-56.8609	-47.9859	-42.3421	-45.5436	-44.081	-46.0363	-44.3132	-44.5865	-46.2652	-39.0652	-39.3728	-41.212	-45.7577	-38.3504	-37.6871	-44.4813	-46.7012	-40.2472	-39.4255	-46.8228	-48.6732	-36.251	-38.809	-43.4891	-35.7693	-41.1842	-41.2851	-42.7517	-41.8143	-43.1019	-39.3455	-47.5239
1574.3	-40.5354	89.7967	-38.1896	-42.4523	-40.6616	-47.5858	-39.0954	-43.8002	-36.1547	-36.6663	-46.8605	-41.7672	-42.5745	-54.8451	-39.5345	-38.8681	-40.3546	-61.5484	-44.5917	-40.9064	-43.9755	-43.54	-45.448	-45.5145	-43.699	-45.7356	-38.0674	-39.6035	-41.7865	-44.4272	-38.9918	-37.1093	-43.5831	-47.7621	-40.7564	-38.7513	-49.0748	-48.992	-35.6268	-39.2525	-43.6286	-35.8036	-40.0666	-40.2837	-42.5665	-41.0133	-41.7913	-38.3041	-46.3475
1574.27	-40.3555	87.0702	-37.8618	-41.1126	-39.4442	-45.8553	-38.2883	-42.9482	-36.4967	-36.1786	-48.4672	-40.8853	-41.6947	-49.2324	-39.7988	-38.2925	-39.8429	-59.0091	-44.0157	-41.0609	-44.3058	-42.3691	-44.5268	-44.778	-41.9705	-44.6656	-37.4917	-39.453	-40.0957	-43.0526	-39.0437	-36.897	-43.2374	-45.8317	-40.8445	-39.2248	-46.6582	-50.8437	-35.9121	-39.2142	-42.2839	-35.9744	-40.5944	-38.8399	-41.4091	-41.2956	-40.7787	-37.3342	-44.1748
1574.23	-40.0825	85.6984	-38.2098	-40.716	-39.3926	-45.1267	-38.2144	-41.4102	-35.4685	-35.7305	-48.0265	-40.0675	-42.1473	-49.353	-38.8347	-37.6236	-40.2276	-53.0539	-42.9629	-40.9542	-43.9786	-43.0955	-43.4313	-45.9833	-41.545	-42.9264	-36.1987	-39.6365	-40.0137	-41.8663	-40.1403	-36.433	-42.561	-44.3838	-40.857	-39.1114	-48.372	-53.612	-35.6919	-39.243	-44.0468	-35.6302	-39.8805	-38.3604	-40.1583	-41.4934	-40.7453	-37.2477	-43.0491
1574.2	-39.8347	84.3679	-37.9912	-41.1318	-38.5892	-46.5447	-37.4376	-40.534	-35.4677	-35.81	-47.6629	-39.472	-40.4946	-48.7141	-37.969	-37.8347	-41.8059	-50.9519	-41.3198	-40.604	-42.5328	-41.7227	-45.0466	-46.2427	-40.2634	-42.012	-35.8446	-39.4407	-39.5922	-41.5323	-40.2623	-36.0558	-43.0733	-42.5103	-40.0927	-38.8959	-47.1687	-51.8055	-35.5197	-38.5588	-43.1678	-35.8462	-39.7269	-37.489	-40.5027	-41.5455	-39.7485	-37.5358	-41.852
1574.16	-39.5496	84.4601	-38.5319	-41.1826	-37.7037	-44.6821	-37.5343	-40.3838	-34.9364	-35.0733	-47.1309	-38.9691	-40.983	-45.4358	-37.8047	-38.1827	-42.1806	-50.145	-41.0421	-40.9534	-41.714	-42.2151	-45.0662	-44.289	-40.3932	-39.6567	-34.8373	-39.4998	-39.3428	-40.3971	-39.9628	-35.32	-43.2394	-42.9697	-39.5984	-39.6961	-46.7896	-54.3225	-35.2319	-38.7738	-45.1464	-35.7757	-39.1525	-36.9141	-39.1652	-41.4688	-38.5887	-37.4349	-41.7039
1574.13	-39.3003	83.4979	-38.3992	-40.3493	-37.1831	-44.871	-38.2224	-39.6631	-34.4809	-34.5181	-48.2821	-39.2928	-40.5428	-46.8817	-37.709	-37.6351	-42.359	-49.9374	-39.5631	-40.9675	-41.2687	-41.6284	-43.2135	-45.5219	-39.1299	-39.0172	-34.7111	-39.3283	-38.4653	-39.118	-41.1789	-35.5231	-41.7223	-42.6942	-40.3307	-39.3957	-48.929	-55.9875	-35.6899	-38.9992	-43.8551	-35.5924	-39.3849	-37.1065	-39.0479	-41.5722	-38.9475	-36.5977	-41.1779
1574.1	-39.0629	82.8488	-39.032	-40.6496	-36.5359	-44.8945	-38.0926	-38.3581	-34.2183	-34.0786	-46.4372	-38.8094	-40.3959	-44.2698	-37.1956	-37.1968	-43.3883	-45.6991	-39.2862	-40.4013	-41.7301	-40.2658	-44.783	-44.6698	-39.1897	-37.9413	-34.2332	-38.7721	-39.3459	-39.0484	-40.6269	-34.8745	-41.9651	-42.3306	-40.036	-39.0592	-47.3005	-54.3924	-35.2998	-38.0858	-43.6637	-36.0128	-39.8669	-36.409	-38.5268	-41.8647	-38.2968	-36.5276	-39.6614
1574.06	-38.8107	81.5859	-38.853	-40.7219	-36.151	-45.7588	-38.1111	-38.4217	-34.7765	-33.6585	-47.9105	-39.1035	-39.7662	-43.412	-37.4797	-37.5436	-44.2045	-45.1893	-38.4602	-40.4136	-40.2329	-40.4728	-43.6271	-42.2537	-38.4895	-37.4038	-33.713	-39.4241	-39.225	-38.2443	-40.4357	-34.81	-42.4983	-41.3117	-40.034	-40.103	-47.4348	-48.6614	-35.2881	-38.1153	-44.7388	-36.384	-39.6984	-36.5206	-38.4542	-42.1107	-37.6966	-36.7832	-39.7703
1574.03	-38.5772	81.0008	-39.1761	-40.025	-35.7484	-45.2125	-38.0335	-37.3186	-34.8517	-33.385	-48.2197	-38.2122	-39.5289	-42.9289	-36.482	-37.3819	-44.2057	-45.7092	-37.8299	-40.8842	-40.4515	-40.5804	-44.8644	-42.3379	-38.5481	-36.834	-33.0382	-38.541	-39.7642	-37.8605	-41.0842	-34.8128	-41.6985	-40.5028	-39.4071	-40.0579	-46.5296	-47.4	-35.6344	-38.1515	-42.7658	-36.4085	-39.6923	-35.8094	-37.4432	-40.8861	-38.2775	-36.936	-38.569
1573.99	-38.3286	80.7191	-38.857	-40.7257	-35.8194	-43.3991	-37.3165	-37.024	-34.4506	-33.3168	-47.7168	-38.2656	-39.2175	-41.9457	-36.8054	-37.2304	-44.3824	-44.122	-38.0771	-40.7294	-40.0905	-40.2412	-43.4777	-41.9419	-38.1339	-35.536	-32.7449	-38.7915	-38.9473	-37.8638	-40.2308	-34.6001	-40.9518	-40.9668	-40.4962	-40.1118	-47.2506	-46.4208	-35.1439	-37.7128	-44.0892	-35.8785	-39.7192	-35.9471	-37.77	-41.3709	-37.7106	-36.1815	-37.9826
1573.96	-38.1503	80.7618	-38.5331	-40.7814	-35.8623	-43.6284	-38.2929	-36.9623	-34.4292	-33.4343	-46.8602	-38.0659	-40.0239	-41.9234	-36.9136	-37.1674	-43.8967	-43.7019	-37.6457	-39.801	-40.9987	-40.017	-44.1798	-40.4562	-38.1955	-35.2123	-32.8666	-38.7661	-38.5266	-37.5283	-40.4858	-34.6098	-41.82	-39.5535	-39.8127	-39.9732	-48.2426	-46.6429	-35.4861	-38.0098	-44.3395	-36.56	-39.9595	-36.1634	-37.0569	-40.8195	-37.2878	-36.6841	-37.5215
1573.92	-37.9465	79.7997	-39.2322	-39.8986	-35.7865	-43.728	-37.7737	-37.0357	-34.231	-32.9708	-46.0605	-37.4873	-39.928	-41.0768	-36.4783	-37.0504	-43.8855	-43.623	-36.6109	-40.2467	-40.3823	-39.8388	-44.3933	-40.3655	-37.631	-34.4797	-32.8138	-38.4542	-38.552	-37.532	-39.3644	-34.7863	-41.331	-40.0141	-39.7529	-39.7808	-48.5323	-45.943	-35.4207	-38.1529	-45.1264	-36.2217	-39.7353	-35.6009	-37.3357	-40.6781	-37.4708	-36.4251	-37.5387
1573.89	-37.7924	79.3576	-38.8191	-40.1426	-36.1811	-43.569	-37.9756	-36.4752	-34.3688	-32.6723	-45.7513	-37.0699	-39.7293	-40.4249	-36.5986	-37.0576	-43.7482	-41.8193	-36.4974	-40.1158	-40.2051	-40.233	-44.6131	-40.3107	-37.3971	-34.0494	-32.7852	-38.9372	-38.1122	-38.1923	-40.1299	-34.2224	-41.6271	-40.0558	-40.7404	-39.6925	-49.324	-43.3464	-35.3751	-37.7565	-45.0002	-36.1158	-40.0815	-35.3141	-36.9034	-41.3642	-37.4323	-36.7369	-37.1628
1573.85	-37.6143	79.2299	-39.2989	-40.3586	-36.4094	-43.5996	-38.6542	-36.7787	-34.3937	-33.0008	-45.898	-37.0756	-38.9038	-40.883	-37.2723	-37.1139	-43.4453	-42.1821	-35.7293	-40.2054	-39.7646	-39.7153	-44.5828	-39.2102	-37.4408	-33.6261	-32.7121	-39.0689	-38.7549	-37.636	-38.8528	-34.7478	-40.6941	-39.6756	-39.6601	-40.4938	-49.727	-42.3084	-35.6349	-38.1217	-44.2621	-36.2901	-40.2096	-35.2825	-36.8485	-40.4156	-37.2024	-36.5628	-36.6993
1573.82	-37.4715	78.2527	-38.3453	-39.6968	-36.6853	-44.1315	-38.6207	-36.446	-35.1633	-32.5736	-47.6694	-37.7203	-39.5291	-40.7214	-36.7774	-37.1056	-41.8832	-40.6473	-35.6696	-40.224	-39.8929	-38.8194	-46.1274	-39.3374	-37.2225	-33.1517	-32.7724	-40.0276	-38.7309	-37.5179	-38.3917	-34.3884	-41.3822	-39.2142	-39.6156	-39.7189	-49.2335	-42.5183	-35.6947	-37.2512	-45.6212	-36.2915	-40.4325	-35.2687	-37.0493	-40.5636	-37.437	-36.6993	-36.1614
1573.79	-37.3528	77.3565	-38.6413	-40.8482	-36.9288	-44.1476	-38.8136	-36.6803	-35.3165	-32.6582	-47.0663	-37.4142	-39.8877	-40.5199	-37.5824	-37.1183	-40.3002	-41.4435	-34.9562	-40.1443	-39.9748	-39.6145	-44.7627	-38.5285	-37.1358	-32.559	-33.0654	-39.3424	-37.9741	-37.8181	-37.5911	-34.473	-41.3412	-39.1078	-39.4944	-40.663	-47.5261	-41.5483	-36.3594	-37.2473	-45.1393	-35.9022	-40.5367	-35.8524	-37.0494	-40.8518	-37.033	-36.8024	-36.1786
1573.75	-37.2254	77.3913	-37.9629	-40.5006	-37.2601	-43.4201	-38.2178	-36.8108	-35.122	-32.4684	-46.5082	-36.9816	-39.1982	-40.2653	-37.1183	-37.7112	-40.8033	-40.3819	-34.7586	-40.8829	-41.0923	-39.5636	-45.2951	-37.2563	-36.6596	-32.4632	-32.9418	-39.7759	-38.4085	-37.6002	-37.6317	-34.3219	-40.4276	-39.2903	-40.009	-39.6471	-49.2618	-39.647	-36.7075	-37.2638	-43.7426	-35.9603	-40.9496	-35.8361	-36.4513	-40.8351	-37.833	-37.3023	-35.3422
1573.72	-37.1074	77.1202	-38.0269	-41.4811	-38.0835	-44.0509	-39.2617	-37.235	-35.9886	-32.324	-47.5382	-35.9876	-38.9704	-39.6032	-37.1943	-37.2816	-39.414	-40.9429	-35.0111	-39.981	-40.7514	-38.8502	-45.0894	-37.427	-36.4398	-32.1628	-33.1586	-39.4697	-38.3696	-38.284	-36.5088	-34.3796	-41.3308	-39.1631	-39.0893	-39.8269	-48.2796	-39.544	-36.9311	-37.4664	-44.5163	-36.5771	-40.6694	-35.2871	-37.0523	-40.9027	-37.8131	-37.3018	-35.0937
1573.68	-37.012	77.4208	-37.9574	-42.084	-38.7669	-43.7877	-39.5413	-37.2964	-36.1345	-32.5617	-47.8463	-36.2769	-38.9899	-40.2612	-38.2042	-37.1034	-38.9161	-40.6644	-34.4888	-40.7203	-41.258	-39.0248	-46.8016	-36.9401	-36.4007	-31.82	-33.5655	-39.5451	-38.2449	-38.5985	-35.8054	-34.6822	-41.1635	-39.6992	-39.7908	-39.9547	-46.4758	-39.1169	-37.3158	-37.4869	-43.5065	-35.9873	-42.0055	-35.8853	-37.1438	-39.9734	-37.6152	-36.6445	-35.2994
1573.65	-36.8736	78.1161	-36.9227	-42.1496	-39.3695	-42.3122	-39.3753	-37.431	-36.1468	-32.4168	-48.2471	-35.6272	-39.6087	-39.728	-38.5105	-37.6033	-39.0445	-40.5567	-34.4068	-40.1452	-41.3781	-38.5967	-46.1237	-37.2716	-36.929	-31.121	-33.3784	-40.3615	-37.6057	-38.64	-35.3846	-34.9677	-41.2835	-39.0953	-38.7313	-40.1003	-47.0104	-37.9896	-37.3733	-36.5697	-43.3612	-36.2165	-41.9412	-35.4901	-36.564	-40.3663	-37.7636	-37.3312	-35.1201
1573.61	-36.7801	79.0506	-37.3392	-42.6895	-40.2861	-42.009	-40.4132	-38.1501	-36.9913	-31.936	-47.2445	-35.7698	-39.5915	-39.376	-39.1934	-37.0533	-37.7236	-40.3844	-34.0773	-41.1128	-41.6555	-38.4131	-46.3206	-36.3138	-36.8179	-31.0117	-33.8736	-40.1241	-37.4481	-39.2013	-35.1592	-34.7438	-40.7389	-39.6503	-39.2548	-40.0151	-46.9733	-37.6999	-37.2023	-36.9883	-42.9592	-35.5233	-42.0616	-35.6809	-37.1102	-41.3226	-37.6244	-37.3976	-34.5587
1573.58	-36.6759	79.2095	-37.1187	-42.2977	-40.86	-41.7662	-39.8836	-38.734	-36.9042	-32.255	-50.8101	-35.7158	-39.1619	-39.091	-39.0716	-37.0287	-37.1232	-40.9257	-34.0087	-41.4384	-42.8154	-38.2848	-45.9899	-36.6788	-36.1015	-31.0962	-34.549	-40.1701	-37.3023	-39.8632	-35.176	-34.729	-41.2728	-39.5408	-38.5984	-39.0624	-48.8824	-37.4161	-37.5283	-36.7167	-42.7502	-35.9605	-42.5608	-35.8246	-36.8652	-40.2943	-38.0045	-37.6153	-34.8809
1573.54	-36.5939	78.8937	-36.4848	-43.457	-41.9046	-42.5565	-39.7872	-39.1245	-37.1981	-32.1328	-49.101	-35.3415	-39.9141	-39.7535	-39.6089	-36.9454	-36.4668	-39.8736	-33.8821	-40.394	-42.2928	-39.1812	-45.224	-35.8585	-36.1011	-30.8511	-34.7595	-40.7935	-36.5841	-41.0226	-34.5283	-35.1164	-40.3485	-39.0916	-38.7075	-38.5981	-47.8346	-36.9384	-38.0816	-36.9732	-41.8897	-35.2437	-42.5364	-36.5332	-37.5413	-40.4366	-37.7123	-38.2993	-34.6326
1573.51	-36.4635	80.258	-36.3143	-42.5316	-42.5867	-41.9682	-39.3533	-40.608	-37.7747	-32.0497	-48.9874	-35.1494	-39.9895	-39.2409	-41.087	-37.4376	-36.3171	-40.1503	-33.2073	-40.9287	-44.2702	-38.3763	-45.5047	-36.1275	-36.3025	-30.6702	-35.1036	-41.0945	-36.8827	-41.5209	-34.4258	-35.4169	-39.7072	-39.6181	-38.8283	-38.3971	-46.3025	-35.7492	-38.0733	-36.5283	-40.8747	-35.2451	-42.6954	-36.2309	-37.4278	-40.6025	-38.1793	-38.1024	-34.2368
1573.48	-36.3339	80.1995	-35.9739	-43.7967	-43.3572	-40.1775	-39.2456	-40.3738	-38.7592	-32.0085	-49.1779	-34.4092	-40.1591	-39.3236	-41.6811	-37.6672	-35.7959	-40.4975	-33.0639	-41.6185	-44.4505	-38.4915	-45.9334	-35.5224	-35.9626	-30.6309	-35.8132	-41.6451	-37.2122	-41.5044	-33.9099	-34.8459	-40.5372	-39.879	-38.337	-38.813	-45.84	-35.3071	-37.9135	-36.4428	-40.241	-35.1453	-43.0343	-36.4369	-36.6573	-40.0498	-37.6237	-38.0203	-34.0629
1573.44	-36.198	79.7732	-35.6049	-43.2507	-43.0018	-40.7889	-39.1959	-41.787	-38.3503	-31.7672	-48.7973	-34.4806	-40.5776	-39.4843	-41.1985	-37.2471	-35.4362	-41.167	-32.9038	-41.6705	-44.6522	-37.8902	-43.7533	-35.8828	-35.48	-30.6469	-36.4735	-41.726	-36.7808	-42.2011	-33.8792	-35.3754	-39.774	-40.4179	-37.6353	-37.7868	-47.2829	-34.5824	-38.4319	-36.4042	-38.8324	-35.0863	-44.0246	-36.4191	-36.9128	-40.3181	-37.9685	-37.7696	-34.4178
1573.41	-36.0563	80.5464	-35.5968	-42.6644	-42.1468	-39.995	-39.3396	-42.5031	-39.3611	-31.7157	-48.6997	-33.8294	-40.4494	-39.0113	-42.7367	-37.9119	-35.139	-41.5689	-32.8905	-41.6894	-44.5359	-37.8776	-44.2394	-35.1352	-35.4123	-30.4701	-36.7408	-41.7348	-36.3275	-42.3347	-33.8109	-35.162	-38.8401	-40.3566	-37.2536	-38.263	-45.5163	-34.1663	-38.1673	-36.2891	-38.0018	-35.3489	-44.0204	-36.0923	-36.7765	-40.6368	-37.8691	-38.0991	-34.1948
1573.37	-35.9005	80.9635	-35.6725	-43.2596	-42.0462	-39.2152	-38.8375	-42.8721	-38.6336	-31.6657	-50.0856	-33.4246	-40.5142	-39.5761	-43.788	-37.5471	-34.6494	-40.699	-32.5013	-41.3306	-45.2305	-37.1704	-42.4724	-35.2139	-35.2401	-30.4843	-36.9265	-42.0687	-36.2656	-44.886	-33.5881	-34.7897	-38.6841	-39.4312	-37.1287	-38.4054	-46.025	-33.4714	-37.9258	-36.1777	-36.8209	-35.2157	-45.8455	-36.4289	-37.0502	-39.7228	-38.1085	-38.1164	-33.7811
1573.34	-35.7274	81.1881	-34.7908	-42.8683	-42.3287	-39.0868	-39.6091	-42.2789	-39.032	-31.561	-48.8901	-33.055	-41.0693	-39.1059	-44.4474	-38.522	-34.9634	-42.2211	-32.5271	-41.3569	-44.1378	-37.4225	-43.0141	-34.5596	-35.5149	-30.371	-37.0303	-43.2229	-35.4254	-43.9512	-33.5878	-34.7418	-38.6008	-40.5843	-37.3849	-37.8191	-46.0876	-33.4141	-37.5384	-36.3428	-36.8287	-35.2605	-45.1441	-36.3375	-37.3394	-39.9765	-37.4197	-37.8265	-34.2786
1573.3	-35.5404	80.7953	-34.6295	-42.2573	-40.8079	-39.1902	-38.5448	-43.7623	-38.9648	-31.3983	-47.4398	-32.6807	-40.0784	-38.3122	-44.9615	-37.9609	-34.648	-41.7995	-32.0951	-41.322	-44.2953	-36.6613	-42.0412	-34.7599	-35.2642	-30.0305	-37.6844	-42.457	-35.6519	-44.1749	-33.1421	-34.7228	-37.5755	-40.3324	-36.9531	-38.2186	-45.9234	-33.0052	-36.994	-36.4669	-35.9607	-34.8738	-47.6243	-36.3305	-36.4568	-39.475	-37.0414	-37.7428	-34.3302
1573.27	-35.3286	81.0897	-34.7764	-40.8248	-40.8676	-38.0125	-38.2514	-42.6598	-39.0653	-31.4134	-47.394	-32.3467	-40.5973	-38.4719	-44.9381	-37.8662	-34.0628	-42.1405	-31.7786	-40.5117	-45.691	-37.1806	-40.638	-34.5822	-34.5218	-29.974	-36.9929	-42.1013	-34.8839	-44.6127	-33.2195	-34.6284	-36.8599	-40.9747	-36.9177	-37.7496	-45.3986	-32.101	-36.3414	-36.0319	-35.2705	-35.4015	-48.9781	-35.646	-36.999	-40.3574	-36.6883	-37.6569	-34.1385
1573.23	-35.1421	80.5107	-34.7171	-40.4425	-39.3799	-37.8645	-38.2391	-42.6925	-38.6278	-30.9897	-48.2943	-32.0389	-40.3414	-38.6045	-44.9928	-38.566	-34.1933	-43.6579	-31.7616	-40.7624	-43.0613	-36.2462	-40.0934	-33.9767	-34.3503	-30.0731	-37.3736	-41.985	-34.9675	-43.112	-32.9419	-34.0997	-36.7839	-40.0171	-36.4575	-37.8081	-45.6279	-32.0269	-35.9619	-35.8742	-34.555	-35.4996	-50.6642	-35.481	-36.8213	-39.826	-36.8523	-36.5964	-34.2671
1573.2	-34.9197	80.6762	-34.3598	-39.9272	-39.1941	-36.7249	-37.2923	-42.2403	-37.772	-31.2394	-45.9429	-31.3003	-40.5118	-38.4983	-44.293	-38.2262	-34.0528	-44.1996	-31.4676	-40.2828	-43.7732	-36.5582	-40.2787	-34.2369	-34.4106	-30.2547	-36.3874	-42.5919	-34.3907	-43.1668	-32.9785	-33.7008	-35.8616	-39.962	-36.1609	-36.9454	-43.9426	-31.2585	-35.2964	-36.3912	-33.9557	-35.8701	-51.5101	-35.0642	-36.7043	-39.0076	-36.5517	-36.3098	-34.2071
1573.17	-34.6952	80.4217	-33.9252	-38.8821	-38.1854	-36.2861	-36.6967	-41.2773	-37.2472	-30.8877	-45.0298	-31.2967	-40.4102	-38.5125	-43.4858	-37.5669	-34.0138	-43.5024	-31.2057	-38.9394	-43.04	-36.005	-39.5535	-33.6987	-34.0217	-29.9913	-36.5956	-41.0195	-34.068	-41.9468	-32.8267	-33.6055	-35.6089	-40.6001	-35.3961	-36.9651	-43.3114	-31.1241	-35.0468	-36.5511	-33.2517	-35.9374	-51.877	-34.3872	-36.6572	-38.4942	-36.2843	-35.763	-34.1878
1573.13	-34.4272	80.6354	-34.1627	-38.6859	-37.9931	-36.3648	-36.3394	-40.9527	-36.8695	-30.9647	-44.6949	-30.9843	-40.5856	-38.7505	-43.8507	-38.1324	-34.0778	-43.475	-30.9561	-38.4195	-42.5064	-35.9323	-38.1069	-33.7654	-33.7299	-30.1301	-35.629	-40.3654	-33.5486	-42.6269	-32.6196	-33.3017	-35.0143	-39.915	-35.416	-36.5917	-42.577	-30.442	-33.8689	-36.2462	-32.6212	-36.8021	-52.1582	-34.3312	-35.9344	-38.0601	-35.9688	-35.1091	-34.2476
1573.1	-34.2061	80.4669	-34.0527	-38.2606	-37.7277	-35.4727	-36.2866	-40.4778	-36.9451	-30.6083	-44.5828	-30.4217	-39.3289	-38.0738	-43.5089	-38.0961	-33.6419	-44.1279	-30.6257	-38.8325	-42.367	-35.3169	-37.6034	-33.7412	-33.2309	-29.8294	-35.2425	-39.9171	-33.131	-41.8174	-33.0151	-33.1046	-34.9022	-39.8687	-34.9948	-37.099	-42.6683	-30.3288	-33.5378	-36.279	-32.4226	-37.3397	-51.6559	-33.6502	-36.4065	-37.7173	-35.8331	-34.8469	-34.0686
1573.06	-33.9315	80.4411	-33.4573	-37.6059	-38.3009	-34.9758	-36.1647	-39.2856	-36.2382	-30.482	-43.5623	-30.1332	-39.5593	-37.1367	-41.8878	-37.5127	-33.5297	-44.9302	-30.4813	-37.5846	-43.0339	-35.5684	-37.9931	-33.654	-32.8535	-29.9966	-34.7944	-39.1785	-32.72	-42.8485	-32.7388	-32.6351	-34.0517	-38.6798	-34.588	-36.1672	-41.497	-29.8541	-33.0114	-36.2784	-31.8714	-37.4942	-54.2352	-33.2103	-35.7021	-38.0794	-35.8824	-34.2827	-34.3194
1573.03	-33.6699	79.7967	-33.4798	-37.236	-37.6287	-34.4254	-35.1598	-39.6263	-35.1165	-30.3637	-42.7581	-29.7059	-38.3183	-37.2139	-40.9984	-38.0086	-33.3657	-42.8778	-29.9273	-37.6883	-42.4345	-35.1586	-37.6336	-33.2333	-32.1437	-29.7951	-34.3413	-38.1462	-32.6358	-41.323	-32.708	-32.4724	-33.7754	-39.0669	-34.467	-36.2985	-40.9681	-29.6723	-32.4233	-35.7608	-31.583	-38.0378	-49.7929	-32.5705	-36.1459	-36.9178	-35.2228	-33.3077	-33.8683
1572.99	-33.4033	79.8121	-33.8359	-36.1075	-37.6766	-33.921	-35.0657	-39.0935	-34.9548	-30.4451	-40.9362	-29.4766	-38.7132	-36.963	-40.0411	-37.4129	-33.7136	-44.0444	-29.9211	-36.3158	-41.8028	-34.5179	-37.1223	-33.0189	-31.807	-29.9658	-34.0658	-37.4059	-31.8241	-40.5789	-32.6289	-31.9643	-33.3808	-38.8295	-34.0237	-36.2479	-39.5732	-29.321	-31.9649	-35.7926	-30.9121	-39.4572	-50.1998	-32.0708	-35.3731	-36.9426	-34.8716	-33.1767	-34.2729
1572.96	-33.1467	79.2845	-33.2377	-36.1171	-38.1142	-33.7076	-34.9978	-38.3145	-34.5424	-30.0357	-40.4307	-28.9157	-38.0556	-36.4042	-39.2137	-37.7645	-33.3513	-43.5832	-29.4121	-35.983	-41.2514	-34.193	-36.4697	-32.8576	-31.8572	-29.7904	-33.3379	-37.2267	-31.5939	-40.8402	-32.5782	-31.5137	-32.7389	-38.0763	-34.1096	-36.0562	-39.6915	-29.196	-31.5739	-36.3761	-30.5221	-39.6539	-48.7225	-31.733	-35.1134	-36.0447	-34.6977	-32.8187	-33.5566
1572.93	-32.9039	78.848	-33.3484	-35.4481	-37.5856	-32.7555	-34.1353	-38.6528	-33.6153	-29.8036	-40.0906	-28.6742	-37.7839	-36.5219	-38.7558	-37.5631	-33.4391	-43.0899	-29.235	-35.2733	-41.2991	-34.1524	-36.1197	-32.9292	-31.2797	-29.7742	-32.937	-36.1006	-31.3857	-39.5786	-32.4766	-31.3304	-32.0827	-37.7544	-33.345	-35.9551	-39.6032	-28.9012	-31.3187	-36.5027	-30.2022	-40.7315	-47.7051	-30.9081	-34.8014	-36.0399	-34.5041	-32.3713	-33.7406
1572.89	-32.6469	77.7135	-33.0337	-35.2022	-37.1708	-32.3352	-33.6464	-37.3769	-33.4687	-29.7562	-39.364	-28.2951	-37.4222	-36.243	-38.3129	-37.2285	-33.0246	-41.1689	-29.1216	-34.6277	-41.3656	-33.899	-35.5161	-32.7208	-30.8496	-30.0329	-32.3871	-35.0687	-30.9369	-39.1408	-32.4018	-30.7102	-31.7462	-37.965	-33.6214	-35.867	-38.3647	-28.6194	-30.7714	-36.393	-29.872	-42.9752	-45.4954	-30.4694	-34.887	-35.9398	-34.4757	-31.8895	-33.5537
1572.86	-32.4101	76.6209	-33.2487	-34.8871	-37.7784	-32.4033	-33.4992	-37.4246	-32.5026	-29.7207	-39.2892	-28.3545	-37.6154	-35.5364	-37.1388	-37.3014	-32.9927	-41.4149	-28.6333	-34.1547	-40.9078	-33.6418	-35.5558	-32.4096	-30.7969	-29.7641	-31.6664	-34.5013	-30.7991	-39.3719	-32.2557	-30.6261	-31.8262	-37.1151	-33.266	-35.6143	-38.4629	-28.2451	-30.557	-36.35	-29.5029	-44.0073	-44.3265	-30.1013	-34.5657	-35.5456	-34.3621	-31.5609	-33.3213
1572.82	-32.1791	75.6553	-32.8446	-34.0987	-38.2043	-32.1304	-33.0638	-37.0249	-32.2107	-29.5943	-37.75	-28.1618	-36.6347	-35.1342	-37.1127	-37.0922	-32.9431	-40.9049	-28.3721	-33.75	-40.2753	-33.4366	-35.4654	-32.3193	-30.3819	-29.4459	-31.3	-34.0258	-30.4474	-38.1125	-32.3128	-30.1318	-31.5537	-36.6897	-33.2305	-35.3387	-38.0722	-28.1904	-29.8369	-36.3368	-29.416	-45.2096	-43.3377	-29.6642	-33.6179	-34.9296	-33.9683	-31.2072	-33.1275
1572.79	-31.9614	74.9667	-33.116	-33.873	-38.401	-32.0516	-33.0977	-36.8525	-31.5931	-29.3347	-37.4236	-28.1716	-36.3931	-34.8167	-36.3927	-36.8088	-33.0668	-39.2166	-28.1397	-33.2564	-40.4275	-33.346	-34.6165	-32.323	-30.1176	-29.6447	-30.9162	-33.7804	-30.0087	-38.1921	-32.1821	-30.0325	-30.9874	-36.106	-32.7844	-35.5177	-37.6034	-28.1149	-29.716	-36.3834	-28.9434	-45.6587	-42.392	-29.0927	-33.358	-34.1937	-33.9304	-30.6124	-32.8522
1572.75	-31.7608	73.6721	-32.9992	-33.6901	-38.9014	-31.738	-32.8476	-36.5519	-30.7483	-29.2847	-36.7737	-28.0592	-35.9808	-34.1405	-35.5567	-36.9873	-32.897	-39.2819	-28.0358	-33.0165	-39.4646	-33.0291	-34.8186	-32.3559	-29.7334	-29.2684	-30.7454	-33.1437	-29.7546	-37.5991	-32.3788	-29.9321	-31.0454	-35.6045	-32.748	-35.7864	-37.4108	-27.9843	-29.1206	-35.7768	-28.717	-46.0044	-41.7396	-28.8139	-33.3079	-34.0445	-33.6705	-30.4425	-32.8478
1572.72	-31.5841	72.4494	-32.7373	-33.5005	-39.2009	-31.5117	-32.412	-36.133	-30.4374	-29.4718	-36.391	-28.0078	-35.6878	-33.8832	-35.2486	-36.6517	-33.2689	-38.0704	-27.8594	-32.5034	-38.888	-33.1327	-34.1592	-31.9994	-29.4669	-29.1612	-30.2047	-32.6642	-29.5724	-37.0335	-32.0726	-29.7084	-30.5333	-35.1832	-32.4768	-35.3906	-36.921	-27.7277	-28.9899	-36.3947	-28.6562	-47.86	-40.5264	-28.5967	-32.7658	-34.099	-33.0845	-30.2982	-32.7852
1572.68	-31.4294	70.8376	-32.6585	-32.9913	-38.758	-31.169	-32.0196	-35.9447	-29.8257	-29.4592	-36.4516	-27.9611	-35.3155	-33.6141	-35.5344	-35.9328	-32.8068	-38.266	-27.9768	-32.3227	-38.753	-33.2926	-34.4809	-31.8837	-29.5683	-29.2008	-29.7924	-32.1849	-29.4258	-36.4329	-32.0969	-29.4174	-30.7173	-34.9424	-32.7599	-35.0763	-36.9152	-27.8572	-28.889	-36.5178	-28.5092	-45.8725	-39.4627	-28.2462	-32.4987	-33.3009	-32.9669	-29.9265	-32.2916
1572.65	-31.3036	69.3947	-33.1077	-32.8324	-38.4724	-30.9894	-31.9611	-35.9248	-29.6804	-29.1748	-35.4698	-27.8853	-35.1981	-33.2492	-34.7289	-36.027	-32.5534	-37.9205	-27.877	-31.7175	-38.2772	-32.8347	-33.9351	-31.8192	-29.3452	-29.3098	-29.2013	-31.8353	-29.6233	-35.7438	-32.435	-28.8853	-30.3169	-34.6857	-32.5387	-35.163	-36.9389	-27.925	-28.4518	-36.3529	-28.3468	-45.6172	-38.4211	-27.9214	-32.1584	-32.991	-32.7769	-29.7989	-32.2204
1572.62	-31.195	67.9699	-32.916	-32.2946	-38.4017	-30.8819	-31.8473	-35.0634	-29.3334	-29.2275	-35.2412	-27.9617	-34.8878	-33.0991	-34.3388	-35.4027	-32.6248	-37.0474	-27.8976	-31.837	-37.2812	-32.8436	-33.8484	-31.6295	-29.2667	-29.2015	-28.9245	-31.1934	-29.2765	-35.4962	-32.1313	-28.7098	-30.3119	-34.1366	-32.5121	-35.1675	-36.4048	-27.6755	-28.5708	-36.1971	-28.3733	-44.1682	-38.7291	-27.8743	-31.746	-33.112	-32.7805	-29.7649	-32.1971
1572.58	-31.1093	66.8033	-33.2607	-32.3634	-37.4607	-31.0345	-31.6366	-34.6306	-28.691	-29.4259	-34.7443	-28.1216	-35.0239	-32.8454	-33.8627	-35.4184	-32.4279	-37.3477	-27.7729	-31.2236	-36.8784	-32.6727	-33.8409	-31.5011	-29.1985	-29.064	-28.9684	-31.2588	-29.2651	-34.4668	-32.3756	-28.842	-30.1649	-33.9087	-32.3174	-35.4483	-35.9123	-27.7156	-28.2804	-36.4186	-28.2779	-43.7688	-38.209	-27.784	-31.9102	-32.604	-32.3423	-29.5768	-31.6154
1572.55	-31.0595	65.4363	-33.1517	-32.0443	-36.7219	-30.8168	-31.6889	-34.2835	-28.3682	-29.4805	-34.2081	-28.1212	-34.9512	-32.3081	-34.0524	-35.1079	-32.4111	-36.4467	-27.81	-31.2332	-37.0586	-32.6916	-34.2192	-31.5351	-28.8574	-29.1398	-28.7591	-30.6999	-29.2929	-34.0892	-32.094	-28.6033	-30.1956	-33.0778	-32.66	-35.8715	-36.0968	-28.0272	-28.2549	-36.1144	-28.4583	-42.5411	-37.6653	-27.5311	-31.4207	-32.7702	-32.0966	-29.6904	-31.663
1572.51	-31.0415	64.6044	-33.2785	-31.8164	-36.2495	-30.7269	-31.3991	-34.3169	-28.2312	-29.5345	-33.8534	-28.4255	-34.697	-31.943	-33.4868	-35.292	-32.1727	-35.9232	-27.8661	-31.0174	-36.4084	-33.2034	-33.7407	-31.6758	-28.8729	-28.825	-28.44	-30.6638	-29.6444	-34.1212	-32.3172	-28.7775	-30.1582	-32.7656	-32.8497	-35.3327	-35.6849	-28.0511	-28.0935	-36.1618	-28.3423	-41.9179	-36.5379	-27.598	-31.4295	-32.3023	-31.7798	-29.793	-31.6665
1572.48	-31.0568	64.0141	-33.5283	-31.9794	-35.3543	-31.0953	-31.876	-33.8917	-27.849	-29.7381	-33.7559	-28.8287	-34.5082	-32.0321	-33.5203	-35.232	-32.2943	-35.6409	-27.9293	-30.8211	-36.1261	-33.0425	-33.8842	-31.6811	-28.8894	-28.956	-28.4224	-30.3128	-29.4102	-33.4866	-32.6486	-28.526	-30.1103	-32.7325	-32.6762	-36.023	-35.9439	-28.0441	-27.9787	-36.1096	-28.7113	-41.422	-36.5001	-27.6148	-31.6572	-32.543	-31.9405	-29.8357	-31.2361
1572.44	-31.118	63.7113	-34.172	-31.6953	-34.5312	-30.844	-31.6179	-33.5014	-27.8005	-30.118	-33.3745	-29.1469	-34.6579	-31.9561	-33.1942	-35.0465	-32.562	-35.6018	-28.1369	-30.6201	-35.7384	-33.4996	-34.1621	-31.7264	-29.1306	-29.1889	-28.13	-30.097	-29.3591	-33.0375	-32.545	-28.7634	-30.1697	-32.6359	-33.3865	-35.6552	-36.1421	-28.3016	-28.2839	-36.8427	-28.9645	-40.8913	-36.3264	-27.7698	-31.3338	-32.6891	-31.6463	-29.744	-31.5727
1572.41	-31.1997	63.2599	-33.959	-31.6449	-34.1038	-31.1777	-32.0077	-32.8158	-27.4899	-30.3569	-32.9682	-29.4285	-34.9921	-31.9649	-32.8052	-35.0192	-32.5701	-35.1482	-28.3917	-30.7375	-35.4591	-33.6682	-34.8658	-31.7086	-29.2835	-29.1115	-28.1019	-30.0593	-29.5572	-32.6569	-33.2093	-28.866	-30.6077	-32.1723	-33.0593	-35.9618	-36.1671	-28.6734	-28.2948	-36.3071	-29.0492	-41.1885	-35.4141	-27.8814	-31.4718	-32.5988	-31.6354	-29.9738	-31.2955
1572.38	-31.3214	63.7471	-34.3243	-32.0273	-33.6636	-31.1922	-31.9773	-32.8204	-27.3916	-30.7309	-32.9605	-30.0665	-34.9775	-31.8447	-32.6735	-34.5186	-32.3744	-34.7725	-28.5749	-30.6725	-35.17	-33.5361	-34.6317	-32.1482	-29.3081	-29.4905	-28.0347	-29.9456	-29.5778	-32.8297	-33.4792	-28.7084	-30.4602	-32.42	-33.1892	-35.7015	-36.2407	-28.9686	-28.2355	-36.9628	-29.2045	-40.2224	-35.2781	-28.1921	-31.5039	-32.9562	-31.6686	-30.2093	-31.3999
1572.34	-31.5008	64.0408	-34.9045	-32.1811	-33.1688	-31.7468	-32.4371	-32.6023	-27.3023	-30.7703	-33.0485	-30.4848	-35.4246	-31.9806	-33.0363	-34.3996	-32.5159	-34.8497	-29.1445	-30.75	-34.9688	-34.4399	-35.1916	-32.1863	-29.5216	-29.6583	-28.1948	-29.6902	-29.8832	-32.6829	-33.6483	-29.107	-30.9776	-32.3031	-33.3884	-36.2437	-35.8587	-29.1898	-28.5502	-36.3103	-29.4777	-40.7292	-35.418	-28.4003	-31.4694	-33.0481	-31.5259	-30.3569	-30.9877
1572.31	-31.7178	64.9577	-34.9033	-32.1232	-32.4636	-31.7814	-32.8899	-32.6164	-27.5065	-31.3492	-33.3602	-31.6374	-35.7882	-32.0009	-33.0059	-34.3463	-33.1042	-34.6535	-29.3081	-30.7665	-35.2488	-34.4138	-35.6108	-32.5512	-29.6269	-29.8969	-28.1399	-29.8623	-30.3604	-32.4041	-33.6914	-29.1456	-30.9256	-32.142	-33.3188	-36.7459	-36.7303	-29.6748	-28.6294	-36.5029	-29.7695	-39.8486	-35.6821	-28.9334	-31.547	-33.4753	-31.7765	-31.0355	-31.0208
1572.27	-31.9554	66.448	-35.0489	-32.4116	-32.2487	-32.2691	-33.0081	-32.7406	-27.503	-31.5652	-33.2467	-32.0705	-36.1926	-31.955	-33.0464	-34.3612	-33.4095	-34.3329	-29.8258	-30.9817	-34.9609	-34.8406	-35.881	-32.8506	-29.9533	-30.1611	-28.2476	-29.7653	-30.7421	-32.2513	-34.4049	-29.463	-31.4702	-32.2985	-33.6761	-37.0501	-37.079	-30.1232	-28.7603	-37.2954	-30.0239	-40.9209	-36.0491	-29.1694	-31.7907	-34.14	-31.944	-31.2421	-31.2197
1572.24	-32.261	68.2689	-35.3161	-32.6397	-31.8084	-32.8397	-33.7454	-32.2886	-27.4356	-32.3057	-33.5307	-32.9826	-36.6476	-32.1958	-33.1559	-34.5387	-33.3549	-34.0028	-30.4707	-30.7866	-34.3058	-35.5596	-36.4762	-33.0517	-30.4389	-30.3337	-28.4639	-29.8479	-31.2164	-32.3086	-34.3777	-29.7024	-32.0966	-32.1799	-33.3683	-37.3127	-37.2662	-30.5081	-29.2707	-37.426	-30.2863	-42.0581	-35.5962	-29.6457	-32.0038	-34.4593	-32.0775	-32.0083	-31.767
1572.2	-32.61	70.7655	-36.1318	-32.526	-31.642	-33.0844	-34.5852	-32.7772	-27.562	-33.2624	-33.4632	-34.2531	-36.8259	-32.7144	-33.2857	-34.7681	-33.591	-34.0702	-31.2208	-31.0862	-34.6012	-36.0403	-37.4293	-33.8255	-30.9286	-31.1787	-29.0145	-29.9041	-31.7025	-32.461	-35.3206	-29.9964	-32.2384	-32.3999	-33.8642	-36.8248	-37.9765	-31.3258	-29.618	-36.9694	-30.7814	-41.7218	-35.8568	-30.4763	-32.3078	-35.2401	-31.8995	-32.6561	-31.8806
1572.17	-32.9911	73.3756	-36.283	-32.7311	-31.8155	-33.4442	-35.3175	-32.8125	-27.8089	-33.6195	-33.5708	-35.0931	-37.2551	-33.3229	-33.324	-34.6423	-34.056	-34.1443	-31.6787	-31.0619	-34.3519	-37.0621	-38.4083	-34.7776	-31.3897	-31.732	-29.3366	-29.7886	-32.3787	-32.6905	-36.149	-30.4021	-33.2069	-32.5671	-34.0182	-37.5096	-38.3117	-31.7853	-29.965	-37.7493	-30.9279	-42.7869	-36.3579	-30.8649	-32.6507	-36.0452	-32.2558	-33.8272	-32.0412
1572.13	-33.4087	76.272	-36.3902	-33.3586	-31.6098	-33.9531	-35.8878	-32.8478	-27.9691	-34.7456	-33.8269	-36.3976	-37.616	-33.8532	-34.2113	-34.0953	-34.2606	-33.9881	-32.8474	-31.46	-34.9244	-37.6099	-39.3075	-35.9099	-31.4975	-32.0054	-29.4032	-30.0433	-32.9309	-32.5273	-36.1739	-31.2014	-33.5517	-32.9224	-33.5754	-37.3658	-38.7468	-32.5938	-30.329	-38.0112	-31.2436	-45.247	-36.582	-31.9178	-33.1343	-37.3383	-32.586	-34.5018	-32.4505
1572.1	-33.8438	80.057	-36.7099	-33.3379	-31.4205	-34.8753	-36.7047	-33.2241	-28.3245	-35.762	-34.7415	-38.573	-38.3762	-34.0776	-34.1946	-34.144	-35.2788	-33.8128	-34.2975	-31.3005	-35.5354	-37.8548	-41.5515	-36.3979	-32.1925	-32.7897	-30.0029	-30.1991	-33.6204	-33.156	-36.88	-31.6341	-34.2975	-33.374	-33.4641	-37.4639	-39.6807	-33.0032	-30.9017	-38.4491	-31.3279	-45.4413	-36.6266	-32.7368	-34.1522	-38.7077	-32.851	-35.2031	-32.8417
1572.07	-34.3429	83.2263	-36.4009	-33.5592	-31.5723	-35.2434	-37.8324	-33.6701	-28.6929	-37.0799	-34.7719	-39.4362	-38.1051	-34.8029	-35.0526	-34.4532	-35.2893	-33.8051	-35.2091	-31.6859	-36.0253	-38.6164	-42.9111	-38.4124	-32.9183	-33.676	-30.719	-30.2927	-34.3646	-33.685	-38.1592	-32.4394	-35.4096	-33.6027	-33.7709	-38.1984	-39.9522	-34.0712	-31.8751	-39.2247	-32.1109	-47.4579	-37.1917	-34.2762	-34.8361	-40.2193	-33.7627	-36.8851	-33.5341
1572.03	-34.8162	85.9072	-36.3093	-34.1206	-32.1885	-35.8509	-39.3545	-34.2525	-29.3534	-38.8783	-35.3192	-41.6586	-38.689	-35.7348	-35.3873	-34.3741	-36.1851	-34.046	-37.4038	-32.0158	-36.2956	-39.3218	-43.6906	-40.2635	-33.7472	-34.8112	-31.5203	-30.5032	-35.7556	-33.8419	-38.2686	-33.4725	-35.9998	-34.325	-33.5568	-37.8674	-40.3468	-35.1142	-32.2979	-39.2042	-32.1973	-49.9597	-37.6362	-35.5497	-35.6991	-42.4214	-34.5094	-38.0092	-34.3911
1572	-35.2324	89.3429	-36.4327	-34.4279	-32.5636	-36.4258	-40.5102	-34.9632	-29.8349	-40.056	-36.5866	-42.5677	-38.5683	-36.9627	-35.9808	-34.5199	-36.7951	-34.1392	-39.7464	-32.2074	-37.3747	-39.1281	-45.5266	-41.321	-35.165	-35.3693	-32.0584	-30.9261	-36.6082	-34.9517	-38.765	-34.556	-37.3579	-35.0843	-33.4405	-37.6979	-40.3771	-35.9898	-32.9659	-38.6648	-32.7374	-50.5649	-38.8595	-37.6062	-36.4498	-45.2934	-34.8618	-39.3946	-34.712
1571.96	-35.6438	91.0849	-36.3636	-34.8002	-33.132	-36.7768	-42.5942	-36.1522	-30.6334	-42.005	-37.1896	-42.9539	-38.6347	-38.2951	-37.0528	-34.4074	-37.6275	-34.3275	-41.3163	-32.3594	-38.5737	-40.2145	-46.8295	-45.4068	-35.8635	-36.5611	-33.3073	-31.4371	-37.0387	-36.0174	-39.0083	-35.9958	-39.1405	-35.2742	-33.1682	-37.4772	-40.1818	-36.814	-33.9238	-38.2214	-32.5621	-50.1331	-39.7732	-39.7564	-37.2496	-47.3313	-35.67	-41.3126	-35.457
1571.93	-35.8922	91.8997	-35.3399	-34.6735	-33.6156	-37.2414	-43.4995	-37.2496	-31.4046	-45.6179	-37.3683	-40.6389	-38.5277	-39.0034	-37.8463	-34.087	-38.0545	-34.5403	-44.7313	-32.657	-39.8237	-39.957	-44.3733	-48.5112	-37.1525	-38.5934	-34.5327	-31.4461	-38.0404	-36.8377	-38.4637	-36.9959	-40.0416	-36.6229	-33.4919	-36.8619	-40.9192	-36.7717	-35.1396	-39.039	-32.6622	-46.1505	-39.9476	-42.5785	-38.8066	-46.482	-36.6982	-43.108	-37.0453
1571.89	-36.0394	93.7262	-35.4011	-34.815	-34.1774	-37.136	-44.1377	-38.8089	-32.1212	-48.1092	-39.1403	-39.3931	-38.4326	-41.0582	-37.946	-34.1971	-38.3486	-34.5768	-46.9503	-32.9977	-40.739	-38.9165	-43.7151	-53.3045	-37.9081	-40.5208	-36.3498	-32.1299	-38.2844	-38.5842	-37.9748	-38.587	-41.3928	-37.6531	-33.34	-36.255	-40.8482	-36.9755	-36.4259	-38.1039	-32.7321	-42.2084	-40.6202	-44.3381	-40.3299	-43.7979	-37.8225	-41.8668	-37.9588
1571.86	-36.0278	93.4896	-34.497	-34.507	-35.5343	-36.4743	-42.8928	-40.4017	-33.2296	-46.7454	-40.1345	-37.9327	-37.3952	-43.2265	-38.4208	-34.2975	-39.0276	-34.7958	-45.1258	-33.3181	-42.722	-39.0035	-42.0527	-46.7148	-39.6828	-42.1094	-37.3855	-32.3612	-38.9691	-39.7768	-38.0321	-41.8332	-41.8397	-38.548	-33.3488	-35.7746	-39.5361	-36.9746	-37.9743	-37.9067	-32.9332	-41.0109	-41.2943	-44.8944	-42.6134	-41.8565	-38.8761	-41.9403	-40.1671
1571.83	-35.874	92.9883	-34.2227	-34.6999	-36.1503	-36.6781	-41.5223	-42.2608	-34.5292	-44.0232	-40.7558	-36.78	-37.4433	-44.2432	-39.44	-34.1128	-39.5614	-35.3104	-41.7344	-33.4653	-45.0129	-38.5947	-40.6479	-43.2082	-39.6842	-41.7552	-39.5012	-32.8619	-38.7662	-42.5369	-37.1721	-43.8699	-40.7916	-40.3139	-32.6695	-35.5553	-39.7241	-37.1769	-39.4988	-37.5347	-32.8888	-39.0942	-42.0453	-43.6674	-43.5644	-39.4421	-40.0033	-39.6944	-42.6305
1571.79	-35.5407	92.4418	-33.5802	-34.5712	-37.5422	-36.2963	-39.4443	-44.0821	-36.4293	-42.3693	-42.626	-35.5078	-36.8298	-43.2003	-38.361	-33.8287	-38.5537	-36.0375	-38.8356	-33.3584	-49.8621	-37.9308	-38.8399	-41.6075	-40.6367	-42.661	-42.5908	-33.0769	-37.7622	-44.3825	-35.9619	-47.7691	-40.164	-40.6084	-32.4158	-35.1398	-38.3963	-36.3617	-42.316	-36.2125	-32.4432	-38.2742	-42.9431	-40.6513	-44.574	-38.5804	-42.2882	-39.3576	-44.6918
1571.76	-35.132	88.601	-33.6015	-34.2452	-39.9307	-34.9974	-38.3431	-46.3285	-37.5357	-40.62	-44.9652	-34.1337	-36.3225	-41.3629	-38.0862	-33.4998	-38.1111	-36.299	-36.8364	-33.4883	-55.4723	-37.4092	-37.8823	-38.1897	-39.8544	-40.9013	-48.0996	-34.1615	-36.5675	-45.9299	-34.9564	-48.3703	-38.1617	-40.2757	-32.468	-34.4049	-37.8117	-36.2565	-45.2653	-36.2361	-32.0372	-36.5304	-41.967	-38.0152	-43.4491	-37.1608	-42.7515	-37.4253	-49.0996
1571.72	-34.6355	84.7377	-32.8094	-34.4979	-41.5777	-34.6091	-36.4623	-44.9778	-38.5894	-38.6001	-46.0069	-33.0453	-35.493	-40.1242	-37.4988	-33.1365	-36.459	-36.6993	-35.4598	-33.6433	-58.403	-36.169	-37.0595	-36.433	-39.6571	-39.4871	-48.3186	-34.592	-36.0156	-47.2361	-34.753	-44.0204	-37.616	-39.9762	-31.9995	-33.6951	-37.8191	-35.2446	-46.8766	-35.0435	-32.1654	-36.3315	-41.6908	-35.9214	-42.8974	-35.2631	-44.1997	-36.7876	-54.6156
1571.69	-34.1322	80.8694	-32.4173	-33.6424	-46.6706	-33.9354	-35.5626	-42.0744	-40.5769	-36.48	-47.4995	-32.6456	-35.3041	-37.3724	-36.5915	-33.3794	-35.5265	-37.3878	-34.5362	-33.5601	-48.5818	-36.0435	-35.5078	-35.2842	-38.0525	-37.0787	-45.9074	-35.5491	-35.4272	-43.9637	-33.7414	-41.9551	-36.2533	-39.3864	-31.9878	-33.5486	-36.7769	-35.2134	-60.6506	-34.9197	-31.5747	-34.8857	-40.3463	-35.0623	-40.6761	-34.5469	-45.1616	-35.7325	-55.0009
1571.65	-33.6125	75.3409	-32.1815	-33.2993	-53.9937	-33.2838	-34.3847	-40.296	-41.3065	-35.8076	-47.1692	-31.9718	-34.4384	-35.9627	-35.6955	-33.1744	-35.062	-38.1504	-32.9461	-33.306	-43.6967	-34.9804	-35.0613	-33.9103	-37.2254	-35.8113	-43.5704	-35.8871	-34.4739	-42.1784	-33.3427	-38.5376	-34.7906	-37.6245	-31.606	-32.8508	-36.2749	-34.5637	-61.15	-34.0233	-31.7225	-34.5642	-38.8982	-33.8362	-38.8033	-33.2808	-43.5554	-34.3278	-46.9228
1571.62	-33.0997	69.7378	-31.8326	-33.1549	-57.8017	-32.3353	-33.6224	-38.5457	-40.4301	-34.3078	-45.8529	-31.512	-34.5669	-34.5657	-35.3771	-32.8274	-33.5106	-38.3019	-32.0293	-33.1263	-42.0412	-34.4813	-34.1436	-32.8596	-35.9179	-34.6919	-40.606	-37.6087	-33.1805	-39.5925	-32.7152	-37.2419	-33.7701	-37.0152	-31.4464	-32.5821	-36.0485	-33.7231	-50.511	-33.41	-31.1811	-33.7012	-38.1434	-32.6072	-37.3665	-32.7895	-41.0949	-33.9994	-43.6031
1571.59	-32.6311	65.4655	-31.4038	-32.6684	-47.5506	-32.1515	-33.2132	-37.5344	-39.8535	-33.5811	-45.6937	-31.1803	-33.7113	-33.341	-34.0074	-32.5432	-32.9381	-39.5893	-31.3622	-33.4407	-39.167	-33.9262	-33.6912	-31.8028	-35.3273	-34.1269	-38.4086	-38.3562	-32.9353	-37.7597	-32.0807	-35.8678	-32.9108	-35.7198	-31.4048	-32.3917	-35.8618	-33.4638	-44.0583	-33.2404	-31.134	-33.3551	-37.8564	-31.7797	-36.0629	-31.976	-39.2337	-33.4549	-40.7752
1571.55	-32.1926	60.4347	-31.041	-32.4358	-41.7952	-31.646	-32.2706	-35.4022	-38.7305	-32.8223	-42.3878	-30.9519	-33.2694	-32.678	-33.2429	-31.8877	-32.1411	-39.8084	-30.8795	-32.9909	-38.2121	-33.3987	-33.1414	-31.1159	-34.5079	-33.2805	-36.7637	-39.0752	-32.367	-36.2788	-31.8398	-34.6242	-32.2553	-35.1599	-31.6024	-31.9216	-35.1607	-33.1483	-42.9516	-32.7205	-31.2006	-32.4337	-36.2922	-31.3609	-35.2831	-31.9525	-37.888	-33.1286	-39.344
1571.52	-31.7772	56.2878	-30.9071	-31.9869	-39.8488	-30.8375	-31.6931	-34.1153	-36.7404	-31.8669	-40.693	-30.6067	-32.8956	-31.5987	-32.7307	-32.1314	-31.0662	-39.7942	-30.1271	-32.5649	-36.8922	-33.1862	-32.5811	-30.2245	-33.5035	-31.995	-35.5912	-39.9471	-31.4285	-35.3844	-31.5313	-33.3862	-31.5984	-34.2907	-31.444	-31.5065	-34.7991	-32.3073	-40.9838	-32.0384	-30.9087	-32.4702	-35.5995	-30.6712	-34.4251	-31.5734	-36.2791	-32.3303	-37.1445
1571.48	-31.4461	52.6166	-30.6889	-31.5727	-37.7843	-30.5684	-31.383	-33.5419	-36.2553	-31.362	-39.5691	-30.7207	-32.4953	-31.2179	-32.2347	-31.6456	-30.4369	-39.5644	-29.7092	-32.3774	-35.3207	-33.2522	-32.6873	-29.6862	-32.7178	-31.5427	-34.3453	-41.1762	-31.119	-34.2707	-30.9837	-32.6727	-30.9878	-33.8288	-31.4529	-31.2695	-34.5537	-32.3308	-39.8575	-31.6807	-30.7277	-32.2059	-34.9269	-30.2499	-33.3855	-31.0081	-35.6005	-31.9923	-36.4139
1571.45	-31.1403	49.4008	-30.7778	-31.1902	-36.1032	-30.3769	-30.9954	-32.8728	-34.9176	-31.0095	-39.123	-30.3596	-32.1563	-30.3764	-31.9017	-31.4964	-30.2459	-39.2239	-29.2435	-32.391	-34.6073	-32.9541	-32.2908	-29.3486	-32.3998	-30.9228	-33.5342	-43.1081	-30.9833	-33.4325	-30.83	-31.9935	-30.6818	-32.7995	-31.046	-30.8939	-34.3199	-32.3454	-38.7501	-31.4682	-31.0478	-31.7939	-34.2799	-30.0391	-32.9625	-30.7639	-34.3645	-32.0832	-35.4383
1571.41	-30.8962	47.0044	-30.7006	-31.1129	-34.7711	-30.0672	-30.5354	-31.9983	-33.775	-30.6339	-38.2272	-30.2907	-31.9575	-30.2278	-31.5265	-31.552	-29.7893	-39.7316	-28.9744	-32.1826	-34.083	-32.5384	-32.0313	-28.9997	-31.6387	-30.2797	-32.8993	-43.567	-30.4169	-33.0433	-30.9627	-31.2751	-30.2757	-32.1889	-31.416	-31.1415	-34.1256	-32.4271	-38.3759	-31.0108	-31.0974	-31.4456	-34.3245	-29.7544	-32.3957	-30.6145	-33.4999	-31.489	-35.0828
1571.38	-30.6989	44.9538	-30.69	-30.558	-33.9741	-29.851	-30.3939	-31.5506	-33.2815	-30.2202	-37.4031	-30.4986	-31.8621	-29.5881	-31.0574	-31.2295	-29.1367	-38.3539	-28.8132	-32.076	-33.2502	-32.229	-31.4694	-28.3018	-31.6345	-29.9615	-32.5264	-45.6699	-30.3056	-32.4106	-30.5626	-30.962	-29.6802	-31.6132	-31.5789	-30.6533	-34	-32.0525	-37.497	-30.7212	-30.8958	-31.5726	-33.5447	-29.4094	-31.8248	-30.6433	-32.9925	-31.303	-34.2445
1571.35	-30.5413	43.8233	-30.5813	-30.4665	-32.9533	-29.7187	-30.5655	-31.252	-32.3699	-30.0703	-36.6082	-30.2438	-31.8508	-29.2217	-31.0967	-30.8343	-28.7727	-38.4446	-28.6807	-31.8779	-32.797	-32.2534	-31.565	-28.0592	-31.2671	-29.79	-31.704	-45.78	-30.1636	-32.0713	-30.7758	-30.3261	-29.5038	-31.4546	-31.569	-30.5955	-33.7503	-32.0788	-36.6976	-30.7329	-31.232	-31.0371	-33.238	-29.4188	-31.2775	-30.4839	-31.9626	-31.2717	-33.7646
1571.31	-30.4463	43.4969	-30.4548	-30.4622	-32.1855	-29.3482	-30.5894	-30.906	-32.1353	-29.588	-35.7222	-30.4395	-31.8539	-29.1166	-30.9558	-30.8182	-28.6165	-37.2147	-28.4723	-32.0387	-32.0143	-31.8816	-31.5302	-27.792	-30.6975	-29.4322	-31.5267	-45.6438	-30.1659	-31.8356	-30.4203	-30.1198	-29.4442	-30.8725	-31.8863	-30.8542	-33.9672	-32.129	-36.5498	-30.3419	-31.1437	-31.2294	-33.3354	-29.1273	-31.1887	-30.7307	-31.4062	-31.4015	-32.8534
1571.28	-30.3903	43.3748	-30.7845	-30.0097	-31.1484	-29.4139	-30.598	-30.5433	-31.7361	-29.4552	-35.4556	-30.2303	-31.7402	-29.1318	-30.7428	-30.8979	-28.3624	-36.2806	-28.4669	-32.0082	-32.0636	-31.7821	-31.2579	-27.6166	-30.8466	-29.3031	-31.0505	-45.3953	-29.9312	-31.462	-30.7556	-29.6863	-29.2597	-30.48	-31.9932	-30.5179	-34.1921	-32.1232	-37.0891	-30.4842	-31.3117	-31.0901	-33.0389	-29.3647	-30.9416	-30.5092	-31.0453	-31.2345	-32.487
1571.24	-30.3886	44.1369	-30.9984	-30.1974	-30.6994	-29.6776	-30.3344	-30.598	-31.3768	-29.5982	-35.1335	-30.3707	-31.6721	-28.8001	-30.3718	-30.5312	-28.2136	-36.2452	-28.643	-31.7153	-31.8539	-31.9068	-31.3602	-27.5012	-30.7206	-29.1773	-30.981	-45.0912	-29.8871	-31.3672	-30.9506	-29.4055	-29.1501	-30.5113	-32.5668	-30.611	-34.3035	-32.3725	-36.7944	-30.4079	-31.5099	-31.0147	-32.5017	-29.4517	-31.1161	-31.035	-30.9832	-31.4061	-32.202
1571.21	-30.4168	45.7209	-31.1089	-29.8336	-30.3292	-29.6982	-30.381	-30.3764	-31.0204	-29.2845	-34.8994	-30.8246	-31.8868	-29.0315	-30.7518	-30.8045	-28.2138	-35.0998	-28.7223	-31.885	-31.3758	-31.7379	-31.8136	-27.2647	-30.4176	-29.0974	-31.0875	-45.9167	-30.2591	-31.2646	-30.7129	-29.3786	-29.3948	-30.2109	-32.4559	-30.4848	-34.1236	-32.7563	-36.7841	-30.4742	-31.7707	-30.7231	-32.3174	-29.5891	-30.854	-31.3163	-30.5807	-31.1691	-32.1562
1571.17	-30.5011	47.4093	-31.3549	-29.7884	-30.0508	-29.4889	-30.4289	-30.3304	-30.9735	-29.4159	-34.7401	-30.9451	-31.6986	-28.8851	-30.87	-30.8423	-28.0274	-35.3012	-28.8138	-32.0863	-31.3399	-31.8317	-31.8235	-27.3886	-30.4907	-29.0327	-31.0577	-44.1011	-30.0612	-31.1791	-31.2197	-29.179	-29.1489	-30.1064	-33.1645	-30.664	-34.9588	-33.2156	-37.7367	-30.4474	-32.4099	-31.0149	-32.6822	-29.5633	-30.6765	-31.6333	-30.6508	-31.6689	-31.809
1571.14	-30.6102	49.5584	-31.7887	-29.8767	-29.6013	-29.6436	-30.7275	-30.4425	-30.6834	-29.4901	-34.5853	-31.0217	-32.104	-29.3352	-30.92	-31.0663	-28.076	-34.3825	-28.9393	-31.8469	-31.2392	-32.0676	-31.9077	-27.3608	-30.7678	-29.1777	-31.3531	-43.9585	-30.5828	-31.2034	-31.2329	-29.3789	-29.3608	-30.0658	-33.4676	-30.6072	-34.7628	-33.327	-37.4069	-30.6215	-32.3909	-31.251	-32.5191	-29.8183	-30.7585	-31.9003	-30.1553	-32.0638	-31.6768
1571.1	-30.791	52.164	-31.8815	-29.9095	-29.7558	-29.7558	-30.9409	-30.6495	-30.674	-29.5008	-34.7913	-31.3536	-31.9452	-29.3133	-31.3835	-31.0209	-28.177	-34.3387	-29.3333	-31.9737	-31.5496	-32.0486	-31.8117	-27.2123	-30.581	-29.1809	-31.4751	-44.8518	-30.7905	-31.4317	-31.4173	-29.2564	-29.4171	-29.7579	-33.6978	-30.8722	-35.63	-33.9598	-37.6151	-31.119	-33.0945	-31.4031	-32.4178	-30.5078	-30.8727	-32.8703	-30.3774	-31.9923	-32.1097
1571.07	-30.9857	54.4864	-32.1837	-30.0748	-29.3265	-30.0744	-31.1733	-31.11	-30.8626	-29.6586	-34.7576	-31.7408	-32.1719	-29.7753	-31.6936	-31.2908	-28.3811	-33.7983	-29.7805	-32.6565	-31.4301	-31.9636	-32.1802	-27.571	-30.7322	-29.6286	-31.3742	-44.3736	-31.0617	-31.9766	-31.8999	-29.5526	-29.8844	-30.0067	-34.6513	-31.039	-35.5437	-34.385	-38.012	-31.0062	-33.3172	-31.3747	-32.8164	-30.6564	-30.9684	-33.0726	-30.1838	-32.8068	-32.28
1571.04	-31.2065	57.9008	-32.4358	-30.156	-29.5226	-30.3601	-31.4105	-30.9658	-31.1074	-30.0829	-34.5422	-32.2529	-32.7791	-30.0516	-31.7536	-31.1932	-28.5115	-34.0351	-29.7645	-32.5069	-31.611	-32.3537	-32.073	-27.715	-30.6031	-29.8462	-31.6915	-42.4498	-31.2982	-32.2119	-32.2536	-29.7216	-29.8803	-29.978	-34.5958	-30.8411	-36.4963	-35.1261	-38.8134	-31.2783	-34.3973	-31.8071	-33.0588	-31.2655	-31.1503	-33.8727	-30.4949	-33.0095	-32.421
1571	-31.4869	60.964	-33.3048	-30.4391	-29.2471	-30.7134	-31.8618	-31.3515	-31.1523	-30.047	-35.0965	-32.4634	-33.081	-30.1807	-32.2175	-31.657	-28.7573	-33.8695	-30.0137	-32.7637	-31.5041	-32.6412	-32.7874	-27.762	-31.0312	-29.8499	-32.0508	-43.3592	-31.706	-32.2292	-32.3961	-29.9437	-30.0599	-30.0113	-35.7389	-31.3546	-36.4768	-35.9079	-39.952	-31.9221	-34.6138	-31.9272	-32.8991	-31.3951	-31.741	-34.3496	-30.5458	-33.2631	-32.5514
1570.97	-31.7799	63.5701	-33.6961	-30.7273	-29.5366	-30.9932	-32.0294	-31.33	-31.2001	-30.4999	-35.0919	-33.2851	-33.2391	-30.4863	-32.7827	-31.7522	-28.9574	-33.5141	-30.5896	-33.3613	-31.823	-32.4553	-32.987	-28.22	-31.1526	-30.1615	-32.5384	-41.9873	-32.4477	-32.8237	-33.0411	-29.9146	-30.659	-30.0644	-36.2761	-31.2895	-37.7146	-36.5959	-39.59	-32.2895	-35.9004	-32.1093	-33.6152	-31.7418	-32.0403	-35.5877	-30.6961	-33.9809	-32.6249
1570.93	-32.0976	66.7795	-34.2673	-30.8004	-29.4417	-31.1021	-32.6829	-31.5372	-31.4153	-31.0855	-35.1756	-34.0863	-33.5703	-31.2022	-33.116	-31.8473	-29.3648	-33.7815	-30.7587	-33.1769	-32.5656	-33.0663	-33.0083	-28.4887	-31.2617	-30.6462	-33.072	-42.8929	-32.8841	-33.0498	-33.3284	-30.4576	-30.6788	-30.1683	-36.5868	-31.4997	-38.2905	-36.7793	-40.7349	-32.3792	-36.0533	-32.5383	-33.876	-32.2908	-32.5526	-35.6964	-30.9979	-34.4286	-32.9516
1570.9	-32.4535	69.7426	-34.7813	-31.574	-29.8852	-31.6723	-33.0997	-32.2917	-32.1129	-31.1084	-35.5535	-34.136	-33.8919	-31.6121	-33.5728	-32.4312	-29.5513	-34.0809	-31.6393	-33.4483	-32.6959	-32.8128	-33.0681	-28.9495	-31.8623	-31.0969	-33.5398	-41.8639	-33.5346	-33.7609	-33.6976	-30.9846	-31.3928	-30.4139	-37.13	-31.7778	-38.7026	-37.9477	-42.2285	-33.062	-36.9336	-32.9853	-34.0421	-33.0108	-32.7665	-36.3673	-31.336	-35.0161	-33.4007
1570.86	-32.8249	71.9052	-35.3669	-31.9262	-30.2986	-31.9098	-33.6337	-32.2832	-32.4138	-31.7461	-36.4502	-34.6935	-34.1611	-32.0865	-34.3177	-32.4588	-30.0466	-34.6125	-32.2334	-33.7211	-33.3811	-33.1461	-33.6125	-29.3317	-32.1802	-31.1232	-34.1803	-42.8912	-34.1683	-34.3382	-34.308	-31.2848	-31.8212	-30.4388	-38.6634	-32.433	-40.1894	-38.0344	-43.2555	-33.6272	-37.271	-33.0867	-34.7601	-33.2586	-33.402	-37.3911	-31.7093	-36.1526	-34.1619
1570.83	-33.2232	73.9321	-36.1953	-32.1515	-30.3262	-32.6674	-34.3821	-32.6785	-33.0853	-32.4973	-36.7684	-35.3446	-34.6149	-32.4413	-35.0654	-33.1817	-30.5203	-34.9288	-32.4917	-34.0207	-33.7585	-33.5383	-33.5562	-29.5331	-32.7026	-31.9421	-34.9075	-42.7201	-34.9399	-34.4507	-34.4459	-31.9172	-32.0702	-30.7281	-39.3893	-32.6976	-41.5088	-38.5753	-43.1316	-34.0607	-38.8409	-32.866	-34.7722	-34.1954	-34.7717	-38.0757	-32.4624	-36.7674	-34.3963
1570.8	-33.6243	76.1423	-36.5566	-32.4832	-30.8023	-33.1624	-35.1548	-32.9573	-33.2542	-33.2169	-36.6956	-36.6687	-34.8163	-33.4652	-35.1861	-33.4432	-30.7603	-35.1487	-33.4552	-34.5738	-34.3821	-34.0479	-34.3984	-30.2759	-33.1347	-32.0532	-35.1917	-43.6891	-36.0712	-35.0934	-34.7664	-32.8862	-32.7168	-30.8039	-40.6721	-33.0297	-41.7282	-40.1381	-42.9444	-34.8195	-39.663	-32.8665	-35.4162	-34.6579	-35.5164	-38.5924	-32.9069	-37.916	-35.2163
1570.76	-34.0299	77.7652	-36.9776	-33.0389	-31.7009	-33.6346	-35.8205	-33.6957	-33.8914	-33.9652	-37.0734	-36.7398	-35.0435	-34.317	-35.8943	-33.7564	-31.1936	-35.337	-34.2243	-34.9897	-34.9739	-34.4977	-34.298	-30.8838	-33.3428	-32.4001	-36.3004	-42.5754	-37.45	-36.2646	-34.5107	-33.3576	-33.5312	-30.8942	-40.5861	-33.3761	-43.1943	-40.0582	-43.6131	-35.5229	-40.0588	-33.1472	-35.8689	-35.3933	-35.9265	-38.9071	-33.4241	-39.2226	-35.7984
1570.73	-34.4994	79.0154	-37.5208	-33.4547	-31.963	-34.3712	-36.4568	-33.8471	-34.9331	-35.1045	-38.0553	-38.2072	-35.5707	-35.1432	-36.5454	-34.4046	-31.9106	-35.697	-34.9593	-35.2141	-36.2831	-35.2284	-34.9737	-31.3897	-34.3726	-33.1217	-37.5686	-42.7982	-38.9971	-37.1087	-35.1293	-34.329	-34.3575	-31.5251	-41.4872	-33.4656	-44.3188	-40.4697	-43.2443	-36.4669	-42.4224	-32.996	-36.1965	-36.8002	-37.4177	-39.0223	-34.2571	-39.8225	-36.8767
1570.69	-34.9467	80.9043	-37.9487	-34.0622	-32.7282	-35.094	-37.7508	-34.3439	-35.5115	-35.8861	-38.8401	-39.613	-36.3565	-35.7977	-36.7768	-34.8056	-32.2435	-36.6519	-35.2014	-35.1005	-36.7476	-35.3243	-35.3174	-31.7846	-35.0602	-33.5572	-37.8866	-42.7283	-41.0182	-37.9047	-34.7257	-34.9906	-34.6923	-31.8582	-42.5876	-34.0759	-46.9448	-40.4923	-43.1881	-37.1556	-43.2388	-32.888	-37.0773	-37.6295	-37.9433	-39.5317	-34.8412	-41.9214	-37.3862
1570.66	-35.4098	83.3291	-38.35	-34.2164	-33.8411	-35.4362	-38.2528	-34.7772	-36.1594	-38.0665	-40.1386	-39.9728	-36.5015	-36.7135	-36.8667	-35.3095	-32.9235	-37.1054	-36.6752	-35.5635	-38.2845	-36.1253	-35.6651	-32.5001	-36.4325	-33.952	-38.9797	-43.15	-42.5457	-38.0905	-34.6839	-36.5271	-35.7127	-32.2813	-44.3074	-34.3309	-45.8212	-40.5004	-41.7313	-37.2492	-42.9442	-32.4276	-37.6416	-38.7672	-39.0993	-38.8155	-35.8973	-43.0588	-38.2167
1570.62	-35.8788	83.8129	-38.1081	-35.2255	-34.2466	-36.4486	-39.9409	-35.0377	-36.9484	-38.883	-40.8333	-42.6304	-37.2839	-37.8776	-37.4771	-36.3977	-33.428	-38.561	-36.8739	-36.072	-39.2701	-37.6557	-36.8907	-32.9895	-37.4005	-34.0853	-40.4755	-41.5264	-44.0456	-38.8951	-35.139	-37.0156	-36.6422	-32.3424	-43.6121	-34.6928	-47.0983	-41.1798	-40.9204	-38.6478	-42.0439	-32.215	-38.3861	-39.6676	-40.298	-38.7013	-36.8369	-44.1325	-40.194
1570.59	-36.3414	85.8645	-37.9529	-35.3644	-35.338	-37.7013	-39.9181	-35.975	-37.5549	-41.0008	-42.6317	-43.2686	-38.6628	-39.2855	-37.9374	-36.6471	-33.7349	-38.8754	-38.578	-36.4996	-40.4573	-37.8682	-36.9547	-33.8548	-38.2593	-34.7016	-42.0687	-40.9032	-47.7095	-40.5873	-34.551	-37.8874	-37.5811	-32.6941	-45.5456	-35.548	-46.9768	-40.897	-40.4284	-38.8579	-42.4745	-32.5377	-39.1183	-41.6111	-42.8022	-38.1095	-39.1383	-44.5227	-40.7351
1570.56	-36.8061	87.4565	-38.6629	-36.6817	-36.8105	-39.4044	-40.8416	-36.404	-38.961	-43.1425	-42.4322	-47.342	-38.8869	-39.7256	-38.4816	-37.2458	-34.4782	-40.5805	-39.8128	-37.5896	-41.1419	-38.6848	-37.4589	-34.1651	-39.978	-35.8175	-42.4953	-41.0137	-46.1797	-41.252	-34.9025	-39.1897	-38.8537	-33.603	-46.0196	-35.7295	-45.179	-42.5314	-39.4601	-40.0033	-43.0735	-32.2328	-38.7988	-42.9144	-45.917	-38.0199	-40.0744	-46.2864	-42.5281
1570.52	-37.219	88.4878	-38.5154	-37.473	-37.8552	-39.7685	-41.2826	-36.8094	-38.988	-43.9195	-44.4714	-49.7073	-40.6899	-41.4804	-38.2952	-38.4385	-34.98	-40.8229	-40.4048	-37.5648	-41.9596	-39.5639	-38.3095	-35.3067	-42.1061	-36.2183	-44.0501	-40.0688	-47.1086	-42.0998	-34.5234	-40.2482	-39.6868	-34.2121	-44.5332	-36.2588	-45.4552	-41.811	-37.8552	-39.4615	-42.8574	-32.1404	-39.1783	-44.406	-49.3456	-37.6622	-42.9766	-45.2209	-45.3111
1570.49	-37.5922	91.439	-37.5713	-38.4651	-39.2225	-40.9922	-41.0037	-37.0349	-38.4772	-46.5528	-45.0582	-52.9302	-41.8059	-42.9502	-38.8761	-38.0914	-35.017	-41.2549	-41.9966	-37.8778	-42.4116	-40.4914	-40.015	-35.9736	-44.0154	-36.8379	-45.7884	-39.9683	-46.5348	-42.8502	-34.1556	-40.5081	-40.901	-34.9915	-45.9799	-37.3491	-44.9437	-43.4488	-36.7336	-40.2133	-42.4327	-32.1773	-39.4819	-46.2049	-54.831	-38.0889	-45.1621	-44.585	-47.4426
1570.45	-37.9086	92.4717	-37.438	-39.5119	-40.3437	-42.8822	-40.9876	-37.689	-39.1191	-45.3309	-46.5063	-52.2983	-42.5687	-44.0432	-38.1866	-39.4381	-35.5313	-43.0777	-43.7178	-38.5847	-44.1047	-41.9744	-39.9851	-36.7075	-46.6172	-38.1423	-46.1374	-38.5443	-43.3871	-43.3521	-34.5896	-40.7781	-42.0507	-35.9003	-44.1644	-37.6774	-42.5706	-42.771	-36.8349	-39.188	-41.1883	-32.0121	-39.5349	-48.3908	-56.9515	-37.2656	-46.9535	-44.1534	-50.5938
1570.42	-38.0939	94.8269	-37.4707	-39.8566	-41.2851	-43.4849	-39.2374	-39.2418	-38.0285	-42.5565	-47.2201	-49.2575	-43.0833	-44.4121	-39.1961	-38.838	-35.5242	-44.7453	-45.7171	-39.0026	-43.8933	-42.0186	-41.0226	-36.84	-53.1543	-38.6092	-43.342	-38.2454	-42.9187	-43.5872	-34.2318	-40.0789	-43.4191	-36.4227	-44.7898	-37.6457	-42.5103	-43.3021	-36.2702	-39.3833	-40.9047	-31.8098	-40.2968	-47.6747	-53.7557	-36.9715	-48.9482	-41.4141	-55.9107
1570.38	-38.2036	95.6358	-37.3339	-41.5797	-41.237	-44.4502	-38.4973	-40.2607	-38.0873	-40.7259	-48.4216	-45.998	-43.1695	-45.6903	-38.6452	-39.6936	-36.2261	-46.3122	-50.75	-39.2836	-43.9254	-43.8296	-41.099	-37.6204	-55.6136	-40.3999	-41.9409	-38.0267	-42.7628	-44.4539	-34.4669	-38.2455	-43.3331	-37.9636	-43.8767	-38.6926	-41.935	-44.5321	-35.4594	-38.5127	-40.3419	-31.6915	-39.8923	-45.1062	-47.7849	-37.1201	-46.9155	-40.11	-60.5394
1570.35	-38.198	94.8564	-37.0208	-43.0046	-39.2249	-46.2329	-38.1598	-41.8123	-36.9329	-38.764	-46.4644	-44.3013	-44.1659	-45.3964	-39.1102	-39.4089	-36.0285	-49.4632	-50.526	-40.4385	-44.7335	-44.9966	-42.1163	-38.975	-54.2405	-40.9628	-40.4191	-36.9934	-40.7476	-43.3215	-34.6885	-37.9774	-43.7357	-38.8105	-44.3426	-38.2302	-42.1641	-43.8084	-35.3996	-38.846	-40.41	-31.9923	-38.7476	-43.2146	-44.536	-37.3039	-45.113	-39.7473	-52.7917
1570.32	-38.1256	94.3284	-36.847	-45.3901	-39.0395	-48.0144	-36.7547	-42.2476	-36.731	-37.6027	-47.8825	-42.0367	-42.4628	-44.7935	-38.6631	-38.7407	-36.6863	-51.8066	-52.4515	-41.123	-43.1755	-44.8342	-43.3211	-39.9646	-49.148	-42.4895	-38.7557	-36.6346	-40.033	-42.3462	-34.5404	-37.0041	-44.0063	-39.5953	-42.3724	-38.3098	-41.7344	-44.3712	-34.8525	-37.7317	-40.2015	-31.8512	-38.0867	-41.7969	-42.1757	-36.5804	-41.9252	-38.4975	-47.8122
1570.28	-37.9692	93.2437	-37.1086	-44.5264	-37.0995	-48.7913	-36.5769	-43.9406	-35.8348	-35.8213	-46.2844	-40.3044	-42.7898	-44.8583	-38.657	-38.758	-36.3566	-53.3739	-52.5535	-41.6216	-42.0935	-44.3156	-44.1777	-39.874	-46.0487	-43.5004	-37.9157	-36.2298	-39.3569	-41.0048	-35.0784	-36.2149	-45.2395	-41.2497	-43.1786	-38.2518	-40.3156	-46.3217	-34.1601	-38.2583	-39.6655	-31.6731	-38.4301	-39.9099	-41.2701	-36.6181	-40.7664	-37.6928	-47.2938
1570.25	-37.7714	92.7619	-36.6299	-44.4815	-36.7094	-49.0897	-35.6945	-45.3687	-35.0108	-35.2672	-45.4175	-39.1958	-42.7684	-47.2119	-38.3543	-37.5443	-36.945	-52.575	-49.0548	-41.4065	-40.499	-44.4777	-43.1342	-41.25	-45.5453	-44.7966	-36.1204	-35.3222	-38.751	-39.9507	-35.022	-34.9996	-44.6031	-42.7719	-41.3581	-38.8084	-40.0481	-45.0379	-33.9436	-37.2335	-40.439	-31.257	-37.3502	-38.5653	-40.0877	-37.163	-38.5498	-36.2935	-43.6191
1570.21	-37.569	90.1449	-36.8222	-44.3481	-35.5372	-51.126	-35.0604	-43.3472	-34.825	-34.3627	-44.4013	-38.2691	-41.2616	-46.0151	-37.5966	-38.0764	-37.9932	-48.3224	-49.2069	-41.8915	-40.6331	-43.2881	-44.5259	-42.1557	-41.9371	-43.0457	-35.4048	-35.2581	-38.4545	-40.196	-35.7109	-34.9548	-44.7949	-44.8965	-41.0457	-38.8376	-40.7166	-45.3228	-33.64	-36.6123	-40.9157	-31.5126	-37.5432	-38.0939	-38.5237	-36.4971	-37.7933	-36.172	-42.6191
1570.18	-37.3693	89.8018	-36.6677	-44.4534	-34.344	-48.6481	-34.6385	-42.5938	-33.6419	-33.7178	-43.8845	-38.1846	-40.0746	-46.3552	-37.6534	-37.6785	-37.7969	-46.8771	-46.6405	-41.9314	-40.3385	-42.3926	-44.068	-43.3866	-41.4668	-42.8835	-34.7269	-34.8596	-38.0969	-38.7121	-35.8738	-34.4369	-43.3179	-45.758	-40.4341	-37.8611	-39.8523	-45.7515	-33.4517	-36.7751	-40.6081	-31.4795	-36.5507	-37.1101	-37.7897	-36.5501	-37.5055	-35.4016	-41.1592
1570.14	-37.1847	88.7098	-37.2192	-43.1034	-33.6986	-50.363	-34.1977	-41.5537	-33.4581	-33.1712	-43.5306	-36.7121	-39.4587	-46.5784	-37.3879	-37.6071	-38.8113	-45.434	-44.9864	-42.1661	-39.2043	-41.4745	-44.2174	-43.8196	-39.8646	-41.6516	-33.656	-34.4204	-37.7675	-37.8652	-36.491	-33.6236	-43.9706	-48.4037	-39.9093	-38.5675	-40.2719	-45.7403	-33.2661	-36.3713	-40.9036	-31.3448	-36.6053	-36.4075	-37.598	-37.0799	-36.9345	-35.6036	-41.1285
1570.11	-36.9878	88.7278	-36.4278	-43.3597	-32.9055	-53.1563	-33.6418	-40.6222	-32.5556	-32.62	-41.9595	-36.4571	-38.7512	-45.9376	-36.8927	-37.6813	-38.6885	-42.1352	-43.7852	-43.6252	-39.3143	-41.257	-44.0393	-45.3166	-38.8994	-40.9702	-33.4387	-34.6128	-37.4288	-37.0428	-36.8512	-33.6732	-43.849	-45.9108	-39.9181	-38.6521	-39.8002	-46.4261	-32.7289	-36.1952	-40.9404	-31.6574	-36.6915	-35.2902	-36.9247	-36.7032	-35.8706	-35.2212	-39.3345
1570.08	-36.8173	88.9374	-36.5147	-42.2418	-32.439	-51.3287	-33.9475	-40.1793	-32.2259	-32.2302	-43.082	-35.7782	-38.3741	-48.0637	-36.3279	-37.4667	-40.2987	-41.8787	-42.02	-42.0303	-38.6051	-39.9065	-43.1536	-46.5508	-38.1747	-40.7613	-32.7857	-34.0359	-37.3613	-35.9936	-37.8346	-33.1195	-43.0945	-46.7871	-39.1627	-38.9159	-40.3276	-44.5311	-33.1784	-36.1081	-41.9264	-31.455	-36.1397	-35.3383	-36.5801	-36.8493	-35.7276	-34.8663	-39.0025
1570.04	-36.6573	89.1756	-36.9895	-41.7344	-32.1025	-51.9563	-33.6064	-38.574	-32.2502	-31.5916	-41.8782	-35.9671	-38.0961	-47.9323	-35.6474	-36.557	-41.2875	-40.0227	-41.1146	-42.8604	-38.7496	-39.948	-43.0892	-48.8385	-37.7806	-39.0031	-31.9643	-33.5273	-37.332	-35.5626	-38.6515	-33.0424	-42.2932	-45.3739	-39.3762	-38.7167	-40.703	-44.5957	-32.8171	-36.22	-42.4392	-31.8148	-36.7694	-34.399	-35.5653	-36.9013	-35.4933	-34.6475	-37.7369
1570.01	-36.5187	89.4392	-36.8349	-42.1937	-32.2386	-52.6073	-33.6395	-37.7563	-32.0791	-31.5496	-42.4763	-35.366	-37.6414	-48.1213	-35.5811	-36.6837	-42.3325	-39.6165	-41.188	-42.2889	-37.8264	-39.061	-44.3519	-50.4944	-37.4074	-38.3591	-31.4746	-33.7503	-37.5558	-35.6712	-39.1319	-32.806	-43.8145	-43.6145	-38.9297	-39.2775	-41.4122	-45.1494	-33.0229	-35.9679	-42.3848	-31.9512	-36.3998	-34.4114	-35.6938	-37.5934	-35.2303	-34.0317	-37.3802
1569.97	-36.3907	90.1788	-37.6935	-41.885	-32.0082	-55.0459	-33.8647	-37.6353	-31.8914	-31.4437	-42.1854	-34.5753	-37.1862	-45.9954	-35.3747	-37.1365	-43.6981	-38.0781	-39.5126	-43.0021	-38.3177	-38.6826	-43.7832	-51.7136	-36.9686	-38.0123	-31.4429	-33.6897	-37.7478	-34.7806	-39.5114	-32.2652	-43.493	-43.0459	-38.5255	-39.2862	-41.9676	-46.8277	-32.6224	-36.6876	-43.1116	-32.1271	-36.068	-34.1578	-35.6478	-37.1899	-35.6704	-34.0435	-36.7101
1569.94	-36.2744	90.3156	-37.9381	-42.5307	-31.6904	-55.3188	-33.5942	-36.2093	-31.7665	-31.0916	-41.5939	-34.7603	-37.1287	-45.5435	-35.0001	-36.6349	-45.3361	-38.1685	-38.7444	-43.0731	-37.6697	-38.1571	-43.7259	-53.1438	-36.8547	-37.1938	-31.0691	-33.3622	-37.8622	-34.7667	-41.3146	-32.4826	-43.6408	-43.4692	-38.064	-38.8523	-42.3338	-46.6471	-32.8044	-36.9063	-43.8199	-32.5541	-36.5174	-33.9308	-35.3403	-37.8781	-35.0359	-34.4676	-36.9541
1569.91	-36.1543	90.7295	-38.79	-41.7195	-31.6389	-55.5185	-33.883	-35.6894	-31.6086	-31.0737	-41.0126	-34.3099	-36.7056	-44.7304	-34.5172	-36.659	-49.0468	-36.9552	-38.3598	-42.9865	-37.0966	-38.6424	-43.1751	-55.3628	-36.7433	-35.9706	-30.8111	-33.8595	-37.5933	-34.5745	-41.9167	-32.5912	-42.8618	-42.7014	-38.2863	-39.6912	-43.8226	-46.789	-32.6418	-36.4009	-43.3246	-32.7226	-36.0015	-33.7057	-35.3551	-37.8068	-35.2005	-34.1926	-35.7546
1569.87	-36.0826	91.3066	-39.3763	-41.9926	-32.0203	-58.7369	-33.9473	-35.7726	-31.4061	-30.7504	-41.1425	-34.2114	-36.8544	-43.3305	-34.9031	-36.9934	-49.0487	-36.4273	-37.4349	-44.0328	-37.3345	-38.3116	-43.3211	-55.9178	-36.6735	-36.0017	-30.7682	-34.076	-37.7769	-34.0092	-41.4192	-32.7397	-42.9343	-40.849	-38.0634	-40.1841	-44.2784	-46.9767	-32.8936	-37.02	-43.471	-32.9388	-36.1174	-33.7646	-34.6779	-38.027	-35.2935	-34.4579	-35.8878
1569.84	-35.9688	91.3408	-38.9176	-42.7192	-32.3933	-57.7221	-34.1261	-35.0619	-31.5201	-31.0287	-41.5595	-34.0032	-36.4896	-44.4414	-34.229	-36.8229	-51.0095	-36.2764	-37.8867	-43.3355	-37.0425	-39.1425	-44.4402	-56.6976	-36.2735	-34.8841	-30.647	-33.8441	-38.0902	-34.0092	-41.8409	-32.6922	-43.9552	-41.3754	-38.7501	-39.784	-44.0762	-45.6028	-32.9964	-36.666	-43.9665	-33.2089	-36.5894	-33.7923	-34.5135	-37.7795	-35.511	-34.1368	-35.1097
1569.8	-35.8728	91.6079	-39.3727	-42.2604	-32.5113	-58.3766	-34.4325	-34.8133	-31.547	-31.0541	-41.6914	-34.4225	-35.731	-42.9568	-34.173	-36.837	-46.7943	-35.3988	-36.8544	-44.0398	-36.6701	-38.6292	-45.0575	-50.2269	-36.1992	-34.2708	-30.5541	-33.928	-37.4015	-33.8433	-41.7214	-32.3546	-43.3295	-41.0833	-37.9689	-40.219	-45.6966	-46.9133	-32.755	-36.4831	-45.7186	-33.4938	-36.0897	-33.4966	-34.3236	-38.3419	-35.7645	-34.4727	-34.4948
1569.77	-35.8304	91.3439	-39.7764	-43.0862	-33.1669	-63.8904	-35.0382	-34.718	-31.8769	-30.6672	-43.122	-34.2255	-35.7574	-42.887	-34.7004	-37.0043	-46.0482	-35.3582	-37.0406	-43.461	-37.4305	-38.7335	-46.6063	-49.1066	-36.2516	-34.1585	-30.6226	-34.4459	-37.8692	-33.7328	-42.0673	-32.5742	-43.8702	-39.7909	-37.7043	-41.1679	-44.2259	-48.0715	-33.3146	-37.1434	-43.9805	-33.4816	-36.7358	-33.8914	-34.604	-38.4294	-36.5661	-33.8526	-34.1901
1569.73	-35.7421	91.0726	-40.5339	-42.2745	-33.6895	-55.0067	-35.4023	-34.5771	-32.3232	-31.0544	-42.3544	-34.3102	-35.8195	-40.892	-34.173	-36.5378	-43.8985	-34.6524	-36.9441	-43.226	-36.9235	-38.953	-48.4085	-45.2293	-36.2356	-33.011	-30.3936	-34.4543	-37.3857	-33.5528	-41.6639	-32.6563	-44.7332	-39.7117	-37.2771	-42.2698	-44.5325	-47.2186	-33.1229	-36.4127	-45.0536	-33.6764	-36.5929	-33.9475	-33.9584	-38.2491	-36.3895	-33.8849	-34.005
1569.7	-35.6811	91.3562	-40.1399	-43.3656	-34.2737	-55.6374	-36.0576	-34.2322	-32.5372	-30.7213	-42.6974	-34.1214	-35.1169	-40.4789	-34.4468	-36.7062	-41.9379	-35.0591	-36.7234	-43.9405	-37.7427	-39.6592	-48.8201	-42.9978	-36.6345	-32.8698	-30.5147	-34.4365	-37.5503	-34.1708	-40.0649	-32.5747	-45.4274	-40.2852	-37.0119	-42.8378	-46.4034	-49.6596	-33.7901	-36.3235	-45.3561	-33.3478	-37.276	-34.1853	-33.8464	-37.9479	-36.5972	-33.8	-33.9322
1569.67	-35.6626	90.9155	-39.9586	-42.3445	-35.0704	-51.525	-36.1443	-34.5907	-32.9729	-30.775	-41.9739	-34.4162	-35.7519	-40.0967	-34.7343	-37.0439	-40.8484	-34.9652	-35.8618	-42.9491	-37.6087	-38.9584	-50.262	-42.6252	-36.6909	-32.021	-30.7952	-34.5878	-37.7032	-34.3629	-39.1519	-32.4118	-45.765	-39.6126	-37.265	-43.2201	-44.8903	-51.3819	-33.7545	-36.7784	-49.1722	-33.6227	-37.6631	-33.908	-33.8828	-38.0002	-36.9092	-34.029	-33.5331
1569.63	-35.6764	91.0467	-39.5613	-43.5616	-35.8657	-51.1412	-36.1956	-34.3643	-33.2164	-31.0321	-43.2093	-34.2973	-35.6658	-40.7662	-35.1543	-36.8382	-39.8936	-34.8201	-36.0156	-42.8257	-37.5885	-39.5911	-51.5379	-40.9985	-36.6462	-31.8399	-31.2273	-35.1114	-37.2065	-34.4144	-38.5416	-32.7556	-44.2623	-40.2894	-36.9756	-42.6642	-46.4464	-56.2673	-34.3449	-36.3898	-49.1477	-33.5938	-38.1439	-34.1509	-33.365	-38.3585	-37.7273	-34.3548	-33.2178
1569.6	-35.6928	92.2815	-40.3143	-42.8956	-37.0847	-48.979	-36.878	-35.0177	-33.5512	-30.838	-43.621	-34.5819	-35.6306	-41.0453	-35.1019	-37.2952	-39.8367	-34.7811	-36.3004	-43.1157	-38.1279	-38.9302	-56.7047	-39.4121	-36.273	-31.3685	-31.2616	-35.3821	-37.5636	-34.6988	-38.5897	-32.9225	-44.4905	-39.6305	-36.3081	-43.1592	-46.5567	-55.2354	-34.3337	-36.2376	-56.0878	-33.4503	-37.8431	-34.0772	-33.5489	-37.5311	-37.8964	-34.0667	-32.9574
1569.56	-35.6999	91.896	-39.8214	-41.7093	-37.8234	-48.3704	-37.4836	-35.3961	-34.7065	-31.1283	-43.8425	-34.4229	-36.0537	-39.9446	-35.8726	-36.871	-38.2635	-34.7629	-36.318	-42.3597	-39.0987	-39.5707	-55.3692	-39.5098	-36.495	-31.1738	-31.8137	-36.2103	-37.1274	-35.4573	-37.3812	-32.9823	-46.1144	-40.5668	-36.1055	-44.1964	-45.5455	-61.2528	-35.028	-35.8129	-57.9902	-33.3925	-38.3709	-34.5375	-33.3448	-37.5067	-38.3854	-34.4076	-32.8763
1569.53	-35.7443	92.4208	-39.6756	-41.5745	-39.1913	-46.9849	-37.9098	-35.5926	-35.0174	-30.8227	-45.2733	-33.9337	-36.7908	-40.5179	-36.6812	-37.5165	-37.6357	-34.9827	-35.6887	-42.5217	-39.4196	-39.9468	-51.4769	-38.6847	-37.143	-31.0244	-31.7551	-37.1491	-36.3192	-35.7636	-36.7919	-32.881	-46.3033	-41.2811	-35.8618	-46.1645	-45.5822	-52.0188	-35.5694	-35.9973	-53.4118	-33.5251	-39.2902	-34.9803	-33.3971	-37.39	-39.7627	-34.1295	-32.6236
1569.49	-35.8042	92.283	-39.614	-41.1062	-40.8944	-48.2256	-37.6134	-36.4939	-36.2605	-31.0216	-45.6273	-34.3371	-36.5234	-40.8504	-37.1325	-37.6307	-36.8947	-34.5044	-36.2681	-42.3381	-40.2248	-40.156	-48.7799	-37.7231	-36.5096	-30.873	-32.2964	-37.6939	-36.6688	-36.5536	-36.8204	-32.9474	-46.3556	-40.8577	-35.9335	-46.1513	-48.5825	-50.0029	-35.7402	-36.2041	-49.0694	-33.4153	-39.748	-34.5833	-33.249	-37.6953	-39.7536	-34.2612	-32.9598
1569.46	-35.8335	92.4097	-38.552	-40.6386	-42.0689	-46.2032	-38.6806	-36.9754	-36.7156	-31.328	-48.1483	-34.1587	-36.712	-41.2123	-37.0004	-37.7649	-36.3688	-35.1718	-35.5946	-41.8432	-41.8436	-39.6376	-47.1009	-36.6106	-37.2216	-30.8086	-33.0145	-38.9971	-35.7302	-36.9248	-36.2916	-33.1568	-48.6533	-41.5122	-35.3639	-44.642	-47.834	-49.1363	-36.2955	-35.9402	-46.7544	-33.9939	-40.669	-34.7813	-33.7783	-37.2453	-40.5077	-34.0292	-32.6048
1569.43	-35.8329	92.3397	-38.3073	-40.8867	-43.2105	-47.6853	-38.6158	-38.3304	-37.5019	-31.2951	-48.5804	-34.2893	-36.9666	-40.3615	-37.7598	-38.0599	-36.1787	-34.9304	-35.1985	-41.4868	-42.8909	-39.8364	-45.564	-36.6042	-37.0987	-30.3121	-33.6192	-39.6538	-35.5791	-37.362	-35.8685	-32.7311	-48	-42.3483	-35.2626	-44.7242	-49.5827	-46.75	-37.4356	-35.5891	-44.1555	-33.7725	-42.6001	-34.8667	-33.3818	-36.8586	-40.568	-34.2229	-32.4655
1569.39	-35.8071	91.8075	-38.2206	-40.15	-43.3782	-46.4636	-39.4484	-39.081	-39.2957	-31.2904	-50.6257	-33.6629	-38.0454	-40.2639	-37.7728	-38.3498	-35.843	-35.6777	-35.1676	-40.9222	-42.8872	-40.3398	-42.8158	-35.8467	-36.1743	-30.3453	-33.9505	-40.5925	-35.0316	-38.8089	-35.5212	-32.7857	-50.8187	-44.3476	-34.7661	-45.4952	-49.0969	-45.1593	-38.2527	-36.2276	-42.5254	-33.8824	-43.6134	-34.7833	-33.3176	-36.8009	-40.5708	-34.7744	-32.443
1569.36	-35.7227	90.2136	-37.044	-40.4122	-43.8977	-45.9442	-39.0835	-41.2217	-39.2979	-30.9586	-49.9261	-33.9945	-37.99	-41.072	-38.8419	-38.2305	-35.1736	-36.0097	-34.8365	-40.7286	-44.7506	-39.5552	-42.1804	-35.9264	-35.9429	-30.4708	-34.7506	-42.2524	-34.7791	-39.7114	-35.1886	-32.9174	-52.7329	-43.6956	-34.2691	-45.4886	-54.7345	-43.0547	-38.2753	-36.2083	-40.8909	-33.7862	-45.0919	-34.7591	-33.3915	-35.9827	-40.3705	-34.4991	-32.3685
1569.32	-35.5651	90.3365	-36.4732	-39.9822	-43.1542	-47.5943	-38.5173	-42.5631	-40.6469	-30.733	-50.1767	-33.6245	-38.1042	-40.1423	-39.4101	-38.356	-35.3875	-35.9679	-34.2215	-41.9602	-44.7239	-39.9022	-42.7086	-35.3391	-35.7199	-30.0959	-35.5964	-44.4245	-34.2783	-40.1114	-34.7336	-32.2647	-51.6981	-44.7068	-34.2762	-43.9246	-50.7599	-41.9256	-38.3434	-35.6269	-38.8516	-34.3116	-46.6332	-35.2782	-33.0264	-36.0891	-39.9128	-34.2342	-32.6812
1569.29	-35.3937	89.4749	-36.5421	-39.4085	-43.1442	-45.7456	-38.988	-44.3462	-40.8148	-30.7845	-49.8526	-33.3799	-39.1547	-39.8987	-40.0683	-39.3142	-34.6966	-36.5151	-33.8559	-41.7776	-47.3888	-39.1317	-40.6892	-35.5073	-35.4873	-30.1674	-36.4546	-44.4212	-33.7754	-41.1449	-34.8096	-32.2398	-49.9914	-47.9302	-33.8187	-43.462	-54.309	-39.6092	-39.2379	-35.351	-38.3026	-33.9743	-46.626	-35.0213	-32.9263	-35.936	-40.5137	-34.3529	-32.1899
1569.25	-35.0965	87.6554	-35.3909	-39.6854	-42.1002	-44.3119	-37.6766	-45.2995	-42.198	-30.4424	-47.0724	-32.5918	-39.0578	-39.6693	-40.2848	-38.4553	-34.9739	-36.9513	-33.4861	-41.1556	-45.709	-39.2146	-39.9139	-35.4871	-34.9927	-30.0294	-36.4676	-45.956	-33.129	-41.2605	-34.3922	-31.9004	-49.6645	-47.9955	-33.2222	-41.4736	-51.0775	-38.6863	-37.9932	-35.5941	-37.0937	-34.6374	-46.968	-34.7399	-32.7429	-34.9469	-38.8836	-34.4262	-32.4505
1569.22	-34.7113	87.0965	-34.9798	-40.1858	-40.1288	-43.9518	-37.1374	-49.1932	-41.5404	-29.8119	-47.9577	-32.3758	-39.531	-39.6371	-40.8862	-38.1349	-34.6974	-36.6469	-32.9973	-41.6015	-45.3387	-38.9527	-39.5719	-34.9824	-34.7514	-29.9648	-38.0095	-45.2284	-32.8102	-42.0416	-33.6973	-31.4528	-44.6099	-49.3084	-32.996	-40.9854	-46.1818	-37.3362	-37.9203	-34.8611	-35.3292	-34.2091	-46.0609	-34.3611	-32.7984	-34.9641	-39.1999	-34.2005	-32.3638
1569.19	-34.2286	86.1284	-34.2137	-42.0164	-40.5151	-41.2059	-36.4877	-47.881	-41.7798	-29.3514	-46.3693	-31.749	-38.5594	-39.2217	-42.9067	-37.4339	-33.9087	-36.9729	-32.4019	-42.9122	-45.8858	-37.6087	-38.2376	-34.6659	-34.0902	-29.4844	-38.1883	-43.1715	-32.0279	-43.6439	-33.4947	-31.133	-41.7749	-45.9624	-32.0887	-39.217	-45.3389	-35.982	-36.16	-34.4805	-34.2282	-34.3921	-46.384	-34.3675	-32.5053	-34.0521	-38.4359	-33.781	-31.9986
1569.15	-33.6906	84.8315	-33.1021	-42.1192	-39.4816	-39.4042	-35.6325	-48.1859	-42.0575	-29.0993	-42.9068	-31.1716	-38.3138	-39.3882	-44.2204	-36.89	-33.5522	-36.7416	-31.5574	-43.0162	-45.5657	-37.4296	-37.6462	-34.8651	-33.2408	-29.2668	-38.799	-40.6153	-31.2605	-42.536	-32.8343	-30.6728	-40.479	-45.0589	-31.7889	-38.0992	-43.5467	-34.1196	-35.2381	-33.9443	-33.1388	-34.5375	-43.679	-34.0478	-32.1005	-33.5193	-36.8754	-33.5122	-32.0101
1569.12	-33.0415	84.4156	-32.7061	-45.0127	-39.5921	-38.1775	-34.755	-50.1895	-40.7054	-28.5494	-42.2839	-30.2282	-37.6771	-39.005	-43.8325	-36.1668	-33.1131	-36.4914	-30.9901	-42.3238	-43.8956	-36.2954	-37.4157	-34.0051	-32.6153	-28.9333	-38.7065	-39.8931	-30.9239	-43.5911	-32.3952	-30.1189	-38.2551	-43.2508	-30.9527	-36.9844	-40.2534	-32.965	-34.1068	-33.6534	-32.3357	-34.8123	-42.4952	-33.6512	-31.4198	-33.2069	-36.0377	-32.838	-31.6533
1569.08	-32.3646	83.06	-31.8147	-46.6745	-38.821	-35.7634	-33.8508	-47.7514	-39.398	-28.0064	-39.6087	-29.5885	-37.1284	-37.701	-45.4986	-36.1582	-33.0975	-35.6685	-30.378	-43.291	-43.164	-35.6183	-36.5976	-33.9616	-31.3859	-28.8167	-38.3297	-38.0183	-30.0559	-43.0565	-31.7067	-29.3329	-36.6284	-40.256	-30.2724	-35.7133	-38.4158	-31.4404	-33.2039	-32.6639	-30.857	-34.8289	-40.4139	-33.4041	-31.3371	-32.6295	-35.8166	-32.2668	-31.3604
1569.05	-31.63	81.0967	-30.7632	-47.7968	-38.1686	-34.5605	-32.8471	-46.251	-37.0467	-27.2952	-38.5764	-28.5987	-36.358	-37.26	-45.015	-35.2086	-32.2737	-35.4302	-29.6444	-40.8592	-42.6622	-34.3818	-35.9514	-33.3007	-30.5217	-28.4007	-37.801	-36.3284	-29.2267	-41.0328	-31.5266	-28.8933	-35.0844	-39.7353	-29.6559	-34.691	-36.8722	-30.5137	-31.7921	-32.3513	-29.7377	-34.8914	-40.1586	-32.3367	-30.819	-32.0207	-34.5741	-31.324	-31.2289
1569.01	-30.861	79.4586	-30.2442	-44.6185	-37.8719	-33.1069	-31.789	-44.6591	-35.5236	-26.9759	-37.1131	-27.6376	-35.4007	-36.3714	-46.2356	-34.9178	-31.9975	-34.5016	-28.72	-39.239	-40.6011	-33.3576	-34.9039	-32.9161	-29.6692	-27.839	-36.5102	-34.6633	-28.4626	-40.2466	-30.9939	-28.0801	-33.586	-38.3046	-29.1459	-33.2444	-35.8157	-29.3597	-30.7196	-31.6403	-28.6996	-34.3572	-38.7149	-31.3444	-30.1133	-31.2982	-33.657	-30.2869	-30.3563
1568.98	-30.0713	76.8479	-29.5605	-40.6381	-37.9065	-31.7076	-31.1962	-44.8931	-34.4233	-26.3997	-35.2946	-26.7537	-34.5534	-35.4863	-43.2712	-34.1779	-31.4265	-33.455	-28.0292	-37.6725	-40.0163	-32.281	-34.2958	-31.9748	-28.816	-27.3789	-35.1565	-33.4462	-27.9283	-40.2151	-30.3658	-27.4197	-32.3099	-36.9159	-28.3661	-32.5159	-33.774	-28.3897	-29.7291	-30.8993	-27.9519	-34.2908	-37.1017	-30.1738	-29.4	-30.4134	-32.6929	-29.779	-29.8746
1568.95	-29.2985	74.4325	-28.631	-37.1153	-38.287	-30.422	-30.221	-43.517	-33.0677	-25.7003	-34.5443	-26.0416	-33.2289	-33.9592	-41.28	-32.9198	-30.9066	-32.356	-27.1952	-36.1872	-39.3503	-31.6974	-33.2746	-31.1548	-28.2636	-26.8787	-33.6491	-31.7279	-27.1785	-38.128	-29.5596	-26.9541	-31.2033	-35.7793	-27.6371	-31.4529	-32.6761	-27.2521	-28.5568	-30.4668	-26.8339	-34.4862	-35.7277	-29.1707	-29.1019	-29.8519	-31.9463	-28.9134	-29.1656
1568.91	-28.5305	71.8454	-28.1288	-34.8943	-38.0405	-29.5707	-29.488	-41.9057	-31.3768	-25.349	-33.3988	-25.2473	-32.5444	-33.0694	-40.5272	-32.0879	-30.1561	-32.0799	-26.6377	-34.5689	-37.8817	-30.5733	-32.3511	-30.5408	-27.3359	-26.4287	-32.301	-30.871	-26.4905	-37.039	-28.9496	-26.3342	-30.0356	-34.7798	-27.2859	-30.1875	-31.7077	-26.6038	-27.5788	-29.5993	-26.1452	-33.5571	-35.1302	-28.3994	-28.2342	-29.4384	-30.934	-27.918	-28.6918
1568.88	-27.7826	69.2519	-27.4471	-32.6831	-37.8188	-28.4402	-28.4881	-40.0746	-30.3977	-24.6265	-32.31	-24.4327	-31.2906	-31.7226	-37.8525	-31.6893	-29.4843	-31.269	-25.8225	-32.7401	-36.4343	-29.8455	-31.556	-29.658	-26.6278	-25.8231	-31.0149	-29.7533	-25.769	-35.6427	-28.4227	-25.6292	-29.1158	-33.6998	-26.5877	-29.707	-30.6903	-25.8036	-26.7686	-28.7884	-25.3078	-33.4848	-33.9287	-27.3221	-27.696	-28.4994	-29.9502	-27.1888	-28.0932
1568.84	-27.0454	66.1525	-27.1119	-31.208	-37.4421	-27.9241	-27.6105	-38.0257	-29.0833	-24.1147	-31.4387	-23.6899	-30.0992	-30.6572	-36.8547	-30.7873	-29.1567	-30.7671	-25.015	-31.6083	-35.9157	-28.8273	-30.4138	-28.9453	-25.8402	-25.1505	-29.7181	-28.4976	-25.2099	-33.7462	-27.681	-25.2553	-27.9343	-33.0372	-26.126	-28.9581	-29.6073	-24.9663	-25.9762	-28.3001	-24.6274	-32.2933	-32.6127	-26.2137	-27.2836	-27.7165	-29.1253	-26.5128	-27.4347
1568.81	-26.3636	63.3067	-26.3831	-29.5852	-36.3198	-26.9717	-26.8585	-36.1462	-27.9975	-23.7917	-30.1821	-23.022	-29.205	-29.408	-35.117	-29.9365	-28.2383	-30.1794	-24.3161	-30.2321	-34.2031	-28.2099	-29.6148	-28.1317	-25.2186	-24.7258	-28.4404	-27.6462	-24.5905	-32.9687	-27.0629	-24.5291	-27.2078	-31.9859	-25.8033	-28.268	-28.8448	-24.4141	-25.2538	-27.985	-23.88	-31.5448	-31.3386	-25.31	-26.6979	-27.207	-28.3287	-25.7228	-26.8345
1568.78	-25.7063	60.5837	-25.7883	-28.4699	-35.93	-26.1911	-26.2774	-35.221	-26.9489	-23.1945	-29.6061	-22.4444	-28.4864	-28.5609	-33.6385	-29.3343	-27.8204	-29.497	-23.702	-29.2856	-33.2037	-27.1853	-28.7835	-27.0853	-24.7752	-24.0928	-27.3596	-26.9951	-24.0152	-31.548	-26.3302	-24.0221	-26.4211	-30.8309	-25.4232	-27.5545	-28.1179	-23.786	-24.5189	-27.5117	-23.4639	-31.0237	-30.633	-24.4183	-26.1611	-26.3828	-27.4213	-25.0999	-26.3579
1568.74	-25.0907	57.6695	-25.3397	-27.2278	-34.721	-25.4912	-25.602	-33.4114	-25.7479	-22.8801	-28.5912	-21.838	-27.689	-27.8975	-32.2781	-29.0065	-27.1852	-29.0069	-23.0791	-28.1547	-32.202	-26.6566	-27.6427	-26.4943	-24.086	-23.5471	-26.324	-26.2517	-23.5656	-30.7055	-25.9388	-23.6621	-25.672	-30.1225	-24.8598	-27.037	-27.3741	-23.0978	-23.713	-27.0476	-22.8076	-29.8249	-29.7032	-23.7079	-25.509	-25.8617	-26.7347	-24.4354	-25.7316
1568.71	-24.5106	55.054	-24.9845	-26.2904	-33.1512	-24.8818	-25.0501	-31.6801	-25.0553	-22.4915	-27.9431	-21.3475	-26.7021	-27.1779	-30.7292	-28.2373	-26.4552	-28.4591	-22.4104	-27.2745	-31.1106	-25.8457	-27.1099	-25.7657	-23.4916	-23.0797	-25.3933	-25.5778	-22.9956	-29.4619	-25.4206	-23.0527	-24.9804	-29.0968	-24.5168	-26.3116	-26.7343	-22.5993	-23.25	-26.4525	-22.4304	-29.0851	-28.5616	-22.9633	-25.1233	-25.3244	-26.1759	-23.7803	-25.1391
1568.67	-23.9865	52.5252	-24.4728	-25.4927	-32.0903	-24.2821	-24.5384	-30.6914	-24.1192	-22.1129	-27.4145	-20.8971	-26.0947	-26.4605	-29.8359	-27.8649	-26.0635	-28.3345	-21.8733	-26.6195	-30.4936	-25.1661	-26.4177	-25.184	-23.0479	-22.6943	-24.3455	-24.9947	-22.5781	-28.6894	-24.9287	-22.5768	-24.1805	-28.5313	-24.2584	-25.835	-26.1761	-22.1391	-22.7088	-25.9677	-22.0824	-28.5113	-28.0769	-22.2083	-24.5359	-24.7571	-25.55	-23.2382	-24.5338
1568.64	-23.4864	49.85	-24.062	-24.7392	-30.4807	-23.834	-24.042	-29.3559	-23.333	-21.8629	-26.5624	-20.433	-25.6368	-25.8227	-28.9506	-27.3541	-25.4275	-27.6915	-21.4216	-25.6646	-29.2755	-24.6079	-25.7622	-24.6182	-22.491	-22.2778	-23.6809	-24.2844	-22.3117	-27.7877	-24.321	-22.1671	-23.6809	-27.4394	-24.0291	-25.4909	-25.7135	-21.7676	-22.1093	-25.6697	-21.6038	-27.689	-27.2133	-21.6314	-24.1215	-24.1432	-24.9902	-22.7066	-24.108
1568.6	-23.0391	47.4149	-23.737	-24.1579	-29.5165	-23.4855	-23.5958	-28.0673	-22.7143	-21.5731	-25.9442	-20.0862	-25.1355	-25.0797	-27.859	-26.9178	-24.9077	-27.3144	-20.9735	-25.1818	-28.6536	-24.0864	-25.1289	-23.9813	-22.1462	-21.7622	-22.9163	-23.9309	-21.9091	-26.822	-23.992	-21.738	-23.237	-26.7974	-23.6846	-25.1297	-25.2105	-21.4113	-21.7772	-25.2179	-21.3646	-27.0365	-26.6627	-21.1181	-23.6414	-23.6397	-24.3294	-22.2387	-23.5627
1568.57	-22.6303	45.3473	-23.605	-23.6552	-28.3519	-23.1089	-23.1479	-27.0426	-22.0139	-21.2707	-25.585	-19.8368	-24.5804	-24.5432	-27.0386	-26.516	-24.5314	-27.0514	-20.5622	-24.4918	-27.856	-23.7119	-24.6216	-23.5963	-21.6384	-21.5085	-22.3122	-23.3776	-21.4979	-25.9829	-23.5436	-21.4894	-22.7859	-25.8923	-23.5737	-24.7134	-24.8359	-20.9971	-21.3335	-24.9255	-21.1153	-26.5327	-25.9777	-20.6863	-23.1598	-23.133	-24.0225	-21.8956	-23.1605
1568.54	-22.2716	43.3286	-23.2736	-23.1365	-27.2451	-22.6589	-22.7405	-26.1896	-21.5467	-21.1125	-25.0475	-19.498	-24.2718	-24.0398	-26.3962	-25.9193	-24.0872	-26.7467	-20.1638	-23.9419	-27.1009	-23.2743	-24.3047	-23.2119	-21.3983	-21.0852	-21.6742	-22.9128	-21.2189	-25.2115	-23.0816	-21.1564	-22.3862	-25.305	-23.2972	-24.4343	-24.5077	-20.8128	-20.9752	-24.7309	-20.8142	-26.0274	-25.5301	-20.2205	-22.8268	-22.6642	-23.4852	-21.5018	-22.7643
1568.5	-21.9469	41.4096	-22.9246	-22.8412	-26.2662	-22.5311	-22.3829	-25.3909	-20.999	-20.9014	-24.614	-19.2563	-23.8093	-23.5918	-25.5543	-25.7212	-23.6482	-26.4362	-19.8726	-23.4332	-26.2117	-22.9554	-23.7778	-22.7125	-20.9776	-20.7831	-21.1087	-22.6797	-21.0319	-24.5256	-22.8549	-20.8617	-21.934	-24.7805	-23.1923	-24.1509	-24.3999	-20.5692	-20.7126	-24.4248	-20.7467	-25.8198	-24.8604	-19.9247	-22.5171	-22.3558	-23.1044	-21.093	-22.501
1568.47	-21.6778	39.688	-22.7046	-22.6106	-25.6047	-22.1967	-22.1628	-24.547	-20.552	-20.8681	-24.3408	-19.0896	-23.5489	-23.1425	-25.0484	-25.3264	-23.2158	-26.0941	-19.6479	-23.1071	-25.794	-22.849	-23.4326	-22.4124	-20.7399	-20.5875	-20.6056	-22.3683	-20.8029	-24.0212	-22.5712	-20.6412	-21.7481	-24.0679	-23.0038	-24.0491	-24.0075	-20.3608	-20.4089	-24.2769	-20.6132	-25.3285	-24.4686	-19.6515	-22.1652	-21.9763	-22.7089	-20.9526	-22.1372
1568.43	-21.441	38.0681	-22.6375	-22.4444	-24.8762	-22.0508	-21.9519	-23.9355	-20.1557	-20.7722	-24.0239	-18.9919	-23.2928	-22.6694	-24.424	-24.9638	-22.8378	-25.7511	-19.4126	-22.6514	-25.1148	-22.5097	-23.2019	-22.2123	-20.4882	-20.2516	-20.2441	-22.0051	-20.5808	-23.4697	-22.1945	-20.3731	-21.4945	-23.5691	-23.0467	-23.8782	-23.8341	-20.1742	-20.1518	-24.0868	-20.4573	-25.0346	-24.0981	-19.4065	-21.983	-21.5268	-22.3785	-20.7532	-21.8117
1568.4	-21.2517	36.8374	-22.4409	-22.3862	-24.2109	-21.9864	-21.8724	-23.2562	-19.8883	-20.6839	-23.6444	-18.8692	-23.0999	-22.3984	-23.8306	-24.6492	-22.4973	-25.4435	-19.2249	-22.3722	-24.595	-22.3805	-22.8432	-22.0585	-20.3444	-20.0298	-19.8688	-21.7783	-20.4352	-23.0482	-22.017	-20.2705	-21.2958	-23.1595	-22.8536	-23.7716	-23.8137	-20.0823	-20.0505	-23.7979	-20.4213	-24.9036	-23.9185	-19.1786	-21.7895	-21.3792	-22.0951	-20.5306	-21.6046
1568.37	-21.1088	35.7515	-22.4598	-22.3453	-23.639	-21.7613	-21.8061	-22.6994	-19.5414	-20.6341	-23.4197	-18.8302	-23.0227	-21.9499	-23.4268	-24.3256	-22.1896	-25.3175	-19.0481	-21.9789	-24.3082	-22.3061	-22.7721	-21.7845	-20.1982	-19.8778	-19.5857	-21.6914	-20.4016	-22.6769	-21.8998	-20.1206	-21.2148	-22.7884	-22.9804	-23.6323	-23.748	-20.0189	-19.878	-23.8154	-20.4179	-24.8507	-23.4835	-19.1197	-21.6082	-21.2086	-21.8617	-20.409	-21.5242
1568.33	-21.0068	34.7893	-22.2993	-22.2531	-23.0126	-21.6923	-21.783	-22.4027	-19.4148	-20.7021	-23.3197	-18.8869	-22.7819	-21.6871	-23.0953	-24.0872	-22.0212	-24.9352	-19.0537	-21.8211	-23.9505	-22.1479	-22.5883	-21.7104	-20.0696	-19.7267	-19.2629	-21.5525	-20.2993	-22.1924	-21.8153	-20.1141	-21.1463	-22.4553	-22.994	-23.6808	-23.666	-19.9093	-19.8596	-23.6326	-20.4831	-24.6951	-23.2465	-19.103	-21.3548	-21.0491	-21.5411	-20.3851	-21.3133
1568.3	-20.9444	34.1453	-22.3918	-22.1916	-22.7226	-21.76	-21.6829	-21.917	-19.247	-20.8083	-23.0815	-18.9781	-22.7816	-21.4787	-22.8331	-23.8526	-21.6662	-24.5817	-19.0707	-21.7153	-23.4764	-22.2435	-22.5937	-21.619	-20.0378	-19.7068	-19.0606	-21.3149	-20.254	-21.8846	-21.6788	-20.0504	-21.1339	-22.002	-22.9243	-23.6158	-23.7345	-20.0068	-19.6947	-23.5218	-20.5632	-24.7184	-23.2174	-18.9877	-21.3651	-20.9059	-21.4411	-20.4396	-21.236
1568.26	-20.9369	33.8039	-22.5005	-22.2288	-22.3017	-21.6685	-21.8948	-21.6291	-19.1804	-20.8609	-23.0598	-19.1356	-22.7529	-21.405	-22.5034	-23.7274	-21.5306	-24.429	-19.1429	-21.6389	-23.2402	-22.3229	-22.6347	-21.5688	-19.9912	-19.6225	-19.0246	-21.3395	-20.3743	-21.674	-21.7265	-19.9172	-21.1327	-21.8219	-23.1649	-23.7861	-23.6649	-20.0307	-19.7662	-23.4958	-20.5646	-24.7735	-23.009	-19.0125	-21.2965	-20.8967	-21.3	-20.4089	-21.1939
1568.23	-20.9714	33.7192	-22.5151	-22.3605	-21.9732	-21.7284	-22.0301	-21.4097	-19.0322	-20.9898	-23.0629	-19.3674	-22.869	-21.312	-22.2874	-23.7279	-21.3303	-24.0615	-19.2197	-21.4394	-23.2093	-22.5844	-22.8482	-21.5596	-20.0313	-19.7126	-18.889	-21.1709	-20.3575	-21.5664	-21.7108	-20.0378	-21.2288	-21.5972	-23.3076	-23.8244	-23.86	-20.0295	-19.7901	-23.4063	-20.7084	-24.8824	-22.9167	-19.1802	-21.1672	-20.9685	-21.2259	-20.5446	-21.1758
1568.19	-21.0552	33.9369	-22.6916	-22.3956	-21.8079	-21.8697	-22.1194	-21.2936	-19.0606	-21.2695	-23.1012	-19.6612	-22.9775	-21.2293	-22.2127	-23.675	-21.3254	-23.8611	-19.4302	-21.5026	-23.009	-22.7762	-22.869	-21.6912	-20.2145	-19.6598	-18.9446	-21.1525	-20.534	-21.386	-21.7862	-20.0256	-21.2918	-21.4127	-23.4163	-23.9149	-23.9151	-20.1712	-19.8847	-23.4995	-20.8404	-24.9334	-22.8902	-19.3303	-21.1821	-21.0124	-21.2061	-20.749	-21.1977
1568.16	-21.1873	34.367	-22.7792	-22.4755	-21.542	-22.0734	-22.3712	-21.2189	-19.0796	-21.432	-23.1558	-19.9856	-23.0838	-21.2204	-22.1153	-23.5702	-21.2937	-23.6297	-19.6273	-21.3633	-22.8923	-22.9659	-23.1699	-21.7864	-20.313	-19.8119	-18.995	-21.1961	-20.764	-21.3914	-22.0465	-20.198	-21.4881	-21.4253	-23.781	-24.1117	-24.2599	-20.432	-20.0376	-23.436	-21.1705	-25.272	-23.031	-19.4547	-21.2761	-21.095	-21.1376	-21.0211	-21.2842
1568.13	-21.3733	35.3689	-23.1141	-22.6926	-21.5684	-22.2612	-22.808	-21.1509	-19.1571	-21.7393	-23.2309	-20.3745	-23.4833	-21.4312	-22.1933	-23.6558	-21.2273	-23.5987	-19.9038	-21.4671	-22.8645	-23.3787	-23.3845	-21.7841	-20.5419	-19.9561	-19.0482	-21.3445	-20.9521	-21.308	-22.1673	-20.2762	-21.7053	-21.2841	-23.9275	-24.4087	-24.4124	-20.6792	-20.1386	-23.5271	-21.3913	-25.412	-23.2195	-19.831	-21.3351	-21.391	-21.1486	-21.3919	-21.4054
1568.09	-21.6266	36.627	-23.2887	-22.965	-21.4885	-22.5507	-23.0786	-21.2793	-19.3315	-22.0544	-23.2571	-20.9696	-23.6649	-21.5145	-22.3391	-23.646	-21.4187	-23.4518	-20.3653	-21.5144	-22.9663	-23.6566	-23.7883	-22.0547	-20.7576	-20.1109	-19.2489	-21.4463	-21.3036	-21.4483	-22.45	-20.4614	-21.9507	-21.289	-24.3803	-24.7115	-24.6838	-21.001	-20.4027	-23.816	-21.6891	-25.8687	-23.2858	-20.1888	-21.4916	-21.6599	-21.2421	-21.7634	-21.4807
1568.06	-21.9425	38.2966	-23.8346	-23.149	-21.6958	-23.0055	-23.6737	-21.3354	-19.565	-22.5268	-23.4174	-21.6461	-24.1749	-21.7581	-22.4538	-23.8071	-21.4314	-23.3029	-20.8836	-21.6531	-23.1255	-24.2786	-24.257	-22.2563	-21.1488	-20.4437	-19.5898	-21.4707	-21.7531	-21.5796	-22.8603	-20.7904	-22.3308	-21.3989	-24.6044	-25.027	-25.0571	-21.3531	-20.8092	-24.072	-22.1629	-26.0551	-23.6161	-20.5148	-21.6287	-22.1594	-21.4751	-22.2455	-21.7374
1568.02	-22.3236	40.5288	-24.329	-23.2564	-21.8465	-23.3507	-24.1476	-21.6204	-19.8914	-22.9376	-23.6379	-22.2669	-24.5057	-22.1503	-22.6723	-23.8458	-21.678	-23.2932	-21.4365	-21.9472	-23.2089	-24.7806	-24.9583	-22.4489	-21.5629	-20.716	-19.8196	-21.6727	-22.1925	-21.8912	-23.2135	-21.1393	-22.6989	-21.5602	-25.0817	-25.5126	-25.5422	-21.6948	-21.0586	-24.328	-22.5255	-26.661	-23.9723	-21.0532	-21.8145	-22.5845	-21.5885	-22.9845	-22.0867
1567.99	-22.7881	43.2513	-24.8961	-23.7014	-22.0947	-23.7895	-24.7172	-21.8699	-20.321	-23.6291	-24.0603	-23.1206	-25.1037	-22.7152	-23.1403	-24.1457	-22.0187	-23.295	-22.2209	-22.205	-23.54	-25.4203	-25.7629	-22.9142	-22.0591	-21.2215	-20.2171	-21.9065	-22.7232	-22.1361	-23.7011	-21.5716	-23.1322	-21.759	-25.5442	-25.8797	-25.7914	-22.2083	-21.6179	-24.7011	-22.9498	-26.9595	-24.3403	-21.683	-22.2974	-23.2307	-22.0089	-23.7138	-22.4276
1567.96	-23.3455	46.5389	-25.3896	-23.9054	-22.2922	-24.4213	-25.6743	-22.3527	-20.7245	-24.153	-24.382	-24.1355	-25.8868	-23.2831	-23.4905	-24.4463	-22.3738	-23.438	-22.9152	-22.4898	-23.922	-26.0751	-26.7305	-23.327	-22.6937	-21.7299	-20.7607	-22.2862	-23.4644	-22.6416	-24.2673	-22.1092	-23.8105	-22.144	-26.0736	-26.3691	-26.3491	-22.9718	-22.1476	-25.053	-23.57	-27.7425	-24.9999	-22.5343	-22.7362	-23.9946	-22.4043	-24.4726	-22.7588
1567.92	-23.9886	50.4998	-26.1126	-24.3542	-22.7328	-25.0953	-26.4943	-22.8948	-21.2633	-24.877	-24.8822	-25.4308	-26.7493	-24.0108	-23.9947	-24.8564	-22.781	-23.5544	-24.0136	-22.7879	-24.464	-26.9667	-27.7153	-23.8392	-23.293	-22.3388	-21.3374	-22.622	-24.2548	-23.1725	-25.0593	-22.7104	-24.3974	-22.5124	-26.6352	-26.8089	-27.0139	-23.7246	-22.8009	-25.5971	-23.9961	-28.6258	-25.5704	-23.2827	-23.2173	-25.068	-22.9365	-25.6088	-23.3573
1567.89	-24.7513	55.5132	-27.0919	-24.9221	-23.3061	-26.0224	-27.683	-23.4975	-21.8644	-25.9841	-25.4505	-26.846	-27.7517	-24.9287	-24.6794	-25.0667	-23.452	-23.764	-25.1183	-23.2499	-25.0516	-28.2404	-29.1011	-24.739	-24.1687	-23.2339	-22.192	-22.9431	-25.3727	-23.9873	-25.7227	-23.5298	-25.2893	-23.0287	-27.2588	-27.3015	-27.6227	-24.5145	-23.5378	-26.3235	-24.6334	-29.5919	-26.587	-24.3676	-23.8313	-26.1809	-23.5961	-26.9368	-24.1105
1567.85	-25.631	61.0927	-27.8482	-25.7099	-24.1037	-27.1222	-29.3512	-24.3054	-22.6796	-27.1331	-26.2096	-28.6744	-28.6565	-25.9529	-25.4955	-25.6307	-24.1715	-24.0364	-26.4635	-23.8926	-25.8813	-29.2255	-30.686	-25.5058	-25.0502	-24.0475	-22.9882	-23.4765	-26.5444	-24.9047	-26.5034	-24.2773	-26.2638	-23.6684	-27.9882	-27.7378	-28.5271	-25.7755	-24.3274	-27.0092	-25.3526	-30.5022	-27.4876	-25.7208	-24.7664	-27.6942	-24.334	-28.2807	-24.7138
1567.82	-26.6362	67.7394	-28.8062	-26.237	-25.0303	-28.3351	-31.0436	-25.2553	-23.7383	-28.4931	-27.1443	-31.123	-30.1681	-27.543	-26.4159	-25.9335	-25.048	-24.4457	-28.1545	-24.4898	-26.9536	-30.1968	-32.4154	-26.8541	-26.3196	-25.3161	-24.167	-24.0764	-27.9868	-25.839	-27.5803	-25.3278	-27.397	-24.5812	-28.6412	-28.3221	-29.7209	-27.0244	-25.3839	-28.1092	-26.2809	-31.5777	-28.5552	-27.4998	-25.807	-29.5355	-25.3698	-30.455	-25.7102
1567.78	-27.7259	74.792	-29.6486	-27.0978	-26.1013	-29.8617	-32.8448	-26.4687	-24.9013	-30.1825	-28.2589	-34.6016	-31.1022	-29.4075	-27.4896	-26.5002	-26.0214	-24.8434	-30.4773	-24.9434	-28.2928	-31.8219	-34.8654	-28.48	-27.5841	-26.7667	-25.4893	-24.741	-29.7968	-27.4352	-28.595	-26.6608	-28.901	-25.505	-29.3135	-29.133	-30.8708	-28.3309	-26.6047	-28.8845	-27.2317	-33.0031	-30.2498	-29.5119	-27.0916	-32.3857	-26.5403	-32.7659	-26.8303
1567.75	-28.8512	82.0718	-30.3611	-27.6521	-27.4255	-30.9523	-35.1301	-28.1212	-26.228	-32.3071	-29.96	-39.9197	-32.1044	-32.2506	-28.6879	-26.8716	-27.1664	-25.4999	-33.4292	-25.8078	-29.9265	-32.9874	-36.2915	-30.4602	-29.1097	-28.443	-27.3469	-25.361	-31.6764	-29.3198	-29.8912	-28.102	-30.7367	-26.4694	-29.9107	-29.2008	-31.7407	-29.9025	-28.1318	-30.3286	-27.9424	-33.4968	-31.5335	-32.7598	-28.8092	-35.7767	-27.6504	-37.2627	-28.3762
1567.72	-29.8823	86.9869	-30.6557	-28.3386	-29.1753	-32.0504	-37.4879	-29.9995	-28.1048	-34.6615	-31.5227	-47.2197	-32.4802	-35.7415	-30.0171	-27.3378	-28.2298	-26.3061	-38.3344	-26.3552	-32.271	-33.7778	-37.0643	-33.526	-30.5754	-30.968	-29.4693	-26.3052	-34.2509	-31.4658	-30.9606	-29.9236	-32.933	-27.8342	-30.1447	-29.3721	-32.6713	-31.8615	-29.8127	-31.1192	-28.7102	-33.7961	-33.6379	-36.8714	-30.7142	-43.9149	-29.4275	-44.5924	-29.9908
1567.68	-30.5712	88.6059	-30.4254	-28.8973	-31.4746	-32.7895	-37.4291	-32.0512	-30.1229	-38.0458	-34.183	-42.2542	-32.3537	-40.7643	-31.1524	-27.635	-29.6271	-26.9084	-43.4508	-26.9724	-35.0567	-34.2565	-35.202	-37.6397	-32.5684	-34.1743	-32.6396	-27.2983	-36.9114	-35.0172	-31.5308	-32.2737	-35.4027	-29.4528	-30.0585	-29.3324	-33.7761	-33.5002	-32.2005	-32.2107	-29.3993	-32.837	-35.9487	-45.1326	-33.5524	-50.3185	-31.0589	-49.3885	-32.4065
1567.65	-30.7371	88.1341	-29.7964	-28.9571	-34.5641	-32.8208	-35.5132	-34.6876	-32.8064	-39.4525	-36.7993	-36.1758	-31.3151	-41.3363	-32.0385	-27.6727	-30.7569	-28.0876	-39.654	-27.3457	-39.295	-33.2158	-33.258	-42.0203	-34.3801	-38.2092	-36.9545	-28.6338	-38.221	-40.6964	-31.4562	-35.313	-37.6977	-31.4672	-30.0466	-29.0916	-33.6185	-34.4572	-35.1715	-32.5064	-29.9877	-31.2024	-37.4085	-41.8566	-37.3009	-39.1328	-32.7456	-40.1256	-36.3371
1567.61	-30.3142	85.5526	-29.3813	-28.6385	-39.6149	-31.6003	-32.9369	-35.7103	-36.2018	-37.7684	-41.2278	-32.4269	-30.1483	-36.2805	-32.1529	-27.5792	-31.4107	-29.137	-35.4573	-27.546	-45.0866	-32.483	-31.611	-38.8576	-35.1797	-40.3561	-47.2886	-29.6428	-36.1732	-44.1717	-31.1521	-39.6272	-37.1772	-32.7109	-29.3301	-28.7987	-32.9291	-34.1418	-38.9445	-31.8078	-30.0442	-29.7707	-37.1316	-35.7977	-41.1532	-33.6727	-34.0764	-34.9479	-41.9025
1567.58	-29.4994	81.0975	-28.3866	-28.1833	-46.361	-30.5237	-31.1957	-34.491	-39.8909	-35.304	-45.7527	-30.3029	-29.4341	-32.6731	-31.6601	-27.4204	-31.4477	-30.7336	-32.4231	-27.9667	-41.2336	-30.9288	-30.062	-34.0725	-34.8698	-36.8512	-45.752	-31.3134	-33.8937	-38.0142	-30.176	-44.0209	-34.5431	-33.1084	-28.5826	-28.1351	-31.6831	-33.2209	-46.2505	-30.5623	-29.7029	-28.3608	-36.1971	-32.417	-38.6627	-31.1186	-34.58	-32.0707	-51.7633
1567.55	-28.5634	74.5961	-27.7475	-27.6538	-40.1238	-29.4602	-29.4101	-32.279	-38.9644	-33.0674	-42.0152	-28.8516	-28.255	-30.0743	-29.9884	-27.3257	-30.7218	-32.124	-29.8805	-27.9546	-36.5472	-29.8557	-28.7401	-31.1999	-34.046	-33.1124	-38.0687	-33.2326	-32.0975	-34.2725	-29.0877	-39.6606	-32.0201	-32.9064	-27.9495	-27.6951	-30.6872	-31.899	-48.8827	-29.6659	-29.2522	-27.3969	-33.6314	-29.6979	-35.2999	-29.1355	-33.916	-30.2636	-40.5575
1567.51	-27.6376	67.6501	-27.1632	-27.0275	-35.3253	-28.6483	-28.071	-29.9035	-35.3338	-31.3502	-37.5828	-27.6862	-27.4289	-27.8015	-28.8157	-26.9529	-29.3994	-34.0121	-28.2048	-27.9568	-33.3623	-28.9459	-27.447	-28.9252	-32.5719	-30.3865	-33.5107	-34.9687	-30.2741	-31.3849	-27.9711	-35.6481	-30.1542	-31.7538	-27.3926	-26.8704	-29.4271	-30.5781	-40.7239	-28.2894	-28.7313	-26.1571	-32.3175	-27.9245	-32.8693	-27.3537	-32.5839	-28.7653	-35.6591
1567.48	-26.8133	61.2603	-26.4998	-26.5102	-32.3077	-27.5042	-27.0158	-28.2922	-32.4844	-29.852	-34.8847	-26.8357	-26.7354	-26.3941	-27.4964	-26.6559	-28.058	-35.6389	-26.811	-27.7192	-31.4463	-27.9629	-26.8175	-27.2055	-31.1883	-28.8518	-30.8185	-37.5892	-29.1835	-29.3328	-27.1554	-32.8648	-28.6066	-30.27	-26.8309	-26.3718	-28.4849	-29.8003	-37.1124	-27.3841	-28.0275	-25.4445	-30.774	-26.6706	-30.7379	-26.2383	-31.5233	-27.5199	-33.023
1567.44	-26.1142	55.8881	-25.8237	-26.2445	-30.4022	-26.8428	-26.2253	-27.1268	-30.73	-28.6206	-32.8733	-25.9608	-26.1445	-25.2263	-26.2999	-26.4911	-27.0315	-36.7152	-25.6614	-27.5493	-29.3219	-27.1672	-25.9391	-25.7176	-29.9615	-27.4424	-29.3407	-40.2851	-27.8435	-27.8357	-26.247	-30.5478	-27.3497	-29.3401	-26.2656	-26.1461	-28.0083	-28.97	-34.683	-26.65	-27.4891	-24.7258	-29.6526	-25.6788	-28.9821	-25.4103	-30.0434	-26.7742	-30.528
1567.41	-25.5467	51.3012	-25.6236	-25.8845	-28.5717	-26.272	-25.4401	-25.9528	-28.955	-27.9599	-31.4295	-25.4258	-25.9309	-24.5214	-25.5447	-26.1309	-25.9277	-36.8294	-24.8252	-27.5717	-27.9367	-26.8617	-25.5769	-24.9318	-29.4177	-26.426	-27.9576	-43.2266	-27.1654	-26.6757	-25.7354	-29.1599	-26.261	-28.2076	-25.8743	-25.5948	-27.1552	-28.6369	-32.5044	-25.8661	-27.1276	-24.1409	-28.7557	-24.8736	-27.7311	-24.7493	-29.1331	-26.1549	-29.0764
1567.37	-25.0919	47.7439	-25.3386	-25.6625	-27.5745	-25.6276	-24.9946	-25.1311	-28.1098	-27.1695	-30.7419	-25.0809	-25.721	-23.7427	-24.8828	-26.0384	-25.1356	-34.9336	-24.3158	-27.3199	-26.8173	-26.3206	-25.1253	-24.0723	-28.6416	-25.486	-27.1883	-46.1568	-26.4369	-25.7819	-25.0176	-28.0045	-25.6999	-27.3544	-25.6164	-25.5018	-26.9323	-28.0467	-31.2574	-25.3844	-26.5522	-23.9718	-27.9811	-24.3716	-27.0613	-24.2808	-28.4003	-25.4317	-27.9391
1567.34	-24.7547	44.7583	-25.1249	-25.6082	-26.3837	-25.3425	-24.6769	-24.622	-27.1693	-26.6054	-29.6881	-24.9665	-25.41	-23.2598	-24.3591	-25.8709	-24.4841	-33.554	-23.7506	-27.2412	-25.9784	-26.1054	-24.9433	-23.5741	-27.943	-24.879	-26.4549	-46.4852	-25.8028	-25.0103	-24.799	-27.0161	-25.0922	-26.8665	-25.3836	-25.1641	-26.4521	-27.679	-30.1267	-24.8632	-26.2044	-23.7129	-27.5012	-23.9656	-26.2104	-24.0401	-27.478	-25.0982	-27.0717
1567.31	-24.5029	42.5973	-24.9311	-25.4301	-25.667	-24.8585	-24.3282	-24.1298	-26.5734	-26.1336	-29.3129	-24.8029	-25.482	-22.8981	-23.9176	-25.5236	-23.8853	-31.6945	-23.502	-27.3191	-25.3332	-25.7996	-24.6408	-23.1248	-27.2594	-24.4426	-25.9985	-44.9452	-25.4695	-24.6911	-24.4649	-26.2241	-24.4968	-26.3228	-25.3595	-25.1354	-26.2456	-27.7631	-29.3791	-24.3981	-25.9769	-23.7958	-27.0587	-23.6406	-25.6973	-23.6757	-27.062	-25.0509	-26.3353
1567.27	-24.3373	41.0166	-24.9234	-25.6562	-25.268	-24.6799	-24.1102	-23.8562	-25.9135	-25.6882	-28.8899	-24.6528	-25.3926	-22.5962	-23.5524	-25.3715	-23.3985	-30.5901	-23.0671	-27.3451	-24.8271	-25.7257	-24.6905	-22.8392	-26.732	-24.0554	-25.6981	-44.2956	-24.8869	-24.3266	-24.3089	-25.4848	-24.1943	-25.8172	-25.3278	-24.8556	-26.1326	-27.6805	-28.794	-24.2271	-25.8164	-23.7167	-26.7314	-23.4908	-25.3918	-23.6181	-26.3362	-24.8003	-25.8953
1567.24	-24.2375	39.6745	-24.9502	-25.5848	-24.6913	-24.3697	-24.1977	-23.7166	-25.7451	-25.5663	-28.5594	-24.8161	-25.5207	-22.5098	-23.4126	-25.2163	-23.0784	-29.5899	-22.8958	-27.2866	-24.4268	-25.6884	-24.7163	-22.655	-26.3537	-23.9943	-25.5445	-43.2499	-24.6862	-23.9885	-24.1281	-25.1582	-24.0878	-25.7175	-25.448	-24.7719	-26.1081	-27.5618	-28.436	-23.9476	-25.8804	-23.986	-26.2948	-23.5865	-25.0042	-23.6985	-25.8468	-24.8594	-25.439
1567.2	-24.1974	38.9641	-24.9605	-25.5577	-24.4733	-24.2127	-24.1566	-23.6047	-25.4368	-25.2551	-28.2194	-24.7758	-25.3937	-22.36	-23.3687	-25.2674	-22.7766	-28.6044	-22.7279	-27.3808	-24.0504	-25.6701	-24.7276	-22.5117	-26.0252	-23.7689	-25.6972	-41.5624	-24.5082	-23.9213	-24.1056	-24.7237	-23.8682	-25.3816	-25.5343	-24.8624	-26.1696	-27.6985	-28.0399	-23.6201	-25.6647	-24.173	-26.1528	-23.4965	-24.9139	-23.7861	-25.4447	-24.8639	-25.1503
1567.17	-24.2191	38.6725	-25.1138	-25.7189	-24.402	-24.1636	-24.2212	-23.6584	-25.1363	-25.1725	-27.8836	-24.9702	-25.3853	-22.2948	-23.5532	-25.1201	-22.6037	-27.9398	-22.6817	-27.7898	-23.9252	-25.8531	-24.8225	-22.5894	-25.9717	-23.7566	-25.816	-39.9821	-24.1811	-23.9322	-24.1696	-24.3786	-23.878	-25.443	-25.7616	-24.6686	-26.256	-27.8931	-28.0956	-23.657	-25.6689	-24.2325	-26.0898	-23.5914	-24.7791	-24.0613	-25.1719	-24.8457	-24.928
1567.14	-24.2699	38.6782	-25.1875	-25.8093	-24.1379	-24.0738	-24.2626	-23.8536	-25.0705	-24.8602	-27.9805	-25.1173	-25.4104	-22.2644	-23.6934	-24.9051	-22.6011	-27.3659	-22.8444	-27.7535	-23.7202	-25.9621	-24.8804	-22.601	-25.5545	-23.775	-25.981	-38.6984	-24.2641	-24.0234	-24.424	-24.3471	-24.0052	-25.4521	-26.0283	-24.7704	-26.3336	-27.9721	-28.0179	-23.6273	-25.7481	-24.6373	-26.0183	-23.7477	-24.4779	-24.2378	-24.8271	-25.1088	-24.9163
1567.1	-24.3662	39.127	-25.3406	-25.7316	-24.172	-23.858	-24.4486	-24.1646	-25.0241	-24.8766	-27.9804	-25.3142	-25.2977	-22.3065	-23.9121	-24.8805	-22.5317	-27.1781	-22.8448	-27.9331	-23.7581	-26.1153	-25.0937	-22.7018	-25.5076	-23.9642	-26.0186	-38.5329	-24.1757	-24.1355	-24.596	-24.0895	-24.0715	-25.4663	-26.503	-24.7076	-26.2344	-28.0859	-27.8322	-23.6919	-25.9477	-24.801	-25.8512	-24.0311	-24.5875	-24.4302	-24.6399	-25.1934	-24.9352
1567.07	-24.4866	39.7024	-25.5118	-25.639	-23.9551	-24.0085	-24.661	-24.407	-25.1559	-24.5851	-27.978	-25.5767	-25.475	-22.5425	-24.2424	-24.9593	-22.5088	-26.9483	-23.1387	-27.9448	-23.8078	-26.4997	-25.3496	-22.9122	-25.4545	-23.9309	-26.3847	-37.558	-24.1557	-24.3448	-24.9683	-24.0831	-24.2279	-25.4269	-26.634	-24.5381	-26.6072	-28.2998	-28.0465	-23.6059	-26.1672	-25.0604	-25.9388	-24.1711	-24.4895	-24.794	-24.6099	-25.6394	-24.7966
1567.03	-24.6507	40.5963	-25.7084	-25.7132	-23.9394	-24.0755	-24.9585	-24.7771	-25.284	-24.6726	-28.0893	-25.7557	-25.5606	-22.7617	-24.7483	-25.0002	-22.7013	-26.9909	-23.3325	-28.2254	-23.8598	-26.5144	-25.7786	-23.0629	-25.3789	-24.1814	-26.6563	-36.954	-24.2311	-24.7213	-25.1825	-24.0882	-24.4042	-25.35	-26.9888	-24.5455	-26.6288	-28.3133	-28.6772	-23.8802	-26.3636	-25.1948	-25.9086	-24.4301	-24.4156	-25.3063	-24.5623	-25.9031	-24.9558
1567	-24.8347	41.9253	-25.9812	-25.6143	-24.008	-24.1381	-25.3858	-25.1771	-25.2212	-24.5505	-27.9349	-26.1502	-25.6403	-23.0486	-25.1235	-24.8462	-22.9437	-26.9744	-23.7143	-28.3553	-24.0426	-26.7151	-26.0273	-23.2972	-25.3615	-24.2126	-26.9951	-36.3759	-24.3352	-25.1137	-25.6974	-24.1909	-24.5958	-25.4296	-27.4349	-24.6352	-27.0742	-28.7041	-29.1147	-23.9163	-26.6907	-25.1896	-25.9985	-24.8799	-24.4902	-25.759	-24.4023	-26.0761	-25.1325
1566.96	-25.0597	43.5089	-26.2192	-25.6965	-24.048	-24.4583	-25.5099	-25.5987	-25.6144	-24.7246	-28.2433	-26.5081	-25.6703	-23.3886	-25.6309	-25.074	-23.0859	-27.1273	-23.9894	-28.3567	-24.2273	-26.8471	-26.394	-23.4679	-25.6473	-24.3232	-27.3015	-35.7397	-24.4848	-25.3922	-26.3118	-24.2661	-25.0035	-25.646	-27.9929	-24.7673	-27.4334	-28.9438	-29.4823	-24.0785	-27.1079	-25.4869	-26.2039	-25.1631	-24.561	-26.112	-24.4998	-26.3708	-25.3317
1566.93	-25.3243	45.2729	-26.5274	-25.7508	-24.1501	-24.5816	-26.0335	-26.0673	-25.845	-24.8656	-28.4047	-26.8588	-25.7699	-23.7597	-26.4099	-25.194	-23.4643	-27.391	-24.4664	-28.7644	-24.6688	-27.0505	-27.0006	-23.7117	-25.8449	-24.5493	-27.6515	-35.9271	-24.6389	-26.1531	-26.6564	-24.4245	-25.2854	-25.7204	-28.369	-24.7654	-27.6602	-29.0362	-30.098	-24.3661	-27.54	-25.384	-26.1914	-25.5892	-24.8561	-26.8875	-24.7982	-26.8768	-25.5189
1566.9	-25.6303	47.4479	-27.0115	-25.7212	-24.2706	-25.0352	-26.4311	-26.7109	-26.1241	-24.9717	-28.4519	-27.2274	-26.0333	-24.2251	-27.1205	-25.3829	-24.0954	-27.5629	-25.0518	-28.7081	-24.8805	-27.2571	-27.5242	-23.9453	-25.8995	-24.7203	-28.2778	-35.6262	-24.8441	-26.7146	-27.3769	-24.6351	-25.628	-25.8279	-28.9238	-24.9241	-27.9233	-29.4313	-31.1182	-24.6136	-28.0911	-25.5902	-26.5224	-25.9408	-24.9796	-27.4797	-24.838	-27.0762	-25.7534
1566.86	-25.9838	49.7471	-27.365	-25.7919	-24.6377	-25.2585	-26.9197	-27.1607	-26.6246	-25.2696	-28.68	-27.6705	-26.1536	-24.8027	-27.8465	-25.5601	-24.6052	-28.1424	-25.3351	-29.0814	-25.3474	-27.474	-28.0519	-24.112	-26.244	-24.9425	-28.5568	-36.1782	-25.2063	-27.5793	-27.9476	-24.9682	-25.9109	-25.7676	-29.6568	-25.0285	-28.4065	-30.1131	-31.8386	-25.1134	-29.007	-25.5895	-26.5809	-26.387	-25.1648	-28.0725	-25.1186	-27.244	-26.1335
1566.83	-26.394	52.3716	-27.6762	-25.7208	-24.9202	-25.8264	-27.4581	-27.5831	-26.991	-25.6159	-28.8921	-28.254	-26.4977	-25.4134	-28.9218	-26.0318	-25.2668	-28.3717	-25.9049	-29.462	-25.9798	-27.653	-28.5903	-24.3761	-26.8079	-25.3158	-29.1165	-36.023	-25.5653	-28.272	-28.7814	-25.2781	-26.3594	-26.1359	-30.2414	-25.2894	-28.9106	-30.484	-33.1268	-25.4508	-29.6732	-25.732	-26.984	-26.8968	-25.7133	-29.0968	-25.485	-27.8277	-26.6029
1566.79	-26.8769	55.3343	-28.207	-26.0875	-25.1125	-26.2227	-27.8825	-28.0495	-27.6133	-25.8465	-29.216	-28.7777	-26.9213	-26.0049	-29.8001	-26.6082	-26.0373	-28.7349	-26.3618	-29.7208	-26.7349	-27.7996	-29.3452	-24.8109	-27.2392	-25.7021	-29.6912	-36.3504	-25.8374	-29.3604	-29.5897	-25.681	-26.6944	-26.3479	-30.7385	-25.5939	-29.6805	-31.3941	-34.0263	-26.0115	-30.5735	-25.9299	-27.2596	-27.2506	-25.9704	-29.8696	-26.1661	-28.2803	-27.0888
1566.76	-27.4404	58.7652	-28.9702	-26.2449	-25.558	-26.6913	-28.5787	-28.9184	-28.2528	-26.3393	-29.8541	-29.4395	-27.457	-26.8959	-30.8455	-26.9609	-26.9806	-29.5648	-27.1767	-29.9122	-27.316	-28.2307	-30.1525	-25.0575	-27.5818	-26.1677	-30.6635	-37.4642	-26.5637	-30.4315	-30.2512	-26.1693	-27.1875	-26.5421	-31.6355	-25.8994	-30.6293	-32.1317	-35.5648	-26.789	-32.1766	-26.0478	-27.6889	-28.0362	-26.6791	-31.0616	-26.7355	-28.5703	-27.6038
1566.73	-28.0809	62.6626	-29.6518	-26.551	-26.1318	-27.6146	-29.067	-29.5052	-29.2068	-26.9437	-30.2649	-30.5619	-27.9669	-27.8849	-31.6796	-27.5231	-28.0359	-30.1028	-27.8099	-30.6265	-28.4424	-28.715	-31.0106	-25.5248	-28.3136	-26.8558	-31.989	-37.9222	-27.1914	-31.4292	-31.5078	-26.7968	-27.7161	-26.8051	-32.5173	-26.5616	-31.4888	-32.8252	-36.8326	-27.533	-33.587	-26.4875	-28.1655	-28.5023	-27.3963	-32.1314	-27.5607	-29.3145	-28.2807
1566.69	-28.806	67.4214	-30.7177	-27.0158	-26.6851	-28.4107	-29.7205	-29.9279	-29.9837	-27.7594	-30.9774	-31.5191	-28.5226	-29.0258	-32.8636	-28.2431	-29.1781	-30.7615	-28.2982	-31.3916	-29.3212	-28.9433	-31.4441	-26.183	-29.0365	-27.843	-32.8749	-38.4953	-28.0285	-33.048	-32.3761	-27.34	-28.4608	-26.8711	-33.1673	-26.9162	-32.6769	-34.481	-39.0532	-28.2566	-34.921	-27.1072	-28.8937	-29.2138	-28.2169	-33.4917	-28.3462	-29.9488	-29.4514
1566.66	-29.6137	72.2993	-31.8269	-27.495	-27.4084	-29.203	-30.6219	-30.8463	-31.121	-28.7461	-31.4582	-32.7914	-29.5016	-30.693	-33.7199	-29.3692	-30.7569	-31.0996	-29.3935	-32.2871	-30.6554	-29.6171	-31.9495	-26.7178	-29.9023	-28.5556	-34.8457	-39.6007	-28.8997	-33.7516	-33.5203	-28.2053	-29.1469	-27.2642	-34.484	-27.7845	-33.7432	-35.97	-39.8828	-29.4781	-37.8307	-27.7033	-29.6102	-30.3667	-29.11	-35.2099	-29.4653	-30.5216	-30.1437
1566.62	-30.4966	78.0547	-32.959	-28.0966	-28.2382	-30.0904	-31.2902	-31.5248	-32.6569	-29.6555	-32.7098	-33.9443	-30.2122	-32.3166	-34.9534	-30.2982	-32.8312	-31.9796	-30.1603	-32.909	-31.9067	-29.964	-32.3476	-27.3624	-30.4722	-29.8107	-36.2152	-41.0259	-29.7365	-34.7444	-34.7729	-29.294	-29.9461	-27.6699	-35.1265	-28.3913	-35.9572	-37.6134	-41.1341	-30.7001	-41.004	-28.2955	-30.3202	-31.2463	-30.4725	-37.8535	-30.5748	-31.5667	-31.3706
1566.59	-31.3954	83.6961	-33.8469	-28.9953	-29.1626	-31.069	-31.949	-32.0645	-34.1638	-30.7992	-34.2985	-35.3902	-31.3769	-33.8277	-35.7402	-31.2442	-34.4442	-31.9692	-30.8722	-34.1683	-33.1395	-30.8176	-32.8905	-28.3913	-31.7594	-30.8125	-37.5164	-42.4985	-31.2669	-35.3926	-36.1642	-29.9734	-30.8275	-27.8722	-36.8117	-29.2576	-38.4599	-38.9788	-41.3534	-32.1147	-46.217	-28.6144	-31.6045	-32.4138	-32.1752	-39	-31.9608	-32.0701	-33.0076
1566.56	-32.2969	88.9717	-35.7974	-29.8417	-30.5605	-32.3371	-32.3916	-32.3486	-35.8893	-32.4873	-35.6569	-37.31	-31.9609	-36.5964	-36.3765	-32.7399	-37.3117	-32.439	-31.9278	-35.5485	-34.4215	-31.5354	-33.4875	-29.554	-32.7072	-32.2465	-38.4333	-43.4248	-32.2502	-36.2332	-36.8625	-31.0326	-32.0456	-28.117	-37.5188	-30.2296	-41.8744	-42.1729	-41.4624	-33.737	-54.4124	-29.332	-32.4345	-33.5878	-33.6966	-41.3098	-33.3019	-33.122	-34.7729
1566.52	-33.1214	93.3334	-37.1143	-30.7684	-31.4914	-33.3494	-33.7886	-32.8306	-37.1093	-33.7147	-37.8658	-38.5917	-33.1298	-38.1119	-37.3551	-34.2955	-41.0739	-32.9702	-32.6608	-36.9048	-36.2227	-32.4266	-33.3507	-30.6687	-33.7277	-34.1218	-38.7919	-43.8996	-33.9257	-36.0438	-37.2962	-32.4722	-33.7721	-28.7456	-38.112	-30.8479	-46.9695	-43.2587	-39.9396	-35.0881	-48.8779	-29.5271	-33.5861	-34.636	-36.2173	-41.4717	-35.4141	-34.0894	-36.4553
1566.49	-33.8105	96.0722	-38.5349	-31.386	-32.9685	-34.0838	-34.2365	-33.1511	-39.5386	-35.588	-39.7847	-41.9363	-33.9083	-39.9437	-37.0374	-35.558	-44.2409	-32.8057	-33.4448	-38.6138	-37.0302	-33.9391	-33.5092	-32.668	-34.3259	-35.4959	-37.921	-43.8921	-35.8079	-36.0565	-36.9443	-33.5344	-35.509	-28.979	-38.9916	-31.8053	-50.2001	-46.6453	-39.1135	-37.1272	-44.9475	-29.886	-35.0927	-36.3994	-38.8865	-39.3099	-37.0401	-35.1671	-38.9358
1566.45	-34.3247	97.5232	-39.8295	-32.6851	-34.7412	-34.9121	-35.0758	-33.234	-41.2623	-38.1844	-42.129	-46.0423	-34.4171	-39.7757	-37.6159	-36.2668	-49.3256	-33.4047	-34.1191	-38.9498	-36.7588	-34.8479	-33.8249	-34.8006	-35.4295	-37.2164	-36.3938	-43.5714	-36.7716	-36.217	-36.0006	-34.2598	-37.926	-29.2225	-40.5505	-33.0505	-49.6812	-45.9499	-37.7655	-38.3667	-42.828	-29.6457	-36.0549	-38.1091	-41.3807	-38.7838	-39.9876	-35.9871	-43.0499
1566.42	-34.6748	97.8032	-40.7317	-33.8272	-35.9384	-35.5261	-35.6759	-33.6483	-44.0638	-40.8388	-46.7697	-51.7333	-35.3942	-39.0638	-37.0576	-38.0074	-47.633	-34.2011	-35.2722	-39.6521	-37.0835	-35.7732	-34.5793	-36.7477	-36.0798	-39.0717	-35.6486	-43.2172	-38.196	-36.1148	-35.7361	-35.4347	-40.1288	-29.8377	-40.8575	-33.5188	-44.7068	-49.6354	-37.3676	-40.0663	-41.3387	-29.458	-37.833	-39.8716	-45.2798	-37.2533	-42.1397	-36.8797	-46.151
1566.38	-34.9345	99.2524	-41.5675	-34.8985	-36.8239	-35.5337	-36.031	-33.5637	-43.7387	-43.035	-50.5761	-50.3564	-35.6905	-38.1001	-37.8051	-38.7492	-48.0108	-34.9981	-35.1392	-39.3901	-36.9941	-37.519	-35.0342	-40.0269	-36.8568	-40.2354	-34.8795	-41.9844	-38.0412	-36.5117	-35.0913	-36.3226	-41.9116	-29.9319	-41.1865	-34.5442	-41.9318	-48.1817	-36.6329	-39.1402	-40.7799	-29.3535	-39.2519	-40.5098	-52.7651	-36.8049	-46.8045	-36.5424	-51.7088
1566.35	-35.1613	102.139	-42.1845	-36.0321	-37.0591	-35.9891	-36.176	-34.1049	-42.4622	-42.9858	-64.4511	-47.1171	-36.8902	-36.7345	-38.2542	-40.2912	-44.5691	-35.5025	-35.4819	-39.5996	-37.2104	-38.8755	-35.2626	-43.7888	-37.7896	-40.8456	-34.2122	-41.0644	-38.1547	-37.2922	-34.7122	-36.9655	-44.6927	-30.5289	-41.4421	-35.0423	-40.3045	-50.5278	-36.1229	-39.7102	-40.6972	-28.9304	-40.3109	-40.9246	-51.7976	-35.6675	-54.0852	-36.2777	-59.1808
1566.32	-35.4253	105.208	-43.3573	-36.943	-36.9778	-36.7437	-34.9074	-34.5331	-41.2182	-40.1009	-59.6493	-41.6538	-37.6575	-36.72	-39.2883	-42.1468	-45.9516	-36.7378	-36.3532	-39.5597	-37.8914	-40.0843	-36.7175	-50.1528	-38.1697	-40.2497	-33.9953	-40.6103	-37.8538	-37.7477	-34.4954	-36.1032	-47.6987	-31.2703	-40.6781	-35.1323	-39.9897	-54.9236	-34.923	-39.6593	-42.7645	-28.7027	-40.9826	-41.7994	-54.5829	-35.6094	-57.1153	-35.7725	-51.4377
1566.28	-35.704	108.891	-44.4717	-37.8267	-36.0613	-37.2302	-34.5978	-34.91	-39.7927	-38.1419	-59.3936	-39.3021	-39.8427	-37.4975	-39.5509	-44.7479	-45.5226	-38.2019	-35.9718	-40.1546	-38.4594	-43.0877	-37.8726	-58.4409	-39.2234	-42.0817	-33.7237	-39.3762	-36.7235	-39.2249	-34.3693	-35.8485	-51.2739	-31.849	-38.5469	-35.5585	-38.9341	-52.8671	-34.5232	-40.8184	-45.3793	-28.7124	-40.8269	-41.4812	-55.1442	-35.5615	-50.6185	-35.02	-48.8414
1566.25	-35.9874	112.45	-44.5651	-37.9807	-35.0011	-36.8828	-33.6192	-36.5014	-38.2354	-36.0183	-50.8053	-36.7264	-41.3381	-38.34	-40.9338	-48.9191	-49.6253	-38.7112	-35.677	-40.4029	-40.1198	-45.8145	-39.8691	-62.28	-38.834	-43.4305	-33.9967	-38.8572	-35.3584	-41.5072	-34.4311	-34.5903	-53.5076	-32.5334	-36.749	-36.3164	-39.4345	-48.9941	-34.1962	-40.8986	-52.602	-28.9762	-42.1708	-40.5106	-66.3808	-36.2143	-45.3891	-34.6642	-46.6085
1566.21	-36.1925	116.011	-43.7956	-39.2471	-34.8318	-37.0023	-32.3844	-37.9414	-37.5298	-34.7246	-49.6895	-35.2772	-44.2844	-39.9347	-42.7014	-51.5782	-52.5249	-40.3428	-35.8399	-40.1741	-42.505	-46.4759	-43.0468	-61.8721	-37.6365	-45.3659	-34.5636	-37.0157	-34.3192	-42.8533	-34.9976	-33.748	-50.5266	-33.7924	-35.0503	-37.2941	-39.5931	-44.0005	-33.2553	-43.5542	-52.893	-28.9533	-42.8713	-39.1284	-52.2986	-36.3933	-42.1528	-33.8013	-43.2366
1566.18	-36.1599	117.374	-42.2933	-39.6754	-33.5949	-36.3338	-31.8979	-39.5745	-36.148	-33.0717	-46.7458	-33.4577	-49.4126	-42.0845	-44.6988	-50.4127	-62.8394	-39.9693	-35.7157	-40.025	-48.0648	-47.9052	-45.3541	-54.4102	-36.7018	-47.9885	-34.8056	-35.4143	-33.7426	-43.8434	-35.9795	-33.0986	-47.3	-34.7393	-33.7576	-38.4889	-38.9838	-41.3377	-32.6771	-44.7411	-45.7876	-29.386	-41.3976	-37.7337	-46.0345	-36.4714	-40.0306	-33.1607	-42.7795
1566.15	-35.902	116.909	-41.4404	-39.8266	-33.1271	-36.2298	-31.0209	-41.9031	-34.6714	-31.3598	-44.8781	-32.095	-46.4866	-44.9201	-47.1172	-45.5168	-54.4235	-38.7284	-35.2088	-39.9325	-48.318	-43.2496	-47.5576	-67.6653	-35.204	-48.5045	-34.308	-34.0856	-32.8254	-41.9092	-36.6628	-32.031	-47.811	-36.0388	-32.6347	-39.2215	-39.4628	-39.5164	-32.0786	-46.458	-40.2398	-29.7885	-42.0342	-35.7375	-42.6177	-37.3584	-38.3223	-32.6653	-41.4762
1566.11	-35.3863	113.634	-40.3818	-39.7346	-32.3601	-35.847	-30.2893	-45.5353	-33.9498	-30.2787	-43.9427	-31.2561	-42.7696	-47.2264	-46.4376	-42.6702	-50.1351	-37.9551	-35.5344	-39.271	-47.7657	-41.3802	-46.5945	-65.9333	-34.2702	-45.1913	-34.076	-32.8753	-32.3711	-39.2823	-38.1621	-31.2713	-45.9631	-38.523	-31.3463	-39.0214	-40.3209	-37.5851	-31.7439	-44.7915	-37.0287	-30.3503	-40.5421	-34.5817	-38.669	-37.8179	-36.9767	-31.7622	-39.4887
1566.08	-34.7804	107.64	-38.7017	-39.5954	-31.3833	-34.8091	-29.8233	-46.3933	-33.7096	-29.4269	-42.0769	-30.5044	-40.6394	-50.0138	-44.3401	-39.7434	-44.1557	-36.2292	-35.2829	-39.2944	-43.2419	-39.5609	-43.3022	-54.6951	-32.9772	-42.0609	-34.1998	-31.505	-31.6777	-37.5422	-38.7989	-30.7102	-43.0716	-39.5253	-30.5562	-39.4297	-40.578	-36.6264	-31.1598	-43.1087	-34.9951	-30.849	-39.2051	-33.2431	-36.3061	-37.9072	-35.3797	-31.5147	-38.6655
1566.04	-34.1359	100.745	-37.4677	-39.6032	-30.6709	-34.7123	-29.5182	-44.5317	-33.1304	-28.7369	-39.4812	-29.6699	-38.2861	-46.6054	-41.5794	-37.8853	-41.902	-34.8359	-35.332	-39.2493	-40.0314	-37.3055	-42.8947	-52.3315	-32.1149	-38.6507	-33.5265	-30.0626	-31.7199	-35.3694	-40.2218	-30.4116	-43.1577	-41.0694	-30.4586	-39.4118	-39.1805	-35.6183	-30.7828	-40.6162	-33.3257	-31.1461	-38.0231	-32.2192	-34.8787	-38.1321	-34.7658	-31.3547	-37.1968
1566.01	-33.5291	93.3848	-36.9491	-38.2284	-30.0165	-34.8343	-29.173	-41.9991	-32.5995	-28.1476	-38.5532	-29.3563	-35.8008	-43.5938	-39.8711	-36.8776	-40.8669	-33.8723	-35.1429	-38.4413	-38.1158	-35.8675	-41.5043	-47.0276	-31.6614	-36.9356	-32.472	-29.4291	-31.3286	-34.4714	-40.5596	-30.0828	-41.6282	-42.3733	-30.0503	-40.0876	-38.6567	-35.0435	-30.4725	-37.983	-32.1192	-31.3951	-37.5152	-31.1815	-33.2617	-37.5378	-34.4819	-30.9194	-36.4257
1565.98	-33.0034	88.0481	-36.6992	-37.7309	-29.5984	-34.2208	-28.8822	-40.0788	-32.0025	-27.6986	-37.7569	-29.0743	-34.9229	-42.8882	-37.3734	-36.658	-38.5948	-33.5737	-34.6956	-38.2799	-36.3783	-35.4718	-39.79	-43.0652	-31.1209	-35.1871	-32.1609	-28.6601	-31.1816	-33.2576	-41.8337	-30.1045	-40.6397	-43.056	-30.2178	-39.8747	-38.9931	-34.2582	-30.5681	-36.8514	-31.3233	-31.5244	-35.9848	-30.2953	-32.1829	-36.6254	-33.8939	-31.1465	-35.7368
1565.94	-32.6393	83.6609	-36.6903	-36.6632	-29.3473	-34.6484	-28.902	-38.2785	-31.8294	-27.215	-37.7666	-29.2671	-33.6613	-40.4688	-36.8193	-35.6192	-38.0196	-32.9402	-34.9102	-38.0812	-35.1586	-34.2729	-40.4618	-40.5985	-30.6963	-34.3776	-31.553	-28.1408	-31.3849	-32.2854	-44.2942	-30.0666	-40.5685	-41.0552	-30.2406	-39.865	-38.1722	-34.5355	-30.5702	-35.583	-30.5447	-31.4844	-35.2964	-29.7463	-31.1744	-36.0646	-33.4693	-30.829	-35.2638
1565.91	-32.3631	80.692	-37.0901	-36.8935	-29.0109	-34.6055	-28.8684	-36.9618	-31.4531	-27.0943	-37.1402	-28.9698	-33.3432	-40.2281	-35.8092	-35.5018	-37.2008	-32.4376	-34.1338	-37.9191	-34.5619	-34.4083	-39.6401	-39.3042	-30.688	-33.516	-30.7871	-27.5029	-31.5191	-31.8953	-42.91	-30.0503	-40.0531	-39.9341	-30.479	-40.2245	-38.2564	-34.5434	-30.6491	-35.275	-30.3565	-31.4335	-34.8373	-29.3179	-30.3226	-36.1534	-33.0442	-31.429	-34.8408
1565.87	-32.1987	78.8125	-37.6791	-36.2702	-28.8253	-35.5563	-28.9066	-35.8637	-31.4722	-26.9188	-37.0317	-29.3095	-32.5977	-40.929	-34.4755	-35.3562	-35.8375	-31.6611	-34.1426	-38.2264	-34.7821	-33.9386	-41.4003	-38.194	-30.7994	-32.4124	-30.5324	-27.3096	-32.0213	-31.3016	-42.5845	-30.1146	-41.0227	-39.7547	-31.0266	-40.4128	-38.1683	-34.3798	-30.6492	-34.6457	-30.6264	-31.3617	-34.9542	-28.9742	-30.06	-35.7575	-33.4108	-31.7891	-33.9199
1565.84	-32.1645	78.096	-39.2	-36.3662	-28.7659	-35.8417	-29.2041	-34.9863	-31.2197	-26.9705	-36.3463	-29.4779	-32.398	-41.566	-34.0342	-35.272	-35.6281	-31.2433	-33.7368	-38.4312	-34.6728	-34.2917	-41.7383	-36.8863	-31.3578	-32.2789	-30.4187	-27.1984	-32.5659	-31.3343	-42.9048	-30.5163	-39.6868	-38.6717	-31.8222	-39.7343	-37.8682	-34.3798	-31.3371	-34.325	-30.9147	-31.2902	-34.7842	-28.7671	-29.8824	-35.4643	-33.5385	-32.1194	-33.6573
1565.81	-32.2341	78.0127	-40.6885	-36.8583	-28.8179	-36.876	-29.4397	-34.4367	-31.3567	-26.8625	-36.6766	-29.8571	-32.1347	-42.2824	-33.8191	-35.2178	-34.5115	-30.923	-33.202	-39.7851	-34.8034	-34.1841	-43.8673	-35.801	-31.3631	-31.7897	-30.224	-27.4208	-32.8964	-31.0072	-41.8101	-30.9124	-40.3393	-37.6329	-33.2754	-40.1721	-37.9692	-34.2754	-31.3312	-34.7657	-31.5287	-31.0306	-34.6288	-28.8509	-29.6737	-35.6176	-33.4763	-32.8409	-33.6371
1565.77	-32.3629	78.7306	-43.0687	-37.2467	-28.9978	-37.5444	-30.0581	-34.1894	-31.4174	-27.3018	-37.0346	-30.0564	-32.444	-43.4876	-33.6872	-35.8315	-34.356	-30.5908	-32.7042	-39.9085	-35.5858	-34.6159	-48.6146	-35.2985	-31.76	-31.8294	-29.9404	-27.441	-33.4778	-31.2088	-39.7378	-31.3328	-39.0824	-36.3564	-34.8128	-40.9854	-38.1699	-34.2148	-31.5262	-34.5994	-32.1199	-31.4721	-34.7233	-29.014	-29.5524	-35.6837	-33.9852	-33.9705	-33.4284
1565.74	-32.5481	79.1229	-46.0852	-38.217	-29.4855	-37.448	-30.6756	-33.5403	-31.0103	-27.5051	-36.5841	-30.5259	-32.4841	-45.2374	-33.6877	-36.4433	-33.3004	-30.2047	-32.4805	-39.919	-35.9193	-35.2827	-58.1164	-35.1832	-32.7245	-32.0955	-30.0208	-27.9644	-33.6875	-31.4255	-39.2139	-31.7179	-38.5451	-35.7402	-36.0649	-39.9562	-38.9049	-34.3857	-31.824	-35.8495	-33.2746	-31.5018	-35.1954	-29.0447	-29.6413	-35.9752	-35.2332	-34.9863	-33.2554
1565.7	-32.779	79.9547	-46.5753	-39.4025	-29.8816	-37.3393	-31.034	-33.8081	-31.1256	-28.0835	-37.453	-30.9917	-32.6105	-45.9149	-33.6724	-37.7842	-32.6765	-30.0828	-32.3443	-41.3207	-37.0285	-36.4848	-60.2029	-34.6068	-33.2085	-32.1722	-30.2343	-28.4387	-34.6872	-31.405	-37.8264	-32.5012	-37.5226	-35.7123	-38.6361	-40.1679	-39.91	-33.5192	-32.2481	-36.2675	-34.7895	-32.1242	-35.5882	-29.4201	-29.8569	-36.9589	-35.5508	-36.0782	-32.8367
1565.67	-32.9877	81.3448	-45.0483	-40.5352	-30.9006	-37.1537	-31.9101	-34.1705	-31.4788	-28.438	-37.476	-31.6378	-32.7888	-43.6636	-34.0906	-38.1501	-31.7445	-29.7516	-32.1259	-41.2742	-38.6508	-37.0038	-49.2899	-34.2707	-34.2493	-32.5471	-30.609	-29.1182	-34.865	-31.6648	-37.4717	-33.3883	-36.2559	-34.8758	-42.4801	-40.6516	-39.9844	-33.3807	-32.23	-36.9194	-36.6266	-32.6187	-35.8672	-29.9488	-30.1142	-37.956	-36.9033	-38.2724	-33.0287
1565.63	-33.115	81.4036	-41.9719	-40.3253	-32.2244	-35.5337	-32.1703	-34.0911	-31.229	-29.1561	-37.3844	-32.2703	-33.0609	-40.9715	-34.1951	-37.6392	-31.2836	-29.4972	-31.8941	-41.5485	-39.346	-38.267	-44.0204	-33.5319	-35.4109	-32.7141	-31.0735	-30.0116	-35.4336	-32.4114	-36.377	-34.1657	-34.8971	-33.9614	-48.8679	-39.5187	-41.3383	-32.3582	-32.2282	-37.521	-38.3319	-33.7768	-36.0352	-30.6841	-30.3243	-39.2675	-38.3613	-40.5438	-32.5347
1565.6	-33.1832	81.9955	-39.2756	-39.4134	-33.9829	-34.0993	-33.3208	-34.7773	-31.6653	-30.0291	-36.9028	-33.4011	-33.2066	-38.4806	-34.8043	-38.4185	-30.5211	-29.2502	-31.6847	-40.4275	-41.1535	-40.1623	-41.5218	-33.0319	-35.8704	-32.9752	-31.6885	-30.6425	-36.3542	-33.0075	-35.298	-34.8475	-33.3685	-33.0633	-67.7838	-40.3218	-41.1652	-31.9619	-32.6322	-37.7224	-39.9707	-33.9768	-36.6165	-31.6255	-30.963	-40.7144	-40.7422	-42.3328	-32.4923
1565.57	-33.1144	81.6437	-36.9686	-38.0705	-35.9235	-32.9494	-33.7051	-35.1562	-31.6413	-31.2611	-36.9161	-33.7239	-33.1484	-36.1201	-35.6778	-37.7496	-30.0041	-28.8472	-31.7489	-38.5235	-41.7442	-43.0334	-38.5141	-32.3435	-37.2787	-33.0723	-32.5343	-31.9239	-37.6284	-33.8321	-34.3583	-36.6249	-32.3704	-32.1527	-49.7855	-40.0497	-39.6469	-31.1475	-32.396	-36.1545	-38.5011	-34.3687	-37.066	-32.1494	-31.3233	-43.5572	-43.7745	-45.3299	-32.3969
1565.53	-32.9629	82.2883	-35.7158	-36.5628	-39.572	-32.2197	-34.9787	-35.1798	-32.336	-32.3771	-36.5818	-34.5679	-33.668	-34.3234	-37.0453	-37.3898	-29.5613	-28.7079	-32.0895	-37.1641	-40.3481	-44.8585	-37.836	-31.4938	-37.6401	-33.222	-33.1453	-32.7092	-38.3708	-34.1967	-34.2455	-37.479	-31.4195	-31.1946	-43.915	-39.2559	-38.978	-30.6937	-32.85	-35.4006	-37.4356	-34.1222	-37.1098	-33.5879	-32.2017	-44.7813	-47.8873	-45.1327	-32.2414
1565.5	-32.7154	82.5801	-34.6343	-35.2311	-46.3766	-31.17	-35.8728	-35.7344	-32.5224	-33.7188	-36.4745	-35.561	-33.22	-32.8421	-37.4537	-37.4237	-28.8519	-28.5471	-32.3041	-36.5172	-40.4604	-48.0831	-36.7461	-31.1871	-37.9731	-32.8589	-34.3251	-34.0297	-40.7313	-35.4084	-33.5364	-38.8518	-30.7482	-30.9129	-40.8472	-39.7639	-37.8286	-30.1608	-32.4335	-33.8264	-35.6263	-33.5983	-37.5135	-35.0298	-32.3229	-44.9142	-47.569	-44.7305	-32.1863
1565.46	-32.4569	82.331	-33.8791	-34.2669	-51.5211	-30.3852	-36.5056	-35.6541	-33.7129	-35.2203	-36.1631	-36.6527	-33.3791	-31.6315	-38.635	-36.5475	-28.719	-28.4551	-32.4918	-35.1456	-38.5105	-50.1467	-35.6339	-30.5458	-38.4315	-32.8369	-35.2575	-35.0256	-43.8135	-36.1718	-33.2483	-40.5441	-30.2062	-30.2875	-38.0891	-39.098	-35.9527	-29.6759	-32.9729	-33.0643	-34.5665	-32.3825	-37.1893	-36.1263	-32.8609	-42.7108	-43.1364	-43.2322	-31.5879
1565.43	-32.2011	83.0031	-33.4808	-32.9075	-44.3029	-29.7058	-37.1797	-35.8648	-34.5932	-36.175	-36.4394	-37.9809	-32.983	-30.7673	-40.1081	-35.8053	-28.3465	-28.6062	-33.0405	-34.2168	-37.8851	-48.4515	-35.2182	-29.9879	-39.9945	-32.3206	-36.5058	-36.4929	-47.6071	-37.3084	-32.5318	-40.7904	-29.586	-29.6465	-37.4668	-38.9324	-34.9532	-29.3826	-33.1551	-31.7792	-33.4109	-31.6981	-36.1878	-38.6763	-33.2128	-42.0799	-40.0009	-41.235	-31.0439
1565.4	-32.0144	84.0916	-33.3586	-31.7942	-39.4667	-29.3742	-37.0453	-35.4132	-35.8204	-38.209	-36.8097	-38.3393	-33.5535	-30.2356	-41.1392	-36.0044	-28.0313	-28.5192	-33.8401	-32.9704	-36.8443	-47.7726	-34.4974	-29.4134	-41.6657	-32.158	-37.352	-37.4886	-62.6537	-38.3636	-32.6003	-40.1217	-29.3373	-29.2515	-36.0435	-38.6894	-34.4143	-29.4178	-33.1654	-31.1667	-31.9487	-30.9742	-35.8153	-40.8235	-34.1282	-40.9366	-37.5042	-40.4891	-31.0547
1565.36	-31.907	86.1174	-33.0675	-31.5015	-36.0335	-28.8312	-37.6875	-35.636	-37.56	-40.1986	-37.5933	-38.0742	-33.6462	-29.6857	-41.8786	-35.6612	-27.8989	-28.6782	-35.0006	-32.7787	-36.4208	-44.1065	-34.2311	-28.7772	-42.6899	-32.1723	-39.7393	-38.5704	-49.182	-39.2889	-32.0304	-39.9634	-29.2367	-29.0295	-34.854	-37.2638	-33.7504	-29.3146	-33.6391	-30.7261	-31.3429	-30.1324	-36.208	-42.8693	-34.4746	-41.6897	-36.1796	-39.4401	-30.6902
1565.33	-31.9329	88.6883	-33.5103	-30.728	-34.5871	-28.7953	-37.6718	-35.393	-39.8419	-41.6963	-38.0165	-36.3893	-34.3098	-29.097	-41.1823	-35.9552	-27.8545	-29.2388	-35.8042	-32.0134	-36.7081	-44.3359	-34.0383	-28.6336	-41.9456	-32.2141	-42.1981	-39.8775	-40.8983	-39.7577	-32.2372	-38.5403	-28.8703	-28.9914	-34.5341	-36.49	-33.124	-29.7414	-34.5125	-30.672	-30.6025	-29.9762	-36.187	-41.8819	-35.5888	-41.9605	-34.7237	-37.4918	-30.7253
1565.29	-32.0635	91.8388	-34.1131	-30.3296	-32.8769	-28.6944	-38.1445	-35.8417	-43.327	-43.2123	-38.4244	-34.769	-35.4301	-29.0503	-39.875	-36.5991	-27.9948	-29.6261	-37.6277	-31.2662	-37.2763	-42.2422	-33.7995	-28.4762	-40.0835	-32.9163	-44.4281	-41.2125	-37.3202	-40.9939	-32.2606	-37.1262	-29.0977	-29.1215	-33.3993	-35.1336	-32.8232	-29.7338	-35.5185	-30.4806	-30.3808	-29.544	-37.2475	-39.3215	-36.7938	-44.0085	-34.2668	-37.1175	-31.2248
1565.26	-32.267	95.7131	-35.6002	-29.7137	-32.0077	-28.6222	-38.2463	-36.4019	-45.6598	-43.1355	-40.3712	-32.6224	-37.549	-29.2521	-37.9661	-38.0649	-28.0231	-30.676	-40.1477	-30.9528	-38.2905	-42.1405	-33.6787	-28.2145	-37.2163	-33.2333	-48.2301	-42.6653	-34.6858	-42.0025	-33.0136	-35.4249	-29.243	-28.9906	-32.5875	-33.7912	-33.0521	-30.1745	-37.611	-31.1363	-30.1325	-29.84	-38.0461	-36.8303	-37.3448	-46.9011	-33.4715	-35.1588	-31.6421
1565.23	-32.4979	97.8741	-36.8709	-29.2893	-31.3089	-28.7052	-39.5911	-37.1414	-42.6796	-41.1733	-40.1113	-31.0372	-40.0629	-30.0103	-36.3104	-39.7981	-28.3498	-32.0196	-43.6848	-30.2224	-39.2323	-40.2708	-33.0091	-28.3168	-34.1415	-34.2567	-47.2088	-41.3482	-32.5634	-43.0707	-33.6216	-34.3443	-29.375	-29.503	-31.9168	-32.8417	-33.0029	-30.5394	-38.9284	-31.6857	-29.6214	-29.9588	-38.1302	-34.8323	-37.1502	-44.4026	-33.6127	-34.1972	-31.952
1565.19	-32.6991	99.6516	-38.7445	-29.0228	-31.3328	-29.1173	-41.0437	-38.1495	-38.821	-38.3418	-40.0246	-29.5898	-46.1907	-30.3862	-34.8684	-41.8474	-28.5015	-33.8004	-46.704	-29.6999	-41.968	-39.7213	-32.8262	-28.4328	-32.4751	-35.739	-42.3526	-38.8559	-30.7722	-44.1718	-34.5018	-32.6749	-29.7143	-29.6618	-31.4841	-31.8556	-33.6434	-31.1697	-41.8366	-32.7369	-29.56	-30.8915	-38.78	-32.8864	-36.1921	-40.7127	-33.5931	-32.5147	-32.9055
1565.16	-32.7047	98.0738	-41.7767	-28.6774	-31.186	-29.4932	-43.5197	-38.2785	-36.1993	-36.219	-37.8567	-28.5355	-50.858	-31.3032	-33.2459	-45.2716	-28.8951	-35.3062	-45.3857	-29.1646	-42.0256	-39.8269	-32.2506	-28.9253	-30.5327	-37.2564	-39.7366	-35.9326	-29.6072	-48.2431	-36.1007	-31.4604	-30.2363	-29.8525	-30.7045	-30.7321	-33.9198	-31.436	-44.8571	-34.4773	-29.2848	-31.7308	-36.5415	-31.56	-35.0631	-35.7199	-34.9535	-31.5904	-34.1659
1565.12	-32.5082	95.0535	-43.1173	-28.1736	-31.2409	-29.9265	-47.1088	-38.3031	-33.9976	-33.564	-35.7156	-27.2799	-42.5979	-32.648	-32.1155	-45.8995	-29.7317	-37.4452	-40.529	-28.7514	-42.745	-38.9413	-32.1984	-29.8567	-29.0503	-38.6413	-36.455	-33.9353	-28.1011	-58.0949	-37.6163	-30.5902	-30.9697	-30.0962	-29.8404	-29.9419	-34.4016	-31.2513	-44.5873	-37.8705	-29.3602	-32.7923	-34.6578	-30.048	-32.7745	-32.7019	-35.8523	-30.4079	-35.9007
1565.09	-31.9751	91.4915	-40.099	-27.5791	-32.2314	-30.173	-48.4882	-36.6285	-32.4756	-31.7346	-33.8124	-26.3982	-36.4333	-34.2493	-30.7745	-42.588	-30.5195	-36.326	-36.4295	-28.368	-39.9579	-38.0398	-31.8571	-30.7683	-27.9259	-37.396	-34.0283	-31.5478	-27.0901	-50.4881	-40.2453	-29.04	-32.3369	-30.3203	-29.2244	-29.5396	-35.1345	-31.5547	-39.893	-41.9689	-29.1445	-33.9014	-32.078	-29.4411	-30.9506	-30.3268	-39.1622	-29.2072	-39.1649
1565.06	-31.1833	88.8034	-36.3938	-27.1092	-32.8716	-31.1529	-43.7163	-34.4143	-31.6708	-29.5741	-32.2611	-25.8421	-32.9739	-37.1768	-30.0341	-38.4432	-31.5335	-34.3264	-34.517	-27.6897	-38.0234	-36.2181	-31.6717	-32.3584	-27.2551	-35.074	-32.5574	-29.7865	-26.3057	-43.7052	-44.887	-27.8503	-33.6819	-29.6201	-28.7329	-29.3619	-34.5193	-31.2505	-36.1886	-46.3378	-28.8376	-35.0658	-30.3934	-28.3698	-29.1219	-28.4375	-43.3613	-28.1527	-40.6742
1565.02	-30.2171	87.0288	-33.5248	-26.5517	-33.8718	-31.4043	-38.3437	-33.1283	-30.5649	-28.1604	-30.8913	-25.0672	-30.873	-38.5981	-29.7452	-35.0364	-32.4989	-31.346	-32.2643	-27.4836	-36.9297	-35.4901	-31.9118	-33.8713	-26.5187	-32.045	-30.7664	-28.4224	-25.5397	-39.2521	-57.411	-26.6542	-35.712	-29.2673	-27.7745	-29.7004	-34.0652	-31.3645	-33.3159	-40.3948	-28.2159	-35.6036	-28.6665	-27.9572	-27.8167	-27.0366	-52.5325	-27.5769	-39.5056
1564.99	-29.1645	84.4461	-31.1749	-26.2603	-34.8402	-31.7085	-34.4252	-32.1302	-29.6474	-26.6062	-29.8224	-24.5984	-28.6026	-39.5316	-29.3211	-32.8005	-33.2574	-29.3568	-30.5311	-27.0956	-35.2437	-34.229	-32.5699	-35.7271	-25.8428	-29.5831	-29.6118	-27.1018	-24.9895	-36.5404	-45.4852	-25.5101	-38.2371	-28.4632	-27.0835	-30.1301	-32.0975	-30.675	-31.157	-35.6737	-27.6709	-35.0876	-27.1084	-27.4077	-26.4596	-25.5074	-42.8326	-26.7574	-35.9008
1564.95	-28.067	81.3798	-29.1022	-25.8656	-34.717	-30.8444	-31.4609	-31.2174	-28.986	-25.1396	-28.4444	-24.3498	-27.2378	-37.0916	-29.168	-30.9191	-34.0887	-27.4302	-29.4578	-27.0007	-34.1782	-32.4786	-33.372	-36.8921	-25.4133	-27.768	-28.9253	-26.0688	-24.4939	-33.8352	-40.5197	-24.3709	-38.7838	-27.5178	-26.032	-31.4574	-30.4635	-29.8874	-29.2382	-31.3437	-27.0554	-33.9524	-26.1357	-26.7341	-25.2816	-24.4554	-37.2088	-25.8253	-32.4583
1564.92	-26.9713	78.192	-27.4896	-25.913	-33.962	-29.9344	-29.1919	-30.1648	-28.2806	-23.9089	-27.4093	-24.0454	-26.1534	-34.1067	-29.1601	-29.2126	-33.3451	-25.7439	-28.2351	-27.0252	-33.037	-31.3074	-34.7774	-35.5029	-24.9106	-25.8458	-28.311	-25.2428	-23.7952	-32.1257	-36.0582	-23.4356	-35.5212	-26.5492	-24.8554	-32.9601	-28.7263	-28.7106	-27.6635	-28.7829	-25.8009	-32.5908	-24.9985	-26.3886	-24.2152	-23.5427	-33.4508	-25.0856	-29.7807
1564.89	-25.8683	74.2716	-26.1764	-26.0781	-33.5636	-28.1329	-27.1548	-29.8179	-27.2695	-22.6646	-26.2216	-23.7402	-25.047	-31.5606	-29.359	-27.6314	-32.5821	-24.4748	-26.9774	-26.9597	-32.0382	-29.7555	-37.4269	-33.2625	-24.3042	-24.4583	-27.5887	-24.4799	-23.194	-30.5637	-32.7672	-22.3921	-32.4204	-25.4849	-23.7378	-33.3497	-27.0617	-27.2898	-26.2302	-26.5518	-24.5783	-31.0283	-24.2832	-25.8092	-23.3014	-22.6557	-30.4032	-24.1889	-27.3734
1564.85	-24.7624	70.1647	-24.8437	-26.3106	-32.1665	-26.6375	-25.2841	-29.4511	-26.2405	-21.7429	-25.267	-23.2695	-24.3825	-29.8505	-29.0703	-26.3226	-30.645	-23.1694	-25.6995	-27.1644	-31.3179	-28.2424	-39.0497	-31.0415	-23.8289	-23.3334	-27.0606	-23.6678	-22.521	-29.0669	-30.4984	-21.4047	-29.3246	-24.3995	-22.7293	-32.1079	-25.3982	-25.9172	-24.8342	-24.5945	-23.1285	-29.682	-23.423	-25.0107	-22.5204	-21.9135	-28.1018	-23.2991	-25.565
1564.82	-23.6721	65.8634	-23.6039	-26.9265	-30.8337	-24.8797	-23.8273	-29.1092	-24.9723	-20.6764	-24.0413	-22.6997	-23.9361	-28.0169	-29.1132	-25.2569	-29.2307	-22.3333	-24.554	-26.9924	-29.9596	-26.9402	-36.7792	-28.9276	-22.8872	-22.2294	-26.2952	-22.826	-21.8607	-28.0299	-28.0112	-20.3906	-26.8545	-23.506	-21.6081	-29.251	-23.9899	-24.4604	-23.6199	-22.9463	-21.798	-28.5708	-22.8529	-23.9146	-21.6813	-21.269	-26.3158	-22.524	-23.8879
1564.78	-22.5781	61.3547	-22.6347	-27.2161	-29.9389	-23.1827	-22.4781	-28.8869	-23.6664	-19.7385	-22.9533	-21.9016	-23.3941	-26.4125	-28.3717	-24.2321	-27.4737	-21.4157	-23.2401	-26.8658	-28.4803	-25.7304	-32.2744	-27.0047	-22.0828	-21.3168	-25.6827	-21.9909	-21.0144	-26.7472	-26.0837	-19.5396	-24.9677	-22.5004	-20.5825	-26.7233	-22.6125	-23.0214	-22.3069	-21.6399	-20.4512	-27.2287	-22.3299	-22.9024	-20.9144	-20.742	-24.98	-21.5874	-22.3504
1564.75	-21.5133	56.7772	-21.6142	-27.2497	-28.5165	-21.7298	-21.3516	-28.1011	-22.2893	-18.9476	-21.9953	-21.0418	-23.1074	-24.8257	-27.5464	-23.2624	-25.9605	-20.7284	-22.0559	-26.2285	-27.0672	-24.2952	-28.8457	-25.6785	-21.1093	-20.5438	-24.6966	-20.9776	-20.0878	-25.7771	-24.3982	-18.8306	-23.2203	-21.7749	-19.6787	-24.3578	-21.4558	-21.6305	-21.1544	-20.5751	-19.2658	-25.7475	-21.7006	-21.5553	-20.1939	-20.1476	-23.6379	-20.745	-21.2654
1564.72	-20.475	52.3143	-20.7521	-26.8204	-27.5224	-20.5599	-20.2574	-27.2895	-20.9893	-18.1301	-20.9021	-19.9645	-22.5166	-23.4026	-26.204	-22.3014	-24.6182	-20.1606	-20.8456	-25.0608	-25.4182	-23.0916	-25.9567	-24.2334	-20.08	-19.9089	-23.6211	-20.0549	-19.1072	-24.8972	-22.8761	-18.054	-21.826	-20.9577	-18.8164	-22.3772	-20.4972	-20.4711	-20.0116	-19.6673	-18.179	-24.5521	-21.2606	-20.3795	-19.3969	-19.6378	-22.3947	-19.9003	-20.1191
1564.68	-19.4631	48.0205	-19.9064	-25.3838	-26.179	-19.3424	-19.2532	-25.893	-19.8605	-17.4132	-20.0171	-18.7547	-21.9858	-22.0286	-24.8671	-21.342	-23.2961	-19.7057	-19.7052	-23.6175	-23.9682	-22.0318	-23.8137	-23.1082	-19.0214	-19.2411	-22.5148	-18.9866	-18.2825	-23.6874	-21.4933	-17.322	-20.5172	-20.2059	-18.0819	-20.6115	-19.4216	-19.2855	-18.9553	-18.8047	-17.2032	-23.1789	-20.5763	-19.1184	-18.6514	-18.9777	-21.2494	-19.0917	-19.1733
1564.65	-18.4912	43.9368	-19.0052	-23.4791	-24.8654	-18.4029	-18.4293	-24.283	-18.6191	-16.7526	-19.1442	-17.6755	-21.1394	-20.8755	-23.435	-20.5581	-22.1544	-19.1209	-18.6093	-22.1372	-22.6503	-20.8069	-21.9036	-21.8932	-18.0947	-18.6568	-21.3458	-18.0629	-17.3578	-22.5203	-20.2348	-16.6462	-19.2958	-19.5977	-17.3779	-19.2225	-18.5525	-18.3743	-17.9106	-18.1511	-16.2849	-21.8805	-19.8764	-17.9831	-17.9871	-18.359	-20.2001	-18.3023	-18.3933
1564.61	-17.5618	40.3281	-18.2638	-21.6017	-23.7343	-17.65	-17.4182	-22.7288	-17.5326	-16.1463	-18.1387	-16.501	-20.0687	-19.5979	-22.0404	-19.7992	-21.1792	-18.6182	-17.473	-20.8682	-21.5806	-19.6513	-20.2772	-20.4885	-17.2828	-18.0655	-20.0748	-16.9811	-16.5368	-21.1145	-19.1672	-16.1063	-18.177	-19.1743	-16.7656	-17.9665	-17.8343	-17.5142	-16.8512	-17.6955	-15.5286	-20.5401	-19.2473	-16.7719	-17.3517	-17.7637	-19.3487	-17.4859	-17.4956
1564.58	-16.6713	36.8603	-17.3899	-19.8128	-22.4675	-16.8486	-16.7475	-21.1955	-16.6541	-15.3636	-17.561	-15.6042	-19.0046	-18.3527	-21.1013	-18.7103	-19.7459	-18.3378	-16.5222	-19.1918	-20.311	-18.6652	-18.8925	-19.2879	-16.3631	-17.2006	-18.7739	-16.3829	-15.6471	-20.2589	-18.0696	-15.4741	-17.4492	-18.4161	-16.3022	-16.9893	-17.0347	-16.5149	-16.1542	-17.2018	-14.9512	-19.38	-18.3986	-15.953	-16.7095	-17.1196	-18.2524	-16.7363	-16.6626
1564.55	-15.8146	33.6043	-16.8078	-18.1832	-21.0356	-16.1504	-15.8959	-19.9646	-15.7364	-14.7548	-16.7048	-14.7939	-17.6207	-17.2716	-19.9556	-17.9943	-18.67	-17.9405	-15.5431	-18.0534	-19.0435	-17.8508	-17.7219	-18.0676	-15.4121	-16.4574	-17.5778	-15.5457	-15.0361	-18.9166	-17.0483	-15.0656	-16.3756	-17.882	-15.9707	-15.9512	-16.2143	-15.7478	-15.2528	-16.5094	-14.4165	-18.1878	-17.4946	-14.8739	-15.837	-16.367	-17.3647	-16.1654	-15.9903
1564.51	-15.0046	30.9436	-15.9609	-16.7017	-19.5346	-15.3318	-15.2108	-18.7118	-14.9631	-14.2709	-16.1368	-13.7914	-16.5166	-16.2886	-18.6846	-17.3738	-17.8991	-17.4717	-14.6517	-16.7242	-18.038	-16.7282	-16.695	-16.9694	-14.8227	-15.6741	-16.311	-14.7355	-14.3674	-17.7463	-16.2488	-14.523	-15.7477	-17.1241	-15.4352	-15.2864	-15.4663	-15.1259	-14.3105	-16.1888	-13.882	-17.1877	-16.3505	-14.1356	-15.2154	-15.519	-16.2824	-15.2603	-15.4542
1564.48	-14.2395	28.4275	-15.4181	-15.4776	-18.5506	-14.8046	-14.7042	-17.3802	-14.1757	-13.7206	-15.3087	-13.122	-15.4905	-15.1802	-17.8509	-16.5084	-16.8242	-17.1392	-14.0097	-15.7276	-17.1555	-15.8269	-15.7035	-15.8899	-14.1611	-14.9716	-15.377	-14.1115	-13.7057	-16.5321	-15.3301	-14.1061	-15.1771	-16.4367	-14.922	-14.687	-14.884	-14.3129	-13.7534	-15.6607	-13.3781	-16.1575	-15.618	-13.3774	-14.5877	-14.7911	-15.596	-14.6043	-14.6886
1564.44	-13.5315	26.2166	-14.6061	-14.4564	-17.2076	-14.2563	-13.9386	-16.13	-13.4436	-13.0002	-14.8597	-12.323	-14.649	-14.4254	-17.0129	-15.6688	-15.7768	-16.6376	-13.1699	-14.8099	-16.5314	-15.0514	-14.9864	-14.7104	-13.3897	-14.147	-14.1767	-13.5588	-13.0256	-15.705	-14.6289	-13.5137	-14.3597	-15.7582	-14.7706	-14.0758	-14.1319	-13.6172	-12.9785	-15.2655	-12.9829	-15.2936	-14.7843	-12.6088	-13.9832	-13.9292	-14.7381	-14.029	-14.1629
1564.41	-12.8771	24.3601	-14.0761	-13.3535	-15.8915	-13.6311	-13.4094	-15.1472	-12.8356	-12.676	-14.3647	-11.6845	-13.6006	-13.6519	-16.4167	-15.0408	-14.9775	-16.2554	-12.4934	-14.0619	-15.6464	-14.2252	-13.9917	-13.7644	-12.8056	-13.2603	-13.3806	-13.0252	-12.6324	-14.6534	-13.9559	-13.13	-13.9389	-14.9505	-14.3618	-13.6105	-13.6647	-13.0887	-12.3731	-14.6392	-12.6935	-14.3258	-13.9166	-12.0265	-13.5736	-13.3711	-13.8932	-13.4186	-13.6263
1564.38	-12.2944	22.5459	-13.6089	-12.6411	-14.9256	-13.1903	-12.8358	-14.2409	-12.1236	-12.3023	-13.8477	-11.2455	-12.8218	-12.8383	-15.3873	-14.3615	-14.3035	-15.6231	-11.9759	-13.3435	-14.9053	-13.5427	-13.3353	-12.8704	-12.383	-12.6529	-12.4539	-12.6968	-12.2725	-13.9236	-13.464	-12.6677	-13.2486	-14.0913	-13.9626	-13.199	-13.1361	-12.5825	-11.8808	-14.3326	-12.4659	-13.6272	-13.3113	-11.4781	-12.943	-12.7292	-13.3609	-12.7915	-13.0618
1564.34	-11.793	21.2301	-13.1725	-11.8266	-13.8933	-12.6578	-12.3706	-13.4143	-11.632	-11.9403	-13.327	-10.8019	-12.2879	-12.3847	-14.8324	-14.0134	-13.4364	-15.2278	-11.3811	-12.7041	-14.1879	-12.8193	-12.7744	-12.2155	-11.9267	-12.0663	-11.7147	-12.1801	-11.9077	-13.0619	-12.8765	-12.3714	-12.8392	-13.4429	-13.6945	-12.7793	-12.7851	-12.0826	-11.4784	-13.8878	-12.2911	-12.8629	-12.6464	-10.944	-12.5392	-12.2196	-12.6928	-12.342	-12.4786
1564.31	-11.3815	20.0535	-12.6122	-11.3315	-13.2401	-12.3747	-12.1014	-12.7464	-11.2543	-11.6619	-13.1308	-10.5404	-11.7999	-12.0611	-14.0166	-13.4844	-12.8485	-14.8872	-10.9649	-12.3129	-13.5828	-12.2937	-12.3855	-11.6275	-11.4152	-11.564	-11.0608	-11.949	-11.6517	-12.515	-12.5493	-12.0276	-12.3606	-12.906	-13.415	-12.7566	-12.4903	-11.7587	-11.0457	-13.4051	-12.1023	-12.4303	-12.2337	-10.662	-12.0384	-11.6619	-12.3639	-11.7625	-12.0521
1564.27	-11.0717	19.2312	-12.4723	-10.9725	-12.4298	-12.1748	-11.782	-12.1993	-10.951	-11.5715	-12.7092	-10.2921	-11.429	-11.7696	-13.3894	-13.2523	-12.3473	-14.5908	-10.6609	-11.8861	-13.2014	-11.8614	-11.8984	-11.0456	-11.1666	-11.1293	-10.6798	-11.8169	-11.6346	-11.9988	-12.2077	-11.9322	-12.0761	-12.4026	-13.2471	-12.5632	-12.4003	-11.3705	-10.862	-13.0443	-12.0362	-11.9581	-11.8199	-10.4729	-11.885	-11.309	-11.8385	-11.4223	-11.8496
1564.24	-10.8527	18.5907	-12.2694	-10.7768	-12.0151	-12.1049	-11.5174	-11.5934	-10.6404	-11.3503	-12.62	-10.1736	-11.2366	-11.4512	-12.8833	-12.9565	-12.0518	-14.1357	-10.4248	-11.7174	-12.9468	-11.6036	-11.6452	-10.8432	-10.9624	-10.7984	-10.2209	-11.6947	-11.5049	-11.6226	-11.9083	-11.7384	-11.7669	-11.9696	-13.06	-12.4373	-12.2361	-11.1954	-10.6177	-12.8413	-11.9239	-11.7538	-11.5939	-10.3535	-11.698	-10.9244	-11.5716	-11.1556	-11.4917
1564.21	-10.7146	18.3071	-12.0863	-10.6409	-11.6009	-12.0544	-11.5389	-11.3003	-10.4621	-11.3736	-12.5268	-10.0949	-11.0873	-11.2995	-12.4625	-12.8711	-11.7078	-13.9577	-10.2407	-11.6404	-12.5922	-11.3665	-11.5326	-10.5976	-10.9644	-10.505	-9.95263	-11.6026	-11.4999	-11.3104	-11.813	-11.5477	-11.6602	-11.6082	-12.9868	-12.4527	-12.2472	-11.0983	-10.6417	-12.612	-12.0376	-11.5798	-11.3971	-10.3037	-11.4874	-10.7195	-11.4897	-10.88	-11.3405
1564.17	-10.6432	18.1063	-12.0485	-10.5489	-11.2537	-12.0557	-11.3536	-11.0048	-10.3964	-11.3977	-12.5275	-10.0079	-11.0871	-11.2612	-12.0763	-12.9333	-11.3547	-13.5893	-10.0557	-11.6325	-12.3707	-11.2348	-11.4205	-10.5492	-10.9056	-10.33	-9.7572	-11.6132	-11.535	-11.1849	-11.6036	-11.5108	-11.4776	-11.3574	-12.8462	-12.6628	-12.1705	-10.9752	-10.6484	-12.4455	-11.9969	-11.5057	-11.4445	-10.2906	-11.4931	-10.6075	-11.223	-10.8637	-11.2932
1564.14	-10.6464	18.1237	-12.1081	-10.7172	-10.9562	-12.0239	-11.4376	-10.7257	-10.3545	-11.5752	-12.5092	-10.1047	-11.1883	-11.2732	-11.7839	-12.9151	-11.1468	-13.4625	-10.1263	-11.7324	-12.2777	-11.2555	-11.3459	-10.7051	-10.9765	-10.2814	-9.62945	-11.5534	-11.6397	-11.0193	-11.5067	-11.4453	-11.5396	-11.1049	-12.8003	-12.6285	-12.4243	-11.0029	-10.7247	-12.2714	-11.9817	-11.5793	-11.5094	-10.4464	-11.4608	-10.5336	-11.1519	-10.738	-11.2733
1564.1	-10.7497	18.3629	-12.2337	-10.9303	-10.8996	-12.218	-11.5456	-10.7245	-10.3787	-11.7359	-12.5226	-10.1794	-11.4707	-11.4488	-11.6151	-12.9482	-10.9871	-13.1422	-10.1924	-11.8452	-12.0866	-11.3172	-11.5054	-10.7867	-11.0105	-10.2286	-9.63386	-11.8462	-11.7362	-11.0976	-11.5374	-11.4822	-11.6494	-11.1754	-12.7017	-12.9775	-12.6236	-11.0371	-10.915	-12.3506	-12.1317	-11.7254	-11.5628	-10.6672	-11.468	-10.6159	-11.2633	-10.7372	-11.219
1564.07	-10.9387	18.9233	-12.3393	-11.4304	-10.8167	-12.5746	-11.92	-10.7591	-10.5272	-11.8657	-12.7228	-10.4368	-11.7055	-11.5889	-11.4663	-13.1241	-11.0503	-13.1829	-10.3286	-12.0382	-12.1283	-11.4118	-11.7148	-11.1326	-11.2544	-10.3769	-9.79292	-12.0686	-11.9163	-11.1108	-11.5786	-11.666	-11.733	-11.2109	-12.8505	-13.2717	-13.0538	-11.1785	-11.1064	-12.3888	-12.2542	-11.9694	-11.9681	-10.9393	-11.6796	-10.736	-11.3535	-11.0015	-11.3037
1564.04	-11.2169	19.7762	-12.5639	-11.8997	-10.9801	-12.8282	-12.2474	-10.7715	-10.6261	-12.1961	-12.8953	-10.642	-12.2843	-11.8628	-11.4014	-13.4279	-11.0797	-12.9257	-10.6258	-12.3485	-12.2958	-11.821	-12.084	-11.4892	-11.5668	-10.493	-9.99177	-12.2602	-12.1604	-11.353	-11.8467	-11.723	-12.0569	-11.3415	-13.0112	-13.7184	-13.3921	-11.466	-11.4361	-12.5278	-12.4711	-12.4357	-12.277	-11.1991	-11.9276	-10.8908	-11.5223	-11.2096	-11.507
1564	-11.5561	20.8303	-12.7933	-12.6906	-11.2135	-13.2148	-12.6545	-11.1257	-10.968	-12.6161	-13.1453	-11.024	-12.8866	-12.2262	-11.4855	-13.6803	-11.0452	-12.9552	-10.9142	-12.7545	-12.3341	-12.1403	-12.4208	-11.8129	-11.985	-10.8089	-10.1721	-12.613	-12.4297	-11.6447	-11.9675	-11.945	-12.2987	-11.6761	-13.2988	-14.0534	-13.9812	-11.7105	-11.734	-12.8604	-12.7198	-12.9916	-12.7826	-11.4043	-12.1419	-11.2078	-11.9211	-11.3868	-11.8122
1563.97	-11.954	22.1528	-13.0275	-13.3716	-11.4908	-13.5844	-13.1702	-11.3753	-11.1941	-12.9708	-13.4646	-11.3391	-13.5507	-12.4737	-11.6902	-14.069	-11.2882	-12.836	-11.4276	-13.1968	-12.682	-12.7661	-12.9378	-12.3805	-12.5551	-11.1096	-10.6351	-13.0325	-12.7224	-11.9763	-12.285	-12.0666	-12.6895	-11.7981	-13.567	-14.5785	-14.3192	-12.0878	-12.2572	-13.1317	-13.0661	-13.7454	-13.2856	-11.8699	-12.3832	-11.6816	-12.1349	-11.7618	-12.07
1563.93	-12.4029	23.6511	-13.4456	-14.2923	-11.9142	-14.0432	-13.706	-11.7781	-11.6361	-13.6244	-13.8117	-11.8439	-14.1477	-12.968	-11.9962	-14.2674	-11.5018	-12.8412	-11.8827	-13.7229	-12.993	-13.4411	-13.6278	-12.9799	-13.0387	-11.4296	-11.0778	-13.2993	-12.8389	-12.3306	-12.5984	-12.4501	-13.0798	-12.2338	-13.7948	-15.1703	-15.0019	-12.6185	-12.63	-13.5136	-13.3119	-14.6514	-13.8401	-12.2379	-12.8728	-12.1532	-12.5986	-12.2062	-12.4418
1563.9	-12.9075	25.4775	-13.8399	-15.399	-12.4473	-14.5315	-14.1983	-12.2368	-12.1009	-13.9798	-14.4852	-12.3011	-14.9913	-13.2743	-12.474	-14.6333	-11.7712	-12.8116	-12.3278	-14.0598	-13.2085	-13.9526	-14.2891	-13.47	-13.4628	-12.0367	-11.5888	-13.8166	-13.1182	-12.7352	-12.9387	-12.6457	-13.5695	-12.4538	-14.1242	-15.651	-15.4038	-13.1401	-13.1827	-13.9446	-13.6851	-15.5132	-14.5496	-12.7246	-13.2361	-12.6356	-12.8828	-12.8125	-12.8568
1563.87	-13.4827	27.4224	-14.2916	-16.6418	-13.1289	-14.7919	-15.0319	-12.7452	-12.6644	-14.566	-14.8294	-12.8498	-16.0189	-13.7845	-12.9035	-15.0041	-12.1607	-12.9849	-13.0163	-14.6403	-13.7004	-14.7939	-14.9684	-14.1419	-13.987	-12.5723	-12.1482	-14.1065	-13.5535	-13.276	-13.4334	-12.9604	-14.2479	-12.888	-14.5572	-16.2529	-16.1313	-13.6861	-13.6631	-14.3883	-13.9739	-16.7905	-15.2466	-13.3092	-13.6265	-13.2043	-13.3305	-13.3927	-13.3046
1563.83	-14.0849	29.7806	-14.8947	-18.0926	-13.8648	-15.3847	-15.7404	-13.4368	-13.1383	-15.3353	-15.404	-13.7373	-16.9532	-14.364	-13.6164	-15.2134	-12.6061	-13.0426	-13.6166	-14.921	-14.3433	-15.8554	-15.8315	-14.8056	-14.4733	-13.2471	-12.9698	-14.6389	-13.9691	-13.7408	-13.9639	-13.3748	-14.8501	-13.4008	-15.1312	-16.7535	-16.7676	-14.1788	-14.1172	-15.0289	-14.5772	-17.8931	-15.8084	-13.7737	-14.0931	-13.7978	-13.8718	-13.9906	-14.0791
1563.8	-14.7083	32.3053	-15.4356	-19.0385	-14.6456	-15.746	-16.5481	-14.0996	-13.8661	-15.9605	-15.9884	-14.4688	-17.8196	-15.0289	-14.3611	-15.6082	-12.9238	-13.1563	-14.3979	-15.3991	-14.8602	-16.9675	-16.7773	-15.3481	-14.957	-13.9986	-13.5871	-15.2001	-14.2513	-14.3155	-14.5102	-13.829	-15.2478	-14.0092	-15.9429	-17.2004	-17.3027	-14.9414	-14.6624	-15.4376	-14.8736	-19.4561	-16.516	-14.4577	-14.464	-14.6849	-14.3873	-14.9	-14.6068
1563.76	-15.3254	35.1383	-15.8187	-20.0645	-15.5554	-15.9844	-17.6357	-14.9491	-14.4507	-16.6375	-16.7034	-15.4258	-18.6724	-15.4158	-15.3227	-15.685	-13.419	-13.314	-15.191	-15.5627	-15.3625	-17.9038	-17.5329	-16.1715	-15.2457	-14.6382	-14.4486	-15.4755	-14.7494	-15.0328	-15.1558	-14.0292	-15.8548	-14.6748	-16.6409	-17.8655	-18.1105	-15.3031	-15.1889	-15.9749	-15.3078	-20.6776	-17.2695	-15.0983	-14.9372	-15.5698	-14.8812	-15.7884	-15.2497
1563.73	-15.9579	37.9096	-16.3415	-20.3717	-16.7001	-16.4696	-18.4593	-15.6553	-15.1352	-17.549	-17.3448	-16.7476	-19.7199	-16.2709	-16.3449	-16.0201	-14.1266	-13.5222	-16.1566	-15.7765	-15.8648	-19.083	-18.2776	-16.7132	-15.7662	-15.5057	-15.4636	-15.8187	-15.1836	-15.6169	-15.9073	-14.6565	-16.6368	-15.3004	-17.0989	-18.0482	-18.5984	-15.8619	-15.6363	-16.3116	-15.7395	-21.8161	-17.6076	-15.6282	-15.2865	-16.3276	-15.2998	-16.9315	-16.0337
1563.7	-16.608	41.4446	-16.8998	-20.3297	-17.5253	-16.8708	-19.526	-16.6684	-16.0552	-18.3015	-18.3424	-17.9552	-20.4444	-16.8599	-17.2514	-16.4554	-14.7673	-13.7228	-17.136	-16.001	-16.6209	-20.5889	-19.5137	-17.3785	-16.1544	-16.3459	-16.4555	-16.1175	-15.6291	-16.5594	-16.8601	-15.1142	-17.455	-15.8399	-17.8814	-18.4819	-18.7707	-16.4016	-16.139	-16.7487	-15.9615	-22.2414	-18.2857	-16.5653	-15.6085	-17.4439	-15.7119	-18.0594	-16.8493
1563.66	-17.2925	45.3261	-17.5562	-20.0896	-18.7533	-17.2427	-20.8405	-17.6362	-16.8957	-18.9025	-19.1047	-19.2437	-20.9084	-17.9072	-18.8485	-16.8111	-15.4846	-14.1594	-18.3054	-16.2375	-17.374	-22.0946	-20.5807	-18.1919	-16.4889	-17.5488	-17.5494	-16.5242	-16.3469	-17.4785	-17.8524	-15.8005	-17.9826	-16.6042	-18.7024	-18.6415	-19.1736	-17.0773	-16.5383	-17.4265	-16.5843	-22.0283	-18.8201	-17.3303	-15.7767	-18.4929	-16.1839	-19.4219	-17.5767
1563.63	-18.0569	49.5618	-18.3586	-19.8239	-19.9639	-17.7854	-22.7958	-18.9403	-17.7991	-19.8582	-19.6432	-20.9094	-21.0479	-19.292	-20.0065	-17.0323	-16.588	-14.8962	-19.8836	-16.4882	-18.4798	-22.8276	-21.8037	-18.9157	-17.1516	-18.5846	-18.5031	-16.5706	-17.1611	-18.5344	-19.007	-16.5997	-18.7768	-17.4713	-19.7522	-18.9539	-19.3495	-17.6395	-17.2282	-18.0877	-17.0265	-21.8916	-19.0533	-18.4674	-16.4277	-19.9691	-16.8199	-21.1392	-18.7318
1563.59	-18.9591	54.7186	-19.1394	-19.2304	-21.3176	-18.8508	-24.0871	-20.2746	-19.1519	-20.9505	-20.2911	-22.663	-21.7096	-20.6919	-22.2486	-18.0201	-17.7635	-15.8207	-21.5339	-17.078	-19.5956	-24.095	-23.5632	-19.4509	-17.6297	-19.8095	-20.2282	-17.0332	-17.8733	-20.2239	-19.826	-17.5218	-19.7697	-18.5122	-20.8667	-19.1209	-19.6683	-18.311	-18.0429	-18.7457	-17.738	-21.574	-19.7773	-19.6726	-17.0814	-21.7572	-17.7317	-22.9782	-19.7507
1563.56	-20.1298	61.8408	-20.6079	-19.1421	-23.3952	-20.0774	-26.109	-21.8981	-20.8326	-22.588	-21.5051	-24.9826	-22.7728	-23.2244	-24.2714	-18.7169	-19.3408	-16.9677	-24.078	-17.7194	-21.496	-24.8673	-26.4174	-20.5016	-18.6325	-20.9993	-21.8124	-17.4635	-19.2073	-22.3904	-21.0558	-18.6667	-20.5587	-19.7926	-22.1929	-20.0171	-20.551	-19.3509	-19.1656	-19.9507	-18.4901	-21.4124	-20.9067	-21.6894	-17.947	-23.5362	-19.1082	-25.4564	-20.8397
1563.53	-21.7427	72.1192	-22.074	-19.7881	-25.6517	-22.0682	-28.968	-25.1138	-22.9651	-24.0165	-22.8344	-28.9987	-24.1266	-26.701	-27.4457	-20.3745	-21.7506	-18.6353	-27.6735	-18.7848	-24.0218	-25.9623	-30.615	-22.5366	-20.0953	-23.0043	-24.3705	-17.9305	-20.8568	-25.0996	-23.035	-20.5005	-22.4874	-21.9908	-24.2662	-21.0972	-21.3572	-20.67	-20.8188	-21.7346	-19.9737	-22.1122	-22.442	-24.098	-19.5386	-27.2094	-20.9778	-29.9143	-22.8263
1563.49	-24.0175	88.8902	-24.8556	-20.7876	-30.409	-25.4937	-30.2905	-29.3208	-26.0943	-27.7437	-24.4881	-39.6543	-26.3732	-30.2211	-31.4473	-22.1854	-25.0915	-21.2726	-34.2961	-20.0119	-28.1927	-27.3171	-36.1761	-25.2813	-22.6495	-26.1147	-28.9179	-18.9752	-24.2629	-29.3025	-25.0064	-23.0403	-24.5643	-24.7219	-27.8529	-22.42	-23.3352	-22.8992	-23.0963	-24.4511	-21.9018	-23.1653	-24.8892	-28.1328	-21.3726	-32.0422	-23.9333	-36.2928	-25.8483
1563.46	-26.799	107.267	-27.3749	-22.3358	-39.4616	-31.4757	-28.3216	-36.5906	-29.1674	-34.2504	-28.155	-38.5426	-30.4701	-29.9566	-33.5511	-25.7121	-31.614	-24.5258	-33.402	-22.794	-34.1087	-27.9392	-31.4687	-30.0354	-25.9942	-30.4414	-39.8424	-20.3702	-29.6898	-31.4992	-27.3491	-26.9246	-28.2185	-29.0731	-34.2175	-24.5314	-26.8438	-25.892	-25.8795	-30.2843	-24.8972	-24.9093	-29.4201	-34.8357	-24.858	-39.2236	-29.7965	-36.661	-30.5875
1563.42	-27.8665	105.961	-28.6503	-24.3233	-36.3147	-38.4604	-25.1535	-32.7507	-28.6513	-41.1775	-34.4908	-28.5441	-35.0815	-25.0081	-28.104	-29.9302	-37.7301	-31.0697	-27.0808	-26.3663	-33.0201	-27.6898	-25.7399	-43.6882	-31.7391	-39.728	-35.6013	-22.6311	-50.4011	-26.4129	-26.6965	-29.7071	-35.843	-45.3342	-33.3031	-28.0803	-34.6747	-28.7282	-29.1817	-43.1108	-30.7765	-27.667	-37.0686	-32.2724	-28.812	-29.9567	-46.4976	-29.6821	-38.1857
1563.39	-25.2924	89.1423	-25.8349	-26.7854	-27.7711	-28.2004	-22.5289	-25.931	-25.3108	-30.482	-33.1139	-23.9442	-29.9604	-20.9904	-24.9273	-30.3408	-27.9742	-33.5444	-23.4158	-31.6795	-25.7385	-25.9876	-22.2032	-30.2649	-32.8833	-31.4697	-26.7444	-25.1875	-29.8715	-22.6942	-24.7947	-26.5768	-32.0523	-32.9737	-27.329	-28.0696	-39.897	-29.9628	-28.3333	-29.9797	-39.2928	-27.7033	-34.5311	-25.4616	-30.0431	-24.3281	-30.4969	-25.1717	-30.6581
1563.36	-22.2807	66.7048	-23.1555	-27.1315	-24.1653	-23.2346	-20.4488	-22.2942	-22.8839	-25.463	-27.056	-20.9889	-25.9185	-18.6278	-22.0465	-26.0724	-22.7636	-26.8989	-20.6279	-34.1	-21.6396	-23.8055	-19.6684	-24.7736	-27.5042	-25.3942	-23.4967	-28.5289	-23.8625	-19.6642	-22.2827	-23.1344	-25.5296	-26.4256	-22.8514	-26.5691	-28.7209	-26.677	-24.7869	-24.1489	-29.6162	-25.2331	-27.9709	-21.6635	-25.1602	-21.1297	-24.9257	-22.0999	-26.1902
1563.32	-19.9944	51.6236	-20.7953	-25.056	-21.624	-20.3505	-18.688	-19.6405	-20.8179	-22.5936	-23.1341	-19.1939	-22.351	-16.7652	-19.7118	-22.9517	-20.4123	-22.901	-18.932	-28.9687	-19.4724	-22.1692	-18.1639	-21.1816	-23.1516	-22.0841	-20.868	-29.367	-20.6537	-17.8756	-20.2993	-20.923	-21.7521	-22.7808	-20.7049	-23.3056	-23.6994	-24.2906	-22.5288	-20.7561	-24.1844	-22.4929	-23.8284	-19.454	-21.2771	-19.3938	-21.3793	-20.0901	-22.7001
1563.29	-18.4068	42.7635	-19.2654	-23.3394	-20.0889	-18.6161	-17.6717	-18.3118	-19.3414	-20.7001	-20.9808	-18.0385	-20.5755	-15.4974	-18.5503	-20.3391	-18.6706	-20.5439	-17.9346	-25.6311	-17.7914	-20.9073	-16.9623	-19.3637	-20.757	-19.8029	-18.985	-27.2562	-18.6374	-16.6142	-18.8268	-19.1586	-19.6206	-20.8799	-18.8768	-21.5781	-20.7608	-21.9528	-20.3806	-18.8484	-21.5139	-20.2302	-21.9336	-18.0492	-18.8105	-17.8666	-19.4426	-18.6702	-20.3903
1563.25	-17.3537	37.2472	-18.3253	-21.7929	-18.7015	-17.3494	-16.9808	-17.2982	-18.4368	-19.6655	-19.3479	-17.1458	-19.2482	-14.7209	-17.7673	-18.9429	-17.6724	-19.1942	-17.3215	-23.1632	-16.5799	-19.9661	-16.3267	-17.8419	-19.6186	-18.3271	-18.2898	-25.124	-17.491	-15.8793	-17.8911	-18.0798	-18.2397	-19.264	-18.0534	-19.8858	-19.1201	-20.8057	-19.5188	-17.2384	-19.6639	-18.9372	-20.5776	-16.9299	-17.4455	-17.2033	-18.2224	-17.8863	-19.3091
1563.22	-16.7244	34.5821	-17.7839	-20.4303	-18.0036	-16.7548	-16.8839	-16.5753	-18.0493	-19.0651	-18.707	-16.5937	-18.3006	-14.362	-17.1473	-18.3345	-16.9016	-18.633	-17.0501	-22.1507	-15.9833	-19.1331	-15.9178	-16.9271	-18.4762	-17.556	-17.5867	-23.0506	-16.8785	-15.6339	-17.2839	-17.4386	-17.5611	-18.5654	-17.4942	-19.0893	-18.2208	-19.8485	-19.267	-16.4589	-18.4827	-18.0144	-19.76	-16.2036	-16.2188	-16.7032	-17.7528	-17.719	-18.2786
1563.19	-16.4516	33.0752	-17.723	-20.1146	-17.4983	-16.7424	-16.7259	-16.3844	-18.0411	-18.88	-18.1354	-16.6979	-17.8641	-14.1866	-16.8209	-17.9896	-16.7925	-18.3229	-16.9013	-21.6127	-15.6305	-18.8199	-15.9073	-16.6026	-18.3534	-16.9345	-17.2937	-22.0951	-16.5853	-15.5374	-17.1243	-17.3909	-17.2266	-18.5768	-17.2855	-18.7568	-17.4182	-19.5795	-19.0553	-16.2884	-17.7169	-17.2793	-19.2361	-15.9217	-15.9195	-16.3726	-17.567	-17.7647	-17.5357
1563.15	-16.4716	32.8987	-17.9274	-19.6553	-17.3235	-16.6512	-16.8726	-16.3089	-17.9994	-18.8462	-18.1099	-16.8589	-17.537	-14.3968	-16.8221	-17.846	-16.8427	-18.4895	-17.2955	-21.6813	-15.4977	-18.9563	-16.1636	-16.3964	-18.4173	-16.6402	-17.678	-21.9313	-16.5774	-15.6711	-17.4716	-17.3342	-16.8766	-18.4138	-17.5265	-18.5322	-17.3447	-19.5855	-19.0706	-16.0466	-17.1934	-16.7794	-19.2796	-16.038	-15.5345	-16.642	-17.7701	-17.9801	-17.1291
1563.12	-16.7655	33.7	-18.3723	-20.135	-17.2777	-17.0397	-17.1243	-16.8341	-18.5308	-19.1288	-18.3723	-17.2591	-17.8376	-14.6285	-17.2124	-18.111	-16.9062	-19.2419	-18.1152	-21.6383	-15.7088	-19.0679	-16.9509	-16.3991	-18.8112	-16.7409	-18.0452	-21.4994	-17.0973	-16.1245	-17.8215	-17.9389	-17.3934	-19.0519	-18.067	-18.7607	-17.528	-19.55	-19.6838	-16.2256	-17.3388	-16.6994	-19.4653	-16.3288	-15.8337	-17.0431	-18.2371	-18.2928	-17.3665
1563.08	-17.2826	35.2359	-19.2777	-20.3837	-17.531	-17.7927	-17.6669	-17.2773	-18.8899	-19.4146	-18.7019	-18.0164	-18.1479	-15.2872	-17.6971	-18.6702	-17.5538	-20.0262	-18.895	-22.05	-16.4038	-19.6536	-17.5354	-16.7094	-19.4469	-16.9319	-18.5788	-21.9933	-17.7867	-17.0648	-18.33	-18.3926	-17.6898	-19.4867	-19.1213	-19.0236	-17.889	-20.1459	-20.4938	-16.286	-17.6286	-16.856	-19.3988	-16.7753	-16.207	-17.5632	-18.8171	-19.11	-17.5333
1563.05	-17.9847	37.6823	-20.1493	-20.8967	-17.9559	-18.3205	-18.3387	-18.1887	-19.6815	-20.1539	-19.6213	-19.0715	-19.0504	-15.9474	-18.3046	-19.7147	-18.4347	-21.4838	-19.8639	-23.2239	-16.8353	-20.5689	-18.7718	-17.2504	-20.3645	-17.6434	-19.6191	-22.4972	-18.7661	-18.0381	-19.2792	-18.9708	-18.222	-20.2026	-20.4293	-19.8926	-18.3451	-20.9485	-21.3557	-16.8362	-18.3911	-16.969	-19.966	-17.5936	-16.73	-18.1653	-20.1421	-19.7264	-17.8739
1563.02	-18.8431	40.6044	-21.5326	-21.8957	-18.2618	-19.4491	-19.3858	-19.3695	-20.1098	-20.9013	-20.5347	-19.9568	-19.6455	-16.6362	-18.7792	-20.8733	-19.0442	-22.4403	-20.5975	-23.5877	-17.8477	-21.2289	-20.0173	-17.7133	-21.4346	-18.5696	-20.3467	-23.3874	-19.8805	-19.1256	-20.1046	-20.2132	-19.1036	-20.9227	-22.08	-20.2302	-18.8985	-21.543	-22.0253	-17.7201	-19.0534	-17.5939	-20.2594	-18.4581	-17.5924	-18.9696	-21.2707	-20.892	-18.3371
1562.98	-19.801	43.9225	-22.8771	-23.1543	-18.897	-20.1431	-20.5163	-20.1821	-21.2406	-21.2949	-21.7399	-21.6961	-20.6247	-17.7534	-19.5801	-21.6364	-20.0519	-23.8943	-21.5915	-24.0407	-18.8301	-22.7529	-21.1073	-18.4506	-22.9358	-19.2994	-21.6204	-24.6102	-21.3228	-20.9551	-21.1002	-21.1496	-19.9808	-21.7865	-23.422	-21.4186	-19.8683	-21.8004	-23.6409	-18.4038	-20.1602	-17.9533	-20.226	-19.6339	-18.7657	-20.0443	-22.5564	-21.4916	-18.9965
1562.95	-20.7582	47.5915	-24.195	-24.1296	-19.836	-21.3749	-21.7806	-21.2534	-21.937	-22.3859	-23.2353	-23.3613	-21.7229	-18.5163	-20.3951	-22.8411	-21.034	-25.9289	-22.973	-24.1703	-19.9717	-23.4128	-22.7254	-19.2319	-23.678	-20.1837	-22.7606	-26.1707	-22.5215	-22.2588	-22.4955	-22.2908	-20.8377	-23.0905	-25.3337	-22.3276	-20.2973	-22.1591	-24.6171	-19.4354	-20.8732	-18.887	-20.5611	-20.6663	-19.7143	-21.3512	-23.315	-22.6206	-19.9969
1562.91	-21.7257	51.2636	-24.8789	-24.662	-20.4462	-22.4488	-22.9058	-22.0993	-22.9151	-22.902	-24.1501	-25.0473	-23.3567	-19.24	-21.8203	-23.6379	-21.6327	-27.1695	-23.7868	-24.6662	-21.458	-24.4681	-24.4	-19.4379	-25.3337	-20.8565	-24.6506	-28.4841	-23.9197	-24.384	-23.7579	-23.2738	-21.5347	-23.869	-26.1819	-23.156	-21.1247	-22.497	-25.9358	-20.5949	-21.8819	-19.4714	-20.8988	-21.4793	-20.9435	-22.3339	-25.0752	-23.4319	-20.6814
1562.88	-22.7047	54.4456	-26.6537	-25.9387	-21.2864	-22.8535	-24.3939	-23.1269	-23.2214	-23.472	-26.071	-26.8503	-24.4442	-19.8937	-22.517	-24.5035	-22.3678	-29.0272	-24.0373	-24.2018	-22.4686	-25.691	-26.2899	-20.0898	-25.8742	-21.5513	-26.4159	-30.0008	-25.0329	-26.3375	-24.9213	-23.9086	-22.5832	-25.2757	-27.6375	-23.8957	-21.9534	-22.2683	-26.2831	-21.8974	-23.1565	-20.4402	-21.0922	-22.5543	-22.3015	-23.4732	-26.0632	-24.1282	-21.8042
1562.85	-23.7641	59.5717	-26.7725	-26.9099	-22.5493	-24.076	-26.0026	-24.4182	-24.4541	-24.5473	-28.1267	-29.51	-26.6888	-20.9942	-23.6712	-25.1437	-23.0639	-31.1141	-25.0971	-23.6964	-24.2786	-27.9369	-29.0332	-20.3229	-26.8674	-22.7766	-28.9541	-31.2993	-26.0284	-28.0236	-25.6131	-24.8062	-23.6418	-27.2994	-28.1968	-25.0612	-22.8447	-22.113	-28.2446	-23.4043	-23.765	-21.6975	-21.3086	-23.4662	-23.7982	-24.5113	-27.3297	-25.9657	-23.3146
1562.81	-24.9445	65.5014	-28.7494	-27.2533	-24.6737	-25.5436	-28.0159	-24.782	-25.425	-25.004	-30.3008	-31.2537	-29.5855	-22.3721	-24.9042	-25.7836	-23.1949	-33.5387	-26.0476	-23.6017	-26.2951	-29.675	-32.1655	-20.6804	-28.1998	-23.8708	-31.4314	-30.8257	-26.9274	-30.3227	-27.7655	-26.5016	-24.2913	-28.9382	-29.4214	-25.6394	-24.1741	-22.3759	-28.9375	-24.5694	-24.8746	-23.0048	-21.9722	-24.3422	-25.3296	-25.6394	-27.6074	-27.1511	-24.1732
1562.78	-26.2242	74.4633	-29.6711	-28.9182	-26.1842	-26.6883	-29.9053	-26.3166	-26.8801	-26.1205	-31.4831	-32.533	-32.0962	-23.4348	-26.0138	-27.6278	-24.0691	-36.3045	-26.6415	-23.7917	-28.3065	-30.676	-35.6234	-20.7404	-30.2909	-24.9395	-34.3149	-30.2136	-27.608	-33.4428	-28.6186	-26.9159	-24.8966	-31.4705	-29.0603	-27.6089	-25.1505	-22.4171	-30.347	-26.3995	-25.4549	-25.2003	-22.8424	-24.9539	-27.8741	-26.6814	-29.9434	-29.1736	-26.6602
1562.74	-27.6916	83.1115	-30.1323	-29.2691	-29.2458	-28.9547	-32.9423	-27.5218	-28.2482	-27.6645	-36.7204	-33.4564	-35.6464	-25.3203	-27.8584	-29.0401	-24.687	-37.8532	-27.1806	-24.4946	-31.265	-34.153	-40.3115	-21.4815	-32.03	-26.2637	-32.6674	-29.177	-27.3254	-36.0181	-30.6446	-28.9629	-24.8093	-32.7831	-30.2662	-29.218	-27.1407	-23.1373	-32.4963	-29.1699	-26.8698	-28.4178	-24.5488	-25.3752	-30.1634	-28.5007	-31.2565	-32.8915	-28.3768
1562.71	-29.1768	95.1749	-31.7646	-29.5127	-32.1194	-31.6915	-32.5611	-30.5391	-30.5037	-27.975	-38.4028	-34.676	-34.4807	-28.5232	-29.7403	-31.7254	-25.6289	-37.8155	-27.3028	-25.2968	-37.8723	-39.8129	-38.7521	-22.3504	-37.9781	-29.2968	-31.3173	-28.2127	-28.5865	-37.8996	-31.9476	-30.4436	-25.2907	-33.9981	-32.5223	-30.6726	-29.2345	-23.6022	-33.9687	-32.3876	-28.9452	-30.6505	-26.0414	-26.5158	-34.1763	-30.6376	-32.2712	-35.9192	-30.4347
1562.68	-30.493	101.448	-33.9006	-31.4038	-32.4794	-32.8012	-30.6417	-34.4543	-33.7322	-27.961	-38.8175	-35.6346	-30.6959	-32.4025	-33.7078	-33.9102	-27.3142	-34.5483	-28.6044	-26.331	-51.0145	-46.7667	-33.5512	-22.9364	-49.0188	-31.2908	-30.5463	-27.1722	-28.0887	-40.0968	-33.5468	-31.1946	-26.4631	-31.5202	-36.973	-29.8551	-32.9178	-24.9709	-37.5438	-38.056	-31.1994	-34.5292	-28.1318	-28.7929	-38.4497	-33.9065	-34.3241	-41.8215	-33.0472
1562.64	-30.9125	100.343	-39.8427	-31.8861	-31.7472	-35.9018	-29.4979	-36.5748	-37.558	-27.0018	-35.929	-41.1244	-28.2056	-40.6169	-38.9499	-31.9364	-29.7272	-32.1771	-29.7574	-28.4723	-37.3735	-38.7154	-31.1243	-24.2902	-38.0006	-37.5929	-29.3289	-27.9884	-29.2819	-38.0449	-34.2749	-32.5986	-27.5619	-29.343	-36.6514	-29.2982	-35.9347	-25.9029	-41.5416	-44.1894	-32.0291	-31.2094	-29.349	-30.9509	-46.1609	-37.8301	-37.2312	-44.269	-36.7991
1562.61	-30.0555	95.7153	-50.177	-30.9361	-29.0314	-33.3385	-27.3957	-34.758	-39.0269	-25.7727	-35.1234	-47.2909	-26.1662	-40.1559	-37.8136	-30.5968	-31.4146	-29.6868	-29.1851	-32.4943	-32.4895	-33.2011	-28.2818	-25.8762	-32.6371	-40.9529	-28.0051	-27.2122	-28.5677	-33.0076	-37.3393	-32.8593	-28.9189	-26.5875	-35.5289	-28.2045	-37.0841	-28.3122	-39.3394	-36.0262	-32.3587	-28.3592	-30.5913	-35.4811	-36.2899	-55.305	-34.8402	-38.8477	-33.803
1562.57	-28.5541	87.9248	-42.4983	-28.9277	-26.0625	-30.2339	-26.4792	-29.5515	-38.8506	-24.658	-32.6644	-43.8602	-25.1117	-32.5854	-34.0177	-28.0351	-36.2804	-26.7669	-29.6546	-38.9874	-28.621	-30.8492	-27.0092	-27.7298	-29.7209	-35.3424	-27.199	-27.5677	-27.7459	-31.6175	-42.2414	-33.5666	-30.5628	-25.0995	-30.5685	-25.9911	-34.8977	-31.0471	-39.1592	-30.2722	-32.2959	-26.5076	-29.0074	-41.8954	-33.4537	-38.4071	-32.6489	-34.6222	-30.6372
1562.54	-27.1088	77.482	-35.7775	-26.7847	-25.1678	-27.7797	-26.2489	-26.5909	-35.8334	-24.4101	-29.2853	-36.8399	-24.1177	-28.3229	-31.2267	-26.55	-37.4038	-25.5953	-28.8092	-41.7034	-26.6426	-28.1886	-26.2445	-30.0459	-26.8065	-30.3516	-27.3173	-27.2413	-26.8859	-29.7093	-61.3658	-31.952	-31.4354	-24.0908	-28.8902	-24.0764	-34.1606	-36.0136	-34.8731	-27.4997	-30.4053	-25.1558	-27.3425	-39.0605	-29.8552	-32.0335	-28.774	-31.5422	-29.7211
1562.51	-25.8951	69.792	-30.8112	-24.9159	-24.4332	-25.8903	-25.342	-24.9385	-32.4734	-23.5586	-28.0654	-32.898	-22.9063	-26.247	-29.2109	-25.314	-36.9793	-24.0458	-27.1801	-36.3206	-24.8742	-26.855	-25.8276	-32.0557	-25.3793	-28.0323	-26.879	-27.9412	-25.0717	-28.3928	-43.3432	-28.6869	-30.0831	-23.0449	-26.4145	-22.9851	-31.5726	-43.069	-33.3408	-26.5423	-28.8899	-23.9182	-25.2154	-31.9755	-27.549	-29.1573	-27.9374	-29.7588	-27.742
1562.47	-25.058	63.624	-29.1145	-23.5487	-24.0802	-25.0287	-25.3718	-23.7136	-31.6399	-23.6252	-27.9374	-29.5817	-22.8036	-25.1961	-28.6811	-24.8001	-32.2036	-23.3261	-25.542	-31.3878	-24.0399	-25.5804	-25.9994	-31.7181	-24.5943	-26.5477	-26.4807	-27.607	-23.9882	-28.2756	-38.9889	-27.7874	-28.2234	-23.0128	-25.4788	-21.8539	-30.8582	-39.9436	-30.6498	-25.2889	-26.9119	-23.6412	-24.0869	-30.1089	-25.4821	-27.5542	-26.0527	-28.5381	-27.3446
1562.44	-24.5632	59.5775	-26.8061	-22.8399	-23.9664	-24.2823	-25.7466	-22.9417	-32.816	-23.7229	-27.2297	-28.0086	-22.7443	-24.6651	-28.1419	-23.9631	-30.4206	-22.862	-24.1164	-28.8725	-23.5714	-24.7445	-25.6937	-29.7367	-24.0816	-25.4167	-26.8797	-27.2313	-23.4761	-28.4653	-36.1362	-25.9254	-27.4155	-22.5158	-24.0979	-21.3737	-31.4718	-32.817	-29.7768	-24.4856	-26.4373	-23.5339	-23.7699	-27.5419	-24.691	-26.7524	-25.5117	-27.2188	-26.4124
1562.41	-24.4	58.1117	-25.8796	-21.9832	-24.5234	-23.3375	-25.8461	-22.8666	-33.6346	-23.9733	-27.1477	-27.1833	-22.6283	-24.1121	-28.1511	-23.821	-30.3964	-22.7764	-23.2936	-27.0272	-23.4327	-24.8465	-25.4527	-29.4651	-23.598	-24.4178	-27.2044	-27.0402	-22.8153	-28.8872	-33.4262	-25.365	-26.7283	-22.7529	-23.9385	-21.2125	-32.1099	-29.8823	-29.2095	-24.2476	-26.517	-24.2794	-23.4011	-26.3112	-24.0904	-27.197	-25.2039	-26.1305	-26.5056
1562.37	-24.5322	59.1477	-25.8335	-21.8985	-26.2158	-23.0728	-26.3096	-23.4584	-33.4215	-23.6137	-27.2599	-26.0362	-23.1878	-24.266	-28.2332	-23.9709	-29.0941	-22.7104	-22.4238	-27.0235	-24.2505	-25.4981	-25.3858	-28.1199	-23.3686	-24.7791	-27.737	-27.6569	-22.5366	-29.9522	-31.9723	-25.1594	-25.803	-22.4404	-23.3349	-21.0363	-31.0776	-27.5701	-28.3651	-25.0526	-26.1406	-25.3249	-23.9244	-25.9879	-23.6489	-27.5599	-26.1268	-25.5164	-27.3667
1562.34	-24.8852	61.8357	-25.5802	-22.0404	-27.8831	-23.0736	-26.8279	-24.1425	-36.1122	-24.2065	-26.986	-25.9461	-23.9169	-25.1173	-29.5872	-24.6728	-29.5745	-23.3426	-22.6024	-26.2924	-24.5822	-25.4667	-25.9561	-28.0334	-23.3176	-24.4274	-31.0495	-28.0865	-22.4239	-33.0385	-31.7173	-25.0575	-26.1417	-23.2633	-23.2695	-21.7591	-32.4368	-25.9061	-27.7443	-25.2932	-26.1868	-27.0905	-24.497	-26.3374	-23.7772	-28.4153	-26.1148	-25.2373	-28.0937
1562.3	-25.4086	66.2434	-25.1034	-22.7765	-31.472	-22.8789	-26.7152	-25.6163	-35.0273	-24.527	-27.3313	-25.9939	-25.0375	-25.9858	-29.2399	-25.3336	-29.5332	-24.4957	-22.3713	-26.3092	-26.0244	-26.2978	-26.6748	-28.5658	-23.8496	-25.1711	-33.3484	-28.3066	-22.6751	-33.7026	-30.3343	-25.0168	-26.0842	-24.1241	-23.9955	-22.2264	-32.9556	-25.5801	-27.9752	-25.745	-27.5942	-28.6371	-25.0635	-26.5883	-23.5739	-29.41	-27.4237	-24.9522	-28.6878
1562.27	-26.0687	70.7338	-25.3796	-23.1932	-34.5916	-23.3609	-28.0018	-26.6295	-36.3043	-24.4624	-28.4376	-26.6054	-25.852	-26.4606	-31.176	-25.8732	-30.6623	-25.3879	-22.2912	-26.7807	-26.7251	-28.4759	-26.9262	-29.2197	-24.526	-25.1977	-37.48	-28.4829	-23.1173	-36.1811	-30.5215	-24.9678	-27.3402	-25.1892	-24.2315	-23.6558	-32.5636	-25.2713	-28.0344	-26.6766	-27.9231	-31.069	-26.2041	-27.2343	-24.3705	-31.5009	-28.6194	-25.0796	-28.5568
1562.24	-26.7818	74.7234	-25.5635	-24.1179	-39.1613	-23.3862	-28.2191	-28.7442	-35.6454	-24.4796	-28.2843	-27.1333	-27.697	-28.2077	-32.0588	-26.307	-30.2556	-27.3483	-23.0967	-28.1329	-28.987	-29.182	-27.1411	-28.9737	-25.1822	-25.8471	-39.0665	-29.9162	-24.0101	-44.8018	-31.4653	-25.5161	-28.1629	-26.2311	-24.5719	-24.7699	-33.0279	-24.9901	-27.2572	-27.4715	-28.119	-33.8758	-27.4023	-27.5612	-24.9038	-32.4397	-29.8746	-25.4258	-29.0586
1562.2	-27.5422	78.4397	-26.5341	-25.4816	-39.8677	-24.4467	-28.0425	-30.3712	-35.5695	-24.6654	-29.1806	-27.1465	-29.9778	-30.9406	-31.9226	-27.9417	-31.0885	-27.8647	-23.7041	-28.7245	-31.0151	-31.3675	-28.0248	-28.7885	-26.0759	-26.805	-37.2578	-29.6189	-24.6554	-45.8828	-31.5974	-27.034	-28.6268	-27.6465	-24.9641	-26.2262	-34.4227	-25.5159	-27.6236	-28.2584	-27.9152	-36.4977	-28.7416	-29.2059	-25.8655	-34.0011	-30.8333	-26.2483	-29.8232
1562.17	-28.2482	81.0169	-26.8357	-26.9548	-33.3472	-24.9373	-29.0079	-32.8448	-34.2351	-24.6605	-29.9034	-27.9366	-32.8395	-32.9075	-32.4612	-28.726	-31.9686	-29.5382	-24.7219	-29.9179	-32.9629	-31.8427	-29.5788	-29.9911	-26.6822	-26.3433	-33.3557	-30.4791	-25.2144	-43.5487	-33.1897	-27.7288	-30.4178	-28.1374	-25.286	-27.8394	-34.0995	-25.5762	-27.8848	-30.4447	-27.801	-35.0141	-30.0812	-29.9701	-25.9136	-34.8635	-31.5376	-26.722	-30.3576
1562.13	-28.8659	83.8882	-28.2786	-28.1832	-32.0467	-26.1672	-28.6374	-35.8922	-35.6667	-24.7067	-31.3951	-29.0851	-36.198	-34.5973	-32.4985	-29.9423	-33.0975	-29.994	-25.4383	-31.7991	-35.2568	-32.318	-32.1056	-29.8196	-27.7545	-27.7133	-31.6545	-29.6846	-26.6462	-49.5974	-33.7693	-28.8466	-30.7143	-29.5894	-25.3778	-28.9347	-35.3317	-26.3281	-29.3976	-30.1756	-27.7574	-34.4439	-29.9814	-29.7593	-26.7941	-36.1109	-31.5216	-28.0793	-32.6484
1562.1	-29.4287	86.2485	-28.4939	-29.491	-30.0741	-26.6045	-28.807	-38.3023	-35.698	-25.1429	-32.8672	-29.901	-36.003	-36.1286	-33.2006	-31.6886	-34.2804	-30.9109	-27.1863	-33.3389	-36.5235	-34.5215	-33.0005	-29.316	-28.3265	-27.7216	-30.1566	-30.093	-27.3167	-48.6022	-34.5227	-29.338	-32.7433	-31.9424	-25.9385	-30.4498	-37.8574	-27.655	-30.3648	-31.5865	-28.4392	-33.0108	-31.5644	-29.4148	-27.2102	-37.3396	-31.1876	-28.118	-33.8056
1562.07	-29.9639	89.6527	-31.0511	-31.5227	-29.3905	-28.5574	-29.669	-38.4793	-35.2707	-25.4468	-33.5971	-29.1067	-38.9475	-37.9235	-33.4939	-31.9468	-36.335	-29.7336	-27.1809	-34.8961	-41.0348	-35.6149	-36.6208	-30.4709	-30.3645	-28.5176	-30.0667	-30.1377	-27.3405	-55.6463	-35.6496	-30.8263	-32.6263	-32.3742	-26.5584	-30.5957	-37.3302	-28.7686	-30.8415	-31.9759	-28.4739	-33.9628	-31.4281	-29.474	-27.501	-37.0343	-31.3895	-29.6626	-34.7502
1562.03	-30.2389	93.228	-31.8618	-32.6842	-28.7287	-28.9738	-29.0365	-36.8105	-36.192	-25.4022	-34.9396	-30.0593	-37.2477	-41.813	-32.1491	-35.7347	-35.67	-30.2151	-28.0132	-34.7956	-57.1799	-33.769	-38.4633	-31.3366	-29.7794	-28.0265	-29.2042	-29.0433	-28.4236	-62.3253	-37.06	-31.1286	-34.3243	-33.6641	-26.5334	-31.175	-39.0553	-28.6637	-32.4878	-32.4046	-28.3652	-32.6965	-31.2233	-28.6648	-26.9453	-38.099	-30.0434	-29.2395	-36.5301
1562	-30.4075	97.7501	-33.3687	-34.0925	-27.9912	-29.1092	-29.1787	-35.5387	-36.8001	-26.0042	-37.8378	-29.4111	-37.2547	-41.2981	-33.5663	-37.0331	-37.5324	-29.1221	-28.9108	-34.7494	-51.0407	-35.3928	-42.5756	-31.9869	-30.473	-28.3045	-29.7718	-29.4914	-28.6633	-43.8218	-39.9454	-32.1507	-34.5125	-33.6106	-26.187	-31.3608	-39.2244	-29.2155	-33.0462	-34.3283	-27.7655	-34.8304	-30.9569	-27.1731	-27.4768	-39.2139	-30.4742	-30.841	-35.5223
1561.96	-30.346	100.505	-34.0517	-35.6532	-28.0659	-29.1739	-28.822	-36.9047	-35.6582	-25.4184	-43.0943	-27.8504	-36.4069	-42.0419	-32.0905	-36.1128	-38.8415	-27.8295	-28.3862	-35.106	-48.8821	-34.4578	-47.2971	-32.4924	-29.5908	-28.7636	-28.8345	-29.1086	-29.1452	-43.5504	-45.3529	-32.2569	-33.7083	-33.1664	-26.6946	-30.0007	-44.3379	-27.9424	-32.1809	-33.6543	-27.5221	-35.3681	-29.1897	-26.7126	-27.0856	-41.9378	-31.2693	-31.6967	-34.8846
1561.93	-30.0897	101.106	-36.6703	-37.2436	-28.9334	-29.752	-28.9364	-34.1385	-33.4122	-25.14	-44.6871	-26.8393	-32.576	-45.0484	-31.8687	-38.372	-39.057	-27.4149	-28.2679	-34.9927	-44.3056	-32.699	-44.6279	-32.1047	-28.9278	-28.074	-29.2124	-29.2857	-28.8697	-37.5059	-46.0447	-31.2264	-32.9498	-32.6677	-26.2888	-29.1024	-39.3214	-27.2507	-32.121	-34.178	-27.451	-41.6104	-28.4597	-26.261	-26.4721	-41.7092	-30.867	-31.4228	-33.0524
1561.9	-29.669	100.51	-36.0712	-38.4401	-29.0487	-29.3305	-28.899	-34.3289	-32.8528	-24.9134	-45.9032	-25.7932	-30.9325	-49.8455	-31.7409	-38.1463	-37.9738	-27.1815	-27.9509	-33.6249	-41.4932	-33.5794	-41.4486	-31.4882	-27.8131	-28.3094	-30.6059	-28.5381	-28.1137	-37.9148	-38.2911	-31.2002	-31.5348	-31.1526	-26.1862	-28.0835	-38.2045	-26.9674	-32.2331	-35.0504	-27.8867	-45.2712	-27.5862	-25.8714	-26.8942	-40.9158	-33.1597	-31.9549	-32.1444
1561.86	-29.1337	97.7273	-33.9548	-37.168	-30.3073	-28.6817	-28.6069	-32.2928	-32.3927	-24.7188	-39.8221	-24.7366	-30.2092	-41.5814	-34.7463	-36.8846	-37.6827	-26.4663	-27.4312	-31.0896	-37.8663	-31.0955	-37.2279	-31.1784	-26.8679	-28.0726	-32.1871	-28.9674	-26.826	-35.7358	-36.0307	-32.9217	-29.7952	-31.0606	-26.357	-27.3708	-34.9616	-25.9854	-30.9323	-36.4353	-27.3354	-45.878	-27.2865	-25.9578	-26.4271	-38.3562	-35.3873	-32.1482	-31.5931
1561.83	-28.4965	93.5468	-34.7898	-34.5904	-30.9366	-28.9046	-29.9054	-31.7138	-31.2326	-23.9827	-36.7456	-24.1251	-28.9851	-36.7679	-35.0115	-34.0195	-34.4394	-25.2232	-27.1358	-30.1384	-39.2415	-31.8573	-34.0876	-30.5179	-26.114	-26.8075	-31.8453	-28.4777	-26.0658	-35.8625	-35.16	-32.4122	-28.7244	-30.4206	-27.1021	-27.6413	-35.1516	-25.2175	-29.9789	-36.548	-27.2229	-38.9189	-27.0804	-25.8964	-26.9513	-36.8036	-36.4534	-30.8786	-30.8234
1561.79	-27.8533	87.6125	-32.0423	-31.8367	-34.0309	-27.4153	-29.2861	-31.6172	-31.3956	-23.881	-36.3892	-23.8062	-27.8284	-32.9917	-37.1656	-33.7132	-33.3473	-24.9059	-26.4677	-28.1281	-36.7725	-30.6377	-31.8983	-28.2416	-24.9234	-26.7748	-34.3444	-27.7282	-25.5231	-33.805	-32.0744	-31.4462	-27.4538	-29.9604	-27.2808	-26.8066	-32.6723	-25.2093	-28.9146	-34.6341	-27.8773	-34.4664	-26.8947	-25.598	-26.4579	-35.2561	-40.0246	-30.5411	-29.8773
1561.76	-27.1853	80.4327	-32.1955	-29.3359	-35.4446	-26.4181	-29.6454	-30.3393	-30.8797	-23.232	-33.1362	-23.1588	-26.697	-31.1346	-43.8335	-31.6014	-30.8543	-24.6969	-26.3667	-26.8645	-34.6926	-30.4435	-31.2075	-26.9169	-24.8781	-26.9602	-34.4834	-27.4424	-24.768	-34.3294	-30.6687	-31.9632	-26.5105	-28.6776	-27.0965	-27.6242	-32.6497	-24.6766	-28.1837	-32.5687	-27.5516	-31.0986	-26.7199	-25.7526	-26.2598	-33.0972	-42.259	-29.2354	-29.4321
1561.73	-26.54	74.5696	-29.8829	-27.6294	-38.7608	-26.1535	-31.0647	-30.0322	-32.4697	-22.4552	-32.8706	-23.3037	-26.4416	-29.7874	-41.1669	-30.2001	-29.5478	-24.5416	-25.7937	-25.9495	-33.0846	-28.8822	-30.2787	-26.139	-23.9312	-26.2386	-35.2051	-27.3914	-24.1794	-34.6043	-28.8825	-30.9823	-25.2879	-28.5349	-27.4623	-27.2365	-31.9426	-24.4734	-26.8568	-31.988	-26.7865	-28.8276	-25.6587	-26.1295	-25.2241	-31.1054	-40.9774	-28.5958	-29.8862
1561.69	-25.9556	68.1258	-29.3955	-26.5408	-37.6678	-25.4675	-29.8575	-29.9061	-31.6278	-22.4709	-30.7087	-23.4475	-26.0991	-27.7172	-37.25	-29.5295	-28.802	-23.8731	-24.6682	-25.2743	-32.2777	-27.8323	-29.1929	-25.3654	-23.883	-25.4304	-34.1767	-27.5633	-23.2385	-32.9954	-27.3601	-31.811	-24.4166	-27.8314	-28.5908	-26.2429	-30.5962	-24.3333	-26.3682	-29.912	-26.3203	-27.9276	-25.7472	-26.1118	-24.9728	-29.942	-38.0588	-28.1715	-29.9083
1561.66	-25.4084	62.771	-27.2021	-24.8456	-34.9788	-24.8772	-30.4882	-30.2424	-32.8633	-22.1921	-30.0244	-23.6306	-25.4467	-25.8031	-34.4815	-28.4288	-27.2884	-23.6834	-24.4153	-24.2853	-29.7592	-27.4722	-28.841	-24.4842	-23.4456	-24.6035	-33.9955	-26.896	-23.1069	-32.5551	-27.0302	-30.165	-23.4736	-26.188	-28.361	-26.5697	-29.9268	-23.7384	-26.366	-28.432	-25.5194	-26.9385	-25.5275	-26.4591	-25.6003	-27.6495	-34.6165	-27.4167	-29.5567
1561.63	-24.9062	58.2857	-26.5625	-23.8588	-31.3997	-23.8398	-29.9056	-29.5138	-34.9438	-21.872	-29.9466	-24.3473	-25.6028	-25.1823	-30.6378	-27.8442	-26.5434	-23.4868	-23.6143	-24.7775	-29.4381	-27.1908	-28.3733	-23.5379	-23.6983	-23.642	-32.5532	-27.4494	-22.5139	-32.6324	-25.8203	-30.7911	-22.9878	-25.7237	-27.0633	-25.4797	-28.3931	-23.2211	-25.5725	-27.786	-24.7083	-25.8149	-24.8547	-25.6857	-24.8293	-26.6108	-31.6606	-27.2002	-30.1271
1561.59	-24.4547	54.6763	-25.7718	-23.4432	-28.8483	-23.7109	-29.5954	-29.7537	-35.442	-21.8518	-29.7565	-24.7521	-25.2965	-24.2316	-29.2824	-26.815	-25.6789	-23.3388	-23.1872	-24.5862	-28.1078	-26.2994	-27.88	-23.0633	-23.5475	-23.2358	-32.3664	-26.8621	-22.3294	-32.5695	-25.1463	-28.7003	-22.1678	-24.695	-26.7975	-24.7999	-27.9451	-22.6731	-24.7837	-27.1509	-23.9388	-25.5823	-23.701	-25.3612	-25.2702	-25.3792	-29.7067	-26.3515	-28.9065
1561.56	-24.0123	52.2352	-24.6017	-23.0064	-27.3352	-22.9941	-29.0466	-29.5864	-33.0546	-22.1263	-29.7124	-25.6293	-24.5522	-23.2204	-28.3269	-26.33	-24.6349	-23.4898	-22.6236	-24.1651	-26.5832	-25.4969	-26.5732	-22.4507	-22.9793	-22.718	-31.3162	-26.8	-22.3132	-30.645	-24.7331	-27.9244	-22.0698	-23.481	-25.844	-23.8756	-26.7116	-22.6925	-24.9761	-26.2316	-23.5993	-25.0939	-23.1664	-24.876	-24.7622	-24.9219	-28.5127	-25.9455	-28.2845
1561.52	-23.6533	50.3807	-23.8705	-22.0372	-25.683	-22.5125	-27.6708	-28.3882	-31.4744	-22.4527	-29.1827	-25.5414	-24.0329	-22.7965	-26.5759	-25.36	-24.0176	-23.3865	-22.4952	-24.2094	-26.2743	-25.6529	-26.7176	-21.8516	-23.2245	-22.6353	-30.4612	-27.1115	-22.2179	-30.1145	-24.2104	-27.5181	-21.6007	-23.057	-25.6314	-23.2666	-25.8005	-21.9924	-25.0597	-25.5144	-23.1466	-24.6156	-22.9435	-24.7405	-24.6792	-23.5823	-26.5421	-26.1723	-28.0227
1561.49	-23.3315	49.1418	-23.0728	-22.3047	-24.4851	-21.7582	-27.6619	-27.3656	-29.256	-22.4797	-30.0905	-25.4316	-24.1316	-22.4526	-25.7896	-25.0025	-24.0446	-23.3054	-22.2055	-24.4671	-25.8524	-25.425	-26.1323	-22.0159	-23.038	-22.5243	-29.5914	-27.4701	-22.0148	-29.271	-23.4732	-26.0112	-21.0526	-22.5678	-24.4439	-22.3634	-25.5065	-21.9187	-25.1463	-25.3238	-22.1843	-23.668	-22.2333	-24.3539	-25.1966	-23.5735	-25.9121	-25.7117	-27.1857
1561.46	-23.0708	48.4366	-22.8662	-21.9903	-23.6186	-21.5568	-26.9446	-26.9497	-27.8721	-22.7693	-29.6059	-24.962	-23.5239	-22.2095	-25.3139	-24.2442	-23.2918	-23.3971	-22.362	-23.7426	-25.3465	-25.4676	-25.8191	-21.3853	-23.2109	-22.4145	-29.6728	-27.8941	-21.9759	-29.3335	-23.3499	-25.4206	-21.0577	-22.6095	-23.9938	-22.109	-24.7649	-21.6338	-25.5011	-24.6946	-21.8596	-23.8186	-21.9145	-24.6636	-24.9767	-23.0997	-24.0936	-25.8384	-26.5569
1561.42	-22.837	48.7883	-22.532	-21.8651	-22.8213	-20.9942	-26.3815	-25.926	-27.1403	-23.4843	-28.6052	-24.3948	-23.5501	-21.7615	-24.8493	-23.8657	-23.5551	-23.8137	-22.0566	-23.6619	-24.5009	-24.9732	-25.2019	-21.7451	-22.9067	-22.3763	-28.4413	-26.9101	-22.278	-28.9727	-22.8936	-25.3521	-20.6647	-22.0923	-23.7547	-21.2893	-23.8887	-21.2869	-25.6145	-24.528	-22.0581	-23.3565	-21.6534	-24.0643	-25.1904	-23.0119	-23.6946	-25.3159	-26.1584
1561.39	-22.6256	49.5876	-22.1771	-21.3891	-22.1097	-20.2913	-25.0512	-24.9458	-25.9737	-24.0123	-29.1979	-24.1303	-24.0074	-21.9295	-24.0378	-23.1389	-23.3376	-23.7293	-21.7981	-23.1635	-24.3133	-25.2911	-25.1191	-21.8102	-22.8955	-22.628	-28.9483	-26.6235	-22.1012	-27.8269	-22.141	-25.518	-20.7681	-22.3963	-23.3018	-20.8389	-23.6976	-20.9775	-25.1902	-24.2981	-21.4513	-22.909	-21.1307	-24.1319	-24.8156	-23.0694	-22.6675	-25.0948	-25.3025
1561.35	-22.4581	50.7533	-22.0177	-21.7358	-21.2164	-20.1341	-24.978	-24.3617	-26.0519	-25.2101	-29.0905	-23.074	-24.2504	-21.7921	-23.4826	-23.3155	-22.9699	-24.6958	-21.8665	-22.7431	-24.0531	-24.7226	-24.5801	-21.7736	-23.1757	-22.8578	-28.5167	-26.7892	-22.5357	-28.1231	-21.5101	-25.3623	-20.4402	-22.69	-23.1534	-20.7712	-23.6783	-21.3604	-25.6506	-23.9294	-21.2222	-22.6297	-20.9831	-24.1966	-25.5712	-23.1893	-22.1689	-25.6498	-25.8743
1561.32	-22.3365	51.7126	-21.9554	-21.1876	-20.6699	-19.9144	-24.311	-24.6081	-25.1301	-26.2222	-28.1278	-23.2068	-24.0055	-21.5911	-23.2088	-22.9026	-23.0633	-24.5863	-21.8254	-22.8636	-23.6342	-24.6347	-24.1365	-22.1297	-22.6479	-23.2108	-28.232	-26.1802	-22.6115	-27.4514	-21.3034	-25.4713	-20.3793	-22.4846	-22.6181	-20.6453	-23.2421	-21.3921	-25.4425	-23.9218	-20.9808	-22.4265	-20.6946	-24.2545	-25.5268	-23.3777	-21.8716	-24.9594	-25.5132
1561.29	-22.2308	52.5387	-22.0717	-21.0215	-20.1502	-20.0205	-24.6334	-23.7679	-25.0424	-26.5313	-28.7179	-23.2486	-24.6468	-21.559	-23.0389	-22.5509	-22.878	-25.1688	-21.849	-21.9071	-23.7927	-24.1743	-23.5918	-22.4937	-22.8169	-23.5539	-28.7259	-25.2736	-22.6381	-26.8209	-20.6898	-25.7741	-20.0064	-22.7165	-22.3422	-20.7379	-23.2366	-21.1746	-25.1414	-23.5441	-21.1368	-21.885	-20.1443	-23.7965	-26.1378	-22.9191	-21.9877	-24.595	-25.9312
1561.25	-22.1402	53.3171	-21.6943	-20.9137	-19.8125	-19.613	-24.8294	-23.5592	-24.7231	-28.4857	-28.4315	-22.8203	-24.2907	-21.6085	-22.1445	-22.54	-22.616	-25.6486	-22.1511	-21.9631	-23.5462	-23.9504	-22.9039	-22.9601	-22.2175	-23.311	-28.1696	-25.1055	-22.6533	-26.8916	-20.7705	-25.8395	-19.9724	-22.6474	-22.8583	-20.676	-22.9849	-21.2638	-25.0677	-23.024	-20.5725	-21.772	-19.9565	-23.8739	-26.5619	-23.048	-21.9965	-24.9085	-25.9402
1561.22	-22.0714	54.4269	-21.9923	-20.7156	-19.8857	-19.996	-25.1114	-23.9458	-25.1252	-30.7179	-29.1855	-23.3855	-24.4889	-21.4495	-21.6845	-22.292	-22.2766	-25.7037	-22.4862	-21.5668	-23.2161	-23.7875	-22.8056	-22.8228	-22.2627	-23.1793	-27.8804	-24.7095	-23.0205	-26.5093	-20.5835	-26.0112	-19.8536	-22.8506	-22.5332	-20.8018	-23.1355	-21.458	-25.4329	-23.3318	-20.6675	-21.2914	-19.4092	-23.4029	-26.0093	-22.5963	-22.0808	-24.7137	-25.9759
1561.18	-22.0156	55.6845	-22.0621	-20.1768	-19.8834	-20.11	-25.6365	-23.6969	-25.4266	-32.4022	-29.7074	-23.4846	-24.6487	-21.6246	-21.5003	-21.6096	-22.2338	-26.0417	-23.0129	-21.0235	-23.1663	-23.9731	-22.7575	-22.9056	-22.3141	-23.7319	-27.0814	-24.4247	-22.9116	-26.3059	-20.7318	-26.2172	-20.0628	-22.9725	-22.5986	-21.0789	-22.691	-21.233	-24.9749	-23.0753	-20.6231	-21.3172	-19.145	-23.5365	-26.5556	-22.0568	-22.0605	-24.0898	-26.3701
1561.15	-21.9639	56.4661	-21.8292	-20.141	-19.9652	-20.0133	-26.5183	-22.9358	-25.364	-36.6719	-30.2302	-24.2333	-23.8276	-21.4881	-20.9789	-21.1436	-22.1183	-25.9532	-23.2288	-20.7909	-23.2328	-23.3958	-22.754	-23.0863	-21.862	-23.1902	-26.4788	-24.1195	-22.8236	-25.9477	-20.6396	-27.5156	-20.0658	-23.0752	-22.7187	-21.6618	-22.9829	-21.3741	-25.3374	-23.4863	-20.544	-20.644	-18.9955	-23.1671	-26.2069	-21.962	-22.5418	-24.3968	-27.5814
1561.12	-21.9367	58.1644	-21.6378	-20.17	-19.843	-20.7108	-27.8536	-22.5585	-25.1022	-37.3546	-29.9843	-24.1085	-23.5365	-21.3656	-20.3818	-21.0701	-22.1785	-26.3043	-23.1886	-20.5642	-22.9566	-23.4187	-22.612	-23.8446	-21.8359	-23.3915	-25.982	-23.6383	-23.2451	-25.7545	-20.7753	-27.8101	-20.0135	-23.4945	-22.8506	-22.4078	-22.624	-21.1912	-25.2032	-23.5257	-20.7284	-20.4634	-18.9477	-22.3996	-26.3777	-21.1236	-22.9807	-24.5285	-28.2981
1561.08	-21.9078	59.0139	-21.8571	-20.0963	-20.0292	-20.8775	-28.8477	-22.3339	-25.7005	-36.9144	-31.0713	-24.3546	-23.7158	-21.464	-20.1553	-20.4382	-22.1414	-25.5497	-24.0535	-20.2458	-23.2943	-23.0551	-22.7775	-23.6794	-21.9561	-23.6761	-24.8087	-23.351	-23.1099	-25.3588	-20.5918	-28.0586	-20.3128	-23.7724	-22.2835	-22.4765	-22.5245	-21.2931	-25.7859	-23.9751	-20.6584	-20.1788	-18.7418	-22.3834	-26.133	-20.7506	-23.1866	-24.6544	-28.5517
1561.05	-21.8833	60.0211	-21.7554	-20.0501	-20.4719	-21.2131	-30.9333	-21.9848	-25.9228	-34.6565	-32.0815	-24.5203	-23.0109	-21.9849	-19.901	-20.0569	-22.0508	-25.2867	-24.4281	-19.9391	-23.4708	-23.3171	-22.9658	-24.2728	-21.8032	-23.3386	-24.9149	-22.8241	-23.068	-24.9595	-20.6652	-28.2143	-20.6363	-23.5574	-22.6711	-22.7167	-22.3512	-21.4403	-24.9028	-24.3457	-20.7627	-19.8687	-18.6085	-22.4932	-25.6307	-20.8113	-23.0912	-24.6052	-29.7194
1561.02	-21.8651	60.9856	-21.5809	-19.6111	-20.4233	-21.8288	-32.2138	-21.1332	-26.917	-31.1134	-33.8746	-24.8573	-22.4333	-22.5315	-19.6917	-19.9622	-22.149	-24.4279	-24.3356	-19.961	-23.8264	-23.1442	-23.6385	-24.701	-21.5434	-23.557	-24.2221	-22.3351	-23.5401	-25.1477	-20.9643	-28.7199	-21.0344	-23.3755	-22.2066	-23.2583	-22.3661	-21.3003	-24.6676	-24.5433	-20.7562	-19.849	-18.4266	-22.121	-25.9052	-20.4174	-23.6053	-25.2023	-31.1996
1560.98	-21.8303	61.6665	-21.5839	-19.5901	-20.3368	-22.3035	-34.5704	-21.2125	-26.777	-29.3505	-32.427	-25.2209	-22.3983	-22.6261	-19.6402	-19.878	-22.1479	-23.6096	-24.3086	-19.7457	-23.8807	-22.8051	-23.3962	-25.8323	-21.1925	-23.1023	-24.7018	-22.2715	-23.3947	-24.9628	-20.709	-28.3175	-21.6601	-23.1003	-21.8827	-22.6808	-22.0298	-21.5164	-24.7198	-24.3723	-20.2382	-19.8126	-18.3232	-22.6411	-25.6274	-20.5248	-23.4273	-25.2936	-30.8891
1560.95	-21.7706	62.4821	-21.4675	-19.3929	-20.7514	-22.2108	-37.8104	-20.8981	-27.924	-27.9689	-33.5045	-25.238	-21.8453	-23.4178	-19.2991	-19.7251	-22.0721	-23.2379	-24.7191	-19.2795	-24.7559	-22.9365	-23.6973	-26.8581	-21.0236	-22.9244	-24.0967	-21.4486	-23.8612	-25.0976	-20.9475	-27.6661	-22.3555	-22.7579	-21.5942	-22.7348	-22.0849	-21.1585	-23.8283	-24.4094	-20.392	-19.6836	-18.4255	-22.816	-24.6688	-20.3818	-23.4612	-24.8709	-30.4519
1560.91	-21.6437	62.6932	-21.0568	-19.4159	-20.8074	-22.2744	-55.5127	-20.7313	-27.3771	-26.2944	-32.8769	-24.8703	-21.8566	-24.3351	-19.4485	-19.3014	-21.4158	-22.671	-24.1737	-19.0167	-24.7094	-23.0969	-24.204	-27.529	-21.1747	-22.7769	-23.9296	-21.1862	-23.9329	-25.0692	-20.6294	-27.0519	-22.6547	-22.2846	-21.2648	-22.1106	-21.8713	-21.2378	-23.0728	-24.2823	-19.6142	-19.3569	-18.077	-22.866	-24.3587	-20.5771	-23.2515	-25.3294	-29.6257
1560.88	-21.4231	61.3304	-21.1259	-19.2594	-20.8436	-22.0875	-41.5931	-20.5045	-27.1745	-24.358	-30.8663	-24.835	-21.2073	-25.0934	-18.9798	-19.0493	-21.0555	-21.669	-23.2647	-18.9166	-24.8469	-22.8114	-24.3318	-27.9002	-20.3962	-21.9298	-23.6803	-20.435	-23.6008	-24.6301	-20.3426	-25.3014	-23.4216	-21.924	-20.5256	-21.4814	-21.7981	-20.6682	-22.2189	-23.3229	-19.3797	-19.5819	-18.0353	-22.7854	-23.149	-20.2563	-23.1011	-24.596	-27.5013
1560.85	-21.0141	59.2449	-20.4609	-19.2392	-21.5147	-22.0765	-33.7643	-20.336	-25.5792	-22.5931	-30.1977	-23.5354	-21.0711	-25.7996	-19.164	-18.7805	-20.42	-20.6221	-22.6424	-18.6488	-24.8631	-22.7179	-24.7038	-27.0942	-20.2168	-21.1678	-23.4925	-19.0944	-22.9284	-24.9063	-20.0321	-23.5674	-23.7753	-20.9276	-19.9274	-20.9501	-21.5414	-20.3401	-21.1244	-22.9998	-18.7837	-19.2484	-17.8233	-22.9654	-22.0919	-20.1534	-22.9191	-24.4532	-25.5982
1560.81	-20.3652	54.841	-20.1008	-18.9378	-21.7774	-21.1931	-29.1435	-20.2059	-23.6482	-20.3275	-28.8197	-22.5056	-20.7287	-26.5875	-19.0959	-18.4447	-19.9368	-19.7025	-21.5351	-18.0411	-24.7488	-21.856	-24.8108	-26.4836	-19.3403	-20.2398	-22.3197	-18.1564	-21.6456	-24.7264	-19.4057	-21.8544	-23.2712	-20.1259	-18.8086	-20.6352	-20.8836	-19.8073	-19.7608	-21.9377	-18.0771	-19.2395	-17.2595	-22.6051	-21.0496	-20.3537	-22.054	-23.0161	-23.334
1560.78	-19.4282	49.0048	-19.2477	-18.6051	-22.5231	-20.3268	-25.3699	-19.8153	-21.8793	-18.6671	-26.2816	-20.4085	-19.7071	-27.0605	-18.9012	-18.115	-18.7605	-18.614	-19.9384	-17.4927	-23.8318	-20.813	-23.913	-23.6434	-18.4409	-18.8417	-21.5327	-16.9324	-20.4184	-24.0398	-18.7673	-20.2018	-22.5749	-19.2857	-18.1263	-19.8001	-20.0999	-19.053	-18.3248	-20.6163	-17.3178	-19.3753	-17.0721	-21.6811	-19.7771	-19.9661	-20.9748	-21.9153	-21.5664
1560.74	-18.2137	42.4155	-17.9173	-17.9754	-21.9947	-19.1374	-22.2103	-19.1916	-19.4773	-16.588	-23.5942	-18.4088	-18.9258	-25.2649	-18.4548	-17.2526	-17.9519	-17.1069	-18.2105	-16.9156	-22.3065	-19.751	-23.2251	-21.2214	-17.5942	-17.428	-20.4097	-15.546	-18.3623	-23.0109	-17.9925	-17.9593	-21.4128	-18.4791	-17.408	-18.9558	-19.3726	-17.6881	-16.5743	-19.4434	-16.3958	-18.7397	-16.3911	-19.9184	-18.3325	-18.9537	-19.6179	-19.8247	-19.603
1560.71	-16.8086	36.3332	-16.831	-17.1644	-20.7298	-17.9646	-19.6039	-18.4114	-17.2749	-15.0083	-21.0652	-16.6756	-17.7169	-21.9667	-18.1401	-16.3226	-16.7911	-16.0978	-16.6756	-16.1072	-20.5705	-18.4258	-21.1562	-18.8368	-16.2556	-15.8149	-18.6422	-14.3988	-16.6267	-21.2969	-17.1888	-16.2981	-19.8903	-17.2508	-16.3684	-17.6699	-18.0417	-16.0187	-15.0645	-18.227	-15.2533	-18.293	-15.965	-18.2041	-16.7528	-17.7311	-17.9678	-18.4348	-17.393
1560.68	-15.2642	31.0264	-15.5085	-16.1174	-18.9467	-16.2546	-17.4023	-17.4892	-15.2216	-13.3829	-18.5117	-14.7611	-16.3677	-19.1709	-17.348	-15.4053	-15.4344	-14.8654	-14.8945	-15.084	-18.6359	-17.0087	-18.9068	-16.4165	-14.7833	-14.4156	-16.6361	-13.1884	-14.9025	-18.9994	-15.862	-14.521	-17.793	-16.23	-15.2549	-16.3575	-16.6219	-14.6596	-13.6059	-16.6529	-14.205	-17.1276	-15.0253	-16.0979	-15.0089	-16.4838	-16.2177	-16.3054	-15.6542
1560.64	-13.6824	26.5536	-14.1536	-14.876	-16.8922	-14.7164	-15.1118	-16.0868	-13.343	-11.8457	-15.977	-12.9163	-15.1032	-16.5194	-16.2589	-14.3259	-14.1105	-13.6691	-13.2122	-14.1613	-16.7435	-15.3491	-16.8106	-14.268	-13.5365	-12.8472	-14.5155	-12.0426	-13.2322	-16.721	-14.6105	-12.7426	-15.5455	-14.8616	-14.1065	-15.0835	-15.1741	-13.0724	-12.1193	-14.7828	-13.0361	-15.9152	-13.9465	-14.3173	-13.4912	-14.6484	-14.6738	-14.5297	-13.8293
1560.61	-12.1441	23.174	-12.9454	-13.5958	-14.8903	-13.3319	-13.2293	-14.6341	-11.5804	-10.4774	-14.0391	-11.3747	-13.5882	-14.0824	-14.7849	-13.2951	-12.6042	-12.5564	-11.5678	-12.8867	-14.8635	-13.7339	-14.6073	-12.3241	-12.0747	-11.547	-12.7375	-11.018	-11.8237	-14.5748	-13.3134	-11.225	-13.6575	-13.5131	-13.006	-13.5278	-13.7174	-11.6446	-10.8504	-13.2922	-11.98	-14.3807	-12.9408	-12.535	-12.0734	-13.0363	-13.092	-12.8461	-12.1659
1560.58	-10.6733	20.5329	-11.6332	-12.2605	-12.8309	-11.8457	-11.4874	-12.9867	-9.99927	-9.38644	-12.0374	-9.89612	-12.1346	-11.9488	-13.4648	-12.1962	-11.1201	-11.5234	-10.1133	-11.7101	-12.9542	-12.1878	-12.5998	-10.6501	-10.788	-10.2564	-10.9098	-10.0342	-10.4425	-12.4693	-11.937	-9.89268	-11.9125	-11.9805	-11.7605	-12.099	-12.234	-10.2145	-9.60022	-11.666	-10.9262	-12.8865	-11.7914	-10.7898	-10.6889	-11.436	-11.5334	-11.1321	-10.5779
1560.54	-9.29453	18.3168	-10.3532	-11.0339	-11.0283	-10.4228	-9.87028	-11.5176	-8.6271	-8.24771	-10.4859	-8.67104	-10.699	-10.1412	-11.8834	-11.1631	-9.78046	-10.4743	-8.77522	-10.6465	-11.004	-10.6542	-10.6961	-9.17956	-9.65622	-8.95442	-9.32864	-9.05976	-9.21732	-10.7357	-10.6022	-8.64696	-10.2358	-10.4957	-10.6976	-10.7481	-10.7924	-9.02873	-8.47258	-10.2503	-9.90991	-11.4578	-10.6805	-9.32957	-9.51892	-9.86051	-10.1083	-9.55106	-9.26155
1560.51	-8.01361	16.1274	-9.20785	-9.74559	-9.3103	-9.2103	-8.4272	-9.91562	-7.47434	-7.41592	-8.9167	-7.50959	-9.52464	-8.52728	-10.1723	-9.90054	-8.53525	-9.35893	-7.57826	-9.50979	-9.3997	-9.2132	-9.07587	-7.82887	-8.44028	-7.95791	-7.94305	-8.28723	-8.15278	-9.0853	-9.37857	-7.54037	-8.71389	-9.18608	-9.52693	-9.41254	-9.42955	-7.92888	-7.53487	-8.99267	-8.90223	-10.1001	-9.50769	-7.96562	-8.29394	-8.55179	-8.78969	-8.18409	-7.93095
1560.47	-6.83205	14.0188	-8.01578	-8.55711	-7.84072	-7.98955	-7.06954	-8.29313	-6.40583	-6.56675	-7.54699	-6.49822	-8.23423	-7.05312	-8.60369	-8.76598	-7.39493	-8.3062	-6.57929	-8.40733	-7.84923	-7.86669	-7.61169	-6.73315	-7.50352	-6.9251	-6.74316	-7.40247	-7.1642	-7.48384	-8.1504	-6.52705	-7.45969	-7.89013	-8.27387	-8.1536	-8.09215	-7.00306	-6.71029	-7.76813	-7.96059	-8.64322	-8.38056	-6.81772	-7.27288	-7.32375	-7.63435	-6.9433	-6.86949
1560.44	-5.74923	12.0089	-6.91495	-7.31074	-6.48955	-6.80277	-5.81619	-6.84135	-5.52102	-5.96835	-6.26107	-5.63933	-7.05916	-5.83988	-7.17993	-7.54973	-6.38599	-7.14032	-5.62399	-7.19614	-6.45465	-6.5126	-6.27689	-5.74169	-6.56016	-6.18537	-5.69518	-6.67861	-6.2332	-6.12255	-6.9459	-5.67578	-6.26646	-6.64468	-7.18392	-6.94983	-6.89546	-6.13498	-6.03689	-6.66159	-7.07952	-7.39551	-7.36789	-5.76	-6.34541	-6.2962	-6.5661	-5.77502	-5.90675
1560.41	-4.75759	9.99568	-5.92551	-6.14573	-5.38356	-5.70404	-4.78804	-5.46994	-4.71627	-5.33061	-5.1806	-4.88947	-5.90762	-4.79635	-5.81343	-6.31951	-5.5306	-6.14649	-4.94253	-6.07117	-5.25114	-5.37345	-5.0639	-4.87002	-5.72022	-5.45438	-4.82424	-5.86265	-5.41086	-4.96898	-5.80461	-4.92368	-5.29955	-5.54717	-5.9375	-5.8221	-5.72249	-5.39777	-5.39413	-5.58973	-6.11565	-6.14148	-6.23822	-4.94594	-5.54351	-5.2883	-5.54345	-4.86924	-5.07039
1560.37	-3.83401	8.6134	-4.86168	-4.98976	-4.35429	-4.70093	-3.85255	-4.35568	-4.1151	-4.81951	-4.12102	-4.28451	-4.76137	-3.87845	-4.52586	-5.18212	-4.70634	-5.01493	-4.2912	-5.02315	-4.08578	-4.26708	-3.97657	-4.14674	-4.83365	-4.8705	-4.12291	-5.12251	-4.60401	-3.92342	-4.8509	-4.29153	-4.39819	-4.59138	-4.84042	-4.80009	-4.67703	-4.73086	-4.83433	-4.65985	-5.1944	-5.01535	-5.15143	-4.18508	-4.66533	-4.3896	-4.63129	-3.99609	-4.31145
1560.34	-2.9635	8.23354	-3.85794	-3.81375	-3.43785	-3.71427	-3.00741	-3.32245	-3.57746	-4.1917	-3.1334	-3.81067	-3.73376	-3.06659	-3.39517	-4.01489	-3.89831	-3.94676	-3.78652	-3.96141	-3.01144	-3.29745	-3.00745	-3.50387	-4.00018	-4.22003	-3.52265	-4.29102	-3.86576	-2.99683	-3.88717	-3.62156	-3.5788	-3.68947	-3.76318	-3.75749	-3.59408	-4.10345	-4.18674	-3.6706	-4.25715	-3.88674	-4.18003	-3.59872	-3.84909	-3.63969	-3.69523	-3.26732	-3.55046
1560.3	-2.17213	8.66736	-2.91256	-2.88544	-2.59425	-2.81913	-2.29158	-2.51445	-3.10495	-3.57195	-2.26345	-3.33964	-2.72522	-2.38925	-2.45096	-2.93377	-3.21622	-2.91818	-3.38458	-3.01399	-2.15614	-2.47826	-2.19	-2.91875	-3.25938	-3.61079	-2.95041	-3.46766	-3.20254	-2.24617	-3.0956	-3.03818	-2.79781	-2.87899	-2.78232	-2.79771	-2.65261	-3.49593	-3.595	-2.78394	-3.40507	-2.89604	-3.22262	-3.00615	-3.06052	-2.95607	-2.88299	-2.62998	-2.91911
1560.27	-1.55905	9.43536	-2.16283	-2.09767	-1.99246	-2.15696	-1.75524	-1.91278	-2.80097	-3.00528	-1.58851	-2.99598	-2.0039	-1.94997	-1.77265	-2.06321	-2.63545	-2.14309	-3.04038	-2.2079	-1.51799	-1.78934	-1.58645	-2.48845	-2.58781	-3.11061	-2.56826	-2.78822	-2.64992	-1.74894	-2.42159	-2.62741	-2.26223	-2.2686	-2.02537	-2.03232	-1.93763	-2.89427	-3.14483	-2.05663	-2.64787	-2.07937	-2.48952	-2.69743	-2.43866	-2.48026	-2.29041	-2.13441	-2.36675
1560.24	-1.2673	10.2287	-1.77545	-1.72575	-1.7742	-1.77595	-1.61448	-1.69979	-2.733	-2.67627	-1.24744	-2.89658	-1.58419	-1.80406	-1.46209	-1.61084	-2.40069	-1.70803	-2.94102	-1.82669	-1.22745	-1.50226	-1.36436	-2.34101	-2.30802	-2.84822	-2.41729	-2.41019	-2.45546	-1.54503	-2.1055	-2.46932	-1.98997	-1.91793	-1.601	-1.60759	-1.5486	-2.59991	-2.90346	-1.64841	-2.28087	-1.64745	-2.11379	-2.5791	-2.1227	-2.29895	-1.97984	-1.92289	-2.17694
1560.2	-1.32205	10.5801	-1.75978	-1.69852	-1.87108	-1.80636	-1.75184	-1.87157	-2.93119	-2.62295	-1.34054	-3.12408	-1.58705	-2.04663	-1.49436	-1.47202	-2.51304	-1.69543	-3.111	-1.78795	-1.34466	-1.57035	-1.56513	-2.52658	-2.29866	-2.8575	-2.66366	-2.38927	-2.49269	-1.74619	-2.13333	-2.5778	-2.00712	-1.99893	-1.56524	-1.54014	-1.56373	-2.58983	-2.9198	-1.69328	-2.22238	-1.61753	-2.06571	-2.79425	-2.166	-2.4328	-2.06183	-2.13606	-2.28002
1560.17	-1.56989	10.0271	-1.98364	-1.9495	-2.2152	-2.01892	-2.11718	-2.20894	-3.18426	-2.6807	-1.6092	-3.36439	-1.80474	-2.44172	-1.81578	-1.68707	-2.73459	-1.88852	-3.26036	-1.94786	-1.71765	-1.83609	-1.95401	-2.79785	-2.48158	-2.99442	-2.97711	-2.48471	-2.71281	-2.11493	-2.35062	-2.79921	-2.26234	-2.26514	-1.79024	-1.69328	-1.81482	-2.73845	-3.02937	-1.95444	-2.37142	-1.82539	-2.24014	-3.07333	-2.44436	-2.70793	-2.295	-2.41266	-2.5023
1560.14	-2.07655	8.61985	-2.49384	-2.4595	-2.79195	-2.57951	-2.70181	-2.84465	-3.59203	-2.98878	-2.22002	-3.71105	-2.40092	-3.04021	-2.39492	-2.19654	-3.1094	-2.43555	-3.51977	-2.42147	-2.32516	-2.44609	-2.59554	-3.18717	-2.92295	-3.30021	-3.4772	-2.92431	-3.106	-2.70684	-2.82987	-3.14975	-2.71541	-2.80061	-2.33932	-2.19936	-2.40632	-3.04848	-3.34682	-2.50545	-2.79454	-2.42042	-2.75334	-3.50044	-2.99223	-3.22651	-2.84619	-2.92144	-2.96425
1560.1	-3.74356	8.52827	-4.17044	-4.17282	-4.42326	-4.25545	-4.34006	-4.61963	-5.22385	-4.57754	-3.88339	-5.37452	-4.12487	-4.78358	-4.14096	-3.863	-4.78103	-4.07584	-5.07862	-3.98746	-4.00581	-4.11717	-4.26631	-4.85614	-4.63556	-4.90966	-5.16818	-4.56283	-4.74335	-4.44733	-4.41744	-4.7308	-4.34058	-4.55949	-4.03116	-3.85048	-4.11565	-4.61756	-4.96414	-4.17902	-4.48197	-4.12279	-4.39167	-5.09928	-4.66338	-4.973	-4.48605	-4.61829	-4.63688
1560.07	-8.15879	15.2115	-8.42523	-8.51406	-8.85087	-8.49104	-8.58497	-9.1066	-10.0733	-9.12784	-7.84625	-10.4037	-8.31993	-9.32351	-8.35994	-7.97425	-9.51903	-8.36232	-9.94811	-8.14066	-8.01497	-8.21798	-8.42643	-9.53089	-9.2034	-9.75165	-10.2445	-9.20425	-9.41524	-8.784	-8.89999	-9.41526	-8.68515	-9.06818	-8.13018	-7.82872	-8.14344	-9.25755	-9.71486	-8.41661	-9.03672	-8.42989	-8.87478	-10.0605	-9.32165	-9.72377	-8.95977	-9.13351	-9.1101
1560.03	-14.4065	49.5322	-14.1196	-14.1951	-14.7323	-14.3838	-14.0618	-14.6459	-20.6865	-17.6489	-12.3394	-24.2821	-13.3229	-15.5643	-13.6645	-13.1788	-18.0645	-13.7666	-23.6667	-14.0919	-12.5814	-13.2292	-13.6208	-18.0594	-17.0272	-21.7427	-19.2732	-16.7723	-17.9159	-14.0404	-16.0636	-17.9392	-15.5657	-14.6604	-13.5173	-12.9284	-12.7418	-19.4755	-19.6168	-13.5708	-16.4816	-13.6696	-15.0445	-19.8701	-16.2008	-16.9387	-15.3098	-16.163	-15.9185
1560	-12.9641	34.5048	-13.192	-12.9768	-13.2118	-13.3632	-13.0775	-12.911	-16.7452	-15.918	-11.8084	-17.4936	-12.3189	-13.8789	-12.6743	-12.2765	-15.5138	-12.6683	-18.448	-13.4544	-11.9128	-12.2485	-12.5312	-15.9094	-15.034	-17.5995	-15.4484	-14.6434	-15.6246	-12.796	-14.3486	-16.0474	-14.4685	-12.9897	-12.718	-12.2649	-11.8162	-17.432	-16.1049	-12.5299	-14.4845	-12.3382	-13.1514	-16.3143	-14.0348	-14.2508	-13.7504	-14.7859	-14.3974
1559.97	-13.957	47.1919	-13.6676	-13.7435	-14.0821	-14.1815	-13.6266	-14.2971	-19.989	-17.2744	-11.9881	-23.0392	-12.9782	-15.2341	-13.2907	-12.782	-17.5478	-13.2627	-23.0211	-13.773	-12.4635	-12.9388	-13.1994	-17.8833	-16.7126	-21.2867	-18.2808	-15.9488	-17.0223	-13.6995	-15.3544	-17.504	-15.0949	-14.0183	-13.1146	-12.4593	-12.3204	-19.597	-18.4301	-13.1941	-15.6894	-13.1558	-14.0789	-19.052	-15.3149	-16.163	-14.7607	-16.0017	-15.1897
1559.93	-8.68581	20.2959	-8.72652	-9.04859	-9.10439	-9.1592	-8.63888	-9.52922	-10.7273	-10.0256	-7.84725	-11.571	-8.64765	-9.41611	-8.82364	-8.52828	-10.3899	-8.83481	-11.0455	-8.69481	-8.21503	-8.52474	-8.61747	-10.1415	-10.1553	-11.1204	-10.9732	-10.0862	-10.0649	-8.9388	-9.56279	-9.93016	-9.15238	-9.33669	-8.63037	-8.29505	-8.38694	-10.5016	-10.7532	-8.85485	-10.1159	-8.92815	-9.43568	-10.7703	-9.80607	-10.2274	-9.35199	-9.6998	-9.35315
1559.9	-4.25925	11.9602	-4.62165	-4.78153	-4.81702	-4.81456	-4.50029	-4.94995	-5.62704	-5.29387	-4.01565	-6.16089	-4.53318	-4.89319	-4.57267	-4.45088	-5.45369	-4.67611	-5.90178	-4.56724	-4.31549	-4.40278	-4.39329	-5.303	-5.40245	-5.9946	-5.81326	-5.42124	-5.25523	-4.63106	-5.09712	-5.23958	-4.79626	-4.91403	-4.46649	-4.31442	-4.35033	-5.65644	-5.71021	-4.6532	-5.37133	-4.73577	-5.02593	-5.76087	-5.17301	-5.43545	-4.91622	-5.06994	-4.86944
1559.86	-2.38395	11.2938	-2.79407	-2.87382	-2.82255	-2.93847	-2.67277	-2.98366	-3.7596	-3.45319	-2.24618	-4.29019	-2.61422	-3.04066	-2.64342	-2.57213	-3.58923	-2.76703	-4.09129	-2.83562	-2.47288	-2.61782	-2.60244	-3.59827	-3.53079	-4.15262	-3.85577	-3.40633	-3.40868	-2.75814	-3.158	-3.44462	-3.02283	-2.90793	-2.68828	-2.47324	-2.46426	-3.91194	-3.7119	-2.76868	-3.46091	-2.73136	-2.98306	-3.81464	-3.20278	-3.42283	-2.97385	-3.27985	-3.02311
1559.83	-1.44863	11.1749	-1.90873	-1.87911	-1.85874	-2.04832	-1.89704	-1.99961	-2.87003	-2.62291	-1.4227	-3.43914	-1.61217	-2.2336	-1.68367	-1.58718	-2.64546	-1.77245	-3.26204	-1.94085	-1.65472	-1.69978	-1.78645	-2.85664	-2.49665	-3.26607	-2.87495	-2.41819	-2.49602	-1.85487	-2.25593	-2.60798	-2.2078	-1.94394	-1.73854	-1.59026	-1.45081	-3.12344	-2.686	-1.83588	-2.39747	-1.65335	-1.83983	-2.91298	-2.28471	-2.41722	-2.04235	-2.47979	-2.09251
1559.8	-0.656384	9.71168	-1.16763	-1.04902	-1.036	-1.23188	-1.34475	-1.14852	-2.00463	-1.79928	-0.821686	-2.51349	-0.865851	-1.56771	-0.930678	-0.797554	-1.79535	-0.942968	-2.4465	-1.18191	-0.993076	-1.03153	-1.17239	-2.18045	-1.60783	-2.28734	-1.98332	-1.42908	-1.6472	-1.21772	-1.35636	-1.8211	-1.47398	-1.08242	-1.00075	-0.859429	-0.704141	-2.2553	-1.7456	-1.07557	-1.47307	-0.81098	-0.946319	-2.05858	-1.4378	-1.47599	-1.21816	-1.72657	-1.38964
1559.76	-0.112823	7.75954	-0.681441	-0.517058	-0.576239	-0.73008	-0.990684	-0.612025	-1.39056	-1.15088	-0.553624	-1.67781	-0.388646	-1.17453	-0.460894	-0.306343	-1.1248	-0.425574	-1.66299	-0.681188	-0.648572	-0.575967	-0.785217	-1.61962	-0.928829	-1.43629	-1.30319	-0.742694	-1.04424	-0.821923	-0.76099	-1.27542	-0.956597	-0.587152	-0.531175	-0.461596	-0.239849	-1.54894	-0.990065	-0.55829	-0.749018	-0.277858	-0.311377	-1.31491	-0.84876	-0.837313	-0.671088	-1.17367	-0.853558
1559.73	0	6.17999	-0.589536	-0.43491	-0.551996	-0.637046	-1.03039	-0.567906	-1.15029	-0.968602	-0.680264	-1.25786	-0.335728	-1.20799	-0.419017	-0.25576	-0.834995	-0.33797	-1.33111	-0.555156	-0.741987	-0.576816	-0.856701	-1.39709	-0.685119	-1.07205	-1.07839	-0.48495	-0.810968	-0.816822	-0.577232	-1.06911	-0.853344	-0.515508	-0.478813	-0.443592	-0.274336	-1.19785	-0.734377	-0.522809	-0.528994	-0.230745	-0.206404	-1.05018	-0.745366	-0.635634	-0.585853	-1.04488	-0.817228
1559.7	-0.28958	5.33675	-0.88172	-0.796384	-0.908849	-0.931957	-1.40825	-0.965664	-1.33066	-1.13861	-1.18683	-1.25187	-0.752943	-1.5861	-0.834076	-0.645303	-1.03714	-0.69176	-1.38021	-0.874124	-1.23146	-0.983113	-1.25537	-1.57566	-0.852433	-1.06599	-1.29583	-0.676748	-1.02227	-1.26565	-0.802098	-1.27433	-1.13971	-0.881212	-0.828392	-0.824141	-0.68136	-1.22504	-0.85262	-0.876986	-0.701663	-0.602273	-0.493113	-1.17736	-1.00395	-0.918343	-0.854674	-1.31201	-1.13743
1559.66	-0.895304	5.46456	-1.49648	-1.49553	-1.67615	-1.55893	-2.1538	-1.64697	-1.80713	-1.63706	-1.95388	-1.58093	-1.52426	-2.28784	-1.57412	-1.34259	-1.51307	-1.38011	-1.73562	-1.42779	-2.01568	-1.69406	-1.95256	-1.91467	-1.32854	-1.44955	-1.79481	-1.20212	-1.46791	-2.03116	-1.36338	-1.71032	-1.75896	-1.60195	-1.45251	-1.52649	-1.49625	-1.57222	-1.31155	-1.50171	-1.20686	-1.39305	-1.18973	-1.66712	-1.58566	-1.47014	-1.50591	-1.83785	-1.75331
1559.63	-1.76477	6.52161	-2.35411	-2.42363	-2.73663	-2.42796	-3.03893	-2.69383	-2.55255	-2.37954	-2.97941	-2.15876	-2.55145	-3.18674	-2.64388	-2.38529	-2.25582	-2.35957	-2.30564	-2.29385	-3.03799	-2.64116	-2.96266	-2.55783	-2.12918	-2.05493	-2.62595	-1.95867	-2.21024	-3.02596	-2.16387	-2.43633	-2.59311	-2.52909	-2.32581	-2.50485	-2.5527	-2.10695	-2.09816	-2.46155	-1.97424	-2.47328	-2.1841	-2.3893	-2.42208	-2.40741	-2.38098	-2.58178	-2.5991
1559.59	-2.89782	8.28484	-3.48461	-3.6559	-4.06021	-3.58593	-4.22771	-3.95133	-3.57308	-3.3334	-4.22273	-3.01862	-3.87397	-4.27139	-3.95489	-3.61197	-3.25839	-3.62559	-3.09682	-3.47641	-4.34409	-3.84682	-4.14644	-3.39891	-3.13772	-2.99289	-3.61625	-3.02689	-3.21892	-4.29494	-3.30044	-3.33144	-3.63992	-3.80586	-3.48427	-3.71047	-3.86749	-2.94399	-3.08003	-3.68891	-3.09821	-3.84368	-3.44043	-3.33685	-3.50242	-3.6041	-3.55579	-3.59027	-3.66652
1559.56	-4.31296	10.4911	-4.91441	-5.22394	-5.73546	-5.10399	-5.52229	-5.54635	-4.76323	-4.59479	-5.76595	-4.09742	-5.50083	-5.67485	-5.66421	-5.20045	-4.48858	-5.22876	-4.2301	-4.83089	-5.82921	-5.27078	-5.5535	-4.48519	-4.53317	-4.18993	-4.93667	-4.3694	-4.47048	-5.81076	-4.69187	-4.49137	-5.01485	-5.3036	-5.01523	-5.15531	-5.51862	-4.03297	-4.41835	-5.19107	-4.54785	-5.60171	-5.07331	-4.59707	-4.90622	-5.03117	-5.01837	-4.89269	-5.01617
1559.53	-6.03747	13.3737	-6.60432	-7.04292	-7.84728	-6.85997	-7.03092	-7.56427	-6.28996	-6.10911	-7.38932	-5.53236	-7.49528	-7.30632	-7.72628	-7.10237	-6.07429	-7.1901	-5.56209	-6.59103	-7.66539	-7.01744	-7.29882	-5.85759	-6.17213	-5.68868	-6.59702	-6.10855	-6.02129	-7.61393	-6.42122	-5.97847	-6.54227	-7.18722	-6.86957	-7.07403	-7.51047	-5.43149	-6.0528	-7.09987	-6.29248	-7.82489	-7.16033	-6.1498	-6.67705	-6.9096	-6.92694	-6.37506	-6.64884
1559.49	-8.09493	17.2773	-8.75998	-9.38765	-10.3324	-8.9648	-8.74608	-9.79833	-8.06253	-7.85091	-9.35162	-7.22674	-9.81449	-9.19013	-10.2393	-9.40375	-8.02799	-9.56741	-7.14488	-8.61432	-9.6074	-9.12196	-9.26968	-7.44381	-8.27002	-7.50745	-8.42134	-8.12422	-7.93379	-9.62815	-8.58885	-7.71315	-8.51287	-9.37141	-9.11475	-9.19757	-9.94102	-7.09292	-7.99471	-9.26047	-8.57823	-10.5342	-9.67693	-8.05671	-8.75517	-9.07102	-9.07659	-8.22014	-8.57048
1559.46	-10.5199	22.6713	-11.3052	-12.1617	-13.1799	-11.4909	-10.6641	-12.6411	-10.0761	-9.98682	-11.5318	-9.33539	-12.713	-11.2754	-13.2775	-12.3661	-10.3741	-12.4798	-9.10152	-11.1185	-11.9975	-11.558	-11.5049	-9.40253	-10.6773	-9.75639	-10.6298	-10.6166	-10.168	-11.8548	-11.1397	-9.76416	-10.7869	-11.881	-11.7625	-11.9325	-12.8596	-9.13923	-10.3643	-11.8637	-11.4547	-13.6776	-12.6936	-10.2024	-11.2144	-11.8494	-11.7469	-10.3871	-10.8897
1559.43	-13.3387	30.7905	-14.2328	-15.4962	-16.4677	-14.532	-12.5854	-15.9183	-12.2852	-12.4331	-14.1206	-11.654	-16.1179	-13.383	-16.688	-15.8948	-12.9799	-16.0798	-11.2767	-14.255	-14.6863	-14.5552	-13.9761	-11.598	-13.605	-12.205	-12.9055	-13.5393	-12.7781	-14.2652	-14.2843	-12.0032	-13.454	-14.8352	-15.2957	-15.1999	-16.4639	-11.492	-13.0816	-15.0123	-14.8593	-17.5824	-16.7031	-12.8192	-14.2532	-14.8311	-14.9419	-12.7705	-13.443
1559.39	-16.5886	43.0953	-18.2288	-19.8537	-19.4903	-18.388	-14.7146	-19.4285	-14.6736	-15.0076	-16.7037	-14.2411	-20.2035	-15.5466	-21.0871	-20.6001	-16.2366	-20.6878	-13.7952	-18.0674	-17.4159	-17.7427	-16.7742	-14.1279	-17.2528	-15.3037	-15.5372	-17.3034	-16.0096	-16.5845	-18.1566	-14.7781	-16.4892	-18.3444	-19.7271	-19.1341	-20.7556	-14.3028	-16.3558	-18.939	-19.6061	-22.216	-21.9435	-15.7729	-18.085	-18.6277	-18.724	-15.747	-16.4577
1559.36	-20.1497	61.2002	-23.3651	-25.6479	-21.1009	-23.1609	-16.8063	-22.524	-17.2021	-18.0514	-19.5813	-17.2874	-24.7143	-17.304	-24.365	-27.8418	-20.1376	-26.8313	-16.5958	-23.3035	-20.2444	-21.6715	-19.6104	-16.9442	-21.8351	-18.9409	-18.0913	-22.0189	-19.9495	-18.7033	-23.4121	-17.8269	-20.3313	-22.2382	-26.6025	-24.6632	-25.578	-17.574	-20.129	-23.5476	-27.0659	-25.167	-29.4621	-19.1657	-22.7294	-22.6577	-23.0488	-19.154	-19.8295
1559.32	-23.4074	80.1717	-31.913	-31.1375	-20.9741	-28.8873	-18.7591	-23.3458	-19.6905	-21.1417	-22.3945	-20.5147	-27.4459	-18.5228	-24.4796	-39.7436	-25.2474	-30.0718	-19.7784	-31.6505	-22.6316	-25.6477	-22.3304	-20.1954	-28.4427	-23.3504	-20.2576	-28.2119	-24.9187	-20.2001	-31.2776	-21.3432	-25.0547	-25.6227	-46.6258	-32.9496	-27.4915	-21.5876	-24.6722	-28.5515	-38.8356	-24.2452	-30.2743	-22.9208	-28.5875	-25.354	-27.176	-22.9214	-23.5265
1559.29	-25.0954	85.0627	-42.0201	-29.6856	-20.501	-32.427	-20.6299	-22.6011	-21.7819	-24.3245	-24.6824	-24.0645	-26.4584	-19.216	-23.0543	-29.6957	-32.4502	-27.315	-23.1233	-34.9451	-24.0358	-28.9663	-24.4294	-23.6552	-43.6086	-29.0945	-21.8641	-31.1161	-32.6364	-21.0884	-34.233	-25.3229	-29.3074	-27.3641	-30.6512	-34.5029	-26.2067	-26.0908	-30.2644	-29.3436	-28.6528	-22.8588	-25.7568	-26.3284	-33.2784	-25.2328	-28.4633	-26.9964	-27.3847
1559.26	-25.1287	78.9103	-31.3534	-26.9535	-20.1327	-29.8255	-22.0846	-21.8412	-23.1836	-26.9256	-26.2532	-26.9471	-25.0999	-19.8216	-22.1083	-26.0368	-40.9474	-25.2743	-26.4427	-29.0601	-24.7702	-29.6743	-25.5987	-27.3746	-37.0846	-36.9784	-22.6706	-28.3033	-58.215	-21.5546	-29.1767	-30.0858	-30.2614	-27.2162	-25.8711	-29.4839	-24.7199	-29.8002	-34.8461	-27.833	-24.6561	-21.876	-23.6149	-27.8348	-31.4591	-24.2383	-27.8697	-30.0218	-30.0849
1559.22	-24.7359	72.5867	-28.0016	-25.6389	-20.0125	-27.7363	-23.3305	-21.6245	-24.0832	-28.4367	-27.3675	-28.5221	-24.5548	-20.1738	-21.5059	-24.5384	-35.127	-24.4074	-29.1052	-26.4281	-24.9156	-29.0549	-26.0431	-31.1367	-31.8317	-45.201	-22.9955	-26.4869	-37.2728	-21.935	-26.6712	-35.6846	-28.5982	-26.7929	-23.9057	-27.2434	-23.9852	-30.514	-35.5515	-26.3797	-23.076	-21.6796	-22.7698	-27.7157	-28.9214	-23.606	-26.9997	-30.2878	-31.2853
1559.19	-24.5279	68.5977	-26.2594	-25.066	-19.9869	-26.6649	-23.8798	-21.6185	-24.3072	-29.5076	-27.8875	-28.2305	-24.7014	-20.5501	-21.4196	-24.0462	-32.2421	-24.2322	-30.3501	-25.351	-25.1745	-28.644	-26.0493	-34.2282	-30.2677	-38.5359	-23.3513	-25.8913	-33.4016	-22.2183	-25.6258	-37.9849	-27.155	-26.7545	-23.1191	-26.2983	-23.7572	-29.5289	-35.1054	-25.9755	-22.6285	-21.7336	-22.6018	-27.0818	-28.0032	-23.2521	-26.7083	-29.3212	-31.6637
1559.15	-24.5415	66.6707	-25.7724	-25.242	-20.1564	-26.4258	-24.3901	-21.9406	-24.2392	-29.3822	-28.087	-27.6057	-24.9992	-20.8779	-21.5086	-23.983	-30.6881	-24.5668	-30.285	-24.9838	-25.4541	-28.8597	-25.8755	-35.5382	-29.8279	-37.0611	-23.4595	-26.2561	-31.6461	-22.5195	-25.1343	-36.5982	-26.5363	-26.7995	-22.8283	-26.1923	-23.9379	-28.7783	-33.6473	-26.2962	-22.8078	-22.2115	-22.7837	-26.4438	-27.6688	-23.161	-26.5796	-28.2185	-30.9316
1559.12	-24.6777	66.2375	-25.3561	-25.6466	-20.1543	-26.5806	-24.4292	-22.3727	-24.0247	-28.8575	-27.8802	-26.5145	-25.3665	-21.1657	-21.9352	-24.3785	-30.622	-25.0471	-29.4925	-25.2025	-25.8707	-28.842	-25.5753	-35.4014	-29.786	-35.9812	-23.5359	-27.2886	-30.7702	-22.8586	-24.952	-34.427	-26.0774	-27.2721	-23.1752	-26.528	-24.3163	-29.3531	-32.0642	-26.6554	-23.3755	-22.545	-22.9905	-26.0681	-27.9196	-23.1137	-26.2822	-27.8801	-29.9984
1559.09	-24.8002	66.7279	-25.2958	-25.8946	-20.2988	-27.09	-24.0893	-22.8272	-23.9228	-27.6626	-27.7446	-25.6413	-25.836	-21.1768	-22.2943	-25.0296	-30.5243	-25.9968	-28.4293	-25.4903	-25.8491	-29.3552	-25.211	-34.2125	-29.9868	-35.7108	-23.5669	-29.2007	-30.1559	-23.1693	-24.9314	-32.7508	-25.5798	-27.8434	-23.6575	-27.1546	-24.751	-30.0034	-30.6971	-27.3816	-24.3045	-22.8027	-23.3888	-25.7944	-27.9997	-22.9723	-25.9405	-27.5899	-28.6717
1559.05	-24.8185	66.9452	-25.3454	-26.2021	-20.398	-27.3457	-23.947	-23.1361	-23.6658	-26.5351	-27.2808	-25.0547	-26.1708	-21.3144	-22.5401	-25.982	-30.5573	-27.158	-27.696	-26.0227	-26.0477	-29.4032	-24.8289	-32.7073	-30.3416	-34.7608	-23.6033	-31.2875	-29.3081	-23.1508	-24.7585	-31.1277	-25.2303	-28.0445	-24.3307	-27.6595	-25.0369	-31.6	-28.935	-28.2454	-25.5784	-22.7412	-23.5922	-25.5139	-28.3883	-22.9083	-25.5891	-27.2501	-27.7321
1559.02	-24.7385	67.0465	-25.386	-26.2432	-20.5211	-27.3147	-23.7293	-23.3513	-23.3041	-25.3484	-26.6179	-24.4298	-26.2386	-21.1627	-22.8707	-26.6822	-30.9826	-28.4898	-26.7749	-26.355	-25.9643	-29.205	-24.3735	-31.09	-29.8404	-33.4943	-23.6462	-33.9174	-28.0132	-23.2245	-24.6799	-29.9322	-24.8437	-28.2614	-25.0972	-28.0266	-25.3571	-33.5132	-27.7966	-28.6425	-26.4982	-22.6144	-23.6157	-25.0806	-28.2965	-22.6374	-25.2204	-26.9142	-26.7431
1558.99	-24.568	66.1237	-25.4741	-25.8085	-20.588	-27.1295	-23.5012	-23.6691	-23.3838	-24.4993	-26.1508	-23.7902	-26.3481	-21.1986	-23.258	-27.1841	-30.882	-29.4826	-25.9025	-26.2815	-25.7063	-28.8918	-24.2762	-29.5859	-29.4397	-32.1725	-23.7917	-36.0934	-27.3225	-23.2027	-24.4234	-28.6421	-24.3104	-27.8847	-25.6092	-28.261	-25.4426	-34.959	-26.6328	-29.1902	-27.5542	-22.3317	-23.3907	-24.7703	-27.9166	-22.267	-24.8702	-26.7707	-26.0101
1558.95	-24.3913	64.4051	-25.4373	-25.6557	-20.7116	-26.7529	-23.315	-23.8527	-23.3849	-23.7066	-25.587	-23.5657	-26.2306	-21.1671	-23.4831	-27.5241	-30.6643	-30.2695	-25.1085	-26.3841	-25.6411	-28.6668	-24.1481	-28.6596	-28.5489	-30.6758	-23.7877	-36.8171	-26.3431	-23.4461	-24.2501	-27.7961	-23.9486	-27.6869	-26.4803	-27.8503	-25.2521	-35.2705	-25.9118	-29.0315	-27.9081	-21.892	-23.3214	-24.3527	-27.7127	-22.081	-24.6208	-26.4024	-25.7494
1558.92	-24.2374	62.6305	-25.3961	-25.3207	-20.8442	-26.2309	-23.2776	-24.2489	-23.6724	-22.9128	-25.3704	-23.445	-26.3607	-21.1986	-23.7383	-27.6034	-30.1186	-31.2695	-24.6292	-26.026	-25.4751	-27.95	-24.0497	-27.4723	-28.0386	-29.561	-24.0073	-36.2874	-25.9386	-23.6756	-24.0694	-26.9946	-23.4873	-27.0765	-26.8597	-27.7324	-25.2671	-34.0955	-25.1076	-28.7889	-28.316	-21.6436	-23.3752	-24.1888	-27.0593	-22.0697	-24.3593	-25.9005	-25.4528
1558.88	-24.1624	61.1485	-25.2951	-25.0375	-21.115	-25.9837	-23.2133	-24.7581	-24.1295	-22.3872	-25.2222	-23.3628	-26.4473	-21.3354	-24.0687	-27.542	-29.6669	-31.2846	-24.2711	-25.736	-25.318	-27.7309	-24.111	-26.8312	-27.5152	-29.0289	-24.3807	-35.4229	-25.4657	-23.9854	-24.1214	-26.6536	-23.2481	-26.6459	-27.5343	-27.396	-25.2533	-32.4664	-24.619	-28.5394	-28.3608	-21.4574	-23.4115	-24.2935	-26.9733	-22.0168	-24.3139	-25.6579	-25.4318
1558.85	-24.1652	59.7086	-25.0135	-24.829	-21.3237	-25.7766	-23.4811	-25.4644	-24.7051	-22.0769	-25.29	-23.4372	-26.4538	-21.6412	-24.4406	-27.2091	-29.4044	-31.3244	-23.7981	-25.1716	-25.2838	-27.3362	-24.0837	-26.0677	-26.978	-28.3437	-24.7753	-34.7841	-25.2749	-24.4839	-24.3721	-26.418	-23.1376	-26.5564	-28.0429	-27.0418	-25.0788	-30.7853	-24.1514	-28.4124	-28.5424	-21.536	-23.4587	-24.4806	-26.7333	-22.2292	-24.4007	-25.1467	-25.6068
1558.82	-24.2736	59.044	-25.0264	-24.9248	-21.5688	-25.6177	-23.6632	-26.2496	-25.3172	-21.7906	-25.2653	-23.615	-26.7899	-21.922	-25.061	-27.1964	-29.0968	-31.5695	-23.6587	-24.9759	-25.3759	-27.0989	-24.3171	-25.5871	-26.3704	-28.36	-25.1787	-35.0656	-25.1374	-25.3227	-24.7509	-26.2523	-22.9551	-26.3405	-28.7229	-27.25	-25.0563	-29.8929	-23.8435	-28.1847	-28.5772	-21.526	-23.5322	-24.7625	-26.6532	-22.4586	-24.6192	-24.892	-25.7834
1558.78	-24.4785	58.652	-25.0715	-24.9286	-22.1758	-25.3465	-24.139	-27.0679	-26.2282	-21.7295	-25.5996	-23.8919	-27.2628	-22.2972	-25.4338	-27.0419	-28.7557	-31.1858	-23.5979	-24.4766	-25.5631	-26.9762	-24.5884	-25.0717	-26.2002	-28.2368	-25.9187	-35.1486	-25.1029	-26.0498	-25.2188	-26.1615	-22.8518	-26.3432	-29.2089	-27.0665	-25.1782	-28.7893	-23.8681	-28.117	-28.6163	-21.8546	-23.5703	-25.1402	-26.6226	-22.7529	-25.0058	-24.8339	-26.4132
1558.75	-24.7805	58.9284	-25.307	-25.0797	-22.7565	-25.3772	-24.6531	-28.4069	-27.3011	-21.6658	-26.1987	-24.3488	-28.0711	-22.8368	-26.1227	-27.1507	-28.693	-31.723	-23.8316	-24.1997	-25.9884	-27.0289	-25.071	-24.5009	-25.8753	-28.4211	-26.4782	-35.1485	-25.1565	-27.2426	-25.7343	-26.2254	-22.7664	-26.7965	-29.5788	-27.1673	-25.5542	-27.8226	-23.7006	-28.3006	-29.125	-22.3794	-23.762	-25.7648	-27.0125	-23.0514	-25.3377	-24.9644	-26.9535
1558.72	-25.1874	60.1555	-25.4193	-25.3996	-23.5419	-25.4193	-25.2851	-29.3848	-28.461	-21.8726	-26.7603	-24.7974	-28.5358	-23.438	-26.6804	-27.1689	-28.5542	-31.8452	-23.9694	-24.0651	-26.3548	-27.2041	-25.5439	-24.0944	-25.9131	-28.4921	-27.3816	-36.1517	-25.2952	-28.0823	-26.3132	-26.2478	-22.8778	-27.5715	-29.8888	-27.4538	-26.3227	-26.9023	-24.0113	-28.6633	-29.3854	-22.8935	-24.0101	-26.2203	-27.4978	-23.5288	-25.8527	-25.131	-27.831
1558.68	-25.6721	62.6187	-25.8529	-25.5349	-24.7458	-25.6786	-26.2327	-30.6867	-29.6081	-22.0414	-27.6023	-25.1611	-29.2989	-24.0307	-27.3876	-27.2739	-28.7994	-32.1657	-24.5305	-23.9456	-27.0881	-27.5965	-26.0914	-23.6885	-26.001	-28.8146	-28.6267	-36.9833	-25.3109	-29.4513	-27.0595	-26.3817	-22.9037	-28.4666	-30.401	-27.6059	-27.1406	-25.8415	-24.2202	-29.1531	-29.707	-23.7816	-24.2826	-26.7863	-28.34	-24.2556	-26.4087	-25.3843	-28.7823
1558.65	-26.2163	66.1216	-26.0773	-25.6016	-25.8843	-26.0193	-27.1332	-32.3374	-30.9878	-22.3344	-28.4226	-25.7237	-30.3005	-24.7674	-28.3033	-27.527	-28.9112	-32.175	-24.8907	-23.6893	-27.7338	-27.8581	-26.7001	-23.4584	-26.0281	-29.0594	-30.0236	-37.8953	-25.7624	-30.4198	-27.5376	-26.3221	-22.9211	-29.6082	-30.3124	-27.8003	-28.3371	-25.1204	-24.5669	-30.2574	-29.9111	-25.0117	-24.8182	-27.1247	-29.1237	-25.0821	-27.0768	-25.4567	-30.217
1558.61	-26.8143	71.0323	-26.2574	-26.0173	-27.1272	-26.5309	-28.2105	-33.099	-32.6145	-22.6781	-29.8583	-26.2249	-31.4925	-25.6358	-28.9392	-27.8929	-29.216	-32.0764	-25.4735	-23.6112	-28.539	-28.5718	-27.3548	-23.3871	-26.2364	-29.3044	-31.7178	-39.6225	-26.1147	-31.8003	-28.3818	-26.5439	-22.925	-30.8976	-30.2157	-27.7361	-29.9209	-24.7163	-25.3222	-31.6901	-29.9832	-26.3324	-25.2114	-27.6145	-30.2695	-25.8512	-27.5061	-25.8159	-31.5731
1558.58	-27.4419	77.2688	-26.3551	-26.2414	-28.9503	-27.066	-29.0234	-34.2441	-33.7689	-23.206	-31.6585	-26.6771	-32.5019	-26.3766	-29.5285	-28.1098	-29.2649	-32.3038	-26.0624	-23.6875	-29.5241	-28.9546	-28.4546	-23.182	-26.7264	-29.623	-33.928	-42.5408	-26.4378	-33.5056	-29.0498	-26.9563	-23.1042	-32.3098	-29.9418	-27.8024	-32.1982	-24.1669	-26.0701	-33.3706	-30.051	-28.165	-25.7419	-27.563	-31.3295	-26.896	-28.2739	-25.8518	-33.9683
1558.55	-28.0583	84.7049	-26.3611	-26.5038	-30.6104	-27.5505	-30.1048	-35.1331	-34.8864	-23.6761	-33.7481	-27.2775	-33.8719	-27.6196	-30.1317	-28.7101	-29.6526	-31.7397	-26.727	-23.5695	-30.119	-29.3789	-29.4654	-23.2939	-26.8961	-30.0079	-36.1002	-44.1161	-26.7857	-34.3887	-29.964	-27.3849	-23.2196	-34.081	-29.8309	-28.0372	-35.2246	-23.9523	-27.0034	-36.0424	-30.5676	-29.975	-26.4371	-27.8897	-32.987	-28.297	-28.8412	-26.0797	-36.2014
1558.51	-28.6299	92.5223	-26.479	-26.8848	-32.5929	-28.1054	-31.1422	-36.0183	-34.5842	-24.3321	-36.2475	-27.5047	-36.2794	-28.9103	-30.4029	-28.7364	-29.73	-31.8922	-27.0114	-23.7739	-30.8227	-29.8053	-30.3273	-23.3218	-27.181	-30.3511	-36.6999	-45.6107	-27.462	-36.0795	-30.9159	-27.5041	-23.2333	-36.2495	-29.5608	-28.2451	-38.2006	-23.8419	-28.0412	-39.0947	-30.8565	-32.5785	-27.0823	-28.0064	-35.2985	-29.4738	-29.5822	-26.0428	-39.2811
1558.48	-29.1474	99.444	-26.4772	-27.7174	-34.2532	-28.9733	-32.3278	-36.5131	-33.8002	-24.9974	-38.8368	-27.7688	-39.4114	-30.3319	-30.5227	-28.8178	-29.9249	-31.9888	-27.2451	-23.9753	-31.7068	-30.4375	-31.5618	-23.44	-27.5831	-30.6972	-34.997	-46.1243	-28.1546	-36.6548	-31.2763	-28.0222	-23.5166	-38.3851	-29.4767	-28.4498	-41.8385	-23.8181	-29.5934	-41.8311	-30.962	-34.956	-27.8819	-28.6589	-38.1007	-31.1314	-30.5195	-26.0917	-43.0527
1558.45	-29.577	104.699	-26.3442	-28.3407	-35.5077	-29.4353	-33.3675	-36.7368	-32.6269	-25.7317	-41.7942	-27.9074	-43.0984	-31.7815	-30.1302	-28.9109	-30.494	-32.301	-27.4935	-24.4188	-32.3713	-30.364	-32.3135	-23.7779	-27.9538	-30.5536	-33.3898	-45.7249	-28.4894	-36.787	-31.3495	-28.1225	-23.7266	-40.38	-29.3115	-29.0702	-45.3186	-23.963	-31.5553	-42.7195	-31.2029	-36.483	-28.5713	-29.0789	-41.6407	-32.113	-31.6246	-26.0105	-48.2753
1558.41	-29.8826	108.172	-26.1826	-28.9675	-36.0681	-29.514	-34.4604	-36.7093	-31.4228	-26.3629	-45.7012	-28.2417	-45.2625	-33.4411	-29.9646	-28.5387	-30.9183	-33.0319	-27.2238	-24.8282	-32.9269	-30.5122	-32.7195	-23.9056	-28.191	-30.5374	-32.5022	-44.2664	-28.9488	-37.4245	-31.2509	-28.3694	-23.8892	-42.6602	-28.8537	-29.7115	-46.1185	-24.2978	-33.4839	-42.5319	-31.4641	-38.2415	-29.064	-29.5701	-44.9178	-33.3803	-32.403	-26.1487	-51.462
1558.38	-30.0633	108.913	-26.1087	-29.883	-35.4274	-29.4449	-35.4295	-36.8244	-30.6773	-27.0182	-52.0221	-28.3065	-43.7824	-35.0556	-30.0713	-28.4557	-30.9232	-34.1563	-27.1551	-25.4183	-34.0049	-31.0216	-32.9161	-24.2646	-28.3641	-30.7646	-31.2812	-43.4339	-29.516	-36.5678	-30.6153	-28.6741	-23.9987	-45.8563	-28.4602	-30.1878	-41.7616	-24.3812	-36.8427	-41.3829	-31.4957	-38.0353	-29.7716	-30.0169	-50.7554	-34.6975	-33.1317	-25.9433	-59.9713
1558.34	-30.1355	108.108	-26.0521	-30.5495	-34.6144	-29.5799	-35.456	-36.8797	-29.8763	-27.3936	-51.2443	-28.1161	-41.0879	-35.8789	-29.6641	-27.9669	-31.4886	-35.518	-26.9273	-25.8846	-34.6783	-30.8695	-32.9418	-24.4991	-28.5341	-30.2332	-30.8484	-43.1922	-29.7881	-36.5967	-29.9325	-28.6129	-24.3702	-47.1108	-28.2072	-30.8314	-39.4631	-24.7142	-39.6653	-39.7441	-31.1819	-38.0743	-29.7957	-30.7634	-53.7094	-35.1178	-33.2729	-26.0863	-55.7007
1558.31	-30.1067	105.923	-25.8341	-30.4878	-33.3765	-29.173	-35.4235	-36.4004	-29.3294	-27.4985	-53.378	-28.019	-40.0421	-37.1076	-29.3134	-28.0138	-31.5924	-36.626	-26.6884	-26.4135	-35.0234	-31.2096	-32.9585	-25.053	-28.6249	-30.0798	-30.2148	-41.6963	-30.0219	-35.9972	-29.337	-28.6512	-24.3899	-44.2406	-27.9578	-31.2697	-38.0363	-24.7782	-43.0799	-38.855	-31.0305	-38.0547	-30.1498	-30.6386	-48.7648	-36.0012	-33.41	-25.9558	-49.0938
1558.28	-29.9642	103.04	-25.9623	-30.643	-32.6474	-28.5066	-34.8095	-35.4892	-29.1013	-27.0811	-48.8212	-28.0059	-40.1408	-37.5951	-29.0116	-27.9419	-31.5918	-37.8669	-26.5728	-26.8752	-35.6075	-31.3409	-32.2519	-25.3873	-28.4348	-29.5095	-29.5992	-40.2815	-30.0035	-35.1298	-28.4922	-28.4853	-24.732	-42.1953	-27.8321	-31.0596	-36.9351	-25.0497	-47.6131	-36.5396	-30.2444	-37.8336	-29.9469	-30.5743	-46.9443	-35.9916	-32.6774	-25.7585	-43.713
1558.24	-29.7402	99.7945	-25.8114	-30.2305	-31.9813	-28.1926	-33.7098	-35.7235	-28.7767	-26.9611	-46.0191	-27.3993	-39.8173	-38.0098	-28.7131	-27.9369	-30.9648	-40.4641	-26.4325	-27.3142	-36.2615	-31.4329	-31.8502	-25.753	-28.4125	-28.6919	-29.6256	-37.6744	-29.9184	-34.6626	-27.7765	-28.2962	-24.8086	-40.1797	-27.6506	-30.3525	-36.0631	-25.1647	-43.7042	-34.9071	-29.9654	-37.8049	-29.8199	-30.5387	-43.2171	-36.7324	-32.6289	-25.6693	-40.2495
1558.21	-29.4405	96.3107	-25.6551	-29.7223	-31.1694	-27.6946	-32.7939	-34.7682	-28.5923	-26.5085	-43.7332	-27.0428	-41.851	-38.3659	-28.7158	-28.2193	-30.5009	-43.7813	-26.0541	-27.5876	-36.7226	-31.6903	-31.3517	-26.063	-28.5196	-28.095	-29.4218	-35.9386	-29.9594	-34.9214	-26.9906	-28.1577	-24.7066	-37.8694	-27.2308	-29.9151	-35.3566	-25.1317	-40.4874	-32.8733	-29.0462	-37.7837	-29.8672	-30.2997	-39.5733	-36.1154	-32.0785	-25.6897	-38.0075
1558.18	-29.076	92.1902	-25.398	-29.1057	-30.1266	-27.2653	-31.4114	-34.3068	-28.4841	-25.9238	-40.5225	-26.5515	-41.1115	-37.795	-28.4819	-28.4201	-29.641	-48.8061	-25.8975	-27.585	-36.3821	-31.3873	-30.6964	-26.2088	-28.1272	-27.543	-29.4128	-34.2212	-29.8322	-34.6303	-26.3326	-27.7904	-24.7054	-35.858	-27.1589	-28.9211	-35.5901	-25.2431	-38.1056	-31.4289	-28.3585	-36.0427	-29.799	-30.0869	-36.923	-35.9375	-31.2933	-25.5221	-36.5254
1558.14	-28.6702	87.4999	-25.0522	-28.5969	-29.2286	-26.9849	-30.391	-33.7736	-28.4874	-25.5475	-37.9193	-25.9415	-40.6735	-38.1021	-28.504	-28.3453	-28.8307	-59.4658	-25.6019	-27.6911	-36.2975	-31.5401	-30.4255	-26.204	-27.9191	-26.7679	-29.2558	-32.9366	-29.6219	-33.9482	-25.4952	-27.8538	-24.7974	-33.8465	-26.6933	-28.3712	-34.8336	-25.0084	-35.1983	-30.4182	-27.8204	-34.5267	-29.6548	-30.531	-34.9979	-35.6647	-30.3707	-25.7384	-34.808
1558.11	-28.2186	83.3733	-24.837	-27.6928	-28.2359	-26.6063	-29.491	-32.8603	-28.8184	-24.9412	-35.5623	-25.3299	-38.3492	-37.6597	-28.4064	-28.3975	-27.9181	-47.6057	-25.1911	-27.7188	-36.6464	-31.2369	-30.2695	-26.0558	-27.9065	-26.0072	-29.5347	-32.0458	-29.3173	-33.5158	-24.7314	-27.9107	-24.7596	-32.5113	-26.2413	-27.6693	-35.2816	-24.7118	-32.9361	-29.3599	-27.1627	-33.4629	-29.9926	-30.4478	-33.2743	-34.5636	-29.1803	-26.1669	-33.3573
1558.07	-27.7561	78.7278	-24.3048	-27.1118	-27.4257	-26.5963	-29.0176	-32.4904	-28.8995	-24.639	-34.1545	-24.472	-35.7583	-38.1511	-28.8876	-28.0858	-27.2319	-40.2815	-24.6016	-27.9015	-35.662	-31.1029	-30.1236	-25.7527	-27.4739	-25.4058	-29.8438	-30.9976	-29.2469	-33.3692	-24.2485	-27.8937	-24.5812	-31.6748	-26.0083	-26.8732	-34.814	-24.3222	-31.5628	-28.18	-26.567	-32.1369	-29.8883	-30.707	-31.8677	-33.7416	-28.2956	-26.7025	-31.8436
1558.04	-27.2719	74.1674	-24.022	-26.545	-26.6541	-26.3703	-28.3388	-31.3418	-29.1652	-24.1444	-33.5232	-23.7296	-33.8648	-37.9411	-29.1237	-27.7757	-26.5306	-36.861	-24.0778	-27.6351	-35.4601	-30.8414	-30.3031	-25.2786	-27.3933	-24.5444	-29.4173	-30.2971	-28.5024	-32.451	-23.6151	-28.0214	-24.7495	-31.0371	-25.4716	-26.5325	-33.8898	-23.9548	-30.0556	-27.2775	-26.0644	-31.0953	-29.6805	-30.6115	-30.0754	-33.0511	-27.1304	-27.1653	-31.0282
1558.01	-26.7936	70.4886	-23.5173	-25.8405	-26.3602	-25.9542	-27.9564	-30.489	-29.2229	-23.6369	-32.5149	-23.1467	-32.2987	-37.3184	-29.2048	-27.0663	-25.7235	-33.5916	-23.6565	-27.5602	-35.6586	-30.2522	-30.7537	-24.8614	-27.1926	-23.8756	-29.0267	-29.7783	-27.9171	-31.769	-23.2457	-27.7426	-24.7933	-30.4042	-25.1817	-26.1563	-33.2477	-23.4961	-29.3367	-26.6734	-25.6824	-30.2269	-29.5544	-30.4259	-28.8515	-32.1583	-26.2198	-27.9258	-29.8655
1557.97	-26.3111	67.2021	-23.312	-25.5431	-26.164	-25.7975	-27.7689	-29.583	-29.545	-23.2018	-32.2255	-22.6298	-30.281	-35.9026	-29.3373	-26.5358	-25.1462	-31.2382	-23.3729	-27.0275	-35.3744	-29.666	-30.9178	-24.3197	-26.783	-23.1678	-28.0256	-29.1162	-27.3268	-31.0284	-22.8352	-27.5255	-24.8546	-29.6874	-24.9558	-25.9494	-32.3071	-23.3042	-28.4764	-26.2342	-25.3889	-29.4271	-29.1908	-29.5792	-27.3402	-30.516	-25.5944	-29.1281	-29.0861
1557.94	-25.842	64.3828	-23.1155	-25.1393	-26.1723	-25.7057	-27.7022	-28.7825	-29.8523	-22.9845	-31.6393	-22.3919	-28.6654	-34.2549	-29.2187	-25.7966	-24.4295	-29.5062	-23.0694	-26.6403	-34.747	-29.0569	-30.9246	-23.5903	-26.3788	-22.5222	-27.4078	-29.0504	-26.3623	-30.4684	-22.5231	-27.3185	-24.8351	-28.9928	-24.8656	-25.853	-31.2312	-22.9245	-27.7225	-25.7177	-25.1666	-28.932	-28.9163	-28.7997	-26.4925	-29.2416	-25.0551	-30.2083	-28.0569
1557.91	-25.3746	62.4219	-22.8639	-24.7047	-26.6587	-25.6647	-27.9055	-28.3579	-30.196	-22.6143	-31.3656	-22.165	-27.4977	-32.6524	-28.9618	-25.3103	-23.5733	-27.7848	-22.6443	-26.1464	-33.5232	-28.5635	-30.5169	-23.0166	-26.0735	-21.9116	-26.6001	-28.8833	-25.6473	-30.0326	-22.1915	-27.1539	-24.6758	-28.3388	-24.5534	-25.7458	-30.3011	-22.8258	-27.0549	-25.2603	-24.8457	-27.9718	-28.5176	-27.4809	-25.4879	-27.7528	-24.8948	-31.2382	-27.5527
1557.87	-24.9218	60.9956	-22.8747	-24.5147	-27.2971	-25.7653	-28.6014	-27.8505	-30.9044	-22.3627	-30.8219	-22.1704	-26.4066	-31.2965	-28.5616	-24.7678	-22.7607	-26.4916	-22.2303	-25.5383	-32.4255	-27.9588	-29.9933	-22.5141	-25.3807	-21.3313	-25.8567	-28.4685	-24.5263	-29.2539	-21.983	-27.232	-24.5315	-27.4857	-24.6763	-25.4833	-29.2218	-22.4869	-26.4737	-25.1223	-24.6014	-27.5918	-27.8854	-26.3883	-24.9084	-26.3567	-24.906	-32.6582	-26.7368
1557.84	-24.4608	59.9054	-22.851	-24.1936	-28.2896	-25.5485	-29.1898	-27.8117	-32.3084	-22.1571	-29.8969	-22.3275	-25.8622	-29.3702	-27.8812	-24.3195	-22.0884	-25.4362	-21.9476	-25.0598	-31.2564	-27.2226	-29.1525	-22.0418	-24.8609	-20.8597	-25.1485	-27.8335	-23.7735	-28.8444	-21.4806	-27.0376	-24.1759	-26.4533	-24.5502	-25.4018	-28.7835	-22.2725	-25.7147	-24.7422	-24.3102	-26.9703	-27.1862	-25.5395	-24.3282	-25.1478	-24.9965	-34.3989	-26.3414
1557.8	-23.9953	58.7925	-22.7345	-24.0368	-29.6171	-25.5683	-29.7035	-27.8939	-33.8641	-21.8657	-28.7322	-22.1994	-25.1841	-28.0568	-27.4333	-24.1173	-21.5491	-24.3975	-21.5443	-24.4554	-30.2688	-26.4967	-27.9882	-21.6053	-24.1278	-20.367	-24.7088	-27.0365	-22.8351	-27.9922	-21.0051	-27.0446	-23.6695	-25.7539	-24.791	-25.3102	-28.0205	-22.0572	-25.0213	-24.5778	-24.0655	-26.2483	-26.4115	-24.676	-23.8836	-24.2785	-25.6961	-36.1846	-26.0281
1557.77	-23.5264	57.5045	-22.8624	-23.8278	-30.9328	-25.4818	-30.3515	-28.3245	-36.7271	-21.6105	-27.3661	-22.0241	-24.771	-26.615	-26.8696	-23.943	-20.9761	-23.7609	-21.2632	-23.5743	-28.8356	-25.6791	-27.0962	-21.2152	-23.4519	-20.0491	-24.0751	-26.4852	-21.9873	-27.6102	-20.4439	-26.5975	-23.1038	-25.1703	-24.6679	-24.9671	-27.6627	-22.0049	-24.4379	-24.3002	-23.8694	-25.419	-25.6929	-24.0284	-23.3481	-23.5524	-26.1249	-36.6456	-25.6486
1557.74	-23.0406	55.6696	-22.884	-23.7671	-31.9695	-25.0474	-30.6401	-28.3844	-38.0179	-21.3387	-26.1747	-21.3644	-24.4353	-25.77	-26.2466	-23.7522	-20.7531	-23.0808	-21.051	-22.8508	-27.837	-24.7655	-25.9495	-21.0122	-22.7268	-19.8806	-23.6847	-25.804	-21.4298	-26.9577	-19.9632	-25.9596	-22.3247	-24.4693	-24.7197	-24.701	-27.5845	-21.8425	-23.7249	-23.8476	-23.7275	-24.6696	-25.1088	-23.3094	-22.8643	-22.8712	-26.7338	-34.5006	-25.4683
1557.7	-22.5487	53.1562	-22.8704	-23.4305	-31.6941	-24.3607	-30.0479	-27.6382	-35.3688	-21.1893	-25.0561	-20.6183	-24.0965	-24.8488	-25.8832	-23.6202	-20.4882	-22.3316	-20.9351	-22.1597	-26.5824	-23.9266	-24.9961	-20.8089	-22.2781	-19.7569	-23.0513	-24.9429	-20.7429	-26.1672	-19.3472	-25.2434	-21.7636	-23.9858	-24.4145	-24.2914	-27.2442	-21.7037	-23.1145	-23.663	-23.8347	-23.7631	-24.4319	-22.8518	-22.2628	-22.5116	-26.9974	-31.765	-24.9836
1557.67	-22.0472	49.9595	-22.6721	-23.2043	-29.8999	-23.7172	-28.543	-26.5916	-31.3953	-21.0941	-24.1745	-19.7463	-23.7953	-24.2252	-25.4341	-23.3608	-20.3859	-21.7082	-20.7993	-21.7242	-25.5936	-23.2596	-23.9955	-20.6327	-21.7041	-19.8523	-22.5845	-24.4876	-20.2522	-25.1577	-18.9313	-24.1837	-21.0123	-23.5886	-23.709	-23.8406	-26.7637	-21.5846	-22.6952	-23.251	-23.7926	-22.8495	-23.7394	-22.2151	-21.6033	-22.3254	-26.6953	-28.8447	-24.6324
1557.64	-21.5475	46.3456	-22.2825	-23.0312	-27.8309	-22.9461	-27.0684	-25.4265	-28.0004	-21.0606	-23.6579	-19.035	-23.2075	-23.6425	-24.8716	-22.9337	-20.455	-21.1255	-20.6774	-21.3218	-24.4758	-22.5008	-23.2872	-20.3677	-21.1451	-19.9416	-22.2856	-23.8678	-19.907	-24.1223	-18.6617	-23.0449	-20.5017	-23.3224	-22.7455	-22.9431	-26.2035	-21.49	-22.3427	-22.9253	-23.767	-22.1204	-22.8128	-21.6973	-21.1337	-21.9355	-25.7397	-26.5825	-24.1923
1557.6	-21.0567	42.6826	-21.6113	-22.8968	-25.6694	-22.2038	-25.4606	-23.9956	-25.3929	-21.0517	-23.0804	-18.3967	-22.6088	-23.1146	-24.3554	-22.4533	-20.3578	-20.7297	-20.589	-21.041	-23.3219	-21.7462	-22.6226	-20.1706	-20.6516	-20.0214	-21.9016	-23.4551	-19.6189	-23.0901	-18.4159	-21.942	-19.899	-22.8805	-21.8755	-22.0902	-25.1931	-21.1845	-22.3278	-22.5996	-23.6386	-21.4649	-21.8515	-21.001	-20.6371	-21.7132	-24.6091	-24.7463	-23.8375
1557.57	-20.5908	38.8505	-20.9429	-22.3729	-23.769	-21.4483	-23.9346	-22.7994	-23.7173	-21.1371	-22.8771	-17.9645	-22.1624	-22.3347	-23.7423	-22.0579	-20.365	-20.3077	-20.3863	-21.0114	-22.4841	-21.122	-22.1373	-19.9733	-20.3025	-20.0134	-21.6586	-22.9602	-19.2712	-22.0083	-18.2902	-20.8867	-19.3563	-22.2903	-20.8465	-21.1577	-24.3033	-20.9275	-22.2419	-22.2675	-23.1644	-20.9078	-21.0769	-20.3529	-20.3367	-21.2363	-23.4933	-23.2658	-23.2347
1557.53	-20.1448	35.4475	-20.228	-21.8851	-22.4362	-20.6589	-22.7806	-21.8359	-22.2495	-21.2396	-22.7762	-17.7328	-21.6355	-21.7037	-22.799	-21.6331	-20.2415	-19.9701	-20.3775	-20.9781	-21.6805	-20.6147	-21.5913	-19.6501	-19.9777	-20.0329	-21.3887	-22.4391	-19.1227	-21.2125	-18.2966	-20.0722	-18.9012	-21.9001	-19.9502	-20.383	-23.4796	-20.6488	-22.2798	-21.61	-22.6985	-20.5841	-20.1715	-19.5875	-19.9037	-20.7397	-22.0684	-21.9593	-22.7655
1557.5	-19.7403	32.4897	-19.5017	-21.1673	-21.1147	-20.0153	-21.7437	-21.1025	-21.2978	-21.6112	-22.6761	-17.6614	-21.076	-20.9487	-21.768	-21.0544	-20.0279	-19.8152	-20.2637	-21.0232	-20.9855	-20.1383	-20.9839	-19.3462	-19.8655	-19.8579	-20.9974	-21.9416	-18.9602	-20.3439	-18.2576	-19.4514	-18.4101	-21.4123	-19.342	-19.8573	-22.8348	-20.4514	-22.5004	-21.0347	-22.0287	-20.4331	-19.5934	-19.0817	-19.5347	-20.3423	-20.8557	-20.8375	-22.4769
1557.47	-19.3762	30.2574	-18.8074	-20.2808	-20.2103	-19.4224	-21.2286	-20.4956	-20.6526	-21.7841	-22.512	-17.6722	-20.7156	-20.389	-20.836	-20.5569	-19.8088	-19.485	-20.0681	-21.1108	-20.5416	-19.7479	-20.5955	-19.077	-19.7787	-19.595	-20.695	-21.4331	-18.8011	-19.7158	-18.1754	-19.0265	-18.005	-20.9701	-18.796	-19.4181	-22.0651	-20.2557	-22.7424	-20.2828	-21.447	-20.4135	-19.1686	-18.6216	-19.1378	-19.8727	-19.822	-19.8993	-22.4229
1557.43	-19.0581	28.8032	-18.2119	-19.514	-19.3954	-18.9214	-20.7933	-19.9221	-20.3537	-22.157	-22.0738	-17.8838	-20.5092	-19.7323	-19.9966	-19.8783	-19.6139	-19.2844	-19.9593	-21.0012	-20.0776	-19.3822	-20.1766	-18.7462	-19.75	-19.3516	-20.3801	-20.9974	-18.5186	-19.2944	-18.2262	-18.6796	-17.711	-20.7992	-18.4704	-18.9919	-21.6028	-20.118	-22.9475	-19.7096	-21.0793	-20.3388	-18.8816	-18.4852	-18.8769	-19.4978	-18.9191	-19.059	-22.3593
1557.4	-18.793	28.0218	-17.7426	-18.8128	-18.7	-18.6103	-20.7895	-19.514	-20.0839	-22.3108	-21.6984	-18.1682	-20.3496	-19.3369	-19.3481	-19.3507	-19.2186	-19.1944	-20.006	-20.7081	-19.6815	-19.1326	-19.7446	-18.5841	-19.6788	-19.1543	-20.0461	-20.6923	-18.2733	-19.0188	-18.3247	-18.5276	-17.5023	-20.5374	-18.2382	-18.7018	-21.3632	-20.0962	-23.1778	-19.1175	-20.7044	-20.2462	-18.7261	-18.4089	-18.628	-19.0834	-18.2119	-18.5063	-22.3352
1557.37	-18.5911	27.6635	-17.2922	-18.1442	-18.214	-18.3349	-20.7683	-19.246	-20.0759	-22.4226	-21.3553	-18.3815	-20.1822	-18.9574	-18.9139	-18.7202	-18.9693	-19.1723	-19.8994	-20.5685	-19.3235	-19.0378	-19.3336	-18.4623	-19.6464	-19.0448	-19.9363	-20.4449	-18.0807	-18.897	-18.2722	-18.5133	-17.4927	-20.3783	-18.0657	-18.3676	-21.2323	-20.1961	-23.3411	-18.7417	-20.5163	-20.1939	-18.6416	-18.5748	-18.5496	-18.9129	-17.6674	-18.1322	-22.3323
1557.33	-18.4464	27.7029	-17.0644	-17.743	-17.8399	-18.0733	-21.1054	-18.991	-20.2685	-22.4416	-21.0155	-18.724	-19.9968	-18.7222	-18.6372	-18.2256	-18.6223	-19.294	-19.9548	-20.4197	-19.0902	-19.08	-19.0301	-18.4895	-19.5107	-18.8987	-19.8985	-20.371	-17.9045	-18.9987	-18.3418	-18.5465	-17.5123	-20.3208	-18.1317	-18.0562	-21.0523	-20.1648	-23.2119	-18.3672	-20.3796	-19.9766	-18.7154	-18.7482	-18.6119	-18.7472	-17.2439	-17.9357	-22.4034
1557.3	-18.3666	27.9496	-16.8727	-17.4887	-17.5133	-17.9812	-21.4987	-18.7451	-20.523	-22.5571	-20.7238	-18.9004	-19.8192	-18.6004	-18.3675	-17.7855	-18.467	-19.4559	-20.0153	-20.2608	-18.83	-19.1404	-18.807	-18.6839	-19.535	-18.9233	-19.8407	-20.345	-17.834	-19.2581	-18.2457	-18.8526	-17.6496	-20.2531	-18.1734	-17.8072	-20.984	-20.2229	-23.0723	-18.267	-20.3084	-19.825	-18.7719	-19.1931	-18.8589	-18.5994	-17.047	-17.9469	-22.1319
1557.27	-18.3458	28.4023	-16.7963	-17.4175	-17.4686	-17.9873	-21.9056	-18.6885	-20.6884	-22.5685	-20.6332	-19.1572	-19.7954	-18.6718	-18.3606	-17.5727	-18.285	-19.6128	-19.9682	-20.055	-18.6603	-19.2241	-18.6324	-19.1678	-19.4216	-19.0746	-19.955	-20.5626	-17.8681	-19.5168	-18.2533	-19.0887	-17.9044	-20.1717	-18.2084	-17.5405	-20.8744	-20.202	-22.8374	-18.1871	-20.4065	-19.5369	-18.739	-19.6262	-19.2075	-18.5292	-16.9534	-17.9391	-21.9133
1557.23	-18.398	29.0347	-16.9006	-17.406	-17.4481	-18.085	-22.4296	-18.6778	-21.0757	-22.6461	-20.6735	-19.2698	-19.6471	-18.8052	-18.2697	-17.4186	-18.1049	-19.8559	-19.8792	-19.9914	-18.559	-19.414	-18.5327	-19.6722	-19.5243	-19.2396	-20.1374	-20.9106	-18.0261	-19.8944	-18.1354	-19.5215	-18.3024	-20.2341	-18.3986	-17.297	-20.7675	-20.2369	-22.6543	-18.1665	-20.4767	-19.3636	-18.7906	-19.9846	-19.6252	-18.6242	-16.9931	-18.1024	-21.506
1557.2	-18.5331	30.1063	-17.0535	-17.601	-17.4649	-18.2833	-23.0711	-18.8143	-21.2482	-22.8691	-20.9449	-19.4171	-19.6219	-19.2083	-18.3627	-17.4359	-18.1003	-20.1682	-19.9213	-19.9801	-18.6007	-19.6419	-18.6733	-20.4689	-19.5511	-19.57	-20.4858	-21.2705	-18.3579	-20.3095	-18.2494	-19.9403	-18.6801	-20.2845	-18.6381	-17.2621	-20.6755	-20.3013	-22.5498	-18.3028	-20.5729	-19.0917	-18.5984	-20.58	-20.2151	-18.6591	-17.1626	-18.3757	-21.2097
1557.16	-18.7633	31.4946	-17.4422	-17.8356	-17.7411	-18.6165	-23.9279	-19.1235	-21.5237	-23.2546	-21.4145	-19.4609	-19.5986	-19.699	-18.5465	-17.55	-18.1276	-20.3462	-19.8187	-20.1573	-18.8713	-19.8674	-19.0092	-21.2697	-19.6853	-19.9284	-20.7578	-21.8811	-18.6752	-20.7325	-18.3545	-20.4859	-19.0244	-20.4554	-18.9123	-17.2524	-20.5401	-20.4539	-22.4292	-18.6274	-20.7118	-19.0705	-18.5012	-21.0775	-20.8839	-18.6797	-17.4541	-18.6545	-21.0585
1557.13	-19.115	33.5916	-18.0276	-18.0934	-18.076	-19.0097	-24.5247	-19.5204	-21.9547	-24.0079	-22.1794	-19.8047	-19.6129	-20.265	-18.7207	-17.7598	-18.2232	-20.7115	-19.9313	-20.3482	-19.2564	-20.3282	-19.4053	-22.1661	-19.9357	-20.4592	-21.3048	-22.6923	-19.1843	-21.1696	-18.636	-21.194	-19.4885	-20.7964	-19.2111	-17.5356	-20.5139	-20.6933	-22.7186	-18.9162	-20.8769	-19.0604	-18.3847	-21.6684	-21.828	-18.8058	-17.8824	-19.131	-21.1084
1557.1	-19.6123	36.7577	-18.7548	-18.5376	-18.5381	-19.5339	-25.3825	-20.0313	-22.4263	-25.2061	-23.1112	-20.1508	-19.9058	-21.1541	-19.0679	-18.0298	-18.4255	-21.1762	-20.0988	-20.669	-19.9309	-20.7947	-20.1833	-23.0679	-20.3545	-21.039	-22.0703	-23.6626	-19.8845	-21.8089	-19.0276	-22.1299	-20.0076	-21.3005	-19.7563	-17.9244	-20.5448	-21.3207	-23.1029	-19.5174	-21.2721	-19.1316	-18.2837	-22.4705	-22.8169	-19.0543	-18.522	-19.7952	-21.5024
1557.06	-20.2834	41.2065	-19.6695	-19.0078	-19.3072	-20.3525	-26.5655	-20.7878	-23.2069	-26.715	-24.698	-20.7083	-20.2365	-22.3264	-19.5857	-18.5562	-18.8442	-21.7472	-20.3991	-21.2601	-20.9345	-21.3263	-21.1864	-24.0731	-20.793	-21.9587	-23.1187	-25.0905	-20.8222	-22.4936	-19.5246	-23.3296	-20.6201	-22.0656	-20.5984	-18.5173	-20.8959	-22.1469	-23.7959	-20.1806	-21.6783	-19.3475	-18.2896	-23.5054	-24.2374	-19.4814	-19.4007	-20.7069	-22.1864
1557.03	-21.1218	47.2036	-20.723	-19.5038	-20.2377	-21.3411	-27.7702	-21.7067	-23.9934	-28.7264	-26.9318	-21.7015	-20.8339	-23.9001	-20.2922	-19.173	-19.203	-22.4312	-20.8709	-22.0162	-22.172	-22.1879	-22.3158	-25.2054	-21.5934	-22.9793	-24.5774	-26.4488	-21.7968	-23.4672	-20.1891	-24.9494	-21.2619	-23.1639	-21.5161	-19.328	-21.1841	-23.4738	-24.8181	-20.9856	-22.3292	-19.6204	-18.3389	-24.646	-25.9988	-19.9569	-20.5903	-21.859	-23.1361
1557	-22.147	54.6362	-22.0874	-20.2846	-21.6668	-22.4406	-29.8111	-22.9441	-25.1753	-31.8792	-30.0146	-22.8077	-21.6727	-25.9315	-21.0504	-19.8015	-19.7107	-23.4568	-21.7591	-22.9199	-23.6218	-23.2023	-23.9766	-26.0092	-22.4248	-24.0757	-26.7545	-28.2457	-23.1884	-24.4794	-20.9719	-26.9019	-21.9344	-24.4794	-22.9208	-20.3656	-21.7593	-25.0454	-25.6807	-22.0564	-23.3874	-20.1338	-18.7177	-26.0345	-27.9283	-20.8094	-22.0537	-23.4466	-24.4901
1556.96	-23.2987	63.066	-23.5682	-21.116	-23.5103	-24.051	-32.6172	-24.2759	-26.4586	-38.6694	-35.1053	-24.5569	-22.8685	-28.721	-21.7412	-20.6194	-20.3218	-24.4648	-22.7471	-23.7196	-25.5209	-24.2647	-26.1107	-26.3075	-23.8843	-25.3314	-29.5748	-29.3327	-24.59	-25.8381	-21.7642	-29.9899	-22.8008	-26.2091	-24.48	-21.7541	-22.2409	-27.1865	-26.5816	-23.4394	-24.5529	-20.5925	-19.1557	-27.391	-29.8658	-21.7745	-23.8563	-25.631	-25.7718
1556.93	-24.3725	70.1661	-24.9571	-21.977	-25.7449	-25.668	-37.3694	-25.2108	-27.2119	-47.5154	-44.4756	-26.701	-24.0633	-32.0389	-22.271	-21.5574	-20.6994	-25.4994	-24.3196	-24.4898	-27.4729	-25.6508	-28.6049	-26.0355	-25.824	-26.1059	-32.4902	-29.1284	-26.3931	-26.9391	-22.5044	-33.5689	-23.7184	-28.3203	-26.3647	-23.3794	-22.7624	-28.5487	-26.8446	-24.5707	-26.1485	-21.1885	-19.5895	-28.4978	-30.4346	-22.9359	-25.5779	-28.5099	-26.8018
1556.89	-24.8998	71.7132	-25.8839	-22.819	-28.2197	-26.9483	-68.5269	-24.947	-27.0687	-34.4666	-39.5875	-29.5265	-25.3574	-32.7137	-22.2035	-22.1389	-20.7203	-26.1443	-25.7975	-24.8554	-28.1379	-26.3345	-29.1154	-25.2684	-28.0797	-25.7928	-30.9981	-26.6004	-28.2463	-27.2942	-22.8933	-36.7141	-24.7195	-30.2819	-27.7252	-25.0357	-22.8656	-27.636	-26.0153	-25.037	-26.8053	-21.4301	-20.0907	-28.4699	-29.5452	-24.082	-26.9891	-30.9975	-26.7607
1556.86	-24.4384	66.2694	-25.8118	-23.2047	-28.7074	-26.9404	-37.0697	-23.3632	-25.9203	-29.2574	-33.7345	-33.2696	-25.7364	-29.3148	-21.5507	-22.2545	-20.5883	-25.3052	-26.4099	-24.037	-26.8513	-26.2112	-26.9752	-24.2095	-29.66	-24.151	-27.0216	-24.081	-29.9078	-26.8551	-22.8886	-34.591	-25.3587	-30.3397	-27.3346	-25.9426	-22.7315	-25.3972	-24.4496	-24.6768	-26.2912	-21.2373	-20.1297	-27.3275	-27.0067	-24.6944	-26.5578	-30.7319	-25.2906
1556.83	-23.1688	57.825	-24.6911	-23.0204	-26.8112	-25.6553	-30.9136	-21.3885	-24.1313	-25.6251	-30.2934	-33.731	-24.8254	-26.1277	-20.3689	-21.9832	-20.1157	-23.9526	-25.8066	-22.8251	-24.7307	-24.8348	-24.0512	-23.0118	-28.2207	-22.2207	-24.1141	-21.8376	-30.7118	-25.6558	-22.3655	-30.7728	-25.2522	-27.5362	-25.6821	-25.9647	-22.0066	-23.3554	-22.8042	-23.2738	-24.2061	-20.5927	-19.6565	-25.4586	-24.8574	-24.2863	-25.2078	-28.2284	-23.582
1556.79	-21.6735	49.9172	-23.383	-22.058	-24.4121	-23.7428	-26.9496	-19.6942	-22.484	-23.2563	-28.4156	-30.593	-23.0666	-23.6837	-19.3392	-21.074	-19.4307	-22.5945	-24.2868	-21.272	-22.9189	-23.2658	-21.8514	-21.92	-25.2203	-20.6417	-21.7246	-19.9072	-29.8538	-24.1549	-21.5976	-27.7331	-24.5706	-25.0021	-23.4408	-24.6111	-21.1305	-21.5217	-21.1568	-21.7896	-22.1366	-19.6822	-18.9475	-23.6219	-22.89	-23.0751	-23.5133	-25.5392	-22.0155
1556.76	-20.3549	44.0256	-22.0239	-21.0845	-22.3784	-22.057	-24.5593	-18.4016	-21.2652	-21.4061	-27.1442	-27.533	-21.4789	-21.828	-18.5047	-20.2507	-18.9081	-21.3468	-22.742	-19.9978	-21.5762	-21.8779	-20.1473	-20.9979	-22.7362	-19.3536	-20.153	-18.4907	-28.7537	-22.7216	-20.7451	-25.8314	-23.6842	-22.7399	-21.7842	-23.2677	-20.2174	-20.2286	-19.7947	-20.4471	-20.3061	-18.8065	-18.1523	-22.1932	-21.4714	-21.8732	-22.2101	-23.4145	-20.8141
1556.73	-19.3649	40.2784	-21.0888	-20.1325	-21.1893	-20.9078	-22.9834	-17.5029	-20.1559	-20.1292	-26.3573	-25.3794	-20.109	-20.7008	-17.8582	-19.3228	-18.4244	-20.3632	-21.5298	-19.0043	-20.5568	-20.8865	-19.133	-20.3291	-21.0459	-18.5432	-19.1495	-17.5195	-27.3355	-21.8761	-20.2439	-24.7079	-22.8207	-20.9826	-20.368	-21.8656	-19.4882	-19.4166	-18.8924	-19.6795	-18.9728	-18.2201	-17.5516	-21.0654	-20.5455	-20.8133	-21.2931	-22.1406	-20.0537
1556.69	-18.7579	38.2485	-20.4394	-19.4958	-20.4283	-20.0677	-22.0272	-16.9661	-19.3954	-19.275	-25.8388	-24.0635	-19.2121	-19.9794	-17.6543	-18.7602	-18.2171	-19.9872	-20.8062	-18.3594	-20.115	-20.2853	-18.4465	-20.1599	-20.0017	-18.1266	-18.5639	-16.9326	-26.5547	-21.3696	-19.9997	-23.8174	-22.3664	-19.7094	-19.5052	-20.9983	-19.1046	-18.9417	-18.2153	-19.3236	-17.9638	-17.778	-17.2387	-20.3477	-19.983	-20.2429	-20.8497	-21.3619	-19.5058
1556.66	-18.5314	37.8838	-20.2864	-19.2422	-20.2006	-19.6077	-21.3411	-16.9552	-18.9506	-18.7467	-25.9294	-23.3475	-18.7193	-19.7715	-17.7311	-18.471	-18.3751	-19.7904	-20.3182	-18.0193	-20.1198	-20.0466	-18.2891	-20.3863	-19.4563	-18.0931	-18.398	-16.7064	-26.1475	-21.2979	-20.1498	-23.4009	-22.2694	-19.0058	-18.9313	-20.5985	-19.0319	-18.9036	-17.8665	-19.3525	-17.3745	-17.7854	-17.3082	-20.1508	-19.9997	-20.1076	-20.7372	-21.135	-19.4221
1556.62	-18.7	39.1146	-20.4141	-19.3635	-20.5337	-19.6507	-21.2421	-17.266	-18.7151	-18.4695	-26.1313	-23.3153	-18.6744	-20.1763	-18.1741	-18.5933	-18.8511	-20.0441	-20.3291	-18.093	-20.7072	-20.34	-18.3902	-21.0081	-19.2915	-18.362	-18.6851	-16.8264	-26.2363	-21.8389	-20.6216	-23.2956	-22.7867	-18.5584	-18.8421	-20.4883	-19.4467	-19.3442	-17.7763	-19.8645	-17.2514	-18.126	-17.727	-20.2867	-20.3971	-20.4529	-21.0685	-21.3438	-19.7776
1556.59	-19.2649	41.9654	-21.1476	-19.7954	-21.1604	-20.1222	-21.3867	-18.0846	-18.7092	-18.448	-26.6183	-23.6119	-19.1063	-21.082	-19.0869	-18.9958	-19.8028	-20.5818	-20.4404	-18.5971	-21.717	-21.0662	-18.9457	-22.2008	-19.7831	-19.1192	-19.2511	-17.3939	-26.7903	-22.7614	-21.6297	-23.3038	-23.8916	-18.4611	-19.0425	-20.8667	-20.3108	-19.9902	-17.8808	-21.051	-17.471	-18.9088	-18.6896	-20.9862	-21.4893	-21.5656	-21.5852	-22.1601	-20.3833
1556.56	-20.188	46.6546	-22.3237	-20.4667	-22.0879	-20.955	-21.7155	-19.4143	-18.6886	-18.5379	-26.7517	-24.4904	-19.9092	-22.6177	-20.565	-19.944	-21.1093	-21.3338	-20.7355	-19.5549	-23.4744	-22.2461	-19.8743	-23.7496	-20.5162	-20.3325	-20.177	-18.2258	-27.8547	-24.2174	-22.9604	-23.2186	-25.7689	-18.7241	-19.7207	-21.6252	-21.7206	-21.1924	-18.0472	-22.9882	-18.1114	-20.3224	-20.2104	-22.2023	-23.4254	-23.3352	-22.0824	-23.4518	-21.2222
1556.52	-21.345	53.1014	-24.0575	-21.2696	-22.836	-22.4486	-22.0654	-21.2408	-18.5506	-18.5551	-25.9907	-25.5999	-21.1288	-24.6713	-22.5919	-21.1913	-23.0654	-21.9567	-20.9275	-20.86	-26.0771	-23.6861	-21.1204	-25.0061	-21.7833	-21.8866	-20.799	-19.2325	-28.5416	-25.5863	-24.8594	-22.6443	-27.9302	-19.2411	-20.7508	-22.9912	-23.5613	-22.9906	-18.2558	-25.8073	-19.2196	-22.4054	-22.1064	-23.7865	-26.1821	-26.2364	-22.3586	-25.0245	-22.0356
1556.49	-22.3466	60.6783	-26.4726	-21.9878	-22.7272	-24.6063	-22.1345	-22.9714	-18.2646	-18.4311	-24.2608	-26.3219	-22.6883	-26.5343	-25.1022	-23.0523	-25.2925	-22.2516	-20.8428	-22.6441	-28.8122	-25.0118	-22.6112	-24.5048	-23.1999	-23.7558	-21.025	-20.1111	-27.8801	-25.7887	-26.7179	-21.6618	-29.3744	-19.7083	-22.4752	-24.3661	-25.4483	-25.3396	-18.2433	-30.2279	-21.0864	-25.1067	-23.9597	-25.3392	-29.3895	-29.5143	-21.9109	-27.057	-22.0171
1556.46	-22.4988	66.339	-29.7763	-21.8921	-21.4632	-26.6905	-21.5328	-23.4009	-17.7161	-18.0762	-22.1104	-25.69	-23.6976	-25.117	-27.2426	-24.7934	-26.3695	-21.7912	-20.4292	-23.8618	-27.8445	-25.1183	-23.7676	-22.4309	-23.8893	-24.7572	-20.2567	-20.4476	-26.1983	-23.9226	-27.0808	-20.4244	-27.3418	-19.9361	-24.9651	-25.3556	-25.4389	-27.8988	-17.8834	-32.2212	-23.866	-27.8358	-24.1507	-25.091	-27.5224	-28.5459	-21.0137	-27.3011	-20.8329
1556.42	-21.4739	64.2664	-31.0484	-21.0631	-19.7906	-27.3801	-20.4101	-22.1109	-16.8842	-17.4644	-20.1601	-23.9796	-23.2824	-22.1704	-26.4806	-25.3396	-24.8958	-20.6032	-19.8222	-23.7505	-24.0425	-23.7835	-23.8859	-20.14	-23.3365	-24.1002	-18.9578	-19.725	-23.9123	-21.4864	-25.3051	-19.1525	-24.0819	-19.5152	-28.7481	-24.7755	-23.2869	-27.8697	-17.302	-27.03	-28.5283	-27.2614	-22.3464	-23.0984	-23.358	-24.384	-19.7932	-25.538	-19.258
1556.39	-19.8252	56.4225	-28.0862	-19.8006	-18.1663	-25.1	-19.0396	-19.7991	-15.986	-16.7154	-18.3396	-22.0957	-21.6825	-19.2783	-23.4458	-23.796	-22.2369	-19.2214	-19.0214	-22.1932	-20.8881	-21.8695	-22.636	-18.3054	-21.6707	-22.0506	-17.4465	-18.3449	-21.893	-19.2313	-23.2681	-17.9528	-21.4853	-18.7036	-32.8486	-22.9804	-20.6269	-25.3061	-16.5864	-23.0732	-31.8675	-24.2219	-20.1646	-20.5382	-19.9949	-21.1419	-18.5105	-23.1427	-17.4938
1556.36	-18.1189	47.9498	-25.0099	-18.5936	-16.648	-22.085	-17.5569	-17.7938	-15.0814	-16.0218	-16.8187	-20.1862	-19.7431	-17.0313	-20.6821	-21.6028	-19.8602	-17.8411	-18.1586	-20.1143	-18.508	-20.2502	-20.7941	-16.6763	-19.8945	-19.7942	-16.1452	-16.7631	-20.0004	-17.3707	-21.1801	-16.853	-19.4035	-17.4747	-29.8834	-21.0384	-18.4287	-22.2473	-15.7333	-20.186	-26.7389	-21.3348	-18.3423	-18.4693	-17.6608	-18.7542	-17.3375	-20.9463	-16.0197
1556.32	-16.6077	41.0158	-22.3257	-17.4903	-15.4325	-19.7143	-16.3564	-16.1268	-14.1829	-15.2399	-15.553	-18.7217	-17.9354	-15.2031	-18.5979	-19.5007	-18.0639	-16.5764	-17.3991	-18.3798	-16.6721	-18.7057	-19.0612	-15.427	-18.2124	-17.8727	-15.0434	-15.3589	-18.4106	-15.7866	-19.5495	-15.893	-17.8296	-16.2329	-25.3124	-19.1594	-16.7025	-19.831	-14.9659	-18.0895	-22.0789	-19.0216	-16.7604	-16.6807	-15.7942	-16.7964	-16.2008	-19.09	-14.8342
1556.29	-15.3264	35.715	-20.3197	-16.5549	-14.5046	-17.6906	-15.2415	-14.7939	-13.3756	-14.61	-14.5501	-17.3694	-16.5376	-13.8188	-17.0209	-17.7807	-16.5429	-15.5058	-16.6291	-16.9792	-15.1775	-17.5094	-17.5526	-14.4594	-16.704	-16.3044	-14.0969	-14.1593	-17.0483	-14.5419	-18.174	-14.9651	-16.5423	-15.0605	-22.0801	-17.6732	-15.2644	-17.9318	-14.2504	-16.3979	-19.1307	-17.4144	-15.5187	-15.3166	-14.4117	-15.3355	-15.2414	-17.5466	-13.8238
1556.25	-14.2692	31.641	-18.6583	-15.7865	-13.7383	-16.1863	-14.2928	-13.7428	-12.6696	-14.0265	-13.6316	-16.3293	-15.3445	-12.7363	-15.7318	-16.4936	-15.4127	-14.4641	-15.9625	-15.815	-14.0407	-16.6159	-16.2887	-13.7364	-15.4531	-15.02	-13.2785	-13.214	-15.8332	-13.5297	-17.0361	-14.1672	-15.5455	-13.988	-19.7219	-16.4951	-14.1911	-16.4013	-13.5981	-15.1708	-16.8671	-16.0652	-14.6011	-14.1879	-13.2809	-14.1684	-14.4168	-16.3479	-13.0491
1556.22	-13.402	28.4798	-17.2821	-15.1976	-13.1192	-14.8986	-13.4843	-12.9197	-12.0682	-13.4875	-12.9385	-15.3551	-14.4059	-11.8857	-14.8249	-15.3725	-14.5647	-13.6179	-15.335	-14.934	-13.1345	-15.8498	-15.2382	-13.1964	-14.4892	-14.0017	-12.6313	-12.5203	-14.8116	-12.6993	-16.1246	-13.4802	-14.7013	-13.0896	-17.851	-15.5756	-13.4006	-15.178	-12.9702	-14.1787	-15.2653	-15.1204	-13.814	-13.2886	-12.4377	-13.2776	-13.6973	-15.3164	-12.414
1556.19	-12.7093	25.9814	-16.274	-14.761	-12.702	-13.9254	-12.8405	-12.2997	-11.555	-13.025	-12.4214	-14.6336	-13.7116	-11.2415	-14.0533	-14.6363	-13.8684	-12.8985	-14.6928	-14.2545	-12.4884	-15.2148	-14.3872	-12.739	-13.6007	-13.2308	-12.1005	-11.9392	-13.9246	-12.0758	-15.2858	-12.8897	-14.0132	-12.4139	-16.5266	-14.8961	-12.7549	-14.2192	-12.4779	-13.4309	-14.0381	-14.3185	-13.1844	-12.5869	-11.7679	-12.5442	-13.0336	-14.5291	-11.9438
1556.15	-12.1695	23.9275	-15.3374	-14.4371	-12.4001	-13.1784	-12.3726	-11.8396	-11.2165	-12.6023	-12.0235	-13.9114	-13.1668	-10.775	-13.4902	-14.0732	-13.2985	-12.2863	-14.1087	-13.7856	-11.9674	-14.7084	-13.677	-12.4771	-12.9557	-12.6589	-11.6988	-11.6158	-13.2231	-11.5493	-14.6737	-12.3943	-13.5322	-11.8047	-15.3986	-14.3998	-12.2824	-13.438	-12.0105	-12.8348	-13.1217	-13.7968	-12.7562	-12.0522	-11.2766	-11.9935	-12.569	-13.7758	-11.6647
1556.12	-11.7764	22.3619	-14.6849	-14.2507	-12.1999	-12.5667	-12.0085	-11.5503	-10.9473	-12.3528	-11.7522	-13.3951	-12.8181	-10.4596	-13.1555	-13.663	-12.8916	-11.769	-13.5693	-13.4788	-11.6673	-14.4087	-13.1756	-12.3566	-12.4372	-12.2464	-11.3894	-11.3914	-12.6988	-11.2453	-14.1338	-11.9597	-13.1803	-11.4061	-14.6172	-14.116	-11.9908	-12.9155	-11.6988	-12.3883	-12.529	-13.439	-12.4133	-11.6483	-10.9981	-11.5618	-12.1855	-13.2158	-11.4883
1556.09	-11.5227	21.0936	-14.2034	-14.1793	-12.0686	-12.2232	-11.7521	-11.3717	-10.7927	-12.1471	-11.6686	-12.9065	-12.6381	-10.3598	-12.8677	-13.4938	-12.5888	-11.4204	-13.1161	-13.254	-11.4641	-14.1406	-12.8441	-12.2978	-12.0351	-12.0428	-11.2268	-11.3309	-12.2583	-11.0431	-13.7707	-11.669	-12.9151	-11.1308	-13.9727	-13.9787	-11.8656	-12.4974	-11.4208	-12.1127	-12.0735	-13.29	-12.1673	-11.366	-10.8446	-11.3072	-11.8861	-12.7941	-11.417
1556.05	-11.4106	20.1778	-13.8605	-14.2005	-12.0788	-11.9876	-11.6287	-11.3936	-10.7405	-12.1065	-11.7233	-12.5693	-12.6195	-10.3821	-12.7772	-13.5148	-12.4516	-11.2458	-12.817	-13.1949	-11.4437	-13.9755	-12.6046	-12.3284	-11.8029	-12.0349	-11.155	-11.4336	-12.0354	-10.9551	-13.5152	-11.4763	-12.779	-11.0401	-13.568	-13.9861	-11.9092	-12.2582	-11.3128	-11.9484	-11.9022	-13.3255	-12.1045	-11.272	-10.9003	-11.1716	-11.798	-12.4643	-11.4861
1556.02	-11.4334	19.524	-13.6303	-14.4266	-12.1909	-11.9662	-11.6241	-11.5218	-10.8504	-12.1849	-11.9422	-12.3481	-12.7039	-10.5241	-12.8252	-13.6176	-12.3637	-11.1736	-12.5809	-13.283	-11.6161	-13.9177	-12.5767	-12.4935	-11.7685	-12.1018	-11.2042	-11.6659	-11.9057	-11.0591	-13.3471	-11.4452	-12.8283	-11.116	-13.3763	-14.1112	-12.086	-12.1836	-11.264	-11.9731	-11.8861	-13.4706	-12.1827	-11.2923	-11.0495	-11.1792	-11.7723	-12.2909	-11.6588
1555.99	-11.5866	19.2682	-13.6038	-14.7728	-12.4	-12.0474	-11.7395	-11.753	-11.0858	-12.373	-12.3029	-12.275	-12.9847	-10.8172	-12.9265	-13.9201	-12.4053	-11.2914	-12.4413	-13.54	-11.8687	-13.9338	-12.6041	-12.7555	-11.8424	-12.3303	-11.3668	-12.0588	-11.9778	-11.2843	-13.341	-11.4914	-12.9602	-11.3285	-13.3561	-14.4801	-12.441	-12.2846	-11.419	-12.1833	-12.0377	-13.7576	-12.3636	-11.4415	-11.3843	-11.2693	-11.9369	-12.2127	-11.9752
1555.95	-11.8669	19.3476	-13.712	-15.2414	-12.721	-12.3691	-11.9753	-12.1663	-11.463	-12.7317	-12.8114	-12.2887	-13.3409	-11.2895	-13.2034	-14.4127	-12.4775	-11.5767	-12.4781	-13.9264	-12.309	-14.0358	-12.7874	-13.0839	-12.1233	-12.6761	-11.6648	-12.5047	-12.171	-11.6162	-13.4147	-11.7326	-13.2154	-11.7188	-13.4684	-14.9447	-12.9743	-12.4992	-11.6344	-12.4796	-12.3564	-14.1761	-12.6966	-11.7082	-11.8232	-11.4717	-12.2657	-12.2203	-12.3199
1555.92	-12.2573	19.7282	-13.9722	-15.7899	-13.1407	-12.7705	-12.3311	-12.6668	-11.8927	-13.2482	-13.3634	-12.4361	-13.8091	-11.8494	-13.5402	-15.0147	-12.6779	-11.9708	-12.5972	-14.4358	-12.8398	-14.1921	-13.0945	-13.4979	-12.4915	-13.1235	-12.0517	-13.0876	-12.5223	-12.0965	-13.5956	-12.0666	-13.6077	-12.2079	-13.7269	-15.5121	-13.5507	-12.7842	-12.0076	-12.9635	-12.7771	-14.733	-13.1389	-12.0614	-12.4294	-11.8078	-12.7655	-12.3861	-12.809
1555.88	-12.7414	20.4743	-14.2896	-16.4473	-13.5778	-13.3961	-12.7716	-13.2235	-12.5105	-13.7835	-14.1	-12.6753	-14.3736	-12.472	-13.928	-15.6642	-12.9823	-12.6027	-12.7928	-15.009	-13.5096	-14.3671	-13.4913	-13.9653	-13.0301	-13.6797	-12.5106	-13.7036	-13.0211	-12.6641	-13.8934	-12.574	-14.0638	-12.8777	-14.0738	-16.1136	-14.297	-13.2498	-12.4752	-13.5179	-13.3631	-15.2101	-13.7217	-12.5211	-13.1278	-12.2008	-13.3338	-12.5785	-13.2832
1555.85	-13.289	21.5866	-14.7182	-17.0377	-14.1056	-14.0842	-13.3019	-13.8953	-13.1748	-14.4134	-14.808	-12.9386	-14.9112	-13.2483	-14.4514	-16.5231	-13.2548	-13.3188	-13.1021	-15.7307	-14.2472	-14.5665	-13.9129	-14.4724	-13.6651	-14.2274	-13.0211	-14.392	-13.5565	-13.3341	-14.1883	-13.1676	-14.534	-13.6475	-14.579	-16.7875	-15.0561	-13.7483	-13.0306	-14.2082	-14.0024	-15.7194	-14.3906	-13.1111	-13.8673	-12.7226	-14.0476	-12.9029	-13.8332
1555.82	-13.8637	22.9909	-15.1563	-17.585	-14.716	-14.9181	-13.8423	-14.5603	-13.8549	-15.0742	-15.5699	-13.3309	-15.4168	-14.0783	-14.9846	-17.3283	-13.6658	-14.1592	-13.442	-16.4736	-15.0872	-14.7793	-14.4501	-14.9324	-14.3826	-14.7056	-13.6132	-15.0271	-14.1584	-14.0336	-14.5009	-13.8725	-15.1056	-14.5285	-15.0793	-17.409	-15.7257	-14.3287	-13.6848	-14.9571	-14.6856	-16.0215	-15.0714	-13.6635	-14.7073	-13.2628	-14.866	-13.2112	-14.4354
1555.78	-14.4238	24.5614	-15.5471	-17.9696	-15.2994	-15.7209	-14.483	-15.1933	-14.6361	-15.7668	-16.1885	-13.7022	-15.8764	-14.9578	-15.4996	-18.0719	-14.0128	-15.1273	-13.8032	-17.274	-15.8931	-14.9589	-14.8764	-15.4106	-15.1721	-15.1751	-14.1225	-15.4995	-14.8367	-14.818	-14.809	-14.563	-15.6055	-15.3968	-15.559	-17.9291	-16.4233	-14.9258	-14.2826	-15.6546	-15.3003	-16.2791	-15.7162	-14.2973	-15.4228	-13.7905	-15.68	-13.5555	-14.9191
1555.75	-14.9293	26.2256	-16.0267	-18.2114	-15.7922	-16.5775	-15.0567	-15.8857	-15.3508	-16.3384	-16.8108	-13.9965	-16.2771	-15.7493	-16.0182	-18.784	-14.3979	-16.2108	-14.1217	-17.915	-16.785	-15.0749	-15.3233	-15.8079	-15.9168	-15.5784	-14.6331	-15.936	-15.3969	-15.5758	-15.0335	-15.338	-16.0811	-16.2686	-15.9808	-18.2763	-16.9319	-15.4995	-14.9108	-16.3956	-15.937	-16.2953	-16.4077	-14.8535	-16.1341	-14.368	-16.446	-13.928	-15.4314
1555.72	-15.3511	27.7794	-16.3754	-18.0941	-16.3851	-17.3801	-15.5839	-16.4004	-16.0027	-16.7682	-17.2317	-14.3039	-16.523	-16.5459	-16.4505	-19.3657	-14.7573	-17.2615	-14.4497	-18.4527	-17.5589	-15.2658	-15.763	-16.0561	-16.5845	-15.8507	-15.0711	-16.2027	-15.8933	-16.2591	-15.2963	-16.0425	-16.3738	-17.0095	-16.3642	-18.502	-17.2078	-15.9558	-15.4827	-16.9848	-16.4135	-16.2341	-16.9254	-15.3984	-16.6844	-14.8778	-17.1663	-14.2526	-15.8676
1555.68	-15.6762	29.2003	-16.6659	-17.9227	-16.8322	-17.9821	-16.1543	-16.8996	-16.5081	-17.1529	-17.6656	-14.4903	-16.6415	-17.2695	-16.979	-19.8023	-15.1485	-18.3349	-14.7765	-18.7694	-18.2143	-15.3917	-16.1127	-16.0971	-17.1271	-15.9918	-15.4641	-16.4202	-16.3104	-16.9288	-15.4692	-16.744	-16.6725	-17.5782	-16.6352	-18.5482	-17.4413	-16.2161	-15.9324	-17.4309	-16.8612	-16.1473	-17.2951	-15.8268	-17.0499	-15.322	-17.7616	-14.5041	-16.1678
1555.65	-15.9199	30.4203	-16.8605	-17.7005	-17.2812	-18.4814	-16.5913	-17.3056	-16.9924	-17.3637	-17.9341	-14.6664	-16.6646	-17.9347	-17.4067	-20.127	-15.4361	-19.4037	-14.9966	-18.8995	-18.9211	-15.4975	-16.3574	-16.0757	-17.5594	-16.1051	-15.7041	-16.5654	-16.5093	-17.4438	-15.5642	-17.3029	-16.7943	-18.0793	-16.9531	-18.5642	-17.5634	-16.4442	-16.2514	-17.8049	-17.123	-16.0687	-17.6354	-16.1393	-17.3631	-15.7268	-18.1685	-14.8273	-16.4635
1555.62	-16.0936	31.4823	-17.023	-17.307	-17.6558	-18.9148	-17.0818	-17.5939	-17.2692	-17.5034	-18.2026	-14.767	-16.7415	-18.3989	-17.8417	-20.2602	-15.6505	-20.3362	-15.1702	-18.9344	-19.3429	-15.6079	-16.5147	-15.975	-17.9273	-16.0932	-15.9427	-16.6185	-16.7198	-17.941	-15.7313	-17.8902	-16.7937	-18.3769	-17.1829	-18.5042	-17.6502	-16.5072	-16.4779	-18.0689	-17.3076	-16.0925	-17.8921	-16.3759	-17.4879	-16.1985	-18.3971	-15.1216	-16.6469
1555.58	-16.2331	32.3123	-17.2003	-17.0288	-18.0774	-19.0474	-17.48	-17.8364	-17.49	-17.659	-18.5069	-14.8846	-16.756	-18.8639	-18.2523	-20.4431	-15.9326	-21.2273	-15.3051	-18.7442	-19.7834	-15.8123	-16.7512	-15.7171	-18.1805	-16.0931	-16.0945	-16.7231	-16.8381	-18.4345	-15.8348	-18.3231	-16.8826	-18.6104	-17.365	-18.3214	-17.808	-16.38	-16.6722	-18.3422	-17.491	-16.1388	-18.1546	-16.5647	-17.5961	-16.5537	-18.5235	-15.4313	-16.7828
1555.55	-16.3701	33.182	-17.3823	-16.7268	-18.4791	-19.2138	-17.92	-18.0945	-17.6875	-17.7302	-18.8189	-15.0004	-16.8746	-19.3061	-18.8108	-20.5413	-16.1351	-21.9164	-15.4428	-18.4752	-20.2192	-16.0554	-16.9433	-15.4744	-18.2487	-15.9901	-16.2797	-16.8354	-16.925	-18.8151	-16.0087	-18.7266	-16.8847	-18.6341	-17.627	-18.32	-18.1174	-16.2781	-16.7838	-18.5624	-17.5761	-16.1643	-18.4532	-16.7116	-17.7105	-16.9738	-18.7157	-15.7243	-17.0054
1555.51	-16.5237	34.0639	-17.4649	-16.4781	-19.042	-19.2916	-18.2636	-18.409	-17.7467	-17.7949	-19.0931	-15.1237	-17.0157	-19.6272	-19.3299	-20.6037	-16.3826	-22.6015	-15.5856	-18.1731	-20.574	-16.3206	-17.1382	-15.1814	-18.332	-16.0046	-16.3907	-17.0689	-17.0862	-19.2652	-16.2422	-19.0027	-16.9564	-18.58	-18.04	-18.1814	-18.3744	-16.104	-16.9304	-18.719	-17.7494	-16.3618	-18.8527	-16.7695	-17.8292	-17.4085	-18.77	-16.113	-17.1942
1555.48	-16.7242	35.2991	-17.7237	-16.3732	-19.5962	-19.3489	-18.7377	-18.8468	-17.9314	-17.8899	-19.5981	-15.2665	-17.268	-19.8287	-20.0261	-20.6763	-16.6254	-23.1839	-15.7087	-17.923	-20.8937	-16.6197	-17.3556	-15.0021	-18.4566	-16.0017	-16.5731	-17.3327	-17.3387	-19.7682	-16.4798	-19.4472	-17.0583	-18.6404	-18.4467	-18.2629	-18.8786	-15.9848	-17.1633	-19.0671	-17.8449	-16.5327	-19.1603	-16.9059	-18.0635	-17.839	-18.9543	-16.4949	-17.5071
1555.45	-16.9812	36.9794	-18.0015	-16.2829	-20.2708	-19.3805	-19.1841	-19.2504	-18.0559	-18.0421	-20.0599	-15.5079	-17.5926	-20.2019	-20.8044	-20.9337	-16.9546	-23.7608	-15.8994	-17.7938	-21.291	-16.9699	-17.6113	-14.8694	-18.4383	-16.1034	-16.8143	-17.6828	-17.6498	-20.2592	-16.9466	-19.8786	-17.2895	-18.6561	-18.9362	-18.2416	-19.3689	-15.8191	-17.4228	-19.3934	-18.1322	-16.8266	-19.6211	-17.0195	-18.4331	-18.4165	-19.1564	-16.9932	-17.9287
1555.41	-17.3109	39.1611	-18.3119	-16.2434	-20.9868	-19.5786	-19.7792	-19.8552	-18.296	-18.2443	-20.6453	-15.8539	-18.0113	-20.5333	-21.7502	-21.1904	-17.2372	-24.6523	-16.09	-17.7509	-21.8668	-17.4714	-17.8992	-14.8048	-18.6295	-16.298	-17.1964	-18.1806	-17.9626	-20.8995	-17.4019	-20.4308	-17.4968	-18.8308	-19.6488	-18.3742	-20.0477	-15.6846	-17.7958	-19.7813	-18.3559	-17.2689	-20.1995	-17.2932	-18.9423	-19.0171	-19.4721	-17.468	-18.3698
1555.38	-17.7155	41.9455	-18.6071	-16.401	-22.0289	-19.7462	-20.4029	-20.7535	-18.6386	-18.5078	-21.2335	-16.1764	-18.4438	-20.8469	-22.7994	-21.4781	-17.6879	-25.3868	-16.3754	-17.7214	-22.5008	-17.9951	-18.3439	-14.855	-18.7942	-16.4847	-17.5615	-18.724	-18.3866	-21.823	-18.0402	-21.0474	-17.9162	-19.0413	-20.3273	-18.5852	-20.9658	-15.6581	-18.2665	-20.4342	-18.7923	-17.7578	-20.7939	-17.6173	-19.5295	-19.689	-19.8446	-18.0668	-18.9911
1555.35	-18.2114	45.3007	-19.0225	-16.6194	-23.0429	-19.8858	-21.1155	-21.6211	-19.01	-18.7725	-22.0893	-16.6163	-19.1256	-21.3973	-24.3122	-21.8049	-18.0857	-26.29	-16.7474	-17.8153	-23.1582	-18.6015	-18.6612	-15.0147	-18.999	-16.7359	-18.0237	-19.338	-18.9182	-22.7343	-18.6853	-21.649	-18.427	-19.4095	-21.151	-18.8427	-21.9289	-15.7141	-18.9058	-21.0475	-19.2675	-18.3637	-21.5888	-18.0749	-20.349	-20.5036	-20.5041	-18.6854	-19.6838
1555.31	-18.7916	49.2764	-19.5212	-16.9373	-24.0042	-20.301	-21.846	-22.88	-19.5135	-19.1785	-22.9281	-17.1444	-19.9313	-21.844	-25.7831	-22.3061	-18.6258	-27.0291	-17.1543	-18.0577	-24.0991	-19.2674	-19.1553	-15.346	-19.3508	-17.1196	-18.584	-20.0619	-19.5318	-23.7992	-19.4893	-22.3537	-18.9125	-20.0615	-22.0396	-19.2112	-22.9899	-15.8221	-19.6289	-21.8847	-19.7273	-19.0535	-22.4966	-18.5298	-21.331	-21.4548	-21.2165	-19.5517	-20.4771
1555.28	-19.4619	53.9149	-20.1512	-17.4244	-25.0192	-20.6846	-22.585	-24.2706	-20.1304	-19.4965	-23.9938	-17.6329	-20.8346	-22.4656	-27.7008	-22.8377	-19.2073	-27.7199	-17.6141	-18.4403	-25.1603	-20.0067	-19.6336	-15.7228	-19.665	-17.5977	-19.2263	-20.9382	-20.2708	-25.1276	-20.463	-23.1701	-19.5956	-20.8062	-23.0284	-19.5491	-24.2656	-15.9598	-20.4963	-22.7959	-20.3651	-19.9305	-23.552	-19.1534	-22.6258	-22.7045	-21.9814	-20.4141	-21.3967
1555.25	-20.2235	59.0071	-20.78	-17.988	-25.9013	-21.181	-23.6368	-26.0088	-20.7536	-19.9633	-25.0722	-18.2801	-21.8542	-23.2811	-29.585	-23.5483	-19.8534	-28.4088	-18.2055	-18.8184	-26.3441	-20.8085	-20.2127	-16.337	-20.1486	-18.1243	-19.9527	-21.7974	-21.0982	-26.9172	-21.4063	-24.1888	-20.4281	-21.6768	-24.2261	-20.0646	-25.7768	-16.2313	-21.5057	-23.9169	-21.0921	-20.9381	-24.7075	-19.8933	-23.9262	-24.076	-22.9415	-21.3474	-22.5095
1555.21	-21.0529	64.5316	-21.3594	-18.6962	-26.1652	-21.7385	-24.6115	-27.9067	-21.6327	-20.5026	-26.462	-18.9484	-23.0892	-24.0999	-32.0712	-24.432	-20.6094	-28.9256	-18.7664	-19.4879	-27.7382	-21.6201	-20.946	-16.9926	-20.815	-18.7594	-20.7159	-22.7914	-21.8187	-28.6619	-22.3329	-25.0662	-21.2984	-22.9641	-25.2541	-20.6872	-27.5603	-16.586	-22.6068	-25.0248	-21.8888	-21.9746	-26.1152	-20.728	-25.6876	-25.7211	-24.1242	-22.4831	-23.5981
1555.18	-21.9579	70.442	-22.1459	-19.4519	-26.2831	-22.4276	-25.4645	-29.6848	-22.579	-21.0679	-27.699	-19.5928	-24.4413	-24.8293	-34.2753	-25.3843	-21.3069	-29.6154	-19.4157	-20.1832	-29.5667	-22.7133	-21.5374	-17.7475	-21.5506	-19.4242	-21.5686	-23.8353	-22.6848	-30.1788	-23.3205	-26.1537	-22.2766	-24.2411	-26.137	-21.2461	-29.4784	-17.0634	-23.9055	-26.2474	-22.58	-23.3672	-27.9171	-21.639	-27.573	-27.475	-25.386	-23.7334	-24.9398
1555.14	-22.9134	76.6599	-22.9544	-20.4131	-26.316	-23.2595	-26.7289	-31.7138	-23.6326	-21.683	-29.2417	-20.3371	-25.8671	-25.7387	-36.3073	-26.3159	-22.0642	-29.5923	-20.1584	-20.9545	-31.6673	-23.7342	-22.2107	-18.7247	-22.3462	-20.2835	-22.5516	-24.9852	-23.6513	-31.47	-24.4116	-27.4828	-23.463	-25.9291	-27.0706	-21.9	-31.2934	-17.5251	-25.1707	-27.7851	-23.2864	-24.6629	-30.0205	-22.6567	-29.6069	-29.6575	-26.8745	-25.3418	-26.3464
1555.11	-23.9172	82.5127	-23.8779	-21.5481	-26.0081	-24.0962	-27.9824	-32.9699	-24.579	-22.5748	-30.5089	-21.1005	-27.5897	-26.9271	-36.4427	-27.3388	-22.842	-30.0516	-20.8995	-21.9125	-34.0954	-24.9969	-22.9429	-19.7669	-23.3039	-21.1224	-23.4035	-26.0427	-24.2536	-32.1071	-25.368	-28.8454	-24.7809	-28.222	-27.9095	-22.6077	-33.4627	-18.1035	-26.3088	-28.9275	-24.1281	-26.2707	-32.4973	-23.7251	-32.2931	-32.6071	-28.4422	-26.9909	-27.8598
1555.08	-24.9339	88.0896	-24.7091	-22.6913	-25.6098	-24.9176	-29.0879	-33.3329	-25.6023	-23.2818	-31.9865	-21.7738	-29.4825	-27.9375	-36.1086	-28.6043	-23.7487	-30.222	-21.7873	-22.9662	-36.945	-26.1391	-23.6654	-21.0745	-24.3	-22.2199	-24.337	-26.8739	-25.1125	-32.2817	-26.1716	-30.2013	-25.9002	-30.7678	-28.2935	-23.2958	-36.5942	-18.7617	-27.4501	-30.1073	-24.6101	-28.3216	-35.898	-24.9493	-35.3359	-34.8176	-30.1916	-28.8688	-29.3086
1555.04	-25.9586	93.9087	-25.4901	-24.1856	-25.4818	-26.0448	-30.6933	-33.7287	-26.6985	-24.1933	-32.7442	-22.6585	-31.549	-28.7368	-35.5609	-29.6439	-24.5088	-30.6397	-22.6949	-23.9095	-40.4509	-27.6304	-24.4983	-22.5203	-25.3104	-23.2051	-25.4552	-27.994	-25.7434	-31.9453	-27.1161	-31.8837	-27.2524	-34.0565	-28.5643	-23.9223	-38.5647	-19.4474	-28.0831	-31.0155	-25.3258	-30.0696	-40.3609	-26.2653	-39.9566	-36.4462	-31.6406	-31.4422	-30.9034
1555.01	-26.9676	98.5729	-26.2839	-25.6465	-25.5224	-26.9938	-31.8869	-33.6885	-27.6615	-25.27	-33.9423	-23.4	-33.277	-29.9363	-35.8557	-30.3	-25.2496	-30.8162	-23.6598	-25.0616	-46.5649	-29.5494	-25.3607	-24.1024	-26.6423	-24.4357	-26.3429	-29.0478	-26.4331	-31.5563	-27.6909	-34.2204	-28.563	-39.717	-28.697	-24.5545	-41.6444	-20.2078	-28.7137	-31.3514	-25.8246	-31.997	-45.5242	-27.5972	-45.5239	-36.0368	-33.1344	-34.2048	-32.2626
1554.98	-27.9447	102.954	-27.2145	-27.6682	-25.8176	-28.2633	-33.4075	-33.3626	-29.0364	-26.0538	-34.4136	-24.4497	-35.3411	-31.0667	-35.5569	-30.8347	-25.7375	-31.3363	-24.7389	-26.1209	-51.4377	-31.506	-26.454	-26.2344	-27.7948	-25.8434	-27.3454	-29.914	-27.1518	-31.0061	-28.1603	-36.0999	-29.8268	-47.0644	-28.6516	-25.1089	-43.6281	-21.0772	-29.0187	-31.2471	-26.2519	-34.4457	-44.1431	-29.2895	-49.7293	-34.752	-34.9405	-38.3901	-33.8276
1554.94	-28.854	106.699	-27.7848	-30.0847	-26.3157	-28.9749	-35.0511	-34.1497	-29.8963	-27.0574	-35.2878	-25.3802	-37.7762	-32.0076	-35.7835	-31.0639	-26.4133	-31.5641	-25.7992	-27.4048	-46.1539	-33.5581	-27.3289	-28.4302	-29.4204	-27.1845	-28.3093	-30.9576	-27.7989	-30.8948	-28.7104	-38.5961	-30.5626	-48.5592	-28.4829	-25.8715	-43.3527	-21.8269	-29.0411	-30.9498	-26.4023	-36.1781	-40.1706	-31.0708	-53.0893	-33.5293	-36.4907	-45.2409	-35.1999
1554.91	-29.6843	109.371	-27.8919	-32.8677	-26.846	-29.8573	-37.3999	-34.516	-31.5125	-28.4345	-35.8608	-26.6243	-37.9907	-33.5371	-36.2346	-30.9366	-26.9631	-32.0788	-27.2597	-28.5232	-42.3454	-35.7738	-28.5672	-30.9002	-30.8295	-28.2425	-29.5544	-32.1042	-28.8285	-30.8229	-28.9431	-40.0791	-31.2085	-40.315	-28.1464	-26.416	-43.6287	-22.7028	-28.743	-30.2951	-26.9069	-38.035	-36.9288	-33.1463	-50.4038	-32.0937	-38.8903	-45.2148	-36.1502
1554.88	-30.3688	111.022	-28.0657	-36.3998	-27.8539	-30.6551	-39.1181	-35.6173	-32.613	-29.4274	-36.194	-28.1708	-38.778	-34.14	-36.7455	-30.3763	-27.109	-32.2728	-28.6594	-29.3965	-39.7113	-38.5937	-29.5233	-32.8452	-31.941	-29.6186	-30.6634	-33.0758	-29.9936	-31.2308	-29.3687	-42.1646	-31.1044	-36.8628	-28.1371	-26.9519	-43.1392	-23.4631	-28.7016	-29.683	-26.99	-39.7843	-35.3147	-35.6751	-44.7086	-31.6905	-41.1871	-41.0619	-37.5199
1554.84	-30.8862	111.409	-28.1201	-42.7596	-28.814	-30.9826	-41.908	-36.9391	-34.3813	-30.6577	-37.049	-29.781	-37.276	-35.725	-37.1422	-29.8166	-27.0271	-32.2439	-30.5329	-30.0655	-38.1034	-38.9992	-31.0949	-33.9703	-33.7315	-30.2145	-32.1254	-34.7067	-31.4557	-31.4116	-29.4713	-40.7661	-30.6086	-35.1074	-28.0272	-27.4321	-44.1636	-24.4108	-28.6808	-29.1785	-27.5165	-41.576	-34.3287	-40.1153	-41.6315	-31.1376	-44.943	-36.2951	-38.1107
1554.81	-31.186	110.276	-28.0512	-57.9396	-30.3066	-31.0675	-44.937	-38.4068	-36.2047	-32.4071	-37.6138	-32.1534	-36.5405	-36.528	-37.6641	-28.8427	-26.8646	-32.3608	-32.7975	-30.1162	-36.307	-37.0573	-32.5334	-32.7365	-34.9132	-30.5136	-33.3132	-36.3539	-33.5587	-31.3975	-29.605	-39.2024	-30.2635	-34.0939	-27.8033	-28.4514	-42.7293	-25.175	-28.8828	-28.719	-27.8011	-43.1011	-33.4051	-47.2997	-39.165	-30.4548	-48.389	-34.0328	-38.2086
1554.77	-31.2724	108.536	-27.5827	-42.6322	-32.0549	-31.3631	-48.9007	-38.784	-38.2058	-33.65	-38.822	-36.0733	-35.3993	-38.1224	-37.0731	-28.1834	-26.5336	-32.2489	-35.7651	-30.2484	-35.3031	-34.982	-34.4449	-31.0619	-35.5355	-30.4768	-34.4545	-37.5262	-34.8312	-31.8627	-29.5171	-36.9762	-29.8002	-32.8547	-27.9882	-29.3591	-42.6186	-25.7037	-29.0505	-28.4227	-28.1461	-43.6286	-32.82	-58.0993	-37.7584	-30.2605	-48.1439	-32.1513	-37.2209
1554.74	-31.1144	106.311	-27.0758	-37.0644	-33.6062	-31.6416	-52.1747	-38.4389	-41.9614	-35.9023	-38.7642	-40.8496	-33.6402	-39.1369	-36.8697	-27.6133	-26.203	-32.0794	-37.5303	-29.6222	-34.6354	-33.7961	-37.2068	-29.4334	-35.1871	-29.752	-34.6929	-40.8204	-36.3669	-31.4935	-29.2124	-35.3688	-29.1521	-32.6695	-28.1745	-30.4171	-42.8834	-26.3741	-28.9954	-27.9352	-28.6749	-44.7966	-32.0119	-43.4382	-35.9116	-29.8886	-45.1364	-30.7083	-36.9699
1554.71	-30.8162	103.242	-26.7882	-34.5484	-35.9403	-31.6489	-51.6417	-37.8474	-44.9431	-37.3845	-39.5759	-39.1439	-32.688	-39.1262	-36.0556	-26.9416	-25.8957	-31.6913	-38.0007	-29.0485	-33.8764	-32.0123	-40.4648	-28.2564	-34.8377	-28.7088	-34.9559	-43.9792	-36.5868	-31.3799	-28.9189	-34.2938	-29.0043	-32.0536	-28.3865	-31.3731	-41.0785	-26.9415	-29.4088	-27.7158	-29.2038	-42.5723	-31.8295	-38.6493	-34.3762	-29.9272	-40.0986	-29.602	-36.9858
1554.67	-30.4013	100.589	-26.2174	-32.1772	-36.8525	-31.9147	-50.7959	-36.0291	-44.756	-39.7823	-39.3224	-35.1687	-31.6218	-38.7185	-34.7784	-26.5169	-25.3082	-30.9284	-35.7868	-28.5512	-32.7937	-31.213	-47.0887	-27.3857	-33.3634	-28.1348	-33.865	-49.0359	-34.6515	-31.1056	-28.5223	-33.0396	-28.415	-31.6899	-28.5579	-32.7763	-41.3983	-27.2122	-30.0316	-27.5649	-29.6881	-42.0716	-31.6067	-35.2708	-33.4301	-29.3947	-37.0768	-28.7656	-36.289
1554.64	-29.9359	97.9887	-25.862	-31.0948	-38.4183	-31.5884	-45.4814	-33.8208	-42.2178	-43.9124	-38.4894	-31.3824	-31.0811	-38.3016	-33.6721	-25.945	-24.9526	-30.4302	-33.5367	-27.7797	-31.9468	-30.376	-48.6663	-26.8208	-32.212	-27.2805	-32.9783	-56.9837	-32.6873	-30.5938	-27.836	-31.6733	-28.1288	-31.6852	-28.4885	-34.5042	-40.3167	-27.6644	-30.583	-27.5237	-30.5003	-39.1418	-31.6958	-32.7476	-32.4227	-29.3361	-35.5688	-27.7822	-36.5786
1554.61	-29.4599	95.5775	-25.5733	-29.8514	-37.933	-32.0424	-44.2603	-32.8379	-40.6668	-47.728	-38.9428	-29.0211	-30.4034	-37.4963	-32.9121	-25.512	-24.7461	-30.3932	-31.618	-27.1309	-31.5888	-29.411	-46.3538	-26.5898	-31.1227	-26.8957	-32.0118	-48.2951	-30.602	-30.1406	-27.3417	-30.9169	-28.0332	-31.9257	-28.8807	-35.3304	-40.3729	-27.9314	-31.4625	-27.6911	-31.1725	-37.3624	-31.6776	-31.2293	-31.6344	-28.836	-33.599	-27.2282	-36.4977
1554.57	-29.0097	93.3308	-25.3223	-29.1966	-36.3407	-31.6369	-42.2152	-31.5314	-37.9554	-51.8967	-38.0161	-27.0588	-29.7915	-37.3022	-31.8722	-25.3383	-24.5849	-29.7853	-29.9235	-26.6299	-31.098	-29.1101	-40.8195	-26.3432	-30.3064	-26.2473	-31.5804	-45.1766	-29.2519	-30.0025	-26.8895	-30.131	-27.5591	-32.0545	-28.7015	-35.2429	-38.839	-28.1047	-32.5552	-27.6313	-32.257	-36.2461	-31.2567	-29.858	-31.0978	-28.6204	-32.9105	-26.5397	-37.2201
1554.54	-28.5762	91.7671	-24.9158	-28.7936	-35.0618	-31.9815	-40.7863	-30.315	-35.9186	-49.2671	-37.8105	-25.7103	-29.1679	-36.7886	-30.5702	-25.0012	-24.5084	-29.9465	-28.376	-26.2402	-30.5823	-28.7892	-38.0197	-26.2193	-29.4815	-26.1508	-30.6787	-40.7308	-27.8836	-29.5456	-26.0976	-29.4928	-27.2138	-32.2428	-28.6189	-33.8318	-38.2972	-28.3045	-33.2664	-27.9649	-32.5581	-34.9028	-31.3509	-28.6894	-30.5663	-28.3312	-32.1005	-25.9915	-37.3076
1554.51	-28.2168	90.002	-24.8758	-28.1022	-33.7657	-31.3718	-40.4302	-29.8324	-34.7747	-44.7719	-36.8329	-24.5244	-28.8882	-36.9108	-29.7482	-25.0712	-24.569	-29.8816	-27.3645	-25.7844	-30.2051	-28.3051	-35.4285	-26.52	-28.6554	-25.8739	-30.202	-38.9236	-26.8854	-29.2685	-25.5954	-28.6625	-27.1416	-32.6971	-28.7065	-32.6853	-38.1089	-28.2648	-34.1617	-28.0621	-33.5101	-33.5164	-30.8094	-27.9571	-29.8727	-28.3919	-31.2808	-25.7542	-38.2187
1554.47	-27.9156	88.3428	-24.8298	-27.7709	-33.2782	-30.9992	-38.2732	-28.9537	-32.9711	-42.2839	-37.1467	-23.6875	-28.7977	-36.7199	-28.5697	-24.974	-24.5859	-29.633	-26.5755	-25.7442	-30.1178	-28.004	-34.218	-26.6475	-27.8614	-25.9452	-29.7693	-37.667	-26.0815	-29.2013	-25.1703	-28.4234	-26.8455	-32.9331	-28.0982	-30.9256	-37.2406	-28.0281	-35.4824	-28.4727	-33.6061	-32.8541	-30.9554	-26.9522	-29.3494	-28.2911	-30.771	-25.483	-38.9925
1554.44	-27.6709	86.9112	-24.7754	-27.6143	-32.4612	-30.5502	-37.7111	-28.4131	-32.0468	-39.1942	-36.7133	-23.1152	-28.7931	-36.6342	-27.6731	-24.8652	-24.905	-30.0766	-25.6818	-25.6162	-30.3478	-27.7229	-32.9206	-27.1175	-27.5966	-25.9396	-29.3129	-37.1654	-25.3096	-29.0711	-25.0014	-28.0803	-26.5239	-33.1074	-27.62	-29.5819	-37.2168	-27.7541	-37.178	-28.5322	-32.8499	-31.8389	-30.8971	-26.2983	-28.9432	-28.1449	-30.6448	-25.2624	-38.41
1554.41	-27.4787	86.0308	-24.5613	-27.2132	-31.8772	-30.2723	-36.1487	-28.126	-31.2415	-36.4607	-35.7626	-22.7414	-28.8241	-37.878	-26.9948	-24.8631	-24.9252	-30.3514	-25.088	-25.5901	-30.4437	-27.7491	-31.7468	-27.3587	-27.0434	-26.0485	-29.1639	-36.1721	-24.9927	-29.1345	-24.6826	-27.6222	-26.3143	-33.2846	-27.0843	-28.6439	-37.0027	-27.6542	-37.747	-28.9082	-32.4556	-31.6643	-30.9534	-25.9821	-28.5935	-28.2348	-30.1102	-25.0207	-38.5336
1554.37	-27.357	84.5657	-24.6049	-27.0727	-31.3114	-29.3742	-35.0039	-27.6526	-30.5879	-34.7229	-35.7147	-22.3591	-28.8395	-37.9094	-26.1843	-25.036	-25.2085	-30.5971	-24.6748	-25.6515	-30.6793	-27.4798	-31.3622	-27.7661	-26.7242	-26.1311	-28.9735	-35.739	-24.7756	-29.4021	-24.5535	-27.6235	-26.1136	-34.0151	-26.5262	-27.8044	-36.4513	-27.2319	-40.0828	-28.7421	-31.3351	-30.8614	-30.884	-25.4587	-28.4306	-28.3734	-29.8129	-24.9557	-38.4194
1554.34	-27.2729	83.6874	-24.6374	-27.1366	-31.2291	-29.1619	-34.5824	-27.5353	-30.0616	-32.5896	-35.558	-22.253	-28.8988	-38.9182	-25.5185	-24.9109	-25.6237	-31.5476	-24.3722	-25.6022	-30.5576	-27.2565	-30.7914	-27.8333	-26.7567	-26.0294	-29.1173	-35.1762	-24.6496	-29.2797	-24.3063	-27.4488	-25.9218	-33.7964	-26.1761	-26.885	-35.4756	-26.8291	-41.581	-28.6528	-30.7674	-30.9893	-31.1306	-25.2352	-28.3448	-28.762	-29.782	-24.9556	-38.2478
1554.3	-27.2269	82.2204	-24.6603	-27.082	-31.1138	-28.6683	-33.3905	-27.4049	-29.421	-31.5495	-35.738	-22.0809	-29.206	-38.7554	-25.1693	-24.9269	-26.1179	-31.9342	-24.0433	-25.7739	-31.1899	-27.3294	-30.2125	-28.1643	-26.6365	-26.0468	-28.8654	-35.0684	-24.6151	-29.7327	-24.3453	-27.4149	-25.7732	-34.1933	-25.7078	-26.517	-35.2817	-26.3176	-42.6044	-28.6322	-29.6516	-30.5848	-31.285	-24.9472	-27.9508	-28.8598	-29.4085	-25.1194	-37.5269
1554.27	-27.193	81.0065	-24.5369	-27.0707	-31.0756	-28.1568	-33.0386	-27.3994	-29.5014	-29.917	-35.5266	-22.2356	-29.5252	-37.2877	-24.8209	-25.1004	-26.479	-33.1433	-23.8637	-25.9171	-31.1742	-27.169	-29.7789	-28.1552	-26.5347	-26.1824	-29.2347	-35.1194	-24.7258	-29.9589	-24.1708	-27.3139	-25.7953	-34.4756	-25.1034	-26.1574	-35.0289	-25.9447	-44.1592	-28.2498	-29.0012	-30.6259	-31.6156	-24.9182	-27.9126	-28.89	-28.8479	-25.2967	-36.5892
1554.24	-27.1966	79.3709	-24.5021	-26.955	-30.8102	-27.6444	-32.3615	-27.541	-29.4378	-29.0277	-36.23	-22.3841	-29.9206	-36.9943	-24.5899	-25.1383	-26.6693	-34.2345	-23.8071	-26.0085	-31.842	-27.19	-29.6001	-27.8924	-26.3557	-25.9515	-29.352	-34.6472	-24.8536	-30.5115	-24.2927	-27.3233	-25.6066	-34.7352	-24.9549	-26.0717	-34.5623	-25.6729	-44.732	-28.2466	-28.2068	-30.578	-32.1586	-24.8076	-28.1986	-29.1793	-28.7274	-25.3206	-36.1626
1554.2	-27.1784	77.459	-24.5128	-27.0844	-30.7463	-27.3514	-31.9969	-27.5905	-29.4021	-28.0581	-35.9286	-22.5672	-30.6119	-35.7689	-24.3344	-25.032	-26.9534	-35.9006	-23.888	-26.2673	-32.1957	-26.9097	-29.3345	-27.8242	-26.4144	-25.6332	-29.5158	-35.056	-25.0768	-30.9491	-24.0834	-27.4746	-25.6315	-34.5792	-24.615	-25.862	-33.9936	-25.4022	-43.9292	-27.7208	-27.7421	-30.793	-32.3731	-24.8931	-28.069	-29.015	-28.1688	-25.6634	-34.9129
1554.17	-27.1723	75.2564	-24.4177	-26.951	-30.664	-27.2423	-31.9998	-27.5035	-29.9335	-27.0991	-36.6057	-22.962	-30.6911	-34.3918	-24.2965	-25.1013	-26.8307	-37.5351	-23.9888	-26.1397	-32.3334	-26.7748	-29.1453	-27.7313	-26.4889	-25.4286	-29.4322	-34.4217	-25.4639	-31.3799	-24.0316	-27.8426	-25.4483	-34.4868	-24.5335	-25.9849	-33.8731	-25.1883	-41.5222	-27.3548	-27.0834	-30.6449	-32.2819	-25.134	-28.3069	-29.2867	-27.9417	-25.9739	-34.6031
1554.14	-27.1502	73.2133	-24.3563	-26.8222	-30.5386	-26.8536	-31.7334	-27.7103	-30.2652	-26.4948	-36.5568	-23.2649	-30.8092	-33.7041	-24.2179	-25.1087	-26.594	-39.4398	-24.0531	-26.2778	-32.6736	-26.7123	-28.8479	-27.3075	-26.4446	-24.9277	-29.6655	-33.9753	-25.7385	-31.5166	-23.9927	-28.0859	-25.3066	-34.1437	-24.4117	-26.05	-33.0285	-25.0265	-39.6967	-27.2375	-26.7495	-30.1373	-32.5971	-25.2902	-28.5069	-29.2534	-27.6574	-26.2177	-33.9405
1554.1	-27.1313	71.2818	-24.4115	-26.908	-30.8076	-26.6778	-31.1897	-28.1856	-30.3708	-25.8559	-36.8018	-23.4768	-31.0169	-33.0345	-24.2488	-24.9261	-26.5372	-40.4555	-24.128	-26.2346	-33.2073	-26.8221	-28.5805	-27.3695	-26.5726	-24.6453	-29.7981	-34.085	-26.1984	-32.1172	-23.9832	-28.5784	-25.3859	-33.7712	-24.2491	-26.2279	-32.6668	-24.7346	-38.1155	-27.0048	-26.3254	-30.0309	-32.2898	-25.4544	-29.0423	-29.1304	-27.2475	-26.4115	-33.39
1554.07	-27.1177	69.5349	-24.2204	-26.8676	-30.7026	-26.7589	-31.1983	-28.5043	-31.2649	-25.4497	-37.1937	-23.8249	-31.1618	-32.4462	-24.3921	-25.0861	-26.154	-40.9748	-24.3177	-26.253	-33.5376	-26.7976	-28.2951	-26.9796	-26.6284	-24.3517	-30.0785	-33.9102	-26.5181	-32.3042	-23.7526	-28.6823	-25.2821	-33.2049	-24.4535	-26.4523	-32.3168	-24.8501	-37.3498	-26.5871	-26.0267	-29.5773	-32.5075	-25.8148	-29.4	-28.7328	-27.0714	-26.9516	-32.3909
1554.04	-27.1128	68.0372	-24.3747	-26.7984	-30.5216	-26.5233	-31.3091	-28.9404	-32.1679	-25.0551	-37.872	-24.1274	-31.1788	-31.7717	-24.7489	-25.098	-25.608	-40.4598	-24.5265	-26.1977	-33.7318	-26.887	-28.1837	-26.8421	-26.5369	-24.1338	-30.16	-33.9747	-27.1685	-32.688	-23.7573	-29.1355	-25.4692	-32.7667	-24.3853	-26.712	-31.7331	-24.7615	-35.3209	-26.6855	-25.6783	-29.1228	-32.0842	-26.4154	-29.7661	-28.5458	-27.1659	-27.4178	-32.0415
1554	-27.1522	67.2894	-24.3022	-26.8224	-31.1019	-26.8127	-31.1785	-29.5403	-33.3958	-24.8344	-37.9506	-24.3727	-30.8806	-31.4685	-24.9552	-25.0293	-25.2887	-39.0283	-24.8677	-26.3309	-33.8507	-26.9704	-28.2827	-26.8972	-26.8117	-24.0987	-30.414	-34.0618	-27.8431	-32.7934	-23.6796	-29.8326	-25.5904	-32.4192	-24.6053	-27.2081	-31.5198	-24.8913	-34.2799	-26.4553	-25.4476	-28.6934	-31.7739	-26.8143	-30.4714	-28.5357	-27.2476	-27.6423	-31.8258
1553.97	-27.2535	67.2048	-24.4072	-26.8854	-31.4186	-26.8064	-31.8169	-30.0082	-34.7003	-24.6964	-37.8771	-24.7726	-30.9342	-31.7517	-25.4105	-25.1659	-25.1549	-37.3945	-25.0628	-26.1731	-34.5502	-27.1857	-28.4012	-26.6645	-26.9992	-24.0464	-30.529	-33.867	-28.1979	-33.1851	-23.6069	-30.6623	-25.7988	-31.982	-24.7765	-27.3029	-31.347	-24.8796	-33.308	-26.6021	-25.405	-28.3904	-31.6404	-27.5947	-31.5446	-28.496	-27.469	-28.5042	-31.6705
1553.94	-27.3901	67.969	-24.5422	-26.99	-31.7436	-27.1	-32.2117	-31.0413	-36.753	-24.4292	-38.4463	-25.0336	-30.8737	-31.6305	-26.1417	-25.2905	-24.9379	-36.6129	-25.39	-26.4002	-34.5005	-27.4738	-28.6462	-26.4962	-27.0719	-23.9143	-30.9447	-34.4004	-28.9693	-33.5012	-23.4396	-31.3006	-25.8873	-32.099	-25.2099	-27.8765	-31.0171	-25.1023	-32.994	-27.0221	-25.5813	-28.0295	-31.2805	-28.5226	-32.5002	-28.3359	-27.5602	-29.252	-31.1876
1553.9	-27.6091	69.5868	-24.9527	-27.5002	-32.7097	-27.6588	-32.7768	-32.3038	-39.6487	-24.4014	-39.4558	-25.105	-30.8496	-31.745	-26.8973	-25.687	-24.6468	-34.662	-25.7311	-26.5695	-35.4048	-27.895	-28.9694	-26.2544	-27.4645	-24.1148	-31.5005	-35.1122	-29.7625	-33.6614	-23.5428	-32.4442	-26.1017	-31.7412	-25.7393	-28.1322	-31.3258	-25.166	-32.4171	-27.357	-25.6749	-27.7106	-30.8689	-29.9151	-33.4187	-28.3901	-28.3036	-30.1058	-31.5929
1553.87	-27.8705	71.5629	-25.3	-27.9478	-33.9577	-28.3081	-33.6544	-34.4875	-41.4202	-24.4865	-39.2188	-25.4817	-30.9671	-32.3674	-27.64	-26.0009	-24.6151	-33.871	-25.9407	-26.9016	-36.3661	-28.5713	-29.5414	-26.0733	-28.0603	-24.2263	-31.5302	-35.408	-30.3161	-33.7794	-23.5275	-33.6795	-26.6157	-31.4631	-26.114	-28.8232	-31.5761	-25.4289	-31.8315	-28.1398	-26.0915	-27.7167	-30.2098	-31.0062	-34.8692	-28.5152	-28.9812	-31.3438	-31.3207
1553.83	-28.1697	73.5511	-25.5585	-28.2312	-35.1413	-28.926	-34.7883	-36.2897	-42.0297	-24.6431	-39.397	-25.7627	-30.872	-32.4886	-28.5126	-26.4018	-24.7187	-32.6775	-26.2267	-27.0517	-37.5394	-29.0915	-30.0154	-25.8455	-28.5799	-24.6747	-31.326	-34.8482	-31.2344	-33.3418	-23.5537	-34.5473	-27.0046	-31.7612	-26.7934	-29.4721	-31.9634	-25.9122	-31.3024	-28.6854	-26.6849	-27.4627	-30.1406	-32.795	-35.8408	-28.7006	-29.8947	-33.1088	-31.6998
1553.8	-28.4653	75.2643	-26.3027	-29.0207	-35.7315	-29.8288	-35.6755	-38.0342	-39.3376	-24.8247	-38.1734	-25.9873	-31.0454	-32.7609	-29.6742	-26.9141	-24.844	-31.6787	-26.7404	-27.3777	-37.0023	-29.7579	-30.6697	-25.4791	-28.959	-24.8049	-31.1816	-34.2952	-31.6019	-32.7956	-23.587	-35.5344	-27.2097	-31.3307	-27.7516	-29.9535	-32.465	-26.151	-31.3375	-29.7282	-27.2764	-27.4901	-29.5736	-35.2464	-36.4426	-29.0915	-30.7568	-35.3825	-31.8355
1553.77	-28.6879	75.834	-26.9143	-29.2941	-34.9257	-30.546	-36.876	-37.5184	-36.8316	-24.9351	-37.7407	-26.3721	-31.2915	-32.7178	-30.5965	-27.5481	-24.8774	-30.4633	-26.8419	-27.6618	-36.6398	-30.1921	-31.412	-25.3483	-29.5757	-25.2187	-30.4771	-33.267	-32.6274	-32.0578	-23.6872	-36.073	-27.7599	-31.1601	-28.842	-30.993	-32.6156	-26.5122	-31.2938	-30.5828	-28.09	-27.2042	-29.2165	-36.7483	-35.2377	-29.272	-31.7862	-37.8392	-32.4332
1553.73	-28.7882	74.6574	-27.4958	-29.6855	-33.657	-31.6271	-36.9496	-35.8698	-33.9541	-25.0449	-36.021	-26.5471	-31.0378	-32.5673	-30.7699	-28.2502	-25.0947	-29.8458	-27.1089	-28.1955	-34.956	-30.3944	-31.782	-24.9674	-29.9408	-25.4579	-29.8011	-32.1296	-33.2488	-31.6113	-23.6738	-35.5962	-27.8667	-30.8394	-30.0771	-31.2462	-33.1075	-26.838	-30.9312	-31.824	-28.789	-27.0212	-28.5982	-36.4033	-33.2486	-29.3383	-33.1714	-44.1141	-32.4112
1553.7	-28.6897	71.0642	-28.1328	-30.0913	-31.8555	-31.707	-36.1133	-32.926	-31.9199	-25.2647	-35.0333	-26.7036	-30.9106	-31.3759	-30.7926	-28.9028	-25.1883	-28.9888	-27.4332	-28.0799	-33.1236	-30.1084	-30.9765	-24.8493	-30.3299	-25.6094	-28.7074	-30.9481	-33.535	-30.3269	-23.9315	-34.663	-28.2459	-30.3087	-30.8898	-31.4339	-33.4628	-26.786	-31.1023	-32.0452	-29.8588	-26.8298	-27.7625	-34.3235	-31.4367	-29.385	-33.3055	-49.3741	-32.355
1553.67	-28.4158	65.9443	-29.0631	-29.7637	-30.2548	-31.8569	-34.5089	-30.8502	-30.6666	-25.2653	-33.7496	-26.7658	-30.0092	-30.2615	-30.2399	-29.1124	-25.2816	-28.0279	-27.4304	-28.0975	-31.1067	-30.1675	-30.0809	-24.6768	-30.517	-25.6543	-27.76	-29.6498	-33.9367	-29.5281	-23.9614	-33.1049	-28.1771	-29.6031	-31.8503	-31.2095	-33.7077	-26.8139	-31.1066	-32.5038	-31.0848	-26.7005	-27.451	-32.1692	-29.827	-29.1793	-33.1224	-41.7595	-31.6533
1553.63	-27.9641	59.7878	-29.4869	-29.2712	-28.62	-31.0102	-32.7141	-28.8937	-29.1178	-25.1808	-32.3183	-26.6503	-29.3112	-29.0934	-29.7026	-29.4733	-25.3382	-27.3517	-27.4938	-28.0418	-29.6923	-29.6382	-29.1668	-24.5754	-30.0475	-25.7945	-26.7966	-28.2941	-33.5416	-28.3779	-24.1007	-31.571	-28.0286	-28.7601	-32.5193	-30.9287	-34.018	-26.7633	-30.7017	-31.5313	-31.4901	-26.4801	-26.6851	-30.4046	-28.5593	-29.0382	-31.9358	-36.9596	-31.612
1553.6	-27.4189	54.1213	-29.5462	-28.9257	-27.2586	-30.3308	-31.2646	-27.2776	-27.9047	-25.2579	-31.0968	-26.6676	-28.679	-27.9275	-28.4729	-29.1121	-25.4963	-26.5559	-27.3532	-27.8328	-28.7259	-28.917	-28.1934	-24.4265	-29.2809	-25.5886	-25.9768	-27.7213	-32.2334	-27.6436	-24.339	-30.2632	-27.8116	-27.8414	-32.3715	-29.8807	-33.2744	-26.7997	-30.5771	-30.736	-31.4552	-26.0511	-26.3843	-29.0953	-27.3083	-28.5322	-30.626	-33.8454	-30.7173
1553.57	-26.8446	49.6361	-29.5489	-27.9995	-25.9807	-29.0804	-30.1798	-26.2358	-26.9503	-25.1997	-30.17	-26.5186	-27.8832	-27.0514	-27.5714	-28.5008	-25.5131	-26.0722	-27.3836	-27.3893	-27.4804	-28.4606	-27.0614	-24.5041	-28.5427	-25.529	-25.2253	-26.8493	-31.3619	-26.9293	-24.5031	-29.3642	-27.4205	-26.8294	-31.0664	-28.9598	-32.7176	-26.3612	-30.2102	-29.8889	-30.7102	-25.6558	-25.878	-28.0091	-26.4593	-27.9637	-29.6455	-31.6671	-30.2508
1553.53	-26.2766	46.0065	-29.5528	-27.5139	-25.1125	-27.9763	-28.9814	-25.3721	-26.2403	-25.2265	-29.4234	-26.3643	-26.9724	-26.2408	-26.9429	-27.6858	-25.5992	-25.574	-27.639	-27.2559	-26.8829	-27.6344	-26.2471	-24.7244	-27.6107	-25.2963	-24.6876	-26.5682	-30.5711	-26.3702	-24.4166	-28.2708	-26.7887	-26.264	-30.2659	-28.287	-32.0216	-26.1569	-29.9027	-28.7992	-29.6892	-25.2113	-25.6269	-26.9929	-26.0568	-27.5544	-28.2917	-30.0844	-29.6583
1553.5	-25.7748	43.0017	-29.0913	-26.9024	-24.3919	-27.0631	-28.0156	-24.6214	-25.7281	-25.0636	-28.7355	-26.0012	-26.5052	-25.7511	-26.2342	-27.1797	-25.6097	-25.0744	-27.6204	-27.0354	-26.2013	-27.147	-25.6166	-24.7532	-26.8343	-25.2942	-24.39	-26.1268	-29.4243	-25.7473	-24.518	-27.1947	-26.326	-25.3943	-29.2468	-27.499	-31.2928	-26.0057	-29.9632	-27.9918	-28.8265	-24.9295	-25.2709	-26.2957	-25.6014	-27.1322	-27.1198	-28.6763	-29.2611
1553.47	-25.3435	40.5043	-28.4893	-26.1691	-23.6715	-26.4394	-27.2815	-24.1034	-25.3407	-24.9284	-28.2268	-25.6195	-25.7952	-25.1642	-25.6939	-26.6238	-25.7016	-24.752	-27.3949	-26.6131	-25.5114	-26.5808	-25.0376	-25.1386	-26.275	-25.2307	-24.1068	-25.9446	-28.5696	-25.5152	-24.6342	-26.4209	-25.994	-24.8963	-28.0632	-26.8319	-30.4285	-26.0291	-29.6934	-27.1195	-28.1737	-24.6914	-24.868	-25.8831	-25.172	-26.5837	-26.3423	-27.5183	-28.7029
1553.43	-24.9941	38.9437	-27.9435	-25.7759	-23.177	-25.6916	-26.7725	-23.9417	-24.8225	-24.8742	-27.9196	-25.3243	-25.39	-25.0196	-25.5243	-26.0896	-25.5822	-24.3304	-27.2832	-26.5116	-25.3783	-26.2005	-24.5107	-25.2615	-25.5828	-25.1382	-23.9466	-25.8909	-27.6634	-25.3052	-24.6625	-25.923	-25.6702	-24.4656	-27.2766	-26.1378	-29.5965	-25.9325	-29.3562	-26.7957	-27.5705	-24.5915	-24.6512	-25.6106	-25.0872	-26.2404	-25.6551	-26.7579	-28.3451
1553.4	-24.7413	37.7669	-27.5489	-25.5897	-22.7089	-25.3457	-26.2675	-23.7431	-24.6502	-24.9872	-27.3974	-24.8909	-25.1541	-24.9646	-25.2905	-25.7515	-25.6574	-24.2948	-27.2754	-26.5468	-25.1151	-25.7952	-24.1766	-25.5306	-25.1506	-25.4597	-23.9358	-25.7317	-27.1182	-25.1586	-24.8673	-25.3725	-25.255	-24.0029	-26.7885	-25.764	-28.992	-26.0149	-29.1065	-26.2092	-27.2169	-24.4797	-24.292	-25.4175	-25.0826	-26.1616	-24.8589	-26.1693	-28.2122
1553.37	-24.5602	37.39	-26.9717	-25.1078	-22.3968	-24.8468	-25.9376	-23.5533	-24.4525	-24.9729	-27.44	-24.4745	-24.8871	-24.838	-25.1684	-25.2555	-25.5719	-24.0264	-26.9767	-26.4354	-25.0324	-25.674	-24.0478	-25.8668	-24.8756	-25.5538	-23.8935	-25.9671	-26.5904	-24.9529	-24.8037	-25.0965	-24.8025	-23.7102	-26.2834	-25.306	-28.2525	-26.1795	-29.1492	-25.9959	-26.9729	-24.3561	-24.072	-25.2934	-25.2069	-25.7681	-24.4261	-25.6236	-27.7382
1553.33	-24.4617	36.8072	-26.6039	-24.9924	-22.2285	-24.6726	-25.8499	-23.5526	-24.3313	-25.2052	-27.398	-24.3227	-24.7755	-25.0393	-25.1727	-25.2178	-25.6506	-24.1833	-26.937	-26.4718	-25.1982	-25.627	-23.8995	-26.1439	-24.6843	-26.0612	-24.1751	-26.1964	-26.0286	-25.0392	-24.7583	-24.9012	-24.6536	-23.5929	-25.7872	-25.1923	-27.6675	-26.4675	-29.127	-25.6753	-27.1043	-24.4292	-23.8505	-25.4471	-25.5807	-25.6157	-24.0953	-25.3455	-27.7432
1553.3	-24.4097	36.821	-26.3633	-24.7375	-22.1836	-24.4741	-25.8273	-23.7877	-24.4521	-25.4024	-27.375	-24.019	-24.7152	-25.3786	-25.2547	-25.0412	-25.4765	-24.2668	-26.5605	-26.3984	-25.2538	-25.4321	-23.9436	-26.1047	-24.7179	-26.3299	-24.5474	-26.2567	-25.6788	-25.0306	-24.9093	-24.8429	-24.365	-23.679	-25.6868	-24.8897	-26.9334	-26.8531	-29.3748	-25.5062	-27.0867	-24.2603	-23.751	-25.4067	-25.6969	-25.5803	-23.861	-25.2414	-27.3489
1553.26	-24.4102	36.8355	-25.9314	-24.3678	-22.0085	-24.4756	-25.8777	-23.9717	-24.4259	-25.6606	-27.4347	-23.9226	-24.5987	-25.4459	-25.2857	-24.7394	-25.4412	-24.3182	-26.3976	-26.7061	-25.4077	-25.2308	-24.2441	-26.1695	-24.8652	-26.8212	-24.9988	-26.3174	-25.6085	-25.2909	-24.7436	-24.8389	-24.369	-23.7493	-25.5089	-24.7004	-26.5805	-27.611	-29.2516	-25.3075	-27.4261	-24.268	-23.4688	-25.7371	-26.0443	-25.43	-23.8964	-25.0761	-27.2619
1553.23	-24.44	36.9233	-25.638	-24.1865	-22.1721	-24.6413	-26.0471	-24.1176	-24.6891	-26.1367	-27.5117	-24.0289	-24.8047	-25.854	-25.1757	-24.6165	-25.2439	-24.4186	-26.4776	-26.7095	-25.4946	-25.1952	-24.5083	-26.1369	-24.8414	-27.1735	-25.4531	-26.5185	-25.258	-25.4305	-24.8144	-24.7222	-24.0551	-23.8518	-25.6821	-24.6348	-26.2409	-28.2867	-29.1847	-25.1215	-28.0463	-24.3296	-23.4039	-25.8882	-26.3369	-25.184	-23.8758	-24.8259	-26.8162
1553.2	-24.4549	37.1276	-25.4989	-23.9853	-22.1927	-24.6874	-26.384	-24.3928	-25.0263	-26.9449	-27.8146	-24.083	-24.8759	-26.1775	-25.2227	-24.6058	-25.0851	-24.6579	-26.4099	-26.9019	-25.661	-25.162	-24.7104	-25.9541	-25.13	-27.437	-25.8657	-26.2994	-25.1609	-25.8531	-24.6605	-24.9161	-23.9369	-24.152	-25.6708	-24.5607	-25.7675	-28.8192	-29.4954	-24.7694	-28.237	-24.231	-23.2685	-26.1705	-26.2333	-25.1683	-23.8207	-24.7038	-26.5135
1553.16	-24.4684	37.3839	-25.3145	-23.7551	-22.4147	-24.9058	-26.7506	-24.6364	-25.4301	-27.4922	-27.8776	-24.0461	-24.8334	-26.2334	-25.2976	-24.405	-24.8764	-24.8137	-26.4005	-26.9749	-25.6782	-25.2662	-25.0594	-25.5764	-25.4598	-27.2905	-26.5929	-26.2306	-25.065	-26.0692	-24.497	-25.2392	-23.9771	-24.477	-25.9714	-24.5407	-25.2059	-29.5516	-29.3416	-24.4954	-28.6758	-24.0145	-23.0331	-26.422	-26.2437	-24.8636	-23.8091	-24.7007	-26.3802
1553.13	-24.451	37.614	-25.1291	-23.6354	-22.6008	-24.8356	-27.0367	-24.7584	-25.8641	-28.1393	-27.6712	-24.1922	-24.9351	-26.2782	-25.2487	-24.2067	-24.4809	-24.9706	-26.3775	-26.7672	-25.7393	-25.1812	-25.6263	-25.5943	-25.9748	-27.4954	-26.9649	-25.8062	-25.1382	-26.0538	-24.541	-25.551	-23.949	-24.863	-26.2875	-24.4367	-24.8936	-29.5928	-29.2753	-24.316	-28.5847	-23.7295	-22.9572	-26.4091	-26.0906	-24.5461	-23.891	-24.8075	-26.0602
1553.1	-24.4056	38.1412	-24.9752	-23.4097	-22.8553	-24.9303	-27.7996	-24.5998	-26.1311	-28.9724	-27.8899	-24.351	-24.7939	-26.3147	-25.1666	-24.1385	-24.1722	-25.2989	-26.5373	-26.7699	-25.6403	-25.2134	-26.0376	-25.4417	-26.2264	-27.0405	-27.3298	-25.6586	-24.9518	-26.1847	-24.2403	-25.8462	-23.8063	-25.2907	-26.3265	-24.3567	-24.4608	-29.4996	-28.8396	-23.8913	-28.3292	-23.3461	-22.7653	-26.4553	-25.7716	-24.3856	-24.0556	-24.7442	-25.7327
1553.06	-24.3362	38.8402	-24.7536	-23.2986	-23.1743	-24.7475	-28.3793	-24.6805	-26.8027	-29.7033	-27.7765	-24.6547	-24.7552	-25.9163	-25.1154	-24.0501	-23.7903	-25.364	-26.4296	-26.6976	-25.6353	-25.3513	-26.3315	-25.1685	-26.5041	-26.9717	-27.8032	-25.2005	-24.9801	-26.419	-24.2605	-26.2912	-23.7151	-25.5391	-26.4538	-24.1439	-24.0592	-29.1479	-28.6934	-23.6998	-28.0792	-23.1733	-22.6909	-26.7157	-25.3602	-24.1837	-24.2008	-24.9745	-25.5086
1553.03	-24.2694	39.3844	-24.6098	-23.2025	-23.6523	-24.7384	-28.8907	-24.4574	-27.0989	-30.8088	-28.174	-24.7201	-24.6786	-25.7172	-25.0325	-23.7465	-23.5235	-25.5245	-26.6935	-26.4754	-25.3031	-25.3337	-26.4703	-25.0778	-26.8868	-26.6363	-28.0807	-25.1275	-24.9499	-26.4029	-24.1247	-26.9514	-23.8057	-25.9465	-26.5057	-24.1269	-23.8499	-28.8168	-28.1651	-23.4407	-27.3578	-22.8864	-22.549	-26.5612	-25.1958	-23.8116	-24.4364	-25.0608	-25.254
1553	-24.2105	40.0908	-24.3928	-23.1821	-24.1738	-24.6942	-29.6494	-24.5149	-27.4628	-31.4071	-28.4807	-24.8869	-24.5861	-25.5253	-24.8182	-23.6404	-23.3385	-25.5538	-26.6918	-26.0625	-25.3575	-25.5179	-26.5341	-25.064	-26.9309	-26.1331	-28.3467	-24.9216	-24.7942	-26.234	-23.9388	-27.3022	-23.9079	-26.38	-26.3085	-24.1048	-23.6907	-28.189	-27.9315	-23.2578	-26.5693	-22.6571	-22.5472	-26.5034	-25.0434	-23.7958	-24.7099	-25.0059	-25.1302
1552.96	-24.1892	41.1044	-24.4945	-23.1233	-24.6174	-24.5453	-30.1153	-24.3295	-27.8912	-32.3355	-28.8678	-24.9259	-24.6766	-25.4731	-24.7479	-23.7145	-23.1471	-25.5533	-26.9022	-25.7774	-25.1993	-25.7096	-26.592	-25.3221	-26.9136	-25.9013	-28.4217	-24.9938	-24.9972	-26.4411	-23.9374	-27.9888	-23.8982	-26.7165	-26.2552	-23.9483	-23.6112	-27.6876	-27.7978	-23.1369	-25.8619	-22.483	-22.402	-26.5323	-25.0912	-23.7069	-25.0254	-25.2257	-25.2615
1552.93	-24.2345	42.198	-24.3243	-23.4476	-25.4175	-24.4464	-31.3186	-24.4576	-28.2041	-33.3357	-29.6257	-25.1347	-24.7238	-25.4911	-24.5706	-23.5654	-23.009	-25.6392	-27.0353	-25.7077	-25.4698	-26.1026	-26.7971	-25.503	-27.0783	-26.0223	-29.0695	-25.0676	-25.0429	-26.4775	-23.9369	-28.9381	-24.0262	-27.0809	-25.8775	-24.1463	-23.6378	-27.0744	-27.3545	-22.9941	-25.3052	-22.4507	-22.5737	-26.5327	-25.1278	-23.5363	-25.3737	-25.3305	-25.5557
1552.9	-24.3465	43.611	-24.3351	-23.7431	-26.1505	-24.4096	-32.1309	-24.5025	-28.48	-34.4715	-30.6486	-25.4221	-24.7036	-25.4534	-24.5995	-23.6519	-23.088	-25.7234	-27.109	-25.7679	-25.5729	-26.2454	-26.7412	-25.7685	-27.2086	-25.8789	-29.5515	-25.3358	-25.2619	-26.5791	-23.8796	-29.7547	-24.3426	-27.2395	-25.6737	-24.2929	-23.7783	-26.8231	-27.1557	-23.1895	-24.8225	-22.6064	-22.5383	-26.7914	-25.336	-23.7081	-25.9251	-25.6022	-25.6414
1552.86	-24.5601	45.3613	-24.5723	-23.9972	-27.0179	-24.4297	-32.9786	-24.613	-28.7028	-35.8678	-31.9026	-25.6858	-24.9297	-25.6915	-24.6986	-23.7861	-23.17	-26.0685	-27.5428	-25.8145	-25.8281	-26.7033	-26.7888	-26.31	-27.4163	-26.0546	-30.0937	-25.5974	-25.4386	-27.0814	-24.1261	-30.8114	-24.567	-27.8486	-25.4811	-24.5463	-23.9632	-26.5925	-27.122	-23.4817	-24.5169	-22.8116	-22.8704	-26.7552	-25.8666	-23.9893	-26.4766	-25.8637	-26.023
1552.83	-24.8639	47.5919	-24.7385	-24.6749	-28.4045	-24.5621	-34.308	-24.9829	-29.1674	-36.73	-33.669	-25.8186	-25.3033	-26.2574	-24.9481	-23.9093	-23.3616	-26.0957	-27.8172	-25.9382	-26.3711	-27.2097	-26.8622	-26.8176	-27.8121	-26.5382	-30.8404	-25.9933	-25.8664	-27.3097	-24.2253	-32.292	-25.1	-28.5785	-25.5832	-24.9757	-24.3215	-26.8235	-27.1394	-23.8726	-24.136	-22.9719	-23.2084	-27.1032	-26.4379	-24.2516	-27.3224	-26.42	-26.5938
1552.8	-25.2848	50.3736	-24.8885	-25.3054	-29.8755	-24.8335	-35.6808	-25.3931	-28.9352	-38.1347	-35.4608	-26.2269	-25.8321	-27.0278	-25.1297	-24.2724	-23.7025	-26.3485	-28.2447	-26.2934	-27.1673	-28.0766	-27.295	-27.6857	-28.3695	-27.0499	-31.8911	-26.4977	-26.096	-28.0644	-24.4772	-34.4593	-25.5521	-29.251	-25.5567	-25.3577	-24.7598	-27.0125	-27.452	-24.2615	-24.0948	-23.3744	-23.621	-27.5174	-27.2656	-24.7345	-28.3075	-26.9259	-27.3532
1552.76	-25.799	53.5762	-25.2675	-25.9906	-31.4293	-25.0929	-37.6378	-25.9755	-28.8515	-38.1158	-38.6593	-26.933	-26.572	-28.0339	-25.6158	-24.8415	-24.1646	-26.9585	-28.9047	-26.5217	-28.095	-28.5139	-27.7091	-28.4914	-29.1418	-27.6885	-32.4702	-26.7227	-26.7351	-28.8332	-24.826	-36.6889	-25.9918	-29.785	-25.5606	-25.9244	-25.4675	-27.2156	-27.3721	-24.8383	-24.0788	-23.994	-24.2528	-28.0725	-28.4646	-25.3207	-29.8161	-27.4639	-27.8249
1552.73	-26.4217	57.3237	-25.8201	-27.2326	-32.7292	-25.7888	-38.3504	-26.6532	-28.8367	-38.0517	-41.3081	-27.462	-27.1795	-29.2845	-25.8058	-25.4453	-24.5887	-27.39	-29.7201	-27.0289	-29.2937	-29.2029	-28.1858	-29.5976	-30.2194	-28.3161	-32.7763	-27.0425	-27.4828	-29.9316	-25.1737	-40.7454	-26.8864	-30.5495	-25.7434	-26.87	-26.1474	-27.816	-27.6182	-25.756	-24.3867	-24.6092	-25.0113	-28.8125	-29.8629	-25.9732	-31.2427	-28.2128	-28.5644
1552.69	-27.1198	60.9874	-26.48	-28.4198	-33.6106	-26.4017	-39.5268	-27.1918	-28.2944	-35.4503	-41.378	-28.1039	-28.3299	-31.0697	-26.2954	-26.0641	-25.2825	-28.1309	-30.2364	-27.8457	-30.4782	-30.1438	-28.8472	-31.1688	-31.2674	-29.4481	-32.7017	-27.2462	-28.4891	-31.6913	-25.8358	-49.8595	-27.5946	-31.3467	-25.889	-27.5615	-27.0523	-28.5471	-27.6725	-26.6857	-24.7365	-25.0776	-25.8072	-29.7791	-31.7334	-27.1345	-32.6355	-29.0251	-29.2825
1552.66	-27.8648	64.582	-26.9888	-29.6672	-33.9964	-27.463	-39.9731	-28.147	-27.8563	-33.3669	-38.5685	-29.2879	-29.3293	-32.9717	-27.1173	-27.0052	-26.2248	-28.7655	-31.089	-28.6052	-32.9314	-30.8071	-29.6093	-32.2587	-33.0316	-30.4457	-31.9396	-27.0895	-29.5472	-33.6664	-26.453	-47.851	-28.5498	-31.9463	-26.28	-28.9278	-27.8713	-29.7466	-27.6777	-27.7263	-25.0304	-25.9347	-26.6912	-30.6592	-34.6689	-28.0784	-34.0157	-30.1343	-30.1645
1552.63	-28.6032	68.2595	-28.0203	-31.1303	-32.4843	-28.4391	-38.8553	-28.8868	-26.9836	-31.8998	-36.1371	-30.2738	-30.1334	-36.8612	-27.8739	-28.0885	-27.4375	-29.1657	-32.4877	-29.1932	-35.2506	-31.4423	-30.4196	-34.2788	-35.1164	-31.442	-31.1221	-26.4722	-30.7536	-36.9343	-27.1523	-41.0193	-30.0738	-31.9033	-26.6816	-30.1013	-28.8335	-30.7958	-27.3877	-29.0576	-25.6154	-26.6268	-27.7968	-32.4929	-38.1077	-29.744	-35.2525	-31.1119	-30.1139
1552.59	-29.2644	71.8601	-29.0305	-32.2718	-31.2439	-29.8396	-37.207	-29.8118	-26.073	-30.124	-33.2221	-31.7512	-31.184	-41.0885	-28.7997	-29.0243	-28.62	-29.5337	-33.6192	-29.921	-39.6583	-32.1603	-31.47	-36.1816	-38.2952	-32.6443	-29.8912	-25.9479	-32.5546	-40.3143	-27.8201	-36.5162	-31.4902	-31.5772	-27.2028	-31.4515	-29.762	-31.9455	-27.198	-30.9943	-26.3462	-27.1773	-29.1635	-33.7465	-42.1999	-31.6049	-34.7547	-32.6832	-30.1483
1552.56	-29.7686	76.5924	-29.8586	-33.1164	-29.8533	-31.2832	-34.95	-30.6464	-25.267	-28.8485	-31.6587	-32.9759	-32.286	-43.8273	-29.6294	-30.3023	-30.3647	-29.3255	-34.3773	-30.6186	-43.0841	-33.169	-32.8308	-38.2507	-41.3279	-33.1411	-28.6203	-25.5318	-35.2679	-44.9273	-28.8838	-33.3541	-33.0479	-31.0431	-27.8889	-32.8234	-31.0326	-33.4442	-26.6879	-32.8963	-27.3608	-27.8148	-30.1749	-35.5725	-45.2053	-34.2322	-33.178	-34.1575	-29.5607
1552.53	-29.9775	84.3275	-31.198	-33.6804	-28.7511	-33.7412	-33.4912	-30.9993	-24.6514	-27.4345	-30.0528	-35.3229	-32.7227	-37.8531	-31.2611	-31.1658	-31.9076	-28.8908	-35.2616	-31.4338	-40.9721	-33.3581	-33.4526	-40.0237	-42.2532	-33.7779	-27.6151	-24.9092	-38.9125	-40.4304	-30.1167	-31.4847	-35.9698	-30.6485	-28.5115	-34.8385	-31.5242	-34.6394	-25.8984	-34.775	-28.3061	-28.4505	-31.3495	-37.6895	-40.156	-37.5571	-31.4388	-35.0046	-28.714
1552.49	-29.9398	93.4518	-32.5139	-33.5372	-27.5998	-36.5497	-31.7583	-30.9187	-23.9076	-26.4752	-29.0689	-37.3907	-32.6544	-33.9958	-32.8437	-32.2053	-34.1794	-28.1109	-35.9331	-31.7235	-37.0891	-34.1841	-34.6252	-40.5306	-39.1697	-33.2719	-26.8614	-24.425	-43.3361	-36.079	-31.9429	-29.4921	-38.7586	-29.7718	-29.5924	-36.5101	-31.8571	-35.7914	-25.4185	-37.3686	-29.192	-28.9776	-32.2394	-37.9725	-35.5281	-43.0669	-29.7586	-36.8512	-27.9679
1552.46	-29.6566	101.124	-34.3697	-33.1503	-26.9043	-40.2531	-30.6509	-30.5533	-23.2771	-25.7944	-27.9771	-41.6327	-32.7828	-31.3008	-34.0123	-32.8911	-37.0276	-27.4777	-35.4969	-31.6884	-34.0244	-34.5417	-34.8863	-39.4787	-35.8235	-33.3548	-26.1544	-23.8401	-54.6711	-33.152	-33.7434	-28.0861	-44.2221	-28.6255	-30.459	-37.5895	-31.7762	-36.2627	-24.6714	-38.501	-30.3595	-29.4994	-31.9591	-36.5165	-33.4897	-47.4435	-28.4224	-37.1638	-27.4625
1552.43	-29.1839	105.187	-36.2497	-32.3214	-26.0086	-42.2961	-29.7301	-30.173	-22.5376	-25.0458	-27.2302	-44.4946	-32.3229	-29.0937	-35.4968	-33.2415	-39.014	-26.3472	-34.1056	-32.0693	-31.807	-34.5924	-34.9465	-36.7079	-33.9407	-32.4263	-25.2645	-23.4352	-45.2434	-30.7087	-35.5625	-27.1553	-60.5762	-28.0546	-31.238	-37.9921	-31.6789	-35.1333	-24.2101	-38.5016	-31.5205	-30.0637	-31.7686	-35.516	-31.4863	-41.0497	-27.3834	-37.307	-26.7277
1552.39	-28.6161	105.782	-37.4987	-31.6728	-25.5219	-42.2275	-28.4047	-29.1879	-22.0889	-24.4277	-26.3872	-45.811	-31.6904	-27.4433	-36.168	-33.3389	-37.2946	-25.4728	-32.907	-31.657	-30.1269	-35.0011	-34.3196	-34.82	-31.8873	-31.8054	-24.8094	-23.153	-39.1027	-28.8784	-38.2892	-26.0302	-46.8441	-27.1276	-32.639	-38.4112	-30.7702	-34.522	-23.6348	-36.6173	-32.4272	-30.8381	-31.0199	-33.8242	-29.6391	-36.3734	-26.4567	-37.2741	-25.9547
1552.36	-28.009	104.275	-40.91	-31.3906	-24.8543	-38.309	-27.4913	-28.2426	-21.5275	-23.8884	-25.7669	-42.0538	-31.3483	-26.108	-35.7859	-33.1998	-35.6065	-24.6075	-31.9965	-31.4786	-28.6309	-34.9831	-33.8178	-32.8107	-30.4817	-31.1976	-24.2557	-22.9189	-35.6309	-27.6775	-41.7504	-25.2579	-40.0691	-26.4884	-34.3245	-37.6965	-30.0417	-33.434	-23.0851	-34.6827	-33.8181	-31.5681	-30.0825	-32.1574	-28.6872	-33.3811	-25.7409	-36.0328	-25.234
1552.33	-27.3827	100.078	-43.0221	-31.1549	-24.2809	-35.1013	-26.6576	-27.2291	-21.157	-23.5292	-25.2541	-38.2635	-30.8707	-24.9923	-33.7686	-32.628	-33.0256	-23.8556	-30.46	-30.9208	-27.4577	-34.7137	-32.3947	-31.5249	-29.3309	-30.4753	-23.661	-22.6883	-32.946	-26.2546	-41.6948	-24.5958	-36.2097	-25.8698	-36.2904	-37.1215	-29.2659	-32.4579	-22.526	-33.239	-34.0967	-32.742	-28.8298	-30.6729	-27.5676	-31.3149	-25.0587	-35.3272	-24.6357
1552.29	-26.76	95.0816	-45.4871	-30.9736	-23.8593	-33.2044	-26.0825	-26.2586	-20.7471	-23.0613	-24.6914	-35.7697	-30.4558	-24.2316	-32.1652	-32.1256	-31.3903	-23.1885	-29.2684	-30.9274	-26.5303	-34.1816	-31.7297	-30.4044	-28.548	-29.3637	-23.2072	-22.3955	-31.0926	-25.2629	-38.7856	-23.8232	-33.563	-25.2392	-37.9355	-36.1539	-28.6304	-31.6058	-22.0721	-31.6059	-34.3456	-33.2627	-27.7428	-29.336	-26.7644	-29.2527	-24.4916	-33.8379	-24.0996
1552.26	-26.1696	90.0181	-44.2231	-30.4576	-23.3996	-31.7587	-25.219	-25.4169	-20.503	-22.8438	-24.3289	-33.6725	-30.0238	-23.3842	-30.3473	-31.6463	-29.6431	-22.7071	-28.219	-30.3215	-25.9329	-32.906	-30.7517	-29.0013	-27.4995	-28.7228	-22.868	-22.2254	-30.0978	-24.4223	-35.564	-23.3193	-32.1398	-24.6016	-40.7843	-34.6034	-27.8109	-30.4702	-21.6932	-30.5616	-33.7933	-33.5863	-26.9222	-28.101	-25.9905	-27.5761	-24.1201	-32.2939	-23.5776
1552.23	-25.5877	84.3601	-39.9382	-30.4765	-22.9127	-30.4336	-24.491	-24.6535	-20.1393	-22.4596	-23.8503	-32.3678	-29.4744	-22.6643	-29.2405	-31.4504	-28.4257	-22.2778	-27.1267	-30.1646	-25.1035	-32.1867	-29.7753	-27.9854	-27.0138	-27.7682	-22.3663	-22.1168	-28.826	-23.7004	-33.2143	-23.0487	-30.4993	-23.97	-40.7582	-33.7306	-27.0855	-30.0789	-21.3431	-29.2727	-32.6781	-32.6405	-26.0194	-27.0828	-25.2557	-26.3825	-23.8146	-31.0561	-23.1559
1552.19	-25.0453	78.776	-37.463	-30.344	-22.5355	-29.4287	-23.8737	-24.0039	-19.9399	-22.202	-23.3909	-30.5983	-28.9023	-22.2274	-27.873	-31.0469	-27.2857	-21.9085	-26.5173	-29.5208	-24.5398	-31.3757	-28.8264	-27.054	-26.3945	-26.9417	-22.0892	-21.911	-27.9933	-23.1446	-31.6877	-22.5566	-29.2837	-23.5493	-39.1385	-33.2674	-26.4627	-29.322	-21.0848	-28.3205	-31.4677	-31.6372	-25.1921	-26.1053	-24.7884	-25.1762	-23.5235	-29.4768	-22.5857
1552.16	-24.536	73.5471	-35.0828	-29.9212	-22.1988	-28.6018	-23.3487	-23.5261	-19.741	-22.0198	-23.0047	-29.2407	-28.1592	-21.7608	-27.1593	-30.8507	-26.6041	-21.7149	-25.6869	-29.2459	-24.1068	-30.1816	-28.1994	-26.3435	-25.9165	-26.206	-21.6198	-21.7797	-26.9393	-22.5905	-30.1239	-22.3347	-28.1305	-23.1335	-37.9849	-32.3074	-25.759	-28.5233	-20.7268	-27.2745	-30.3477	-30.0351	-24.7003	-25.3785	-24.0925	-24.3296	-23.4061	-28.6118	-22.1907
1552.13	-24.0692	68.4971	-33.4914	-29.6773	-21.8755	-27.8196	-23.0349	-22.9071	-19.6093	-21.9491	-22.7943	-28.1572	-27.495	-21.2943	-26.4515	-30.4298	-25.7834	-21.567	-25.0087	-28.6914	-23.8359	-29.3428	-27.4509	-25.4095	-25.477	-25.6528	-21.3248	-21.5349	-26.3977	-22.1496	-28.8543	-22.0212	-27.1565	-22.7643	-35.243	-31.1675	-25.2704	-27.7648	-20.5652	-26.7449	-29.5164	-28.6468	-24.0989	-24.7006	-23.6734	-23.5549	-23.1919	-27.3816	-21.7787
1552.09	-23.6356	63.8324	-32.0631	-29.1386	-21.6124	-27.2558	-22.6242	-22.5216	-19.4414	-21.7582	-22.5504	-27.3228	-27.0664	-21.0794	-25.6623	-30.4001	-25.2263	-21.4698	-24.512	-28.274	-23.5361	-28.4534	-26.7912	-24.7674	-25.1732	-24.8902	-20.9925	-21.4305	-25.725	-21.9813	-27.8412	-21.8417	-26.5635	-22.4367	-34.1316	-30.7112	-24.596	-26.9352	-20.2697	-26.0126	-28.591	-27.487	-23.4516	-24.048	-23.2415	-22.9351	-22.8896	-26.4989	-21.5271
1552.06	-23.2549	59.5079	-31.1292	-28.939	-21.4889	-26.6786	-22.2377	-22.2601	-19.3665	-21.6343	-22.3135	-26.3518	-26.4557	-20.8264	-25.2035	-29.7008	-24.6101	-21.4961	-24.1384	-27.9337	-23.3182	-27.7034	-26.4141	-24.1363	-24.8716	-24.4038	-20.7713	-21.2622	-25.1146	-21.6323	-26.7888	-21.7612	-25.8434	-22.2877	-32.3056	-29.733	-24.1576	-26.1932	-20.158	-25.6254	-27.6934	-26.395	-23.1898	-23.385	-22.7998	-22.4223	-22.7772	-25.7794	-21.2221
1552.02	-22.9302	55.8885	-30.0717	-28.3253	-21.4268	-26.2503	-21.9763	-22.145	-19.3963	-21.5586	-22.0087	-25.5212	-25.8315	-20.7213	-24.8776	-29.6234	-24.2428	-21.6356	-23.7446	-27.6894	-23.2359	-27.0413	-25.7911	-23.6561	-24.5364	-23.8463	-20.5435	-21.1415	-24.6767	-21.517	-26.3824	-21.6103	-25.3574	-22.091	-31.057	-29.4503	-23.8695	-25.5683	-20.1138	-25.0848	-26.9043	-25.5604	-22.8728	-22.923	-22.5975	-21.9573	-22.7265	-25.0388	-21.0248
1551.99	-22.6555	52.4337	-29.3684	-28.1376	-21.4911	-25.6688	-21.8033	-22.1239	-19.4448	-21.4483	-21.9394	-24.8869	-25.2998	-20.7117	-24.7889	-29.3449	-23.7947	-21.8318	-23.2409	-27.2468	-23.1024	-26.4799	-25.3755	-23.207	-24.2364	-23.5108	-20.4009	-20.9658	-24.3593	-21.3945	-25.8369	-21.6254	-25.0139	-22.0091	-30.0508	-28.9247	-23.4992	-24.8841	-19.9975	-24.8929	-26.0845	-24.9272	-22.6655	-22.6132	-22.3727	-21.6481	-22.5807	-24.4101	-20.979
1551.96	-22.4356	49.7056	-28.6186	-27.734	-21.4741	-25.3627	-21.6228	-22.0175	-19.4715	-21.4222	-21.974	-24.3774	-24.9832	-20.6584	-24.5427	-29.125	-23.5155	-21.9259	-22.8681	-26.9153	-23.1352	-26.1249	-25.1231	-22.7324	-24.1391	-23.2135	-20.1723	-20.8965	-23.9999	-21.4291	-25.3608	-21.5914	-24.6072	-22.0325	-29.3214	-28.6741	-23.3315	-24.1658	-19.9421	-24.6431	-25.6514	-24.4718	-22.6277	-22.2503	-22.1444	-21.4346	-22.6081	-24.0064	-20.8708
1551.92	-22.2852	47.2798	-28.2829	-27.584	-21.6996	-25.2758	-21.5691	-22.1579	-19.6647	-21.3466	-21.9025	-23.8759	-24.6316	-20.6665	-24.5581	-29.1394	-23.2835	-22.1097	-22.6914	-26.7624	-23.3839	-25.8079	-24.8746	-22.5187	-23.8406	-22.9393	-20.2184	-20.9765	-23.8106	-21.4459	-25.1426	-21.7449	-24.4372	-22.2121	-28.7363	-28.4623	-23.0854	-23.6958	-19.8745	-24.575	-25.0248	-23.9843	-22.5526	-22.1436	-21.9692	-21.197	-22.6595	-23.5813	-20.8757
1551.89	-22.1828	45.1823	-27.7972	-27.2897	-21.8092	-24.9817	-21.6129	-22.336	-19.7466	-21.3529	-22.1432	-23.3405	-24.5369	-20.8015	-24.5094	-29.2162	-23.1855	-22.457	-22.3798	-26.5272	-23.4431	-25.5784	-24.5228	-22.2038	-23.8822	-22.7675	-20.2405	-20.9352	-23.6336	-21.5651	-24.828	-21.7887	-24.2027	-22.3864	-28.2842	-28.2426	-23.1483	-23.2495	-19.9616	-24.4673	-24.6121	-23.8286	-22.503	-21.8577	-22.0577	-21.2523	-22.8206	-23.2285	-20.9797
1551.86	-22.1494	43.6191	-27.4162	-27.3497	-22.1823	-24.9706	-21.5803	-22.6085	-19.9725	-21.4387	-22.3268	-23.0269	-24.2687	-20.9873	-24.7462	-29.2326	-22.9647	-22.8516	-22.2192	-26.371	-23.7507	-25.214	-24.2332	-21.9684	-23.812	-22.7639	-20.337	-21.1119	-23.4283	-21.6223	-24.7432	-21.904	-24.0068	-22.4758	-27.6561	-28.1503	-23.1575	-22.8293	-19.8706	-24.5678	-24.4361	-23.8982	-22.6153	-21.8508	-22.0318	-21.2257	-23.0143	-22.8506	-21.171
1551.82	-22.1705	42.4129	-27.24	-27.2224	-22.5057	-24.8022	-21.723	-23.015	-20.2283	-21.5146	-22.5181	-22.7534	-24.3065	-21.3407	-24.8191	-29.4076	-22.8681	-23.2229	-21.9545	-26.028	-23.896	-25.1273	-24.0987	-21.8168	-23.7309	-22.5657	-20.3682	-21.218	-23.2768	-22.0087	-24.7416	-22.1404	-24.0333	-22.8692	-27.4818	-28.1545	-23.2455	-22.3945	-19.9985	-24.7494	-24.0315	-23.8121	-22.8524	-21.7708	-22.2183	-21.4033	-23.1357	-22.8067	-21.3458
1551.79	-22.2492	41.82	-27.0509	-27.2235	-23.0765	-24.6689	-21.965	-23.3041	-20.6257	-21.6969	-22.8794	-22.4601	-24.3269	-21.5945	-25.3002	-29.5616	-22.9041	-23.8338	-21.9249	-26.1219	-24.2503	-25.158	-24.1352	-21.6762	-23.9345	-22.6248	-20.5846	-21.426	-23.2198	-22.2981	-24.6643	-22.3909	-23.8717	-23.1869	-27.3107	-28.2359	-23.5146	-22.0532	-20.0891	-24.7961	-23.8681	-24.1443	-23.2597	-21.803	-22.5247	-21.4872	-23.3514	-22.6993	-21.6674
1551.76	-22.3765	41.4357	-27.0949	-27.3822	-23.7384	-24.8685	-22.1985	-23.8285	-20.8489	-21.7476	-23.301	-22.259	-24.65	-21.987	-25.6105	-29.7097	-22.7505	-24.2323	-21.7659	-26.1036	-24.6761	-25.0419	-24.0803	-21.529	-23.9059	-22.7161	-20.768	-21.6468	-23.312	-22.7188	-24.6213	-22.6877	-23.9187	-23.7279	-27.0052	-28.5262	-23.8029	-21.8158	-20.1971	-25.1935	-23.7767	-24.4421	-23.5626	-21.7336	-22.7035	-21.9117	-23.7051	-22.682	-21.8915
1551.72	-22.5505	41.6387	-27.1073	-27.4482	-24.4494	-24.9243	-22.3547	-24.2574	-21.2906	-21.8665	-23.9041	-22.1914	-24.7699	-22.4498	-25.9975	-29.868	-22.7313	-24.866	-21.7856	-25.8685	-25.2025	-25.1922	-23.9971	-21.4061	-23.9952	-22.786	-21.0336	-22.1071	-23.4069	-23.1787	-24.7152	-22.8277	-23.9384	-24.1236	-27.1667	-28.8724	-24.0041	-21.6776	-20.4648	-25.4147	-23.7678	-24.8389	-24.0024	-21.883	-23.1401	-22.1558	-23.9593	-22.6972	-22.2497
1551.69	-22.7702	42.3412	-26.9494	-27.8795	-25.2312	-25.0312	-22.8425	-24.8831	-21.6904	-22.1666	-24.4142	-22.0237	-25.0307	-22.9067	-26.4332	-30.2108	-22.8418	-25.4406	-21.6174	-25.9228	-25.7398	-25.1351	-23.9542	-21.3807	-24.1586	-22.8095	-21.4168	-22.3768	-23.5894	-23.7351	-24.7006	-23.1426	-24.0554	-24.673	-27.1342	-29.0261	-24.5808	-21.4608	-20.728	-25.8993	-23.7949	-25.2975	-24.5754	-22.0953	-23.5468	-22.6155	-24.4664	-22.6508	-22.6951
1551.66	-23.0222	43.4854	-27.1185	-27.8022	-26.36	-25.1756	-23.2053	-25.2281	-22.107	-22.3963	-25.0578	-22.0974	-25.5684	-23.4477	-27.0856	-30.4064	-22.832	-25.9196	-21.5343	-25.9246	-26.2426	-25.235	-24.0265	-21.2342	-24.53	-22.8777	-21.7497	-22.8843	-23.7621	-24.514	-24.8953	-23.5845	-24.2185	-25.1847	-27.437	-29.0522	-25.0359	-21.3214	-20.9236	-26.3029	-23.897	-25.7384	-25.407	-22.2543	-24.0212	-23.1971	-24.8304	-22.7648	-23.2193
1551.62	-23.2989	45.1266	-27.0652	-28.0373	-27.3303	-25.1662	-23.6487	-26.0228	-22.6305	-22.6078	-25.8252	-22.0495	-25.9871	-24.0639	-27.5956	-30.5573	-22.9313	-26.5298	-21.559	-25.6633	-26.7777	-25.4653	-24.161	-21.2009	-24.6907	-22.9667	-21.9761	-23.2651	-23.8946	-25.1395	-25.0565	-23.8923	-24.1849	-25.7226	-27.3824	-29.3595	-25.658	-21.2763	-21.2576	-26.9016	-23.9832	-26.6439	-26.0991	-22.4162	-24.5658	-23.7543	-25.3709	-23.014	-23.7115
1551.59	-23.5981	47.2894	-27.3212	-28.2351	-28.6375	-25.4582	-24.1223	-26.5265	-23.1191	-22.7837	-26.4202	-22.0217	-26.3416	-24.4505	-28.044	-30.7797	-22.9072	-27.3551	-21.5722	-25.5946	-27.4288	-25.5473	-24.0708	-21.1476	-24.9965	-23.0383	-22.3137	-23.8052	-24.1745	-25.714	-25.0649	-24.4707	-24.388	-26.2874	-27.5629	-29.9136	-26.23	-21.2127	-21.5818	-27.5084	-24.2347	-27.3773	-26.889	-22.6211	-25.3419	-24.3997	-25.9156	-23.2246	-24.2135
1551.56	-23.9078	49.5214	-27.248	-28.365	-29.7788	-25.7758	-24.4711	-27.1437	-23.6314	-23.184	-27.4407	-22.1006	-26.9251	-25.1135	-28.3454	-30.9746	-22.9512	-27.9352	-21.5223	-25.4369	-27.9294	-25.8576	-24.3069	-21.0812	-25.1	-23.0852	-22.6951	-24.4415	-24.4621	-26.5762	-25.2767	-24.7502	-24.4097	-26.4535	-28.0022	-30.07	-26.7566	-21.1417	-22.0329	-27.8594	-24.3539	-28.1214	-28.1208	-22.9925	-25.8133	-25.073	-26.26	-23.4703	-24.6474
1551.52	-24.2083	52.3944	-27.3565	-28.4946	-31.3166	-25.9471	-24.9587	-27.6296	-24.0868	-23.3179	-28.3372	-22.172	-27.3822	-25.5573	-28.8899	-31.219	-23.0316	-28.8351	-21.4328	-25.4368	-28.7949	-25.937	-24.4654	-21.0986	-25.4402	-23.0914	-23.1186	-25.0062	-24.6289	-27.5018	-25.3302	-25.3408	-24.5886	-26.7057	-28.1395	-30.0467	-27.384	-21.1924	-22.43	-28.583	-24.5557	-29.0332	-29.1309	-23.1197	-26.6278	-25.7569	-27.0401	-23.7511	-25.1308
1551.49	-24.5027	55.2046	-27.2557	-28.4668	-32.9878	-26.0645	-25.6118	-28.2075	-24.4287	-23.5466	-29.0719	-22.4121	-27.9244	-25.9515	-29.5245	-30.9861	-23.0907	-29.2868	-21.4382	-25.1666	-29.2495	-25.8946	-24.435	-21.0438	-25.6105	-22.9432	-23.4351	-25.6491	-24.9203	-28.4248	-25.3161	-25.6014	-24.5448	-26.8682	-28.3407	-30.2956	-28.3128	-21.1479	-22.7811	-28.8998	-24.6505	-30.2835	-30.338	-23.3552	-27.0506	-26.4653	-27.3877	-23.9602	-25.5363
1551.46	-24.8025	58.3021	-27.2312	-28.633	-34.5294	-26.3153	-26.1748	-28.6249	-24.9409	-23.783	-29.8103	-22.5099	-28.7927	-26.4621	-29.8991	-31.2719	-23.2645	-30.3307	-21.5521	-25.2287	-29.6898	-25.9845	-24.6866	-21.1071	-25.6962	-22.8669	-23.7692	-26.1124	-25.393	-29.3449	-25.3725	-26.1467	-24.5921	-27.139	-28.5374	-30.0579	-29.0572	-21.1314	-23.4201	-29.1583	-25.002	-31.1504	-31.1671	-23.6325	-27.9498	-27.2404	-28.0968	-24.3557	-26.0549
1551.42	-25.0628	61.4822	-27.2652	-28.6411	-35.7004	-26.4008	-26.5196	-29.0914	-25.2785	-23.9708	-30.5787	-22.5233	-29.2685	-26.9229	-30.5007	-31.2822	-23.2903	-30.8916	-21.5482	-25.2162	-30.2994	-26.1648	-24.7604	-21.2046	-25.8668	-22.9443	-24.0864	-26.8796	-25.6306	-30.222	-25.3175	-26.5655	-24.8094	-27.2013	-28.7214	-29.9815	-29.8916	-21.1554	-23.9382	-29.7627	-25.0946	-32.1944	-32.6698	-23.8907	-28.6321	-28.044	-28.6159	-24.7164	-26.4504
1551.39	-25.3125	64.1003	-27.1597	-28.26	-36.5567	-26.7921	-27.2004	-29.3179	-25.4894	-24.0682	-31.8174	-22.7782	-29.6229	-27.2393	-30.757	-30.9697	-23.4006	-31.6116	-21.577	-25.1846	-30.6798	-26.3724	-24.8152	-21.3095	-26.154	-22.8509	-24.3088	-27.4488	-25.8591	-30.8464	-25.1943	-26.7229	-24.8454	-27.1296	-28.6078	-29.9675	-30.6461	-21.2536	-24.5613	-29.9262	-25.4408	-32.873	-33.8627	-24.1341	-29.2749	-28.8434	-28.9329	-24.9175	-26.7595
1551.36	-25.5223	67.2232	-27.0866	-28.2931	-36.6566	-26.9158	-27.757	-29.8575	-25.9135	-24.2988	-32.4038	-22.7911	-30.0515	-27.5671	-30.9444	-31.0702	-23.3795	-32.5462	-21.5856	-25.0808	-31.478	-26.2872	-24.9481	-21.3838	-26.2349	-22.6642	-24.4637	-28.2712	-26.2586	-32.1001	-25.323	-27.288	-24.7249	-27.0993	-28.9532	-29.5698	-31.58	-21.2732	-25.1275	-30.1363	-25.6855	-33.7754	-35.1446	-24.5424	-30.0388	-29.553	-29.4009	-25.3059	-26.8983
1551.32	-25.732	69.6608	-27.0301	-28.001	-36.1368	-27.0106	-27.9479	-30.0594	-26.2044	-24.2979	-33.6214	-23.0595	-30.6492	-27.7879	-31.2272	-31.0526	-23.3258	-33.2274	-21.6289	-25.0293	-31.9277	-26.5256	-25.1938	-21.4782	-26.343	-22.5654	-24.7074	-28.8098	-26.6289	-32.5169	-25.316	-27.6986	-24.9835	-27.1581	-29.0086	-29.0482	-32.0024	-21.1575	-25.8049	-30.2074	-25.8704	-34.6564	-36.9226	-24.6276	-30.4986	-30.6823	-29.6723	-25.8148	-27.4218
1551.29	-25.9165	71.8854	-26.6998	-27.9693	-35.5326	-27.0236	-28.536	-30.2789	-26.3209	-24.3554	-33.9583	-23.1946	-30.9335	-28.04	-31.4019	-30.816	-23.3744	-33.5987	-21.7172	-25.2789	-32.034	-26.3827	-25.2795	-21.548	-26.2511	-22.5777	-25.1249	-29.302	-26.8716	-33.2292	-25.0608	-28.1363	-24.9134	-27.4192	-29.3004	-29.0065	-32.8828	-21.1815	-26.3976	-30.2141	-25.9756	-34.2758	-37.8027	-24.9199	-31.0416	-31.1077	-29.8836	-26.2479	-27.6501
1551.26	-26.0778	73.8243	-26.7098	-27.8091	-34.9884	-27.0892	-28.7462	-30.6461	-26.5866	-24.4285	-34.8743	-23.4452	-31.3966	-28.5787	-31.844	-30.6557	-23.3925	-34.0467	-21.8542	-25.1754	-32.7731	-26.4504	-25.4089	-21.5509	-26.47	-22.4556	-25.2051	-29.9468	-26.9952	-34.4247	-25.0607	-28.2357	-25.0456	-27.5064	-29.5431	-28.5045	-33.3061	-21.2024	-27.0193	-30.2622	-26.0472	-34.0836	-38.0809	-25.2001	-31.3878	-31.7076	-30.0384	-26.5425	-27.601
1551.22	-26.2307	75.6437	-26.6153	-27.5296	-34.2268	-27.379	-29.2484	-31.262	-26.8391	-24.4832	-35.8354	-23.6295	-31.2032	-28.7826	-32.0993	-30.2513	-23.5247	-34.6767	-21.949	-25.3289	-33.4288	-26.552	-25.6297	-21.7227	-26.536	-22.2661	-25.6335	-30.5765	-27.3209	-35.1707	-24.9947	-28.674	-25.1993	-27.6702	-29.4666	-28.2902	-34.2827	-21.2545	-27.6565	-29.8585	-26.4248	-33.5758	-39.3788	-25.5199	-31.5941	-32.6948	-30.0327	-26.9864	-27.9628
1551.19	-26.3786	77.3558	-26.5439	-27.3662	-33.9086	-27.4274	-29.6639	-31.3473	-27.1686	-24.683	-36.5038	-23.836	-31.3227	-29.155	-32.1174	-30.2545	-23.5786	-35.6617	-21.9808	-25.331	-33.5936	-26.5643	-25.7778	-21.8205	-26.4294	-22.2693	-25.9259	-30.8517	-27.7322	-35.5121	-24.9055	-29.2193	-25.3477	-27.8408	-29.3842	-28.0541	-34.9353	-21.244	-28.4632	-29.6544	-26.5965	-33.0638	-39.3747	-25.7956	-32.2973	-33.3153	-30.143	-27.5861	-27.9949
1551.15	-26.5247	78.6844	-26.3438	-27.2124	-33.7011	-27.5261	-30.0275	-32.0912	-27.4437	-24.6036	-37.2711	-23.9542	-31.7745	-29.7092	-33.0743	-30.3025	-23.5169	-36.0325	-22.1596	-25.4268	-34.1432	-26.8329	-26.0837	-21.9116	-26.621	-22.3054	-26.1895	-31.2362	-27.9856	-36.9349	-24.9814	-29.5301	-25.5302	-28.1514	-29.3934	-28.0645	-35.5355	-21.4272	-29.0201	-29.7493	-26.7445	-32.2915	-38.7785	-26.1903	-32.5364	-33.5018	-30.2194	-27.9741	-27.9161
1551.12	-26.6702	79.6281	-26.3019	-27.2708	-33.3093	-27.3434	-30.6754	-32.3202	-27.8391	-24.8367	-37.7163	-24.228	-31.8731	-30.2513	-33.2301	-30.1174	-23.6553	-36.6265	-22.3874	-25.735	-35.3431	-26.8495	-26.2449	-22.1615	-26.6242	-22.3141	-26.4447	-31.7603	-28.2295	-37.8035	-24.8132	-29.6706	-25.5475	-28.3577	-29.4377	-27.9156	-35.6625	-21.3711	-29.6648	-29.3473	-26.7276	-31.6592	-38.8793	-26.3268	-32.4417	-34.0385	-30.3278	-28.316	-28.1533
1551.09	-26.8361	80.7905	-26.1831	-27.0985	-33.6322	-27.4462	-31.0047	-33.0822	-27.9423	-24.8855	-38.4977	-24.592	-31.7429	-30.3416	-33.7746	-29.6951	-23.631	-36.3445	-22.599	-25.6916	-35.8472	-27.0625	-26.4616	-22.3661	-26.8047	-22.4021	-26.8226	-31.9577	-28.6512	-37.9937	-25.0236	-29.9775	-25.8149	-28.7614	-29.7577	-27.6689	-36.3791	-21.4892	-30.0528	-29.0836	-27.166	-31.181	-37.8652	-26.7979	-32.647	-35.2968	-30.1679	-28.7678	-28.4303
1551.05	-27.0016	81.6194	-26.1176	-27.0488	-33.6273	-27.5231	-31.349	-33.4215	-28.6911	-25.0262	-39.0668	-24.9013	-32.1021	-31.0383	-34.5884	-29.5436	-23.7363	-36.7666	-22.7444	-25.8463	-36.6693	-27.2608	-26.8225	-22.6062	-26.8436	-22.378	-27.3923	-32.3423	-28.8476	-39.0079	-24.9692	-30.3043	-25.891	-29.4451	-29.7995	-27.5764	-36.3156	-21.6491	-30.3409	-29.0041	-27.1428	-30.9197	-38.2884	-27.1571	-32.7547	-35.5875	-30.211	-29.3165	-28.4244
1551.02	-27.1991	82.3806	-26.2362	-27.0378	-33.8494	-27.6869	-31.547	-34.1169	-29.1311	-25.0314	-39.5837	-25.2733	-32.2528	-31.3011	-35.0075	-29.667	-23.7843	-36.4863	-23.1358	-26.0409	-36.8393	-27.3323	-27.2686	-22.958	-27.0568	-22.5507	-27.8262	-32.7422	-28.919	-41.2363	-25.0587	-30.9175	-26.0158	-29.521	-29.7926	-27.4243	-36.623	-21.8096	-30.8094	-28.9783	-27.5481	-30.1044	-37.9704	-27.7651	-32.8821	-36.0889	-30.2599	-29.7018	-28.7851
1550.99	-27.3991	83.4031	-26.2266	-27.0234	-34.4346	-27.9328	-32.0602	-35.3776	-29.6882	-25.3409	-40.7719	-25.4535	-32.0695	-31.9632	-35.9501	-29.5546	-24.0606	-36.6993	-23.5345	-26.3133	-37.8839	-27.8097	-27.436	-23.2964	-27.0244	-22.6392	-28.443	-32.9704	-29.1477	-42.296	-25.177	-31.4124	-26.4447	-30.1723	-29.5769	-27.3672	-36.8614	-21.9101	-30.8926	-28.569	-27.698	-29.6835	-37.6382	-28.0743	-33.5629	-36.8039	-30.1712	-30.26	-28.7851
1550.95	-27.623	84.1445	-26.2017	-27.2475	-35.7015	-27.9339	-32.9222	-35.9632	-30.473	-25.4951	-41.2575	-25.8891	-32.477	-32.212	-36.4703	-29.1081	-23.9953	-36.4058	-23.9235	-26.5002	-38.3108	-28.1941	-28.0089	-23.6697	-27.3146	-22.836	-29.2472	-32.9365	-29.6461	-43.839	-25.3322	-31.884	-26.8165	-30.5009	-29.8521	-27.4895	-37.0867	-22.0763	-31.1404	-28.4505	-27.9461	-29.6807	-38.3877	-28.6365	-33.7557	-37.8704	-30.4562	-30.8303	-29.0274
1550.92	-27.8835	84.6959	-26.2455	-27.7562	-37.1715	-28.1078	-33.5383	-37.2306	-31.176	-25.7663	-41.2397	-26.5361	-32.4817	-32.7623	-36.9697	-29.1552	-24.2381	-35.4822	-24.1986	-26.7888	-38.9073	-28.58	-28.4346	-24.1038	-27.6808	-23.12	-30.1159	-32.9668	-29.5049	-46.0938	-25.6013	-31.9456	-27.0325	-30.7265	-29.6687	-27.8063	-38.0585	-22.338	-31.4037	-28.5702	-27.9889	-29.4189	-37.529	-29.0369	-33.5466	-38.0292	-30.4505	-31.0555	-29.5637
1550.89	-28.144	85.5387	-26.3827	-28.0277	-38.0172	-28.3515	-34.242	-38.5014	-32.1048	-26.1096	-43.8438	-26.9484	-33.1103	-33.3794	-37.4413	-28.8297	-24.2028	-35.4939	-24.6173	-27.0333	-39.4131	-28.8201	-29.0921	-24.5083	-27.8189	-23.3672	-30.7842	-33.6498	-30.0173	-45.7635	-25.5577	-32.7298	-27.4075	-31.2418	-30.0995	-27.8163	-37.9856	-22.7482	-31.0065	-28.4064	-28.3066	-29.1217	-38.4197	-29.6576	-33.7139	-38.7984	-30.5557	-31.8212	-29.6582
1550.85	-28.4414	85.9413	-26.574	-28.7017	-40.5248	-28.8403	-34.7542	-39.368	-32.8319	-26.5139	-45.1672	-27.5075	-33.2013	-34.3883	-38.207	-28.8965	-24.4836	-35.0844	-25.1511	-27.3078	-39.8121	-29.5453	-29.4979	-25.1429	-27.9492	-23.5294	-32.1588	-33.571	-29.8882	-44.406	-25.8221	-32.6012	-27.8265	-31.358	-30.1781	-28.1962	-38.0028	-22.9258	-30.9189	-28.4295	-28.5048	-29.3257	-37.8528	-30.3935	-33.8549	-38.7596	-30.8847	-32.1228	-30.0583
1550.82	-28.7457	86.1991	-26.6045	-29.0247	-44.224	-28.8972	-35.2619	-38.894	-33.9217	-26.8057	-46.265	-28.2529	-33.41	-34.466	-38.3304	-28.7213	-24.5993	-34.7457	-25.7634	-27.8383	-39.2778	-29.9461	-30.4207	-25.6946	-28.3896	-23.8918	-32.9237	-34.3071	-30.0567	-42.8086	-25.9487	-33.0006	-28.3038	-31.9585	-29.9635	-28.1298	-38.0239	-23.2903	-31.0458	-28.7359	-28.4596	-29.4959	-37.5912	-31.1026	-34.1901	-38.1901	-31.2704	-32.3996	-30.3302
1550.79	-29.047	86.3648	-26.8177	-29.8878	-46.4676	-29.2243	-36.6286	-39.3061	-34.7736	-27.3426	-49.6583	-28.863	-33.3082	-35.1823	-37.3335	-28.7083	-24.7837	-33.9103	-26.3459	-27.8558	-37.8718	-30.4032	-30.9742	-26.0858	-28.5239	-24.3666	-34.4535	-35.1512	-30.2787	-40.2424	-26.1768	-33.335	-28.5041	-32.1484	-30.2206	-28.4064	-38.3039	-23.8174	-31.115	-28.6608	-29.0369	-29.8757	-38.1692	-31.7638	-34.257	-38.0834	-31.3831	-32.2241	-30.708
1550.75	-29.3649	86.4912	-26.8672	-30.4247	-48.8889	-29.8071	-37.3919	-38.4722	-35.7838	-27.7494	-50.6477	-29.9283	-33.8525	-36.0554	-37.1629	-28.3527	-24.97	-34.1221	-26.7968	-28.334	-37.7523	-30.9804	-31.7003	-26.9444	-29.0201	-24.7053	-35.1666	-35.7979	-30.3012	-38.4683	-26.4006	-33.4731	-28.9987	-32.0905	-30.1743	-28.5306	-38.2755	-24.1083	-30.9137	-28.6384	-29.3481	-30.2061	-38.2493	-31.9348	-33.5313	-38.2409	-31.3783	-32.0774	-31.1483
1550.72	-29.6634	85.8488	-27.2101	-31.2625	-45.4237	-30.1183	-38.4392	-36.978	-36.4046	-28.2529	-58.1081	-30.9497	-34.1031	-36.4742	-35.463	-28.3588	-25.2615	-33.3438	-27.4533	-28.4677	-37.6436	-31.2386	-32.7428	-27.6263	-29.2719	-25.1539	-35.3081	-36.1611	-30.4789	-37.6101	-26.5456	-33.0425	-29.3	-32.5673	-30.4594	-28.8313	-39.4277	-24.5568	-31.1618	-28.7642	-29.5358	-30.5005	-37.5369	-32.7416	-33.6504	-37.6327	-31.5494	-31.8553	-32.0242
1550.69	-29.9288	85.3111	-27.2128	-32.0172	-43.0407	-30.494	-39.0185	-35.5175	-37.3322	-29.0177	-69.0615	-31.6785	-33.9773	-37.4837	-34.5464	-28.2967	-25.5443	-33.1793	-28.0187	-28.9232	-36.5183	-32.0262	-34.0618	-28.1819	-29.2623	-25.6574	-35.6803	-37.3121	-30.5946	-35.7539	-26.7843	-33.439	-29.4342	-32.3574	-30.4397	-29.1166	-39.3172	-25.066	-31.079	-28.8901	-29.7753	-30.7002	-36.7886	-33.1619	-33.073	-36.2036	-31.857	-31.9173	-32.5526
1550.65	-30.1703	84.4741	-27.3587	-32.9109	-39.6712	-30.9803	-40.265	-34.3992	-37.4662	-29.771	-58.4673	-33.0317	-34.1588	-38.2826	-33.4976	-28.0296	-25.8071	-33.2609	-28.718	-29.1626	-36.6246	-32.0365	-35.3428	-28.9397	-29.7351	-26.0131	-35.0081	-37.9963	-30.2711	-34.6616	-27.1778	-32.8848	-29.689	-32.0618	-30.4002	-29.6101	-39.6737	-25.6206	-31.4838	-28.903	-30.2962	-31.0072	-36.4254	-32.811	-32.6113	-35.2809	-32.2287	-31.0868	-32.7043
1550.62	-30.3519	84.0334	-27.5295	-33.7037	-36.8665	-31.1742	-41.7004	-33.5516	-36.5528	-30.6211	-53.6812	-33.9607	-33.919	-38.4245	-32.5209	-28.1485	-26.3259	-33.0633	-29.0933	-29.1302	-35.7712	-32.4922	-36.7692	-29.4865	-29.9241	-26.3397	-34.0251	-38.6339	-30.4523	-34.191	-27.4076	-32.7624	-29.846	-32.2834	-30.0061	-29.762	-39.8197	-26.3519	-31.5942	-29.1185	-30.5369	-31.3973	-36.2309	-32.8875	-32.2879	-34.838	-32.3155	-30.8102	-33.2594
1550.59	-30.4651	83.1576	-27.8233	-33.6145	-35.2713	-31.4286	-41.9233	-32.3732	-35.7883	-31.5941	-51.8617	-34.481	-33.6255	-39.7719	-31.5794	-27.9931	-26.5032	-33.1087	-29.8424	-29.42	-35.1968	-32.2195	-37.8531	-29.635	-30.0945	-26.7417	-32.6823	-40.3056	-30.0126	-32.9654	-27.443	-31.9548	-30.0655	-31.8188	-30.2931	-29.9361	-39.319	-26.8508	-31.6589	-29.1337	-30.5796	-31.5772	-35.5592	-32.3963	-31.6231	-33.7312	-32.0865	-30.1942	-34.4161
1550.55	-30.5375	82.8815	-27.685	-33.8207	-34.2726	-31.8291	-43.0889	-31.7425	-35.0612	-32.7221	-48.1242	-34.4289	-33.0251	-40.1415	-31.0333	-27.8583	-26.9279	-32.9838	-29.9762	-29.3595	-35.263	-32.095	-39.7726	-30.3201	-29.957	-27.1802	-32.2014	-42.3524	-30.0962	-32.4297	-27.769	-31.5804	-30.1739	-32.0299	-30.0815	-30.2977	-39.1975	-27.6298	-31.9539	-29.1336	-30.7847	-31.8606	-34.8385	-31.5566	-31.0307	-33.0272	-32.2934	-29.7848	-34.9676
1550.52	-30.5291	82.7459	-27.7652	-32.9843	-32.93	-31.6884	-42.294	-31.0875	-34.3794	-33.4153	-46.1592	-33.6978	-32.604	-40.367	-30.4801	-27.6672	-27.2424	-33.1107	-30.1632	-29.5908	-34.2553	-31.8704	-40.5576	-30.3843	-30.1582	-27.3345	-31.2662	-43.7147	-29.9637	-32.1193	-27.832	-31.5666	-29.9524	-32.118	-30.1493	-30.6112	-38.9793	-28.3192	-32.1717	-28.9875	-30.7602	-31.6803	-34.2198	-30.7917	-30.8573	-32.756	-31.9739	-29.3109	-35.5192
1550.49	-30.4971	82.5898	-27.9023	-32.7453	-32.5295	-31.8134	-42.173	-30.4616	-34.096	-35.0412	-45.5602	-33.4192	-32.3538	-41.0737	-29.7549	-27.5608	-27.6268	-33.8262	-30.4455	-29.2472	-33.9312	-31.9878	-40.285	-30.8121	-30.1478	-27.6839	-30.4019	-44.4608	-29.6842	-31.5134	-27.7247	-30.9083	-29.7385	-31.9201	-29.8728	-30.6578	-39.114	-28.8435	-32.777	-29.0751	-31.0003	-31.6672	-34.0497	-30.4904	-30.2349	-31.7894	-31.9592	-29.1136	-36.1643
1550.45	-30.4138	82.0317	-28.0498	-32.0573	-31.4473	-31.7166	-41.9874	-29.7915	-33.2614	-36.3138	-44.6106	-32.4914	-31.7049	-40.5288	-29.431	-27.4398	-28.2915	-34.0692	-30.2737	-29.2275	-33.8854	-31.7188	-40.309	-31.2009	-29.998	-27.9158	-30.0697	-46.4287	-29.4174	-31.0763	-27.7178	-30.8268	-29.7876	-32.5347	-29.7125	-30.9539	-38.8312	-29.1404	-33.5287	-28.833	-30.8187	-31.3974	-33.4349	-29.627	-30.0892	-31.5693	-31.5837	-28.524	-37.6833
1550.42	-30.2997	81.187	-27.9238	-31.479	-31.1231	-31.6588	-41.0939	-29.6608	-32.8912	-36.9547	-43.4815	-31.4637	-31.6333	-40.3156	-28.695	-27.3568	-28.6476	-34.2282	-30.1468	-29.0248	-33.59	-31.3026	-38.717	-31.1297	-29.807	-27.7931	-29.5987	-49.92	-28.9919	-30.9978	-27.8682	-30.8642	-29.7009	-32.6455	-29.4997	-30.8803	-38.2314	-29.878	-33.5602	-29.0909	-30.6115	-31.0721	-33.3769	-29.2298	-29.7677	-31.0807	-31.3258	-28.2216	-38.1789
1550.39	-30.1844	80.0766	-27.8769	-30.6648	-30.6891	-31.7612	-40.8191	-29.3284	-32.764	-37.9025	-43.0249	-30.7029	-30.981	-40.0497	-28.383	-27.3742	-29.2542	-34.5987	-29.8064	-29.1049	-33.1991	-30.6509	-37.6324	-31.5501	-29.5659	-28.0369	-29.3799	-49.7423	-28.903	-30.8709	-27.9503	-30.5435	-29.5146	-33.0402	-29.5328	-30.9821	-37.8059	-30.0381	-34.1255	-28.944	-30.6159	-30.6097	-32.9251	-28.8326	-29.6491	-30.5313	-31.0691	-28.1511	-38.4799
1550.35	-30.0689	79.1329	-27.5226	-30.1186	-30.345	-31.307	-40.0808	-28.9801	-32.3898	-39.494	-41.3478	-29.5622	-30.6985	-39.2588	-28.0166	-27.3412	-29.4516	-35.4815	-29.6141	-28.7607	-33.0593	-30.5937	-36.617	-31.9966	-29.7391	-28.1519	-28.9715	-51.443	-28.7788	-31.0057	-27.9951	-30.2624	-29.3974	-33.3927	-28.9849	-30.8837	-38.1145	-30.3676	-35.1934	-28.9456	-30.3319	-30.597	-32.5928	-28.5848	-29.5828	-30.5404	-30.7944	-27.9683	-39.8027
1550.32	-29.9711	77.7266	-27.6791	-29.7317	-30.587	-31.2996	-39.9629	-28.8958	-32.3517	-39.6373	-41.7667	-29.1674	-30.5687	-39.0879	-27.7182	-27.0733	-29.9354	-36.3387	-29.6748	-28.7739	-33.3201	-30.3107	-35.0652	-32.1646	-29.2565	-27.9873	-29.1241	-50.7029	-28.583	-31.0637	-27.8265	-30.1785	-29.402	-33.4331	-28.7661	-30.8372	-37.238	-30.6967	-35.6953	-28.9896	-30.0208	-30.1693	-32.2544	-28.4087	-29.9014	-30.5566	-30.5328	-27.7886	-40.4721
1550.29	-29.9025	76.3238	-27.5793	-29.646	-30.3448	-31.0656	-39.3418	-29.1628	-31.9221	-38.5194	-41.7997	-28.4322	-30.4029	-39.0429	-27.5643	-27.1422	-30.5866	-36.3896	-29.4542	-28.5938	-33.43	-29.9663	-34.0308	-32.6378	-29.3542	-28.2354	-28.9748	-49.0021	-28.3654	-31.119	-27.7712	-30.4132	-29.1346	-33.6819	-28.4752	-30.7918	-36.945	-30.6805	-36.7317	-28.8156	-29.9562	-29.9729	-32.096	-27.9959	-29.6224	-30.3806	-30.711	-27.3771	-40.4588
1550.25	-29.8615	75.0846	-27.3356	-29.1799	-30.2609	-30.778	-38.6599	-28.9772	-32.4321	-38.592	-41.5294	-27.9023	-30.2236	-39.5411	-27.6133	-27.1547	-30.9479	-37.1879	-29.2906	-28.7205	-33.3418	-30.1608	-33.303	-32.9828	-29.0098	-28.3836	-29.3746	-47.5309	-28.4644	-31.4963	-27.6766	-30.1388	-29.3311	-34.1969	-28.404	-30.4689	-36.6489	-30.6685	-36.9861	-28.9403	-29.5079	-29.8366	-32.0148	-27.9115	-29.7404	-30.1486	-30.26	-27.3769	-40.6846
1550.22	-29.8639	74.4283	-27.5084	-29.1363	-30.5088	-30.5132	-37.9444	-29.4137	-32.5892	-38.031	-42.198	-27.408	-30.4699	-39.5678	-27.5106	-27.1811	-30.8322	-37.7968	-29.4119	-28.8322	-34.1041	-29.8294	-33.1988	-33.2701	-28.9357	-28.547	-29.547	-49.1866	-28.2434	-31.7555	-27.6517	-30.2667	-29.2374	-34.9237	-28.1888	-30.5968	-36.1069	-30.7311	-37.8595	-28.8414	-29.3295	-29.452	-32.0608	-27.9408	-30.2099	-30.1337	-30.6184	-27.4406	-40.859
1550.19	-29.9075	73.4522	-27.4873	-29.0276	-30.8768	-30.5175	-37.4379	-29.6025	-33.0546	-36.7536	-43.5558	-26.9759	-30.3849	-39.305	-27.4748	-27.0768	-31.3068	-39.0939	-29.2458	-28.7062	-34.2397	-30.2068	-32.9467	-33.8672	-29.1058	-28.6603	-30.1309	-46.7458	-28.1487	-32.0192	-27.3834	-30.5318	-29.2712	-34.9061	-28.0796	-30.6033	-36.0373	-30.7176	-38.6299	-28.9514	-29.2786	-29.4382	-32.0312	-28.2387	-30.367	-30.1047	-30.3892	-27.5404	-41.7799
1550.15	-29.9836	72.9812	-27.3683	-29.0348	-31.3226	-30.5987	-38.1685	-30.0688	-33.4822	-36.5197	-42.2913	-26.7991	-30.8735	-38.7219	-27.7438	-27.2327	-30.9206	-39.9297	-29.3247	-28.6919	-34.8573	-30.2679	-32.7781	-34.0908	-28.9217	-28.794	-30.9482	-47.2647	-28.2164	-32.8484	-27.437	-30.899	-29.2033	-35.7933	-27.8333	-30.1829	-35.915	-30.8727	-39.9482	-28.9824	-29.3369	-29.3255	-31.9443	-28.3914	-30.9768	-30.3626	-30.5978	-27.6811	-41.1801
1550.12	-30.1038	72.5437	-27.2317	-29.0157	-31.914	-30.5009	-38.3941	-30.3657	-33.5588	-35.3134	-43.7718	-26.7979	-31.0778	-39.857	-27.7434	-27.5365	-30.9399	-40.6068	-29.3406	-28.9124	-35.1195	-30.3822	-32.432	-33.5756	-29.1216	-28.9825	-31.6573	-44.352	-28.3082	-33.4127	-27.4837	-31.3523	-29.2298	-35.6914	-27.9985	-30.3065	-35.5371	-30.6104	-41.129	-29.3933	-29.0142	-29.5516	-32.2282	-28.5282	-31.3852	-30.384	-31.1887	-27.9655	-41.25
1550.09	-30.2471	71.9633	-27.4366	-29.1411	-32.519	-30.66	-38.2293	-31.0556	-34.7522	-34.84	-42.8003	-26.6363	-31.3411	-39.4258	-27.9835	-27.7645	-30.8911	-41.2513	-29.2694	-29.022	-36.164	-30.28	-32.4893	-33.4438	-29.2753	-29.1803	-32.1205	-43.4173	-28.2431	-33.7817	-27.4482	-31.4552	-29.5385	-36.7913	-27.8016	-30.0463	-35.7836	-30.6844	-42.4299	-29.619	-29.0841	-29.7081	-32.2922	-28.8968	-31.8492	-30.4476	-31.1711	-28.0228	-39.7892
1550.05	-30.4403	72.8921	-27.5448	-29.3215	-33.0449	-30.7565	-38.3746	-32.2815	-35.2306	-34.2803	-43.3795	-26.7017	-31.8821	-39.6103	-28.3452	-27.8956	-30.9312	-41.6336	-29.4911	-29.4736	-36.9971	-30.3352	-32.9415	-33.3058	-29.7345	-29.2266	-33.4141	-42.6569	-28.5052	-34.8006	-27.2501	-32.3916	-29.3702	-36.6003	-28.0034	-30.2018	-35.4152	-30.7898	-43.0416	-29.9776	-28.9128	-29.7779	-32.8684	-29.0763	-32.6673	-30.35	-31.7479	-28.5739	-39.2858
1550.02	-30.6488	73.1673	-27.553	-29.613	-34.3336	-30.8626	-39.0309	-33.3128	-36.2851	-33.2676	-43.0673	-26.7445	-32.0161	-39.2334	-28.9817	-28.1867	-30.4135	-42.9836	-29.5667	-29.4812	-38.1358	-30.7782	-32.816	-32.9603	-30.0606	-29.2222	-34.8373	-41.8917	-28.6066	-36.1088	-27.2704	-32.7303	-29.8562	-37.5256	-28.0513	-30.1087	-35.7263	-30.6843	-43.1673	-29.9879	-29.022	-29.5834	-32.7789	-29.8783	-33.4443	-30.6114	-32.1597	-28.6961	-39.3184
1549.99	-30.8686	73.2435	-27.5643	-29.8963	-35.0333	-30.9775	-39.7794	-34.5697	-36.865	-32.9338	-42.7013	-26.9119	-32.4876	-39.2025	-29.4294	-28.28	-30.4822	-41.1826	-29.8895	-29.7039	-39.1668	-30.9627	-33.2922	-31.9798	-30.1356	-29.2138	-36.4614	-40.9267	-29.0746	-37.2694	-27.4283	-33.9991	-29.7525	-37.0771	-28.1046	-30.5685	-36.0677	-30.5519	-42.8281	-30.2664	-29.0107	-29.6315	-32.8009	-30.1658	-34.4819	-30.9847	-32.6856	-29.3602	-37.956
1549.95	-31.0751	73.2375	-27.9913	-30.1862	-36.2969	-31.0547	-40.8707	-35.6275	-38.2275	-32.4604	-43.554	-27.0976	-33.2097	-37.7081	-29.9694	-28.737	-30.3346	-40.7836	-30.0906	-29.8468	-39.8453	-31.0532	-33.1995	-31.6029	-30.7409	-29.1519	-37.6757	-39.9062	-29.3431	-37.9545	-27.2431	-34.8136	-30.1057	-37.874	-28.0936	-30.3927	-35.9336	-30.4885	-43.4931	-30.5203	-29.1917	-29.7821	-33.02	-31.1787	-34.6782	-31.2329	-33.0147	-29.9156	-38.1053
1549.92	-31.2876	73.6	-28.0331	-30.4057	-36.7581	-31.7546	-41.1482	-37.0734	-38.0334	-32.0446	-43.3114	-27.532	-33.5768	-37.0876	-30.2416	-28.7755	-29.8879	-39.2386	-30.2377	-30.0408	-41.9776	-31.3588	-33.7987	-31.2173	-31.3443	-29.1784	-39.8291	-38.2046	-29.7762	-39.1554	-27.4628	-35.7729	-30.4597	-37.1082	-28.4983	-30.8362	-35.8762	-30.4421	-42.2279	-30.8386	-29.3246	-30.0737	-33.1122	-31.5248	-35.4871	-31.3141	-34.0298	-30.3417	-37.7546
1549.89	-31.4878	72.9924	-28.3182	-30.9602	-37.3698	-31.6978	-41.1828	-38.5501	-37.7982	-31.7193	-42.1968	-27.4958	-34.3391	-36.4032	-31.0574	-29.4414	-29.7949	-37.9873	-30.3237	-30.4298	-42.2985	-31.6889	-33.5381	-30.8763	-31.8048	-29.149	-40.674	-37.9412	-30.0777	-39.65	-27.4956	-37.6373	-30.8412	-37.661	-28.6957	-30.9954	-35.7963	-30.3129	-42.7108	-31.4315	-29.387	-29.854	-33.5723	-32.6144	-36.3004	-31.5092	-34.5088	-31.44	-37.2358
1549.85	-31.6643	72.5621	-28.8288	-31.2532	-38.4753	-32.3384	-42.2074	-40.06	-37.6797	-31.0464	-40.8898	-28.029	-35.0776	-35.4005	-31.4075	-29.8049	-29.5454	-36.9981	-30.7812	-30.6381	-42.4933	-31.6951	-34.2179	-30.6373	-32.2729	-28.9984	-40.0713	-37.2651	-30.5758	-39.4493	-27.5509	-39.1873	-30.993	-36.6176	-29.142	-31.2847	-36.6949	-29.8996	-40.8578	-31.8123	-29.5402	-29.9981	-33.7579	-33.1641	-36.6472	-32.0951	-35.2489	-32.2155	-36.8355
1549.82	-31.8184	71.8287	-29.0949	-31.6881	-38.2179	-32.302	-42.567	-39.8563	-37.1362	-30.882	-39.8544	-28.37	-35.3892	-34.9996	-32.4626	-29.9817	-29.4407	-36.6886	-30.9169	-30.9115	-41.8946	-32.4203	-34.2696	-30.0329	-32.6341	-28.9813	-39.8809	-36.5707	-31.4177	-38.0757	-27.6616	-40.3359	-31.3396	-36.8319	-29.4039	-31.7573	-36.2876	-29.9666	-41.3291	-31.9793	-29.456	-29.8551	-33.7522	-34.1544	-37.5674	-31.7839	-36.015	-33.3223	-36.4616
1549.79	-31.9652	70.387	-29.318	-32.0344	-37.2518	-32.7196	-41.9233	-39.667	-35.6017	-30.8179	-39.4855	-28.7891	-35.2263	-34.0428	-33.0227	-30.3952	-29.2839	-35.8446	-31.074	-31.1347	-40.4179	-32.8491	-34.4213	-30.0042	-33.0492	-28.9877	-37.7212	-35.9253	-31.9492	-37.2501	-27.7978	-42.9861	-31.1611	-35.771	-30.0085	-32.0991	-37.1358	-29.648	-40.8273	-32.4389	-29.5689	-30.0365	-33.3833	-35.4958	-37.9647	-31.8904	-36.4918	-34.3284	-36.3152
1549.75	-32.0531	68.7105	-29.5489	-32.5124	-36.1234	-32.614	-42.0858	-38.4031	-34.7497	-30.3616	-38.3257	-29.2652	-35.3558	-33.462	-33.3763	-30.5267	-29.3756	-35.1127	-31.3893	-31.1802	-39.1438	-33.2171	-33.998	-29.6889	-33.8516	-28.7815	-37.0346	-35.4278	-32.6034	-36.3384	-28.0307	-44.3905	-31.7016	-35.0276	-30.1124	-32.5514	-37.4933	-29.8746	-39.5855	-32.8475	-29.5201	-30.0572	-33.3945	-36.6701	-38.4919	-31.9942	-37.3485	-35.1088	-36.4295
1549.72	-32.1361	67.5886	-29.8098	-32.5086	-35.0425	-33.0736	-40.599	-36.5443	-33.5325	-30.2267	-38.4366	-29.443	-35.5619	-33.0974	-33.6011	-31.2086	-29.1543	-33.987	-31.397	-31.454	-38.2377	-33.4594	-33.9321	-29.7855	-34.0116	-29.128	-35.4778	-35.1462	-33.0353	-35.9342	-28.0387	-44.0292	-31.6003	-34.7454	-30.7084	-32.7379	-37.733	-29.8403	-38.6631	-33.6788	-29.8445	-30.1832	-33.5794	-37.0202	-38.3273	-32.5512	-37.112	-36.9633	-36.6201
1549.68	-32.2183	66.2663	-30.5723	-32.9412	-34.0888	-33.1043	-39.316	-35.6026	-33.0595	-29.8363	-37.7113	-30.0894	-35.6842	-32.5895	-34.1303	-31.3791	-29.1363	-33.4699	-31.5005	-31.739	-37.4615	-33.677	-33.9219	-29.7022	-33.8237	-29.078	-34.2316	-34.8959	-34.0378	-35.1555	-28.3578	-42.4454	-31.8142	-33.8918	-31.2998	-33.1605	-38.3651	-29.8698	-38.8316	-34.0466	-29.4994	-30.5425	-33.7773	-37.8637	-38.4319	-32.7542	-37.2896	-39.4307	-36.3488
1549.65	-32.2431	65.6891	-31.1442	-33.5849	-32.5395	-33.0334	-38.6424	-34.1817	-31.8356	-29.6479	-37.5662	-30.3003	-35.638	-32.594	-34.4083	-31.8433	-29.2909	-33.2	-31.3323	-32.1318	-36.5861	-34.2527	-33.3913	-29.584	-34.48	-29.1291	-33.0199	-34.5267	-34.6699	-34.4059	-28.6708	-40.0292	-32.15	-33.4596	-31.3496	-33.7002	-39.44	-29.6137	-38.7768	-35.0259	-29.7219	-30.5475	-33.9933	-38.9188	-38.0528	-33.0008	-37.3638	-41.5973	-36.1874
1549.62	-32.2528	64.5739	-31.7522	-33.7599	-31.864	-33.2535	-37.3695	-33.5058	-31.1263	-29.7107	-36.7524	-30.7216	-35.4726	-32.2997	-34.4649	-32.2813	-29.6767	-32.5481	-31.4249	-31.8081	-36.2014	-34.3409	-33.4947	-29.5211	-34.1858	-29.5217	-32.1461	-33.9922	-35.8049	-33.4666	-28.7748	-39.1818	-32.5504	-32.5994	-32.0146	-34.2789	-39.8947	-29.9068	-38.2573	-35.7548	-29.7234	-30.9285	-33.7712	-38.708	-37.6624	-33.0794	-36.3874	-45.6846	-36.0043
1549.58	-32.2546	64.9075	-32.2116	-33.4756	-30.768	-33.228	-36.7524	-32.4226	-30.5972	-29.5248	-36.3701	-31.0256	-35.6853	-31.7292	-34.338	-32.4489	-29.6537	-32.2808	-31.5343	-32.1716	-35.5094	-34.5339	-33.1687	-29.6942	-33.9707	-29.4797	-31.6863	-33.5216	-35.8433	-33.5178	-29.2903	-37.4737	-32.5893	-32.1021	-32.314	-34.6857	-41.8531	-29.8867	-37.9026	-36.1877	-29.8983	-30.8234	-33.5396	-37.2895	-38.1838	-33.4287	-35.5666	-55.287	-36.5077
1549.55	-32.2123	65.4157	-32.8964	-33.6607	-30.183	-33.1771	-35.3666	-31.806	-30.3373	-29.4469	-36.1228	-31.1369	-35.0636	-32.0029	-33.5845	-33.1569	-29.818	-31.7848	-31.5076	-31.9407	-34.6916	-34.8625	-32.3724	-29.7134	-33.8914	-29.9468	-30.9867	-32.9073	-36.7159	-33.329	-29.5403	-35.9121	-32.4746	-31.847	-32.6774	-34.6355	-42.5202	-30.3351	-38.1174	-37.0248	-29.9431	-30.9849	-33.3679	-37.0568	-37.6844	-34.0591	-35.4193	-78.4799	-36.1585
1549.52	-32.1546	65.6158	-33.6195	-33.7779	-29.4984	-33.0981	-34.9592	-31.0793	-29.8817	-29.2999	-35.1726	-31.1499	-34.9703	-31.9881	-33.6243	-33.0364	-30.307	-31.879	-31.4028	-32.4562	-34.1264	-34.9033	-32.0449	-29.6676	-34.0892	-30.2327	-30.4332	-32.5216	-37.2712	-32.6615	-29.8426	-34.6004	-32.3563	-31.0822	-33.0306	-35.315	-41.5558	-30.2407	-37.2049	-37.5005	-30.3018	-31.4709	-33.44	-35.8602	-36.8391	-34.0358	-34.2825	-50.8352	-36.3178
1549.48	-32.0779	66.8736	-34.4959	-33.5965	-29.0088	-32.8001	-33.8318	-31.0059	-29.4202	-29.1846	-34.8591	-30.9193	-34.7355	-32.0204	-33.4952	-33.5281	-30.4735	-31.5156	-31.397	-32.2523	-34.0366	-34.5454	-32.1521	-29.5451	-33.4949	-30.5787	-30.1474	-32.4378	-37.4678	-32.5985	-30.1827	-33.7761	-32.3549	-30.9869	-33.7425	-35.505	-42.5693	-30.7394	-37.2204	-37.6122	-30.6402	-31.5155	-33.0034	-35.3235	-36.1404	-34.8878	-33.798	-43.2996	-35.5123
1549.45	-31.9425	67.7206	-35.525	-33.1793	-28.2916	-33.0423	-33.5756	-30.542	-29.3502	-29.3587	-34.8766	-30.9117	-34.6745	-31.7304	-32.9471	-33.7187	-30.4622	-31.1946	-31.3894	-32.9219	-34.0163	-34.3178	-31.5465	-29.7481	-33.4583	-30.9988	-29.8983	-32.1122	-37.2482	-32.1746	-30.8816	-33.3342	-32.3039	-30.3511	-34.1564	-35.8838	-41.3332	-30.7969	-37.7052	-37.621	-30.9718	-31.5334	-32.5862	-34.3678	-35.572	-34.7684	-32.9339	-40.9866	-35.488
1549.42	-31.8119	67.1151	-35.5065	-32.7486	-28.0186	-32.8169	-33.0668	-30.1973	-28.9187	-29.1608	-34.4678	-30.8807	-33.9123	-31.7151	-32.6432	-33.8438	-30.6174	-31.0477	-31.7643	-32.6553	-33.5728	-33.9607	-31.3263	-29.8248	-32.8801	-31.5766	-29.5304	-31.627	-36.9145	-32.0454	-31.1424	-32.7158	-31.8176	-30.0704	-34.0343	-36.1563	-39.545	-31.272	-37.8859	-37.5616	-31.395	-31.4604	-32.5969	-33.6511	-35.1765	-35.1207	-32.566	-38.4209	-35.2965
1549.38	-31.6516	66.6652	-36.127	-32.5655	-27.7507	-32.6863	-32.5065	-29.8777	-29.1076	-29.2782	-34.2369	-31.1646	-33.8519	-31.698	-32.1919	-33.616	-30.7443	-31.1095	-31.3722	-32.8937	-33.1158	-33.3662	-31.1509	-29.6627	-32.4344	-31.9271	-29.4078	-31.2887	-36.2883	-31.8173	-31.7082	-31.8347	-31.7035	-30.1433	-34.4586	-36.1405	-38.5949	-31.4994	-37.8804	-36.8338	-31.5488	-31.1949	-32.0743	-33.3222	-34.5797	-35.0307	-31.9175	-37.6386	-35.2909
1549.35	-31.482	65.6121	-36.8884	-32.1165	-27.4458	-32.3777	-32.2049	-29.9938	-29.0612	-29.5197	-34.1118	-30.8428	-33.7054	-31.675	-32.4579	-33.1959	-31.0354	-31.1948	-31.3107	-32.6753	-32.8242	-32.9783	-31.2219	-29.9821	-32.1734	-32.242	-29.4755	-30.9491	-36.0092	-31.9922	-31.9856	-31.3895	-31.4176	-29.8626	-34.6267	-35.4754	-37.9356	-32.0861	-37.9668	-35.8638	-32.1796	-31.4286	-31.9948	-32.7885	-34.0961	-35.0655	-31.4943	-35.9249	-34.4943
1549.32	-31.3066	63.9777	-37.3762	-31.6608	-27.4108	-31.8923	-31.9657	-29.9865	-28.8283	-29.6003	-34.0309	-31.011	-33.159	-31.5522	-32.3672	-33.2333	-31.0974	-30.9473	-31.3976	-32.541	-32.6391	-33.2804	-30.9854	-29.9639	-31.9625	-32.7213	-29.4031	-31.0832	-34.7835	-31.6192	-32.2764	-31.022	-31.2386	-29.617	-34.4225	-35.5868	-36.3108	-32.467	-37.6497	-35.3863	-32.5367	-31.1222	-31.5669	-32.0691	-33.6627	-34.8565	-31.5374	-34.779	-34.2639
1549.28	-31.1415	62.0662	-36.8863	-31.0388	-27.2203	-31.6389	-31.4655	-29.9601	-29.2209	-29.651	-33.9348	-30.5183	-33.201	-31.7203	-32.0862	-33.1907	-30.6464	-30.9401	-31.6406	-32.7657	-32.4678	-33.023	-30.7606	-29.822	-32.0138	-33.1975	-29.5894	-30.6686	-34.1075	-31.8825	-32.5104	-31.0493	-30.8454	-29.3728	-34.4814	-34.614	-35.9425	-32.3732	-37.2161	-34.8034	-32.4958	-31.1707	-31.3549	-32.1051	-32.9126	-35.1429	-31.3703	-34.029	-34.0223
1549.25	-30.9973	59.9254	-36.9662	-31.0275	-27.4621	-31.272	-31.4227	-30.1335	-29.1979	-29.3481	-33.8365	-30.5144	-32.466	-31.7679	-31.8201	-32.9922	-30.8963	-30.9791	-31.4346	-32.4751	-32.0875	-32.6021	-30.7706	-30.0466	-31.4375	-33.7248	-29.6577	-30.7639	-33.8742	-32.0462	-32.8358	-30.5283	-30.4223	-29.5625	-34.4863	-34.1756	-34.7822	-32.774	-37.5641	-34.0122	-32.6752	-31.0775	-30.8129	-31.8714	-32.8627	-34.706	-30.8599	-33.3918	-34.3147
1549.22	-30.8529	57.5893	-36.3014	-30.647	-27.4935	-31.1852	-31.3396	-30.122	-29.6146	-29.3818	-34.241	-30.6177	-32.2315	-31.6596	-31.8037	-32.5172	-30.6275	-30.9955	-31.6998	-32.2754	-32.4014	-32.2499	-30.4522	-30.0488	-31.6245	-33.8265	-29.8868	-30.751	-32.9909	-31.8569	-32.8169	-30.4077	-30.3565	-29.2808	-33.9117	-33.6618	-34.2574	-32.86	-37.5044	-33.3014	-32.7139	-31.1197	-30.9369	-31.377	-32.7635	-34.3328	-30.7686	-32.8809	-33.7692
1549.18	-30.7549	55.7863	-35.6965	-30.3759	-27.6759	-30.7877	-31.4396	-30.3303	-30.0189	-29.8129	-34.3882	-30.2011	-32.4558	-31.5193	-32.2413	-32.3717	-30.6756	-31.1991	-31.8044	-32.41	-32.1055	-32.1617	-30.5862	-30.3633	-31.1237	-34.0076	-30.4761	-30.8424	-32.5934	-32.036	-32.7331	-30.2857	-30.1269	-29.4091	-33.6487	-33.4266	-33.8491	-33.0381	-37.8665	-33.0579	-32.9298	-30.8875	-30.6536	-31.7174	-32.4072	-33.9053	-30.9154	-32.5658	-33.5666
1549.15	-30.6715	53.9092	-35.8869	-30.0396	-27.9872	-30.6293	-31.5849	-30.8833	-30.2922	-29.9869	-34.2368	-30.0132	-31.9367	-31.9754	-31.8473	-32.0756	-30.4312	-30.8872	-31.9713	-32.0399	-32.3438	-32.2864	-30.6026	-30.3559	-31.317	-34.145	-30.6927	-30.9895	-32.2889	-32.5871	-32.5481	-30.2707	-29.8734	-29.7397	-33.9094	-33.2333	-33.2243	-33.3836	-37.8236	-32.3213	-32.8613	-30.6376	-30.3358	-31.425	-32.467	-33.5222	-30.768	-32.3025	-33.4427
1549.12	-30.6486	52.815	-34.7187	-30.1314	-28.2068	-30.1302	-31.6746	-31.1151	-31.0322	-30.2006	-34.8767	-30.2084	-32.24	-32.1033	-32.3184	-31.9659	-30.3363	-31.0112	-32.5932	-32.1516	-32.2316	-31.918	-30.8996	-30.4632	-31.0725	-34.2206	-31.016	-30.96	-32.1327	-32.4373	-32.736	-30.6249	-29.4554	-30.0928	-33.4292	-33.0941	-32.9749	-33.3578	-37.3485	-31.9757	-32.525	-30.8362	-30.1723	-31.4557	-32.2212	-33.5423	-30.8982	-31.6423	-33.9261
1549.08	-30.6379	51.7475	-34.3754	-30.0392	-28.9636	-29.9512	-31.7212	-31.2097	-31.6563	-30.4828	-35.6029	-30.151	-31.8	-31.9938	-32.3271	-31.8842	-30.2262	-30.9139	-32.5219	-32.4459	-32.31	-31.9977	-31.1218	-30.9104	-30.8739	-35.0901	-31.9667	-31.2996	-31.45	-33.0122	-32.7027	-30.473	-29.3874	-30.0784	-33.5243	-33.0309	-32.4874	-33.3083	-37.7544	-31.7451	-32.193	-30.9061	-30.1215	-31.9439	-32.5481	-32.9382	-31.3116	-31.4976	-33.7772
1549.05	-30.6559	51.1851	-33.9548	-30.0621	-29.4518	-29.9234	-32.1404	-31.8187	-32.6503	-30.7052	-35.5646	-30.1033	-32.0469	-32.2309	-32.1416	-31.7289	-30.099	-31.2969	-32.7947	-32.0621	-32.526	-32.1554	-31.0405	-30.7613	-31.1288	-35.6702	-32.4061	-31.538	-31.4153	-33.2816	-32.8596	-30.6738	-29.5021	-30.3803	-33.1452	-32.6714	-32.6907	-33.5924	-37.4436	-31.5143	-31.6566	-30.7408	-30.4464	-31.7029	-32.1708	-32.3947	-31.4823	-31.6735	-33.8656
1549.02	-30.7264	51.3946	-33.4903	-30.0952	-30.1374	-29.9214	-32.7765	-31.9127	-33.4787	-31.6484	-36.9815	-30.0268	-32.1725	-32.7792	-32.4691	-32.0916	-30.0654	-31.1304	-32.8739	-32.0888	-32.5971	-32.6199	-31.5082	-31.054	-30.9934	-35.6777	-33.779	-31.6698	-30.9678	-33.5232	-32.6383	-31.0345	-29.7573	-30.8596	-33.1225	-32.5567	-32.1289	-33.2169	-37.6473	-31.3802	-31.7386	-30.6698	-30.255	-31.8135	-32.4595	-32.0784	-31.6344	-31.4225	-33.6385
1548.98	-30.8312	52.3582	-32.8709	-30.2399	-30.9392	-29.7054	-33.2514	-32.5196	-34.6988	-32.3085	-37.833	-30.3671	-32.0714	-33.3668	-32.182	-31.7102	-30.1135	-31.3092	-32.9989	-32.4947	-33.2195	-32.6784	-31.4505	-31.1291	-31.3253	-36.7102	-34.4123	-31.634	-31.0359	-33.6378	-32.2854	-31.5782	-29.6974	-31.5153	-32.6981	-32.5622	-32.3478	-33.7478	-38.5257	-31.6209	-31.2249	-30.8286	-30.3611	-32.3809	-32.9013	-31.8213	-32.4622	-31.7865	-34.1188
1548.95	-30.9443	53.9218	-33.1086	-30.1222	-32.0112	-29.6858	-34.1741	-32.9101	-36.7707	-32.6226	-38.1257	-30.3492	-32.2705	-33.7701	-32.1452	-32.0178	-29.9032	-31.7651	-33.4601	-32.1911	-33.485	-32.7241	-32.0405	-31.6736	-31.609	-37.073	-35.985	-31.6714	-30.8782	-34.3293	-32.1587	-32.1691	-29.6118	-31.9115	-32.2049	-32.9879	-32.2424	-33.6964	-38.0766	-31.2969	-30.8873	-30.5212	-30.4242	-32.5661	-33.5182	-31.6644	-32.6945	-31.7282	-34.1508
1548.92	-31.1064	55.7156	-32.8315	-30.485	-33.4048	-29.8627	-34.5161	-33.1311	-38.9947	-33.3921	-39.4067	-30.2343	-32.6952	-34.3574	-32.5971	-31.8556	-30.0589	-32.3417	-33.2914	-32.3441	-34.1214	-32.7803	-31.9622	-31.7172	-31.7423	-37.5325	-37.4047	-31.9881	-31.0883	-34.7208	-31.9271	-32.3703	-29.806	-32.8213	-32.1261	-33.004	-32.0669	-33.8542	-38.2364	-31.2913	-30.807	-30.8929	-30.8049	-32.6127	-33.6851	-31.5675	-33.693	-31.868	-34.7704
1548.88	-31.2877	57.7479	-32.753	-30.5729	-34.288	-29.8346	-35.5915	-33.5673	-41.8551	-34.4595	-41.6488	-30.6178	-32.9848	-34.5868	-32.5938	-32.4528	-29.8089	-32.5413	-33.7858	-32.3372	-34.4004	-33.2009	-32.3068	-31.7608	-32.3683	-38.1088	-38.4366	-31.9432	-31.2279	-35.0682	-31.9721	-33.0776	-29.988	-33.1655	-31.7607	-32.774	-31.923	-33.5533	-38.3128	-31.5186	-30.3669	-30.8475	-30.9074	-33.1932	-34.3986	-31.5924	-34.6217	-32.1457	-35.0909
1548.85	-31.4747	60.3923	-32.4751	-31.1976	-36.011	-30.1085	-35.8749	-34.0076	-45.7656	-35.4069	-42.8557	-30.8773	-32.9739	-35.2182	-32.7448	-32.3911	-30.312	-33.2245	-33.5207	-32.9735	-35.677	-33.1836	-33.0554	-32.4465	-32.5038	-37.7288	-40.2358	-32.0577	-31.3254	-36.0924	-32.2177	-33.5493	-30.1388	-34.2543	-31.9858	-32.6983	-32.1676	-34.0145	-38.0568	-31.6208	-30.1381	-30.8591	-31.0473	-33.7495	-34.7919	-31.4147	-35.8812	-32.1474	-35.5202
1548.82	-31.7043	63.4268	-32.3337	-31.3778	-38.0127	-29.9144	-36.7862	-35.1444	-47.9007	-36.7833	-44.3696	-31.1778	-33.2194	-36.7274	-32.9207	-32.7773	-30.5413	-33.3027	-34.3084	-33.1553	-36.1378	-33.8879	-33.2861	-32.366	-33.065	-38.739	-42.7909	-32.1172	-31.1177	-37.1642	-31.8462	-34.7288	-30.1073	-35.065	-31.8569	-33.2541	-32.3238	-33.9137	-38.5605	-32.0391	-29.9075	-30.8773	-31.4549	-33.8587	-35.6269	-31.2524	-36.9393	-32.3156	-35.3189
1548.78	-31.9369	66.315	-32.5248	-31.4206	-40.8974	-30.4243	-38.6295	-35.8684	-45.9273	-37.4346	-49.4967	-31.4246	-34.1117	-37.1877	-33.1738	-32.922	-30.4813	-33.8094	-34.702	-33.1232	-37.3332	-33.8031	-33.8659	-32.5621	-33.8144	-38.2264	-48.1344	-32.4156	-31.2865	-38.4309	-32.2038	-35.0104	-30.3433	-36.2479	-31.5329	-33.2062	-32.5545	-34.113	-37.8143	-32.2234	-29.515	-31.1302	-31.9547	-34.4405	-35.7666	-31.6856	-38.8788	-32.7301	-35.6299
1548.75	-32.2241	69.9486	-32.6886	-31.9442	-43.9786	-30.619	-39.3956	-36.4949	-43.4746	-39.8717	-50.4058	-31.6592	-34.1425	-38.9874	-33.8882	-33.6591	-30.8017	-34.1987	-34.9108	-33.1883	-38.5021	-34.4006	-34.9875	-32.634	-34.4359	-38.8085	-50.8618	-31.8661	-31.7319	-39.0125	-32.3675	-36.5997	-30.8674	-37.6919	-31.4825	-33.7384	-32.8236	-33.7172	-37.722	-32.671	-29.2953	-31.2812	-32.4083	-34.9933	-36.1269	-31.4399	-39.5003	-33.137	-36.0006
1548.72	-32.4958	73.0919	-32.4226	-32.1481	-47.9896	-30.9569	-41.0813	-37.0952	-39.9525	-41.4311	-52.4695	-31.5777	-34.6947	-41.0322	-33.9878	-33.6728	-31.2563	-34.5531	-35.4264	-33.9051	-40.1477	-34.9842	-35.4346	-32.8541	-35.3353	-40.0314	-67.4174	-31.7948	-32.2338	-40.8062	-32.6032	-37.1801	-31.0892	-38.2158	-31.3791	-34.0053	-33.2783	-33.5858	-37.3759	-33.0124	-29.549	-31.7016	-32.8796	-35.6927	-36.8694	-31.7065	-42.5355	-33.3826	-37.1573
1548.68	-32.8123	76.331	-32.594	-32.4976	-48.1604	-31.2299	-42.6495	-38.7932	-37.5043	-43.0155	-50.6992	-32.3491	-35.1828	-42.032	-34.6502	-34.0046	-31.8181	-34.647	-36.4117	-33.9324	-41.8478	-35.4687	-35.5577	-33.5735	-35.5893	-39.9287	-54.5994	-32.1224	-32.5319	-43.0711	-32.4387	-37.9751	-31.3506	-40.7899	-31.3935	-34.0691	-33.9156	-33.9576	-37.0843	-33.1967	-29.52	-31.9886	-34.1026	-36.7982	-38.0516	-32.2649	-45.3428	-33.7114	-37.5338
1548.65	-33.1283	79.7435	-32.8992	-32.7768	-43.9459	-31.5356	-44.6772	-39.5848	-35.2375	-46.4769	-45.6119	-32.5577	-35.1647	-45.4634	-35.2788	-34.4927	-32.064	-34.9912	-36.5756	-34.1188	-43.2981	-35.3041	-36.6214	-33.962	-37.1961	-42.2614	-48.2287	-31.7281	-33.0976	-45.7795	-32.7029	-38.8896	-31.6635	-42.1411	-31.7246	-35.0731	-34.048	-34.0182	-36.074	-33.7294	-29.5951	-32.5818	-34.6175	-36.7989	-39.3421	-32.1932	-49.8298	-34.1486	-37.547
1548.62	-33.4752	83.5154	-33.159	-33.3947	-40.0879	-32.3455	-46.8034	-42.2773	-33.9403	-45.932	-43.6701	-33.1237	-35.8008	-49.4578	-35.9892	-34.9284	-32.4363	-35.0635	-37.9266	-34.67	-47.5088	-36.5439	-36.9093	-33.9517	-38.1524	-43.2211	-43.8491	-31.6053	-33.4099	-50.9987	-33.3342	-39.4359	-32.5243	-45.5377	-31.3698	-34.9886	-34.7185	-33.7933	-35.7293	-34.7023	-29.5726	-33.049	-36.2268	-38.1174	-40.949	-32.7959	-55.5349	-34.9218	-38.0606
1548.58	-33.8189	87.4817	-33.1476	-34.1458	-38.3701	-32.4513	-46.3958	-43.6175	-32.6454	-44.7824	-40.7094	-33.7566	-36.5256	-48.6084	-37.4517	-35.2758	-33.1425	-34.4204	-38.7341	-34.7111	-53.3089	-36.5784	-37.5504	-34.4012	-39.185	-44.5857	-41.4738	-31.5655	-34.0499	-57.0024	-33.4202	-39.7061	-33.036	-50.8617	-31.3362	-35.3098	-36.0582	-34.2005	-35.0663	-35.6785	-29.8374	-34.295	-37.1246	-38.5882	-41.9448	-33.3134	-58.1231	-35.2584	-37.9475
1548.55	-34.1657	91.0191	-33.2391	-34.8311	-36.2802	-33.0579	-46.1502	-45.2326	-31.7006	-43.7932	-39.5887	-33.968	-37.8044	-44.5926	-38.396	-35.6965	-33.7512	-34.1672	-39.5876	-35.1127	-61.5648	-37.4759	-37.7986	-35.1436	-40.7753	-46.4569	-39.493	-31.3718	-34.5163	-53.8275	-34.1174	-38.5578	-33.3164	-56.6127	-31.6385	-35.8469	-36.4004	-34.9075	-34.4969	-36.2573	-29.9266	-35.4405	-38.422	-40.3775	-45.492	-33.4887	-49.4717	-35.6652	-37.9275
1548.52	-34.507	95.3595	-33.9036	-35.5073	-34.9065	-33.5731	-42.6114	-48.3795	-30.9225	-41.4152	-38.1292	-34.4727	-38.5387	-43.4497	-38.9249	-36.2524	-34.5726	-34.2521	-40.8626	-35.2037	-57.3453	-38.6097	-38.9086	-35.5484	-42.4137	-48.5834	-37.6278	-31.4066	-35.4881	-48.6343	-34.7083	-38.513	-34.1602	-60.9711	-31.702	-36.6517	-37.3032	-34.9137	-33.4912	-36.8557	-30.0029	-36.1837	-39.952	-40.7714	-47.2952	-33.8158	-43.9038	-36.6113	-36.9236
1548.48	-34.8104	100.145	-33.9303	-35.8483	-34.0841	-34.2477	-41.7352	-45.0834	-29.9918	-39.6764	-36.5866	-35.1578	-39.7528	-39.8796	-40.0493	-36.9253	-35.4284	-33.3966	-42.3327	-36.3301	-46.7789	-39.5266	-40.392	-36.505	-43.0385	-51.789	-35.8298	-31.1246	-36.027	-43.6667	-35.305	-37.6203	-35.1337	-51.6663	-31.7809	-37.0236	-39.2775	-35.318	-33.3739	-38.1128	-30.4707	-37.7826	-42.5735	-43.0262	-53.8051	-34.9003	-42.4593	-36.7995	-36.572
1548.45	-35.0708	106.24	-34.2281	-36.8727	-33.2172	-35.536	-40.3625	-44.3583	-29.2445	-37.7706	-35.67	-36.0771	-39.8548	-38.8811	-42.0327	-37.6902	-35.9662	-33.3146	-44.6538	-36.3479	-45.4211	-40.5428	-41.982	-37.6118	-45.7546	-54.8618	-35.1404	-30.8453	-37.464	-40.4545	-35.8663	-36.451	-36.0074	-48.0654	-32.3884	-37.4818	-40.4054	-36.0114	-32.8814	-39.0708	-30.8544	-40.2701	-45.6139	-45.9461	-54.9403	-35.1168	-39.8183	-38.137	-35.8797
1548.42	-35.2462	113.292	-35.1653	-38.2234	-31.9421	-35.9532	-38.7277	-42.2806	-28.8386	-37.0923	-34.9152	-37.5285	-41.0268	-36.9801	-44.0062	-38.5555	-37.8629	-32.645	-47.8371	-37.1162	-42.6016	-41.4707	-42.38	-38.4377	-51.231	-52.2261	-33.9821	-30.5193	-38.5675	-38.9086	-36.8374	-35.4723	-37.0143	-43.5852	-32.4201	-37.9306	-40.8181	-37.2931	-31.88	-41.5221	-31.1784	-42.1332	-48.0357	-49.1798	-54.0328	-36.4491	-38.6646	-38.9306	-34.8221
1548.38	-35.3789	120.41	-35.1015	-39.9589	-31.3285	-37.4598	-37.7195	-40.1429	-28.3626	-35.71	-33.7973	-37.9481	-43.5458	-35.3168	-46.9322	-39.5641	-39.2557	-32.3703	-50.6567	-37.5907	-40.9357	-42.1876	-44.2221	-38.499	-50.7796	-48.2768	-33.2057	-30.2658	-40.6282	-37.0671	-37.0391	-34.5666	-37.7918	-41.8674	-33.1417	-38.1398	-43.6412	-38.2009	-31.5407	-43.4824	-31.6549	-44.3347	-48.4293	-52.2149	-48.8248	-36.6369	-37.7303	-39.3773	-34.2777
1548.35	-35.3883	127.492	-35.3532	-40.8628	-30.8131	-38.7157	-36.0112	-39.268	-27.8647	-34.9355	-33.2317	-39.5412	-45.9724	-34.8032	-51.7648	-40.6477	-40.0973	-31.8937	-63.8249	-38.2458	-38.6306	-43.7648	-47.0369	-39.8169	-56.5078	-44.9765	-32.5891	-30.1025	-42.1513	-36.3078	-38.7621	-33.6328	-39.9068	-40.527	-33.4125	-38.9548	-44.7978	-38.4611	-30.8514	-44.0835	-32.1411	-49.5306	-45.6203	-52.3033	-44.8564	-37.229	-36.558	-40.6766	-33.6876
1548.32	-35.3414	132.859	-36.1281	-42.2045	-30.3681	-40.2363	-35.163	-38.2386	-27.6647	-33.941	-33.2544	-41.3372	-48.8473	-33.6976	-58.0867	-40.9675	-42.4374	-31.5554	-53.8975	-39.3621	-37.627	-46.8622	-50.3392	-39.8473	-52.4046	-44.1431	-31.8887	-29.817	-43.1804	-34.7093	-39.8623	-33.3957	-41.1463	-39.1287	-34.3791	-39.6332	-44.5921	-40.5906	-30.5717	-46.37	-32.7665	-57.5006	-43.3566	-49.9351	-43.0301	-37.4084	-36.1002	-42.7071	-32.9818
1548.28	-35.224	136.997	-36.2078	-45.2036	-30.207	-40.775	-34.561	-36.6255	-27.1161	-32.8281	-32.5996	-42.1792	-50.9356	-32.8204	-60.6889	-41.429	-42.8147	-31.4647	-50.2272	-39.3969	-36.9424	-47.3294	-52.0234	-41.5093	-48.6462	-41.1109	-31.5457	-29.6395	-46.8864	-34.0789	-40.9632	-32.4682	-42.9097	-38.5381	-34.3291	-40.1335	-43.1755	-42.1596	-30.0867	-48.7308	-33.2623	-53.5494	-40.8793	-46.0355	-40.0857	-37.6378	-35.2002	-42.2375	-32.5644
1548.25	-35.0464	138.875	-37.414	-45.2123	-30.0925	-42.6483	-33.7029	-35.6279	-26.8774	-32.3774	-32.3742	-45.1717	-57.1724	-32.3312	-51.9991	-42.0496	-45.6598	-31.0508	-44.2335	-39.9964	-36.931	-50.1198	-57.1914	-41.3537	-44.1868	-40.8447	-31.0203	-29.7494	-49.9236	-33.7616	-40.9184	-32.0711	-46.6107	-36.9389	-34.8548	-41.1229	-43.6628	-42.8056	-29.5846	-51.4042	-33.9971	-48.0227	-38.4593	-43.0968	-38.682	-37.7784	-34.2325	-42.8675	-31.9748
1548.22	-34.7936	138.007	-37.8194	-46.2531	-30.0148	-46.0037	-32.9837	-35.4407	-26.7327	-31.6414	-31.835	-46.7836	-54.907	-31.5031	-49.5322	-43.1609	-45.5786	-31.067	-43.1042	-40.6152	-35.8728	-52.1445	-59.2437	-41.4659	-42.8762	-39.0082	-30.3846	-29.323	-49.925	-32.9808	-42.849	-31.4522	-48.6256	-36.9898	-35.2815	-41.7926	-41.9287	-46.3798	-29.0347	-54.0049	-34.0856	-44.5261	-37.929	-41.3551	-37.9108	-37.3821	-34.2049	-42.1518	-31.6567
1548.18	-34.5688	137.503	-38.3747	-49.1106	-29.9268	-49.165	-32.4728	-34.628	-26.5348	-31.4361	-31.9955	-48.0189	-53.8717	-31.511	-48.4326	-43.9459	-48.956	-30.8667	-40.2113	-40.2291	-35.3593	-53.5337	-52.6515	-41.3137	-40.8102	-38.9082	-30.1169	-29.2943	-49.9915	-32.3393	-43.6672	-30.9451	-51.9905	-36.2517	-36.3309	-42.0842	-40.3771	-46.7892	-28.7545	-51.7552	-34.7134	-43.1465	-36.4431	-39.3355	-36.9239	-37.3958	-33.774	-42.455	-31.2447
1548.15	-34.3075	133.978	-38.9335	-47.6504	-29.7086	-50.124	-32.0225	-34.5357	-26.4027	-30.8928	-31.4082	-49.3411	-50.1844	-31.2259	-45.7041	-44.218	-49.1423	-31.1469	-38.7879	-41.1996	-35.6077	-54.2694	-50.4828	-42.229	-40.8048	-38.2125	-29.8406	-29.2019	-46.0787	-32.3191	-43.2997	-30.8221	-59.8202	-35.3371	-36.9327	-41.8747	-40.0349	-46.5202	-28.2437	-49.7049	-35.5463	-40.3041	-36.1292	-37.6109	-36.2643	-36.5949	-33.7697	-40.8319	-31.0151
1548.12	-34.0467	129.898	-39.9166	-46.837	-30.1195	-48.1405	-31.6973	-34.1958	-26.326	-30.3654	-31.1749	-45.8266	-47.2401	-30.6438	-44.4791	-44.5604	-48.8614	-30.8816	-38.3488	-40.951	-35.1004	-57.8282	-48.0111	-41.171	-38.932	-37.1846	-29.7857	-29.1035	-43.5702	-31.875	-44.2017	-30.3206	-50.5091	-35.3182	-37.1761	-42.8306	-38.7396	-43.3251	-28.0561	-48.5348	-35.5313	-38.6241	-34.9191	-36.5696	-35.7983	-36.3281	-33.6341	-40.3488	-30.5346
1548.08	-33.8233	125.251	-40.4132	-46.1441	-30.0022	-47.9198	-31.015	-33.784	-26.3537	-29.8798	-31.4206	-43.5774	-45.8087	-30.4904	-43.2164	-44.9937	-46.5021	-31.1399	-36.9921	-40.5052	-34.7559	-52.0828	-44.9296	-39.7467	-37.8849	-36.8385	-29.4771	-28.858	-40.4137	-32.0904	-44.7015	-30.3169	-46.8269	-35.2906	-37.7161	-42.9552	-38.5854	-42.1804	-27.7836	-47.991	-35.5183	-37.9771	-34.541	-35.085	-35.4289	-35.811	-33.0555	-39.71	-30.7014
1548.05	-33.6125	120.082	-42.2758	-45.5709	-30.4748	-45.2906	-31.1682	-34.0471	-26.3956	-29.6865	-31.1894	-41.6548	-45.5973	-30.3059	-41.3723	-45.8657	-45.1093	-31.2888	-35.5824	-39.3924	-34.6755	-49.2054	-42.1206	-39.7404	-37.0687	-37.0607	-29.1989	-28.8013	-39.2691	-31.8132	-44.5304	-30.0561	-45.334	-34.7984	-38.7618	-43.9421	-37.5159	-39.5802	-27.4953	-47.3012	-35.7107	-37.6281	-34.665	-34.4533	-34.6587	-35.753	-33.574	-38.015	-30.6014
1548.02	-33.4142	115.489	-41.886	-42.8307	-30.8653	-43.2091	-30.9365	-33.6648	-26.4701	-29.5951	-31.3796	-40.9213	-45.1463	-30.5232	-41.6348	-44.5314	-43.6393	-31.5512	-34.8229	-38.7331	-35.0642	-46.9938	-41.8233	-38.6475	-36.3575	-36.6867	-29.2579	-28.9909	-38.0166	-31.868	-45.2067	-29.6363	-41.9385	-34.6058	-39.3121	-43.6956	-37.4082	-39.039	-27.3729	-46.9219	-35.9683	-36.3166	-34.3669	-33.817	-34.602	-35.0208	-33.6291	-37.2386	-30.3007
1547.98	-33.2318	111.551	-44.424	-42.5879	-31.2961	-41.755	-30.4313	-34.2054	-26.4036	-29.0933	-31.5101	-38.8007	-43.2081	-30.5097	-40.2339	-43.1424	-41.2189	-31.7674	-33.8493	-38.8481	-34.8679	-45.6104	-40.2111	-37.7648	-36.3271	-36.4426	-28.9319	-28.9739	-37.3279	-32.0835	-44.5664	-29.7073	-41.3295	-34.2843	-40.5227	-45.343	-36.863	-37.1168	-27.0329	-46.5641	-35.3903	-35.907	-34.1604	-32.7749	-34.4978	-35.0086	-33.6904	-36.8336	-30.358
1547.95	-33.0916	106.758	-45.4972	-41.3658	-31.6731	-39.9454	-30.3362	-34.6453	-26.7461	-29.1406	-31.3661	-38.0129	-44.0202	-30.6757	-39.7356	-43.9207	-41.4583	-31.9482	-33.4067	-38.1334	-35.2135	-45.891	-39.2643	-36.8583	-35.6251	-36.37	-29.1684	-29.2219	-36.842	-32.0563	-44.6266	-29.3296	-39.9386	-34.4609	-40.0935	-44.7813	-36.4315	-36.0685	-26.9314	-45.6902	-35.1878	-35.5421	-34.1139	-32.4348	-34.1276	-35.0829	-33.6377	-36.4054	-30.4678
1547.92	-32.9579	102.987	-48.1647	-42.0747	-32.0142	-39.2696	-30.3657	-34.8367	-26.6582	-28.6645	-31.4182	-36.7056	-43.5285	-30.5156	-39.1986	-42.2868	-39.5566	-32.6295	-32.521	-36.8171	-35.5575	-43.456	-38.4976	-36.4331	-35.3079	-35.991	-28.8412	-29.2651	-36.2008	-32.3186	-44.6304	-29.2936	-38.6411	-34.3465	-41.3782	-46.4773	-36.3529	-35.293	-26.8161	-46.146	-34.669	-35.8086	-34.3212	-31.9211	-34.2783	-34.9572	-33.8299	-35.2745	-30.492
1547.88	-32.8505	98.9942	-47.9366	-40.5569	-33.1644	-38.6123	-30.1103	-34.7965	-26.9539	-28.737	-31.6049	-35.7032	-42.994	-30.7405	-38.6173	-41.4038	-38.9065	-32.8544	-32.0607	-36.6152	-36.5237	-42.2653	-37.7987	-35.4484	-34.4299	-35.291	-28.9845	-29.3699	-35.2442	-32.7154	-44.894	-29.4016	-37.4361	-34.2694	-41.2116	-46.9544	-35.9771	-34.4266	-26.7785	-48.5189	-34.7059	-35.0636	-34.2599	-31.4765	-34.1543	-34.4695	-33.8149	-34.9935	-30.7794
1547.85	-32.7606	96.3761	-49.9427	-40.2829	-33.8496	-37.1884	-30.3163	-35.3707	-27.1362	-28.4395	-31.9429	-34.8068	-42.98	-31.2385	-38.2868	-40.9704	-38.4551	-33.2499	-31.0984	-35.7563	-36.618	-41.3888	-37.217	-34.4855	-34.0623	-35.2671	-29.0961	-29.7121	-34.6548	-33.0225	-44.4567	-29.4192	-36.2184	-33.738	-42.2511	-47.8059	-36.5187	-33.6234	-26.7356	-49.3748	-33.9435	-35.1183	-34.7974	-30.8984	-34.0567	-35.0401	-34.5947	-34.1682	-30.5875
1547.82	-32.6804	93.6527	-51.2582	-39.7417	-34.8321	-36.8261	-29.958	-35.1569	-27.375	-28.4364	-32.3274	-34.1551	-42.7393	-31.4392	-37.8802	-40.4803	-37.4664	-34.2565	-30.9554	-35.1936	-36.4744	-41.2646	-36.5304	-33.5757	-34.2242	-34.2424	-28.8352	-29.6856	-34.2124	-33.7252	-43.8884	-29.122	-36.1596	-34.2103	-42.1359	-48.3104	-35.7988	-33.0984	-26.5582	-47.5778	-33.7446	-35.2841	-35.087	-30.9721	-33.8657	-35.1504	-34.5123	-34.046	-30.9172
1547.78	-32.5884	91.5129	-50.7078	-38.9228	-36.141	-36.293	-30.102	-35.9246	-27.4853	-28.2634	-32.6339	-33.6108	-41.8538	-31.5674	-37.2171	-39.8803	-36.3795	-34.4501	-30.1324	-35.3272	-37.2575	-39.2317	-36.289	-33.1842	-33.9645	-34.1239	-29.0153	-30.0233	-33.9395	-33.8825	-42.3689	-29.4196	-34.9233	-34.2095	-40.7909	-51.7989	-36.2696	-31.9329	-26.6131	-47.982	-33.6211	-35.3037	-35.0229	-30.405	-33.8363	-34.7601	-34.7333	-33.4473	-31.1317
1547.75	-32.5117	88.8605	-49.5427	-38.3099	-37.5118	-35.7722	-30.0676	-36.1549	-27.7923	-28.3437	-32.9651	-32.8028	-42.4021	-31.8326	-37.3954	-39.6017	-35.3887	-34.8472	-29.6919	-34.4539	-37.0349	-39.2985	-36.1032	-32.0676	-33.3063	-33.041	-28.7018	-30.0689	-33.8821	-34.8212	-41.9854	-29.0917	-34.6747	-33.9019	-41.1874	-49.6548	-36.6578	-31.6401	-26.7644	-47.8013	-33.0514	-35.2543	-35.9301	-30.3109	-34.1355	-35.4348	-34.9911	-32.9321	-30.9548
1547.72	-32.4158	87.3287	-46.2887	-38.4086	-38.3201	-35.3074	-30.1285	-35.7724	-27.8808	-28.1668	-33.3518	-32.1779	-42.381	-32.2288	-36.7058	-38.5178	-34.6746	-36.0781	-29.5498	-34.1886	-37.3592	-37.6924	-35.1133	-31.3508	-33.0151	-32.4643	-28.8369	-30.4452	-33.161	-34.8038	-40.9244	-29.2381	-34.4044	-34.3431	-41.3736	-49.3643	-36.2373	-31.0509	-26.739	-47.1556	-32.5487	-35.6554	-36.5573	-30.1909	-34.1914	-35.5428	-34.8411	-32.5959	-31.3406
1547.68	-32.3288	86.0146	-45.5579	-37.6945	-40.5384	-34.9859	-30.6005	-36.1361	-28.111	-28.3159	-33.7065	-31.7138	-41.6008	-32.5583	-36.3559	-38.5108	-33.9681	-36.6467	-29.1232	-33.6955	-37.6921	-37.875	-34.701	-30.8158	-33.2281	-31.7569	-28.6621	-30.6392	-33.3312	-35.7633	-38.6211	-29.1572	-33.4647	-33.6959	-40.947	-46.8654	-36.579	-30.4858	-26.89	-46.2665	-32.6013	-36.5613	-36.8328	-30.0078	-34.2667	-35.5831	-34.9542	-32.3442	-31.2345
1547.65	-32.2153	84.4039	-42.322	-37.0172	-41.7039	-34.6818	-30.5314	-35.5439	-28.2776	-27.9707	-33.886	-31.6323	-41.3548	-32.5919	-35.6934	-37.3568	-33.0446	-36.7076	-28.6982	-33.521	-38.0931	-37.1961	-34.7737	-30.2014	-32.6856	-31.0738	-28.6215	-31.0823	-32.8097	-35.8922	-38.1578	-29.3966	-33.1835	-33.5386	-40.5572	-46.6328	-37.3115	-30.0215	-26.9352	-44.3537	-32.0584	-36.7215	-37.7503	-29.5648	-34.298	-36.0788	-35.0641	-32.3962	-31.8136
1547.62	-32.1248	83.6444	-40.687	-36.702	-42.23	-34.0962	-30.7124	-35.8479	-28.5939	-27.9316	-34.6949	-30.8018	-41.9505	-32.5351	-35.2184	-37.0617	-32.8302	-37.6216	-28.1785	-32.834	-37.9046	-36.2562	-34.407	-29.74	-32.3499	-30.7261	-28.4916	-31.3222	-32.9324	-36.7284	-36.7036	-29.2632	-32.6715	-33.0684	-40.2363	-44.2715	-37.5263	-29.6464	-27.1263	-43.3444	-32.2652	-38.5563	-39.8685	-29.2903	-34.5222	-36.6429	-35.0134	-32.2097	-31.5581
1547.58	-32.0038	82.3035	-39.1714	-36.0808	-42.8215	-33.7523	-30.7781	-35.2701	-28.6065	-27.8356	-35.4226	-30.6749	-41.5242	-32.9924	-35.0491	-36.818	-32.0301	-38.1387	-28.0003	-32.7371	-37.7543	-35.8314	-33.5918	-28.9252	-31.9607	-29.7789	-28.2905	-31.3515	-32.6454	-36.7726	-36.0148	-29.3478	-32.2235	-32.9194	-39.915	-42.2964	-38.5267	-29.2825	-27.3305	-42.1708	-31.7158	-38.9572	-41.1555	-29.358	-34.7228	-36.7146	-34.6741	-31.9048	-31.6575
1547.55	-31.8676	81.7705	-38.6202	-35.4978	-40.8751	-33.7175	-31.2616	-34.8838	-28.7554	-27.7878	-35.8291	-30.1631	-40.4299	-32.8499	-35.1872	-36.2344	-31.671	-39.2948	-27.7116	-32.3559	-38.3943	-35.5341	-33.3524	-28.5048	-32.0657	-29.2297	-28.4708	-32.0665	-32.5826	-36.8552	-34.6757	-29.6235	-31.5078	-32.8775	-39.3285	-41.4298	-38.4687	-28.6914	-27.6575	-39.9945	-31.8473	-41.6728	-41.9585	-29.2198	-34.1447	-37.3099	-34.3895	-32.0166	-31.9659
1547.52	-31.7334	80.6348	-37.2942	-35.0196	-40.595	-33.4134	-31.3767	-34.2481	-28.8555	-27.9751	-36.3525	-29.8577	-40.5222	-32.5331	-34.4288	-35.7272	-31.0922	-39.586	-27.2597	-31.7648	-37.402	-34.6017	-33.2188	-28.0296	-31.4289	-28.6559	-28.1706	-32.4612	-32.3214	-36.2938	-34.4144	-29.6017	-31.2219	-32.3757	-38.9997	-40.1823	-38.8591	-28.5003	-27.9445	-39.9987	-31.7272	-42.974	-43.3749	-29.333	-34.6883	-37.5446	-34.4206	-31.8211	-31.6714
1547.49	-31.5921	80.486	-35.8894	-34.8207	-39.4861	-32.9627	-31.2483	-33.9642	-29.1511	-27.7477	-37.0606	-29.8336	-39.5282	-32.8161	-34.3024	-34.7685	-30.7605	-41.1953	-27.1432	-31.7447	-37.341	-33.9967	-32.8635	-27.8732	-31.4991	-28.3065	-28.0417	-32.4647	-32.2875	-36.8807	-33.6551	-29.372	-30.998	-32.0933	-38.6959	-38.7035	-39.9228	-28.2918	-28.1753	-38.2321	-31.5099	-45.8593	-47.3559	-29.0195	-34.5812	-37.7542	-34.104	-31.492	-31.9997
1547.45	-31.444	79.4057	-35.1366	-34.4966	-38.5922	-33.1411	-31.6027	-33.734	-29.2719	-27.6876	-38.2468	-29.3513	-39.1753	-32.5513	-34.0021	-35.0038	-30.1593	-41.8998	-26.9464	-31.2374	-36.854	-33.689	-33.1051	-27.5396	-31.0896	-27.6593	-28.2251	-32.8626	-32.698	-36.7151	-32.6652	-29.4451	-30.8369	-31.8392	-38.8661	-37.5542	-39.5738	-27.9939	-28.415	-37.9904	-31.6931	-47.911	-50.0287	-29.0395	-34.6947	-38.6925	-33.6337	-31.5953	-31.7951
1547.42	-31.3085	79.4749	-34.282	-34.2108	-36.8657	-32.8034	-31.7138	-33.2467	-29.3916	-27.6618	-39.0404	-29.3504	-38.8837	-32.4825	-33.6377	-34.7923	-29.7257	-42.0485	-26.7708	-31.3197	-37.3648	-33.2628	-32.4127	-27.2582	-30.8131	-27.0556	-27.953	-33.2793	-32.6357	-36.29	-31.8572	-29.8225	-30.7313	-31.7921	-38.4242	-37.5822	-40.8911	-27.5302	-28.7406	-36.6709	-31.3989	-51.3518	-55.0792	-29.1311	-34.4171	-38.0967	-33.5074	-31.5706	-31.5659
1547.39	-31.1585	78.7341	-33.7465	-33.65	-36.2782	-32.5505	-31.816	-33.1285	-29.3565	-27.5243	-38.9294	-28.883	-37.9802	-32.5416	-33.4904	-34.5105	-29.6155	-44.2835	-26.701	-31.1311	-37.0691	-32.8692	-32.1666	-27.0563	-30.6889	-26.8798	-28.191	-34.0208	-32.1856	-36.3123	-31.2949	-29.9393	-30.6006	-31.9747	-37.6679	-36.2898	-40.3913	-27.4717	-29.0894	-36.5496	-31.8623	-49.625	-66.624	-29.2069	-34.8071	-38.3779	-33.2079	-31.631	-31.8073
1547.35	-31.0377	78.7154	-33.026	-33.2902	-35.5208	-32.5285	-32.4981	-33.3631	-29.6949	-27.5273	-39.5351	-28.9089	-37.6578	-32.4814	-33.7156	-34.4516	-29.2715	-44.522	-26.4926	-30.8147	-36.8766	-32.5949	-31.9714	-26.9968	-30.7658	-26.4531	-27.9797	-33.8042	-32.366	-36.7125	-30.9264	-30.0926	-30.2679	-31.5693	-37.3875	-35.8607	-41.1241	-27.2204	-29.379	-35.7199	-31.5761	-44.1093	-60.0489	-29.0484	-34.5994	-37.8993	-32.6033	-31.7039	-31.4082
1547.32	-30.9206	78.6781	-32.4574	-33.0575	-35.4325	-32.4377	-32.3616	-33.1376	-29.783	-27.4322	-39.8168	-28.7358	-37.7536	-32.1425	-33.605	-33.791	-28.7344	-43.8211	-26.336	-31.0706	-36.5173	-32.0018	-31.8459	-26.8898	-30.7609	-26.2287	-28.0344	-34.4043	-32.445	-36.4751	-30.2966	-30.0802	-30.1316	-31.791	-37.2979	-34.8695	-42.2019	-26.8766	-29.6323	-35.2486	-31.9761	-42.1625	-52.2041	-29.2017	-34.6145	-38.0791	-32.4727	-31.6454	-31.2484
1547.29	-30.8218	78.289	-32.0782	-33.1313	-35.0618	-32.2213	-32.5981	-33.0342	-29.8561	-27.5944	-40.8518	-28.5793	-36.8784	-32.5319	-33.4094	-33.6114	-28.4654	-45.1089	-26.4056	-30.6148	-36.8008	-31.8606	-31.6671	-26.6269	-30.592	-25.8556	-28.2235	-34.5087	-32.108	-36.184	-29.9492	-30.3887	-30.3004	-31.8339	-37.0201	-34.5805	-42.2969	-26.6966	-29.8739	-34.4046	-31.8184	-40.5304	-47.9528	-29.1093	-35.0006	-37.8195	-32.5911	-31.7086	-31.1994
[truncated: 132 more rows]
[truncated: 453 more columns]

## Sheet: FigS2c
Correlation map from corresponding simulations - 4 seeds located at 1564.21 nm, 1562.76 nm, 1563.82 nm and 1563.08 nm
Wavelength (nm)	Correlation map
[truncated: 1,024 more rows]
[truncated: 975 more columns]

## Sheet: FigS2de
Output incoherent spectra from simulation (Spectral intensity in dB - Normalized) - 4 seeds located at 1564.54 nm, 1563.36 nm, 1563.14 nm and 1564.49 nm
[truncated: 1,025 more rows]
[truncated: 453 more columns]

[truncated: 1 more sheets: FigS2f]
