# Supplementary material for: Deep learning prediction of noise-driven nonlinear instabilities in fibre optics
Source: Nat Commun. 2025 Aug 21;16:7800. doi: 10.1038/s41467-025-62713-x (PMC12371006; doi:10.1038/s41467-025-62713-x)
Supplement: Supplementary file 3 — Source Data [file 41467_2025_62713_MOESM3_ESM.zip › Source_Data_File/Data_FigureS3.xlsx]

## Sheet: FigS3a
OSA Spectrum evolution over time
Wavelength (nm)	Time (h)	Spectral intensity evolution (in dB - Normalized)
1535	0	-41.08	-49.81	-39.96	-74.99	-74.99	-49.15	-74.99	-44.88	-46.24	-74.99	-40.29	-41.96	-74.99	-45.1	-56.21	-37.99	-45.73	-74.99	-74.99	-51.93	-40.83	-39.57	-45.73	-74.99	-45.33	-74.99	-48.46	-44.31	-44.9	-74.99	-74.99	-43	-50.28	-43.43	-74.99	-74.99	-41.06	-74.99	-42.83	-40.39	-41.79	-74.99	-43.48	-74.99	-45.16	-51.86	-41.45	-38.38
1535.1	0.547354	-39.77	-74.99	-74.99	-40.93	-47.56	-45.7	-40.39	-74.99	-40.6	-74.99	-44.46	-48.06	-74.99	-49.36	-40.89	-74.99	-37.46	-74.99	-39.21	-44.15	-74.99	-74.99	-74.99	-47.49	-74.99	-74.99	-74.99	-46.07	-41.45	-39.97	-74.99	-74.99	-74.99	-48.98	-46.02	-74.99	-56.76	-47.51	-51.86	-74.99	-37.67	-45.17	-63.2	-49.18	-44.84	-42.5	-74.99	-74.99
1535.2	1.09471	-74.99	-39.69	-74.99	-74.99	-74.99	-74.99	-42.42	-40	-44.13	-46.03	-43.21	-41.95	-37.7	-74.99	-74.99	-39.71	-40.73	-46.78	-40.44	-50.59	-74.99	-74.99	-38.77	-74.99	-74.99	-40.55	-40.2	-43.25	-74.99	-74.99	-40.26	-74.99	-74.99	-74.99	-42.7	-74.99	-41.8	-44.84	-74.99	-74.99	-74.99	-38.08	-42.65	-74.99	-40.85	-74.99	-41.59	-39.22
1535.3	1.64206	-44.56	-42.88	-59.77	-74.99	-50.05	-42.38	-74.99	-74.99	-45.1	-41.79	-74.99	-74.99	-48.69	-74.99	-74.99	-40.82	-74.99	-51.79	-74.99	-45.34	-48.33	-42.14	-74.99	-39.28	-43.28	-43.82	-42.47	-44.9	-40.65	-41.22	-50.89	-46.88	-74.99	-74.99	-74.99	-39.58	-44.87	-74.99	-74.99	-50.27	-44.62	-39.5	-49.14	-42.89	-40.99	-38.32	-74.99	-49.46
1535.4	2.18942	-74.99	-74.99	-41.2	-74.99	-55.86	-44.04	-43.72	-74.99	-44.86	-74.99	-39.56	-74.99	-42.71	-74.99	-74.99	-43.72	-55.55	-39.94	-41.19	-44.8	-55	-74.99	-74.99	-40.52	-74.99	-44.93	-45.81	-74.99	-45.1	-49.17	-51.09	-38.91	-47.48	-38.38	-74.99	-43.8	-74.99	-74.99	-51.26	-43.73	-40.04	-74.99	-74.99	-44.12	-39.73	-42.14	-74.99	-74.99
1535.5	2.73677	-74.99	-74.99	-41.53	-74.99	-74.99	-41.45	-39.75	-74.99	-44.84	-74.99	-74.99	-44.02	-42	-45.91	-74.99	-44.56	-42.33	-41.95	-46.02	-74.99	-40.29	-40.08	-74.99	-40.14	-74.99	-74.99	-74.99	-40.8	-51.85	-74.99	-74.99	-74.99	-50.44	-42.28	-74.99	-42.35	-41.24	-45.36	-74.99	-47.34	-74.99	-43.27	-40.22	-40.28	-55.12	-74.99	-74.99	-74.99
1535.6	3.28412	-43.18	-74.99	-39.92	-44.81	-74.99	-74.99	-47.64	-74.99	-39.98	-42.93	-74.99	-44.55	-39.58	-50.88	-42.22	-74.99	-46.07	-44.78	-42.92	-43.48	-43.28	-47.64	-42.33	-41.71	-50.93	-74.99	-37.67	-74.99	-74.99	-74.99	-46.46	-74.99	-74.99	-40.9	-74.99	-47.32	-40.46	-46.11	-74.99	-74.99	-74.99	-41.18	-45.91	-40.42	-41.46	-38.77	-74.99	-74.99
1535.7	3.83148	-41.67	-74.99	-74.99	-54.15	-74.99	-74.99	-74.99	-74.99	-42.08	-74.99	-41.63	-37.17	-40.22	-74.99	-74.99	-40.32	-74.99	-55.86	-74.99	-39.68	-74.99	-42.75	-74.99	-40.44	-50.63	-39.54	-74.99	-38.7	-74.99	-74.99	-74.99	-44.51	-43.53	-55.4	-44.6	-39.37	-74.99	-74.99	-40.64	-40.15	-40.81	-74.99	-74.99	-74.99	-74.99	-47.71	-44.89	-48.29
1535.8	4.37883	-74.99	-74.99	-44.16	-74.99	-74.99	-44.34	-74.99	-74.99	-45.25	-41.92	-74.99	-74.99	-40.03	-43.14	-40.29	-74.99	-39.45	-42.03	-42.52	-74.99	-51.78	-74.99	-74.99	-40.85	-41.94	-74.99	-74.99	-54.61	-48.58	-49.6	-42.28	-43.21	-42.69	-74.99	-39.03	-39.04	-74.99	-47.14	-43.54	-43.31	-74.99	-74.99	-74.99	-43.25	-41.46	-74.99	-74.99	-74.99
1535.9	4.92619	-42.72	-43.19	-74.99	-45.54	-43.17	-40.23	-45.29	-41.21	-74.99	-43.11	-41.69	-45.32	-74.99	-74.99	-38.98	-38.96	-39.17	-41.02	-41.2	-74.99	-56.19	-41.93	-74.99	-43.69	-74.99	-74.99	-39.25	-74.99	-39.54	-41.22	-43.61	-40.11	-41.75	-41.87	-74.99	-39.36	-42.49	-46.45	-43.25	-74.99	-39.88	-41.39	-59.75	-42.69	-42.37	-39.7	-74.99	-74.99
1536	5.47354	-38.36	-41.09	-41.25	-74.99	-74.99	-74.99	-74.99	-74.99	-38.14	-43.39	-57.61	-74.99	-46.53	-41.06	-74.99	-47.35	-43.82	-74.99	-74.99	-74.99	-42.93	-44.64	-45.07	-74.99	-74.99	-47.73	-39.76	-56.01	-49.02	-74.99	-74.99	-46.66	-74.99	-74.99	-74.99	-38.25	-47.33	-74.99	-43.89	-44.51	-74.99	-43.78	-74.99	-74.99	-39.98	-74.99	-74.99	-41.31
1536.1	6.02089	-74.99	-44.69	-43.44	-41.63	-74.99	-74.99	-43.45	-55.11	-41.2	-74.99	-74.99	-41.05	-42.08	-74.99	-37.78	-46.6	-74.99	-45.02	-39.37	-40.33	-74.99	-45.9	-74.99	-42.05	-42.78	-74.99	-49.87	-45.01	-42.21	-42.73	-74.99	-46.01	-44.08	-44.08	-45.49	-74.99	-40.88	-74.99	-74.99	-40.34	-40.79	-43.57	-74.99	-42.89	-74.99	-40.03	-47.56	-74.99
1536.2	6.56825	-44.81	-45.35	-42.05	-74.99	-74.99	-74.99	-41.27	-45.95	-55.39	-74.99	-74.99	-39.56	-41.99	-74.99	-41.28	-74.99	-42.05	-38.43	-49.91	-45.9	-57.38	-41.22	-40.18	-39.69	-74.99	-40.51	-47.93	-43.98	-74.99	-40.84	-40.48	-74.99	-74.99	-39.25	-44.26	-40.18	-43.73	-74.99	-39.03	-74.99	-39.64	-40.23	-74.99	-44.48	-50.34	-74.99	-74.99	-45.42
1536.3	7.1156	-42.32	-40.78	-38.79	-74.99	-74.99	-46.6	-41.57	-38.75	-40.14	-74.99	-74.99	-51.08	-38.3	-43.17	-40.1	-74.99	-43.03	-41.57	-74.99	-50.12	-74.99	-74.99	-50.67	-44.6	-74.99	-39.16	-38.61	-43.67	-62.38	-42.29	-74.99	-53.18	-74.99	-74.99	-42.55	-41.77	-44.6	-74.99	-74.99	-43.81	-74.99	-39.57	-56.55	-74.99	-40.54	-39.17	-40.25	-50.25
1536.4	7.66296	-74.99	-74.99	-74.99	-48.18	-74.99	-74.99	-74.99	-74.99	-38.33	-74.99	-74.99	-74.99	-41.5	-74.99	-44.2	-42.92	-42.72	-74.99	-41.65	-74.99	-48.37	-40.66	-47.31	-39.46	-42.05	-42.97	-74.99	-74.99	-50.43	-45.14	-43.27	-74.99	-37.89	-43.85	-42.15	-54.98	-40.5	-40.82	-45.19	-48.4	-45.48	-39.9	-74.99	-74.99	-74.99	-42.23	-48.7	-48.12
1536.5	8.21031	-74.99	-40.53	-74.99	-60.16	-44.01	-41.18	-74.99	-43.11	-74.99	-42.43	-46.29	-47.99	-74.99	-40.23	-41.31	-74.99	-42.64	-39.1	-43.95	-41.76	-48.99	-48.99	-43.33	-74.99	-47.11	-74.99	-38.76	-74.99	-45.42	-42.78	-44.95	-48.7	-74.99	-43.21	-74.99	-43.4	-38.11	-74.99	-46.58	-42.29	-74.99	-43.82	-41.78	-48.01	-74.99	-74.99	-46.86	-41.71
1536.6	8.75766	-74.99	-51.78	-74.99	-38.95	-43.95	-44.21	-74.99	-51.71	-40.94	-38.39	-47.81	-74.99	-74.99	-48.8	-74.99	-38.93	-47.63	-41.08	-47.71	-39.72	-74.99	-44.26	-74.99	-40.27	-74.99	-36.99	-74.99	-43.93	-74.99	-74.99	-52.92	-43.79	-74.99	-41.84	-74.99	-45.12	-74.99	-74.99	-38.22	-40.03	-74.99	-45.18	-39.97	-42.52	-37.65	-74.99	-74.99	-43.35
1536.7	9.30502	-74.99	-45.1	-74.99	-41.63	-74.99	-39.76	-74.99	-46.36	-41.65	-74.99	-74.99	-39.48	-74.99	-42.29	-43.31	-74.99	-42.5	-44.13	-40.59	-74.99	-74.99	-41.35	-74.99	-52.24	-42.62	-74.99	-74.99	-74.99	-45.75	-74.99	-74.99	-74.99	-43.23	-45.54	-41.72	-45.44	-40.67	-74.99	-74.99	-74.99	-47.56	-42.22	-74.99	-44.23	-40.72	-74.99	-43.32	-41.02
1536.8	9.85237	-74.99	-74.99	-42.15	-74.99	-53.64	-56.18	-74.99	-48.96	-49.75	-41.31	-74.99	-38.79	-74.99	-74.99	-45.44	-43.33	-74.99	-44.52	-74.99	-43.2	-74.99	-74.99	-74.99	-40.14	-39.42	-74.99	-38.95	-74.99	-47.76	-42.43	-40.86	-39.84	-45.54	-42.44	-74.99	-74.99	-45.42	-45.32	-74.99	-74.99	-53.01	-46.13	-74.99	-39.41	-40.26	-39.51	-42.41	-47.52
1536.9	10.3997	-42.9	-39.25	-41.08	-41.78	-40.53	-74.99	-40.14	-47.56	-74.99	-74.99	-74.99	-42.58	-74.99	-40.99	-38.38	-39.97	-40.43	-74.99	-51.03	-49.63	-45.46	-74.99	-40.64	-74.99	-46.94	-44.9	-37.62	-41.88	-41.39	-74.99	-49.87	-74.99	-74.99	-40.81	-41.78	-74.99	-74.99	-74.99	-74.99	-74.99	-39.34	-41.39	-48.04	-74.99	-38.44	-43.14	-39.57	-43.25
1537	10.9471	-74.99	-38.41	-74.99	-74.99	-74.99	-41.11	-74.99	-74.99	-40.98	-74.99	-41.39	-41.07	-42.01	-45.23	-49.63	-48.15	-46.27	-42.55	-74.99	-74.99	-74.99	-74.99	-41.26	-74.99	-74.99	-74.99	-46.06	-74.99	-56.74	-74.99	-74.99	-41.44	-45.51	-39.03	-74.99	-63.18	-74.99	-47.44	-42.52	-74.99	-74.99	-43.99	-44.36	-43.6	-45.11	-74.99	-74.99	-59.37
1537.1	11.4944	-74.99	-45.52	-41.62	-74.99	-74.99	-46.06	-74.99	-74.99	-43.07	-56.01	-74.99	-74.99	-39.94	-74.99	-43.92	-74.99	-74.99	-44.22	-42.05	-42.02	-40.24	-74.99	-74.99	-74.99	-41.1	-74.99	-37.38	-41.81	-40.38	-49.91	-44.15	-41.72	-42.14	-74.99	-40.52	-48.2	-50.62	-43.53	-40.27	-38.4	-39.13	-39.5	-46.16	-43.81	-44.25	-74.99	-38.55	-40.72
1537.2	12.0418	-51.77	-49.86	-41.4	-44.92	-74.99	-39.05	-74.99	-74.99	-74.99	-74.99	-74.99	-74.99	-38.96	-74.99	-40.02	-37.76	-45.96	-45.96	-38.72	-74.99	-74.99	-41.07	-41.12	-74.99	-43.53	-74.99	-45.43	-74.99	-74.99	-46.43	-41.92	-43.59	-44.6	-38.48	-41.03	-74.99	-42	-46.48	-38.14	-74.99	-52.1	-40.18	-47.21	-40.31	-44.72	-74.99	-40.93	-42.41
1537.3	12.5891	-57.85	-38.86	-74.99	-74.99	-41.99	-44.91	-43.52	-74.99	-39.29	-43.4	-48.76	-37.27	-39.63	-74.99	-45.14	-46.05	-43.12	-40.55	-40.46	-74.99	-41.71	-42.06	-52.3	-43.18	-74.99	-49.33	-41.46	-74.99	-40.64	-43.86	-74.99	-38.63	-39.78	-39.24	-36.77	-49.19	-43.51	-74.99	-74.99	-38.68	-38.01	-44.23	-38.97	-45.78	-74.99	-74.99	-42.61	-38.82
1537.4	13.1365	-41.24	-44.46	-41.89	-40.52	-74.99	-45.66	-74.99	-46.31	-37.5	-45.93	-74.99	-39.37	-49.62	-74.99	-43.97	-38.99	-40.68	-46.44	-43.88	-38.15	-38.91	-39.05	-40.88	-74.99	-42.13	-43.24	-40.34	-74.99	-74.99	-56.35	-42.55	-44.5	-48.95	-47.7	-74.99	-48.6	-40.7	-43.89	-40.07	-42.01	-74.99	-40.37	-74.99	-40.46	-40.34	-74.99	-39.95	-41.39
1537.5	13.6838	-41.13	-74.99	-44.7	-74.99	-74.99	-40.89	-42.51	-45.26	-74.99	-39.64	-74.99	-41.77	-47.25	-45.36	-74.99	-39.23	-42.35	-46.05	-37.47	-74.99	-74.99	-44.36	-42.09	-74.99	-74.99	-51.17	-41.68	-74.99	-43.34	-39.68	-41.95	-74.99	-74.99	-44.71	-38.57	-43.45	-44.52	-38.22	-45.83	-39.87	-52.37	-74.99	-42.66	-42.96	-41.18	-41.53	-42.72	-38.85
1537.6	14.2312	-46.86	-74.99	-74.99	-74.99	-48.97	-40.05	-50.46	-74.99	-74.99	-74.99	-43.69	-40.38	-74.99	-50.65	-74.99	-42.74	-39.11	-40.19	-49.89	-40.35	-74.99	-48.18	-74.99	-74.99	-47.36	-40.96	-74.99	-74.99	-74.99	-74.99	-40.48	-43.75	-74.99	-42.1	-74.99	-40.8	-40.41	-47.24	-46.06	-51.11	-74.99	-41.44	-74.99	-74.99	-39.3	-44.04	-42.79	-40.45
1537.7	14.7786	-74.99	-74.99	-74.99	-74.99	-74.99	-74.99	-74.99	-74.99	-40.93	-40.86	-42.12	-39.36	-74.99	-74.99	-43.7	-43.06	-45.24	-42.52	-74.99	-74.99	-74.99	-74.99	-47.56	-44.7	-74.99	-40.22	-40.06	-42.82	-47.64	-43.22	-42.84	-47.99	-48.68	-74.99	-74.99	-42.27	-41.43	-37.76	-74.99	-74.99	-45.79	-44.18	-43.52	-45.26	-36.96	-37.6	-40.35	-41.52
1537.8	15.3259	-41.86	-74.99	-45.47	-74.99	-40.09	-42.95	-43.68	-74.99	-40.35	-45.03	-42.4	-74.99	-42.47	-41.28	-74.99	-54.23	-41.37	-54.7	-42.68	-74.99	-74.99	-40.62	-74.99	-58.1	-74.99	-44.35	-38.4	-74.99	-74.99	-39.68	-74.99	-44.3	-40.07	-41.71	-43.6	-74.99	-37.38	-50.1	-41.85	-74.99	-74.99	-40.92	-39.32	-39.38	-44.08	-41.22	-46.56	-38.8
1537.9	15.8733	-51.05	-38.4	-43.88	-74.99	-41.13	-74.99	-43.07	-74.99	-44.88	-47.53	-41.36	-42.19	-51.27	-74.99	-74.99	-45.62	-47.42	-42.21	-43.53	-37.71	-50.01	-43.28	-37.14	-42.82	-43.62	-74.99	-38.76	-47.78	-38.57	-45.42	-38.74	-41.16	-74.99	-42.89	-42.61	-39.52	-44.41	-38.15	-37.81	-41.48	-74.99	-38.16	-39.51	-37.7	-40.51	-41.86	-74.99	-42.8
1538	16.4206	-41.04	-41.79	-39.33	-74.99	-43.77	-40.05	-43.57	-57.58	-42.23	-39.17	-46.55	-43.48	-44.61	-74.99	-47.9	-45.26	-50.64	-44.06	-40.32	-45.93	-47.46	-74.99	-46.31	-37.67	-39.42	-42.29	-63.14	-54.11	-42.68	-74.99	-41.33	-40.33	-43.74	-40.47	-40.05	-44.44	-37.95	-40.91	-42.5	-74.99	-41.53	-39.62	-40.24	-42.64	-40.57	-74.99	-39.52	-45.22
1538.1	16.968	-45.87	-43.71	-41.47	-38.92	-38.98	-55.51	-44.23	-40.05	-37.07	-49.34	-43.29	-39.28	-40.39	-42.11	-40.82	-74.99	-41.41	-41.27	-46.55	-47.75	-43.33	-74.99	-74.99	-42.17	-52.07	-60.59	-74.99	-48.26	-51.56	-43.7	-41.01	-74.99	-43.55	-40.54	-40.31	-41.16	-38.76	-41.91	-74.99	-41.78	-39.04	-50.84	-40.18	-41.55	-42.91	-74.99	-37.79	-41.12
1538.2	17.5153	-42.36	-48.52	-40.63	-42.21	-43.08	-39.54	-39.96	-45.51	-42.83	-39.86	-40.89	-40.79	-37.65	-41.16	-45.23	-74.99	-74.99	-41.23	-41.07	-41.45	-40.39	-40.17	-42.12	-47.73	-39.03	-74.99	-44.3	-41.16	-74.99	-41.12	-41.49	-39.62	-74.99	-51.56	-46.03	-40.24	-44.92	-38.28	-46.01	-41.27	-46.33	-40.94	-39.74	-74.99	-44.09	-37.71	-36.99	-38.83
1538.3	18.0627	-44.71	-42.08	-43.12	-74.99	-45.23	-41.89	-74.99	-54.57	-41.14	-38.97	-45.16	-45.15	-38.14	-45.71	-45.07	-41.06	-41.74	-42.33	-74.99	-40.57	-47.55	-42.83	-74.99	-42.57	-41.74	-74.99	-39.88	-48.04	-74.99	-74.99	-36.58	-40.35	-48.99	-39.24	-38.9	-74.99	-74.99	-42.64	-39.77	-43.41	-43.57	-74.99	-41.09	-40.98	-40.27	-41.13	-37.43	-37.61
1538.4	18.61	-43.89	-38.27	-39.36	-38.54	-61.68	-38.61	-43.97	-74.99	-36.53	-47.68	-39.26	-45.29	-38.53	-41.42	-48.17	-41.06	-42.74	-48.96	-41.62	-44.61	-40.49	-44.44	-74.99	-39.99	-39.69	-74.99	-40.86	-74.99	-43.45	-44.45	-43.63	-45.54	-43.88	-43.58	-42.58	-74.99	-74.99	-42.57	-74.99	-52.81	-38.79	-43.46	-41.16	-44.29	-48.61	-40.75	-41.82	-37.48
1538.5	19.1574	-42.04	-40.52	-51.38	-74.99	-40.85	-40.86	-74.99	-37.67	-52.81	-42.11	-44.7	-39.93	-42.2	-74.99	-41.37	-74.99	-74.99	-74.99	-45.48	-43.06	-74.99	-39.75	-39.1	-44.2	-74.99	-42.75	-42.4	-74.99	-74.99	-74.99	-74.99	-51.21	-39.39	-39.56	-46.38	-42.02	-39.44	-44.63	-74.99	-44.7	-37.71	-42	-45.46	-36.23	-44.9	-74.99	-44.96	-42.47
1538.6	19.7047	-74.99	-42.36	-74.99	-43.41	-41.04	-47.23	-41.8	-39.02	-49.8	-74.99	-74.99	-41.66	-36.5	-74.99	-54.45	-39.78	-74.99	-74.99	-38.71	-42.92	-46.27	-44.3	-51.16	-41.13	-45.27	-44.13	-39.94	-43.76	-74.99	-40.87	-37.76	-74.99	-74.99	-44.52	-43.57	-49.68	-41.2	-74.99	-45.82	-61.1	-41.29	-43.26	-74.99	-74.99	-38.92	-74.99	-74.99	-53.7
1538.7	20.2521	-74.99	-48.46	-38.4	-40.65	-74.99	-74.99	-74.99	-74.99	-39.8	-42.07	-48.79	-43.37	-41.67	-40.69	-37.73	-41.13	-43.79	-39.42	-42.04	-74.99	-44.01	-51.27	-42	-74.99	-41.41	-41.47	-74.99	-46.22	-74.99	-47.21	-38.17	-39.09	-47.03	-74.99	-46.81	-40.95	-74.99	-52.89	-40.37	-74.99	-39.23	-74.99	-54.45	-37.49	-41.77	-41.09	-42.15	-46.79
1538.8	20.7995	-50.84	-38.64	-43.08	-46.4	-50.26	-38.98	-74.99	-74.99	-47.34	-41.68	-74.99	-74.99	-48.64	-74.99	-38.8	-42.95	-39.31	-41.76	-51.1	-45.96	-74.99	-40.38	-45.43	-51.32	-39.09	-43.67	-44.61	-74.99	-43.03	-74.99	-74.99	-74.99	-51.56	-74.99	-74.99	-42.56	-41.73	-41.49	-74.99	-74.99	-44.36	-74.99	-47.05	-42.39	-43.26	-74.99	-40.13	-41.25
1538.9	21.3468	-46.53	-74.99	-39.66	-74.99	-74.99	-74.99	-42.95	-74.99	-41.17	-45.3	-74.99	-52.42	-39.73	-74.99	-42.59	-55.22	-42.83	-40.42	-74.99	-43.03	-46.13	-45.61	-43.91	-42.84	-38.21	-74.99	-74.99	-40.78	-45.24	-74.99	-41.08	-41.81	-47.16	-48.61	-57.82	-45.26	-41.72	-48.96	-42.91	-51.68	-44.79	-39.78	-41.18	-39.52	-44.38	-51.21	-42.97	-39.13
1539	21.8942	-42.43	-39.83	-39.62	-40.69	-41.99	-39.59	-74.99	-41.2	-44.79	-74.99	-44.9	-43.48	-38.43	-74.99	-39.07	-42.33	-39.07	-43.81	-44.43	-47.51	-74.99	-47.46	-43.93	-43.39	-74.99	-41.56	-74.99	-74.99	-74.99	-40.85	-43.26	-39.97	-37.8	-38.49	-74.99	-40.66	-48.04	-43.79	-74.99	-39.8	-74.99	-45.46	-39.69	-43.55	-42.63	-74.99	-74.99	-40.49
1539.1	22.4415	-41.36	-43.71	-43.29	-45.72	-40.18	-43.59	-45.04	-44.62	-38.69	-39.43	-42.77	-40.71	-43.15	-42.72	-39.21	-38.9	-40.04	-42.2	-38.36	-39.98	-39.82	-39.43	-47.27	-47.21	-39.84	-74.99	-39.68	-74.99	-74.99	-38.74	-74.99	-42.41	-50.49	-39.55	-44.1	-42.82	-74.99	-40.28	-40.61	-43.92	-43.11	-43.33	-38.22	-44.5	-38.65	-41.24	-41.71	-40.25
1539.2	22.9889	-36.74	-38.93	-45.26	-74.99	-54.01	-39.95	-50.35	-74.99	-39.73	-46.95	-42.85	-40.98	-38.16	-38.31	-39.38	-43.99	-37.57	-42.49	-44.52	-45.83	-43.13	-74.99	-44.91	-50.13	-43.76	-43.19	-39.46	-44.69	-50.59	-43.52	-44.19	-41.44	-46.18	-43.16	-43.33	-41.17	-37.52	-39.99	-39.68	-74.99	-38.18	-39.95	-36.52	-39.27	-36.79	-38.89	-37.38	-35.89
1539.3	23.5362	-41.21	-38.89	-74.99	-39.83	-41.11	-74.99	-38.88	-43.8	-40.4	-37.66	-46.59	-38.83	-38.36	-74.99	-37.16	-44.18	-40.48	-45.76	-38.73	-38.77	-74.99	-37.69	-45.64	-42.47	-43.47	-74.99	-41.01	-44.66	-74.99	-42.32	-37.36	-39.2	-47.34	-38.95	-37.84	-39.8	-46.01	-40.15	-40.5	-49.48	-38.73	-39.24	-37.73	-40.35	-38.05	-41.29	-48.09	-41.35
1539.4	24.0836	-40.08	-42.56	-39.45	-45.98	-38.73	-39.79	-50.73	-43.42	-38.6	-47.07	-47.43	-36.86	-38.22	-50.94	-49.75	-74.99	-39.16	-38.75	-74.99	-39.24	-74.99	-41.95	-46.16	-41.93	-74.99	-74.99	-40.54	-39.53	-42.16	-45.16	-45.76	-44.52	-37.71	-41.96	-40.27	-38.23	-39.12	-42.93	-49.12	-36.82	-38.11	-43.51	-39.43	-41.69	-38.57	-39.81	-40.65	-38.4
1539.5	24.6309	-48.89	-38.47	-40.94	-74.99	-74.99	-38.76	-74.99	-47.34	-45.35	-39.57	-74.99	-41.04	-39.41	-40.87	-39.81	-40.92	-43.01	-42.11	-43.9	-50	-44.55	-39.95	-44.88	-51.32	-74.99	-48.82	-41.83	-46.22	-45	-37.27	-39.96	-47.53	-38.42	-40.79	-54.22	-41.29	-55.07	-74.99	-40.78	-39.3	-42.32	-52	-43.57	-47.98	-46.82	-74.99	-39.07	-37.23
1539.6	25.1783	-42.09	-39.33	-74.99	-44.13	-46.23	-74.99	-74.99	-55.98	-40.24	-42.92	-41.08	-44.06	-39.72	-74.99	-38.66	-44.58	-42.65	-74.99	-43.94	-44.53	-74.99	-74.99	-47.65	-48.92	-41.69	-50.26	-41.35	-39.27	-74.99	-74.99	-74.99	-40.55	-74.99	-40.11	-41.67	-74.99	-74.99	-41.44	-42.94	-41.78	-43.23	-39.37	-39.66	-39.5	-74.99	-52.64	-42.45	-39.47
1539.7	25.7256	-39.05	-74.99	-40.15	-74.99	-74.99	-74.99	-74.99	-74.99	-52.8	-39.27	-45.59	-74.99	-38.4	-74.99	-43.73	-44.3	-42.34	-44.98	-74.99	-43.84	-74.99	-74.99	-74.99	-42.05	-74.99	-74.99	-74.99	-74.99	-50.4	-44.38	-41.94	-50.88	-56.7	-74.99	-45.93	-74.99	-43.37	-41.71	-40.89	-74.99	-42.68	-38.67	-53.79	-39.57	-37.22	-44.35	-43.94	-48.79
1539.8	26.273	-74.99	-45.99	-41.06	-42.29	-40.79	-74.99	-41.91	-41.97	-43.33	-38.97	-74.99	-38.9	-74.99	-45.86	-40.75	-74.99	-45.14	-45.61	-46.94	-43.27	-39.55	-42.78	-42.79	-39.03	-43.52	-45.09	-74.99	-74.99	-74.99	-47.03	-39.52	-44.52	-42.84	-42.8	-43.01	-44.93	-41.95	-74.99	-40.9	-42.82	-39.95	-39.49	-39.88	-43.28	-38.42	-41.41	-38.87	-42.53
1539.9	26.8203	-39.24	-40.16	-74.99	-47.67	-44.98	-74.99	-47.01	-38.9	-44.64	-74.99	-74.99	-38.18	-47.9	-74.99	-40.53	-74.99	-70.12	-74.99	-39.28	-38.45	-41.28	-74.99	-51.26	-38.52	-38.84	-74.99	-74.99	-44	-74.99	-74.99	-74.99	-40.07	-74.99	-46.9	-44.62	-43.86	-41.57	-74.99	-74.99	-47.87	-43.52	-39.66	-40.32	-41.28	-39.22	-74.99	-41.81	-42.22
1540	27.3677	-55.5	-49.22	-40.97	-74.99	-40.28	-43.25	-50.93	-74.99	-40.51	-38.24	-45.04	-41.73	-40.15	-74.99	-38.92	-48.89	-41	-46.27	-74.99	-74.99	-74.99	-74.99	-43.47	-42.26	-74.99	-74.99	-74.99	-44.74	-43.52	-74.99	-40.41	-43.61	-43.6	-74.99	-40.68	-43.04	-36.82	-74.99	-41.58	-74.99	-37.1	-38.3	-44.96	-42.46	-38.1	-38.88	-39.06	-42.05
1540.1	27.9151	-39	-48.34	-42.38	-48.79	-52.73	-74.99	-45.83	-37.5	-39.22	-38.4	-45.44	-35.89	-40.46	-41.9	-38.52	-74.99	-37.12	-40.34	-39.86	-39.02	-39.41	-74.99	-38.54	-40.32	-50.4	-41.07	-37.86	-74.99	-74.99	-39.87	-45.31	-41.54	-44.26	-74.99	-41.54	-46.27	-40.7	-41.71	-38.47	-47.88	-40.99	-36.5	-39.07	-40.68	-37.44	-43.58	-38.75	-40.44
1540.2	28.4624	-46.5	-38.29	-38.68	-44.53	-74.99	-39.3	-38.43	-43.95	-38.62	-37.72	-46.15	-38.72	-37.95	-38.08	-37.27	-37.52	-39.04	-44.21	-37.89	-74.99	-47.7	-37.29	-74.99	-36.63	-37.69	-40.71	-42.68	-48.31	-43.72	-40.38	-46.17	-48.8	-74.99	-43.66	-38.37	-39.95	-36.42	-39.92	-42.72	-40.99	-39.32	-38.02	-36.87	-37.09	-37.03	-43.43	-38.21	-36.2
1540.3	29.0098	-39.14	-44.84	-37.18	-74.99	-43.13	-74.99	-41.92	-42.27	-49.27	-36.82	-38.24	-38.66	-52.89	-45.44	-35.99	-41.81	-40.71	-47.42	-49.88	-41.87	-74.99	-40.76	-74.99	-39.06	-38.5	-40.74	-49.03	-43.27	-47.17	-36.25	-37.77	-43.6	-41.78	-37.8	-43.1	-36.58	-74.99	-41.31	-39.26	-40.64	-37.42	-36.26	-36.36	-38.44	-37.64	-52.08	-37.62	-35.8
1540.4	29.5571	-37.69	-38.18	-37.71	-40.7	-38.71	-37.27	-40.6	-38.17	-39.73	-43.36	-36.48	-38.35	-36.93	-45.47	-38.43	-38.92	-42.91	-74.99	-42.35	-39	-39.5	-38.79	-42.32	-39.62	-74.99	-47.28	-44.33	-74.99	-74.99	-42.05	-36.79	-74.99	-39.03	-37	-39.13	-36.7	-45.14	-74.99	-41.17	-45.7	-40.48	-37.28	-35.36	-36.3	-39.94	-74.99	-36.34	-36.72
1540.5	30.1045	-38.74	-37.69	-38.05	-37.25	-41.98	-39.05	-40.13	-38.45	-37.02	-40.29	-40.26	-38.27	-37.61	-41.39	-40.52	-37.37	-41.15	-38	-41.98	-38.67	-43.82	-74.99	-54.96	-41.22	-46.2	-43.23	-74.99	-40.01	-74.99	-42.82	-39.09	-43.73	-45.4	-39.25	-41.25	-43.6	-38.7	-36.01	-40.16	-39	-35.19	-36.18	-36.54	-36.26	-38.35	-39.44	-38.87	-36.17
1540.6	30.6518	-35.92	-44.01	-38.36	-40.91	-36.71	-38.65	-42.37	-46.53	-44.97	-39.09	-39.34	-36.54	-37.02	-74.99	-37.37	-45.79	-38.65	-40.51	-45.32	-46.44	-43.28	-39.88	-42.19	-74.99	-74.99	-74.99	-38.68	-45.8	-74.99	-36.3	-41.37	-39.88	-38.53	-45.23	-40.95	-38.57	-39.99	-44.18	-45.65	-42.13	-37.86	-35.92	-36.34	-37.61	-38.35	-39.85	-37.19	-37.24
1540.7	31.1992	-40.69	-52.45	-40.31	-74.99	-43.83	-37.49	-74.99	-42.46	-43.31	-44.18	-40.9	-38.61	-42.03	-74.99	-38.03	-38.05	-42.55	-37.29	-74.99	-38.45	-48.25	-74.99	-74.99	-45.07	-50.07	-74.99	-42.73	-39.47	-41.97	-40.71	-38.68	-38.93	-74.99	-38.67	-41.55	-42.11	-38.18	-43.81	-43.97	-38.47	-40.31	-37.9	-37.93	-38.36	-36.92	-39.33	-41.44	-38.1
1540.8	31.7465	-44.11	-38.13	-40.88	-74.99	-37.28	-42.89	-46.02	-46.69	-43.35	-43.65	-74.99	-39.18	-36.28	-44.68	-41.25	-51.29	-42.02	-37.32	-42.87	-42.59	-74.99	-37.99	-40.24	-38.92	-42.93	-74.99	-38.32	-74.99	-44.77	-49.29	-40.76	-43.92	-53	-38.36	-38.6	-39.78	-43.61	-74.99	-42.17	-43.76	-37.44	-37.27	-39.21	-39.71	-37.48	-43.73	-42.63	-37.21
1540.9	32.2939	-47.73	-40.6	-56.54	-74.99	-43.43	-38.49	-39.69	-43.85	-46.58	-41.49	-74.99	-46.27	-39.26	-46.03	-38.78	-74.99	-41.77	-39.67	-43.89	-41.17	-44.15	-37.16	-37.31	-46.81	-46.62	-43.13	-45.58	-74.99	-43.23	-41.98	-42.19	-40.92	-44.53	-37.55	-36.89	-42.04	-44.37	-38.24	-74.99	-50.16	-42.57	-37.66	-36.7	-38.75	-34.9	-42.13	-38.04	-74.99
1541	32.8412	-42.68	-39.6	-40.68	-47.56	-43.24	-40.8	-42.57	-74.99	-37.21	-37.22	-42.04	-38.07	-36.06	-74.99	-36.86	-39.2	-39.3	-43.84	-74.99	-38.61	-47.68	-46.38	-74.99	-36.91	-43.08	-40.94	-74.99	-40.66	-74.99	-43.11	-42.54	-44.28	-41.86	-39.19	-40.56	-40.39	-74.99	-41.99	-74.99	-43.89	-42.31	-36.43	-45.71	-42.44	-37.12	-40.84	-39.83	-43.54
1541.1	33.3886	-44.54	-37.32	-74.99	-40.98	-39.81	-47.13	-39.26	-40.23	-41.59	-35.63	-40.2	-39.05	-37.36	-40.07	-41.49	-38.43	-47.08	-44.07	-36.81	-41.87	-37.78	-48.2	-43.1	-41.4	-45	-46.8	-38.28	-41.93	-44.88	-45.39	-54.72	-39.9	-74.99	-36.14	-74.99	-41.84	-38.46	-42.85	-41.75	-40.12	-41.3	-37.42	-42.4	-37.46	-42.07	-51.47	-39.88	-38.72
1541.2	33.9359	-42.79	-42.24	-37	-42.29	-48.25	-74.99	-41.09	-41.33	-39.95	-38.71	-39.55	-40.58	-39.47	-42.29	-74.99	-44.94	-45.73	-36.88	-38.67	-40.61	-43.82	-44.94	-41.55	-38.92	-42.57	-39.69	-46.23	-40.9	-38.12	-42.8	-43.16	-38.88	-38.28	-37.21	-42.89	-42.24	-39.24	-74.99	-39.07	-40.05	-40.53	-41.46	-39.8	-38.32	-37.98	-36.87	-41.69	-49.02
1541.3	34.4833	-74.99	-42.98	-41.54	-40.91	-47.48	-40.75	-52.17	-37.28	-40.57	-38.29	-42.92	-37.63	-39.75	-38.87	-37.13	-38.29	-47.72	-37.35	-39.44	-47.58	-38.1	-46.56	-74.99	-39.65	-39.14	-40.89	-43.5	-39.14	-41.16	-41.72	-49.19	-37.93	-38.88	-42.9	-38.47	-39.78	-39.44	-38.7	-74.99	-41.79	-42.74	-35.99	-40.68	-35.77	-39.58	-37.38	-38.54	-39.98
1541.4	35.0307	-74.99	-38.56	-39.02	-41.98	-39.48	-42.63	-39.36	-38.44	-41.37	-42.8	-38.54	-36.91	-45.37	-74.99	-37.85	-40.04	-74.99	-37.29	-36.77	-37.73	-41.45	-36.65	-39.14	-37.57	-39.52	-44.23	-40.24	-42.49	-42.45	-40.75	-40.24	-45.1	-40.9	-37.95	-38.13	-40.88	-42.56	-38.12	-38.08	-44.79	-37.45	-36.81	-36.78	-42.37	-39.1	-39.74	-41.78	-40.27
1541.5	35.578	-41.24	-42.8	-44.39	-38.63	-38.12	-38.91	-41.5	-40.14	-40.35	-37.93	-39.6	-37.46	-37.69	-38.55	-38.86	-38.06	-39.78	-41.62	-40.18	-43.24	-39.58	-41.32	-39.76	-44.97	-43.74	-41.9	-39.14	-40.63	-41.48	-43.88	-40.03	-74.99	-38.77	-41.75	-37.73	-37.65	-74.99	-43.21	-41.22	-39.58	-40.33	-37.21	-37.11	-38.52	-40.59	-42.18	-39.83	-37.51
1541.6	36.1254	-39.63	-39.25	-40.75	-39.64	-39.04	-35.67	-52.75	-42.37	-43.28	-41.25	-43.9	-40.09	-40.83	-42.33	-44.16	-41.28	-39.89	-44.39	-74.99	-74.99	-74.99	-38.28	-39.04	-38.8	-43.83	-37.08	-39.04	-40.21	-40.57	-38.59	-36.96	-39.88	-38.67	-38.31	-40.72	-37.63	-40.77	-37.71	-40.21	-43	-38.26	-38.02	-38.23	-37.88	-40.79	-39.55	-44.54	-37.34
1541.7	36.6727	-39.03	-61.69	-41.88	-36.95	-41.32	-44.65	-39.81	-41.94	-38.29	-42.25	-74.99	-41.04	-35.69	-38.07	-37.44	-39.16	-40.16	-41.71	-37.99	-42.17	-47.61	-40.98	-39.66	-38.35	-42.38	-43.49	-37.49	-39.99	-44	-38.29	-37.42	-48.87	-43.19	-41.37	-40.42	-39.3	-44.44	-41.85	-37.34	-40.97	-52.99	-41.58	-39.61	-42.25	-40.48	-37.4	-39.12	-38.62
1541.8	37.2201	-43.86	-41.05	-74.99	-43.63	-42.67	-37.08	-38.68	-43.63	-37.61	-40.96	-49.42	-36.82	-44.64	-43.49	-41.42	-39.36	-42.99	-41.89	-74.99	-74.99	-40.78	-42.24	-38.1	-74.99	-40.65	-36.51	-38.4	-74.99	-55.09	-74.99	-38.28	-74.99	-40.12	-46.68	-74.99	-41.56	-39.7	-40.25	-44.35	-43.1	-41.74	-45.27	-36.08	-38.93	-38.16	-43.22	-39.52	-36.9
1541.9	37.7674	-46.73	-74.99	-39.78	-41.28	-38.33	-37.48	-42.42	-43.31	-40.07	-38.56	-50.05	-37.95	-37.73	-40.62	-74.99	-40.68	-41.68	-39.39	-37.4	-41.05	-39.1	-41.81	-40.62	-40.08	-38.22	-41.94	-37.51	-43.73	-39.01	-74.99	-39.12	-41.97	-35.62	-40.02	-42.28	-38.42	-42.66	-38.47	-39.9	-38.55	-42.83	-38.95	-36.65	-44.7	-38.32	-74.99	-39.76	-37.45
1542	38.3148	-38.92	-41.15	-53.42	-74.99	-74.99	-41.07	-36.69	-74.99	-37.03	-46.48	-43.18	-39.94	-37.91	-42.6	-38.69	-39.76	-42.29	-38.51	-40.02	-40.72	-43.56	-44.69	-42.4	-43.82	-41.95	-46.77	-39.68	-44.58	-41.87	-38.97	-45.38	-41.21	-40.46	-41.94	-40.1	-39.41	-40.2	-74.99	-41.11	-47.21	-39.65	-41.87	-38.74	-39.78	-37.52	-41.92	-36.6	-41.5
1542.1	38.8621	-38.13	-38	-48.02	-41.05	-40.07	-48.12	-51.88	-74.99	-49.65	-47	-39.13	-39.83	-43.32	-57.83	-38.98	-39.91	-41.32	-40.23	-74.99	-41.21	-37.69	-40.64	-41.28	-74.99	-55.67	-37.67	-37.35	-74.99	-41.83	-74.99	-36.73	-46.19	-40.65	-38.71	-42.76	-59	-39.57	-74.99	-47.17	-36.28	-45.92	-37.99	-37.55	-38.14	-42.06	-40.43	-35.94	-41.43
1542.2	39.4095	-37.91	-39.1	-36.73	-74.99	-37.57	-37.67	-45.78	-74.99	-39.81	-40.32	-37.71	-37.38	-39.96	-35.89	-37.53	-39.74	-44.05	-39.55	-38.28	-74.99	-39.38	-39.69	-40.13	-38.85	-40.99	-39.03	-42.09	-43.52	-40.8	-39.05	-37.41	-39.72	-40.6	-39.57	-38.38	-44.18	-40.23	-52.44	-41.07	-38.4	-41.41	-36.4	-38.2	-36.63	-38.94	-42.03	-39.91	-37.05
1542.3	39.9568	-41.41	-43.13	-38.76	-48.33	-41.65	-35.2	-48.35	-39.62	-41.21	-38.64	-40.29	-38.67	-37.29	-43.47	-38.86	-48.35	-38.42	-42.2	-38.15	-40.4	-39.61	-51.28	-41.61	-36.03	-39.8	-37.68	-39.65	-41.66	-39.32	-40.14	-38.78	-38.11	-37.11	-42.62	-37.25	-40.74	-40.16	-37.58	-42.39	-37.77	-38.11	-39.51	-37.31	-39.69	-40.83	-40.92	-37.04	-38.39
1542.4	40.5042	-39.27	-38.28	-37.01	-38.11	-39.87	-40.27	-74.99	-40.34	-40.26	-37.09	-39.29	-38.07	-38.77	-40.91	-38.62	-52.16	-40.13	-43.95	-38.51	-37.91	-38.59	-40.03	-38.23	-36.52	-38.15	-40.75	-35.4	-36.12	-74.99	-36.65	-41.81	-36.9	-46.76	-37.59	-38.48	-37.53	-37.11	-42.63	-38.57	-40.16	-37.24	-36.48	-36.27	-38.04	-36.27	-37.71	-36.45	-36.9
1542.5	41.0515	-36.47	-39.12	-40.25	-44.03	-38.63	-37.04	-37	-38.95	-39.38	-39.66	-42.07	-37.65	-39.34	-38.8	-41.45	-39.06	-45.67	-37.31	-38.35	-37.24	-37.68	-39.62	-36.89	-39.84	-36.12	-37.93	-41.03	-38.84	-74.99	-38.32	-46.52	-40.24	-41.28	-36.45	-36.95	-37.12	-38.16	-42.46	-41.7	-39.8	-37.35	-37.31	-38.03	-46.07	-43.49	-39.36	-39.77	-45.47
1542.6	41.5989	-39.61	-39.99	-51.07	-39.16	-43.43	-38.09	-39.71	-41.26	-37.98	-39.07	-39.21	-39.29	-39.51	-42.57	-39.02	-41.48	-37.62	-39.99	-36.97	-41.5	-38.76	-39.38	-38.5	-39	-38.8	-39.43	-37.33	-39.63	-41.26	-38.14	-39.94	-41.56	-74.99	-42.22	-42.08	-42.05	-40.82	-74.99	-38.91	-39.13	-35.63	-36.03	-37.28	-38.42	-37.28	-39.2	-38.19	-35.91
1542.7	42.1463	-38.92	-74.99	-39.05	-37.7	-36.44	-39.19	-41.64	-74.99	-39.96	-38.81	-39.72	-40.07	-40.15	-42.07	-40.14	-42.13	-42.2	-37.53	-42.02	-39.88	-35.51	-38.62	-36.85	-37.05	-36.03	-41.64	-43.11	-41.83	-45.39	-37.99	-39.59	-37.65	-56.01	-74.99	-74.99	-45.61	-38.13	-38.38	-39.98	-60.16	-40.33	-40.67	-49.48	-40.84	-46.18	-39.74	-41.42	-40.5
1542.8	42.6936	-37.01	-65.39	-38.77	-41.4	-42.18	-41.48	-38.05	-38.67	-40.49	-46.29	-37.52	-37.02	-40.43	-38.85	-74.99	-36.86	-38.22	-38.75	-38.96	-41.33	-39.62	-74.99	-37.98	-41.88	-40.39	-38.16	-45.56	-38.86	-41.81	-41.22	-42.14	-37.24	-44.13	-48.83	-38.58	-46.57	-74.99	-74.99	-74.99	-37.25	-45.82	-41.18	-40.72	-40.68	-40.05	-74.99	-40.21	-74.99
1542.9	43.241	-43.29	-74.99	-74.99	-48.77	-74.99	-42.49	-44.53	-74.99	-41.49	-74.99	-40.63	-40.69	-39.74	-49.87	-41.64	-48.93	-41.74	-38.12	-42.19	-40.14	-39.5	-44.23	-38.74	-49.16	-41.94	-37.68	-38.1	-39.47	-43.27	-42.98	-40.29	-46.95	-74.99	-38.25	-74.99	-44.77	-41.81	-37.27	-41.07	-41.32	-74.99	-44.25	-38.32	-40.24	-74.99	-42.16	-49.76	-37.69
1543	43.7883	-39.41	-37.5	-42.19	-39.43	-39.84	-74.99	-38.96	-44.05	-41.31	-38.15	-74.99	-39.92	-39	-44.23	-39.37	-40.52	-38.56	-44.62	-41.32	-40.11	-39.24	-41.68	-37.34	-39.34	-52.25	-37.6	-39.27	-37.51	-42.25	-39.47	-42.13	-42.88	-39.15	-40.38	-38.76	-40.98	-41.13	-74.99	-36.98	-56.02	-37.11	-37.39	-37.77	-36.78	-38.45	-43.31	-42.19	-39.4
1543.1	44.3357	-74.99	-36.67	-39.78	-39.89	-45.3	-37.44	-42.13	-44.86	-38.54	-37.29	-40.56	-38.53	-44.7	-74.99	-40.96	-39.21	-38.73	-48	-42.93	-74.99	-38.82	-50.4	-36.45	-74.99	-41.89	-37.39	-40.79	-41.69	-39.37	-39.74	-42.4	-40.81	-40.05	-38.4	-45.33	-43.19	-40.84	-40.79	-40.04	-38.6	-44.94	-37.56	-36.91	-37.6	-39.89	-40.21	-43.63	-37.35
1543.2	44.883	-37.45	-41.2	-37.88	-42.65	-39.85	-36.4	-39.82	-42.94	-36.3	-37.02	-36.16	-36.44	-36.4	-54.5	-40.39	-41.77	-37.83	-39.49	-39.74	-40.88	-38.51	-39.02	-38.21	-39.22	-47.67	-39.88	-37.94	-38.27	-46.27	-39.65	-37.5	-39.39	-39.9	-36.51	-48.56	-38.01	-38.4	-38.98	-39.28	-40.71	-37.24	-37.74	-35.34	-36.75	-40.2	-40.04	-39.08	-37.96
1543.3	45.4304	-35.48	-39.13	-37.45	-41.96	-74.99	-38.07	-39.42	-42.48	-36.98	-35.97	-38.89	-37.78	-37.85	-39.73	-36.36	-37.09	-36.29	-74.99	-37.37	-38.86	-42.51	-36.75	-39.43	-37.06	-37.48	-38.76	-37.16	-39.71	-38.32	-36.72	-39.99	-42.09	-36.62	-41.63	-38.64	-36.77	-37.13	-40.65	-74.99	-38.13	-37.22	-35.42	-36.55	-37.94	-37.2	-39.04	-37.62	-34.79
1543.4	45.9777	-36.42	-35.43	-36.9	-42.08	-43.61	-37.81	-38.04	-40.54	-36.24	-36.99	-37.77	-37.08	-39.57	-40.91	-37.79	-37.34	-37.08	-37.78	-35.92	-39.43	-44.99	-38.55	-36.22	-38.83	-39.47	-41.18	-39.99	-40.41	-40.73	-37.53	-36.89	-42.55	-35.53	-37.33	-38.86	-38.56	-38.78	-41.81	-37.93	-38.16	-37.53	-36.46	-36.08	-38.38	-37.69	-38.08	-37.8	-36.41
1543.5	46.5251	-39.64	-38.19	-38.96	-40.48	-36.54	-36.68	-42.84	-38.6	-36.2	-37.56	-39.78	-36.1	-37.26	-41.59	-37.02	-37.39	-35.9	-36.44	-38.62	-38.08	-36.84	-40.65	-39.06	-37.96	-40.25	-40.02	-35.11	-40.27	-53.56	-35.89	-36.96	-39.28	-42.28	-37.47	-38.92	-38.55	-39.05	-36.91	-38.82	-36.08	-37.38	-36.53	-37.39	-34.57	-38.85	-36.27	-37.28	-36.2
1543.6	47.0724	-38.93	-38.82	-37.67	-36.68	-43.63	-38.43	-40.6	-37.47	-35.04	-35.83	-38.65	-36.76	-36.89	-37.32	-36.1	-40.34	-37.59	-38.74	-38.74	-36.49	-36.19	-39.9	-47.07	-36.65	-47.59	-37.63	-35.87	-38.12	-52.41	-36.26	-38.31	-74.99	-36.9	-37.43	-40.8	-36.21	-38.46	-36.83	-38.58	-39.29	-38.8	-37.67	-37.13	-37.07	-36.67	-40.29	-37.82	-36.32
1543.7	47.6198	-36	-36.43	-37.03	-44.78	-37.33	-37.29	-39.45	-45.28	-39.16	-37.39	-38.61	-35.54	-37.19	-42.07	-38.57	-38.55	-37.98	-36.91	-36.81	-38.6	-38.34	-39.43	-45.46	-39.14	-40.65	-39.85	-41.05	-37.63	-46.07	-37.09	-37.6	-37.27	-38.52	-38.35	-38.43	-37.21	-39.68	-38.2	-36.76	-74.99	-37.87	-36.11	-38.68	-39.89	-39.24	-37.17	-35.66	-39.55
1543.8	48.1671	-38.02	-38.11	-37.7	-37.92	-38.47	-36.96	-36	-36.72	-39.04	-39.48	-39.51	-37.49	-37.9	-39.28	-74.99	-37.48	-40.18	-36.44	-36.03	-35.51	-37.55	-36.59	-38.68	-37.47	-42.79	-42.71	-38.92	-37.81	-39.93	-47.05	-37.88	-36.71	-45.39	-39.8	-37.87	-41.16	-41.53	-39.49	-39.08	-38.38	-35.52	-39.38	-36.03	-41.43	-43.31	-36.43	-36.92	-38.58
1543.9	48.7145	-36.86	-39.55	-39.48	-35.81	-39.23	-37.76	-36.48	-37.6	-38.29	-39.93	-38.41	-39.21	-38.35	-37.78	-39.01	-43.44	-39.91	-38.27	-36.7	-40.13	-35.77	-40.07	-37.65	-40.12	-36.02	-39.58	-38.6	-42.26	-74.99	-40.63	-37.66	-74.99	-38.81	-39.95	-45.08	-38.86	-74.99	-38.02	-38.93	-41.46	-38.81	-38.03	-38.77	-40.01	-41.04	-37.73	-37.61	-41.98
1544	49.2619	-40.47	-42.23	-40.28	-42.6	-42.46	-40.33	-40.58	-38.81	-40.95	-39.23	-49.71	-36.41	-41.05	-42.95	-38.76	-40.77	-39.13	-74.99	-39.16	-38.92	-36.27	-35.38	-37.23	-45.37	-38.23	-37.19	-57.41	-35.96	-37.44	-53.77	-41.78	-39.09	-38.53	-38.11	-37.1	-41.02	-36.64	-37.55	-35.25	-41.71	-38.29	-40.49	-36.94	-43.97	-38.19	-37.74	-42.98	-48
1544.1	49.8092	-37.73	-39.58	-41.33	-41.07	-38.24	-47.48	-39.94	-44.82	-38.72	-37.5	-38.83	-41.25	-74.99	-44.88	-40.41	-40.38	-42.75	-41.24	-39.82	-38.05	-39.61	-46.68	-36.5	-38.41	-40.82	-38.48	-40.89	-40.09	-41.7	-41.99	-37.34	-38.55	-38.77	-39.52	-38.5	-41.73	-41.14	-38.8	-36.66	-40.94	-74.99	-38.21	-38.84	-41.9	-53.39	-39.34	-39.14	-38.64
1544.2	50.3566	-38.12	-39.34	-40.57	-37.9	-40.25	-74.99	-43.09	-38.96	-39.68	-41.52	-36.45	-40.53	-46.24	-41.87	-40.27	-40.69	-40.72	-42.51	-37.84	-44.98	-40.04	-38.5	-38.9	-38.07	-40.86	-42.46	-38.61	-37.07	-43.99	-39.21	-39.27	-39.81	-41.87	-42.68	-36.53	-45.68	-64.18	-38.92	-37.73	-38.2	-39.43	-37.55	-44.31	-40.05	-37.97	-41.75	-45.58	-41.81
1544.3	50.9039	-36.76	-38.11	-39.23	-38.55	-39.42	-36.6	-37.11	-43.13	-37.92	-37.99	-37.63	-45.81	-38.67	-37.08	-39.95	-39.12	-42.29	-50.34	-39.78	-37.86	-36.48	-74.99	-39.19	-74.99	-38.27	-74.99	-38.66	-74.99	-74.99	-39.68	-36.74	-41.97	-38.57	-38.4	-39.25	-38.69	-41.97	-38.85	-42.05	-38.53	-37.35	-42.01	-38.19	-36.51	-36.38	-45.35	-37.7	-42.49
1544.4	51.4513	-36.81	-36.91	-38.1	-37.91	-44.25	-40.75	-38.77	-39	-36.28	-42.97	-37.88	-38.8	-37	-37.68	-38.14	-38.16	-38.53	-39.6	-37.86	-39.31	-49.6	-40.56	-38.49	-37.74	-39.09	-39.59	-41.67	-38.13	-39.79	-48.5	-37.41	-39.15	-41.39	-40.66	-38.23	-38.11	-37.35	-38.68	-38.16	-36.05	-40.39	-39.17	-36.33	-36.2	-37.63	-39.27	-37.44	-36.62
1544.5	51.9986	-37.68	-38.39	-38.46	-40.54	-35.95	-36.77	-39.32	-35.43	-35.21	-38.52	-36.69	-37.19	-36.86	-74.99	-39.02	-38.08	-38.58	-38.29	-37.26	-38.36	-38.23	-38.18	-38.26	-38.28	-36.6	-39.05	-39.98	-38.12	-40	-40.02	-36.88	-37.45	-74.99	-38.29	-35.43	-58.45	-38.14	-38.09	-37.73	-38.23	-39.63	-35.36	-34.86	-36.81	-36.33	-37.84	-36.94	-34.9
1544.6	52.546	-35.51	-35.96	-37.82	-38.03	-37.17	-37.11	-38.72	-38.06	-37.01	-36.07	-36.33	-35.79	-37.26	-38.9	-36.18	-38.04	-36.56	-37.88	-36.3	-36.93	-38.01	-35.49	-37.85	-35.69	-36.77	-37.24	-36.29	-40.58	-37.65	-36.52	-37.24	-37.94	-39.02	-34.62	-35.75	-36.14	-38.27	-38.65	-36.84	-37.56	-42.48	-35.37	-34.98	-35.65	-34.33	-37.39	-35.34	-33.58
1544.7	53.0933	-34.94	-35.8	-35.83	-35.98	-35.71	-34.64	-37.03	-37.85	-34.15	-36.32	-37.81	-36.77	-35.29	-37.96	-37.52	-35.19	-36.04	-36.48	-37.4	-34.92	-35.06	-35.77	-41.49	-37.07	-36.41	-37.87	-35.96	-37.64	-40.68	-36.28	-35.06	-37.28	-34.88	-35	-36.14	-35.45	-37.23	-37.12	-34.91	-43.14	-34.82	-35.84	-35	-34.79	-36.55	-37.34	-35.7	-33.53
1544.8	53.6407	-34.9	-34.47	-36.83	-36.32	-35.23	-34.54	-36.1	-37.24	-35.32	-35.16	-36.92	-34.28	-35.66	-34.75	-34.23	-35.35	-33.64	-34.84	-34.51	-36.87	-34.55	-34.54	-37.77	-36.83	-34.05	-37.38	-35.61	-37.95	-36.91	-35.76	-34.3	-35.04	-35.99	-35.15	-35.34	-34.63	-35.78	-37.21	-35.68	-35.84	-35.73	-34.26	-33.48	-35.38	-34.79	-35.45	-34.97	-33.2
1544.9	54.188	-37.2	-33.98	-34.8	-36.14	-34.65	-35.19	-34.73	-37.55	-33.71	-36.69	-35.3	-34.67	-34.7	-33.9	-34.47	-34.96	-35.09	-34.75	-34.54	-36.36	-34.8	-34.53	-36.19	-35.17	-36.16	-33.64	-36.87	-35.08	-37.36	-35.91	-33.92	-35.23	-35.31	-35.01	-34.89	-35.56	-35.77	-34.34	-36.04	-38	-35.74	-33.5	-33.79	-34.28	-34.7	-35.36	-33.76	-32.8
1545	54.7354	-34.39	-34.21	-34.01	-34.78	-35.72	-36.06	-34.94	-33.84	-35.01	-35.31	-34.56	-34.41	-34.66	-35.4	-34.44	-34.97	-33.87	-34.31	-36.81	-34.51	-32.67	-36.2	-34.2	-35.3	-34.3	-35.43	-34.18	-35.65	-35.32	-35.8	-33.69	-35.1	-36.98	-34.9	-34.58	-34.32	-36.79	-34.79	-35.59	-34.73	-33.61	-33.36	-34.15	-34.29	-37.48	-38.45	-34.13	-33.71
1545.1	55.2828	-35.16	-35.36	-35.7	-35.92	-35.48	-35.2	-33.84	-33.99	-33.83	-35.1	-34.36	-34.21	-34.94	-35.91	-33.8	-34.63	-34.01	-33.23	-34.21	-35.12	-32.99	-34.14	-33.72	-34.03	-33.74	-33.17	-33.28	-34.59	-35.04	-36.47	-33.55	-33.13	-33.71	-34.04	-35.32	-35.27	-35.46	-36.11	-34.45	-34.61	-34.38	-33.21	-33.9	-33.06	-35.96	-34.28	-34.94	-34.31
1545.2	55.8301	-35.2	-34.9	-34.3	-33.6	-33.48	-34.01	-33.13	-33.43	-33.93	-35.75	-34.5	-33.35	-34.7	-34.69	-34.61	-33.67	-33.23	-33.92	-34.29	-33.37	-33.69	-35.01	-33.21	-32.66	-32.86	-32.53	-33.53	-32.35	-32.93	-32.83	-34.96	-33.61	-34.12	-33.47	-33.71	-33.44	-34.62	-34.38	-34.19	-33.97	-33.73	-34.93	-33.68	-34.94	-33.93	-34.75	-35.36	-36.41
1545.3	56.3775	-33.44	-33.88	-35.16	-34.47	-34.08	-33.06	-32.85	-32.8	-34.16	-34.91	-32.91	-34.89	-34.08	-34.44	-33.69	-32.97	-34.18	-33.23	-31.85	-33	-32.28	-33.62	-31.19	-34.78	-32.83	-32.04	-33.41	-31.99	-32.3	-34.08	-34.46	-32.77	-33.41	-33.67	-34.88	-34.68	-35.04	-34.08	-34.23	-35.28	-32.52	-33.81	-33.52	-34.45	-35.28	-33.23	-33.35	-33.3
1545.4	56.9248	-32.89	-33.94	-33.2	-32	-34.7	-33.67	-32.32	-32.53	-32.21	-34.45	-32.8	-34.29	-32.3	-33.21	-33.62	-32.91	-33.38	-32.65	-32.63	-32.45	-31.5	-32.71	-31.46	-33.23	-32.87	-31.38	-32.16	-31.81	-32.23	-33.81	-33.19	-31.6	-34.03	-33.15	-33.72	-34.56	-33.96	-33.08	-32.51	-33.05	-34.03	-33.43	-33.35	-33.75	-33.78	-34.21	-33.96	-33.24
1545.5	57.4722	-32.57	-33.65	-33.82	-32.7	-34.16	-32.83	-32.52	-31.9	-32	-32.98	-32.6	-31.79	-32.66	-32.77	-33.47	-33.03	-32.23	-31.77	-32.18	-33.06	-30.97	-32.25	-30.97	-32.38	-31.91	-32.88	-32.75	-31.37	-32.74	-33.76	-32.74	-32.41	-33.47	-32.56	-32.46	-32.75	-32.32	-32.64	-32.72	-32.79	-31.74	-32.73	-32.52	-33.39	-33.85	-33.91	-33.08	-32.91
1545.6	58.0195	-32.77	-34.77	-32.67	-31.89	-32.93	-32.51	-31.46	-32.47	-32.52	-32.58	-32.28	-32.46	-33.09	-32.3	-33.07	-32.34	-33.29	-32.98	-32.18	-32.58	-31.2	-33.11	-30.07	-33.14	-32.75	-31.35	-32.69	-31.6	-32.51	-32.75	-32.26	-33.01	-32.05	-33.15	-33.31	-32.37	-32.49	-33.51	-32.69	-32.54	-32.87	-32.58	-33.99	-33.33	-34.33	-32.71	-34.41	-33.41
1545.7	58.5669	-32.62	-33.98	-34.2	-32.43	-33.69	-31.85	-31.43	-32.58	-33.18	-32.74	-32.65	-32.77	-31.92	-33.11	-33.45	-32.37	-32.94	-32.63	-34.23	-32.78	-31.13	-32.84	-30.9	-32.97	-33.05	-31.43	-33.79	-31.54	-31.5	-33.05	-31.94	-31.99	-33.8	-32.59	-33.17	-32.85	-32.18	-31.78	-32.39	-34.32	-33.42	-32.72	-33.69	-33.65	-32.36	-32.05	-32.57	-32.78
1545.8	59.1142	-32.44	-33.31	-34.11	-32.47	-34.32	-33.95	-31.64	-32.51	-32.79	-34.22	-32.68	-32.42	-33.62	-34.44	-33.71	-32.46	-33.47	-33.36	-33.89	-33.35	-31.53	-32.94	-30.89	-34.17	-33.07	-31.85	-34.06	-31.87	-33.21	-33.82	-32.89	-32.39	-33.4	-33.84	-33.35	-34.35	-33.86	-32.8	-33.35	-33.14	-33.66	-32.61	-33.89	-32.97	-32.44	-33.08	-33.68	-33.1
1545.9	59.6616	-33.21	-34.82	-33.26	-33.25	-34.02	-34.01	-32.84	-34.2	-33.5	-33.41	-32.6	-33.87	-33.09	-33.97	-34.41	-32.91	-34.81	-32.92	-34.06	-34.67	-32.51	-34.59	-31.05	-35.76	-33.81	-32.76	-34.59	-32.19	-33.25	-34.09	-33.32	-35.22	-34.42	-34.51	-34.33	-32.67	-33.28	-33.01	-34.21	-33.98	-34.01	-33.82	-35.05	-34.11	-33.3	-34.12	-34.01	-34.54
1546	60.2089	-34.65	-34.58	-35.5	-32.2	-34.88	-33.93	-33.11	-33.44	-33.71	-35.64	-35	-34.73	-34.12	-33.78	-34.06	-34.72	-35.18	-34.71	-34.41	-34.7	-31.67	-34.13	-31.16	-36.82	-32.33	-32.6	-33.22	-32.23	-32.86	-35.82	-35.08	-34.1	-33.84	-35.68	-35.49	-34.41	-34.68	-33.73	-32.55	-34.34	-34.75	-34.16	-33.77	-37.29	-34.22	-33.41	-34.64	-36.37
1546.1	60.7563	-33.68	-34.44	-34.18	-32.64	-34.66	-36.01	-33.74	-33.5	-35.87	-33.82	-34.82	-33.57	-34.27	-33.98	-36.58	-33.88	-34.41	-34.1	-34.17	-34.59	-31.73	-34.25	-31.07	-34.6	-33.97	-33.55	-34.03	-32.69	-35.14	-35.67	-35.27	-34.47	-33.86	-34.19	-34.43	-33.45	-35.06	-35.22	-33.56	-34.11	-35	-35.49	-35.04	-35.62	-34.79	-34.11	-34.29	-33.66
1546.2	61.3036	-33.58	-34.47	-35.67	-32.83	-33.74	-34.89	-33.39	-32.19	-34.17	-35.08	-33.47	-36.16	-34.29	-34.41	-35.3	-33.67	-35.56	-35.43	-33.68	-33.67	-31.95	-34	-32.06	-34.16	-34.21	-32.35	-34	-31.73	-33.41	-36.06	-34.15	-35.45	-35.7	-35.32	-36.56	-34.6	-33.05	-33.95	-33.23	-35.14	-35.97	-34.84	-33.66	-36.09	-34.09	-33.71	-36.49	-34.93
1546.3	61.851	-33.66	-33.97	-34.32	-32.97	-35.04	-33.61	-32.54	-33.02	-35.92	-35	-33.82	-33.97	-34.11	-32.89	-33.7	-34.24	-35.55	-34.24	-32.56	-33.6	-31.17	-34.54	-31.96	-33.55	-32.32	-32.12	-34.72	-32.23	-32.02	-35.53	-34.08	-33.19	-36.29	-34.44	-35.54	-34.13	-34.48	-32.4	-34.94	-34.41	-35.19	-33.05	-34.79	-33.86	-34.38	-35.48	-33.12	-32.71
1546.4	62.3984	-33.15	-33.23	-34.66	-32.4	-32.89	-33.36	-32.18	-31.81	-33.78	-34.14	-35.09	-35.02	-33.22	-33.84	-34.09	-32.29	-34.72	-32.86	-33.23	-31.92	-31.46	-33.43	-30.98	-32.79	-32.32	-31.64	-34.33	-31.13	-32.99	-32.83	-33.91	-33.81	-33.58	-32.49	-33.97	-33.83	-34.23	-33.46	-33.47	-36.62	-33.26	-33.21	-33.22	-33.08	-33.71	-32.98	-32.89	-33.01
1546.5	62.9457	-32.42	-31.96	-32.54	-32.17	-33.49	-32.23	-32.04	-31.31	-32.23	-33.31	-32.41	-31.63	-31.9	-32.84	-31.75	-31.88	-32.13	-33.45	-32.13	-33.14	-31.42	-32.49	-31.05	-32.63	-31.29	-31.72	-33.12	-31.41	-31.77	-31.34	-31.96	-33.14	-32.22	-31.85	-33.71	-33.33	-34.11	-32.73	-33.8	-32.75	-32.94	-31.61	-31.69	-31.67	-33.35	-32.83	-31.65	-31.67
1546.6	63.4931	-30.64	-29.79	-30.67	-30.9	-31.96	-31.36	-31.01	-31.08	-32.24	-31.55	-31.62	-30.72	-31.51	-31.58	-30.28	-32.95	-30.97	-32.18	-32.27	-31.54	-30.58	-31.06	-30.47	-30.74	-31.16	-30.99	-32.01	-30	-31.11	-30.42	-31.05	-32.32	-32.2	-30.91	-31.83	-31.48	-31.61	-32.83	-32.37	-32.37	-31.04	-29.44	-29.92	-30.9	-31.98	-31.45	-29.88	-29.59
1546.7	64.0404	-31.55	-28.94	-29.71	-30.73	-30.14	-30.14	-30.71	-30.67	-30.16	-29.97	-30.84	-29.6	-30.38	-30.88	-28.73	-31.18	-29.35	-31.05	-31.48	-30.22	-30.09	-30.59	-30.48	-29.62	-30.85	-30.35	-30.75	-29.99	-30.61	-29.29	-31.05	-31.59	-31.06	-29.33	-30.26	-30.88	-30.81	-31.44	-31.71	-30.64	-29.92	-28.35	-28.25	-28.34	-30.22	-30.85	-28.99	-27.93
1546.8	64.5878	-29.7	-27.84	-28.41	-29.88	-28.98	-29.04	-30.77	-30.32	-29.06	-29.03	-30.41	-27.94	-29.27	-30.24	-27.48	-29.36	-29.12	-29.77	-29.99	-29.5	-30.16	-29.69	-30.12	-29.21	-30.42	-31.27	-29.77	-29.64	-30.03	-28.81	-30.22	-31.62	-30.41	-27.92	-29.33	-29.72	-29.96	-30.65	-30.68	-30.21	-28.51	-27.39	-26.73	-27.13	-29.05	-30.25	-27.29	-26.63
1546.9	65.1351	-29.38	-27.18	-27.8	-29.38	-28.76	-28.21	-30.09	-29.81	-28.22	-27.7	-29.74	-27.26	-28.49	-30.1	-26.8	-29.06	-28.43	-29.64	-29.65	-29.61	-29.86	-29.07	-30.49	-28.87	-30.22	-31.23	-29.61	-29.61	-29.74	-27.47	-28.96	-30.07	-29.34	-27.07	-27.89	-28.92	-29.05	-29.8	-29.92	-29.21	-27.67	-26.25	-25.93	-26.3	-28.04	-29.26	-26.29	-25.66
1547		-28.98	-26.47	-27.31	-29.25	-27.93	-27.43	-29.65	-29.56	-27.29	-27.46	-29.3	-26.22	-27.7	-29.03	-26.26	-29.03	-27.46	-28.78	-29.7	-29.04	-30.62	-28.44	-30.82	-28.3	-29.99	-30.6	-28.64	-29.86	-30.34	-26.99	-28.59	-29.69	-28.17	-26.79	-27.67	-28.38	-28.75	-29	-29.44	-27.93	-27.07	-25.81	-25.21	-25.84	-27.44	-28.65	-25.79	-24.97
1547.1		-28.15	-26.4	-26.86	-29.3	-27.76	-26.85	-28.85	-29.57	-27.02	-26.91	-29.16	-26.03	-27.43	-29.19	-26.12	-29.28	-27.16	-28.49	-29.67	-28.78	-31.45	-28.25	-31.42	-28.02	-30.19	-31.61	-28.41	-30.06	-30.16	-26.95	-28.33	-28.94	-28.14	-26.43	-27.44	-28.25	-28.08	-28.4	-29.23	-27.72	-27.17	-25.49	-24.75	-25.33	-26.93	-28.64	-25.27	-24.79
1547.2		-28.41	-26.52	-27.39	-29.36	-27.44	-26.9	-29.7	-29.79	-27.1	-26.86	-29.12	-26.31	-27.64	-29.64	-26.17	-29.66	-27.52	-28.13	-30.13	-28.95	-31.72	-28.18	-31.62	-28.69	-29.64	-31.31	-28.64	-30.17	-30.14	-27.05	-27.83	-28.64	-28.05	-26.48	-27.34	-27.79	-27.98	-28.83	-28.89	-27.29	-27.24	-25.51	-24.9	-25.5	-26.91	-28.95	-25.46	-24.94
1547.3		-28.45	-26.85	-27.31	-29.76	-28.24	-27.11	-29.6	-30.27	-27.37	-27.38	-29.51	-26.58	-27.73	-29.62	-26.59	-30.12	-27.79	-28.62	-30.57	-28.87	-31.52	-28.81	-32.36	-28.91	-30.52	-32.24	-29.3	-30.41	-30.96	-27.54	-28.25	-29.16	-28.39	-26.99	-27.88	-27.82	-28.6	-28.83	-29.27	-27.64	-27.43	-25.88	-25.1	-26.02	-26.93	-28.95	-25.91	-25.24
1547.4		-29.17	-27.44	-28.1	-30.2	-28.63	-27.65	-30.07	-30.9	-28.22	-27.71	-29.41	-27.2	-28.44	-30.99	-27.43	-30.44	-28.16	-28.88	-31.1	-29.76	-31.66	-28.98	-32.86	-29.9	-30.81	-32.03	-29.81	-31.53	-31.64	-28.73	-28.81	-29.03	-28.93	-28.07	-28.52	-28.44	-28.57	-29.21	-29.86	-28.54	-27.75	-26.61	-26.01	-26.7	-27.48	-29.6	-26.58	-25.85
1547.5		-30.44	-28.34	-29.16	-32.17	-29.25	-28.93	-30.83	-30.98	-29.15	-28.81	-30.33	-28.01	-29.36	-31.11	-28.24	-31.18	-29.45	-29.79	-31.13	-30.63	-32.17	-30.71	-33.19	-31	-31.52	-32.3	-30.15	-32.7	-32.95	-29.5	-29.75	-30.12	-29.8	-29.12	-29.02	-29.48	-29.62	-29.77	-29.76	-29.23	-28.92	-27.35	-26.57	-27.29	-28.45	-29.93	-27.56	-26.67
1547.6		-30.78	-29.65	-29.64	-31.86	-29.71	-29.43	-30.78	-31.04	-30.15	-30.05	-31.35	-28.93	-30.25	-31.92	-28.58	-32.13	-30.81	-31.18	-31.35	-31.55	-30.82	-30.86	-31.76	-31.76	-32.16	-31.02	-30.39	-33.69	-32.77	-30.91	-30.81	-30.63	-30.05	-30.02	-30.4	-29.85	-29.78	-29.49	-30.48	-30.16	-29.93	-27.96	-27.03	-28.01	-29.3	-31.51	-28	-27.27
1547.7		-31.63	-30	-30.43	-31.32	-30.93	-30.2	-32.36	-31.87	-30.6	-30.6	-31.33	-28.97	-30.73	-32.69	-29.6	-31.34	-30.66	-31.07	-32.34	-32.03	-30.85	-31.77	-31.48	-31.94	-31.19	-30.46	-32.18	-32.22	-31.54	-30.99	-30.53	-30.73	-31.28	-30.15	-30.91	-30.08	-30.81	-30.72	-30.99	-30.58	-30.1	-27.93	-27.12	-28.02	-30.19	-31.89	-28.18	-27.38
1547.8		-32.32	-29.93	-30.73	-31.83	-31.68	-30.29	-32.27	-31.75	-30.84	-30.74	-31.8	-28.66	-31.3	-31.62	-29.6	-30.73	-30.83	-31.35	-31.71	-31.71	-30.46	-31.77	-30.09	-32.57	-30.88	-30.41	-31.69	-31.47	-31.8	-31.39	-31.64	-31.63	-32.01	-29.85	-31.61	-30.87	-31.48	-31.41	-31.99	-30.68	-30.82	-27.82	-27.1	-27.88	-29.33	-32.26	-28.18	-27.68
1547.9		-31.4	-29.39	-30.24	-31	-31.35	-30.55	-31.34	-30.59	-30.85	-29.95	-31.63	-28.02	-30.02	-31.75	-28.67	-30.81	-30.55	-30.89	-32.42	-31.99	-29.53	-31.46	-29.69	-31.4	-30.36	-29.85	-31.72	-31.01	-31.41	-30.06	-30.9	-30.9	-31.69	-29.11	-30.1	-31.35	-31.46	-32.01	-31.53	-30.97	-30.14	-27.45	-26.58	-27.19	-29.07	-31.06	-27.8	-27.32
1548		-30.39	-28.88	-29.03	-29.57	-31.22	-29.4	-30.12	-30.53	-30.04	-29.6	-30.94	-28.21	-30.27	-30.79	-28.36	-30.23	-29.91	-30.72	-31.55	-31.27	-29.1	-31.55	-28.86	-31.4	-30.03	-29.4	-31.22	-29.92	-30.82	-29.95	-30.85	-31.11	-31.35	-28.84	-29.99	-30.65	-30.71	-30.81	-30.83	-29.85	-29.01	-27.33	-27.03	-27.02	-28.57	-30.4	-27.65	-26.93
1548.1		-29.96	-28.72	-29.17	-29.67	-30.16	-29.58	-29.84	-31.22	-29.27	-28.86	-30.71	-28.4	-29.37	-30.29	-27.95	-29.54	-29.42	-30.02	-32.1	-31.01	-28.83	-30.51	-28.15	-31.28	-29.45	-29.66	-30.97	-29.21	-29.8	-28.99	-29.67	-31.31	-30.49	-28.23	-29.65	-30.18	-30.08	-30.53	-30.75	-29.49	-28.76	-27.26	-26.82	-27.15	-28.57	-29.72	-27.48	-27.15
1548.2		-29.58	-28.07	-28.76	-29.33	-29.21	-28.29	-29.07	-30.57	-28.83	-28.94	-30.5	-27.61	-28.69	-30.97	-27.3	-29.7	-29.13	-29.75	-31.82	-30.67	-28.61	-30.86	-27.48	-30.29	-30.79	-29.49	-31.11	-28.86	-30.12	-29.06	-29.49	-30.58	-29.57	-28.11	-28.89	-29.44	-29.82	-30.1	-30.13	-29.34	-28.75	-27.04	-27.11	-27.11	-28.13	-29.59	-27.4	-27.26
1548.3		-28.94	-27.44	-28.24	-28.95	-28.61	-28.16	-29.51	-30.58	-28.34	-28.81	-30.3	-27.41	-28.4	-30.67	-27.76	-29.75	-28.15	-29.34	-31.65	-29.98	-29.08	-29.59	-27.54	-29.78	-30.38	-29.8	-29.66	-28.99	-31.01	-28.34	-29.74	-29.98	-29.52	-27.86	-28.29	-29.07	-29.05	-29.51	-29.46	-28.43	-27.82	-27.4	-27.19	-27.34	-28.36	-29.33	-27.06	-27.26
1548.4		-28.82	-27.12	-27.82	-29.79	-27.94	-27.27	-29.56	-29.7	-27.65	-28.28	-29.56	-27.07	-28.4	-30.08	-27.17	-29.69	-27.51	-28.68	-30.23	-29.46	-29.54	-29.67	-27.86	-28.97	-29.98	-30.19	-29.18	-29.04	-30.79	-27.73	-28.47	-29.34	-28.54	-27.15	-27.61	-28.31	-28.27	-28.55	-28.71	-27.33	-27.47	-26.98	-27.16	-27.45	-27.15	-28.97	-27.14	-27.1
1548.5		-28.43	-26.72	-27.36	-29.72	-27.07	-26.9	-29.05	-29.37	-27.09	-27.66	-29.28	-26.85	-27.81	-29.63	-26.8	-29.37	-26.81	-27.91	-29.92	-28.89	-29.62	-28.51	-28.09	-28.43	-30.17	-30.2	-28.83	-29.62	-30.97	-27.35	-27.41	-28.56	-27.43	-27.02	-27.09	-27.67	-27.53	-28.2	-27.55	-26.92	-26.55	-26.97	-26.83	-27.48	-26.84	-28.55	-26.95	-27.01
1548.6		-27.95	-26.8	-26.96	-29.75	-26.57	-26.42	-29.2	-29.07	-26.58	-27.57	-28.6	-26.46	-27.25	-29.04	-26.61	-29.23	-26.33	-27.48	-29.93	-28.63	-29.35	-27.67	-28.63	-27.77	-29.68	-30.13	-27.44	-29.15	-29.92	-26.8	-26.89	-27.87	-26.98	-26.82	-26.69	-27.35	-26.9	-27.8	-27.39	-26.39	-26.34	-26.71	-26.88	-27.15	-26.5	-28.78	-26.64	-26.5
1548.7		-27.4	-26.21	-26.39	-29.5	-26.28	-26.29	-29.14	-28.6	-26.2	-26.92	-27.73	-26.28	-27.44	-28.57	-26.56	-28.78	-26.18	-27.37	-28.61	-27.83	-29.45	-27.28	-28.78	-27.54	-28.62	-29.56	-27.55	-29.63	-29.16	-26.91	-26.41	-27.33	-26.69	-26.44	-26.6	-27.1	-26.78	-27.16	-26.9	-26.24	-26.3	-26.71	-27.26	-27.43	-26.39	-28.39	-26.35	-26.77
1548.8		-27.21	-26.86	-26.59	-29.11	-26.1	-26.36	-29.23	-28.63	-26.46	-27.27	-27.45	-26.36	-27.29	-28.71	-26.96	-28.61	-26.66	-27.01	-28.39	-27.79	-29.25	-26.91	-29.1	-27.49	-28.64	-28.97	-27.12	-28.83	-29.16	-27.15	-26.63	-26.97	-26.8	-26.66	-26.57	-26.98	-26.83	-27.19	-27.09	-26.34	-26.04	-27	-27.31	-27.58	-26.34	-28.31	-26.45	-26.93
1548.9		-27.64	-26.95	-26.91	-28.53	-26.94	-26.94	-28.69	-28.25	-26.57	-27.46	-27.37	-27.05	-27.22	-28.15	-27.25	-28.19	-26.78	-27.36	-28.15	-28.08	-28.77	-27.38	-28.82	-27.77	-27.89	-28.62	-26.99	-28.77	-28.73	-27.24	-27.12	-27.29	-26.9	-27.13	-27.08	-27.02	-27.23	-26.99	-27.18	-26.66	-26.69	-27.46	-27.53	-28.04	-26.4	-28.01	-27.44	-27.66
1549		-27.59	-27.82	-27.81	-28.31	-27.53	-27.07	-28.18	-28.18	-27.13	-28.16	-27.51	-27.97	-27.8	-27.95	-28.09	-28.03	-27.37	-27.68	-28.27	-27.75	-27.95	-27.44	-28.07	-28.25	-28.01	-27.98	-27.73	-28.18	-28.05	-28.49	-27.15	-27.37	-27.61	-28.07	-28.11	-27.63	-27.53	-27.94	-27.6	-27.53	-27.46	-27.92	-28.15	-28.53	-26.81	-28.05	-28.04	-28.53
1549.1		-28.12	-28.91	-28	-27.77	-28.68	-27.71	-27.75	-28.3	-28.1	-27.99	-27.74	-28.55	-28.14	-27.98	-28.77	-27.94	-28.43	-28.13	-28.01	-28.14	-27.35	-28.55	-27.81	-29.01	-27.38	-28.16	-28.34	-27.61	-27.72	-28.9	-28.13	-28.4	-28.49	-28.79	-29.05	-27.96	-27.95	-28.41	-28.42	-28.51	-28.33	-28.69	-29.24	-29.41	-27.71	-27.92	-29.14	-28.92
1549.2		-28.54	-29.83	-29.49	-27.88	-29.62	-28.91	-27.75	-28.44	-30.51	-29.06	-28.23	-29.93	-29.55	-28.05	-29.76	-28.29	-29.63	-28.35	-29.17	-28.8	-26.92	-29.19	-27.26	-29.58	-27.82	-27.69	-29.4	-27.17	-28.13	-30	-29.31	-28.91	-29.39	-30	-29.88	-29.55	-29.38	-29.07	-28.95	-30.12	-29.73	-30.06	-29.9	-30.43	-28.88	-28.55	-29.95	-29.87
1549.3		-29.64	-30.76	-30.45	-27.72	-30.18	-31.41	-28.24	-29.01	-30.78	-29.73	-29.29	-30.64	-30.34	-28.78	-31	-28.24	-30.55	-29.31	-29.55	-29.54	-27.08	-30.29	-26.71	-30.75	-27.53	-27.38	-30.52	-26.89	-28.28	-31.08	-30.63	-29.62	-29.95	-31.01	-31.27	-29.9	-30.27	-30.19	-29.61	-30.52	-30.55	-30.8	-30.12	-31.19	-29.91	-28.82	-30.97	-29.85
1549.4		-30.27	-30.75	-30.65	-27.71	-30.81	-31.14	-28.03	-28.88	-30.93	-30.81	-29.46	-30.48	-31.32	-29.37	-30.91	-28.32	-31.24	-30.39	-29.8	-30.15	-26.98	-31.13	-26.73	-31.4	-28.26	-27.65	-31.09	-27.53	-28.42	-31.16	-31.38	-30.31	-31.68	-30.66	-32.05	-30.64	-30.73	-30.19	-30.57	-30.7	-31.06	-30.56	-29.45	-30.05	-31.26	-29.36	-30.1	-30.1
1549.5		-30.45	-29.16	-30.22	-28.22	-30.13	-30.78	-28.48	-29.11	-29.6	-30.29	-30.23	-29	-30.03	-29.84	-28.7	-28.5	-29.78	-30.75	-29.83	-30.64	-27.29	-31.1	-26.98	-29.99	-28.92	-28.59	-30.65	-27.6	-28.9	-29.42	-30.82	-29.67	-30.87	-28.76	-29.96	-30.58	-30.72	-30.76	-30.13	-30.12	-29.79	-28.58	-28.11	-27.49	-30.22	-29.43	-28.05	-28.71
1549.6		-28.64	-27.36	-28.68	-28.32	-28.66	-28.12	-28.41	-29.05	-28.39	-28.67	-29.16	-26.81	-28.91	-29.08	-26.67	-29	-28.01	-29.74	-29.28	-29.16	-27.78	-28.78	-27	-28.47	-29.03	-29.01	-29.19	-28.24	-29.18	-27.39	-28.77	-29.79	-28.75	-26.41	-28.39	-29.18	-28.91	-29.62	-29.8	-28.36	-28.23	-26.2	-25.93	-25.58	-28.36	-29.23	-26.66	-26.47
1549.7		-27.69	-25.17	-26.53	-28.34	-26.51	-26.34	-27.96	-28.4	-26.32	-27.2	-28.01	-25.05	-27.42	-28.05	-25.17	-28.3	-26.25	-27.75	-27.81	-27.48	-28.64	-27.02	-27.65	-26.81	-28.24	-29.1	-27.26	-28.44	-28.18	-25.26	-26.97	-28.14	-26.62	-24.5	-26.21	-27.62	-26.9	-27.87	-27.7	-26.18	-26.1	-24.77	-24.48	-24.45	-26.49	-28.28	-25.11	-24.98
1549.8		-26.26	-23.79	-24.89	-27.46	-24.88	-24.81	-27.58	-26.78	-24.67	-25.53	-26.22	-23.76	-25.82	-26.6	-23.93	-27.13	-24.74	-26.29	-26.01	-25.83	-28.35	-25.58	-27.98	-24.98	-27.86	-28.6	-25.14	-28.03	-27.55	-23.77	-25.43	-26.36	-25.01	-23.18	-24.76	-25.96	-25.48	-26.38	-25.99	-24.92	-24.86	-23.43	-23.05	-23.49	-24.9	-27.07	-23.67	-23.67
1549.9		-24.83	-22.62	-23.69	-26.58	-23.76	-23.34	-26.62	-25.61	-23.26	-24	-24.8	-22.6	-24.31	-25.15	-22.64	-26.03	-23.14	-24.79	-24.41	-24.67	-27.65	-24	-28.48	-23.47	-26.52	-27.49	-23.65	-27.42	-25.81	-22.56	-24.09	-24.84	-23.79	-22.29	-23.4	-24.54	-24.28	-24.74	-24.57	-23.5	-23.28	-22.53	-22.63	-22.54	-23.77	-25.48	-22.75	-22.53
1550		-23.37	-21.83	-22.6	-25.5	-22.47	-22.39	-25.16	-24.17	-22	-22.83	-23.41	-21.75	-23.25	-24.1	-21.61	-24.83	-22.16	-23.44	-23.08	-23.3	-26.64	-22.61	-28.21	-22.29	-25.11	-25.3	-22.4	-26.1	-24.47	-21.69	-22.79	-23.39	-22.58	-21.62	-22.25	-23.25	-23.02	-23.61	-23.28	-22.53	-22.2	-21.84	-21.93	-21.89	-22.82	-24.15	-21.95	-21.89
1550.1		-22.35	-21.02	-21.58	-24.28	-21.54	-21.61	-24.01	-22.74	-21.18	-22.05	-22.26	-21.28	-22.09	-22.69	-20.96	-23.48	-21.17	-22.4	-21.91	-21.92	-24.81	-21.58	-26.74	-21.31	-23.82	-23.6	-21.57	-24.99	-22.95	-20.96	-21.74	-22.35	-21.55	-21.03	-21.45	-22.03	-21.77	-22.3	-22.15	-21.73	-21.58	-21.4	-21.87	-21.62	-22.16	-23	-21.48	-21.6
1550.2		-21.51	-20.66	-21	-22.91	-20.68	-20.96	-22.87	-21.63	-20.61	-21.22	-21.32	-20.99	-21.41	-21.69	-20.58	-22.22	-20.58	-21.46	-20.86	-20.97	-23.39	-20.78	-25.11	-20.69	-22.29	-22.28	-20.81	-23.62	-21.92	-20.39	-21.08	-21.43	-20.83	-20.57	-20.59	-21.26	-21.08	-21.39	-21.33	-21.13	-21.02	-21.19	-21.72	-21.33	-21.53	-22	-21.25	-21.42
1550.3		-20.78	-20.26	-20.64	-21.7	-20.21	-20.46	-21.74	-20.75	-20.27	-20.63	-20.44	-20.72	-20.91	-20.73	-20.33	-21.2	-20.21	-20.81	-20.05	-20.37	-21.85	-20.21	-23.1	-20.12	-21.17	-20.97	-20.22	-22.22	-20.84	-20.12	-20.72	-20.62	-20.21	-20.51	-20.05	-20.63	-20.35	-20.57	-20.56	-20.71	-20.55	-21.22	-21.5	-21.66	-21.1	-21.03	-21.04	-21.29
1550.4		-20.35	-20.38	-20.35	-20.75	-19.79	-20.33	-20.83	-20.02	-19.89	-20.28	-19.84	-20.67	-20.38	-20.18	-20.15	-20.32	-20.01	-20.35	-19.52	-19.9	-20.6	-19.69	-21.69	-19.79	-20.13	-19.99	-19.67	-21.12	-19.93	-20.02	-20.33	-20.07	-19.88	-20.46	-19.9	-20.21	-20.14	-20.05	-20.03	-20.47	-20.32	-21.28	-21.59	-21.73	-20.89	-20.37	-20.94	-21.3
1550.5		-20.04	-20.76	-20.26	-19.78	-19.63	-20.23	-20.1	-19.41	-19.88	-20.1	-19.51	-20.87	-20.08	-19.76	-20.27	-19.7	-19.87	-19.99	-19.17	-19.6	-19.51	-19.47	-20.5	-19.59	-19.32	-19.24	-19.38	-19.96	-19.29	-19.98	-20.08	-19.65	-19.57	-20.7	-19.76	-19.84	-19.87	-19.64	-19.69	-20.27	-20.21	-21.37	-21.76	-22.2	-20.8	-19.86	-21.04	-21.69
1550.6		-19.74	-21.09	-20.31	-19.31	-19.57	-20.31	-19.65	-19.14	-19.79	-20.12	-19.18	-21.49	-19.98	-19.37	-20.66	-19.13	-19.94	-19.64	-18.87	-19.4	-18.68	-19.29	-19.45	-19.62	-18.8	-18.68	-19.46	-19.28	-18.84	-20.39	-20.16	-19.36	-19.63	-21.17	-19.92	-19.68	-19.71	-19.3	-19.55	-20.38	-20.2	-22.03	-22.46	-22.86	-20.85	-19.53	-21.43	-22.29
1550.7		-19.9	-21.63	-20.76	-18.93	-19.75	-20.6	-19.25	-18.99	-20.14	-20.33	-19.16	-22.04	-20	-19.27	-21.04	-18.81	-20.28	-19.67	-18.95	-19.48	-18.21	-19.4	-18.62	-19.74	-18.53	-18.39	-19.75	-18.81	-18.62	-20.69	-20.33	-19.34	-19.62	-21.8	-20.21	-19.68	-19.75	-19.18	-19.65	-20.71	-20.45	-22.74	-23.13	-23.5	-21.34	-19.5	-22.41	-22.8
1550.8		-19.93	-22.4	-21.29	-18.54	-20.37	-21.07	-18.95	-18.78	-20.49	-20.62	-19.06	-22.92	-20.28	-19.23	-21.64	-18.62	-20.77	-19.96	-19.1	-19.58	-17.9	-19.35	-17.96	-20.05	-18.33	-18.18	-20.03	-18.49	-18.51	-21.18	-20.34	-19.32	-19.86	-22.18	-20.45	-19.87	-19.92	-19.45	-19.86	-21.09	-20.87	-23.45	-23.93	-24.54	-21.52	-19.3	-23.25	-23.72
1550.9		-20.01	-23.03	-21.83	-18.37	-21	-21.65	-18.67	-18.86	-21.05	-21.19	-19.23	-23.83	-20.7	-19.15	-22.09	-18.71	-21.17	-19.86	-19.55	-20.05	-17.65	-19.65	-17.6	-20.57	-18.4	-18.17	-20.21	-18.14	-18.45	-21.71	-20.81	-19.37	-20.19	-22.97	-20.83	-20.16	-20.29	-19.53	-20.12	-21.51	-21.81	-24.09	-24.69	-24.97	-22.1	-19.36	-24.03	-24.82
1551		-20.26	-23.71	-22.19	-18.41	-21.56	-22.37	-18.47	-19.05	-21.65	-21.77	-19.5	-24.6	-20.99	-19.43	-22.82	-18.7	-21.72	-20.16	-19.97	-20.4	-17.76	-20.2	-17.41	-20.93	-18.45	-18.24	-20.75	-18.11	-18.62	-22.29	-21.11	-19.73	-20.61	-23.69	-21.57	-20.44	-20.75	-19.86	-20.46	-21.99	-22.3	-24.69	-25.05	-25.44	-22.85	-19.57	-24.48	-25.61
1551.1		-20.69	-24.7	-22.83	-18.66	-22.15	-23.12	-18.68	-19.33	-22.48	-22.46	-19.87	-25.11	-21.52	-19.74	-23.72	-19.02	-22.68	-20.62	-20.55	-20.97	-17.83	-20.9	-17.33	-21.69	-18.79	-18.53	-21.3	-18.21	-19.07	-23.22	-21.58	-20.19	-21.13	-24.45	-22.36	-20.88	-21.57	-20.34	-21.02	-22.46	-22.84	-25.1	-25.59	-25.96	-23.17	-20.06	-24.95	-26.19
1551.2		-21.31	-25.34	-23.77	-19.22	-22.76	-23.97	-19.06	-19.91	-23.71	-23.16	-20.61	-25.79	-22.31	-20.38	-24.56	-19.7	-23.53	-21.25	-21.36	-21.9	-18.18	-21.67	-17.57	-22.41	-19.55	-19.07	-22.01	-18.51	-19.66	-24.1	-22.2	-20.75	-21.98	-24.96	-23.06	-21.34	-22.27	-20.81	-21.83	-23.17	-23.64	-25.97	-26.4	-26.9	-24.16	-20.57	-25.61	-26.83
1551.3		-22.11	-25.82	-24.52	-19.79	-23.52	-24.77	-19.6	-20.51	-24.4	-24.16	-21.34	-26.29	-23.05	-20.78	-25.07	-20.17	-24.45	-22.01	-21.94	-22.72	-18.8	-22.56	-17.96	-22.88	-19.96	-19.53	-22.56	-18.92	-20.1	-24.48	-23.12	-21.34	-22.46	-25.06	-23.58	-21.92	-22.67	-21.6	-22.42	-23.86	-24.28	-26.33	-26.54	-26.88	-24.64	-21.26	-25.8	-26.64
1551.4		-22.34	-24.82	-24.39	-19.98	-23.22	-24.82	-19.87	-20.75	-23.66	-24.05	-21.43	-25.28	-22.89	-20.92	-24.37	-20.36	-23.67	-22.26	-21.65	-22.65	-19.09	-22.37	-18.32	-22.65	-20.39	-19.76	-22.44	-19.02	-19.97	-23.78	-22.92	-21.3	-22.2	-24.46	-23.28	-22.3	-22.78	-21.64	-22.58	-23.69	-24.14	-25.48	-25.76	-26.01	-24.75	-21.43	-25.32	-25.88
1551.5		-21.65	-23.21	-23.25	-19.86	-21.93	-23	-19.64	-20.14	-22.15	-23.19	-20.77	-23.67	-22.38	-20.27	-22.76	-19.77	-22.02	-21.68	-20.53	-21.84	-18.86	-21.26	-18.24	-21.29	-20.18	-19.24	-21.49	-18.76	-19.44	-22.18	-22.36	-20.83	-21.22	-22.6	-21.99	-21.56	-22.02	-21.3	-21.65	-22.75	-23.05	-24.01	-24.34	-24.44	-23.9	-21.22	-23.98	-24.36
1551.6		-20.27	-20.75	-21.28	-19.02	-20.08	-21.12	-18.93	-18.88	-20.25	-21.25	-19.37	-21.15	-20.67	-18.9	-20.57	-18.7	-20.15	-20.41	-18.93	-19.96	-18.09	-19.49	-17.64	-19.44	-19.22	-18.15	-19.8	-17.91	-18.3	-20.18	-20.72	-19.58	-19.72	-20.37	-20.14	-20.37	-20.63	-19.94	-20.44	-21.22	-21.44	-21.74	-21.95	-21.89	-22.06	-20.28	-21.83	-21.83
1551.7		-18.83	-18.48	-18.96	-18.15	-18.27	-18.91	-18.2	-17.7	-18.14	-19.11	-18.15	-18.73	-18.77	-17.73	-18.39	-17.92	-18.15	-18.84	-17.59	-18.3	-17.44	-17.8	-17.43	-17.66	-18.13	-17.45	-17.97	-17.46	-17.35	-18.11	-19.09	-18.4	-18.19	-18.34	-18.74	-19.13	-19.14	-18.81	-19.22	-19.63	-19.44	-19.47	-19.71	-19.64	-20.22	-19.21	-19.6	-19.55
1551.8		-16.86	-16.49	-17.1	-17.32	-16.54	-17.14	-17.37	-16.58	-16.46	-17.16	-16.73	-16.77	-16.86	-16.44	-16.62	-16.9	-16.47	-17.05	-16.29	-16.61	-17.06	-16.35	-17.96	-16.19	-16.85	-16.77	-16.29	-17.16	-16.26	-16.22	-17.01	-16.86	-16.73	-16.58	-17.03	-17.69	-17.42	-17.54	-17.41	-17.65	-17.43	-17.35	-17.73	-17.57	-18.12	-17.84	-17.62	-17.54
1551.9		-15.96	-15.69	-16.18	-16.14	-15.8	-16.1	-16.3	-15.57	-15.79	-16.2	-15.8	-15.82	-15.87	-15.59	-15.75	-15.86	-15.87	-16.07	-15.39	-15.75	-15.9	-15.61	-16.71	-15.47	-15.79	-15.58	-15.65	-15.99	-15.31	-15.52	-16.02	-15.94	-15.79	-15.65	-15.74	-16.45	-16.33	-16.39	-16.36	-16.51	-16.4	-16.53	-16.65	-16.34	-16.86	-16.75	-16.5	-16.45
1552		-15.14	-14.95	-15.32	-15.09	-15.06	-15.3	-15.15	-14.79	-15.01	-15.32	-15.02	-15.02	-15.08	-14.84	-14.92	-14.95	-15.16	-15.23	-14.68	-14.96	-14.98	-14.96	-15.6	-14.8	-15	-14.83	-14.98	-14.96	-14.63	-14.86	-15.23	-15.15	-15	-14.99	-15.05	-15.63	-15.54	-15.51	-15.56	-15.7	-15.57	-15.48	-15.53	-15.36	-15.99	-15.64	-15.6	-15.52
1552.1		-14.13	-13.95	-14.16	-14.02	-13.99	-14.1	-14.08	-13.95	-13.95	-14.09	-14.03	-13.97	-14.12	-13.95	-13.84	-14.03	-14.01	-14.26	-13.87	-13.95	-14.2	-13.92	-14.59	-13.84	-14.06	-14.1	-14.03	-13.97	-13.92	-13.88	-14.26	-14.23	-14	-13.87	-14.01	-14.57	-14.36	-14.46	-14.45	-14.53	-14.35	-14.26	-14.27	-14.2	-14.66	-14.38	-14.31	-14.23
1552.2		-13.8	-13.76	-13.76	-13.83	-13.86	-13.75	-13.86	-13.97	-13.8	-13.63	-14	-13.56	-13.61	-13.93	-13.58	-14.01	-13.95	-13.84	-14.04	-13.82	-14.24	-13.94	-14.74	-13.94	-13.88	-14.23	-14.06	-13.95	-14.01	-13.82	-13.93	-14.03	-13.97	-13.79	-13.86	-14.13	-14.08	-14.21	-14.11	-14.13	-13.95	-13.73	-13.63	-13.64	-14	-13.88	-13.71	-13.56
1552.3		-13.95	-14.05	-13.76	-14.09	-14.29	-13.97	-14.12	-14.41	-14.21	-13.72	-14.44	-13.83	-13.74	-14.39	-13.97	-14.35	-14.35	-14.05	-14.64	-14.2	-14.69	-14.32	-15.15	-14.57	-14.18	-14.8	-14.64	-14.44	-14.57	-14.32	-14.2	-14.38	-14.39	-14.27	-14.22	-14.22	-14.18	-14.4	-14.21	-14.16	-14.1	-13.82	-13.73	-13.8	-13.86	-13.79	-13.77	-13.57
1552.4		-14.67	-15.12	-14.52	-14.79	-15.43	-14.91	-14.75	-15.39	-15.17	-14.39	-15.41	-14.79	-14.44	-15.26	-15.04	-15.24	-15.41	-14.76	-15.8	-15.13	-15.64	-15.47	-16.03	-15.76	-14.99	-16.04	-15.75	-15.43	-15.69	-15.56	-14.98	-15.2	-15.4	-15.37	-15.24	-14.96	-15.06	-15.05	-14.9	-14.92	-14.98	-14.7	-14.57	-14.51	-14.47	-14.36	-14.61	-14.41
1552.5		-16.26	-17.09	-16.38	-16.29	-17.42	-16.73	-16.03	-17.13	-17.03	-16.12	-17.26	-16.76	-16.06	-17.07	-17.12	-16.85	-17.35	-16.47	-18.08	-16.86	-17.41	-17.51	-17.24	-17.84	-16.6	-17.86	-17.76	-16.95	-17.53	-17.72	-16.86	-17.19	-17.32	-17.5	-17.41	-16.67	-16.79	-16.56	-16.55	-16.62	-16.66	-16.58	-16.19	-16.22	-15.86	-15.63	-16.18	-16.21
1552.6		-18.79	-19.4	-18.85	-18.39	-19.82	-19.13	-18.1	-19.43	-19.64	-18.56	-19.56	-18.85	-18.48	-19.53	-19.66	-19.11	-20.02	-18.94	-20.69	-19.44	-19.56	-20.18	-18.95	-20.68	-19.04	-20.22	-20.45	-18.86	-20.1	-20.26	-19.43	-19.72	-19.81	-19.97	-19.86	-19.16	-19.32	-19.19	-18.98	-18.98	-19.07	-18.71	-18.37	-18.49	-18.06	-17.85	-18.43	-18.4
1552.7		-20.86	-19.01	-20.11	-20.54	-20.16	-19.95	-20.66	-21.25	-20.39	-20.06	-21.19	-18.57	-20.5	-21.18	-19.88	-21.07	-20.46	-21.09	-21.54	-21.22	-21.42	-21.26	-20.78	-21.25	-21.37	-21.58	-21.12	-20.92	-21.46	-19.75	-20.68	-20.79	-20.65	-19.52	-20.02	-20.46	-20.42	-20.91	-20.54	-20.08	-19.61	-18.65	-18.64	-18.93	-19.7	-20.31	-18.83	-18.48
1552.8		-19.48	-16.15	-17.83	-21.22	-17.25	-17.56	-21.16	-19.49	-17.63	-18.24	-19.3	-15.73	-18.98	-19.57	-17.2	-20.4	-17.65	-19.81	-18.57	-18.86	-20.79	-18.38	-21.69	-18.16	-20.36	-20.16	-18.25	-21.56	-19.58	-16.75	-18.23	-18.63	-17.79	-16.31	-16.92	-18.2	-18.1	-19	-18.28	-17.65	-17.05	-16.05	-16.2	-16.17	-17.76	-20.19	-16.31	-16.07
1552.9		-16.49	-13.53	-14.94	-18.99	-14.51	-14.59	-19.07	-16.44	-14.69	-15.31	-16.43	-13.31	-15.98	-16.53	-14.36	-17.8	-14.73	-16.79	-15.52	-15.89	-18.22	-15.48	-20.29	-15.08	-17.58	-17.28	-15.27	-19.39	-16.81	-14.01	-15.32	-15.78	-14.95	-13.74	-14.12	-15.27	-14.98	-16.05	-15.29	-14.79	-14.32	-13.44	-13.64	-13.65	-15	-17.36	-13.57	-13.38
1553		-13.9	-11.52	-12.64	-16.08	-12.49	-12.33	-16.24	-14.13	-12.43	-12.95	-14.05	-11.32	-13.38	-14.11	-12.08	-15.1	-12.44	-14.08	-13.38	-13.38	-15.73	-13.2	-17.57	-12.95	-14.88	-14.72	-13.07	-16.53	-14.45	-11.99	-13.01	-13.39	-12.77	-11.75	-11.98	-12.89	-12.79	-13.58	-12.94	-12.65	-12.1	-11.38	-11.64	-11.58	-12.52	-14.58	-11.59	-11.29
1553.1		-12.32	-10.51	-11.28	-14.01	-11.31	-10.97	-14.06	-12.7	-11.23	-11.41	-12.53	-10.33	-11.77	-12.67	-10.87	-13.33	-11.25	-12.49	-12.2	-11.83	-14.17	-11.92	-15.36	-11.64	-13.08	-13.25	-11.78	-14.58	-13.02	-10.92	-11.63	-12.06	-11.61	-10.74	-10.84	-11.45	-11.51	-12.01	-11.63	-11.24	-10.85	-10.35	-10.47	-10.44	-11.08	-12.65	-10.41	-10.27
1553.2		-11.48	-10.27	-10.69	-12.83	-10.9	-10.48	-12.66	-11.99	-10.78	-10.77	-11.73	-10.06	-10.94	-11.88	-10.4	-12.34	-10.8	-11.59	-11.77	-11.24	-13.21	-11.47	-14.04	-11.22	-12.1	-12.5	-11.32	-13.3	-12.34	-10.65	-11.01	-11.33	-11.13	-10.41	-10.56	-10.85	-10.99	-11.35	-11.08	-10.74	-10.38	-9.99	-10	-10.04	-10.45	-11.53	-10.1	-9.99
1553.3		-11.37	-10.61	-10.78	-12.23	-11.22	-10.59	-12.12	-11.86	-10.98	-10.75	-11.73	-10.35	-10.95	-11.75	-10.69	-11.98	-10.96	-11.34	-11.95	-11.36	-12.78	-11.6	-13.28	-11.42	-11.82	-12.38	-11.48	-12.7	-12.28	-11	-11.12	-11.28	-11.28	-10.84	-11	-11.02	-11.19	-11.38	-11.16	-10.96	-10.62	-10.33	-10.24	-10.29	-10.52	-11.18	-10.49	-10.33
1553.4		-11.76	-11.31	-11.32	-12.22	-11.91	-11.21	-12.05	-12.33	-11.56	-11.17	-12.12	-11.02	-11.37	-12.19	-11.35	-12.05	-11.71	-11.61	-12.68	-11.86	-12.83	-12.16	-13.03	-12.08	-12.05	-12.77	-12.17	-12.6	-12.63	-11.66	-11.62	-11.67	-11.98	-11.55	-11.8	-11.51	-11.81	-11.76	-11.63	-11.53	-11.37	-11.07	-10.93	-11.02	-11.14	-11.4	-11.26	-11.01
1553.5		-12.43	-12.35	-12.24	-12.7	-12.86	-12.24	-12.62	-13.17	-12.46	-11.96	-12.95	-12.09	-12.1	-12.98	-12.36	-12.74	-12.63	-12.37	-13.75	-12.71	-13.23	-13.03	-13.13	-13.15	-12.67	-13.6	-13.15	-12.94	-13.36	-12.7	-12.41	-12.59	-12.94	-12.68	-12.95	-12.46	-12.8	-12.68	-12.7	-12.5	-12.31	-12.13	-11.9	-11.99	-11.99	-12.1	-12.34	-12.07
1553.6		-13.3	-13.35	-13.16	-13.39	-14.03	-13.19	-13.25	-14.17	-13.52	-12.79	-13.95	-13.17	-12.98	-13.94	-13.45	-13.64	-13.7	-13.23	-14.76	-13.7	-14.04	-14.04	-13.58	-14.19	-13.49	-14.56	-14.11	-13.62	-14.36	-13.65	-13.35	-13.55	-13.98	-13.7	-14.12	-13.63	-13.82	-13.78	-13.78	-13.6	-13.48	-13.11	-12.97	-12.95	-12.98	-12.98	-13.29	-13.06
1553.7		-13.97	-14	-13.93	-14.11	-14.83	-13.85	-14.08	-14.96	-14.22	-13.58	-14.8	-13.88	-13.69	-14.76	-14	-14.51	-14.41	-13.95	-15.75	-14.5	-14.85	-14.79	-14.11	-14.95	-14.29	-15.45	-14.84	-14.41	-15.33	-14.25	-14.07	-14.42	-14.78	-14.35	-14.79	-14.47	-14.65	-14.7	-14.64	-14.43	-14.2	-13.79	-13.53	-13.58	-13.71	-13.8	-13.97	-13.64
1553.8		-14.38	-14.17	-14.05	-14.53	-14.96	-14	-14.31	-15.4	-14.53	-13.84	-15.15	-13.86	-13.95	-15.25	-14.18	-14.95	-14.53	-14.23	-16.2	-14.79	-15.34	-14.98	-14.47	-15.19	-14.69	-16.01	-14.97	-14.91	-15.71	-14.38	-14.35	-14.59	-15.11	-14.29	-14.84	-14.66	-14.88	-14.9	-14.94	-14.65	-14.29	-13.76	-13.72	-13.76	-13.84	-14.14	-14.06	-13.74
1553.9		-13.97	-13.67	-13.58	-14.26	-14.32	-13.46	-14.06	-15.12	-13.8	-13.36	-14.72	-13.31	-13.56	-14.7	-13.64	-14.51	-13.9	-13.74	-15.58	-14.31	-15.04	-14.56	-14.26	-14.57	-14.35	-15.57	-14.57	-14.54	-15.41	-14.01	-13.83	-14.23	-14.41	-13.71	-14.08	-14.07	-14.29	-14.38	-14.44	-14.04	-13.59	-13.29	-13.18	-13.26	-13.33	-13.69	-13.35	-13.26
1554		-13.35	-12.99	-13.05	-13.73	-13.5	-12.84	-13.42	-14.36	-13.26	-12.85	-14.04	-12.74	-12.99	-14.03	-12.94	-13.92	-13.17	-13.32	-14.86	-13.58	-14.49	-14.01	-13.87	-14.09	-13.9	-15.14	-13.92	-14.03	-14.83	-13.25	-13.26	-13.53	-13.67	-12.97	-13.22	-13.18	-13.46	-13.57	-13.69	-13.18	-12.72	-12.52	-12.42	-12.5	-12.71	-13.04	-12.57	-12.5
1554.1		-15.2	-14	-14.15	-15.91	-14.79	-13.73	-15.55	-16.24	-14.23	-13.95	-15.93	-13.4	-14.39	-16.06	-13.9	-16	-14.38	-15.04	-16.49	-15.09	-16.6	-15.37	-15.91	-15.53	-15.84	-17	-15.45	-16.17	-16.64	-14.27	-14.71	-15.3	-15.09	-14.11	-14.23	-14.38	-14.71	-14.89	-15.16	-14.37	-13.65	-12.95	-12.9	-13.14	-13.68	-14.66	-13.42	-12.92
1554.2		-14.88	-13.65	-13.91	-15.84	-14.47	-13.39	-15.47	-16.28	-13.91	-13.57	-15.75	-13.06	-14.23	-15.96	-13.67	-15.88	-14.23	-14.89	-16.22	-14.82	-16.65	-15.16	-15.83	-15.34	-15.7	-16.88	-15.18	-16.3	-16.4	-14.18	-14.75	-15.19	-15.1	-13.85	-13.99	-14.14	-14.47	-14.81	-15.1	-14.16	-13.39	-12.6	-12.53	-12.76	-13.36	-14.38	-13.02	-12.59
1554.3		-14.34	-13.11	-13.33	-15.06	-13.9	-12.94	-14.75	-15.51	-13.35	-13.19	-15.15	-12.58	-13.78	-15.22	-13.16	-15.18	-13.74	-14.26	-15.68	-14.5	-15.81	-14.72	-15.34	-14.81	-15.22	-16.17	-14.79	-15.49	-15.6	-13.74	-14.26	-14.61	-14.61	-13.57	-13.64	-13.64	-13.89	-14.29	-14.6	-13.63	-12.85	-12.19	-12.15	-12.4	-12.72	-13.76	-12.25	-12.08
1554.4		-13.63	-12.63	-12.8	-13.89	-13.32	-12.51	-13.72	-14.46	-12.86	-12.67	-14.11	-12.11	-13.02	-14.12	-12.72	-13.82	-13.27	-13.71	-14.95	-13.9	-14.39	-14.26	-13.8	-14.29	-14.36	-14.76	-14.09	-14.04	-14.44	-13.2	-13.61	-13.67	-13.9	-12.99	-12.93	-12.75	-13.02	-13.35	-13.68	-12.85	-12.25	-11.71	-11.84	-11.95	-11.99	-13	-11.63	-11.52
1554.5		-13.59	-13.08	-13.1	-13.56	-13.73	-12.93	-13.51	-14.14	-13.33	-12.97	-14.02	-12.63	-13.22	-13.86	-13.14	-13.5	-13.67	-13.62	-14.75	-14.12	-13.58	-14.41	-13	-14.45	-14.18	-14.08	-14.25	-13.4	-13.9	-13.58	-13.71	-13.51	-14.02	-13.25	-13.23	-12.91	-13.15	-13.37	-13.69	-13.08	-12.56	-12.04	-12.24	-12.46	-12.29	-13.09	-12.04	-12.01
1554.6		-14.41	-14.5	-14.47	-13.92	-14.7	-14.46	-13.94	-14.22	-14.71	-14.21	-14.52	-14.15	-14.33	-14.16	-14.56	-13.84	-14.96	-14.52	-14.92	-14.92	-13.39	-15.02	-12.85	-15.06	-14.56	-13.71	-15.12	-13.38	-13.79	-14.7	-14.74	-14.26	-14.84	-14.56	-14.55	-14.15	-14.49	-14.5	-14.66	-14.33	-13.95	-13.54	-13.73	-13.85	-13.64	-13.99	-13.43	-13.48
1554.7		-14.48	-15.48	-15.21	-13.44	-15.24	-15.54	-13.88	-13.58	-15.41	-15.09	-14.13	-15.57	-14.96	-13.73	-15.57	-13.47	-15.3	-15.01	-14.25	-14.99	-12.7	-14.64	-12.5	-14.75	-14.18	-13.03	-15.02	-12.88	-13.13	-15.25	-14.99	-14.15	-14.69	-15.4	-15.42	-15.03	-15.1	-14.84	-14.89	-15.12	-15.26	-15.25	-15.3	-15.42	-15.02	-14.51	-15.02	-15.18
1554.8		-13.88	-15.33	-15.25	-12.73	-14.76	-15.54	-13.25	-12.53	-15	-14.96	-13.18	-16.05	-14.57	-13.06	-15.54	-12.79	-14.88	-14.32	-13.14	-14.15	-11.94	-13.64	-12.05	-13.78	-13.24	-12.06	-14.04	-12.06	-12.21	-14.75	-14.34	-13.51	-13.76	-15.14	-15.32	-14.94	-14.76	-14.29	-14.37	-15.08	-15.44	-16.2	-16.3	-16.15	-15.7	-14.21	-15.76	-16.22
1554.9		-12.93	-14.44	-14.46	-12.06	-13.73	-14.79	-12.38	-11.59	-14.24	-14.26	-12.25	-15.49	-13.91	-12.18	-14.88	-12.03	-14.05	-13.51	-12.1	-13.09	-11.15	-12.7	-11.4	-12.91	-12.28	-11.18	-13.02	-11.3	-11.4	-14.03	-13.24	-12.62	-12.73	-14.34	-14.37	-14.03	-13.97	-13.42	-13.57	-14.43	-14.73	-16.03	-16.1	-15.82	-15.45	-13.52	-15.57	-15.82
1555		-12.2	-13.55	-13.78	-11.33	-12.88	-14	-11.62	-11.27	-13.45	-13.28	-11.88	-14.49	-13.26	-11.68	-13.73	-11.52	-13.04	-12.75	-11.46	-12.5	-10.69	-11.79	-10.81	-12.14	-11.5	-10.8	-12.06	-10.67	-10.89	-13.3	-12.5	-12.19	-12.05	-13.39	-13.34	-13.32	-13	-12.47	-12.6	-13.62	-13.8	-14.94	-15.25	-14.96	-14.84	-12.84	-14.76	-14.46
1555.1		-11.96	-13.13	-13.16	-10.85	-12.6	-13.74	-11.12	-10.89	-12.99	-12.71	-11.72	-13.95	-12.83	-11.5	-13.21	-11.34	-12.63	-12.28	-11.31	-12.06	-10.55	-11.67	-10.6	-11.92	-11.03	-10.63	-11.9	-10.47	-10.72	-12.9	-12.16	-12.09	-11.77	-12.87	-12.79	-12.63	-12.83	-12.01	-12.2	-13.05	-13.35	-14.03	-14.02	-14.13	-14.45	-12.34	-14.01	-13.45
1555.2		-11.78	-13.45	-13.25	-10.83	-12.89	-13.69	-11.22	-11.22	-13.28	-12.89	-11.86	-13.97	-12.67	-11.72	-13.25	-11.62	-13.19	-12.3	-11.64	-12.19	-10.95	-11.93	-10.69	-12.41	-11.07	-11.07	-12.14	-10.72	-11.24	-13.23	-12.39	-12.36	-12.23	-13.16	-13.32	-13.09	-12.94	-12.25	-12.29	-12.78	-13.35	-13.65	-13.73	-13.73	-13.97	-12.06	-13.77	-13.22
1555.3		-12.8	-14.7	-14.26	-11.54	-14.23	-14.47	-11.85	-12.41	-14.32	-13.73	-12.92	-14.75	-13.7	-12.85	-14.5	-12.53	-14.59	-13.27	-12.92	-13.25	-11.91	-12.94	-11.59	-13.7	-12	-12.32	-13.58	-11.64	-12.71	-14.46	-13.22	-13.63	-13.56	-14.23	-14.29	-13.94	-13.75	-13.19	-13.22	-13.65	-14.31	-14.43	-14.35	-14.17	-14.32	-12.56	-14.63	-14.1
1555.4		-14.82	-16.58	-16.1	-13.02	-16.24	-16.33	-13.32	-14.81	-16.44	-15.58	-14.96	-16.37	-15.33	-14.92	-16.41	-14.38	-16.5	-15.25	-15.25	-15.21	-13.97	-15.43	-13.23	-15.69	-13.77	-14.42	-15.75	-13.34	-15.03	-16.31	-15.05	-15.5	-15.67	-16.28	-16.33	-15.9	-15.74	-15.32	-15.26	-15.58	-16.35	-16.03	-16.07	-15.82	-15.81	-14.52	-16.23	-15.41
1555.5		-16.49	-16.14	-16.61	-15.42	-16.62	-16.66	-15.59	-16.34	-16.72	-16.72	-16.45	-16.29	-16.64	-16.51	-16.42	-16.2	-16.83	-16.68	-16.47	-16.67	-15.84	-16.79	-15.03	-16.73	-16.11	-16.13	-16.66	-15.49	-16.25	-16.64	-16.62	-16.52	-16.41	-16.36	-16.11	-16.49	-16.5	-16.45	-16.45	-16.73	-16.47	-16.22	-16.41	-16.42	-16.6	-16.41	-16.26	-15.67
1555.6		-14.6	-12.79	-13.85	-15.44	-13.62	-13.76	-15.33	-14.38	-13.71	-14.27	-14.27	-13.08	-14.48	-14.45	-13.23	-14.48	-13.65	-14.28	-13.76	-14.23	-14.71	-14.11	-14.96	-13.94	-14.97	-14.12	-13.92	-14.99	-14.13	-13.28	-13.97	-13.65	-13.48	-13.17	-12.61	-13.8	-13.44	-13.95	-13.93	-14.15	-13.45	-13.42	-13.44	-13.31	-13.9	-14.8	-13.38	-12.85
1555.7		-11.44	-10.28	-10.7	-12.83	-10.75	-10.69	-12.33	-11.31	-10.76	-11.12	-11.04	-10.2	-11.08	-11.35	-10.38	-11.36	-10.76	-11.12	-10.67	-11.23	-11.78	-10.83	-12.55	-10.76	-11.88	-11.18	-11	-12.14	-11.13	-10.45	-11.07	-10.65	-10.66	-10.16	-10	-10.74	-10.57	-10.81	-10.87	-10.88	-10.52	-10.42	-10.52	-10.41	-10.94	-11.78	-10.42	-10.02
1555.8		-9.64	-9.22	-9.4	-10.61	-9.52	-9.43	-10.37	-9.61	-9.44	-9.55	-9.48	-9.15	-9.55	-9.83	-9.12	-9.51	-9.45	-9.72	-9.35	-9.62	-9.8	-9.43	-10.4	-9.54	-10.09	-9.61	-9.69	-10.23	-9.49	-9.28	-9.61	-9.2	-9.27	-9.15	-8.94	-9.4	-9.3	-9.33	-9.57	-9.47	-9.33	-9.14	-9.19	-9.12	-9.55	-9.85	-9.13	-8.89
1555.9		-9.28	-9.48	-9.48	-9.47	-9.73	-9.57	-9.24	-9.23	-9.64	-9.36	-9.29	-9.49	-9.38	-9.31	-9.44	-9.02	-9.81	-9.28	-9.56	-9.47	-8.9	-9.61	-9.26	-9.86	-9.5	-9.18	-9.82	-9.29	-9.04	-9.72	-9.52	-9.16	-9.46	-9.55	-9.32	-9.51	-9.53	-9.27	-9.43	-9.45	-9.5	-9.39	-9.53	-9.36	-9.41	-9.22	-9.41	-9.25
1556		-9.87	-10.72	-10.33	-9.26	-10.87	-10.64	-9.23	-9.58	-10.73	-10.01	-9.95	-10.76	-9.88	-9.6	-10.56	-9.2	-10.92	-10	-10.46	-10.27	-8.84	-10.59	-8.68	-10.83	-9.77	-9.44	-10.8	-9.12	-9.49	-10.85	-10.14	-9.85	-10.39	-10.83	-10.84	-10.48	-10.61	-10.04	-10.17	-10.46	-10.73	-10.45	-10.52	-10.43	-10.41	-9.32	-10.58	-10.51
1556.1		-11.92	-13.17	-12.58	-10.72	-13.03	-13.04	-10.87	-11.7	-13.24	-12.13	-12.04	-13.07	-12.11	-11.67	-12.97	-11.15	-13.22	-12.14	-12.96	-12.72	-10.44	-12.98	-9.78	-13.23	-11.6	-11.38	-13.35	-10.41	-11.48	-13.32	-12.38	-12.06	-12.85	-13.37	-13.58	-12.75	-12.85	-12.35	-12.38	-12.67	-13.03	-12.79	-12.73	-12.69	-12.56	-11.31	-12.86	-12.71
1556.2		-13.06	-12.35	-12.7	-13.25	-12.18	-12.33	-13.41	-13.47	-12.41	-13.18	-13.21	-12.12	-13.05	-13.47	-12.41	-13.39	-12.39	-13.27	-13.29	-13.06	-13.48	-12.92	-12.31	-12.89	-13.69	-13.85	-12.94	-13.3	-13.8	-12.54	-13.04	-13.11	-12.67	-12.22	-12.26	-12.34	-12.31	-12.74	-12.81	-12.18	-11.88	-12.21	-12.05	-12.31	-12.21	-12.93	-12.03	-11.79
1556.3		-6.97	-6.42	-6.67	-8.84	-6.25	-6.44	-8.35	-7.6	-6.32	-7.13	-7.07	-6.26	-7	-7.6	-6.51	-7.61	-6.27	-7	-6.81	-6.79	-8.98	-6.47	-9.84	-6.57	-7.92	-8.12	-6.42	-9.18	-7.88	-6.34	-6.84	-6.81	-6.22	-6.08	-5.88	-6.12	-6.04	-6.56	-6.69	-6.1	-5.96	-6.27	-6.16	-6.49	-6.3	-7.27	-6.18	-6.23
1556.4		-3.98	-3.83	-3.9	-5.04	-3.57	-3.78	-4.78	-4.3	-3.75	-4.14	-3.94	-3.78	-3.95	-4.25	-3.9	-4.06	-3.64	-3.9	-3.8	-3.86	-5.15	-3.71	-6.19	-3.81	-4.54	-4.7	-3.65	-5.33	-4.45	-3.71	-3.81	-3.64	-3.46	-3.53	-3.29	-3.33	-3.3	-3.59	-3.65	-3.41	-3.37	-3.73	-3.73	-3.85	-3.64	-3.97	-3.64	-3.82
1556.5		-2.45	-2.95	-2.76	-2.41	-3.12	-3.07	-2.37	-2.81	-3.17	-2.83	-2.77	-3.06	-2.72	-2.77	-3.24	-2.47	-3.28	-2.75	-3.42	-3.14	-2.83	-3.35	-2.69	-3.47	-2.78	-3.01	-3.29	-2.59	-2.99	-3.32	-2.89	-2.72	-3.14	-3.32	-3.23	-2.89	-3.04	-2.82	-2.92	-3.09	-3.18	-3.35	-3.3	-3.23	-2.99	-2.58	-3.25	-3.18
1556.6		-1.04	-1.62	-1.36	-1.06	-1.61	-1.65	-1.02	-1.37	-1.7	-1.37	-1.35	-1.77	-1.25	-1.34	-1.83	-1.04	-1.83	-1.23	-1.87	-1.61	-1.51	-1.85	-1.65	-1.89	-1.36	-1.67	-1.77	-1.29	-1.55	-1.86	-1.46	-1.25	-1.65	-1.95	-1.86	-1.47	-1.57	-1.38	-1.41	-1.59	-1.78	-2	-1.96	-1.94	-1.53	-1.14	-1.89	-1.94
1556.7		-0.35	-1.01	-0.75	-0.4	-0.85	-1.02	-0.38	-0.61	-0.97	-0.73	-0.6	-1.19	-0.58	-0.6	-1.21	-0.38	-1.1	-0.57	-1.02	-0.85	-0.86	-1.02	-1.16	-1.07	-0.64	-0.92	-1	-0.65	-0.8	-1.15	-0.74	-0.57	-0.93	-1.33	-1.25	-0.84	-0.91	-0.71	-0.68	-0.92	-1.12	-1.37	-1.36	-1.38	-0.9	-0.47	-1.24	-1.44
1556.8		-0.35	-1.11	-0.87	-0.28	-0.84	-1.17	-0.28	-0.44	-1.06	-0.85	-0.5	-1.34	-0.64	-0.48	-1.32	-0.26	-1.15	-0.59	-0.91	-0.83	-0.68	-0.99	-1	-1.05	-0.55	-0.76	-0.98	-0.46	-0.65	-1.17	-0.74	-0.48	-0.84	-1.38	-1.33	-0.83	-0.89	-0.67	-0.63	-0.89	-1.17	-1.5	-1.53	-1.51	-0.99	-0.39	-1.29	-1.61
1556.9		-1.31	-2.07	-1.87	-1.08	-1.88	-2.24	-1.09	-1.32	-2.18	-1.95	-1.41	-2.27	-1.71	-1.4	-2.33	-1.06	-2.21	-1.61	-1.81	-1.89	-1.35	-2.08	-1.48	-2.07	-1.48	-1.51	-2.02	-1.16	-1.44	-2.17	-1.72	-1.32	-1.75	-2.18	-2	-1.59	-1.7	-1.43	-1.48	-1.76	-2.05	-2.37	-2.43	-2.35	-1.94	-1.27	-2.12	-2.32
1557		-3.69	-3.63	-3.65	-3.46	-3.99	-3.92	-3.4	-3.71	-4.01	-3.89	-3.75	-3.67	-3.8	-3.79	-3.86	-3.35	-4.08	-3.79	-4.09	-4.08	-3.71	-4.24	-3.56	-4.21	-3.86	-3.88	-4.12	-3.45	-3.82	-4.08	-3.88	-3.59	-3.95	-3.79	-3.67	-3.64	-3.74	-3.62	-3.75	-3.78	-3.74	-3.82	-3.78	-3.66	-3.75	-3.63	-3.67	-3.35
1557.1		-4.14	-4.75	-4.79	-4.8	-4.06	-4.84	-4.62	-4.13	-4.35	-4.48	-4.18	-5.2	-4.39	-4.21	-4.86	-4.28	-4.26	-4.32	-3.79	-4.11	-5.11	-4.01	-6.5	-3.87	-4.53	-4.71	-4.09	-5.17	-4.39	-4.25	-4.32	-4.22	-4.01	-4.68	-4.12	-4.35	-4.21	-4.16	-4.15	-4.3	-4.61	-5.38	-5.6	-5.88	-4.86	-4.31	-4.99	-6.68
1557.2		-5.85	-4.91	-5.26	-7.31	-5.18	-5.13	-6.96	-6.35	-5.09	-5.34	-6.19	-5	-5.37	-6.19	-5.01	-6.07	-5.04	-5.65	-5.71	-5.55	-8.1	-5.4	-9.66	-5.37	-6.84	-7.55	-5.37	-8.1	-6.89	-5.17	-5.59	-5.97	-5.52	-5.01	-5.04	-5.39	-5.41	-5.6	-5.81	-5.26	-5.05	-5.24	-5.29	-5.27	-5.22	-5.95	-4.95	-5.49
1557.3		-7.94	-5.35	-5.71	-10.61	-6.67	-5.61	-10.05	-9.36	-6.07	-6.35	-8.92	-4.83	-6.51	-8.99	-5.21	-8.42	-6	-7.28	-8.51	-7.4	-12.33	-7.22	-12.69	-7.26	-10.18	-11.57	-7.07	-11.89	-10.54	-6.37	-7	-8.11	-7.44	-5.51	-6.28	-6.6	-6.75	-7.54	-7.94	-6.34	-5.57	-5.05	-4.64	-4.62	-5.45	-7.76	-4.78	-4.38
1557.4		-10.31	-6.62	-6.7	-12.97	-8.51	-6.65	-12.4	-12.05	-7.67	-7.63	-11.57	-5.74	-8.1	-11.67	-6.24	-10.76	-7.53	-9.3	-11.28	-9.4	-13.58	-9.56	-11.84	-9.55	-12.87	-13.83	-9.19	-13.34	-13.28	-8	-8.79	-10.35	-9.85	-6.62	-7.83	-8.23	-8.64	-9.53	-10.18	-7.95	-6.62	-5.61	-5.02	-5.04	-6.21	-9.65	-5.52	-4.65
1557.5		-12.54	-9.07	-9.03	-12.93	-11.28	-8.81	-12.96	-13.29	-10.09	-10	-13.06	-7.74	-10.38	-13.04	-8.39	-12.49	-10.01	-11.5	-13.43	-12.04	-11.6	-12.29	-9.76	-12.41	-13.43	-12.14	-11.88	-11.75	-12.49	-10.41	-11.14	-12.5	-12.26	-8.81	-10.33	-10.71	-11	-11.83	-12.51	-10.26	-8.77	-7.47	-6.52	-6.6	-8.29	-11.64	-7.43	-6.35
1557.6		-12.64	-12.4	-12.12	-10.82	-13.2	-12.34	-11.32	-11.35	-12.96	-12.91	-11.73	-11.14	-12.82	-11.78	-11.69	-12.01	-12.95	-13.11	-12.12	-13.15	-9.16	-13.27	-8.2	-13.23	-11.31	-9.56	-13.25	-9.48	-10.35	-13.09	-13.09	-12.22	-12.83	-12.19	-12.99	-12.89	-13.09	-12.83	-12.79	-12.85	-12.06	-10.69	-9.98	-10.07	-11.43	-12.74	-10.84	-9.86
1557.7		-9.77	-12.24	-12.49	-8.34	-10.94	-12.57	-8.72	-8.64	-11.8	-11.91	-8.93	-13.17	-11.45	-8.89	-12.79	-9.35	-11.7	-10.63	-9.1	-10.37	-7.3	-10.31	-6.95	-10.27	-8.6	-7.53	-10.42	-7.67	-7.92	-11.2	-10.75	-9.43	-9.99	-12.2	-11.04	-10.92	-10.75	-10.09	-9.82	-11.46	-12.33	-13.13	-13.33	-13.32	-12.63	-10.36	-12.93	-13.44
1557.8		-7.61	-9.36	-9.61	-6.86	-8.44	-9.73	-7.07	-7.09	-8.93	-9.25	-7.2	-10.32	-8.77	-7.29	-9.84	-7.52	-8.91	-8.19	-7.27	-7.99	-6.44	-7.85	-6.52	-7.93	-6.98	-6.62	-8.26	-6.63	-6.67	-8.52	-8.4	-7.53	-7.93	-9.45	-8.42	-8.46	-8.3	-7.87	-7.71	-8.72	-9.55	-10.56	-11.22	-11.04	-9.89	-7.93	-10.32	-11.35
1557.9		-6.93	-7.89	-7.88	-6.67	-7.51	-8.02	-6.69	-6.93	-7.63	-7.73	-6.96	-8.25	-7.52	-6.95	-8.07	-6.96	-7.64	-7.22	-7.02	-7.19	-6.73	-7.23	-6.97	-7.33	-6.64	-6.84	-7.44	-6.73	-6.79	-7.51	-7.46	-7.14	-7.27	-7.82	-7.37	-7.44	-7.33	-7.16	-7.06	-7.55	-7.93	-8.33	-8.75	-8.67	-8.09	-7	-8.16	-8.72
1558		-7.57	-8.07	-7.88	-7.51	-8.13	-8.02	-7.49	-7.96	-7.95	-7.81	-7.93	-8.04	-7.72	-7.9	-7.94	-7.8	-8.01	-7.72	-8.1	-7.71	-8.06	-7.91	-8.17	-8.01	-7.5	-8.23	-8.08	-7.72	-7.94	-7.9	-7.92	-7.99	-8.02	-7.98	-7.83	-7.89	-7.81	-7.87	-7.8	-7.95	-8	-7.91	-8.11	-8.01	-7.87	-7.39	-7.87	-8.01
1558.1		-9.44	-9.71	-9.28	-9.51	-10.12	-9.54	-9.41	-10.27	-9.72	-9.31	-10.28	-9.37	-9.36	-10.06	-9.29	-9.88	-9.8	-9.54	-10.49	-9.69	-10.47	-9.94	-10.33	-10.08	-9.48	-10.82	-10.15	-9.85	-10.38	-9.69	-9.77	-10.16	-10.18	-9.65	-9.95	-9.7	-9.78	-9.84	-9.86	-9.77	-9.58	-9.09	-9	-8.99	-9.11	-9.02	-9.13	-9
1558.2		-12.68	-12.76	-12.19	-12.71	-13.47	-12.46	-12.38	-13.73	-13.03	-12.23	-13.84	-12.25	-12.44	-13.6	-12.15	-13.18	-13.05	-12.81	-14.36	-12.88	-14.23	-13.48	-13.6	-13.65	-12.85	-14.78	-13.45	-13.18	-14.18	-13.03	-12.98	-13.58	-13.74	-12.58	-13.36	-12.95	-13.21	-13.15	-13.24	-13.01	-12.63	-11.73	-11.48	-11.5	-11.94	-11.96	-11.83	-11.56
1558.3		-15.11	-14.62	-14.83	-15.31	-14.72	-14.89	-15.23	-15.13	-14.92	-15.01	-15.14	-14.64	-14.93	-15.12	-14.72	-14.79	-14.87	-15.28	-15.09	-15.17	-16	-15.24	-16	-15.09	-15.67	-15.58	-15	-15.69	-15.45	-14.87	-14.98	-14.99	-14.7	-14.42	-14.52	-14.58	-14.74	-14.8	-14.86	-14.67	-14.58	-14.53	-14.58	-14.57	-14.62	-14.79	-14.48	-14.58
1558.4		-12.36	-11.55	-12.31	-13.17	-11.11	-12.27	-13.25	-11.8	-11.68	-12.88	-11.65	-12.07	-12.45	-11.69	-12.21	-11.43	-11.55	-12.42	-11.34	-12.16	-12.88	-11.78	-14.04	-11.5	-13.04	-11.87	-11.39	-13.27	-11.83	-11.63	-11.92	-11.51	-10.94	-11.4	-11.03	-11.33	-11.35	-11.41	-11.56	-11.5	-11.65	-12.68	-13.1	-13.04	-12.5	-12.56	-12.18	-12.86
1558.5		-9.25	-8.6	-9.03	-9.99	-8.11	-9	-10.05	-8.85	-8.59	-9.51	-8.71	-8.81	-9.21	-8.76	-8.9	-8.57	-8.43	-9.36	-8.33	-8.95	-9.92	-8.65	-11.25	-8.45	-9.87	-9.03	-8.37	-10.25	-9.03	-8.46	-8.85	-8.52	-8.02	-8.37	-8.04	-8.33	-8.3	-8.4	-8.45	-8.39	-8.48	-9.43	-9.83	-9.69	-9.39	-9.27	-8.87	-9.57
1558.6		-7.35	-6.82	-7.17	-8.1	-6.51	-7.02	-8.09	-7.19	-6.79	-7.43	-7.02	-6.95	-7.25	-7.01	-6.95	-6.86	-6.66	-7.52	-6.83	-7.08	-8.15	-6.94	-9.4	-6.82	-7.95	-7.52	-6.72	-8.45	-7.39	-6.71	-7.03	-6.95	-6.51	-6.61	-6.37	-6.69	-6.63	-6.67	-6.74	-6.63	-6.7	-7.32	-7.66	-7.54	-7.43	-7.41	-6.93	-7.48
1558.7		-6.51	-5.88	-6.22	-7.03	-5.71	-6.09	-7.14	-6.45	-5.88	-6.38	-6.3	-6.02	-6.31	-6.26	-5.95	-6.17	-5.76	-6.57	-6.15	-6.19	-7.34	-6.07	-8.54	-6	-6.99	-6.85	-5.98	-7.56	-6.68	-5.88	-6.12	-6.16	-5.81	-5.79	-5.61	-5.9	-5.86	-5.92	-5.97	-5.74	-5.79	-6.21	-6.48	-6.47	-6.39	-6.47	-6.03	-6.41
1558.8		-6.32	-5.59	-5.91	-6.76	-5.59	-5.75	-6.87	-6.3	-5.65	-6.05	-6.23	-5.7	-6.02	-6.19	-5.67	-6.13	-5.54	-6.31	-6.01	-5.9	-7.28	-5.87	-8.29	-5.76	-6.82	-6.87	-5.87	-7.37	-6.66	-5.64	-5.93	-6.14	-5.72	-5.52	-5.53	-5.84	-5.71	-5.86	-5.88	-5.63	-5.59	-5.81	-6.08	-6.03	-6.03	-6.22	-5.75	-6.01
1558.9		-6.54	-5.73	-5.98	-7.02	-5.81	-5.77	-7.05	-6.62	-5.78	-6.08	-6.47	-5.75	-6.1	-6.48	-5.7	-6.47	-5.71	-6.48	-6.31	-6.14	-7.6	-6.13	-8.5	-5.97	-6.94	-7.31	-6.05	-7.63	-6.97	-5.78	-6.1	-6.45	-6.03	-5.64	-5.72	-6.1	-5.97	-6.16	-6.12	-5.81	-5.73	-5.82	-5.94	-6.02	-6.1	-6.35	-5.84	-5.96
1559		-7.14	-6.22	-6.36	-7.58	-6.38	-6.2	-7.59	-7.36	-6.29	-6.44	-7.2	-6.08	-6.56	-7.14	-6.06	-7.12	-6.19	-6.94	-7.11	-6.67	-8.29	-6.64	-9.07	-6.53	-7.51	-8.04	-6.62	-8.21	-7.67	-6.26	-6.58	-7.17	-6.7	-6.06	-6.25	-6.62	-6.53	-6.81	-6.73	-6.37	-6.19	-6.14	-6.23	-6.28	-6.47	-6.91	-6.21	-6.24
1559.1		-7.92	-6.94	-6.97	-8.46	-7.18	-6.82	-8.54	-8.33	-6.99	-7.03	-8.15	-6.59	-7.22	-8.04	-6.67	-7.99	-6.9	-7.68	-8.03	-7.39	-9.21	-7.47	-9.81	-7.38	-8.31	-9.04	-7.48	-9.09	-8.67	-6.97	-7.3	-8.04	-7.56	-6.66	-7	-7.44	-7.35	-7.68	-7.65	-7.12	-6.94	-6.64	-6.6	-6.73	-6.93	-7.69	-6.74	-6.7
1559.2		-8.9	-7.8	-7.74	-9.52	-8.23	-7.62	-9.5	-9.46	-7.96	-7.79	-9.31	-7.32	-8.02	-9.12	-7.49	-9.05	-7.85	-8.65	-9.19	-8.37	-10.27	-8.56	-10.67	-8.48	-9.35	-10.08	-8.53	-10	-9.78	-7.96	-8.23	-9.14	-8.72	-7.48	-7.98	-8.48	-8.33	-8.73	-8.81	-8.13	-7.8	-7.34	-7.21	-7.32	-7.61	-8.63	-7.55	-7.36
1559.3		-9.98	-8.89	-8.83	-10.5	-9.41	-8.57	-10.4	-10.6	-9.03	-8.8	-10.39	-8.26	-8.98	-10.33	-8.47	-10.19	-9.01	-9.75	-10.56	-9.49	-11.36	-9.76	-11.55	-9.72	-10.51	-11.42	-9.78	-11.07	-11.07	-9.08	-9.39	-10.3	-10.07	-8.53	-9.24	-9.69	-9.54	-10.02	-9.94	-9.31	-8.86	-8.2	-8	-8.17	-8.54	-9.68	-8.49	-8.17
1559.4		-11.16	-10.29	-10	-11.5	-10.81	-9.84	-11.39	-11.82	-10.35	-9.93	-11.77	-9.43	-10.11	-11.58	-9.68	-11.4	-10.33	-10.89	-12.09	-10.78	-12.41	-11.09	-12.28	-11.05	-11.69	-12.71	-11.06	-11.95	-12.27	-10.35	-10.6	-11.56	-11.38	-9.87	-10.67	-10.95	-10.88	-11.31	-11.2	-10.66	-10.18	-9.35	-9.02	-9.19	-9.63	-10.72	-9.68	-9.24
1559.5		-12.46	-11.81	-11.52	-12.6	-12.39	-11.39	-12.56	-13.05	-11.92	-11.39	-13.09	-11.02	-11.51	-12.86	-11.25	-12.69	-11.92	-12.29	-13.44	-12.29	-13.28	-12.56	-12.88	-12.54	-12.86	-13.71	-12.55	-12.83	-13.38	-11.84	-12.14	-12.89	-12.88	-11.37	-12.41	-12.53	-12.37	-12.72	-12.74	-12.14	-11.76	-10.81	-10.45	-10.53	-11.1	-11.9	-11.08	-10.64
1559.6		-13.8	-13.49	-13.07	-13.61	-14.03	-13.1	-13.5	-14.21	-13.55	-12.98	-14.32	-12.75	-13.06	-14.11	-13.02	-13.95	-13.69	-13.74	-14.68	-13.74	-14.19	-14.06	-13.42	-14.11	-14.03	-14.56	-14.21	-13.8	-14.45	-13.53	-13.67	-14.23	-14.29	-13.13	-14.23	-13.97	-13.99	-14.12	-14.06	-13.76	-13.48	-12.48	-12.1	-12.14	-12.8	-13.11	-12.62	-12.39
1559.7		-14.67	-14.97	-14.59	-14.28	-15.33	-14.7	-14.23	-15.12	-15.02	-14.29	-15.15	-14.47	-14.48	-14.94	-14.56	-14.75	-15.11	-14.8	-15.53	-14.79	-14.52	-15.32	-13.82	-15.25	-14.7	-14.92	-15.47	-14.33	-15.1	-15.13	-14.96	-15.1	-15.4	-14.69	-15.55	-15.07	-15.2	-15.15	-15.13	-15.1	-14.95	-14.02	-13.74	-13.93	-14.19	-14.12	-14.26	-13.92
1559.8		-15.32	-16.15	-15.75	-14.77	-16.3	-15.9	-14.8	-15.59	-16.13	-15.44	-15.68	-15.96	-15.35	-15.48	-15.88	-15.23	-16.35	-15.54	-15.95	-15.82	-14.77	-16.26	-13.97	-16.11	-15.26	-15.21	-16.34	-14.69	-15.36	-16.19	-15.87	-15.7	-16.16	-15.95	-16.35	-15.77	-16	-15.82	-15.76	-15.96	-16.04	-15.43	-15.16	-15.36	-15.33	-14.75	-15.56	-15.34
1559.9		-15.74	-16.73	-16.29	-15.11	-16.6	-16.6	-15.21	-15.65	-16.62	-16.14	-15.81	-16.69	-15.92	-15.68	-16.55	-15.51	-16.88	-15.99	-16.07	-16.31	-14.7	-16.55	-14.12	-16.54	-15.51	-15.17	-16.63	-14.68	-15.48	-16.69	-16.36	-16.01	-16.35	-16.64	-16.65	-16.21	-16.5	-16.14	-16.13	-16.45	-16.55	-16.25	-16.06	-16.28	-16.24	-15.44	-16.2	-16.13
1560		-15.72	-16.72	-16.41	-15.19	-16.61	-16.7	-15.1	-15.54	-16.69	-16.24	-15.75	-16.92	-16.15	-15.49	-16.82	-15.47	-16.87	-15.88	-15.73	-16.47	-14.56	-16.53	-13.97	-16.58	-15.38	-15	-16.46	-14.52	-15.14	-16.85	-16.44	-15.97	-16.16	-16.88	-16.73	-16.35	-16.57	-16.12	-16.08	-16.54	-16.73	-16.67	-16.4	-16.6	-16.41	-15.59	-16.38	-16.46
1560.1		-15.47	-16.68	-16.26	-14.81	-16.35	-16.64	-14.92	-14.9	-16.57	-16.23	-15.29	-16.91	-16	-15.16	-16.73	-15.14	-16.58	-15.57	-15.15	-16.15	-13.92	-15.99	-13.62	-16.3	-14.91	-14.34	-16.26	-13.97	-14.46	-16.72	-16.14	-15.5	-15.91	-16.81	-16.64	-16.16	-16.4	-15.94	-15.8	-16.42	-16.7	-16.83	-16.49	-16.69	-16.38	-15.56	-16.47	-16.48
1560.2		-15.22	-16.66	-16.34	-14.62	-16.2	-16.67	-14.77	-14.65	-16.37	-16.22	-14.99	-16.85	-16.05	-14.77	-16.62	-14.92	-16.57	-15.27	-14.73	-16.09	-13.55	-15.83	-13.32	-16.21	-14.49	-13.9	-15.93	-13.73	-14.26	-16.63	-15.88	-15.25	-15.5	-16.74	-16.45	-16.03	-16.18	-15.76	-15.5	-16.4	-16.64	-16.97	-16.51	-16.68	-16.43	-15.53	-16.62	-16.52
1560.3		-14.93	-16.55	-16.3	-14.47	-15.81	-16.87	-14.51	-14.33	-16.19	-16.22	-14.61	-16.82	-15.85	-14.5	-16.71	-14.7	-16.51	-15.02	-14.26	-15.74	-13.39	-15.54	-13.25	-15.8	-14.27	-13.53	-15.55	-13.73	-13.95	-16.48	-15.81	-14.91	-15.21	-16.69	-16.28	-15.82	-15.99	-15.48	-15.22	-16.31	-16.58	-17.06	-16.42	-16.77	-16.42	-15.37	-16.69	-16.76
1560.4		-14.96	-16.4	-16.47	-14.46	-15.83	-17.2	-14.46	-14.26	-16.18	-16.39	-14.35	-16.99	-15.87	-14.51	-16.63	-14.58	-16.33	-15.05	-14.17	-15.48	-13.37	-15.32	-13.31	-15.6	-14.21	-13.43	-15.31	-13.72	-13.88	-16.63	-15.74	-14.93	-15.08	-16.84	-16.16	-15.72	-15.87	-15.4	-15.17	-16.26	-16.59	-17.34	-16.91	-17.13	-16.76	-15.29	-16.96	-17.15
1560.5		-15.02	-16.39	-16.72	-14.56	-15.84	-17.37	-14.64	-14.35	-16.11	-16.73	-14.52	-17.04	-16.04	-14.59	-16.6	-14.74	-16.31	-15.13	-14.23	-15.7	-13.74	-15.21	-13.89	-15.6	-14.29	-13.8	-15.46	-14.03	-14.11	-16.61	-15.85	-15.08	-15.13	-17	-16.33	-15.78	-15.93	-15.32	-15.13	-16.35	-16.72	-17.36	-17.26	-17.32	-17.05	-15.3	-16.89	-17.33
1560.6		-15.2	-16.38	-16.64	-14.68	-15.71	-17.28	-14.7	-14.45	-15.97	-16.7	-14.74	-16.95	-16.02	-14.65	-16.48	-14.75	-16.01	-15.16	-14.32	-15.67	-14.32	-15.2	-14.46	-15.29	-14.46	-14.26	-15.32	-14.23	-14.41	-16.23	-15.8	-15.17	-15.19	-16.77	-16.44	-15.7	-15.73	-15.16	-15.27	-16.24	-16.42	-17.13	-17.28	-17.26	-16.98	-15.17	-16.79	-17.24
1560.7		-15.35	-16.5	-16.67	-15.13	-15.74	-17.18	-14.91	-14.87	-16.07	-16.82	-15.12	-16.91	-16.07	-15.05	-16.29	-15.12	-15.94	-15.36	-14.7	-15.71	-15.05	-15.28	-15.1	-15.66	-14.81	-14.95	-15.48	-14.67	-14.84	-16.21	-15.82	-15.39	-15.51	-16.65	-16.62	-15.79	-16	-15.34	-15.57	-16.24	-16.33	-16.9	-17.27	-17.1	-16.98	-15.31	-16.6	-16.99
1560.8		-15.96	-16.77	-16.77	-15.9	-16.05	-16.9	-15.68	-15.73	-16.19	-17.02	-15.95	-16.87	-16.38	-15.84	-16.66	-15.89	-16.16	-16	-15.66	-16.01	-16.03	-15.83	-16.26	-16.15	-15.62	-16.07	-15.94	-15.65	-15.73	-16.43	-16.21	-16.23	-16.11	-16.73	-16.84	-16.2	-16.25	-15.95	-16.07	-16.44	-16.51	-16.66	-17.08	-16.98	-17.11	-15.87	-16.47	-16.84
1560.9		-16.94	-16.94	-17.19	-16.88	-16.84	-17.05	-16.75	-16.87	-16.78	-17.31	-17.01	-17.01	-16.83	-16.92	-16.94	-16.88	-16.82	-17.04	-16.92	-16.8	-17.58	-16.83	-17.83	-16.83	-16.82	-17.62	-16.87	-16.97	-17.04	-16.83	-16.89	-17.22	-16.98	-16.88	-17.15	-16.96	-16.98	-17.02	-16.95	-16.94	-16.76	-16.61	-17.18	-16.8	-17.14	-16.62	-16.59	-16.71
1561		-18.25	-17.43	-17.78	-18.61	-17.93	-17.35	-18.61	-18.57	-17.78	-17.81	-18.72	-17.39	-17.72	-18.54	-17.52	-18.61	-17.53	-18.39	-18.86	-18.02	-19.96	-18.32	-20.09	-18.07	-18.59	-19.95	-18.23	-19.04	-19.13	-17.57	-18.08	-18.7	-18.48	-17.54	-17.83	-18.11	-18.1	-18.34	-18.34	-17.58	-17.32	-16.77	-17.18	-17.18	-17.49	-18.11	-17.11	-16.79
1561.1		-19.64	-18.06	-18.5	-20.54	-18.89	-17.75	-20.57	-20.59	-18.77	-18.2	-20.8	-17.73	-18.91	-20.48	-18.12	-20.53	-18.4	-20.23	-21.12	-19.25	-22.68	-20.14	-22.78	-19.35	-20.61	-22.5	-19.59	-21.48	-21.39	-18.24	-19.44	-20.39	-19.9	-18.12	-18.16	-19.53	-19.28	-19.87	-20	-18.48	-18.08	-16.91	-16.76	-17.23	-18.01	-19.68	-17.42	-16.75
1561.2		-21.07	-18.48	-18.56	-22.92	-19.99	-17.8	-22.71	-22.69	-19.51	-18.63	-22.38	-17.79	-19.63	-22.39	-18.63	-22.18	-19.27	-21.69	-23.45	-20.16	-24.98	-21.51	-25.81	-20.51	-23.11	-24.49	-20.6	-24.43	-23.86	-19.02	-20.53	-22.02	-21.08	-18.32	-18.46	-20.43	-20.3	-21.05	-20.81	-19	-18.74	-17.18	-16.53	-17.2	-18.31	-21.08	-17.28	-16.69
1561.3		-21.59	-18.43	-18.44	-23.39	-20.14	-17.68	-23.58	-23.13	-19.87	-18.44	-22.69	-17.99	-19.95	-22.74	-18.89	-22.4	-19.3	-22.33	-23.53	-20.44	-24.77	-22.1	-26.39	-20.88	-24.14	-23.95	-20.82	-25.35	-23.76	-19.27	-20.43	-22.06	-21.13	-18.37	-18.61	-20.75	-20.3	-21.04	-21.16	-19.07	-18.55	-17.43	-16.37	-17.07	-18.16	-21.77	-17.44	-16.41
1561.4		-21.09	-18.32	-18.28	-22.4	-20.02	-17.59	-22.52	-21.76	-19.23	-18.2	-21.34	-17.87	-19.53	-21.85	-18.64	-21.18	-19.32	-21.81	-22.12	-20.07	-22.57	-21.34	-23.8	-20.63	-22.96	-22.23	-20.65	-23.65	-22.11	-19.22	-20.07	-21	-20.86	-18.4	-18.57	-20.37	-19.84	-20.92	-20.82	-18.97	-18.41	-17.42	-16.16	-17.04	-18.44	-21.25	-17.35	-16.46
1561.5		-20.35	-18.23	-18.45	-21.28	-19.73	-17.66	-21.37	-20.58	-19.04	-18.01	-20.39	-17.82	-19.41	-20.84	-18.62	-20.31	-19.11	-20.82	-20.48	-19.57	-20.77	-20.55	-21.37	-20.1	-21.41	-20.6	-20.08	-21.4	-20.47	-18.78	-19.91	-20.38	-20.13	-18.45	-18.71	-19.99	-19.41	-20.13	-20.27	-19.12	-18.46	-17.49	-16.38	-17.19	-18.42	-20.31	-17.45	-16.84
1561.6		-19.7	-18.26	-18.53	-20.21	-19.45	-17.76	-20.32	-19.7	-18.84	-18.19	-19.56	-18.04	-19.48	-19.95	-18.42	-19.69	-19.06	-19.97	-19.54	-19.37	-19.6	-19.91	-20.02	-19.64	-20.26	-19.4	-19.65	-20.18	-19.47	-18.76	-19.65	-19.76	-19.71	-18.79	-18.8	-19.57	-19.35	-19.68	-19.75	-19.39	-18.77	-17.83	-16.76	-17.24	-18.56	-19.85	-17.94	-17.15
1561.7		-19.79	-18.77	-18.75	-19.6	-19.63	-18.18	-19.73	-19.24	-19.2	-18.6	-19.28	-18.58	-19.26	-19.49	-18.77	-19.57	-19.17	-19.58	-19.25	-19.58	-18.82	-19.53	-19.06	-19.5	-19.45	-18.73	-19.4	-19.21	-18.87	-19.12	-19.75	-19.67	-19.69	-19.09	-19.24	-19.5	-19.52	-19.61	-19.65	-19.69	-19.31	-18.27	-17.4	-17.8	-19.02	-19.62	-18.23	-17.93
1561.8		-20.02	-19.55	-19.65	-19.46	-19.85	-19.17	-19.52	-19.11	-19.76	-19.53	-19.46	-19.38	-19.82	-19.62	-19.47	-19.87	-19.9	-19.68	-19.19	-19.88	-18.5	-19.71	-18.58	-19.8	-19	-18.48	-19.69	-18.77	-18.64	-19.65	-20.1	-19.87	-20.08	-20	-20.19	-20.04	-20.16	-19.82	-19.76	-20.45	-20.32	-19.21	-18.4	-18.61	-19.74	-19.95	-19.4	-18.86
1561.9		-20.73	-20.73	-20.79	-19.73	-20.65	-20.38	-19.57	-19.55	-20.75	-20.48	-19.99	-20.57	-20.73	-19.95	-20.46	-20.25	-20.65	-20.1	-19.55	-20.6	-18.44	-20.23	-18.43	-20.62	-19.19	-18.74	-20.31	-18.73	-18.97	-20.73	-20.86	-20.38	-20.84	-20.87	-21.28	-20.86	-21.28	-20.52	-20.53	-21.55	-21.43	-20.42	-19.73	-19.86	-20.79	-20.8	-20.64	-19.92
1562		-21.61	-22.24	-22.04	-20.28	-21.81	-21.63	-20.14	-20.29	-21.95	-21.83	-20.59	-21.99	-21.74	-20.59	-21.89	-21.17	-22.07	-20.8	-20.38	-21.9	-19.03	-21.18	-18.58	-21.5	-19.79	-19.42	-21.04	-19.17	-19.84	-22.06	-22.14	-21.19	-21.88	-22.23	-22.88	-21.88	-22.62	-21.56	-21.46	-22.83	-22.78	-21.67	-20.83	-21.33	-22.15	-21.63	-22.14	-21.07
1562.1		-22.67	-23.28	-23.32	-21.12	-23.29	-22.92	-20.83	-21.27	-23.32	-23.11	-21.72	-23.01	-23.23	-21.81	-23.29	-22.11	-23.43	-21.65	-21.34	-22.98	-19.49	-22.22	-18.88	-22.44	-20.53	-19.93	-22.44	-19.58	-20.45	-23.42	-23.18	-22.16	-23.14	-23.34	-23.94	-23	-23.99	-22.91	-22.72	-23.89	-23.53	-22.65	-21.55	-22.36	-23.26	-22.99	-23.08	-21.85
1562.2		-23.65	-23.74	-23.81	-21.86	-24.26	-23.44	-21.87	-22.56	-24.23	-24.01	-22.67	-23.28	-24.18	-22.8	-24.16	-23.38	-24.23	-22.97	-22.46	-24.39	-20.28	-23.22	-19.46	-23.69	-21.23	-20.84	-23.5	-20.49	-21.32	-24.53	-24.04	-23.23	-24.11	-23.93	-23.99	-24.07	-24.28	-24.17	-23.9	-24.39	-23.74	-22.74	-21.58	-22.74	-23.7	-24.03	-22.98	-21.46
1562.3		-24.48	-23.41	-23.61	-22.84	-24.84	-22.69	-22.91	-23.64	-24.28	-24.01	-23.88	-23.2	-24.7	-23.58	-24.29	-24.15	-24.7	-24.09	-23.47	-24.79	-21.09	-24.41	-20.14	-24.9	-22.35	-22.07	-24.68	-21.23	-22.36	-24.56	-24.87	-24.22	-24.55	-23.83	-23.09	-24.81	-23.73	-24.8	-24.59	-23.85	-23.2	-21.93	-20.52	-22.05	-23.51	-24.66	-22.05	-20.44
1562.4		-25.03	-22.34	-22.75	-23.78	-24.51	-21.75	-23.54	-24.27	-23.53	-23.36	-24.41	-22.18	-24.26	-24.17	-23.62	-24.47	-24.29	-24.66	-24.6	-24.65	-21.83	-24.95	-20.97	-24.94	-23.44	-22.98	-24.92	-21.76	-22.97	-24.09	-24.41	-24.52	-24.65	-23.13	-22.04	-24.68	-23.01	-24.81	-24.83	-23.09	-22.24	-20.68	-19.62	-21.03	-22.5	-24.96	-20.82	-18.95
1562.5		-24.51	-21.26	-21.61	-24.26	-24.04	-20.87	-24.14	-24.44	-22.54	-22.27	-24.54	-21.25	-23.53	-24.53	-22.79	-24.11	-23.88	-24.9	-24.79	-23.71	-22.43	-24.79	-21.44	-24.74	-23.99	-23.38	-24.92	-22.28	-23.49	-23.15	-23.74	-24.36	-24.21	-22.41	-21.19	-23.89	-21.99	-24.41	-24.66	-22.29	-21.48	-19.74	-18.94	-19.9	-21.3	-24.58	-20.16	-17.8
1562.6		-23.9	-20.9	-20.88	-23.97	-23.48	-19.97	-23.8	-24.1	-21.89	-21.49	-24.17	-20.68	-22.61	-23.86	-21.89	-23.39	-23.19	-24.4	-24.5	-23.13	-22.7	-24.27	-21.98	-24.05	-23.8	-23.28	-24.28	-22.43	-23.31	-22.37	-22.68	-23.86	-23.44	-21.48	-20.32	-22.84	-21.4	-23.74	-23.94	-21.93	-20.66	-18.9	-18.2	-19.22	-20.69	-23.57	-19.31	-17.27
1562.7		-22.97	-20.4	-20.74	-23.48	-22.75	-20.16	-23.28	-23.49	-21.46	-20.68	-23.53	-20.27	-21.79	-23.22	-21.24	-22.53	-22.44	-23.47	-23.92	-22.45	-22.49	-23.59	-22.07	-23.39	-23.46	-23.06	-23.6	-22.32	-23.09	-21.67	-22.08	-23.06	-23.03	-21.03	-20.31	-22.45	-21.27	-23.19	-23.24	-21.34	-20.63	-18.7	-17.86	-18.88	-20.38	-23.06	-19.11	-16.94
1562.8		-22.22	-20.14	-20.3	-22.7	-22.41	-20.13	-22.55	-22.78	-21.09	-20.56	-22.7	-20.25	-21.12	-22.64	-20.89	-21.93	-21.98	-22.56	-23.39	-22	-22.14	-22.76	-21.87	-22.61	-22.8	-22.49	-22.67	-22.15	-22.66	-21.11	-21.49	-22.28	-22.35	-20.64	-20.21	-21.97	-20.86	-22.51	-22.6	-20.95	-20.68	-18.58	-17.88	-18.79	-20.27	-22.27	-19.04	-16.84
1562.9		-21.42	-20.08	-20.1	-22.13	-21.8	-20.07	-22.01	-22.21	-20.62	-20.14	-21.97	-19.84	-20.57	-21.82	-20.5	-21.37	-21.43	-21.6	-22.5	-21.32	-21.72	-22.01	-21.64	-21.89	-22.06	-22.13	-21.92	-21.82	-22.22	-20.83	-21.05	-21.73	-21.86	-20.45	-20.39	-21.45	-20.65	-21.72	-21.98	-20.84	-20.47	-18.72	-18.06	-18.7	-20.08	-21.78	-19.23	-17.18
1563		-20.87	-20.01	-19.78	-21.38	-21.12	-19.92	-21.39	-21.61	-20.49	-19.93	-21.39	-19.69	-20.11	-21.51	-20.26	-20.94	-20.94	-20.9	-21.8	-20.81	-21.7	-21.29	-21.38	-21.16	-21.32	-21.83	-21.28	-21.61	-21.65	-20.44	-20.58	-21.14	-21.39	-20.13	-20.04	-20.46	-20.34	-21.1	-21.38	-20.53	-20.1	-19.03	-18.39	-18.83	-19.53	-21.09	-19.07	-17.74
1563.1		-20.49	-19.88	-19.54	-21.02	-20.68	-19.74	-20.93	-21.17	-20.16	-19.63	-21.07	-19.54	-19.91	-21.17	-19.8	-20.56	-20.54	-20.73	-21.38	-20.32	-21.63	-20.98	-21.47	-20.89	-21.12	-21.78	-20.9	-21.64	-21.32	-20.06	-20.27	-20.69	-20.82	-19.84	-19.89	-20.17	-19.99	-20.61	-20.77	-19.98	-19.85	-19.07	-18.79	-18.78	-19.33	-20.38	-19.08	-18.48
1563.2		-20.35	-19.51	-19.3	-20.83	-20.33	-19.52	-20.81	-21.07	-19.75	-19.4	-21.01	-19.39	-19.61	-20.9	-19.52	-20.29	-20.24	-20.41	-21.11	-19.99	-21.92	-20.76	-21.8	-20.39	-20.92	-21.7	-20.63	-21.73	-21.32	-19.88	-19.99	-20.49	-20.46	-19.81	-19.57	-19.81	-19.81	-20.09	-20.31	-19.62	-19.61	-19.04	-18.88	-18.95	-19.07	-20.02	-19.04	-18.79
1563.3		-20.38	-19.39	-19.21	-21.19	-20.22	-19.43	-21.17	-21.45	-19.69	-19.33	-21.21	-19.39	-19.74	-21.18	-19.68	-20.34	-20.37	-20.52	-21.33	-19.91	-22.57	-20.73	-22.58	-20.25	-20.99	-22.22	-20.67	-22.08	-21.77	-19.95	-19.94	-20.51	-20.39	-19.87	-19.41	-19.71	-19.89	-20.04	-20.24	-19.5	-19.49	-19.05	-19.06	-19.13	-19.12	-20.01	-19.02	-18.84
1563.4		-20.7	-19.6	-19.33	-21.59	-20.31	-19.6	-21.59	-21.89	-19.95	-19.6	-21.71	-19.56	-20	-21.86	-19.73	-20.82	-20.62	-20.96	-21.68	-20.36	-23.62	-21.09	-23.42	-20.8	-21.49	-23	-20.94	-22.91	-22.77	-20.1	-20.32	-20.93	-20.76	-20.02	-19.56	-19.78	-20.21	-20.49	-20.72	-19.75	-19.71	-19.21	-19.27	-19.28	-19.19	-20.3	-19.14	-19.01
1563.5		-21.49	-20.18	-19.96	-22.48	-20.88	-20.07	-22.65	-22.89	-20.33	-20.22	-22.86	-20.16	-20.76	-22.88	-20.25	-21.95	-21.3	-21.91	-22.66	-21.02	-24.78	-21.83	-24.83	-21.36	-22.36	-24.41	-21.78	-24.25	-23.97	-20.67	-21.04	-21.92	-21.55	-20.45	-20.3	-20.57	-20.84	-21.29	-21.55	-20.41	-20.21	-19.59	-19.63	-19.74	-19.66	-20.82	-19.77	-19.67
1563.6		-23.01	-21.23	-20.83	-24.11	-22.18	-20.82	-24.54	-24.66	-21.27	-21.51	-24.35	-21.04	-21.83	-24.4	-21.12	-23.28	-22.34	-23.33	-24.09	-22.16	-26.69	-23.1	-26.21	-22.78	-23.62	-26.05	-22.94	-25.76	-25.71	-21.6	-22.13	-23.23	-22.53	-21.41	-21.36	-21.76	-22.04	-22.68	-22.73	-21.55	-21.28	-20.45	-20.3	-20.43	-20.81	-21.92	-20.96	-20.42
1563.7		-24.61	-22.53	-22.43	-26.2	-23.65	-22.14	-26.08	-27.05	-22.97	-22.82	-26.15	-22.53	-23.2	-26.61	-22.56	-25.52	-24.02	-25.32	-26.39	-23.52	-28.86	-25.09	-29.49	-24.26	-25.34	-28.44	-24.59	-28.48	-28.05	-23.3	-24	-25.47	-24.48	-23.13	-22.93	-23.46	-23.55	-24.76	-24.91	-23.2	-22.67	-21.81	-21.69	-21.69	-22.5	-23.74	-22.59	-21.75
1563.8		-27.03	-24.38	-24.48	-29.88	-25.99	-24.17	-29.13	-30.06	-24.93	-24.9	-29.61	-24.57	-25.18	-29.69	-24.43	-28.73	-26.3	-27.51	-29.61	-25.35	-32.01	-27.69	-32.69	-26.44	-28.16	-31.1	-27.07	-31.91	-31.19	-25.41	-25.77	-28.36	-27.22	-25.29	-25.33	-25.51	-26.07	-27.82	-27.56	-25.77	-25.1	-23.57	-23.55	-23.6	-24.54	-26.18	-24.69	-23.67
1563.9		-29.5	-26.2	-26.78	-32.62	-28.96	-27.07	-32.42	-34.16	-27.81	-27.21	-32.98	-26.69	-28.41	-32.04	-26.42	-31.81	-28.68	-30.46	-33.22	-28.15	-36.97	-30.49	-34.77	-29.26	-31.89	-34.69	-29.83	-33.02	-34.18	-27.9	-28.55	-31.74	-30.53	-28.1	-28.19	-28.4	-29.15	-31.45	-30.42	-29.04	-27.87	-26.1	-25.84	-25.46	-27.55	-28.82	-27.32	-26.01
1564		-31.29	-28.96	-29.59	-33.88	-31.71	-30.1	-32.98	-32.88	-30.52	-30.52	-34.41	-29.45	-30.35	-33.14	-28.75	-32.28	-30.85	-33.82	-35	-31.4	-34.12	-32.99	-33.74	-31.84	-32.68	-33.13	-32.14	-34.54	-33.73	-29.74	-31.4	-33.08	-32.59	-29.94	-31.41	-31.32	-31.95	-35.79	-32.09	-31.71	-31.13	-28.56	-28.27	-27.91	-29.84	-32.04	-29.48	-28.29
1564.1		-32	-30.63	-30.98	-32.85	-32.29	-31.26	-30.83	-30.98	-30.93	-30.82	-31.92	-30.07	-31.88	-30.92	-30.14	-30.54	-31.65	-32.48	-32.59	-32.14	-31.63	-33.09	-31.71	-32.76	-32.07	-30.72	-32.04	-31.46	-31.72	-30.97	-32.27	-31.99	-32.86	-31.77	-32.99	-32.93	-33.15	-32.76	-33.19	-32.08	-32.23	-29.5	-29.19	-29.14	-31.53	-31.71	-30.27	-29.04
1564.2		-29.79	-30.66	-29.92	-30.89	-31.2	-31.57	-29.5	-30.17	-30.43	-30.63	-30.48	-29.28	-30.51	-29.7	-29.83	-29.91	-31.14	-30.73	-31.2	-30.87	-29.67	-31.04	-29.85	-30.86	-30.55	-29.54	-31.73	-29.84	-29.65	-29.88	-30.73	-30.27	-31.02	-29.64	-31.32	-32.09	-31.02	-30.62	-31.78	-31.07	-31.06	-28.95	-28.61	-29.1	-30.55	-30.85	-30.01	-28.2
1564.3		-29.26	-29.1	-29.33	-29.16	-29.76	-29.35	-28.91	-29.49	-29.29	-29.66	-29.55	-27.81	-29.05	-28.65	-28.15	-29.42	-29.63	-29.49	-30.03	-29.87	-28.66	-29.78	-29.05	-29.98	-29.21	-28.7	-29.85	-28.6	-28.71	-29.02	-29.96	-29.61	-29.92	-28.55	-30.01	-30.29	-29.99	-30.08	-30.29	-29.34	-30.01	-28.59	-27.59	-28.08	-29.93	-29.69	-28.74	-26.74
1564.4		-28.86	-28.2	-28	-29.12	-28.8	-28.8	-28.31	-28.76	-28.59	-28.65	-29.38	-27.51	-28.63	-28.51	-27.81	-28.65	-29.21	-29.04	-29.83	-28.9	-28.64	-29.84	-28.12	-29.03	-28.99	-28.62	-29.45	-28.26	-27.98	-27.64	-29.25	-29.18	-28.84	-28.17	-29.18	-30.09	-30.03	-30.24	-29.77	-29.21	-28.54	-27.25	-26.88	-26.91	-29.09	-29.16	-28.02	-26.15
1564.5		-28.78	-27.9	-27.6	-28.93	-29.09	-28.78	-28.87	-29.04	-28.37	-28.35	-29.59	-27.38	-28.19	-29.07	-27.42	-28.92	-28.79	-29.08	-29.77	-28.65	-28.59	-29.73	-28.67	-28.4	-29.28	-29.58	-30.08	-28.22	-28.99	-28.07	-28.98	-29.82	-29.23	-27.94	-28.64	-30.38	-30.08	-30.23	-30.48	-29.4	-28.66	-27.1	-26.87	-27.02	-29.44	-29.44	-27.73	-25.59
1564.6		-29.74	-27.98	-27.8	-29.39	-29.39	-28.76	-29.58	-30	-28.88	-28.66	-30.61	-27.12	-28.59	-29.34	-27.58	-29.9	-29.34	-29.62	-31.18	-29.61	-29.46	-29.93	-29.01	-29.95	-29.55	-29.93	-30.11	-29.18	-29.73	-28.21	-29.8	-30.36	-29.83	-27.94	-28.72	-30.97	-31.08	-30.71	-31.37	-29.84	-29.18	-27.04	-26.92	-26.67	-29.41	-30.72	-28.29	-25.84
1564.7		-31.34	-28.81	-28.7	-30.78	-30.75	-29.94	-30.84	-31.65	-29.63	-29.17	-31.53	-27.6	-29.52	-31.49	-27.96	-31.67	-30.14	-30.71	-31.92	-30.11	-29.83	-31.54	-30.71	-29.52	-30.93	-30.77	-30.84	-30.74	-32.17	-28.8	-30.85	-31.33	-30.75	-28.84	-30.13	-31.95	-31.07	-31.59	-31.82	-30.07	-29.78	-27.7	-27.4	-27.48	-30.19	-30.71	-28.44	-26.17
1564.8		-31.31	-29.35	-29.23	-33.13	-31.66	-29.56	-32.94	-33.07	-30.45	-29.43	-34.11	-27.97	-30.3	-32.79	-28.11	-32.04	-30.31	-31.92	-33.38	-31.54	-31.55	-33.24	-30.92	-31.82	-31.97	-32.89	-31.45	-31.82	-34.37	-29.51	-31.45	-32.55	-32.77	-29.07	-30.81	-31.41	-31.24	-33.42	-33.61	-31.12	-30.66	-28.6	-27.88	-27.87	-30.42	-31.68	-29.37	-26.72
1564.9		-33.51	-29.89	-30.11	-34.45	-31.49	-30.33	-33.49	-34.63	-30.87	-30.77	-35.45	-28.58	-30.36	-34.23	-29	-33.97	-30.3	-34.23	-35.17	-32.29	-31.85	-32.54	-32.54	-31.51	-34.25	-33.88	-33.05	-32.89	-34.61	-29.68	-31.9	-33.51	-32.55	-29.84	-30.18	-32.47	-32.19	-33.26	-34.02	-31.62	-30.68	-29.36	-28.69	-28.46	-30.87	-32.95	-29.54	-27.53
1565		-32.8	-30.05	-29.87	-34.88	-31.12	-30.43	-37.11	-34.09	-30.64	-31.46	-33.39	-28.63	-30.54	-34.37	-28.68	-33.55	-30.63	-33.39	-34.26	-31.91	-33.85	-33.16	-32.64	-31.43	-33.42	-34.57	-31.66	-34.8	-36	-30.26	-32.47	-33.03	-31.53	-30.03	-29.87	-31.09	-30.39	-32.3	-33.1	-30.83	-29.83	-29.4	-29.47	-29.16	-30.97	-32.88	-30.09	-28.2
1565.1		-31.66	-29.04	-28.86	-34.32	-29.33	-28.74	-33.84	-32.64	-29.27	-29.82	-33.64	-27.98	-30.76	-32.56	-28.23	-31.86	-29.31	-32.78	-32.53	-31.01	-32.5	-31.08	-31.06	-29.92	-34.26	-32.79	-31.21	-33.55	-33.88	-29.39	-30.41	-31.32	-30.34	-28.92	-28.27	-29.78	-29.35	-30.78	-31.68	-29.64	-28.76	-28.92	-29.02	-29.04	-29.61	-32.31	-29.26	-27.89
1565.2		-30.63	-27.49	-28.16	-31.86	-27.74	-27.91	-32.18	-31.18	-28.26	-28.6	-30.52	-27.04	-29.13	-30.09	-27	-30.59	-28.11	-30.33	-29.88	-29.07	-31.33	-29.77	-31.18	-28.9	-30.27	-31.2	-29.06	-32.22	-31.32	-27.6	-29.39	-29.65	-28.18	-27.5	-27.34	-28.15	-27.73	-29.64	-30.1	-28.93	-27.41	-28.16	-28.08	-27.57	-28.08	-30.23	-27.93	-27.19
1565.3		-28.9	-26.32	-26.74	-30.01	-26.55	-26.47	-30.62	-29.62	-26.81	-27.79	-28.94	-25.99	-27.75	-28.83	-26.1	-29.07	-26.82	-28.82	-28.82	-28.24	-30.07	-28.21	-29.8	-27.8	-29.15	-29.65	-27.83	-30.36	-29.37	-26.73	-27.95	-28.52	-27.17	-26.47	-25.98	-27.26	-26.8	-28.2	-28.46	-27.21	-26.38	-26.72	-26.57	-26.53	-27.18	-28.6	-26.52	-26.28
1565.4		-27.74	-25.74	-26.15	-28.57	-26.35	-26.07	-29.14	-28.39	-26.03	-26.4	-27.9	-25.16	-27.01	-27.83	-25.38	-27.96	-26.29	-27.77	-28.07	-27.07	-28.3	-27.7	-28.53	-26.88	-28.03	-28.12	-27.01	-28.72	-28.06	-25.92	-26.93	-27.82	-26.89	-25.78	-25.5	-26.8	-26.17	-27.29	-27.35	-26.75	-25.91	-26.15	-25.55	-25.47	-26.41	-27.75	-25.55	-25.12
1565.5		-27.08	-25.62	-25.47	-27.54	-26.44	-25.4	-27.72	-27.24	-26.03	-26.15	-26.97	-24.8	-26.66	-27.4	-25.15	-27.04	-25.98	-27.31	-27.68	-26.8	-27.59	-27.02	-27.47	-26.6	-27.51	-27.61	-26.51	-27.36	-27.61	-25.55	-26.55	-26.85	-26.6	-25.55	-25.21	-26.7	-25.88	-27.18	-27.48	-26.38	-25.5	-25.57	-25.38	-25.07	-25.83	-27.76	-25.13	-24.47
1565.6		-26.79	-26.13	-25.52	-27.18	-26.28	-25.68	-26.94	-27.05	-26.27	-26.19	-27.09	-25.03	-26.25	-26.56	-25.2	-26.93	-25.98	-26.96	-27.26	-26.6	-26.64	-27.18	-26.47	-26.69	-26.75	-26.87	-26.65	-26.74	-27.27	-25.98	-26.75	-27.04	-26.72	-25.47	-25.81	-26.77	-26.2	-27.18	-27.53	-26.68	-25.87	-25.65	-25.44	-25.19	-25.75	-27.32	-25.34	-24.46
1565.7		-26.9	-26.88	-26.26	-26.96	-27.19	-26.68	-26.74	-27.11	-26.77	-26.43	-27.11	-25.6	-26.64	-26.52	-26.06	-26.87	-26.78	-26.97	-27.68	-26.84	-26.15	-27.4	-26.39	-27.37	-26.44	-26.82	-26.68	-26.56	-27.02	-26.73	-27	-26.95	-27.48	-26.48	-26.78	-27.42	-27.33	-28.06	-27.53	-27.38	-27.15	-26.29	-26.2	-25.98	-26.85	-27	-26.32	-24.89
1565.8		-27.43	-28.18	-27.7	-27.38	-28.44	-27.69	-26.97	-27.54	-27.78	-27.52	-27.17	-27.63	-27.13	-27.13	-27.36	-27.39	-28.32	-27.49	-27.73	-27.52	-26.26	-27.86	-26.37	-28.36	-26.9	-27.09	-27.6	-26.69	-27.32	-27.68	-28.01	-27.6	-28.02	-27.77	-28.24	-28.35	-28.76	-28.4	-27.93	-29.09	-28.73	-27.61	-27.47	-27.59	-28.5	-27.8	-28.05	-26.24
1565.9		-28.63	-30.71	-29.56	-27.7	-29.84	-29.31	-27.57	-27.76	-29.94	-28.98	-27.9	-29.77	-28.44	-27.87	-29.55	-28.9	-29.75	-28.11	-28.94	-28.55	-26.56	-28.4	-26.56	-29.47	-27.77	-27.3	-28.87	-26.93	-27.48	-29.33	-28.92	-28.38	-29.86	-30.04	-30.96	-29.51	-30.82	-29.39	-28.84	-30.1	-29.98	-29.5	-29.88	-29.68	-30.12	-27.96	-30.51	-28.63
1566		-29.87	-32.35	-32.88	-29.21	-32.13	-32.57	-28.36	-29.43	-32.21	-30.87	-29.17	-32.89	-30.08	-29.25	-32.45	-28.97	-32.31	-29.42	-29.65	-30.67	-27.17	-30.39	-27.25	-30.88	-28.32	-28.15	-31.05	-27.96	-28.22	-32.27	-30.99	-29.33	-31.63	-31.59	-33.31	-30.74	-31.85	-30.61	-29.8	-32.13	-33.25	-32.65	-32.17	-32.38	-31.55	-29.38	-34.2	-32.28
1566.1		-30.81	-34.58	-35.4	-29.87	-37.43	-34.31	-29.42	-30.61	-34.69	-33.1	-30.97	-35.65	-32.09	-30.13	-35.86	-30.99	-34.9	-30.42	-31.67	-32.38	-28.38	-32.32	-27.9	-32.38	-29.39	-29.54	-32.47	-28.85	-30.14	-33.4	-33.88	-31.5	-33.34	-35	-35.78	-33	-34.11	-30.93	-31.85	-34.75	-36.24	-35.54	-33.86	-34.23	-34.01	-31.13	-35.86	-34.54
1566.2		-31.96	-39.31	-36.24	-31.79	-35.22	-36.6	-31.43	-32.02	-34.75	-35.5	-32.27	-34.33	-33.47	-32.31	-35.14	-32.39	-35.85	-32.16	-34.62	-33.73	-29.51	-36.36	-30.35	-35.96	-31.44	-31.24	-33.32	-30.76	-32.21	-35.81	-34.99	-32.89	-34.93	-37.09	-35.47	-35.68	-35.41	-33.48	-32.41	-36.63	-36.47	-35.66	-37.25	-35.18	-36.07	-33.07	-34.7	-33.55
1566.3		-34.87	-36.26	-34.96	-33.33	-37.65	-35.76	-33.01	-35.62	-36.34	-36.33	-34.8	-34.36	-33.52	-34.03	-33.35	-34.6	-34.96	-33.92	-36.35	-36.25	-31.89	-35.29	-31.78	-35.35	-34.64	-32.59	-36.19	-32.18	-34.09	-34.68	-36.92	-35.15	-35.67	-37.07	-34.75	-36.45	-35.98	-35.34	-35.37	-35.32	-34.51	-34.71	-33.52	-32.97	-34.38	-35.52	-34.21	-31.83
1566.4		-34.95	-32.47	-33.33	-36.23	-34.93	-33.53	-36.03	-35.8	-34.28	-34.36	-36.6	-31.42	-33.79	-36.05	-32.33	-37.26	-35.1	-35.13	-35.64	-35.5	-34.76	-35.86	-33.98	-37.26	-37.25	-35.44	-35.87	-37.21	-36.37	-34.62	-33.57	-39.79	-34.37	-33.24	-34.35	-36.69	-34.58	-34.81	-36.22	-34.98	-32.23	-32.06	-31.85	-30.79	-33.64	-35.09	-31.83	-29.8
1566.5		-34.23	-31.72	-32.08	-39.77	-33.64	-31.67	-35.36	-40.18	-33.66	-33.4	-36.68	-29.33	-33.36	-38.27	-30.58	-35.44	-32.4	-36.27	-37.11	-33.92	-35.29	-34.96	-35.8	-35.37	-36.46	-41.26	-33.66	-37.57	-42.86	-32.11	-34.01	-36.62	-35.17	-30.9	-33.03	-36.23	-33.91	-33.86	-34.26	-32.34	-32.4	-30.96	-29.44	-29.01	-31.83	-35.63	-30.46	-27.48
1566.6		-33.65	-30.9	-31.06	-36.13	-31.67	-29.95	-37.74	-36.84	-31.45	-32.5	-34.32	-28.92	-32.37	-37.35	-29.94	-35.61	-30.88	-34.01	-35.42	-33.36	-38.77	-33.74	-36.81	-33.25	-36.11	-36.92	-34.12	-36.55	-36.77	-30.79	-32.95	-33.82	-33.49	-29.89	-31.33	-33.17	-32.72	-33.31	-33.19	-31.71	-30.28	-28.81	-28.42	-27.67	-30.01	-34.18	-29.34	-26.83
1566.7		-32.21	-30.2	-30.24	-33.66	-30.95	-29.23	-34.81	-34.22	-31.13	-30.35	-33.6	-27.85	-31.82	-33.58	-28.62	-32.84	-30.05	-32.73	-34.66	-32.93	-35.61	-32.99	-36.14	-32.03	-34.47	-35.91	-32.58	-37.96	-35.99	-30.08	-31.48	-32.9	-31.52	-29.04	-30.49	-32.78	-31.25	-31.83	-33.42	-31.36	-29.1	-28.07	-27.8	-27.11	-29.35	-33.16	-28.84	-26.08
1566.8		-33.09	-29.75	-29.5	-33.37	-30.69	-28.56	-33.8	-33.82	-29.87	-29.91	-33.42	-27.85	-30.34	-33.62	-28.58	-32.7	-29.74	-31.92	-34.43	-31.29	-35.12	-31.72	-39.04	-31.55	-34.32	-35.82	-31.86	-35.69	-34.79	-30.08	-30.72	-33.49	-31.52	-28.77	-29.99	-32.17	-30.86	-32.79	-31.5	-31.16	-29.3	-28.27	-27.54	-27.16	-29.15	-32.37	-28.27	-26.11
1566.9		-32.58	-29.88	-29.19	-32.94	-30.22	-28.85	-33.56	-32.9	-29.95	-30.22	-32.38	-28.05	-30.61	-33.84	-28.98	-32.83	-30.4	-32.91	-33.5	-31.43	-33.35	-32.59	-37.36	-31.41	-34.72	-34.93	-32.07	-35.77	-34.31	-29.79	-30.6	-33.92	-31.3	-29.03	-29.94	-31.12	-31.8	-31.85	-32.44	-31.28	-29.43	-28.14	-27.77	-27.32	-29.04	-31.96	-28.04	-26.17
1567		-32.6	-29.57	-30.19	-32.63	-30.89	-29.56	-32.88	-34.38	-30.92	-31.07	-32.87	-28.94	-30.56	-32.85	-29.5	-32.55	-30.12	-32.75	-32.73	-31.79	-33.3	-33.14	-34.64	-31.53	-32.67	-32.91	-31.58	-33.59	-34.32	-30.48	-31.32	-32.15	-32.18	-29.93	-30.08	-32.46	-32.04	-32.44	-32.3	-31.2	-30.36	-28.43	-28.2	-28.21	-29.53	-31.43	-29.25	-27.14
1567.1		-32.42	-31.11	-31.08	-33.22	-32.46	-30.71	-33.65	-32.46	-31.26	-31.01	-32.54	-29.74	-30.89	-32.1	-30.32	-32.8	-31.03	-33.07	-32.73	-33.18	-34.62	-32.24	-34.42	-33.64	-32.73	-33.08	-32.07	-34.61	-33.09	-30.62	-31.97	-33.23	-32.62	-30.26	-30.82	-31.87	-32.58	-33.72	-32.91	-32.5	-30.85	-29.65	-29.18	-28.95	-30.5	-33.16	-30.16	-28.17
1567.2		-33.11	-31.59	-30.99	-33.44	-33.1	-31.38	-34.6	-32.61	-32.17	-31.59	-33.6	-31.78	-31.55	-34.01	-30.81	-33.52	-32.45	-32.95	-34.75	-32.9	-34.05	-33.24	-34.55	-32.86	-32.17	-33.97	-33.99	-33.74	-33.06	-31.78	-33.31	-32.74	-32.84	-31.85	-32.46	-34.02	-32.57	-32.95	-33.25	-33.74	-32.2	-30.3	-30.74	-30.09	-31.35	-33.12	-31.53	-29.16
1567.3		-35.13	-32.91	-33.76	-33.55	-34.58	-32.97	-34.21	-33.52	-31.79	-33.18	-34.96	-32.66	-31.81	-33.25	-32.53	-34.03	-33.88	-34.23	-33.08	-33.46	-33.49	-34.38	-33.53	-32.19	-33.62	-32.79	-34.58	-33.39	-33.69	-33.09	-32.71	-34.44	-33.86	-33.69	-34.11	-34	-35.3	-33.89	-33.83	-34	-33.44	-32.56	-32.28	-31.91	-33.74	-33.91	-33.58	-31.5
1567.4		-34.03	-33.84	-34.71	-36.78	-35.47	-33.58	-33.95	-32.66	-33.47	-34.1	-34.28	-33.91	-32.73	-33.09	-32.34	-34.68	-32.69	-34.65	-35.45	-33.61	-32.74	-34.32	-34.03	-33.22	-34.21	-33.82	-34.62	-33.96	-34.08	-34.96	-34.86	-35.64	-36.1	-34.07	-34.75	-34.48	-34.36	-34.81	-34.96	-36.06	-35.52	-34.06	-34.08	-34.52	-34.62	-35.71	-34.9	-33.19
1567.5		-34.58	-34.16	-35.98	-33.66	-35.08	-35.03	-34.84	-34.66	-34.69	-34.44	-35.34	-34.46	-33.84	-33.07	-34.32	-34.57	-33.44	-33.56	-33.76	-34.35	-32	-35.95	-35.05	-34.28	-34.26	-32.63	-36.23	-34.48	-34.54	-35.69	-35.56	-34.61	-34.38	-35.11	-36.84	-38.16	-35.37	-36.27	-34.62	-36.36	-38.95	-34.17	-36.24	-35.43	-35.28	-34.91	-37.21	-33.66
1567.6		-36.8	-37.38	-36.25	-35.95	-34.54	-34.87	-33.77	-35.46	-36.33	-38.25	-35.02	-35.21	-36.22	-36.6	-34.9	-34.58	-35.46	-34.92	-35.12	-35.45	-34.66	-36.28	-34.21	-36.8	-35.13	-34.9	-35.67	-33.24	-34.38	-35.44	-41.8	-33.9	-35.3	-35.92	-35.95	-37.08	-42.01	-35.96	-36.75	-35.05	-36.38	-35.31	-34.44	-35.75	-36.73	-36.02	-37.89	-35.11
1567.7		-35.11	-35.44	-38.03	-37.34	-38.65	-34.61	-35.09	-35.22	-36.11	-36.49	-35.98	-34.8	-35.79	-36.78	-40.52	-36.22	-36.6	-36.31	-37.3	-37.05	-35.48	-37.51	-35.48	-35.02	-34.58	-34.23	-41.32	-34.72	-36.21	-34.75	-37.18	-37.18	-36.97	-37.63	-38.06	-36.09	-38.74	-37.06	-36.55	-37.36	-38.52	-35.19	-35.94	-36.07	-36.91	-40.57	-37.33	-34.89
1567.8		-35.8	-37.16	-37.37	-37.01	-38.61	-36.34	-35.29	-38.18	-36.91	-41.74	-36.61	-36.38	-37.82	-39.2	-36.02	-37.98	-38.48	-35.32	-39.63	-38.98	-34.43	-36.38	-34.68	-37.84	-36.65	-37.13	-36.94	-34.58	-35.53	-35.4	-38.84	-37.36	-37.52	-37.81	-74.99	-38.6	-37.46	-39.57	-37.89	-40.29	-37.37	-38.74	-35.42	-36.96	-37.33	-37.41	-38.78	-35.22
1567.9		-40.49	-38.54	-37.91	-39.98	-74.99	-38.37	-40.72	-39.44	-41.34	-74.99	-36.59	-42.61	-36.16	-38.25	-38.73	-38.22	-37.97	-40.36	-42.91	-40.77	-35.13	-37.64	-34.48	-39.8	-40.12	-35.72	-42.58	-35.25	-37.67	-46.04	-39.87	-42.91	-37.1	-38.44	-40.97	-40.25	-40.86	-53.12	-38.47	-41.24	-36.46	-36.07	-40.54	-38.21	-39.43	-39.18	-43.24	-34.6
1568		-39.16	-41.2	-40.34	-74.99	-41.07	-40.15	-40.66	-38.95	-40.75	-74.99	-40.47	-41.51	-37.25	-41.22	-52.79	-38.49	-40.53	-42.64	-44.24	-46.23	-35.68	-42.8	-35	-41.21	-38.01	-39.28	-38.11	-37.56	-40.4	-74.99	-45	-40.62	-74.99	-38.83	-40.47	-41.99	-39.95	-42.13	-41.2	-40.8	-37.73	-36.97	-37.9	-40.78	-45.01	-74.99	-36.84	-37.62
1568.1		-37.38	-38.32	-74.99	-41.04	-37.96	-42.13	-39.57	-39.95	-42.15	-38.83	-74.99	-44.47	-37.29	-44.73	-38.87	-49.83	-44	-41.83	-43.28	-54.52	-34.9	-74.99	-36.51	-41.3	-42.66	-40.47	-44.06	-37.09	-37.82	-39.61	-38.74	-37.84	-42.29	-38.25	-37.91	-48.3	-40.48	-39.57	-40.96	-43.64	-47.79	-39.87	-37.5	-37.05	-43.62	-39.05	-37.28	-36.58
1568.2		-38.26	-36.25	-40.38	-36.36	-43.02	-37.13	-41.31	-39.41	-39.02	-41.43	-38.67	-38.24	-37.65	-37.71	-39.91	-42.42	-37.69	-37.1	-40.94	-38.35	-38.05	-42.76	-36.36	-41.66	-41.73	-39.34	-45.08	-42.45	-40.67	-36.3	-37.37	-37.6	-39.69	-41.88	-38.13	-37.33	-40.63	-40.5	-42.99	-39.42	-36.32	-38.16	-37.08	-44.03	-37.73	-43.52	-35.34	-36.89
1568.3		-37.95	-35.2	-35.11	-39.81	-37.08	-36.86	-38.89	-39.27	-37.87	-40.95	-36.95	-35.98	-38.44	-43.65	-36.84	-39.83	-41.64	-37.21	-37.84	-36.78	-35.65	-40.13	-35.89	-39.76	-41.39	-35.44	-35.45	-38.05	-39.17	-39.41	-39.11	-35.62	-34.87	-35.89	-34.54	-38.2	-39.65	-44.71	-39.9	-38.2	-34.98	-36.82	-35.45	-34.89	-35.55	-39.47	-36.8	-34.75
1568.4		-36.15	-38	-35.19	-37.99	-36.56	-34.21	-38.85	-40.47	-35.21	-35.05	-36.54	-34.08	-34.21	-36.71	-35.47	-36.33	-37.68	-37.24	-38.27	-36.21	-38.88	-37.94	-35.11	-38.25	-36.71	-36.32	-36.72	-37.58	-37.67	-36.85	-36.3	-35.95	-38.01	-34.84	-34.8	-38.39	-36.39	-34.54	-36.74	-35.28	-34.84	-34.55	-35.36	-33.39	-33.65	-37.63	-34.06	-34.18
1568.5		-36.19	-34.07	-34.62	-35.1	-35.56	-33.6	-34.94	-35.99	-33.81	-35.8	-35.23	-34.84	-33.13	-34.46	-34.45	-35.77	-34.42	-34.45	-39.18	-35.41	-34.9	-35.2	-33.88	-34.9	-35.38	-36.33	-35.81	-35.89	-35.95	-33.9	-35.37	-36.16	-36.39	-34.01	-34.38	-34.76	-35.2	-34.24	-36.18	-35.46	-34.13	-33.3	-33.41	-34.11	-35.3	-35.58	-33.78	-32.18
1568.6		-34.29	-32.4	-33.58	-34.08	-34.93	-32.28	-34.07	-36	-33.51	-32.67	-36.76	-32.8	-33.67	-34.93	-32.79	-34.23	-34.96	-34.32	-43.03	-34.05	-34.21	-35.66	-34.83	-34.61	-34.32	-34.43	-34.1	-34.87	-37.87	-32.85	-33.88	-36.68	-34.36	-32.7	-33.69	-35.52	-34.76	-34.08	-35.99	-34.03	-33.8	-32.09	-31.82	-31.68	-33.5	-35.43	-33.52	-32.05
1568.7		-34.4	-32.93	-32.55	-35.35	-34.9	-32.18	-34.47	-34.75	-33.14	-32.34	-34.78	-31.91	-32.14	-35.34	-32.75	-34.23	-32.71	-33.4	-35.08	-33.71	-34.73	-35.36	-35.42	-35.21	-36.72	-34.6	-36.13	-34.05	-33.93	-33.28	-33.48	-36.06	-33.73	-32.09	-32.64	-34.41	-35.78	-36.13	-35.7	-34.68	-32.93	-32.35	-31.39	-31.69	-32.51	-35.36	-32.95	-31.84
1568.8		-34.59	-31.45	-32.77	-36.24	-34.56	-31.84	-35.34	-36.53	-33.32	-32.25	-34.25	-31.44	-33.38	-33.56	-32.75	-33.71	-34.28	-33.93	-35.01	-33.3	-35.92	-34.38	-35.48	-34.39	-33.95	-34.74	-34.81	-34.17	-34.15	-32.03	-33.67	-35.12	-33.76	-32.56	-32.93	-34.33	-33.67	-34.75	-35.67	-34.36	-32.62	-31.55	-30.81	-31.28	-32.09	-34.48	-33.52	-31.32
1568.9		-34.02	-31.89	-32.21	-35.97	-34.89	-31.98	-35.15	-34.78	-32.74	-32.87	-36.66	-31.99	-32.8	-35.28	-32.27	-34.7	-33.91	-33.84	-35.04	-33.33	-36.55	-33.62	-38.03	-33.96	-35.8	-36.11	-34.4	-35.66	-36.61	-32.67	-32.95	-34.57	-34.42	-33.03	-33.21	-35.78	-33.44	-34.65	-33.77	-33.8	-32.73	-32.05	-31.81	-31.46	-32.02	-34.7	-32.58	-31.69
1569		-36.27	-32.59	-33.13	-38.44	-34.69	-31.68	-34.75	-35.92	-33.49	-32.12	-35.94	-32	-33.36	-36.79	-33.17	-36.06	-34.85	-33.38	-35.82	-34.18	-36.08	-35.84	-40.67	-33.51	-36.1	-38	-33.35	-36.83	-35.28	-33.77	-32.64	-37.43	-35.52	-33.22	-35.46	-35.29	-33.89	-34.95	-35.73	-34.57	-33.15	-31.69	-31.51	-30.99	-32.38	-36.13	-31.97	-31.15
1569.1		-36.5	-33.83	-33.86	-38.05	-36.08	-32.84	-37.32	-37.56	-33.84	-35.15	-38.63	-32.67	-33.57	-36.87	-33.23	-35.92	-34.58	-34.48	-38.52	-36	-44.36	-38.28	-41.26	-36.09	-38.29	-42.63	-35.71	-40.92	-39.86	-34.4	-35.57	-38.75	-37.96	-33.92	-35.36	-34.38	-35.72	-38.91	-36.38	-35.4	-33.04	-32.29	-31.9	-32.23	-33.01	-36.13	-33.03	-32.01
1569.2		-39.87	-33.54	-34.08	-39.57	-37.59	-33.26	-54.11	-40.67	-35.19	-34.87	-40.61	-33.87	-36.28	-37.65	-36.78	-41.79	-35.71	-41.37	-39.31	-36.99	-35.8	-40.19	-40.63	-35.82	-38.67	-41.33	-38.4	-37.39	-39.55	-38.2	-35.29	-38	-36.52	-34.58	-35.69	-35.61	-36.74	-40.62	-37.65	-35.59	-33.18	-32.39	-33.27	-32.59	-36.08	-38.78	-33.68	-31.98
1569.3		-38.94	-35.72	-36.32	-42.55	-40.4	-35.12	-38.17	-74.99	-35.28	-38.07	-43.02	-35.6	-36.85	-44.5	-37.94	-37.58	-37.16	-40.24	-39.55	-42.2	-42.33	-39.47	-39.75	-41.67	-39.43	-41.71	-40.63	-44.95	-41.45	-38.87	-37.6	-37.11	-36.84	-39.95	-35.28	-38.64	-46.73	-38.21	-39.98	-36.32	-36.29	-34.3	-34.67	-33.22	-34.84	-42.54	-34.24	-34.08
1569.4		-39.05	-37.38	-39.73	-74.99	-38.08	-36.41	-41.1	-74.99	-43.9	-36.15	-38.81	-36.32	-36.57	-38.86	-39.49	-43.65	-37.61	-41.65	-43.84	-41.42	-61.78	-38.16	-48.06	-44.62	-40.44	-39.13	-44.44	-40.7	-41.73	-38.54	-44.31	-36.74	-41.92	-37.3	-37.65	-39.57	-38.39	-43.85	-45.76	-39.67	-36.21	-34.47	-36.54	-35.96	-39.64	-39.22	-35.53	-34.96
1569.5		-41.76	-39.49	-37.23	-40.69	-41.58	-40.41	-41.07	-43.6	-41.81	-37.59	-38.25	-37.39	-39.41	-41.62	-37.54	-74.99	-41.7	-40.59	-74.99	-48.74	-74.99	-44.33	-43.89	-45.55	-41.82	-39.56	-38.86	-38.73	-74.99	-37.91	-37.86	-41.07	-41.05	-39.06	-39.62	-40.53	-41.56	-43.43	-44.11	-74.99	-42.1	-38	-37.89	-40.92	-39.28	-40.71	-38.04	-36.18
1569.6		-48.62	-39.36	-37.61	-74.99	-38.91	-37.6	-41.54	-37.73	-37.9	-43.24	-39.81	-36.96	-43.25	-46.75	-37.83	-36.5	-38.71	-38.48	-39.95	-38.71	-51.72	-49.12	-38.44	-38.27	-43.51	-41.83	-39.4	-41.46	-44.39	-46.46	-41.48	-41.54	-44.23	-39.94	-40.86	-39.9	-47.4	-39.37	-50.23	-41.57	-41.29	-40.41	-38.91	-37.2	-41.13	-37.71	-39.32	-36.7
1569.7		-41.98	-40.75	-36.94	-38.43	-45.3	-40.2	-44.88	-38.22	-39.42	-39.68	-74.99	-41.02	-39.97	-36.63	-41.8	-42.65	-37.96	-38.02	-38.44	-39.6	-74.99	-63.24	-74.99	-44.21	-41.98	-47.03	-49.7	-41.96	-39.89	-43.9	-42.7	-44.08	-39.33	-37.44	-37.6	-74.99	-37.45	-37.18	-48.71	-37.4	-50.59	-35.99	-37.94	-43.45	-37.24	-74.99	-38.35	-39.97
1569.8		-39.32	-42.33	-40.22	-47.39	-38.69	-42.38	-40.48	-42.43	-45.23	-40.35	-54.67	-37.48	-38.06	-38.92	-39.91	-41.16	-37.02	-42.84	-74.99	-40	-74.99	-38.45	-46.34	-37.86	-74.99	-49.62	-41.57	-74.99	-43.19	-41.88	-38.81	-41.01	-38.26	-37.44	-39.53	-42.31	-39.79	-74.99	-40.2	-41.17	-36.85	-38.58	-74.99	-38.5	-43.1	-40.04	-42.64	-39.21
1569.9		-74.99	-41.09	-45.65	-44.91	-39.63	-42.88	-58.47	-74.99	-39.48	-36.21	-42.79	-39.03	-42.88	-38.55	-38.12	-74.99	-37.33	-37.1	-74.99	-45.77	-74.99	-42.43	-38.18	-40.63	-41.06	-41.98	-44.01	-43.51	-74.99	-40.97	-39.68	-38.6	-38.31	-39.08	-41.58	-40.27	-38.97	-38.83	-38.48	-38.1	-41.47	-41.56	-40.49	-39.88	-40.96	-43.4	-39.29	-38.79
1570		-42.13	-44.11	-38.67	-74.99	-46.2	-74.99	-43.16	-74.99	-39.05	-74.99	-46.35	-37.29	-38.61	-74.99	-47.9	-42.29	-39.82	-74.99	-40.25	-52.37	-42.92	-42.5	-74.99	-42.56	-42.18	-43.69	-41.27	-74.99	-51.53	-43.36	-38.3	-39.47	-74.99	-38.41	-74.99	-74.99	-49.16	-42.23	-41.25	-41.73	-38.05	-37.01	-40.37	-39.55	-39.63	-74.99	-45.82	-42.15
1570.1		-42.8	-41.07	-38.27	-74.99	-47.24	-37.25	-74.99	-43.94	-37.09	-38.24	-41.79	-40.95	-39.64	-39.2	-39.82	-74.99	-74.99	-41.32	-40.15	-44.2	-42.64	-51.14	-57	-74.99	-39.5	-74.99	-38.96	-42.86	-38.06	-40.16	-47.51	-45.91	-42.91	-41.53	-36.74	-42.07	-40.2	-74.99	-40.58	-40.53	-38.18	-38.78	-41.35	-42.64	-38.14	-44.91	-37.29	-37.62
1570.2		-41.39	-45.53	-44.03	-74.99	-74.99	-40.44	-74.99	-39.21	-39.01	-45.6	-42.61	-39.43	-38.83	-40.16	-43.93	-40.87	-38.7	-37.42	-44.95	-39.74	-74.99	-38.86	-45.44	-74.99	-43.49	-40.1	-49.62	-46.04	-74.99	-40.46	-38.85	-40.42	-41.53	-38.15	-37.18	-41.99	-39.84	-43.33	-74.99	-40.62	-37.15	-39.66	-44.33	-41.79	-41.83	-38.32	-38.75	-45.4
1570.3		-37.61	-37	-39.65	-46.14	-41.28	-38.33	-46.06	-43.68	-40.15	-38.51	-48.7	-36.91	-37.93	-74.99	-37.88	-46.06	-39.72	-42.8	-45.15	-41.65	-43.13	-40.02	-38.76	-39.57	-41.39	-45.47	-39.08	-45.31	-41.63	-38.31	-44.85	-48.58	-45.4	-39.66	-39.97	-41.51	-43.1	-41.96	-36.89	-35.29	-38.99	-37.89	-35.8	-37.8	-47.58	-42.92	-37.94	-36.47
1570.4		-37.75	-40.55	-54.79	-46.96	-38.03	-42.09	-38.92	-38.8	-37.66	-48.64	-42.42	-40.24	-40.63	-42.9	-41.15	-34.67	-42.92	-42.76	-38.88	-74.99	-74.99	-39.5	-37.15	-74.99	-45.66	-39.49	-37.65	-43.15	-44.06	-44.3	-43.11	-39.6	-40.25	-42.18	-40.57	-44.42	-42.23	-45.19	-74.99	-35.72	-37.85	-36.29	-37.79	-36.39	-35.34	-39.55	-36.91	-37.26
1570.5		-41	-38.76	-38.83	-40.72	-39.35	-36.98	-38.59	-51.9	-37.49	-38.99	-74.99	-35.86	-38.53	-38.62	-38.9	-38.96	-38.42	-37.59	-44.58	-39.57	-47.55	-53.15	-36.77	-39.62	-74.99	-42.07	-39.18	-38.35	-42.58	-38.34	-42.31	-38.89	-54.44	-39.5	-45.93	-39.21	-38.46	-74.99	-38.18	-36.37	-39.59	-36.88	-39.37	-35.8	-36.09	-39.12	-35.39	-35.96
1570.6		-74.99	-40.47	-38.52	-41.47	-38.83	-36.72	-49.85	-43.6	-37.91	-38.31	-40.91	-38.09	-36.63	-40.29	-38.85	-39.57	-42.16	-74.99	-39.12	-39.21	-38.2	-38.77	-42.22	-41.33	-39.44	-39.29	-43.33	-38.01	-39.55	-39.66	-45.86	-38.48	-40.6	-35.88	-38.06	-38.37	-38.06	-43.82	-38.97	-36.67	-38.87	-40.88	-35.32	-39.78	-36.64	-37.08	-38.06	-36.76
1570.7		-37.02	-41.44	-37.09	-40.96	-42.09	-42.19	-44.35	-40.46	-38.74	-37.96	-47.26	-39.87	-36.25	-41.29	-43.09	-37.25	-40.43	-42.31	-38.83	-43.78	-41.54	-40.09	-42.84	-40.13	-47.82	-39.14	-40.03	-41.34	-39.01	-44.3	-41.44	-38.7	-39.86	-38.03	-38.91	-50.27	-41.67	-42.3	-40.17	-43.47	-38.89	-34.99	-37.57	-35.2	-37.97	-37.06	-36.55	-37.17
1570.8		-41.53	-70.23	-41.69	-40.63	-48.67	-40.94	-40.14	-42.09	-40.63	-43.35	-44.51	-37.26	-39.14	-43.38	-39.95	-39.51	-38.16	-74.99	-40.26	-39.36	-74.99	-38.15	-43.05	-48.08	-39.7	-74.99	-37.56	-40.97	-38.94	-43.31	-74.99	-44.51	-54.21	-38.3	-42.24	-74.99	-38.77	-43.26	-41.13	-39.62	-39.47	-39.72	-38.08	-38.54	-36.91	-39.73	-37.98	-40.71
1570.9		-45.22	-74.99	-44.26	-39.81	-74.99	-37.79	-74.99	-42.36	-41.88	-41.11	-47.26	-74.99	-43.53	-39.61	-38.33	-53.33	-44.73	-43.71	-48.3	-41.45	-41.83	-74.99	-74.99	-51.78	-40.17	-39.62	-42.93	-74.99	-74.99	-39.47	-48.67	-38.61	-42.61	-74.99	-41.28	-74.99	-39.18	-42.04	-41.61	-41.81	-38.36	-39.57	-36.79	-39.27	-46.43	-42.79	-38.54	-38.84
1571		-74.99	-74.99	-74.99	-38.86	-46.74	-41.98	-74.99	-44.46	-39.89	-74.99	-50.32	-44.73	-39.04	-38.76	-74.99	-39.13	-74.99	-43.25	-74.99	-49.55	-42.8	-40.26	-39.84	-42.22	-42.06	-40.54	-38.71	-74.99	-53.07	-41.08	-74.99	-40.09	-67.22	-42.62	-46.78	-45.27	-44.3	-44.29	-74.99	-38.77	-74.99	-42.53	-40.31	-74.99	-43.62	-48.89	-44.39	-74.99
1571.1		-39.69	-74.99	-59.81	-44.23	-74.99	-74.99	-74.99	-41.99	-38.63	-74.99	-40.2	-44.58	-40.89	-40.29	-74.99	-40.83	-41.61	-44.56	-74.99	-45.65	-38.22	-41.81	-74.99	-43.6	-38.63	-51.14	-74.99	-74.99	-74.99	-41.87	-51.48	-41.41	-74.99	-45.95	-41.32	-45.19	-45.1	-41.65	-40.41	-41.53	-38.89	-41.39	-46.41	-41.18	-39.71	-42.58	-45.66	-74.99
1571.2		-44.85	-41.55	-44.8	-39.49	-74.99	-74.99	-53.51	-44.41	-40.59	-74.99	-74.99	-38.66	-38.3	-42.6	-39.26	-43.78	-74.99	-74.99	-74.99	-48.32	-41.15	-42.47	-39.95	-49.22	-37.12	-50.73	-74.99	-44.77	-38.3	-50.41	-40.59	-37.44	-50.23	-43.94	-38.19	-44.58	-40.45	-74.99	-74.99	-39.88	-40.79	-50.36	-44.22	-40.82	-43.44	-42.87	-37.04	-46.76
1571.3		-37.5	-41.89	-45.74	-42.07	-38.16	-42.73	-43.5	-46.28	-43.7	-74.99	-43.72	-41.7	-38.9	-39.13	-74.99	-42.05	-40.93	-39.66	-74.99	-41.9	-44.58	-37.88	-45.11	-39.54	-46.76	-43.86	-40.46	-42.05	-74.99	-43	-39.06	-47.17	-42.95	-44.3	-35.66	-43.23	-74.99	-39.72	-48.89	-42.02	-39.06	-39.82	-43.53	-47.05	-38.72	-44.77	-37.75	-74.99
1571.4		-40.92	-39.56	-43.05	-48.19	-37.73	-37.31	-74.99	-37.16	-37.11	-38.15	-74.99	-38.01	-38.15	-60.69	-40.11	-42.47	-37.48	-46.2	-39.66	-38.85	-74.99	-37.14	-42.86	-74.99	-42.61	-74.99	-42.94	-74.99	-40.81	-38.61	-39.39	-39.22	-39.73	-38.4	-36.89	-39.95	-37.46	-42.09	-42.28	-41.47	-41.17	-40.99	-37.03	-36.5	-38.97	-40.55	-36.71	-38.25
1571.5		-37.98	-37.12	-37.88	-37.61	-37.11	-37.45	-44.61	-40.2	-39.2	-36.83	-40.04	-37.01	-36.88	-38.67	-36.19	-37.89	-39.69	-42.62	-47.87	-42.53	-74.99	-38.01	-49.05	-41.22	-37.95	-37.77	-43.99	-74.99	-55.76	-36.92	-37.78	-44.13	-39.41	-35.57	-37.72	-37.7	-36.17	-38	-40.61	-35.7	-34.55	-34.84	-35.69	-36.96	-37.88	-37.32	-34.09	-35.59
1571.6		-38.95	-36.79	-36.02	-39.18	-37.65	-35.96	-37.21	-44.26	-36	-36.36	-38.79	-34.71	-37.23	-50.54	-38.47	-37.96	-33.74	-36.36	-39.92	-38.33	-74.99	-38.79	-74.99	-39.18	-41.95	-40.94	-37.24	-37.52	-41.7	-36.71	-38.42	-38.17	-38.64	-35.2	-35.6	-35.69	-36.46	-36.01	-43.98	-35.97	-35.12	-35.24	-37.91	-35.52	-34.58	-40.31	-36.22	-35.16
1571.7		-38.21	-36.66	-40.63	-43.19	-37.97	-36.19	-74.99	-46.28	-36.83	-35.46	-44.72	-35.62	-37.93	-40.34	-35.89	-42.29	-43.5	-36.23	-53.07	-46.86	-40.38	-38.88	-74.99	-38.44	-41.16	-43.56	-39.23	-74.99	-40.07	-36.69	-37.22	-38.15	-40.03	-34.33	-35.63	-37.42	-36.61	-40.1	-38.49	-38.33	-34.86	-35.47	-33.61	-35.6	-35.99	-39.68	-35.29	-34.76
1571.8		-40.72	-37.37	-35.84	-39.17	-37.15	-37.05	-47.51	-41.62	-36.73	-34.8	-40.4	-36.82	-41.07	-41.7	-36.78	-38.87	-37.88	-74.99	-40.23	-37.23	-74.99	-41.46	-74.99	-38.34	-44.46	-46.41	-37.59	-42.21	-74.99	-55.76	-36.7	-41.17	-38.1	-37.65	-35.67	-38.23	-36.1	-38.7	-37.82	-35.94	-35.37	-33.32	-34.26	-35.91	-36.15	-40.12	-36.48	-36.73
1571.9		-40.96	-36.83	-35.99	-74.99	-41.61	-41.12	-74.99	-74.99	-37.78	-36.4	-41.7	-36.48	-37.02	-49.62	-35.75	-43.05	-45.8	-40.85	-42.65	-37.86	-45.74	-38.32	-41.02	-41.87	-45.95	-43.42	-41.44	-41.2	-74.99	-40.76	-42.26	-43.1	-38	-39.47	-46.48	-38.68	-36.76	-38.06	-39.19	-37.7	-36.3	-36.27	-36.04	-36.02	-43.14	-38.87	-36.31	-38.1
1572		-44.15	-35.97	-39.77	-45.4	-43.69	-41.82	-43.61	-42.05	-40.32	-74.99	-42.07	-38.8	-41.21	-43.63	-38.3	-40.73	-39.96	-40.16	-42.37	-51.14	-46.94	-74.99	-74.99	-74.99	-74.99	-74.99	-40.23	-74.99	-74.99	-41.84	-74.99	-39.69	-38.56	-40.34	-40.2	-44.09	-49.58	-48.55	-37.07	-46.11	-38.4	-36.6	-38.4	-39.24	-39.97	-74.99	-38.93	-42.55
1572.1		-74.99	-49.85	-37.28	-42.51	-74.99	-61.78	-42.84	-74.99	-74.99	-41.64	-43.86	-40.35	-43.59	-47.24	-40.11	-39.95	-46.7	-74.99	-74.99	-44.7	-74.99	-44.18	-74.99	-43.98	-44.82	-43.5	-47.6	-48.64	-74.99	-41.01	-74.99	-48.89	-43.44	-38.41	-44.85	-41.7	-74.99	-43.44	-40.45	-47.35	-42.25	-37.8	-46.41	-37.84	-40.41	-49.36	-36.92	-40.73
1572.2		-74.99	-41.94	-42.8	-74.99	-43.35	-42.47	-44.68	-47.09	-38.19	-74.99	-38.89	-38.49	-37.46	-40.22	-74.99	-38.74	-74.99	-74.99	-49.97	-43.76	-53.9	-43.84	-74.99	-39.16	-74.99	-43.44	-74.99	-74.99	-46.46	-43.72	-74.99	-43.7	-74.99	-50.5	-74.99	-74.99	-40.56	-74.99	-74.99	-74.99	-39	-39.31	-40.94	-41.99	-37.88	-41.18	-74.99	-42.35
1572.3		-40.97	-74.99	-44.51	-74.99	-43.25	-37.91	-42.43	-74.99	-74.99	-43.28	-40.52	-37.02	-40.2	-43.23	-44.31	-44.54	-47.95	-40.22	-74.99	-74.99	-45	-42.43	-74.99	-74.99	-74.99	-74.99	-74.99	-45.66	-74.99	-56.8	-65.46	-74.99	-74.99	-53.8	-39.72	-74.99	-38.72	-40.87	-74.99	-44.26	-37.94	-36.61	-40.34	-74.99	-40.4	-74.99	-39.52	-40.69
1572.4		-74.99	-41.52	-42.23	-40.52	-44.13	-43.71	-39.23	-40.95	-40.78	-46.5	-74.99	-41.58	-43.06	-45.74	-38.98	-37.91	-41.66	-46.78	-74.99	-41.16	-74.99	-47.51	-40.22	-74.99	-74.99	-74.99	-38.47	-49.97	-45.54	-43.1	-41.25	-74.99	-38.07	-42.33	-74.99	-39.73	-74.99	-40.82	-38.46	-74.99	-40.49	-40.45	-37.81	-38.61	-53.42	-74.99	-74.99	-74.99
1572.5		-54.54	-37.91	-44.78	-74.99	-38.76	-39.13	-44.26	-74.99	-41.25	-41.09	-38.93	-37.64	-42.98	-39.01	-42.31	-74.99	-42.43	-43.53	-74.99	-40.11	-74.99	-39.72	-44.85	-41.98	-38.64	-46.23	-37.84	-74.99	-74.99	-39.38	-74.99	-40.35	-41.92	-48.58	-40.69	-36.09	-44.51	-47.28	-42.28	-40.1	-50.14	-38.21	-40.34	-49.58	-39.36	-38.54	-36.83	-38.58
1572.6		-46.69	-38.26	-39.02	-45.65	-45.06	-39.69	-44.35	-39.14	-38.15	-41.61	-48.52	-36.96	-44.29	-43.59	-40.1	-39.01	-40.2	-46.7	-40.2	-39.08	-74.99	-56.61	-39.12	-46.76	-38.44	-38.86	-38.46	-40	-39.1	-47.05	-43.65	-39.25	-38.97	-35.45	-39.76	-41.48	-41.23	-38.02	-41.26	-42.55	-35.48	-40.77	-38.7	-37.01	-48.58	-45.62	-39.69	-38.67
1572.7		-74.99	-42.28	-74.99	-42.38	-37.4	-38.04	-43.78	-44.61	-37.06	-39.75	-49.09	-35.68	-39.35	-37.47	-35.69	-38.72	-45.86	-39.29	-40.35	-36.88	-55.76	-38.91	-74.99	-37.04	-46.16	-45.56	-38.1	-42.37	-40.93	-39.27	-37.74	-74.99	-74.99	-37.14	-39.4	-37.62	-37.05	-37.69	-36.12	-38.3	-37.94	-37.72	-39.31	-38.02	-44.02	-40.9	-39.64	-38.51
1572.8		-45.43	-38.76	-43.49	-44.13	-39.18	-38.55	-74.99	-46.41	-41.39	-38.86	-74.99	-38.28	-39.98	-41.91	-38.16	-42.34	-39.32	-50.45	-48.96	-38.2	-74.99	-44.2	-44.41	-39.99	-74.99	-74.99	-37.84	-74.99	-39.16	-38.54	-74.99	-40.16	-39.83	-36.35	-36.38	-38.54	-37.58	-39.67	-54	-38.79	-52.45	-37.21	-38	-35.66	-42.81	-40.59	-36.96	-37.2
1572.9		-38.18	-39.29	-45.33	-42.33	-42.04	-39.12	-74.99	-41.07	-41.18	-39.85	-74.99	-45.54	-40.73	-74.99	-40.1	-43.69	-37.53	-74.99	-43.33	-39.31	-74.99	-39.82	-74.99	-44.44	-38.74	-40.2	-38.15	-74.99	-74.99	-39.38	-45.96	-74.99	-43.75	-40.41	-41.41	-39.07	-74.99	-74.99	-49.22	-38.01	-74.99	-38.94	-37.17	-40.89	-39.22	-55.91	-37.64	-40.19
1573		-74.99	-42.49	-40.94	-47.24	-36.62	-36.37	-47.53	-39.28	-39.78	-74.99	-44.6	-41.98	-42.37	-39.62	-44.99	-41.89	-41.77	-45.27	-42.05	-74.99	-74.99	-41.69	-74.99	-42.31	-46.34	-46.48	-44.53	-41.08	-44.73	-37.07	-74.99	-44.54	-74.99	-38.27	-41.24	-41.34	-40.76	-43.8	-39.07	-74.99	-39.16	-38.52	-42.33	-38.07	-61.2	-37.52	-40.08	-39.4
1573.1		-74.99	-39.15	-74.99	-47.65	-42.25	-51.04	-49.09	-41.82	-37.97	-42.49	-74.99	-37.88	-42.21	-44.15	-36.76	-41.26	-41.15	-38.15	-45.63	-43.95	-74.99	-37.46	-74.99	-41.52	-40.04	-61.78	-38.61	-39.32	-40.1	-39.19	-43	-74.99	-43.97	-39.34	-42.04	-74.99	-52.99	-74.99	-49.81	-46.82	-52.04	-38.8	-43.36	-74.99	-48.7	-41.8	-46.37	-74.99
1573.2		-42.25	-74.99	-41.75	-74.99	-38.58	-48.67	-74.99	-74.99	-39.55	-41.12	-47.53	-42.05	-41.19	-74.99	-74.99	-40.82	-39.6	-74.99	-47.53	-44.66	-45.76	-42.6	-74.99	-41.3	-43.03	-39.09	-74.99	-41.46	-74.99	-39.4	-74.99	-41.14	-43.53	-39.32	-43.56	-37.68	-43.38	-74.99	-41.39	-74.99	-49.89	-41.29	-39.7	-38.81	-74.99	-74.99	-74.99	-39.61
1573.3		-45.98	-42.51	-46.78	-74.99	-74.99	-74.99	-74.99	-48.16	-74.99	-43.58	-74.99	-40.88	-74.99	-74.99	-52.59	-74.99	-74.99	-44.18	-43.38	-74.99	-48.35	-38.27	-74.99	-52.83	-74.99	-74.99	-74.99	-74.99	-74.99	-38.83	-74.99	-74.99	-74.99	-38.51	-44.15	-38.57	-39.6	-74.99	-40.49	-74.99	-40.82	-49.51	-44.04	-36.45	-49.09	-47.8	-40.24	-40.75
1573.4		-39.35	-43.78	-74.99	-41.04	-38.6	-39.34	-74.99	-74.99	-42.84	-37.75	-59.44	-42.17	-46.76	-40.46	-40.23	-41.81	-74.99	-44.54	-45.72	-41.03	-74.99	-40.63	-52.04	-39.62	-39.85	-74.99	-48.83	-37.12	-74.99	-49.33	-74.99	-42.49	-74.99	-37.38	-44.33	-41.25	-41.94	-47.9	-62.45	-74.99	-74.99	-52.17	-40.04	-74.99	-74.99	-74.99	-44.47	-38.84
1573.5		-43.14	-52.59	-45.14	-74.99	-44.87	-47.6	-55.18	-43.06	-40.84	-40.68	-42.65	-39.61	-47.39	-46.7	-74.99	-40.75	-50.27	-39.05	-50.14	-54.79	-40.22	-36.41	-46.46	-38.44	-74.99	-39.93	-74.99	-74.99	-74.99	-46.16	-43.5	-40.57	-74.99	-41.59	-42.64	-39.5	-44.03	-42.86	-38.85	-38.35	-39.07	-39.65	-74.99	-74.99	-47.63	-48.05	-41.29	-42.02
1573.6		-42.11	-58.77	-44.2	-41.16	-41.46	-42.74	-42.17	-41.01	-40.9	-37.94	-42.86	-45.31	-43.4	-38.83	-40.66	-41.67	-43.57	-39.86	-55.18	-44.98	-43.35	-40.49	-39.2	-74.99	-41.64	-74.99	-48.19	-38.53	-38.25	-47.55	-39.91	-56.61	-42.74	-40.11	-39.84	-40.46	-74.99	-39.58	-43.12	-39.53	-43.98	-44.51	-42.79	-41.82	-40.83	-44.63	-74.99	-46.84
1573.7		-38.51	-44.3	-39.14	-74.99	-41.55	-74.99	-74.99	-41.48	-41.95	-44.89	-45.05	-38.48	-43.07	-74.99	-74.99	-56.61	-51.84	-40.3	-40.19	-40.57	-74.99	-44.88	-40.79	-74.99	-44.4	-74.99	-40.77	-39.84	-37.46	-74.99	-40.63	-39.1	-43.73	-44.15	-40.82	-74.99	-74.99	-38.1	-38.4	-37.93	-74.99	-39.52	-42.21	-41.89	-38.41	-39.5	-40.65	-45.95
1573.8		-53.24	-41.13	-37.56	-42.74	-40.27	-74.99	-40.35	-44.98	-37.39	-38.45	-42.07	-41.39	-38.44	-74.99	-38.54	-41.72	-43.86	-40.62	-49.36	-39.39	-45.51	-40.74	-74.99	-41.02	-38.21	-46.9	-42.83	-47.26	-50.02	-49.26	-43.93	-74.99	-45.59	-40.86	-35.49	-35.85	-43.56	-44.63	-41.48	-42.53	-59.44	-41.61	-38.02	-40.4	-39.34	-40.14	-38.87	-38.63
1573.9		-38.76	-39.05	-42.63	-74.99	-39.05	-74.99	-39.36	-74.99	-74.99	-39.16	-39.92	-40.56	-38.48	-44.54	-37.96	-51.84	-46.74	-42.34	-74.99	-40.98	-42.86	-39.21	-43.8	-39.33	-39.94	-74.99	-74.99	-43.51	-41.71	-42.37	-39.17	-74.99	-74.99	-37.05	-40.68	-40.87	-38.64	-39.56	-37.73	-40.17	-37	-74.99	-74.99	-41.25	-42.87	-39.64	-38.41	-38.52
1574		-39.55	-40.81	-39.77	-42.77	-40.48	-37.01	-44.7	-43.63	-41.43	-37.98	-37.6	-46.01	-47.26	-74.99	-43.58	-41.24	-41.07	-74.99	-43.98	-55.91	-74.99	-37.91	-39.57	-40.12	-41.16	-74.99	-74.99	-74.99	-43.35	-42.44	-74.99	-43.44	-41.18	-37.28	-37.69	-40.72	-39.16	-48.49	-74.99	-74.99	-37.28	-44.11	-43.05	-37.43	-39.03	-39.54	-40.03	-46.8
1574.1		-37.11	-36.75	-74.99	-74.99	-43.21	-74.99	-74.99	-48.11	-37.5	-38.76	-74.99	-43.88	-39.91	-42.92	-44.04	-54.11	-43.49	-41.45	-74.99	-45.24	-74.99	-50.83	-74.99	-40.54	-41.75	-48.11	-74.99	-74.99	-50.1	-74.99	-45.86	-41.43	-74.99	-55.46	-42.29	-43.24	-43.56	-37.48	-49.58	-74.99	-36.34	-45.34	-37.96	-74.99	-39.16	-43.97	-42.73	-39.36
1574.2		-74.99	-42.25	-41.51	-53.9	-53.24	-74.99	-43.15	-43.82	-43.11	-35	-74.99	-38.69	-43.07	-43.63	-42.26	-74.99	-44.05	-49.12	-50.14	-41.09	-41.37	-39.68	-42.84	-74.99	-74.99	-42.37	-74.99	-42.07	-40.53	-44.05	-39.93	-42.27	-38.41	-41.59	-39.1	-44.91	-44.93	-44.31	-42.62	-40.93	-39.89	-43.57	-41.55	-42.05	-39.44	-38.34	-39.15	-38.14
1574.3		-38.41	-74.99	-39.15	-44.56	-74.99	-38.49	-39.2	-37.74	-42.38	-38.76	-46.84	-41.86	-44.26	-38.34	-40.5	-74.99	-40.56	-74.99	-42.02	-74.99	-49.97	-55.91	-47.09	-39.11	-74.99	-74.99	-41.49	-42.81	-41.45	-45.56	-46.86	-74.99	-74.99	-38.09	-74.99	-48.96	-59.81	-38.84	-40.52	-74.99	-47.31	-74.99	-44.17	-41.52	-40.87	-41.2	-41.47	-41.53
1574.4		-44.39	-40.82	-48.86	-74.99	-74.99	-46.48	-37.72	-43.65	-42.13	-74.99	-74.99	-38.84	-74.99	-74.99	-39.88	-39.08	-42.16	-39.83	-74.99	-74.99	-41.76	-45.11	-42.36	-46.06	-43.5	-74.99	-44.35	-43	-44.18	-41.94	-49.19	-43.23	-50.54	-41.47	-74.99	-74.99	-50.73	-74.99	-74.99	-74.99	-45.31	-39.32	-48.83	-40	-44.66	-37.53	-74.99	-41.46
1574.5		-38.82	-47.97	-48.05	-45.56	-53.42	-42.84	-41.86	-74.99	-43.09	-41.5	-74.99	-43.8	-47.35	-41	-45.6	-42.13	-74.99	-48.92	-74.99	-46.86	-74.99	-74.99	-74.99	-41.45	-74.99	-47.24	-40.33	-38.53	-46.67	-40.54	-74.99	-74.99	-40	-48.96	-43.97	-39.8	-46.16	-43.9	-74.99	-74.99	-39.64	-74.99	-42.91	-38.14	-41.97	-59.09	-40.8	-38.61
1574.6		-49.66	-40.41	-74.99	-74.99	-40.44	-42.05	-41.71	-41.21	-74.99	-39.68	-74.99	-45.43	-41.65	-43.49	-49.22	-74.99	-44.98	-74.99	-74.99	-74.99	-39.25	-74.99	-48.35	-39.89	-39.78	-74.99	-74.99	-46.88	-74.99	-74.99	-43.78	-74.99	-74.99	-47.09	-74.99	-38.95	-74.99	-40.04	-74.99	-58.47	-41.87	-42.65	-47.35	-46.98	-74.99	-44.22	-38.91	-74.99
1574.7		-42.09	-41.11	-45.5	-44.38	-49.89	-74.99	-43.04	-43.56	-38	-43.19	-44.19	-49.02	-41.64	-74.99	-36.96	-74.99	-42.73	-39.51	-46.11	-46.67	-49.89	-41.38	-41.76	-46.06	-46.13	-74.99	-74.99	-42.67	-47.55	-74.99	-52.83	-45.8	-74.99	-74.99	-43.13	-47.35	-74.99	-74.99	-36.81	-74.99	-41.76	-40.22	-39.9	-39.9	-39.35	-39.54	-41.76	-40.4
1574.8		-44.13	-41.12	-36.68	-53.9	-74.99	-39.43	-74.99	-40.42	-74.99	-43.78	-47.48	-45.57	-39.69	-50.02	-74.99	-44.78	-74.99	-40.3	-45.63	-44.05	-47.31	-42.68	-74.99	-50.18	-74.99	-44.03	-40.28	-40.58	-40.46	-42.49	-40.18	-38.12	-74.99	-41.79	-38.62	-41.53	-40.4	-74.99	-37.27	-74.99	-74.99	-40.06	-74.99	-40.33	-41.18	-43.09	-44.54	-43.78
1574.9		-45.31	-41.4	-74.99	-74.99	-44.15	-39.13	-43.04	-74.99	-39.07	-40.01	-38.59	-48.89	-42.95	-40.21	-44.02	-74.99	-37.81	-74.99	-74.99	-74.99	-42.91	-74.99	-42.15	-74.99	-41.19	-74.99	-74.99	-74.99	-40.62	-49.05	-42.8	-40.62	-74.99	-74.99	-74.99	-74.99	-74.99	-39.93	-42.76	-40.63	-42.35	-74.99	-45.6	-41.52	-74.99	-74.99	-51.25	-40.53
1575		-46.18	-74.99	-43.86	-74.99	-74.99	-41.71	-74.99	-52.83	-74.99	-40.38	-40.68	-36.65	-37.92	-43.74	-39.71	-40.09	-38.2	-49.12	-41.64	-40.35	-40.22	-44.42	-74.99	-43.63	-74.99	-44.05	-47.44	-74.99	-74.99	-42.08	-48.44	-74.99	-39.58	-44.02	-74.99	-38.08	-45.68	-43.13	-40.38	-74.99	-74.99	-43.53	-38.19	-37.96	-38.2	-41.47	-43.88	-40.06
1575.1		-58.76	-44.99	-74.99	-43.48	-46.28	-42.94	-41.16	-38.42	-50.36	-44.17	-74.99	-41.88	-74.99	-41.22	-74.99	-43.53	-74.99	-46.74	-74.99	-43.73	-74.99	-43.06	-45.82	-74.99	-44.61	-39.96	-74.99	-44.08	-74.99	-74.99	-74.99	-53.33	-41.05	-39.09	-55.6	-45.31	-74.99	-74.99	-42.49	-74.99	-74.99	-38.06	-44.28	-39.7	-74.99	-74.99	-41.91	-42.7
1575.2		-74.99	-74.99	-48.61	-40.28	-50.49	-39.82	-74.99	-74.99	-42.94	-56.8	-45.91	-74.99	-43.14	-55.91	-47.17	-74.99	-38.81	-44.47	-44.27	-47.89	-44.86	-74.99	-74.99	-38.73	-39.78	-51.25	-49.43	-74.99	-41.69	-40.27	-46.12	-47.11	-74.99	-45.39	-41.57	-74.99	-41.22	-48.1	-46.8	-74.99	-50.49	-44.38	-51.65	-37.14	-39.22	-38.09	-40.8	-42.29
1575.3		-74.99	-41.59	-39.3	-41.5	-41.92	-74.99	-74.99	-47.37	-44.55	-38.63	-37.54	-43.6	-43.18	-74.99	-74.99	-42.34	-74.99	-74.99	-74.99	-42.29	-42.93	-74.99	-57.67	-59.08	-74.99	-39.6	-40.92	-74.99	-74.99	-43.99	-74.99	-74.99	-74.99	-38.81	-40.45	-74.99	-46.47	-39.67	-74.99	-41.56	-74.99	-43.05	-47.97	-44.13	-55.45	-39.84	-38.67	-43.08
1575.4		-43.73	-74.99	-74.99	-74.99	-74.99	-50.18	-49.81	-44.75	-58.46	-42.8	-74.99	-46.84	-39.51	-74.99	-40.54	-74.99	-42.25	-74.99	-40.32	-74.99	-45.25	-40.93	-74.99	-74.99	-74.99	-41.21	-46.45	-74.99	-42.51	-39.97	-50.73	-40.47	-74.99	-47.3	-46.02	-39.05	-48.15	-74.99	-74.99	-45.89	-74.99	-39.22	-74.99	-39.1	-43.75	-74.99	-38.25	-38.6
1575.5		-74.99	-39.65	-50.18	-74.99	-74.99	-45.29	-45.54	-40.62	-74.99	-41.31	-74.99	-74.99	-41.63	-43.76	-74.99	-60.68	-40.95	-74.99	-46.24	-74.99	-74.99	-74.99	-74.99	-40.91	-74.99	-40.77	-74.99	-74.99	-74.99	-40.23	-74.99	-49.05	-43.29	-50.88	-43.64	-74.99	-37.92	-45.15	-41.65	-44.87	-40.23	-38.86	-74.99	-39.34	-40.31	-42.49	-40.19	-39.57
1575.6		-41.05	-39.82	-74.99	-74.99	-55.45	-74.99	-74.99	-74.99	-74.99	-40.45	-39.75	-46.53	-45.87	-42.62	-74.99	-74.99	-74.99	-44.67	-40.97	-41.53	-46.87	-47.41	-41.6	-47.19	-40.6	-43.02	-43.77	-47.48	-74.99	-46.29	-74.99	-43.58	-45.58	-74.99	-41.62	-39.88	-39.14	-45.79	-55.17	-74.99	-74.99	-74.99	-74.99	-42.55	-39.16	-74.99	-49.05	-39.72
1575.7		-43.67	-40.72	-39.72	-74.99	-74.99	-42.63	-47.96	-74.99	-38.31	-40.72	-44.57	-74.99	-74.99	-74.99	-43.83	-41.37	-46.77	-74.99	-74.99	-74.99	-43.23	-40.21	-44.81	-41.67	-74.99	-74.99	-52.16	-42.02	-70.22	-74.99	-74.99	-40.77	-74.99	-74.99	-74.99	-41.42	-44.92	-74.99	-43.74	-74.99	-74.99	-74.99	-74.99	-42.39	-74.99	-38.73	-43.86	-74.99
1575.8		-47.57	-74.99	-74.99	-41.9	-38.38	-41.18	-40.38	-52.98	-56.24	-47.16	-40.15	-43.03	-48.4	-47.06	-43.04	-74.99	-47.64	-42.03	-74.99	-74.99	-45.47	-47.18	-42.48	-44.02	-74.99	-43.79	-74.99	-40.41	-47.36	-40.78	-74.99	-40.64	-48.98	-41.41	-38.38	-49.35	-44.21	-39.65	-74.99	-74.99	-42.02	-74.99	-74.99	-39.03	-74.99	-38.95	-44.48	-44.15
1575.9		-74.99	-74.99	-45.92	-44.7	-74.99	-43.08	-41.34	-41.96	-74.99	-74.99	-74.99	-74.99	-43.04	-42.47	-48.94	-40.46	-43.31	-48.09	-74.99	-65.44	-43.99	-74.99	-74.99	-47.1	-74.99	-41.14	-44.96	-46.38	-43.85	-74.99	-74.99	-49.32	-42.37	-45.56	-50.72	-74.99	-74.99	-74.99	-39.05	-40.36	-74.99	-74.99	-52.02	-40.49	-43.44	-42.57	-40.53	-44.09
1576		-42.67	-74.99	-39.15	-74.99	-74.99	-44.41	-74.99	-48.6	-38.75	-74.99	-74.99	-74.99	-50.13	-74.99	-42.32	-49.61	-74.99	-74.99	-44.93	-74.99	-50.04	-43.49	-74.99	-45.37	-43.22	-57.43	-40.81	-74.99	-74.99	-41.77	-40.23	-39.86	-74.99	-74.99	-74.99	-41.07	-49.39	-46.32	-74.99	-46.29	-74.99	-74.99	-45.96	-74.99	-74.99	-74.99	-42	-40.72
1576.1		-74.99	-37.69	-74.99	-55.9	-40.67	-42.85	-40.72	-74.99	-74.99	-45.21	-74.99	-45.41	-42.21	-74.99	-43.31	-40.93	-41.55	-52.81	-74.99	-74.99	-44.7	-52.65	-74.99	-49.38	-74.99	-74.99	-74.99	-47.24	-70.21	-74.99	-74.99	-74.99	-74.99	-74.99	-74.99	-48.12	-49.92	-52.81	-42.48	-74.99	-74.99	-52.02	-50.04	-40.87	-74.99	-74.99	-74.99	-74.99
1576.2		-74.99	-37.56	-43.25	-74.99	-74.99	-38.13	-41.86	-74.99	-40.16	-51.07	-74.99	-46.52	-74.99	-74.99	-40.26	-74.99	-44.76	-74.99	-41.72	-42.53	-74.99	-40.88	-74.99	-40.27	-74.99	-40.48	-39.84	-74.99	-46.04	-43.65	-74.99	-43.41	-42.02	-47.07	-44.59	-74.99	-74.99	-42.01	-74.99	-38.98	-43.42	-45.62	-44.98	-42.24	-38.6	-53.31	-74.99	-74.99
1576.3		-42.65	-46.44	-74.99	-41.97	-48.22	-74.99	-41.65	-74.99	-74.99	-45.41	-74.99	-74.99	-44	-44.91	-74.99	-41.96	-74.99	-74.99	-38.54	-41.63	-74.99	-43.5	-74.99	-37.95	-74.99	-74.99	-74.99	-58.75	-49.68	-43.16	-74.99	-37.6	-54.77	-43.4	-74.99	-40.66	-74.99	-44.29	-51.52	-44.12	-74.99	-74.99	-74.99	-41.81	-41.94	-44.34	-37.62	-41.11
1576.4		-74.99	-42.77	-56.23	-74.99	-74.99	-74.99	-74.99	-74.99	-74.99	-41.1	-74.99	-74.99	-74.99	-43.26	-46.26	-74.99	-42.25	-38.84	-74.99	-44.79	-39.87	-46.72	-48.28	-44.94	-40.97	-74.99	-74.99	-74.99	-40.38	-40.19	-41.29	-74.99	-74.99	-74.99	-74.99	-74.99	-39.77	-74.99	-44.84	-44.57	-74.99	-49.27	-38.11	-47.26	-39.42	-74.99	-40.07	-40.47
1576.5		-74.99	-38.04	-74.99	-49.45	-52.43	-46.53	-74.99	-54.3	-48.59	-74.99	-50.57	-42.54	-45.26	-74.99	-44.17	-46.53	-74.99	-74.99	-41.38	-74.99	-39.54	-74.99	-74.99	-60.67	-45.39	-43.67	-74.99	-74.99	-48.97	-39.86	-74.99	-45.57	-39.41	-42.43	-74.99	-74.99	-40.07	-74.99	-44.58	-74.99	-74.99	-74.99	-42.9	-74.99	-39.75	-39	-42.4	-38.64
1576.6		-40.63	-44.75	-74.99	-42.09	-74.99	-41.48	-41.65	-74.99	-48.84	-43	-74.99	-46.09	-39.31	-41.61	-41.98	-38.11	-46.24	-42.52	-74.99	-42.43	-41.35	-43.97	-39.82	-42.99	-74.99	-74.99	-41.53	-40.75	-44.94	-47.39	-74.99	-43.46	-50.16	-74.99	-43.52	-42.87	-38.31	-45.94	-39.94	-44.73	-74.99	-39.15	-47.15	-38.87	-41.93	-42.87	-44.2	-38.84
1576.7		-74.99	-74.99	-40.2	-74.99	-40.8	-74.99	-74.99	-74.99	-40.75	-74.99	-44.95	-45.61	-49.63	-40.51	-36.98	-74.99	-74.99	-59.79	-37.5	-44.33	-45.37	-49.1	-74.99	-74.99	-39.02	-74.99	-74.99	-39	-39.16	-40.68	-49.1	-38.27	-74.99	-38.42	-39.87	-43.29	-43.47	-74.99	-42.98	-38.14	-42.87	-39.27	-45.61	-49.38	-39.04	-41.35	-74.99	-42.31
1576.8		-45.43	-43.52	-74.99	-47.21	-39.87	-38.52	-74.99	-74.99	-74.99	-40.63	-41.27	-74.99	-46.98	-39.18	-44.06	-74.99	-44.68	-44.51	-40.26	-43.97	-45.46	-74.99	-44.92	-74.99	-44.93	-39.76	-74.99	-44.36	-49.1	-40.46	-74.99	-74.99	-49.16	-45.4	-41.63	-50.86	-48.3	-74.99	-74.99	-46.53	-74.99	-46.4	-53.39	-47.67	-45.82	-49.23	-40.63	-41.84
1576.9		-45.82	-41.46	-74.99	-43.51	-45.61	-45.87	-74.99	-40.03	-49.99	-38.96	-43.19	-43.73	-38.3	-44.7	-40.65	-48.83	-42.38	-45.62	-42.77	-41.37	-48.5	-42.16	-38.64	-39.31	-39.53	-74.99	-74.99	-40.69	-74.99	-74.99	-46.53	-74.99	-44.56	-74.99	-39.46	-74.99	-40.81	-46.03	-41.76	-43.22	-48.5	-74.99	-74.99	-42.37	-74.99	-74.99	-74.99	-74.99
1577		-41	-40.16	-39.61	-74.99	-41.93	-40.91	-43.55	-74.99	-41.82	-44.08	-39.94	-74.99	-46.51	-40.34	-42.43	-74.99	-74.99	-40.19	-74.99	-74.99	-48.38	-74.99	-74.99	-74.99	-44.98	-74.99	-74.99	-52.01	-74.99	-40.74	-44.48	-41.76	-74.99	-38.95	-39.48	-74.99	-46.96	-74.99	-74.99	-41.2	-42.11	-39.1	-43.99	-42.31	-74.99	-41.78	-74.99	-40.22
1577.1		-40.32	-42.61	-40.91	-39.88	-74.99	-44.32	-74.99	-44.62	-74.99	-74.99	-44.29	-44.41	-74.99	-39.66	-74.99	-41.59	-74.99	-41.49	-74.99	-41.21	-74.99	-74.99	-74.99	-42.32	-41.84	-74.99	-41.72	-52.14	-40.69	-74.99	-74.99	-39.32	-48.13	-41.83	-40.68	-51.17	-74.99	-74.99	-41.16	-47.72	-45.37	-43.97	-74.99	-39.24	-42.75	-74.99	-74.99	-74.99
1577.2		-40.25	-42.58	-74.99	-74.99	-45.12	-38.25	-44.09	-74.99	-74.99	-42.3	-52.56	-74.99	-48.73	-45.21	-47.06	-46.37	-55.01	-42.45	-48	-74.99	-74.99	-38.81	-74.99	-39.7	-43	-74.99	-74.99	-74.99	-74.99	-74.99	-41.68	-74.99	-74.99	-39.64	-40.95	-49.7	-74.99	-74.99	-44.71	-74.99	-43.04	-50.75	-74.99	-44.19	-74.99	-74.99	-74.99	-74.99
1577.3		-74.99	-51.87	-38.54	-74.99	-50.02	-48.89	-74.99	-74.99	-74.99	-38.85	-74.99	-38.55	-41.31	-48.07	-40.44	-74.99	-74.99	-74.99	-41.71	-74.99	-74.99	-43.01	-74.99	-74.99	-50.51	-41.73	-74.99	-74.99	-44.26	-74.99	-74.99	-41.13	-44.13	-47.59	-74.99	-40.2	-51.22	-74.99	-74.99	-45.05	-57.64	-47.99	-74.99	-74.99	-48.92	-40.16	-52.07	-74.99
1577.4		-41.61	-48.92	-38.04	-55.88	-74.99	-74.99	-45.48	-74.99	-74.99	-39.58	-74.99	-41.08	-74.99	-74.99	-74.99	-74.99	-46.34	-46.2	-74.99	-74.99	-45.81	-74.99	-43.09	-46.45	-74.99	-41.15	-74.99	-74.99	-43.41	-42.54	-74.99	-74.99	-74.99	-74.99	-43.93	-44.03	-40.12	-74.99	-53.57	-42.72	-51.87	-74.99	-74.99	-74.99	-74.99	-44.48	-74.99	-42.41
1577.5		-74.99	-74.99	-39.9	-74.99	-43.26	-43.81	-74.99	-44.95	-74.99	-45.31	-74.99	-42.8	-43.47	-56.57	-74.99	-46.37	-74.99	-44.5	-74.99	-40.41	-74.99	-49.98	-74.99	-74.99	-48.46	-74.99	-40.41	-41.61	-74.99	-48.4	-41.93	-74.99	-42.37	-74.99	-46.52	-74.99	-74.99	-45.05	-42.9	-44.16	-74.99	-74.99	-41.32	-44.01	-39.24	-74.99	-74.99	-74.99
1577.6		-74.99	-41.71	-74.99	-74.99	-45.39	-46.75	-42.77	-74.99	-74.99	-54.88	-74.99	-74.99	-40.28	-44.34	-47.14	-74.99	-47.12	-74.99	-74.99	-74.99	-54.4	-74.99	-74.99	-40.11	-54.75	-74.99	-74.99	-74.99	-74.99	-74.99	-74.99	-40.14	-41.4	-40.16	-46.99	-44.11	-74.99	-48.12	-46.93	-40.56	-37.95	-47.22	-74.99	-74.99	-42.06	-60.65	-47.03	-39.44
1577.7		-74.99	-42.93	-74.99	-74.99	-36.83	-41.43	-42.65	-47.03	-74.99	-48.1	-74.99	-45.48	-39.74	-74.99	-47.01	-74.99	-74.99	-44.03	-74.99	-74.99	-42.79	-39.49	-74.99	-74.99	-39.01	-74.99	-39.43	-74.99	-74.99	-41.47	-74.99	-74.99	-44.82	-74.99	-48.18	-39.74	-51.32	-74.99	-42.88	-42.62	-47.05	-37.94	-50.85	-45.86	-44.96	-38.53	-74.99	-74.99
1577.8		-74.99	-57.64	-42.55	-49.66	-74.99	-47.29	-74.99	-48.7	-52.79	-45.56	-74.99	-41.81	-74.99	-40.45	-74.99	-43.53	-44.07	-74.99	-41.9	-74.99	-42.39	-74.99	-74.99	-55.01	-74.99	-42.92	-74.99	-43.49	-74.99	-38.79	-40.6	-38.05	-42.52	-74.99	-40.27	-44.8	-52.48	-44.74	-74.99	-55.56	-74.99	-41.79	-74.99	-38.91	-49.32	-51.8	-42.03	-74.99
1577.9		-43.01	-43.45	-44.86	-74.99	-74.99	-74.99	-43.15	-55	-74.99	-41.75	-74.99	-43.18	-37.56	-74.99	-74.99	-43.12	-74.99	-74.99	-74.99	-74.99	-56.04	-48.17	-74.99	-46.02	-41.24	-61.73	-74.99	-41.8	-41.83	-74.99	-74.99	-44.99	-40.48	-74.99	-40.31	-74.99	-74.99	-43.35	-48.85	-74.99	-74.99	-39.7	-74.99	-43.18	-42.82	-51.55	-74.99	-74.99
1578		-39.87	-74.99	-42.31	-74.99	-74.99	-40.23	-45.74	-40.68	-74.99	-38.96	-39.61	-41.59	-46.24	-74.99	-50.74	-74.99	-74.99	-39.98	-74.99	-74.99	-42.26	-41.24	-74.99	-74.99	-74.99	-74.99	-42.96	-40.67	-43.29	-74.99	-74.99	-46.59	-74.99	-39.64	-74.99	-39.62	-42.2	-39.72	-74.99	-41.57	-37.66	-74.99	-46.8	-41.92	-40.48	-74.99	-74.99	-53.38
1578.1		-43.56	-39.72	-40.3	-74.99	-74.99	-74.99	-48.72	-74.99	-74.99	-43.62	-74.99	-50.36	-74.99	-46.15	-43.08	-45.28	-74.99	-74.99	-46.1	-74.99	-40.4	-40.7	-46.34	-74.99	-74.99	-46.74	-74.99	-44.04	-74.99	-41.98	-45.98	-47.56	-45.12	-39.62	-74.99	-74.99	-74.99	-74.99	-39.18	-44.01	-41.86	-74.99	-51.38	-74.99	-74.99	-74.99	-40.07	-74.99
1578.2		-51.15	-42.94	-46.82	-45.48	-50.55	-74.99	-74.99	-49.5	-41.26	-45	-64.16	-74.99	-74.99	-43.8	-74.99	-74.99	-74.99	-74.99	-74.99	-74.99	-74.99	-74.99	-42.11	-40.35	-38.25	-42.59	-42.89	-74.99	-44.51	-46.58	-74.99	-44.26	-74.99	-74.99	-74.99	-40.84	-74.99	-38.07	-42.91	-52.33	-74.99	-74.99	-74.99	-74.99	-38.35	-46.86	-74.99	-40.18
1578.3		-42.93	-46.45	-39.34	-74.99	-44.21	-74.99	-40.88	-44.33	-37.86	-37.48	-74.99	-74.99	-74.99	-43.84	-39.5	-40.63	-40.81	-46.29	-74.99	-45.72	-39.26	-39.45	-47.53	-47.8	-41.51	-74.99	-42.2	-40.26	-40.31	-46.94	-74.99	-74.99	-46.86	-40.65	-40.91	-74.99	-43.42	-40.56	-39	-74.99	-39.28	-74.99	-45.96	-45.2	-74.99	-44.89	-74.99	-74.99
1578.4		-52.12	-74.99	-47.06	-38.95	-46	-49.01	-74.99	-74.99	-51.79	-40.44	-74.99	-40.56	-39.12	-74.99	-74.99	-40.31	-40.72	-47.85	-43.05	-74.99	-74.99	-41.41	-45.41	-74.99	-49.42	-42.03	-74.99	-55.13	-46.15	-50.69	-74.99	-57.88	-41.24	-42.4	-74.99	-49.04	-74.99	-39.01	-74.99	-49.89	-74.99	-48.03	-38.96	-74.99	-41.89	-74.99	-74.99	-74.99
1578.5		-74.99	-48.78	-40.07	-74.99	-74.99	-74.99	-45.46	-74.99	-74.99	-74.99	-40.61	-42.29	-44.18	-74.99	-51.37	-41.16	-43.11	-74.99	-74.99	-74.99	-74.99	-38.9	-74.99	-52.05	-74.99	-42.96	-74.99	-74.99	-46.01	-50.4	-43.49	-74.99	-42.32	-43.79	-74.99	-74.99	-44.13	-60.64	-39.67	-43.2	-74.99	-74.99	-48.19	-74.99	-43.67	-49.8	-74.99	-41.19
1578.6		-42.94	-74.99	-48.56	-74.99	-46.6	-51.09	-74.99	-40.78	-74.99	-74.99	-74.99	-41.85	-74.99	-57.87	-41.57	-74.99	-53.65	-42.57	-44.74	-74.99	-39.59	-74.99	-60.18	-43.17	-42.91	-74.99	-42.13	-48.03	-74.99	-46.62	-74.99	-41.3	-41.33	-74.99	-46.01	-74.99	-74.99	-74.99	-74.99	-74.99	-40.91	-56.75	-74.99	-40.8	-74.99	-74.99	-46.08	-41.85
1578.7		-74.99	-74.99	-74.99	-40.18	-40.68	-42.69	-74.99	-40.48	-74.99	-74.99	-74.99	-74.99	-74.99	-48.39	-74.99	-74.99	-74.99	-46.97	-74.99	-41.14	-74.99	-40.62	-74.99	-49.5	-42.16	-42.8	-42.71	-51.26	-74.99	-74.99	-74.99	-74.99	-74.99	-46.75	-44.93	-41.24	-45.78	-74.99	-74.99	-43.29	-74.99	-38.4	-45.58	-74.99	-46.13	-52.94	-42.07	-74.99
1578.8		-74.99	-45.58	-44.35	-49.21	-74.99	-74.99	-58.13	-74.99	-40.23	-74.99	-74.99	-74.99	-41.65	-74.99	-42.67	-74.99	-43.32	-74.99	-47.92	-45.72	-74.99	-45.59	-74.99	-74.99	-74.99	-74.99	-74.99	-74.99	-45.42	-74.99	-74.99	-74.99	-74.99	-41.76	-74.99	-43.64	-74.99	-39.72	-44.13	-74.99	-44.81	-41.4	-44.21	-45.11	-42.16	-45	-38.3	-74.99
1578.9		-49.1	-40.24	-51.78	-74.99	-74.99	-74.99	-52.25	-74.99	-74.99	-74.99	-74.99	-46.99	-74.99	-43.11	-46.06	-46.73	-74.99	-74.99	-74.99	-43.91	-53.55	-51.54	-74.99	-42.86	-74.99	-43.26	-74.99	-57.62	-74.99	-74.99	-74.99	-74.99	-46.01	-44.64	-74.99	-74.99	-40.16	-74.99	-74.99	-74.99	-74.99	-74.99	-74.99	-41.52	-42.58	-43.91	-42.95	-74.99
1579		-74.99	-74.99	-74.99	-74.99	-74.99	-74.99	-74.99	-44.32	-43.64	-38.1	-74.99	-42.14	-74.99	-74.99	-47.12	-74.99	-74.99	-74.99	-74.99	-46.17	-44.03	-74.99	-74.99	-74.99	-45.24	-65.4	-74.99	-37.89	-45.72	-44.82	-48.93	-74.99	-74.99	-38.04	-42.56	-74.99	-41.96	-42.36	-40.16	-74.99	-40.73	-74.99	-41.22	-45.44	-74.99	-74.99	-46.65	-74.99
1579.1		-45.12	-39.16	-74.99	-74.99	-41.51	-44.14	-51.48	-74.99	-45.5	-74.99	-58.71	-74.99	-43.45	-74.99	-74.99	-51.09	-74.99	-74.99	-74.99	-46.17	-48.77	-74.99	-50.93	-53.64	-42.04	-74.99	-43.51	-39.73	-40.2	-41.54	-74.99	-44.23	-74.99	-74.99	-57.87	-43.2	-37.69	-74.99	-74.99	-42.46	-41.87	-43.15	-47.2	-74.99	-74.99	-43.83	-74.99	-43.44
1579.2		-38.14	-41.42	-42.38	-74.99	-74.99	-47.01	-74.99	-59.03	-74.99	-74.99	-74.99	-74.99	-74.99	-74.99	-42.19	-74.99	-74.99	-74.99	-74.99	-74.99	-43.62	-74.99	-74.99	-74.99	-41.44	-74.99	-74.99	-54.38	-74.99	-42.46	-44.9	-74.99	-42.25	-43.17	-45.56	-42.37	-74.99	-74.99	-39.27	-74.99	-42.78	-56.02	-74.99	-46.03	-74.99	-74.99	-74.99	-74.99
1579.3		-53.74	-42.37	-74.99	-74.99	-50.17	-42.07	-74.99	-74.99	-74.99	-74.99	-74.99	-74.99	-45.98	-74.99	-44.73	-74.99	-52.32	-41.07	-43.62	-44.59	-41.33	-74.99	-40.21	-74.99	-74.99	-74.99	-39	-42.56	-39.48	-74.99	-46.24	-46.1	-44.7	-43.34	-49.27	-40.84	-74.99	-42.13	-44.29	-40.48	-39.81	-41.83	-50.92	-61.72	-74.99	-74.99	-43.92	-48.18
1579.4		-53.73	-74.99	-74.99	-41.93	-74.99	-43.13	-43.5	-74.99	-74.99	-42.79	-74.99	-74.99	-53.94	-46.53	-41.09	-44.9	-41.42	-74.99	-74.99	-41.38	-74.99	-74.99	-74.99	-39.55	-40.49	-74.99	-74.99	-74.99	-44.9	-38.86	-39.84	-74.99	-45.41	-38.86	-44.21	-40.5	-51.78	-74.99	-37.19	-42.22	-74.99	-43.5	-47.47	-41.98	-43.8	-74.99	-46.1	-48.77
1579.5		-43.69	-40.22	-74.99	-42.63	-74.99	-51.53	-74.99	-42.31	-74.99	-40.94	-39.83	-74.99	-52.38	-74.99	-74.99	-40.39	-51.53	-74.99	-74.99	-74.99	-43.9	-41.2	-74.99	-47.31	-40.9	-40.9	-74.99	-54.85	-74.99	-41.56	-42.93	-43.45	-74.99	-45.95	-41.09	-43.23	-74.99	-46.72	-74.99	-39.97	-51.03	-74.99	-39.4	-42.01	-42.79	-38.48	-74.99	-47.47
1579.6		-44.56	-39.9	-74.99	-52.31	-51.97	-43.57	-37.78	-38.77	-74.99	-42.81	-42.29	-74.99	-46.47	-74.99	-41.55	-40.37	-74.99	-74.99	-40.85	-74.99	-42.2	-44.18	-74.99	-41.08	-74.99	-45.12	-41.89	-74.99	-51.78	-40.05	-74.99	-74.99	-74.99	-41.59	-41.11	-42.57	-57.86	-44.81	-41.97	-41.63	-45.01	-42.72	-46.36	-46.2	-74.99	-74.99	-74.99	-38.5
1579.7		-44.63	-74.99	-47.44	-74.99	-45.6	-41.07	-41.35	-46.64	-40.09	-74.99	-74.99	-74.99	-44.6	-74.99	-54.37	-43.36	-74.99	-74.99	-43.05	-74.99	-49.37	-74.99	-74.99	-74.99	-40.32	-41.34	-40.01	-44.41	-44.01	-50.21	-44.29	-74.99	-41.94	-39.02	-40.63	-74.99	-40.07	-41.51	-51.84	-40.44	-74.99	-43.28	-42.37	-37.8	-74.99	-42.13	-74.99	-74.99
1579.8		-45.78	-43.12	-40.33	-74.99	-56.74	-43.17	-74.99	-74.99	-44.96	-48.58	-74.99	-43.93	-74.99	-74.99	-39.26	-44.13	-74.99	-39.96	-74.99	-39.22	-44.03	-46.64	-74.99	-41.46	-74.99	-61.71	-74.99	-74.99	-45.58	-40.62	-74.99	-41.77	-51.53	-46.58	-74.99	-74.99	-44.66	-74.99	-46.01	-40.84	-74.99	-44.7	-74.99	-36.77	-43.17	-74.99	-38.2	-74.99
1579.9		-41.21	-39.63	-74.99	-49.87	-47.56	-74.99	-46.01	-43.03	-47.83	-54.14	-38.7	-36.78	-44.82	-74.99	-44.65	-74.99	-74.99	-74.99	-43.99	-74.99	-74.99	-42.99	-45.42	-46.02	-52.03	-74.99	-74.99	-74.99	-74.99	-43.22	-41.93	-38.61	-74.99	-74.99	-38.01	-46.89	-42.27	-40.65	-46.81	-51.18	-43.14	-74.99	-38.83	-74.99	-74.99	-74.99	-74.99	-74.99
1580		-74.99	-40.87	-44.42	-45.12	-74.99	-74.99	-45.84	-40.34	-74.99	-74.99	-50.07	-46.89	-42.79	-74.99	-74.99	-74.99	-74.99	-54.48	-50.72	-74.99	-74.99	-74.99	-74.99	-38.45	-47.08	-49.26	-74.99	-44.29	-40.32	-39.86	-74.99	-41.7	-43.82	-41.55	-37.96	-74.99	-74.99	-40.34	-74.99	-74.99	-46.25	-74.99	-74.99	-45.96	-74.99	-74.99	-74.99	-38.23
1580.1		-38.58	-74.99	-74.99	-74.99	-74.99	-74.99	-74.99	-45.96	-74.99	-44.84	-74.99	-74.99	-74.99	-45.58	-37.62	-48.09	-74.99	-74.99	-74.99	-74.99	-74.99	-45.46	-74.99	-74.99	-74.99	-47.68	-44.67	-74.99	-43.76	-74.99	-74.99	-74.99	-74.99	-74.99	-74.99	-74.99	-74.99	-43.22	-74.99	-74.99	-41.13	-46.54	-74.99	-74.99	-74.99	-45.64	-74.99	-40.6
1580.2		-53.93	-74.99	-74.99	-74.99	-44.65	-45.32	-46.66	-74.99	-43.27	-46.54	-74.99	-74.99	-51.97	-74.99	-74.99	-74.99	-45.04	-74.99	-74.99	-74.99	-43.89	-56.54	-74.99	-53.63	-41.56	-42.11	-74.99	-43.91	-42.74	-74.99	-74.99	-74.99	-74.99	-38.57	-46.37	-74.99	-39.71	-74.99	-74.99	-74.99	-74.99	-74.99	-74.99	-44.42	-74.99	-41.19	-74.99	-74.99
1580.3		-74.99	-41.82	-42.85	-46.56	-74.99	-74.99	-74.99	-74.99	-44.52	-47.24	-74.99	-74.99	-43.17	-40.88	-74.99	-40.16	-52.45	-44.29	-74.99	-74.99	-42.15	-74.99	-74.99	-42.85	-47.78	-74.99	-74.99	-53.17	-74.99	-41.7	-45.15	-74.99	-42.05	-45.63	-43.45	-74.99	-45.02	-74.99	-74.99	-45.64	-50.92	-74.99	-46.86	-43.88	-74.99	-74.99	-38.18	-41.33
1580.4		-42.47	-40.78	-74.99	-74.99	-74.99	-42.09	-47.91	-74.99	-41.63	-52.53	-57.61	-74.99	-42.5	-38.86	-74.99	-74.99	-74.99	-44.44	-40.81	-74.99	-74.99	-45.43	-56.74	-44.22	-74.99	-74.99	-74.99	-39.48	-74.99	-45.04	-74.99	-74.99	-74.99	-74.99	-74.99	-74.99	-74.99	-49.55	-46.43	-41.88	-74.99	-74.99	-46.36	-74.99	-42.39	-74.99	-52.31	-74.99
1580.5		-42.59	-74.99	-74.99	-74.99	-47.91	-52.17	-40.58	-74.99	-51.77	-43.02	-74.99	-57.15	-74.99	-56.94	-74.99	-41.63	-40.06	-42.8	-54.37	-74.99	-47.91	-51.18	-48.46	-74.99	-46.27	-41.74	-74.99	-38.67	-45.43	-74.99	-39.22	-57.86	-48.09	-74.99	-43.84	-44.44	-39.77	-49.19	-42.46	-41.43	-74.99	-44.14	-74.99	-74.99	-74.99	-74.99	-74.99	-41.53
1580.6		-41.48	-41.02	-74.99	-42.25	-74.99	-46.34	-74.99	-74.99	-74.99	-56.36	-44.93	-74.99	-74.99	-39.71	-47.76	-45.83	-48.09	-38.97	-40.52	-45.07	-74.99	-46.8	-45.63	-74.99	-38.84	-50.12	-43.04	-38.01	-74.99	-38.07	-43.4	-74.99	-40.69	-42.8	-74.99	-44.23	-38	-37.64	-39.58	-43.7	-41.68	-50.92	-74.99	-74.99	-42.29	-74.99	-59.75	-44.9
1580.7		-41.45	-38.49	-39.89	-60.62	-74.99	-74.99	-74.99	-43.69	-42.74	-42.01	-74.99	-47.24	-74.99	-74.99	-41.8	-43.9	-74.99	-74.99	-41.19	-74.99	-40.65	-42.04	-50.34	-74.99	-70.16	-74.99	-43.52	-47.28	-74.99	-74.99	-43.44	-74.99	-54.48	-36	-44.71	-45.6	-74.99	-74.99	-74.99	-40.53	-40.52	-40.86	-74.99	-53.44	-74.99	-74.99	-39.66	-74.99
1580.8		-42.13	-54.6	-48.93	-74.99	-39.36	-74.99	-38.82	-74.99	-44.11	-46.29	-74.99	-67.15	-74.99	-74.99	-42.12	-39.67	-43.76	-54.26	-38.27	-74.99	-74.99	-47.09	-44.98	-41.38	-74.99	-74.99	-43.58	-74.99	-39.4	-74.99	-48.49	-47.63	-51.9	-38.88	-42.74	-45.91	-45.83	-74.99	-42.7	-46.68	-74.99	-74.99	-42.56	-40.92	-74.99	-43.17	-74.99	-45.17
1580.9		-51.84	-41.17	-74.99	-47.94	-41.18	-40.07	-45.01	-40.56	-74.99	-45.95	-74.99	-42.91	-74.99	-43.4	-39.54	-74.99	-43.9	-40.95	-74.99	-74.99	-74.99	-43.44	-46.25	-74.99	-42.26	-74.99	-74.99	-42.99	-43.2	-43.78	-45.58	-59.03	-74.99	-40.16	-45.18	-45.25	-39.83	-49.48	-74.99	-74.99	-74.99	-42.53	-41.35	-40.15	-74.99	-74.99	-36.39	-44.78
1581		-44.9	-43.01	-38.64	-39.92	-74.99	-38.73	-74.99	-74.99	-45.77	-74.99	-74.99	-74.99	-74.99	-74.99	-74.99	-74.99	-45.8	-44.57	-46.29	-40.87	-38.17	-52.31	-39.06	-74.99	-74.99	-48.26	-74.99	-74.99	-74.99	-74.99	-74.99	-40.04	-43.61	-37.57	-47.69	-46.22	-47.73	-74.99	-49.03	-74.99	-74.99	-51.36	-43.5	-74.99	-39.93	-74.99	-74.99	-74.99
1581.1		-74.99	-40.49	-43.84	-50.48	-56.74	-43.82	-74.99	-47.83	-45.15	-43.8	-74.99	-42.87	-74.99	-50.39	-74.99	-74.99	-41.1	-42.88	-41.65	-74.99	-42.12	-43.8	-42.89	-74.99	-74.99	-74.99	-74.99	-40.11	-50.58	-41	-74.99	-46.49	-49.34	-44.83	-46.27	-74.99	-42.34	-38.15	-50.82	-74.99	-42.51	-50.25	-74.99	-38.85	-74.99	-51.78	-40.28	-74.99
1581.2		-43.96	-74.99	-74.99	-46.53	-40.07	-74.99	-74.99	-74.99	-39.19	-44.85	-44.9	-74.99	-74.99	-40.77	-46.47	-41.23	-42.44	-74.99	-74.99	-45.05	-74.99	-47.83	-52.69	-74.99	-42.03	-74.99	-74.99	-40.03	-38.91	-44.36	-42.97	-74.99	-43.28	-39.23	-74.99	-74.99	-74.99	-48.32	-42.27	-74.99	-74.99	-74.99	-74.99	-48.74	-42.52	-47.94	-74.99	-74.99
1581.3		-41.4	-43.15	-44.59	-74.99	-41.33	-38.51	-43.64	-43.17	-74.99	-45.63	-74.99	-74.99	-46.33	-42.68	-52.53	-40.29	-63.18	-41.61	-44.7	-74.99	-74.99	-45.74	-39.35	-54.04	-40.1	-74.99	-74.99	-38.66	-50.12	-42.53	-74.99	-39.81	-74.99	-38.41	-42.02	-39.74	-44.84	-74.99	-44.13	-45.21	-43.03	-40.14	-74.99	-74.99	-48.83	-74.99	-39.31	-74.99
1581.4		-56.02	-42.91	-74.99	-53.27	-57.61	-38.56	-74.99	-74.99	-74.99	-42.68	-42.05	-74.99	-40.47	-36.82	-74.99	-45.47	-74.99	-74.99	-74.99	-39.31	-47.91	-74.99	-74.99	-43.38	-43.42	-43.17	-52.11	-40.02	-44.5	-74.99	-74.99	-74.99	-52.18	-74.99	-48.8	-74.99	-49.95	-74.99	-74.99	-41.17	-74.99	-43.9	-74.99	-44.32	-74.99	-74.99	-39.35	-42.43
1581.5		-74.99	-45.23	-41.66	-74.99	-42.04	-74.99	-43.74	-74.99	-74.99	-74.99	-74.99	-74.99	-74.99	-42.47	-41.91	-74.99	-74.99	-74.99	-42.29	-42.06	-74.99	-42.08	-74.99	-74.99	-44.92	-74.99	-48.13	-45.99	-74.99	-74.99	-74.99	-74.99	-74.99	-38.61	-45.68	-74.99	-74.99	-74.99	-74.99	-41.95	-74.99	-44.26	-39.35	-74.99	-40.72	-74.99	-74.99	-40.44
1581.6		-49.24	-74.99	-47.18	-74.99	-46.19	-74.99	-74.99	-74.99	-51.78	-40.64	-39.79	-74.99	-45.2	-40.91	-74.99	-43.99	-42.99	-56.95	-48.53	-74.99	-46.7	-42.27	-44.99	-74.99	-46.31	-74.99	-74.99	-74.99	-44.25	-42.46	-74.99	-74.99	-74.99	-74.99	-45.81	-74.99	-42.32	-50.68	-74.99	-74.99	-74.99	-41.06	-44.99	-48.56	-74.99	-74.99	-74.99	-74.99
1581.7		-49.1	-44.89	-42.94	-74.99	-74.99	-74.99	-74.99	-74.99	-41.58	-74.99	-74.99	-74.99	-44.58	-74.99	-49.17	-74.99	-50.04	-44.48	-42.15	-42.6	-74.99	-45.16	-74.99	-43.07	-74.99	-74.99	-47.71	-44.89	-39.75	-41.51	-74.99	-74.99	-74.99	-74.99	-42.13	-39.04	-74.99	-74.99	-74.99	-47.45	-48.29	-52.39	-41.15	-46.69	-41.29	-74.99	-45.56	-74.99
1581.8		-74.99	-74.99	-74.99	-74.99	-40.88	-74.99	-74.99	-74.99	-74.99	-45.82	-74.99	-74.99	-54.61	-74.99	-42.72	-74.99	-74.99	-47.18	-74.99	-74.99	-44.22	-41.84	-74.99	-74.99	-49.49	-50.88	-42.86	-46.95	-74.99	-40.55	-74.99	-50.88	-41.27	-46.55	-44.14	-74.99	-42.67	-55.86	-74.99	-74.99	-74.99	-42.92	-74.99	-74.99	-43.74	-74.99	-74.99	-74.99
1581.9		-74.99	-48.47	-38.19	-74.99	-74.99	-38.25	-74.99	-44.06	-39.51	-74.99	-74.99	-74.99	-42.44	-74.99	-74.99	-44.06	-74.99	-74.99	-74.99	-74.99	-74.99	-74.99	-74.99	-42.37	-42.44	-38.83	-50.93	-74.99	-45.27	-41.57	-42.53	-40.27	-43.32	-41.6	-74.99	-47.12	-74.99	-74.99	-39.9	-45.81	-74.99	-42.35	-74.99	-74.99	-74.99	-74.99	-74.99	-48.53
1582		-74.99	-74.99	-74.99	-74.99	-74.99	-39.16	-39.57	-45.97	-74.99	-40.92	-53.74	-48.08	-74.99	-74.99	-74.99	-74.99	-74.99	-74.99	-55.12	-74.99	-74.99	-41.46	-74.99	-41.41	-74.99	-74.99	-44.62	-74.99	-46.11	-74.99	-74.99	-74.99	-74.99	-74.99	-74.99	-74.99	-45.11	-74.99	-53.01	-74.99	-74.99	-48.59	-44.33	-74.99	-42.92	-42.3	-40.03	-50.35
1582.1		-40.47	-74.99	-48.93	-74.99	-74.99	-42.99	-74.99	-74.99	-39.41	-42.28	-74.99	-74.99	-43.84	-50.4	-74.99	-47.05	-42.52	-74.99	-74.99	-74.99	-74.99	-74.99	-74.99	-74.99	-74.99	-74.99	-45.46	-40.68	-49.57	-74.99	-53.84	-74.99	-74.99	-40.41	-41.03	-46.95	-56.95	-74.99	-74.99	-74.99	-41.41	-74.99	-40.24	-38.21	-74.99	-47.6	-44.39	-38.33
1582.2		-50	-74.99	-74.99	-74.99	-74.99	-43.23	-74.99	-74.99	-45.16	-74.99	-74.99	-74.99	-43.57	-40.9	-74.99	-40.71	-74.99	-74.99	-74.99	-39.56	-45.34	-74.99	-43.21	-45.39	-51.2	-74.99	-43.36	-74.99	-55.26	-74.99	-74.99	-45.66	-45.06	-45.32	-74.99	-74.99	-40.99	-44.55	-74.99	-74.99	-74.99	-74.99	-74.99	-43.95	-74.99	-74.99	-74.99	-74.99
1582.3		-74.99	-74.99	-74.99	-74.99	-45.43	-74.99	-74.99	-74.99	-74.99	-74.99	-50.35	-74.99	-42.17	-43.52	-43.19	-41.43	-74.99	-40.63	-44.79	-45.36	-49.31	-74.99	-43.69	-39.87	-51.43	-74.99	-74.99	-74.99	-46.81	-42.43	-74.99	-74.99	-40.19	-74.99	-74.99	-48.41	-38.15	-43.43	-42.47	-74.99	-74.99	-74.99	-74.99	-74.99	-74.99	-74.99	-41.87	-38.22
1582.4		-74.99	-74.99	-74.99	-74.99	-74.99	-74.99	-40.13	-74.99	-74.99	-74.99	-40	-74.99	-40.67	-45.19	-42.63	-43.11	-74.99	-40.98	-74.99	-74.99	-74.99	-52.32	-74.99	-44.04	-44.19	-74.99	-46.41	-42.02	-44.8	-53.84	-43.73	-41.17	-74.99	-74.99	-74.99	-50.63	-74.99	-44.83	-74.99	-42.45	-44.25	-47.62	-43.53	-74.99	-51.14	-74.99	-74.99	-52.54
1582.5		-42.12	-42.41	-56.95	-74.99	-74.99	-40.43	-54.62	-44.93	-40.97	-40.16	-74.99	-43.76	-74.99	-74.99	-74.99	-74.99	-74.99	-41.13	-46.41	-74.99	-46.48	-74.99	-44.9	-74.99	-74.99	-74.99	-74.99	-74.99	-74.99	-37.73	-53.45	-74.99	-44.6	-39.95	-74.99	-43.63	-42.07	-74.99	-74.99	-42.93	-45.93	-74.99	-74.99	-74.99	-74.99	-74.99	-51.79	-74.99
1582.6		-40.21	-74.99	-74.99	-74.99	-39.52	-42.78	-40.96	-74.99	-43.74	-74.99	-74.99	-74.99	-39.47	-74.99	-74.99	-45.72	-40.16	-74.99	-74.99	-74.99	-42.29	-46.77	-74.99	-42.23	-74.99	-46.32	-74.99	-42.02	-74.99	-38.81	-74.99	-52.33	-74.99	-39.17	-41.01	-47.48	-55.55	-74.99	-43.78	-74.99	-56.75	-43.53	-74.99	-56.56	-74.99	-43.84	-43.27	-58.14
1582.7		-74.99	-74.99	-74.99	-74.99	-74.99	-45.81	-51.26	-74.99	-74.99	-41.7	-74.99	-74.99	-74.99	-39.88	-43.65	-37.97	-74.99	-74.99	-48.9	-42.64	-74.99	-49.88	-74.99	-74.99	-74.99	-44.35	-45.55	-74.99	-40.73	-46.25	-74.99	-74.99	-74.99	-40.28	-48.81	-40.99	-74.99	-49.42	-39.31	-41.55	-43.44	-44.07	-74.99	-74.99	-74.99	-74.99	-74.99	-56.03
1582.8		-45.64	-40.12	-74.99	-74.99	-57.62	-74.99	-49.17	-74.99	-74.99	-45.32	-74.99	-44.01	-41.89	-74.99	-74.99	-50.49	-74.99	-43.53	-74.99	-74.99	-50.45	-43.22	-74.99	-74.99	-74.99	-46.73	-74.99	-53.19	-48.45	-74.99	-74.99	-40.84	-41.9	-74.99	-51.2	-74.99	-44.9	-59.04	-37.73	-74.99	-40.66	-74.99	-74.99	-74.99	-48.84	-74.99	-38.24	-74.99
1582.9		-74.99	-74.99	-74.99	-51.2	-44.41	-45.57	-41.37	-74.99	-74.99	-74.99	-46.1	-54.16	-43	-41.81	-41.32	-49.8	-74.99	-74.99	-74.99	-74.99	-40.73	-45.09	-44.03	-74.99	-49.97	-46.08	-40.09	-46.87	-39.46	-38.14	-74.99	-74.99	-74.99	-51.37	-74.99	-74.99	-40.11	-74.99	-74.99	-46.18	-74.99	-74.99	-74.99	-74.99	-41.48	-74.99	-43.27	-42.4
1583		-42.26	-47	-46.98	-74.99	-40.03	-39.01	-74.99	-45.95	-74.99	-74.99	-74.99	-74.99	-74.99	-42.89	-39.67	-74.99	-39.74	-53.85	-74.99	-74.99	-74.99	-74.99	-74.99	-46.54	-42.14	-74.99	-74.99	-42.83	-74.99	-45.54	-74.99	-43.17	-38.9	-40.76	-74.99	-74.99	-74.99	-74.99	-40.34	-44.89	-42.33	-74.99	-74.99	-74.99	-74.99	-74.99	-50.59	-74.99
1583.1		-74.99	-74.99	-39.03	-46.58	-53.95	-43.99	-74.99	-74.99	-74.99	-41.77	-74.99	-74.99	-74.99	-60.64	-47.35	-43.29	-55.56	-40.54	-45.27	-74.99	-40.29	-74.99	-74.99	-41.29	-74.99	-74.99	-39.07	-74.99	-46.51	-74.99	-74.99	-74.99	-74.99	-55.13	-74.99	-52.4	-74.99	-74.99	-74.99	-74.99	-74.99	-43.23	-74.99	-45.54	-74.99	-74.99	-56.2	-39.32
1583.2		-74.99	-74.99	-74.99	-42.41	-41.78	-45.51	-74.99	-74.99	-49.89	-74.99	-38.85	-74.99	-74.99	-74.99	-45.8	-74.99	-74.99	-74.99	-46.96	-74.99	-44.51	-74.99	-40.34	-40.26	-74.99	-74.99	-56.76	-74.99	-41.35	-74.99	-45.6	-40.76	-74.99	-74.99	-74.99	-74.99	-74.99	-74.99	-74.99	-45.37	-42.13	-74.99	-37.87	-46.82	-74.99	-74.99	-42.48	-51.37
1583.3		-74.99	-74.99	-74.99	-51.21	-42.03	-42.82	-48.31	-44.73	-48.57	-40.87	-74.99	-42.23	-39.67	-49.28	-42.49	-74.99	-54.51	-43.72	-42.77	-74.99	-43.33	-53.28	-39.64	-74.99	-43.36	-74.99	-74.99	-74.99	-39.72	-41.5	-48.45	-51.92	-74.99	-41.4	-40.13	-41.94	-48.51	-49.81	-74.99	-47.56	-41.66	-44.51	-74.99	-74.99	-74.99	-48.45	-74.99	-47
1583.4		-74.99	-46.68	-74.99	-44.42	-46.96	-74.99	-42.28	-38.63	-74.99	-42.03	-74.99	-42.37	-42.58	-48.28	-74.99	-74.99	-74.99	-74.99	-49.61	-43.53	-74.99	-74.99	-74.99	-46.43	-42.65	-74.99	-74.99	-74.99	-74.99	-43.9	-74.99	-74.99	-74.99	-74.99	-43.33	-74.99	-74.99	-45.37	-74.99	-48.81	-41.56	-74.99	-74.99	-45.4	-74.99	-44.18	-74.99	-43.18
1583.5		-43.03	-41.76	-74.99	-74.99	-74.99	-63.19	-45.47	-41.26	-40.04	-38.38	-74.99	-74.99	-74.99	-50.14	-40.67	-74.99	-38.12	-51.21	-74.99	-74.99	-74.99	-44.2	-74.99	-74.99	-41.61	-47.61	-74.99	-42.86	-49.28	-43.33	-74.99	-74.99	-74.99	-43.3	-43.4	-39.83	-52.63	-74.99	-45.68	-45.2	-51.26	-74.99	-47.53	-74.99	-74.99	-43.73	-55.56	-40.21
1583.6		-74.99	-40.39	-50.05	-48.95	-74.99	-42.38	-40.95	-42.27	-39.66	-41.57	-44.84	-54.62	-44.84	-45.73	-45.81	-74.99	-50.69	-42.41	-74.99	-74.99	-74.99	-74.99	-49.25	-38.6	-74.99	-44.96	-39.77	-61.16	-74.99	-74.99	-74.99	-44.13	-74.99	-41.8	-74.99	-39.05	-46.47	-50.23	-45.87	-74.99	-43.87	-74.99	-74.99	-74.99	-45.16	-74.99	-74.99	-42.36
1583.7		-74.99	-40.4	-74.99	-44.71	-74.99	-41.56	-74.99	-74.99	-53.29	-43.52	-40.56	-74.99	-47.31	-46.4	-42.09	-74.99	-74.99	-50.6	-48.91	-74.99	-39.82	-74.99	-47.78	-46.4	-74.99	-43.74	-51.99	-74.99	-74.99	-49.43	-74.99	-46.44	-53.11	-44.75	-74.99	-43.52	-47.96	-74.99	-74.99	-74.99	-74.99	-74.99	-41.69	-41.97	-45.65	-74.99	-39.79	-74.99
1583.8		-74.99	-74.99	-47.28	-74.99	-74.99	-38.17	-44.55	-42.92	-74.99	-43.54	-46.53	-48.25	-46.57	-74.99	-44.39	-74.99	-74.99	-42.62	-44.8	-74.99	-42.25	-74.99	-45.97	-38.58	-42.41	-74.99	-38.15	-74.99	-43.58	-55.27	-53.65	-48.39	-39.22	-39.76	-49.22	-42.07	-50.23	-74.99	-74.99	-40.7	-48.14	-48.25	-44.78	-40.45	-74.99	-46.82	-41.14	-43.49
1583.9		-74.99	-74.99	-38.56	-41.12	-43.62	-40.95	-74.99	-74.99	-74.99	-47.31	-48.43	-55.41	-52.55	-39.98	-45.5	-47.76	-42.76	-74.99	-42.93	-43.82	-38.17	-48.57	-46.57	-54.75	-43.4	-41.14	-42.25	-74.99	-74.99	-39.99	-74.99	-74.99	-40.38	-44.68	-74.99	-74.99	-74.99	-41.48	-43.03	-40.68	-40.79	-41.86	-74.99	-74.99	-74.99	-41.86	-46.22	-37.67
1584		-74.99	-59.4	-74.99	-38.02	-51.5	-38.39	-45.87	-74.99	-74.99	-39.77	-74.99	-45.62	-49.69	-74.99	-45.3	-50.69	-74.99	-65.41	-74.99	-74.99	-42.27	-74.99	-74.99	-46.4	-56.57	-45.76	-74.99	-42.41	-40.88	-74.99	-74.99	-40.12	-45.02	-51.73	-46.26	-74.99	-74.99	-41.09	-74.99	-74.99	-74.99	-53.2	-43.54	-38.06	-46.31	-74.99	-42.16	-45.71
1584.1		-74.99	-41.51	-46.99	-74.99	-39.4	-41.5	-74.99	-74.99	-46.51	-42.06	-74.99	-55.13	-74.99	-74.99	-74.99	-74.99	-46.22	-74.99	-43.76	-74.99	-40.66	-74.99	-74.99	-74.99	-44.54	-74.99	-46.53	-74.99	-39.91	-47.96	-50.14	-74.99	-74.99	-39.7	-55.56	-56.76	-40.57	-74.99	-41.09	-39.19	-74.99	-42.29	-74.99	-40.35	-51.86	-49.36	-43.76	-40.19
1584.2		-39.05	-74.99	-74.99	-45.34	-39.52	-52.06	-42.64	-39.65	-46.09	-74.99	-47.45	-43.68	-40.26	-50.7	-74.99	-44.62	-45.79	-74.99	-74.99	-42.97	-43.84	-43.86	-74.99	-74.99	-46.23	-52.95	-44.21	-50.02	-44.95	-47.52	-43.21	-46.23	-51.68	-44.78	-41.78	-74.99	-38.63	-39.96	-39.84	-42.12	-44.39	-38.68	-74.99	-39.28	-74.99	-74.99	-43.84	-74.99
1584.3		-59.4	-44.24	-40.08	-41.8	-41.11	-74.99	-74.99	-74.99	-40.43	-74.99	-74.99	-74.99	-43.15	-74.99	-40.83	-43.46	-74.99	-74.99	-37.54	-43.76	-47.36	-43.52	-40.03	-40.12	-41.51	-40.79	-74.99	-74.99	-74.99	-44.54	-74.99	-52.95	-43.48	-39.78	-74.99	-44.7	-40	-52.95	-55.72	-43.04	-74.99	-74.99	-74.99	-43.67	-41.48	-74.99	-41.81	-74.99
1584.4		-49.12	-44.73	-74.99	-74.99	-42.17	-74.99	-40.5	-74.99	-46.19	-42.42	-40.64	-74.99	-40.48	-74.99	-47.27	-74.99	-74.99	-74.99	-51.74	-41.92	-40.37	-74.99	-74.99	-41.71	-53.47	-47.43	-74.99	-74.99	-74.99	-74.99	-74.99	-43.08	-48.89	-74.99	-39.07	-46.65	-46.82	-41.12	-74.99	-74.99	-54.17	-74.99	-41.71	-50.8	-47.36	-74.99	-74.99	-74.99
1584.5		-74.99	-40.5	-39.57	-74.99	-40.28	-63.21	-44.9	-61.74	-46.59	-38.54	-74.99	-44.54	-44.66	-74.99	-40.13	-43.04	-51.93	-74.99	-42.73	-46.44	-74.99	-74.99	-74.99	-74.99	-55.01	-44.01	-40.39	-74.99	-74.99	-74.99	-74.99	-46.23	-74.99	-74.99	-74.99	-74.99	-74.99	-43.04	-44.11	-74.99	-74.99	-42.92	-74.99	-40.74	-42.44	-56.21	-42.15	-50.37
1584.6		-74.99	-74.99	-74.99	-74.99	-38.82	-74.99	-46.46	-44.72	-74.99	-39.4	-74.99	-74.99	-38.19	-74.99	-43.19	-47.66	-74.99	-74.99	-74.99	-74.99	-74.99	-45.29	-74.99	-47.81	-74.99	-74.99	-44.13	-42.09	-74.99	-46.83	-74.99	-74.99	-74.99	-41.01	-74.99	-43	-74.99	-45.99	-41.98	-74.99	-74.99	-43.24	-40.83	-74.99	-44.11	-41.08	-74.99	-39.29
1584.7		-49.4	-46.89	-74.99	-74.99	-74.99	-43.65	-74.99	-47.43	-74.99	-74.99	-40.95	-74.99	-41.6	-74.99	-42.22	-38.04	-74.99	-38.15	-41	-74.99	-74.99	-74.99	-74.99	-54.51	-40.33	-74.99	-74.99	-74.99	-54.51	-41.04	-74.99	-43.09	-50.15	-74.99	-44.46	-74.99	-41.37	-74.99	-41.61	-56.57	-74.99	-40.16	-74.99	-74.99	-64.18	-48.18	-74.99	-45.09
1584.8		-45.48	-40.54	-43.95	-45.49	-39.02	-40.46	-74.99	-46.3	-49.51	-42.71	-50.02	-74.99	-38.85	-74.99	-43.28	-74.99	-74.99	-74.99	-48.49	-41.53	-74.99	-47.07	-39.77	-60.65	-40.96	-74.99	-74.99	-46.35	-74.99	-40.75	-74.99	-38.81	-44.62	-42.3	-44.44	-74.99	-42.88	-45.77	-74.99	-74.99	-50.75	-42.87	-50.02	-43.18	-74.99	-74.99	-74.99	-52.56
1584.9		-74.99	-43.35	-74.99	-41.32	-74.99	-74.99	-49.55	-74.99	-74.99	-74.99	-52.72	-74.99	-42.19	-42.48	-74.99	-40.84	-44.55	-74.99	-74.99	-74.99	-74.99	-40.02	-44.58	-74.99	-43.29	-74.99	-45.04	-43.45	-74.99	-74.99	-43.04	-44.37	-41.16	-41.15	-74.99	-74.99	-47.47	-42.27	-62.41	-74.99	-45.57	-37.32	-59.4	-74.99	-45.11	-74.99	-44.51	-74.99
1585		-42.78	-38.24	-39.51	-39.53	-51.16	-74.99	-40.93	-43.83	-41.47	-74.99	-74.99	-74.99	-56.77	-74.99	-50.28	-74.99	-74.99	-43.62	-74.99	-43.91	-74.99	-74.99	-47.14	-74.99	-74.99	-51.68	-74.99	-49.12	-42.6	-74.99	-74.99	-74.99	-74.99	-47.41	-74.99	-74.99	-39.48	-74.99	-74.99	-49.29	-74.99	-74.99	-74.99	-74.99	-43.31	-74.99	-74.99	-74.99
[truncated: 72 more columns]

## Sheet: FigS3b
OSA Spectra statistics from evolution over time
Wavelength (nm)	Average spectrum (in dB - Normalized)	Maximum spectral deviation (in dB - Normalized)	Minimum spectral deviation (in dB - Normalized)
1535	-53.3509	-37.1365	-74.1365
1535.1	-54.3473	-36.6065	-74.1365
1535.2	-51.8601	-36.7265	-74.1365
1535.3	-53.7861	-37.2165	-74.1365
1535.4	-54.4264	-36.5765	-74.1365
1535.5	-54.1605	-36.6465	-74.1365
1535.6	-53.6183	-35.2965	-74.1365
1535.7	-57.5569	-36.3165	-74.1365
1535.8	-57.1799	-37.4765	-74.1365
1535.9	-54.7254	-36.9065	-74.1365
1536	-55.8392	-36.2965	-74.1365
1536.1	-54.0488	-36.6465	-74.1365
1536.2	-52.4505	-37.0965	-74.1365
1536.3	-51.9402	-36.8865	-74.1365
1536.4	-51.6749	-34.7365	-74.1365
1536.5	-52.2531	-36.6465	-74.1365
1536.6	-51.2326	-35.5665	-74.1365
1536.7	-52.6832	-35.3965	-74.1365
1536.8	-54.6082	-37.1565	-74.1365
1536.9	-51.8152	-35.2965	-74.1365
1537	-51.2049	-35.4465	-74.1365
1537.1	-50.3579	-35.7665	-74.1365
1537.2	-49.659	-35.5865	-74.1365
1537.3	-49.5973	-35.9165	-74.1365
1537.4	-48.4606	-36.5665	-74.1365
1537.5	-50.5523	-36.5465	-74.1365
1537.6	-53.5546	-36.6065	-74.1365
1537.7	-50.0584	-36.1065	-74.1365
1537.8	-52.6295	-36.1465	-74.1365
1537.9	-46.8104	-36.2265	-74.1365
1538	-45.8438	-35.4865	-74.1365
1538.1	-46.6208	-36.2165	-74.1365
1538.2	-44.2925	-36.1365	-74.1365
1538.3	-47.9269	-35.7265	-74.1365
1538.4	-46.3106	-34.2165	-74.1365
1538.5	-49.016	-35.3765	-74.1365
1538.6	-49.3509	-35.6465	-74.1365
1538.7	-50.1056	-36.2965	-74.1365
1538.8	-51.9476	-37.3165	-74.1365
1538.9	-50.886	-35.1765	-74.1365
1539	-49.1235	-35.6365	-74.1365
1539.1	-43.9956	-34.8665	-74.1365
1539.2	-43.7794	-34.6665	-74.1365
1539.3	-44.1052	-33.7165	-74.1365
1539.4	-43.8373	-34.3065	-74.1365
1539.5	-45.381	-35.5865	-74.1365
1539.6	-46.6035	-35.0365	-74.1365
1539.7	-51.1243	-35.4965	-74.1365
1539.8	-47.6494	-35.4965	-74.1365
1539.9	-49.2515	-35.4865	-74.1365
1540	-47.0724	-35.5765	-74.1365
1540.1	-45.6577	-34.4765	-74.1365
1540.2	-41.5633	-34.1065	-74.1365
1540.3	-42.1625	-34.1765	-74.1365
1540.4	-41.2493	-33.4365	-74.1365
1540.5	-40.335	-33.7165	-74.1365
1540.6	-41.9193	-33.8865	-74.1365
1540.7	-43.712	-34.4565	-74.1365
1540.8	-44.7541	-34.5765	-74.1365
1540.9	-44.3293	-34.0465	-74.1365
1541	-43.2853	-33.9865	-74.1365
1541.1	-41.8335	-34.3465	-74.1365
1541.2	-41.371	-34.7465	-74.1365
1541.3	-40.9417	-34.8165	-74.1365
1541.4	-40.0844	-34.1865	-74.1365
1541.5	-39.403	-34.6565	-74.1365
1541.6	-39.8261	-33.9265	-74.1365
1541.7	-39.3868	-33.4965	-74.1365
1541.8	-43.9188	-33.5465	-74.1365
1541.9	-40.2792	-33.8165	-74.1365
1542	-41.8682	-34.7065	-74.1365
1542.1	-42.5162	-33.8465	-74.1365
1542.2	-39.7626	-32.5865	-74.1365
1542.3	-38.8114	-33.3565	-74.1365
1542.4	-38.5324	-33.2965	-74.1365
1542.5	-38.4963	-33.8865	-74.1365
1542.6	-40.4293	-34.6065	-74.1365
1542.7	-41.5421	-33.6865	-74.1365
1542.8	-44.1677	-33.5165	-74.1365
1542.9	-45.4025	-34.8165	-74.1365
1543	-41.1274	-33.5865	-74.1365
1543.1	-40.0306	-31.5165	-74.1365
1543.2	-38.453	-31.3665	-74.1365
1543.3	-38.0321	-31.5965	-74.1365
1543.4	-37.3076	-32.5265	-49.2865
1543.5	-36.8457	-33.1165	-52.7065
1543.6	-37.528	-33.6665	-74.1365
1543.7	-38.3293	-33.5665	-74.1365
1543.8	-38.3975	-34.5165	-74.1365
1543.9	-39.4832	-34.0765	-74.1365
1544	-40.2242	-34.3965	-74.1365
1544.1	-40.9473	-34.4865	-74.1365
1544.2	-40.9678	-33.4365	-74.1365
1544.3	-40.2972	-33.9365	-74.1365
1544.4	-37.1208	-32.3665	-51.0965
1544.5	-36.6762	-30.7665	-74.1365
1544.6	-34.8821	-30.2065	-41.9165
1544.7	-34.4166	-29.9165	-46.0365
1544.8	-33.725	-30.0365	-38.0865
1544.9	-33.5256	-30.0365	-37.2065
1545	-33.5237	-30.4765	-37.5965
1545.1	-33.2948	-31.7865	-36.6965
1545.2	-33.2142	-31.0965	-35.8765
1545.3	-32.8725	-30.3365	-36.2165
1545.4	-32.5251	-30.5265	-35.3365
1545.5	-32.157	-29.7965	-35.1365
1545.6	-32.1784	-29.2165	-35.1265
1545.7	-32.3431	-29.0465	-36.2665
1545.8	-32.6477	-28.6265	-37.3865
1545.9	-33.0855	-28.7165	-37.8565
1546	-33.5626	-29.8565	-38.9265
1546.1	-33.5585	-29.9065	-36.3265
1546.2	-33.4553	-29.7765	-37.2965
1546.3	-32.7956	-28.8265	-35.4365
1546.4	-32.0333	-29.3165	-35.7665
1546.5	-30.8535	-28.2765	-33.2565
1546.6	-29.6543	-26.7065	-32.0965
1546.7	-28.4864	-25.4665	-30.8565
1546.8	-27.4994	-24.5165	-30.7665
1546.9	-26.7835	-23.6465	-30.3765
1547	-26.2865	-22.7565	-29.9665
1547.1	-26.0948	-22.3765	-30.7565
1547.2	-26.1926	-22.4665	-30.8665
1547.3	-26.5869	-22.9265	-31.5065
1547.4	-27.2262	-23.1565	-32.0065
1547.5	-27.9888	-23.2965	-32.3365
1547.6	-28.6081	-23.2465	-32.8365
1547.7	-28.7943	-22.8765	-31.8365
1547.8	-28.7223	-22.6665	-31.7165
1547.9	-28.3031	-21.7365	-31.5665
1548	-27.8919	-20.8065	-30.6965
1548.1	-27.5993	-20.4665	-31.2465
1548.2	-27.4852	-20.8465	-30.9665
1548.3	-27.3208	-21.8765	-30.7965
1548.4	-27.0931	-23.0765	-29.9365
1548.5	-26.789	-23.9765	-30.1165
1548.6	-26.5202	-23.8465	-29.2765
1548.7	-26.3629	-23.5265	-28.7765
1548.8	-26.436	-23.1665	-28.9365
1548.9	-26.6294	-23.6165	-28.1765
1549	-27.0487	-24.1265	-28.9565
1549.1	-27.6187	-24.5865	-29.3165
1549.2	-28.2407	-24.0265	-29.6665
1549.3	-28.5487	-23.0465	-30.5565
1549.4	-28.3632	-22.4365	-31.1965
1549.5	-27.4174	-22.2265	-30.2465
1549.6	-26.1429	-21.4565	-28.9465
1549.7	-24.8344	-20.1965	-28.2465
1549.8	-23.6678	-19.9865	-27.7465
1549.9	-22.6549	-19.6565	-27.6265
1550	-21.8031	-19.3865	-27.3565
1550.1	-21.1115	-19.1765	-25.8865
1550.2	-20.5877	-19.0565	-24.2565
1550.3	-20.1985	-18.9265	-23.2565
1550.4	-19.9949	-18.6665	-23.4765
1550.5	-19.9627	-18.3165	-24.0265
1550.6	-20.1233	-17.8265	-24.8165
1550.7	-20.4096	-17.3565	-25.9065
1550.8	-20.7143	-17.0465	-26.0865
1550.9	-21.0127	-16.7465	-26.0765
1551	-21.2731	-16.5565	-25.8665
1551.1	-21.6496	-16.4765	-25.9765
1551.2	-22.1555	-16.7165	-26.1565
1551.3	-22.4057	-17.1065	-26.0265
1551.4	-21.9722	-17.4665	-25.1565
1551.5	-20.9398	-17.2765	-24.0465
1551.6	-19.2705	-16.3565	-22.8065
1551.7	-17.6052	-15.6065	-20.9365
1551.8	-15.9784	-13.8465	-19.0165
1551.9	-14.9602	-13.2065	-18.0765
1552	-14.1407	-12.9065	-17.4065
1552.1	-13.1528	-12.4465	-16.0065
1552.2	-12.9018	-12.3265	-16.7765
1552.3	-13.2142	-12.4665	-16.6765
1552.4	-14.1273	-12.8865	-15.6365
1552.5	-15.8737	-13.9865	-17.9965
1552.6	-17.9198	-13.5565	-20.1665
1552.7	-18.4271	-14.0465	-20.7265
1552.8	-16.4856	-11.6565	-20.8365
1552.9	-13.9789	-9.87645	-19.6965
1553	-11.8356	-8.63645	-16.9765
1553.1	-10.5393	-8.24645	-14.5065
1553.2	-9.96597	-8.49645	-13.1865
1553.3	-10.0335	-9.08645	-12.4265
1553.4	-10.5282	-8.79645	-12.1765
1553.5	-11.3744	-8.54645	-12.8965
1553.6	-12.2829	-8.78645	-13.9065
1553.7	-12.9576	-9.09645	-14.8965
1553.8	-13.18	-9.81645	-15.3465
1553.9	-12.7136	-10.4565	-14.7265
1554	-12.0815	-10.8465	-14.2865
1554.1	-13.3179	-11.4365	-16.1465
1554.2	-13.1474	-11.1765	-16.0265
1554.3	-12.6304	-10.7465	-15.3165
1554.4	-11.9212	-10.0665	-14.0965
1554.5	-12.0577	-10.1665	-13.8965
1554.6	-13.0486	-9.54645	-14.2665
1554.7	-13.6347	-8.16645	-14.9065
1554.8	-13.3979	-7.74645	-15.4465
1554.9	-12.6567	-8.29645	-15.2465
1555	-11.8751	-9.24645	-14.4865
1555.1	-11.4436	-9.35645	-13.8465
1555.2	-11.5172	-8.74645	-13.5365
1555.3	-12.4827	-7.28645	-14.1365
1555.4	-14.2876	-6.49645	-16.0565
1555.5	-15.0068	-6.65645	-15.9765
1555.6	-12.6149	-7.96645	-14.8865
1555.7	-9.76363	-7.76645	-12.5765
1555.8	-8.38298	-7.09645	-10.5165
1555.9	-8.35323	-7.62645	-9.81645
1556	-9.1996	-7.63645	-10.5265
1556.1	-11.4428	-8.92645	-13.2365
1556.2	-11.818	-10.7665	-13.3665
1556.3	-5.99669	-4.76645	-9.09645
1556.4	-3.05726	-2.26645	-5.33645
1556.5	-1.97444	-1.10645	-2.61645
1556.6	-0.616613	0.203548	-1.23645
1556.7	0	0.793548	-0.736452
1556.8	-0.0315323	0.853548	-0.896452
1556.9	-0.843226	0.283548	-1.57645
1557	-2.61565	-1.76645	-3.38645
1557.1	-4.17016	-2.90645	-7.75645
1557.2	-4.88653	-3.75645	-8.80645
1557.3	-5.84194	-3.34645	-11.8365
1557.4	-7.08911	-2.80645	-12.9765
1557.5	-8.65774	-3.72645	-12.5765
1557.6	-10.3497	-4.91645	-12.4165
1557.7	-10.196	-5.59645	-12.6065
1557.8	-8.10427	-5.45645	-12.3765
1557.9	-6.76089	-5.48645	-8.67645
1558	-6.92581	-6.08645	-7.37645
1558.1	-8.49298	-5.67645	-9.96645
1558.2	-11.4752	-5.49645	-13.9265
1558.3	-13.758	-6.60645	-15.1465
1558.4	-11.4317	-8.87645	-13.9665
1558.5	-8.39677	-6.47645	-11.7565
1558.6	-6.54363	-5.15645	-12.4465
1558.7	-5.59895	-4.55645	-11.5365
1558.8	-5.32565	-4.33645	-10.6365
1558.9	-5.41524	-4.43645	-10.1965
1559	-5.82758	-4.78645	-10.2165
1559.1	-6.4429	-5.30645	-9.97645
1559.2	-7.26419	-6.09645	-9.81645
1559.3	-8.23677	-6.82645	-10.6965
1559.4	-9.38984	-7.58645	-11.8565
1559.5	-10.7483	-8.57645	-12.8565
1559.6	-12.2199	-9.75645	-13.8265
1559.7	-13.4628	-10.7865	-14.6965
1559.8	-14.4333	-11.6065	-15.4965
1559.9	-14.9532	-12.0465	-16.0365
1560	-15.0698	-12.0465	-16.1465
1560.1	-14.9011	-11.6865	-16.0665
1560.2	-14.7866	-11.1665	-16.1265
1560.3	-14.6645	-10.4665	-16.2065
1560.4	-14.7347	-10.0065	-16.4865
1560.5	-14.8807	-9.85645	-16.5165
1560.6	-14.8852	-9.99645	-16.5365
1560.7	-15.0287	-10.5265	-16.6365
1560.8	-15.3602	-11.8365	-16.5765
1560.9	-15.9101	-13.7665	-16.9765
1561	-16.8036	-14.8665	-19.2365
1561.1	-17.759	-14.5465	-21.9265
1561.2	-18.4927	-14.1865	-24.9565
1561.3	-18.5655	-13.6265	-25.5365
1561.4	-18.0829	-12.9065	-23.3965
1561.5	-17.666	-11.6865	-21.7165
1561.6	-17.4651	-11.3565	-20.2065
1561.7	-17.6056	-11.6065	-19.2665
1561.8	-18.1348	-12.2265	-19.5965
1561.9	-18.9373	-12.9865	-20.6965
1562	-19.9369	-13.6165	-22.0265
1562.1	-20.8364	-14.2565	-23.1365
1562.2	-21.2917	-14.5365	-23.6765
1562.3	-21.304	-15.0965	-24.0465
1562.4	-20.9283	-15.0565	-24.1765
1562.5	-20.4452	-14.1665	-24.0665
1562.6	-19.9292	-13.4965	-23.6465
1562.7	-19.5603	-13.4665	-23.0665
1562.8	-19.2787	-13.7065	-22.5365
1562.9	-19.0753	-14.1365	-21.6465
1563	-18.9519	-14.7365	-20.9765
1563.1	-18.8806	-14.5165	-20.9265
1563.2	-18.8456	-14.5565	-21.0665
1563.3	-19.014	-14.9665	-21.7265
1563.4	-19.343	-15.2565	-22.7665
1563.5	-20.0548	-15.9165	-23.9765
1563.6	-21.1648	-16.5265	-25.8365
1563.7	-22.814	-17.5065	-28.6365
1563.8	-25.0636	-18.7565	-31.8365
1563.9	-27.6625	-20.5765	-36.1165
1564	-29.6165	-22.6965	-34.9365
1564.1	-29.8042	-23.8665	-32.5865
1564.2	-28.7531	-22.8865	-31.2365
1564.3	-27.6465	-21.0765	-30.0065
1564.4	-26.9914	-19.7165	-29.3865
1564.5	-26.8487	-19.0065	-29.6265
1564.6	-27.1773	-18.9565	-30.5165
1564.7	-27.8569	-19.3165	-31.3165
1564.8	-28.7032	-20.5465	-33.5165
1564.9	-29.5427	-22.0865	-34.5965
1565	-29.7621	-23.5865	-36.2565
1565.1	-29.1216	-24.3765	-34.9565
1565.2	-27.853	-24.6265	-33.4065
1565.3	-26.4855	-23.4965	-30.1065
1565.4	-25.5662	-22.1965	-28.6065
1565.5	-24.9806	-20.4665	-27.3565
1565.6	-24.8873	-19.6565	-26.6765
1565.7	-25.2952	-19.4865	-27.2065
1565.8	-26.2805	-20.0965	-28.2365
1565.9	-27.7675	-21.1965	-30.1065
1566	-29.8372	-22.5365	-33.3465
1566.1	-31.8066	-23.9365	-37.2965
1566.2	-32.8358	-25.2565	-38.4565
1566.3	-32.826	-25.8965	-36.7965
1566.4	-32.3236	-26.0765	-38.9365
1566.5	-31.5437	-25.1265	-42.0065
1566.6	-30.5231	-24.1065	-37.9165
1566.7	-29.6949	-23.2765	-38.1565
1566.8	-29.2969	-22.8365	-38.1865
1566.9	-29.2094	-22.6765	-36.5065
1567	-29.4663	-23.2765	-35.1665
1567.1	-30.1174	-24.2765	-35.1965
1567.2	-30.8971	-25.7665	-33.9165
1567.3	-31.9156	-27.4965	-34.4465
1567.4	-32.9661	-28.9865	-35.9265
1567.5	-33.8333	-30.7965	-38.0965
1567.6	-34.4819	-31.5465	-41.1565
1567.7	-35.0677	-30.3665	-40.4665
1567.8	-36.086	-29.3965	-74.1365
1567.9	-37.5785	-29.3865	-74.1365
1568	-39.4684	-28.8765	-74.1365
1568.1	-39.3737	-28.8365	-74.1365
1568.2	-37.7436	-28.3365	-74.1365
1568.3	-35.6901	-27.4965	-43.8565
1568.4	-34.2629	-26.4965	-39.6165
1568.5	-33.1327	-26.2665	-38.3265
1568.6	-32.4532	-26.1465	-42.1765
1568.7	-32.1198	-26.8465	-35.8665
1568.8	-31.9548	-28.0265	-35.6765
1568.9	-32.0877	-28.6365	-37.1765
1569	-32.5559	-28.4765	-39.8165
1569.1	-33.6894	-28.0665	-43.5065
1569.2	-34.9334	-28.5365	-53.2565
1569.3	-36.8144	-28.7065	-74.1365
1569.4	-39.2298	-30.3265	-74.1365
1569.5	-41.594	-30.7465	-74.1365
1569.6	-40.0787	-30.4865	-74.1365
1569.7	-41.4202	-31.7565	-74.1365
1569.8	-42.5406	-31.7465	-74.1365
1569.9	-42.9634	-33.5565	-74.1365
1570	-45.9685	-34.6665	-74.1365
1570.1	-45.4115	-35.3265	-74.1365
1570.2	-44.6848	-34.2265	-74.1365
1570.3	-41.0467	-33.8765	-74.1365
1570.4	-40.1003	-32.3765	-74.1365
1570.5	-39.9369	-32.1765	-74.1365
1570.6	-39.1401	-32.4565	-74.1365
1570.7	-39.6463	-32.4965	-74.1365
1570.8	-42.706	-34.2265	-74.1365
1570.9	-46.3174	-35.3965	-74.1365
1571	-50.2777	-35.4665	-74.1365
1571.1	-50.0969	-36.8665	-74.1365
1571.2	-46.8545	-34.6365	-74.1365
1571.3	-42.7217	-34.7765	-74.1365
1571.4	-40.4201	-34.0865	-74.1365
1571.5	-38.977	-33.0065	-74.1365
1571.6	-37.2356	-32.4965	-74.1365
1571.7	-38.2302	-31.9665	-74.1365
1571.8	-38.6663	-31.2865	-74.1365
1571.9	-41.4264	-31.7265	-74.1365
1572	-44.0073	-32.8365	-74.1365
1572.1	-46.8129	-32.9365	-74.1365
1572.2	-49.3592	-33.6865	-74.1365
1572.3	-48.246	-34.2865	-74.1365
1572.4	-45.4716	-34.3465	-74.1365
1572.5	-43.9363	-33.9565	-74.1365
1572.6	-40.125	-34.0665	-74.1365
1572.7	-42.2882	-33.9965	-74.1365
1572.8	-45.6713	-34.8065	-74.1365
1572.9	-46.0111	-34.6765	-74.1365
1573	-47.1662	-33.0765	-74.1365
1573.1	-49.6058	-31.7665	-74.1365
1573.2	-50.6385	-32.8565	-74.1365
1573.3	-52.2119	-32.0865	-74.1365
1573.4	-51.8743	-31.4465	-74.1365
1573.5	-51.4854	-32.9765	-74.1365
1573.6	-49.0924	-33.3565	-74.1365
1573.7	-47.7792	-34.7265	-74.1365
1573.8	-46.8017	-34.6365	-74.1365
1573.9	-46.1284	-35.5065	-74.1365
1574	-45.5834	-36.0565	-74.1365
1574.1	-46.5611	-34.5865	-74.1365
1574.2	-45.6431	-34.1465	-74.1365
1574.3	-48.7544	-35.3565	-74.1365
1574.4	-49.5872	-35.2565	-74.1365
1574.5	-51.489	-36.6365	-74.1365
1574.6	-53.1106	-36.0365	-74.1365
1574.7	-51.2177	-35.9565	-74.1365
1574.8	-51.5635	-35.8265	-74.1365
1574.9	-53.8296	-36.8365	-74.1365
1575	-49.5423	-35.7965	-74.1365
1575.1	-53.7863	-37.2065	-74.1365
1575.2	-53.5755	-36.2865	-74.1365
1575.3	-51.8174	-36.5865	-74.1365
1575.4	-53.8286	-36.8865	-74.1365
1575.5	-54.0192	-36.5765	-74.1365
1575.6	-54.996	-37.1065	-74.1365
1575.7	-57.5683	-37.4565	-74.1365
1575.8	-54.0607	-36.3865	-74.1365
1575.9	-56.5923	-37.2965	-74.1365
1576	-56.7794	-37.8965	-74.1365
1576.1	-56.284	-36.8365	-74.1365
1576.2	-54.1109	-35.3565	-74.1365
1576.3	-55.9285	-36.7465	-74.1365
1576.4	-57.0658	-37.2565	-74.1365
1576.5	-56.0215	-37.1865	-74.1365
1576.6	-53.2581	-37.0865	-74.1365
1576.7	-54.0656	-36.1265	-74.1365
1576.8	-53.0258	-36.6065	-74.1365
1576.9	-54.8201	-37.3065	-74.1365
1577	-56.0477	-37.1965	-74.1365
1577.1	-55.5606	-37.8065	-74.1365
1577.2	-57.0415	-37.1165	-74.1365
1577.3	-57.7203	-37.0765	-74.1365
1577.4	-59.29	-37.1865	-74.1365
1577.5	-57.8212	-36.5165	-74.1365
1577.6	-58.1114	-36.0265	-74.1365
1577.7	-57.3579	-35.9765	-74.1365
1577.8	-57.0445	-37.1965	-74.1365
1577.9	-56.5744	-36.7065	-74.1365
1578	-55.1152	-36.8065	-74.1365
1578.1	-54.5402	-37.7465	-74.1365
1578.2	-54.751	-36.1565	-74.1365
1578.3	-53.7895	-36.6265	-74.1365
1578.4	-54.4647	-36.2265	-74.1365
1578.5	-58.328	-36.4965	-74.1365
1578.6	-57.4798	-36.8065	-74.1365
1578.7	-59.0425	-37.5465	-74.1365
1578.8	-59.4546	-37.4365	-74.1365
1578.9	-57.9578	-37.0465	-74.1365
1579	-59.1457	-37.0365	-74.1365
1579.1	-56.6572	-36.8365	-74.1365
1579.2	-58.758	-37.1665	-74.1365
1579.3	-55.8477	-35.6665	-74.1365
1579.4	-55.1451	-36.3365	-74.1365
1579.5	-54.5152	-34.7165	-74.1365
1579.6	-53.9127	-36.9265	-74.1365
1579.7	-54.791	-36.9465	-74.1365
1579.8	-55.2071	-35.9165	-74.1365
1579.9	-53.491	-35.9265	-74.1365
1580	-54.0437	-36.2765	-74.1365
1580.1	-60.8946	-36.7665	-74.1365
1580.2	-58.4569	-37.5965	-74.1365
1580.3	-59.6684	-37.2465	-74.1365
1580.4	-60.0386	-36.0965	-74.1365
1580.5	-58.8302	-37.0265	-74.1365
1580.6	-53.812	-36.6465	-74.1365
1580.7	-56.6509	-35.1465	-74.1365
1580.8	-53.5158	-35.3165	-74.1365
1580.9	-53.3278	-35.5365	-74.1365
1581	-53.2394	-36.2065	-74.1365
1581.1	-56.079	-36.4665	-74.1365
1581.2	-55.0732	-37.4965	-74.1365
1581.3	-56.4824	-36.5365	-74.1365
1581.4	-56.4483	-35.9665	-74.1365
1581.5	-59.7344	-37.7565	-74.1365
1581.6	-59.7781	-37.5565	-74.1365
1581.7	-60.2206	-38.1665	-74.1365
1581.8	-60.4135	-36.2965	-74.1365
1581.9	-58.3196	-37.3365	-74.1365
1582	-59.1469	-37.5765	-74.1365
1582.1	-58.6754	-37.3565	-74.1365
1582.2	-58.7459	-37.2465	-74.1365
1582.3	-57.9911	-37.2965	-74.1365
1582.4	-58.1319	-37.5965	-74.1365
1582.5	-58.7311	-36.0665	-74.1365
1582.6	-55.411	-36.4665	-74.1365
1582.7	-59.8556	-37.1165	-74.1365
1582.8	-59.0174	-36.8765	-74.1365
1582.9	-58.4656	-37.2865	-74.1365
1583	-61.3715	-37.1265	-74.1365
1583.1	-59.5823	-37.3665	-74.1365
1583.2	-60.0123	-36.9865	-74.1365
1583.3	-55.4777	-36.4665	-74.1365
1583.4	-57.8218	-35.9165	-74.1365
1583.5	-55.5598	-36.5365	-74.1365
1583.6	-56.3935	-35.8865	-74.1365
1583.7	-57.0015	-37.1565	-74.1365
1583.8	-55.0619	-36.1865	-74.1365
1583.9	-56.7615	-36.8165	-74.1365
1584	-53.4849	-37.1665	-74.1365
1584.1	-56.3417	-38.0065	-74.1365
1584.2	-55.1369	-36.2865	-74.1365
1584.3	-57.1999	-36.6865	-74.1365
1584.4	-59.9865	-37.0165	-74.1365
1584.5	-58.9119	-36.3465	-74.1365
1584.6	-58.6274	-37.1865	-74.1365
1584.7	-58.5987	-36.4165	-74.1365
1584.8	-56.4541	-37.0965	-74.1365
1584.9	-56.7095	-36.4665	-74.1365
1585	-59.3272	-36.2965	-74.1365

## Sheet: FigS3c
DFT Spectrum evolution over time
Wavelength (nm - from DFT analysis)	Time (h)	DFT intensity evolution (V)
1.566e-06	0	0.00110198	0.00104111	0.00102767	0.0010917	0.000976284	0.000982608	0.00106166	0.0010498	0.000999209	0.000989723	0.00106087	0.0010585	0.000992094	0.00101423	0.00103636	0.00109328	0.000970751	0.00101344	0.000964426	0.00100237	0.000977075	0.000955731	0.000976284	0.000975494	0.00102055	0.00109486	0.000988932	0.00104427	0.000949407	0.00103241	0.00105692	0.00107984	0.000984189	0.000924901	0.00100474	0.00108538	0.000993675	0.00102609	0.00102134	0.00100237	0.000994466	0.00107115	0.00102925	0.0010079	0.000973913	0.00116838	0.00109091	0.00111462
1.56587e-06	0.547354	0.00112332	0.00108854	0.000989723	0.00107352	0.00103715	0.00096996	0.00109644	0.00102846	0.000997628	0.000955731	0.00105375	0.00105217	0.0010166	0.0010585	0.000977865	0.00112885	0.00103873	0.00100711	0.000944664	0.00102134	0.00101028	0.000947826	0.00101581	0.000993675	0.000994466	0.00104032	0.00101344	0.00100949	0.000965217	0.00103873	0.00105217	0.00103399	0.00100632	0.000937549	0.000939921	0.00103953	0.000981027	0.00105771	0.00101976	0.00104032	0.000964426	0.000997628	0.00098577	0.000975494	0.00101107	0.0011415	0.00107984	0.00111067
1.56575e-06	1.09471	0.00121028	0.00116522	0.00105375	0.00110198	0.00108617	0.00106245	0.00118498	0.00109723	0.00106245	0.00107747	0.00107984	0.00109328	0.00105613	0.00115336	0.00101423	0.00119921	0.00109644	0.00111067	0.00103794	0.00104348	0.00102609	0.00103399	0.00108142	0.00104664	0.00105217	0.00106561	0.00107431	0.00107984	0.00107352	0.00107352	0.00115178	0.00112253	0.00108854	0.00105929	0.00105534	0.00105613	0.00106166	0.00110198	0.00113439	0.00107984	0.00105534	0.00105375	0.00108063	0.00104111	0.00109644	0.00116285	0.001117	0.00112569
1.56563e-06	1.64206	0.00129407	0.00124032	0.00123715	0.00113122	0.00115652	0.00116838	0.00118182	0.00121739	0.00116996	0.00118103	0.00118261	0.00121502	0.00115336	0.00122134	0.00118972	0.00123557	0.00115573	0.00119526	0.00115573	0.00113202	0.00110909	0.00111937	0.00109012	0.00113676	0.00114545	0.00116996	0.00115099	0.00118261	0.00115415	0.00122292	0.00123162	0.00127589	0.00120711	0.00115336	0.00120711	0.00120553	0.00119684	0.00119605	0.00118498	0.00115968	0.00120949	0.0012664	0.0012498	0.00116126	0.00122609	0.00127905	0.00124506	0.00121897
1.5655e-06	2.18942	0.00122134	0.00128933	0.00126008	0.00106245	0.00119447	0.0012166	0.00105771	0.0012332	0.00118103	0.00116443	0.00115178	0.00125296	0.00116759	0.00118656	0.00121423	0.00120395	0.00122767	0.00111541	0.0010751	0.0010917	0.00107115	0.00108538	0.00105455	0.00115731	0.00106719	0.00110039	0.00110435	0.00112095	0.00106956	0.00125296	0.00120316	0.00123557	0.00117707	0.00115889	0.00124743	0.00126482	0.00118498	0.00122292	0.00116838	0.00118024	0.00125771	0.00125296	0.00123715	0.00120632	0.00122609	0.00123399	0.0012419	0.00122688
1.56538e-06	2.73677	0.00106482	0.00122055	0.00110988	0.00100632	0.00112174	0.00119684	0.000981027	0.00110277	0.00107905	0.00119368	0.00104743	0.00121028	0.00109407	0.00104901	0.00111541	0.00111779	0.00116364	0.000978656	0.000958893	0.00100474	0.000916996	0.00098498	0.000961264	0.00104822	0.00095494	0.000968379	0.00101502	0.000950988	0.000958102	0.00117075	0.00108063	0.00109723	0.00109249	0.00112174	0.00118261	0.0012166	0.00111858	0.00110277	0.00110909	0.00108933	0.00117628	0.00114466	0.00108933	0.00116047	0.00112253	0.00112016	0.00116047	0.00114704
1.56526e-06	3.28412	0.00103794	0.00113597	0.00106719	0.000975494	0.00106719	0.00108458	0.000971541	0.001	0.000992094	0.00116205	0.00100395	0.00115336	0.000994466	0.00102688	0.00105138	0.00104901	0.00105455	0.000947826	0.000940711	0.000962055	0.00089249	0.000935177	0.000879051	0.000986561	0.000904347	0.000920158	0.000996047	0.000921739	0.000888537	0.00108854	0.00100237	0.00103478	0.00108063	0.00110356	0.00113043	0.00121502	0.00108221	0.00103636	0.00105217	0.00102846	0.0010996	0.00108458	0.00106798	0.00104348	0.00103004	0.0010332	0.00116047	0.00110593
1.56513e-06	3.83148	0.00101265	0.00106324	0.00106403	0.000936758	0.00104822	0.00103873	0.000977865	0.00096996	0.00093913	0.0010166	0.000983399	0.00106087	0.000945454	0.00103004	0.000989723	0.00101265	0.00101186	0.00092332	0.000920158	0.000912253	0.000940711	0.000896442	0.000881422	0.000973122	0.00089249	0.000911462	0.000932806	0.000944664	0.000845059	0.00101344	0.000958102	0.00102213	0.00107668	0.00101897	0.00115731	0.00120079	0.00107589	0.00106008	0.000979446	0.00103794	0.00109881	0.00105375	0.0010166	0.000978656	0.00101107	0.00101423	0.00108854	0.00106008
1.56501e-06	4.37883	0.000898023	0.000944664	0.000870355	0.000805533	0.000932015	0.00100237	0.000848221	0.000899604	0.000864822	0.000890909	0.000868774	0.000992094	0.000909881	0.00092332	0.000883003	0.000926482	0.000918577	0.000840316	0.000797628	0.000802371	0.00081581	0.000787351	0.000815019	0.00086245	0.000811857	0.000827668	0.000848221	0.000815019	0.0008	0.000913834	0.000873517	0.000928063	0.000899604	0.000937549	0.00104269	0.00110435	0.00101976	0.00100316	0.00089328	0.000956521	0.000986561	0.000977075	0.000896442	0.000894861	0.000940711	0.000922529	0.000943873	0.000961264
1.56488e-06	4.92619	0.000784189	0.000827668	0.000702766	0.00069249	0.000810276	0.00084664	0.000748616	0.000778656	0.000781027	0.000817391	0.000764426	0.000879051	0.0008	0.000811067	0.000776284	0.000845849	0.000753359	0.000767588	0.000735968	0.000683003	0.000729644	0.000675889	0.000728063	0.000749407	0.000722529	0.000715415	0.000703557	0.000709881	0.000696442	0.000801581	0.000752569	0.000789723	0.000749407	0.000805533	0.000837154	0.000931225	0.000896442	0.00083162	0.000794466	0.000792885	0.00080079	0.000854545	0.000821343	0.000838735	0.000841106	0.000780237	0.00083083	0.000849011
1.56476e-06	5.47354	0.0008	0.000817391	0.000781027	0.000737549	0.0008	0.000778656	0.000811857	0.000746245	0.000773913	0.000798418	0.000719367	0.000864822	0.000719367	0.000794466	0.000713043	0.000838735	0.00076996	0.00073913	0.000717786	0.00064743	0.00072332	0.000669565	0.000777075	0.000735177	0.000664822	0.000718577	0.00067826	0.000721739	0.000658498	0.000759683	0.000716996	0.000775494	0.000765217	0.000746245	0.000795256	0.000808695	0.000777865	0.000745454	0.000771541	0.000752569	0.000743083	0.00087826	0.000852173	0.000839525	0.000761264	0.000793675	0.000845059	0.000866403
1.56464e-06	6.02089	0.00089249	0.000897233	0.000875889	0.000871936	0.000853754	0.000876679	0.000885375	0.000845059	0.00083083	0.00087747	0.000792094	0.000950988	0.000860079	0.000811067	0.000769169	0.000872727	0.000874308	0.000797628	0.000725691	0.000752569	0.000786561	0.000727272	0.000839525	0.000749407	0.000788932	0.00083083	0.000748616	0.000833201	0.000797628	0.000823715	0.000860869	0.000904347	0.000812648	0.000826877	0.000884585	0.000867193	0.000747826	0.000782608	0.000810276	0.000792885	0.000889328	0.000987351	0.000916996	0.000887747	0.000833201	0.000921739	0.000967588	0.00101897
1.56451e-06	6.56825	0.000913043	0.000946245	0.00080079	0.000863241	0.000753359	0.000928853	0.000820553	0.000852173	0.00081581	0.000883794	0.000822134	0.000905928	0.000903557	0.000811067	0.00081581	0.000889328	0.000829249	0.000825296	0.000734387	0.000756521	0.000860869	0.000750988	0.000812648	0.00078498	0.000850592	0.00086245	0.000762845	0.000832411	0.000804743	0.000867984	0.000905138	0.000905138	0.000789723	0.000859288	0.000852964	0.000909881	0.000820553	0.000810276	0.000758102	0.000795256	0.00093913	0.000962845	0.000901185	0.000909881	0.000885375	0.000917786	0.00100237	0.00105059
1.56439e-06	7.1156	0.000839525	0.000926482	0.000796047	0.000811067	0.000759683	0.000848221	0.000820553	0.000782608	0.000781818	0.000826086	0.000790513	0.00084743	0.00078577	0.000812648	0.000767588	0.000873517	0.000790513	0.000770751	0.000684584	0.000755731	0.000865612	0.000734387	0.000813438	0.000769169	0.000750197	0.000815019	0.000724901	0.000797628	0.000747035	0.000794466	0.000783399	0.000835573	0.00076996	0.000798418	0.000795256	0.000871936	0.000804743	0.000794466	0.000707509	0.000820553	0.000849011	0.000867984	0.000907509	0.000874308	0.0008166	0.000869565	0.000943083	0.000990513
1.56427e-06	7.66296	0.000851383	0.000941502	0.000827668	0.00087747	0.000860869	0.000807114	0.000901185	0.000850592	0.000787351	0.000866403	0.000813438	0.000942292	0.000829249	0.000869565	0.000807905	0.000902766	0.000850592	0.000788142	0.00073992	0.000798418	0.00083162	0.000772332	0.00086245	0.000788142	0.000776284	0.000792094	0.000792094	0.000871146	0.000812648	0.000799209	0.000750988	0.000852964	0.000837944	0.000853754	0.000854545	0.000871146	0.000772332	0.000795256	0.00084664	0.00083083	0.000853754	0.000918577	0.000910671	0.000879051	0.000822924	0.000901185	0.000959683	0.000976284
1.56414e-06	8.21031	0.000950197	0.000979446	0.000858498	0.000939921	0.000882213	0.000906719	0.000948616	0.000959683	0.000857707	0.000974703	0.000916205	0.00100949	0.000937549	0.000896442	0.000901185	0.000966798	0.000905138	0.000929644	0.000823715	0.000839525	0.00089328	0.000840316	0.000868774	0.000863241	0.000835573	0.000899604	0.000916996	0.000955731	0.000914624	0.000919367	0.000885375	0.000940711	0.000887747	0.000982608	0.000934387	0.000964426	0.000845849	0.000898814	0.000905138	0.000875889	0.000981027	0.0010419	0.000977075	0.000973913	0.000919367	0.000957312	0.00101107	0.00101344
1.56402e-06	8.75766	0.000944664	0.000973913	0.000868774	0.00090909	0.000840316	0.000951778	0.000905138	0.000904347	0.000863241	0.000994466	0.000886166	0.000982608	0.000905928	0.000903557	0.000889328	0.00095415	0.000888537	0.000950197	0.000842687	0.000840316	0.000887747	0.000871936	0.00083083	0.000843478	0.000805533	0.000875889	0.000889328	0.000841897	0.000872727	0.00095415	0.00092411	0.000928063	0.000886956	0.000930434	0.000920158	0.000966798	0.000890118	0.00096917	0.000871936	0.000854545	0.000928853	0.00101581	0.00100474	0.000941502	0.000932806	0.000916996	0.000951778	0.00105929
1.5639e-06	9.30502	0.000952569	0.0010332	0.000932015	0.000935968	0.000889328	0.000958893	0.000896442	0.000868774	0.000918577	0.00101502	0.00083083	0.00100316	0.000932806	0.000890909	0.000943873	0.000925691	0.000924901	0.000867984	0.00083162	0.000863241	0.000814229	0.000856126	0.00083162	0.000835573	0.000863241	0.000820553	0.000829249	0.000803952	0.000843478	0.000951778	0.000950197	0.000948616	0.000895652	0.000927272	0.000928063	0.000940711	0.000863241	0.000949407	0.000889328	0.00087826	0.00086166	0.00103636	0.0010585	0.00100079	0.00101028	0.000898814	0.00100474	0.00109644
1.56377e-06	9.85237	0.00118182	0.00127036	0.00117549	0.00103794	0.00104664	0.00109328	0.000983399	0.000987351	0.00112174	0.00119842	0.00098577	0.00123794	0.001083	0.000943873	0.00117233	0.0010253	0.00108142	0.000984189	0.000872727	0.00100395	0.000890909	0.000940711	0.00086245	0.000984189	0.00101107	0.000857707	0.000961264	0.000883794	0.000943873	0.00109565	0.0011083	0.00105929	0.00104901	0.00113834	0.00103162	0.00103557	0.000940711	0.000968379	0.00103004	0.00101502	0.00111146	0.00128617	0.00130119	0.00129012	0.00121581	0.00105534	0.00125771	0.00125929
1.56365e-06	10.3997	0.00152095	0.00162055	0.00155257	0.00113992	0.00129723	0.00141818	0.00114229	0.00113834	0.00142055	0.00151146	0.00117866	0.00150198	0.0013083	0.0011502	0.0014166	0.00121107	0.00135494	0.00131067	0.00108696	0.00125296	0.00105059	0.00119763	0.000966007	0.0012087	0.00112411	0.00105613	0.00123004	0.00101186	0.00110119	0.00138577	0.00136759	0.00123715	0.00129486	0.00139842	0.00126245	0.00128933	0.00116047	0.00117391	0.00118498	0.00125375	0.00144901	0.00163083	0.00165929	0.00159763	0.00150277	0.00129644	0.00158103	0.00160316
1.56352e-06	10.9471	0.00176285	0.00188538	0.00177787	0.00126956	0.00157549	0.00175257	0.00128696	0.00129091	0.00164585	0.00175494	0.0013083	0.00170909	0.00156285	0.00130751	0.00162688	0.00139447	0.00160316	0.0015502	0.00128458	0.00149486	0.00113439	0.00141581	0.00117787	0.00140474	0.00131541	0.00114704	0.00143557	0.00116285	0.00118182	0.00158024	0.00156206	0.00140316	0.00152095	0.00161028	0.00149328	0.00149328	0.00137154	0.00143715	0.00137391	0.00148538	0.0016751	0.00189565	0.00191858	0.00186482	0.00177075	0.00155257	0.00184743	0.00187036
1.5634e-06	11.4944	0.00186719	0.00200553	0.00190119	0.0014253	0.00178656	0.00194387	0.00142292	0.00144111	0.00183004	0.00195889	0.00147826	0.0019083	0.00174387	0.00148775	0.00182688	0.00158024	0.00185217	0.00166956	0.00139842	0.00163478	0.00119526	0.00155731	0.00132174	0.00155889	0.00147984	0.00124111	0.00161976	0.00129644	0.00128617	0.00167984	0.00175257	0.00154624	0.00169407	0.00181897	0.0017249	0.00171383	0.00159842	0.00163399	0.00163241	0.00166403	0.00185771	0.00209249	0.00205296	0.00211146	0.00198814	0.001717	0.00207352	0.00203083
1.56328e-06	12.0418	0.00197628	0.00213202	0.00209407	0.00166087	0.00191541	0.00210514	0.00160711	0.00155336	0.00193676	0.00214466	0.00166482	0.00212253	0.00192174	0.00167036	0.0020079	0.00175257	0.00199526	0.0018498	0.00154466	0.00177154	0.00133518	0.00169881	0.00137233	0.00169091	0.00164111	0.00139605	0.00176759	0.00148617	0.00150356	0.00186561	0.00197549	0.00169723	0.0018498	0.00197312	0.00196443	0.00196838	0.00184111	0.00179842	0.00181265	0.00187036	0.00206798	0.00225138	0.00222213	0.00221423	0.00217154	0.0018917	0.00226957	0.00221581
1.56315e-06	12.5891	0.00205375	0.00219368	0.00216917	0.00181976	0.00199605	0.00224822	0.00175099	0.00172411	0.00200553	0.00220237	0.00180949	0.0022253	0.00205059	0.00179763	0.00211621	0.00185692	0.0020332	0.00200949	0.00167589	0.00187905	0.00153123	0.00181186	0.00148221	0.00180316	0.00175336	0.00160395	0.00187115	0.00165059	0.0016332	0.0020332	0.00208458	0.00182372	0.00194387	0.00203715	0.00211621	0.00216759	0.0020087	0.00192806	0.00189249	0.00202292	0.00218735	0.0023249	0.00238498	0.00223874	0.00227194	0.00201028	0.00237233	0.00236126
1.56303e-06	13.1365	0.00196364	0.00212964	0.00206403	0.00172174	0.00198972	0.00215652	0.00173676	0.00174624	0.00199209	0.00212885	0.00177787	0.00219605	0.00200949	0.00182055	0.00205771	0.00182688	0.00195573	0.00192648	0.0016585	0.00175494	0.00157945	0.00175573	0.00157628	0.00179921	0.0017249	0.00156285	0.0018419	0.00163241	0.00163004	0.00196759	0.00194783	0.00183083	0.00183636	0.00201423	0.00211304	0.00214624	0.00200553	0.00191858	0.00183478	0.00194624	0.00211621	0.00228379	0.00242846	0.0022253	0.0022087	0.00194308	0.00230593	0.00242372
1.56291e-06	13.6838	0.00169486	0.00199605	0.00188063	0.00151304	0.00180237	0.0019913	0.00164664	0.00155099	0.00182372	0.00202055	0.00156443	0.00208379	0.00178024	0.0016917	0.00186957	0.00168063	0.00183004	0.0017249	0.00150198	0.00156601	0.00148854	0.00158735	0.00150909	0.00163715	0.00155336	0.00143162	0.00164506	0.00151225	0.00153913	0.0018	0.00175415	0.00169881	0.00165929	0.0019083	0.00195257	0.00199921	0.00189565	0.00176601	0.00167905	0.00174704	0.00193676	0.00221976	0.00236047	0.00220079	0.00204111	0.00174545	0.00221976	0.00245613
1.56278e-06	14.2312	0.00153043	0.00189881	0.00174783	0.00149407	0.00156601	0.00192016	0.00157707	0.00143873	0.00164427	0.00191462	0.00142688	0.00202688	0.00163083	0.0015415	0.00171937	0.00158103	0.00172174	0.00158814	0.0013502	0.00142055	0.00145059	0.00141028	0.00143399	0.00143873	0.0013834	0.00142767	0.00144427	0.00152964	0.00148063	0.00164901	0.00160237	0.00152648	0.00154862	0.00183873	0.00182451	0.00189407	0.00168063	0.00163636	0.00152885	0.00160474	0.00189012	0.00223794	0.00236443	0.00222134	0.001883	0.0016	0.00228696	0.00258261
1.56266e-06	14.7786	0.00144901	0.0018166	0.00166798	0.00143399	0.00154941	0.00187352	0.00151937	0.00145771	0.00156601	0.00178893	0.00142213	0.00203162	0.00156047	0.00145138	0.00162055	0.00151858	0.00161502	0.00149249	0.00128063	0.00129407	0.00144901	0.00126403	0.00144901	0.00132727	0.00130356	0.00144348	0.00138103	0.00150514	0.0014253	0.00151858	0.00151225	0.00143399	0.00145296	0.00178103	0.00177707	0.00185059	0.00155257	0.00151067	0.00144506	0.00148379	0.0018	0.00223715	0.00246166	0.00224506	0.00183241	0.00152569	0.00235336	0.00271858
1.56254e-06	15.3259	0.00128696	0.00166482	0.00146245	0.00121581	0.00147431	0.00172016	0.00135336	0.00132411	0.00143557	0.00158735	0.00127115	0.00192648	0.00139051	0.00140711	0.00147273	0.00135889	0.00144664	0.00131383	0.00115494	0.00115968	0.00139051	0.00114387	0.00139447	0.0011747	0.00124822	0.00138419	0.00124269	0.00142134	0.00129407	0.0013747	0.00137707	0.0013249	0.00124901	0.00165375	0.00161818	0.00176047	0.00140949	0.00128538	0.00125138	0.00132253	0.00162451	0.00208696	0.00228933	0.00205296	0.00171225	0.00135573	0.00225059	0.00265059
1.56241e-06	15.8733	0.00108458	0.00151858	0.00122925	0.00113518	0.00120711	0.00148854	0.00118419	0.00116364	0.00127668	0.00135731	0.00106956	0.00173202	0.0011502	0.00126877	0.00126956	0.00119605	0.00126482	0.00110277	0.00102371	0.00102925	0.00135889	0.00105771	0.00139921	0.00104427	0.00111225	0.00132569	0.0010419	0.00138656	0.00118103	0.0012079	0.00120079	0.00114783	0.00109723	0.00141976	0.00140158	0.00151146	0.00120632	0.001083	0.00109328	0.00114071	0.00145692	0.00182688	0.00194624	0.00174545	0.00145771	0.00111779	0.00200949	0.00228063
1.56229e-06	16.4206	0.00109328	0.00138419	0.00116601	0.00127747	0.00110672	0.0012996	0.00124348	0.00118893	0.00113202	0.00124111	0.00111779	0.00154545	0.00103873	0.00119368	0.0011747	0.00123241	0.0011913	0.00108458	0.00107905	0.00096996	0.00146087	0.00105692	0.00160316	0.00110119	0.00117707	0.00144348	0.000981027	0.00152095	0.00128379	0.00110119	0.00110751	0.00114545	0.00109644	0.00125929	0.00126324	0.00134862	0.00109486	0.00105534	0.00108933	0.00103636	0.00132016	0.00162292	0.00173123	0.00147668	0.00125771	0.00113202	0.00177154	0.00196285
1.56217e-06	16.968	0.00128221	0.00130988	0.00124032	0.00148221	0.0012585	0.00126719	0.00151779	0.00137707	0.0011747	0.00125455	0.00135573	0.00143636	0.00116601	0.00130909	0.00117549	0.00143162	0.00124506	0.00126798	0.00128538	0.00110119	0.00168696	0.00118972	0.00189012	0.00122925	0.0014253	0.00176522	0.00117866	0.00182451	0.00147352	0.00116996	0.00122767	0.00134545	0.00121581	0.00125138	0.00125771	0.00134387	0.00113518	0.00116917	0.00124901	0.00111541	0.00128142	0.0015083	0.00160237	0.0014087	0.00127352	0.00129881	0.00161739	0.00180474
1.56204e-06	17.5153	0.00148933	0.00137707	0.00130356	0.00166166	0.00130356	0.00129328	0.00173597	0.00158024	0.0012585	0.00132332	0.0015747	0.00139289	0.00128696	0.0015415	0.00128538	0.00159051	0.00131621	0.00141739	0.00147984	0.00135573	0.00188063	0.00139842	0.00203636	0.00132095	0.00157945	0.00199684	0.00138893	0.00200237	0.00167826	0.00128458	0.00134941	0.00151067	0.00135494	0.00127352	0.00124506	0.00132095	0.00122609	0.00131146	0.00141107	0.00126403	0.00125534	0.00143636	0.0015336	0.00149644	0.00135968	0.00142846	0.00147194	0.00170277
1.56192e-06	18.0627	0.00165534	0.00156126	0.00143873	0.00189565	0.00132885	0.00141502	0.0018585	0.0018079	0.00142372	0.00147115	0.00178577	0.00149012	0.00141028	0.00171621	0.00145692	0.00170514	0.00141739	0.00154862	0.00168538	0.00151225	0.0020917	0.00158103	0.00217312	0.00151462	0.00170514	0.00214783	0.00157707	0.00207905	0.00190356	0.0014332	0.00143083	0.00166561	0.00155415	0.00141581	0.00130039	0.00128775	0.00134941	0.00148538	0.0016	0.00139526	0.00130277	0.00155731	0.00166956	0.00161502	0.00143953	0.00158419	0.00144822	0.00177866
1.5618e-06	18.61	0.00185929	0.0018751	0.001717	0.0020917	0.00160553	0.00170119	0.00201818	0.00202925	0.00176126	0.00179289	0.00198103	0.00183478	0.00167826	0.00191621	0.00175731	0.00192885	0.001717	0.00173202	0.00195652	0.00170593	0.00227747	0.00181028	0.0023249	0.00184585	0.00194545	0.00236443	0.0018664	0.00221028	0.00211779	0.0017249	0.00167984	0.0019415	0.00176364	0.00172174	0.00152411	0.00146561	0.00149723	0.00170277	0.00183478	0.00163794	0.00161107	0.00191858	0.00198972	0.00193992	0.00166877	0.00181818	0.0017834	0.00214545
1.56167e-06	19.1574	0.00203478	0.00226166	0.00210277	0.00210435	0.0019668	0.00211462	0.00210751	0.00217549	0.00214229	0.00211225	0.00213439	0.0022498	0.00193597	0.00210593	0.002117	0.0020917	0.0020419	0.00197075	0.00213913	0.00197391	0.00234625	0.00199842	0.00231225	0.00204348	0.00210751	0.00245613	0.00206087	0.00218103	0.00218261	0.00203004	0.00198024	0.00214071	0.00197707	0.00206087	0.00184585	0.00177549	0.00174466	0.0019502	0.00200632	0.00192885	0.00198656	0.00231225	0.00241186	0.00246561	0.00202292	0.00199368	0.002283	0.00266087
1.56155e-06	19.7047	0.00204111	0.00250198	0.00229328	0.00187194	0.00209723	0.00239209	0.00193202	0.00211146	0.00225929	0.00230751	0.00206482	0.0025913	0.00202134	0.00207194	0.00227905	0.00202925	0.00220079	0.00198972	0.0020664	0.00199605	0.00217233	0.00197233	0.00196917	0.00201265	0.00190356	0.0022751	0.00201739	0.00190593	0.00209486	0.00216364	0.00204585	0.00208538	0.00205455	0.0022332	0.00207905	0.00202767	0.00196522	0.0020751	0.00201423	0.00200632	0.00219289	0.00265059	0.00282925	0.00282055	0.00227273	0.00201502	0.00267194	0.00314545
1.56143e-06	20.2521	0.00188142	0.00258577	0.00222372	0.0015581	0.00212411	0.00246957	0.00162688	0.00185296	0.00223004	0.00237787	0.00176206	0.00271383	0.00196522	0.00182767	0.00226798	0.00182055	0.00217075	0.00184111	0.00178656	0.00176285	0.0018079	0.00172964	0.00148933	0.00178024	0.00156443	0.00185217	0.0018079	0.00152648	0.0018087	0.00207115	0.00190593	0.00183004	0.00192095	0.00233597	0.00214862	0.00215415	0.00197628	0.00198893	0.00183004	0.00190198	0.00234071	0.00289565	0.00312569	0.00300316	0.0023581	0.00184111	0.00294941	0.00347984
1.5613e-06	20.7995	0.00177707	0.00265217	0.0021913	0.00136759	0.00208617	0.00254545	0.00141739	0.00157233	0.0022332	0.00236443	0.00153281	0.00276759	0.00193123	0.0016079	0.00228063	0.00164032	0.00215652	0.00174071	0.0015083	0.00160395	0.00140553	0.00154704	0.00122767	0.00159763	0.00136601	0.0014	0.00163399	0.00127826	0.00144822	0.00197549	0.00185692	0.00160237	0.00180474	0.00241186	0.0021581	0.00221344	0.00188063	0.0018	0.00167194	0.0018664	0.0024253	0.00305376	0.00323794	0.00309565	0.00239368	0.00170672	0.00307589	0.00366482
1.56118e-06	21.3468	0.00184427	0.00272332	0.00225059	0.00143873	0.00210435	0.00258972	0.00136364	0.00150593	0.00230672	0.00234625	0.00152016	0.00276601	0.00194071	0.00150988	0.00236522	0.00155968	0.00218261	0.00177154	0.00144348	0.00166087	0.00120158	0.00153123	0.00123873	0.00163557	0.00138024	0.00121897	0.00162767	0.00123478	0.00136206	0.00199051	0.00188933	0.00157628	0.00187194	0.00247273	0.00217233	0.00226324	0.00191146	0.00172569	0.00169881	0.00192332	0.00247747	0.00307352	0.00320711	0.00312174	0.00247826	0.0017502	0.00306166	0.00367826
1.56106e-06	21.8942	0.00215494	0.00273913	0.00229802	0.00172174	0.00224901	0.00257628	0.00159605	0.00165059	0.00239921	0.00241028	0.00165929	0.00272016	0.00207273	0.00166403	0.00241028	0.00172411	0.002283	0.00189486	0.00159368	0.00189565	0.00130988	0.00180158	0.00134387	0.00185534	0.00164822	0.00135415	0.0018585	0.0014664	0.00154862	0.00213676	0.00207273	0.00171858	0.00201897	0.00252332	0.00218103	0.00227115	0.0019502	0.0018	0.00185771	0.00204269	0.00257866	0.00301897	0.00302925	0.00302134	0.00257708	0.00194704	0.00297154	0.00344743
1.56094e-06	22.4415	0.00252095	0.00277708	0.00243715	0.00220158	0.00249091	0.00259209	0.00211858	0.00203399	0.00256759	0.00249012	0.00204585	0.00264743	0.00227747	0.00207431	0.00245455	0.00210988	0.00254229	0.00222292	0.00196047	0.00229644	0.0016585	0.00225534	0.00180316	0.00224822	0.00218261	0.0017834	0.00219209	0.00200632	0.00189407	0.00238577	0.00238814	0.00206957	0.00221344	0.00265613	0.00228063	0.00228775	0.00204901	0.00202767	0.00221818	0.00229881	0.00268775	0.00287431	0.00282134	0.00284901	0.00263794	0.00232095	0.00287273	0.0030585
1.56081e-06	22.9889	0.00300632	0.00290593	0.00270356	0.00294229	0.00282055	0.00259763	0.00279921	0.00271304	0.00285534	0.00262925	0.00271621	0.00266403	0.00259684	0.00268379	0.00269407	0.00275257	0.00287668	0.0027083	0.00258182	0.00279921	0.00233043	0.00283794	0.00265138	0.00286798	0.0028917	0.00252332	0.002717	0.00282925	0.00259051	0.00277075	0.0028166	0.00269565	0.00272727	0.00285138	0.00255336	0.00252648	0.00239842	0.00249328	0.00278814	0.0027747	0.0028332	0.00284506	0.00271858	0.00274862	0.00274862	0.00291304	0.00280632	0.00283874
1.56069e-06	23.5362	0.0034498	0.00293043	0.00292016	0.00374862	0.00319605	0.002717	0.00358893	0.00351621	0.00303636	0.00283874	0.00355494	0.00274387	0.00306087	0.00337866	0.00298419	0.00347352	0.00310514	0.00325455	0.00338893	0.00336285	0.00327273	0.00340158	0.0036087	0.00348933	0.00368617	0.00352569	0.00338656	0.0037249	0.00347589	0.00316917	0.0032332	0.00339605	0.00334229	0.00297233	0.0029083	0.00281344	0.00293123	0.0031502	0.00337154	0.00326403	0.00305296	0.00279447	0.00268063	0.00269723	0.00286166	0.00347194	0.00282925	0.00273913
1.56057e-06	24.0836	0.00355415	0.00281502	0.00294625	0.00416206	0.00333281	0.00279209	0.00411225	0.00407905	0.0029913	0.00291462	0.00413123	0.00266719	0.00329802	0.00389012	0.00301739	0.00393755	0.00309881	0.0035502	0.00395968	0.00363557	0.00407589	0.00372569	0.00430119	0.00376838	0.0041913	0.00433834	0.00372806	0.00434308	0.00407984	0.0033004	0.00338656	0.00385534	0.0035834	0.00289802	0.00315968	0.00300474	0.0033415	0.00365613	0.00370198	0.00342134	0.00305455	0.00261976	0.00253123	0.00246166	0.00277549	0.00372016	0.0027249	0.00253202
1.56044e-06	24.6309	0.00332964	0.00254704	0.00277154	0.00414308	0.00316601	0.00256759	0.00418577	0.00416838	0.00277787	0.00269091	0.00414704	0.00242134	0.00312253	0.00405534	0.00275415	0.00396838	0.00288696	0.00340632	0.00406008	0.00346087	0.00450751	0.00367747	0.00461028	0.00364269	0.00415573	0.00471383	0.00360395	0.00450277	0.00425455	0.00305692	0.00324111	0.00396127	0.00346324	0.00264822	0.00313676	0.00299447	0.00343874	0.0037581	0.00366482	0.00319605	0.00274545	0.00234387	0.00227984	0.00216285	0.00255415	0.00354941	0.00247273	0.00227036
1.56032e-06	25.1783	0.00296364	0.00226166	0.00247905	0.004	0.00282609	0.00232964	0.0040585	0.00403083	0.00248458	0.00247036	0.00390514	0.00222451	0.00282925	0.00394783	0.0024419	0.00379526	0.0025581	0.00313202	0.0038253	0.00319447	0.00472332	0.00339368	0.00473913	0.003317	0.00386878	0.00476522	0.00328933	0.00445376	0.00422609	0.00270356	0.00291858	0.00375889	0.00321502	0.00230988	0.00292648	0.00282846	0.00327589	0.00352016	0.00339921	0.00288696	0.00243162	0.00210277	0.0021581	0.00196285	0.00234625	0.00320079	0.002317	0.00216364
1.5602e-06	25.7256	0.00272648	0.00206561	0.0022917	0.00379447	0.00250277	0.00217549	0.00387905	0.00387589	0.00222055	0.00230514	0.00363715	0.00210988	0.00265929	0.00366798	0.00225455	0.0035668	0.00229486	0.00296917	0.00350277	0.00294545	0.00469723	0.00304427	0.00464269	0.00297154	0.00356364	0.00465534	0.003	0.00430277	0.00408063	0.00243874	0.00263874	0.00350514	0.00286482	0.00208063	0.0026751	0.00264585	0.00300237	0.00318814	0.00310593	0.00265375	0.00226324	0.00197312	0.00214229	0.00186087	0.00224111	0.00297075	0.00223874	0.00218024
1.56007e-06	26.273	0.00241344	0.00185455	0.00207747	0.00332648	0.00211779	0.00196126	0.00352095	0.0034087	0.00188379	0.00211858	0.00310435	0.00184822	0.0024166	0.00327036	0.00199921	0.00313597	0.00198419	0.00266561	0.00301818	0.0025004	0.00426798	0.00261423	0.00412964	0.00249012	0.00303557	0.00415178	0.00254862	0.00384901	0.00361107	0.00215573	0.00232569	0.00309644	0.00243557	0.00186245	0.00242688	0.00240158	0.00266561	0.00279605	0.00273834	0.00231304	0.00199763	0.00184506	0.00201818	0.00171225	0.00210988	0.00273202	0.00200079	0.00201265
1.55995e-06	26.8203	0.00203004	0.00173518	0.00177945	0.0027913	0.00172411	0.00166561	0.00300316	0.00271146	0.00162925	0.00193202	0.0024253	0.00164111	0.00206798	0.002717	0.00170988	0.00256996	0.00162055	0.00220791	0.00239051	0.00199368	0.00354625	0.00206403	0.00352806	0.00192806	0.00240079	0.00330277	0.00195731	0.00325613	0.0029415	0.00176364	0.00193676	0.0024664	0.00198419	0.00158182	0.0020253	0.00204585	0.00225455	0.00231462	0.00225455	0.00190593	0.00166561	0.0017581	0.00194071	0.0016996	0.00196838	0.00236759	0.0018166	0.00187352
1.55983e-06	27.3677	0.00212806	0.00199368	0.00200395	0.00269486	0.00162372	0.00169328	0.00279289	0.00235889	0.00176522	0.00213518	0.00218182	0.00184111	0.00205929	0.00237787	0.00183478	0.0023415	0.00166956	0.00212332	0.0020087	0.00195652	0.00299447	0.00183715	0.00327826	0.00176443	0.00223162	0.00273439	0.00174387	0.0030332	0.00249249	0.00172095	0.00194862	0.00218656	0.00182213	0.0016917	0.001717	0.00183557	0.00193676	0.00201344	0.00203557	0.00174783	0.00172016	0.00211858	0.00234783	0.00217707	0.00218024	0.00237075	0.00210909	0.00229644
1.55971e-06	27.9151	0.00307984	0.00293043	0.00298419	0.00321581	0.00209012	0.00242055	0.00322372	0.00262688	0.00262609	0.00308617	0.00251858	0.00266008	0.00275494	0.00264664	0.00262213	0.00273202	0.00244506	0.00277154	0.00223162	0.00261107	0.00300158	0.00236285	0.00350909	0.00230514	0.00276047	0.00279447	0.00227115	0.00340158	0.00265455	0.00236522	0.00267984	0.00255178	0.00225534	0.00256206	0.00188775	0.0020664	0.00199526	0.00221186	0.00244901	0.00219763	0.00239763	0.00327194	0.00355415	0.00345059	0.00307194	0.00307668	0.00310277	0.00355178
1.55958e-06	28.4624	0.00457312	0.00485455	0.00463162	0.00415415	0.00317866	0.00394387	0.0041083	0.00333518	0.00426324	0.0048332	0.00323083	0.00432332	0.00413518	0.00345455	0.00409961	0.00353992	0.00387115	0.00404664	0.003	0.00378024	0.00344901	0.00348221	0.00403874	0.0034	0.00372095	0.0032419	0.00336996	0.00409407	0.00331462	0.00365455	0.00404743	0.00331542	0.00330514	0.00407668	0.0025581	0.00276364	0.00258103	0.0029336	0.00339684	0.00324822	0.00371621	0.00530988	0.0057083	0.00571621	0.00474387	0.00429486	0.00499763	0.00569249
1.55946e-06	29.0098	0.00696127	0.00802214	0.00741107	0.00556838	0.00523874	0.00645217	0.0053581	0.00452964	0.00694071	0.00766008	0.00452095	0.00731542	0.00638893	0.00472885	0.00675889	0.00488854	0.00641423	0.00601581	0.00434466	0.00573518	0.00417629	0.00531146	0.00498498	0.00523162	0.00526324	0.00408221	0.0051921	0.00517629	0.0044	0.00591779	0.00624585	0.00461186	0.0051083	0.00673123	0.00395257	0.00420158	0.00383636	0.00426324	0.00491542	0.00496838	0.00609802	0.00854546	0.00906799	0.00924269	0.00748063	0.00610514	0.00817708	0.00918577
1.55934e-06	29.5571	0.0106988	0.012536	0.0115929	0.00789565	0.00878024	0.010468	0.00742767	0.00667668	0.0110917	0.0118229	0.00695968	0.011849	0.00987589	0.00697945	0.0108617	0.00721028	0.0105391	0.0092751	0.00677312	0.00902055	0.00561897	0.00844032	0.00660395	0.00837945	0.00799921	0.00574308	0.00841423	0.0070585	0.00638182	0.00952332	0.00981581	0.00708459	0.0082	0.010913	0.00663399	0.00685455	0.00606561	0.00656522	0.00749882	0.00790198	0.0100158	0.0130759	0.0136672	0.0139344	0.0115613	0.00893755	0.0126482	0.0140293
1.55921e-06	30.1045	0.0153447	0.0177502	0.0164791	0.0111494	0.0136735	0.015687	0.0104561	0.00999763	0.0162561	0.0168095	0.0106893	0.017234	0.0143858	0.0104198	0.015834	0.0106403	0.0157265	0.0136617	0.0104767	0.0134601	0.00801581	0.0128356	0.00906561	0.012796	0.0118356	0.00857075	0.0130174	0.00978419	0.00944901	0.0143312	0.0145407	0.0107565	0.0126846	0.0160798	0.0107415	0.0108008	0.00963162	0.0101352	0.0113668	0.0122372	0.0150893	0.0180545	0.0186134	0.0189565	0.0164451	0.012721	0.0176379	0.0190759
1.55909e-06	30.6518	0.0200664	0.0228949	0.0212664	0.0150316	0.0190798	0.0208846	0.0140008	0.0141834	0.0216174	0.0215565	0.0151866	0.0223573	0.0191344	0.0146261	0.0209628	0.014815	0.0211549	0.0182229	0.0151036	0.0183154	0.01123	0.0178261	0.012087	0.017864	0.0160561	0.0122332	0.0181273	0.0129834	0.0134617	0.0196387	0.0194174	0.0151067	0.0177984	0.02137	0.0157573	0.0156229	0.0141802	0.0146704	0.0159708	0.0173012	0.0203605	0.0225375	0.0227186	0.0232348	0.0211312	0.0170103	0.022196	0.0231937
1.55897e-06	31.1992	0.0245123	0.0273573	0.0255953	0.0191391	0.0244087	0.0254372	0.0177897	0.0188609	0.0265257	0.0255462	0.0200735	0.0267494	0.0235415	0.0191289	0.0257494	0.0193668	0.0263455	0.0224427	0.0201273	0.0230957	0.014853	0.0228751	0.01523	0.0230577	0.0201431	0.0162174	0.0232253	0.0164119	0.0179273	0.0248292	0.0239462	0.0197818	0.0230032	0.0262893	0.0212016	0.0207597	0.0192474	0.0195225	0.0208024	0.0224688	0.0253225	0.0262016	0.0256941	0.0265399	0.0251368	0.0214838	0.0260206	0.0261383
1.55885e-06	31.7465	0.0279012	0.0303549	0.0288221	0.0225755	0.0291518	0.0290822	0.021196	0.023234	0.0301518	0.0282561	0.0246522	0.0300711	0.0270498	0.023385	0.0294846	0.0236332	0.030468	0.0259439	0.0247518	0.0270206	0.0183494	0.0270332	0.0178957	0.0275565	0.0236126	0.0200814	0.0276585	0.0193802	0.0220213	0.0291858	0.0276656	0.0242213	0.0276474	0.0300964	0.0264435	0.0256909	0.0242759	0.0243154	0.0252237	0.0272269	0.0295217	0.0286964	0.0274885	0.0286316	0.0280008	0.0254545	0.0288466	0.0277644
1.55872e-06	32.2939	0.0282625	0.0305802	0.0294648	0.023751	0.031815	0.0305423	0.0227431	0.0258229	0.0311296	0.0285913	0.0271241	0.0310111	0.0283162	0.0259154	0.0308071	0.0259194	0.0319328	0.0271455	0.0273976	0.0285486	0.020566	0.0287834	0.0187107	0.0296593	0.0248261	0.0222601	0.0296237	0.0202941	0.0241146	0.0312625	0.0288964	0.0268735	0.0300213	0.0314933	0.0302134	0.029453	0.0281874	0.0278332	0.0277605	0.0302577	0.0315067	0.0289549	0.0270996	0.0282134	0.0285004	0.0273399	0.0294285	0.0271834
1.5586e-06	32.8412	0.0240206	0.0268593	0.0258735	0.0209581	0.0302901	0.0281613	0.020649	0.0246696	0.0280506	0.0251123	0.0254862	0.0279399	0.0257028	0.0248	0.0281708	0.0242561	0.0290032	0.0242569	0.026087	0.0258601	0.0197715	0.0263676	0.0162941	0.0275051	0.0219202	0.0208688	0.0271692	0.0178166	0.022483	0.0292617	0.0258751	0.0256182	0.0281123	0.028902	0.0307628	0.0303186	0.0292451	0.0279107	0.0265344	0.0293794	0.0293723	0.0255866	0.0232791	0.0241866	0.0252972	0.0251992	0.0260198	0.023385
1.55848e-06	33.3886	0.0162071	0.0196775	0.0184838	0.0146601	0.0238822	0.021634	0.0149178	0.0190522	0.021068	0.0181621	0.0193897	0.0209036	0.0190909	0.0196324	0.0213636	0.0185162	0.0216933	0.0174901	0.0203439	0.0189107	0.0153834	0.0196443	0.0112221	0.0209779	0.0154213	0.015619	0.0202885	0.012415	0.0170079	0.022615	0.0188348	0.0198988	0.0216846	0.0220324	0.0265976	0.0265644	0.0259249	0.0234545	0.0209336	0.0235281	0.0226775	0.0187692	0.0165589	0.0171984	0.0185565	0.0186704	0.0187249	0.0165771
1.55835e-06	33.9359	0.0088838	0.0121542	0.0107787	0.00831463	0.0149502	0.0133494	0.00869091	0.0115431	0.0129889	0.0109265	0.0115945	0.0126972	0.0114142	0.0126387	0.0131605	0.0113992	0.0130466	0.0100198	0.0126411	0.0110071	0.00942925	0.0116443	0.0064751	0.0127992	0.00860633	0.00909012	0.0119249	0.00710435	0.0102798	0.0138917	0.0110237	0.0122316	0.0134545	0.013604	0.0185194	0.018781	0.0187383	0.0159423	0.0133028	0.0148625	0.0139605	0.0114751	0.0100166	0.0103186	0.0113083	0.0109945	0.0109289	0.00978182
1.55823e-06	34.4833	0.00664585	0.00834783	0.00730277	0.00614308	0.00820712	0.00779921	0.00611858	0.0066838	0.00825771	0.00758103	0.00661502	0.0078087	0.00718498	0.00772016	0.00802925	0.00704269	0.00766878	0.00640474	0.00730198	0.00686561	0.00559684	0.00693044	0.00524585	0.00754625	0.00583162	0.00525217	0.00677945	0.00554941	0.00635573	0.00785297	0.00689723	0.00697945	0.00787194	0.00824269	0.0105328	0.0108055	0.0111107	0.00921028	0.00798024	0.00817866	0.00800316	0.00786482	0.00756917	0.00764743	0.00783953	0.00710751	0.0073921	0.0072751
1.55811e-06	35.0307	0.0104545	0.00978182	0.00971067	0.00956048	0.00746482	0.00809486	0.00893755	0.00738261	0.0090585	0.00966008	0.00741739	0.00873123	0.00873755	0.00792648	0.00863399	0.0081755	0.00842925	0.00883004	0.00740395	0.00865692	0.00648459	0.0081834	0.00868617	0.00803004	0.0090585	0.00662293	0.00777391	0.00911621	0.00766957	0.00787905	0.0088	0.00724111	0.00795257	0.00862214	0.00710593	0.00716601	0.00739131	0.00723874	0.00807431	0.00732095	0.00799763	0.00965138	0.0100814	0.0101573	0.00968301	0.00929012	0.00973992	0.0100174
1.55799e-06	35.578	0.0164957	0.0136451	0.0148126	0.0165217	0.0120308	0.0126822	0.0156237	0.0131787	0.0132656	0.0143028	0.0133542	0.0131289	0.0141312	0.0128885	0.0131755	0.0138063	0.013332	0.0149794	0.0125621	0.0144308	0.0121905	0.013819	0.0156411	0.0131162	0.0160387	0.0130814	0.0134941	0.0161621	0.0135771	0.0127028	0.014468	0.0127107	0.0127439	0.0130498	0.00971384	0.00960316	0.00950514	0.0108055	0.0128625	0.0119573	0.012502	0.0138047	0.0138822	0.0141036	0.0140996	0.0152482	0.0144751	0.0141178
1.55786e-06	36.1254	0.0189636	0.0153376	0.0169462	0.0218545	0.0165289	0.0160893	0.0215123	0.0195186	0.0160182	0.0166087	0.0194719	0.0156514	0.0180972	0.0185059	0.0164862	0.0192545	0.0166617	0.0192356	0.0183478	0.0189154	0.0196024	0.0184545	0.0219921	0.0178656	0.0212632	0.0204925	0.0184949	0.0222395	0.0197478	0.0170759	0.0181399	0.0186846	0.0172648	0.0161059	0.0151431	0.0149692	0.0147953	0.0163968	0.0178648	0.0171067	0.0160356	0.0151921	0.0143668	0.014721	0.0161881	0.0195534	0.0157866	0.0146111
1.55774e-06	36.6727	0.0155462	0.0136783	0.0141146	0.0209123	0.0159368	0.0146253	0.0217858	0.0207043	0.014585	0.0145202	0.0199399	0.0137447	0.0167012	0.0198901	0.0150862	0.0196332	0.0148158	0.0175755	0.019313	0.0175186	0.0231913	0.0175945	0.0231842	0.0175431	0.0200071	0.0228285	0.0176482	0.022747	0.0209265	0.0163312	0.0160632	0.0194933	0.0168245	0.0144213	0.0172561	0.0171565	0.0176775	0.0184885	0.0181945	0.0170625	0.0145628	0.0128474	0.0122285	0.0122822	0.0142403	0.0180759	0.0128569	0.0120008
1.55762e-06	37.2201	0.0110308	0.0129115	0.0113494	0.0150553	0.0120277	0.0117194	0.0166672	0.016181	0.0122814	0.0122308	0.0148024	0.0120372	0.0124237	0.0161534	0.0120838	0.0151423	0.0114466	0.0126846	0.0150664	0.0124593	0.0204727	0.0129036	0.0189715	0.0131573	0.0140008	0.0187565	0.0126245	0.0178166	0.0166119	0.0123233	0.0117241	0.0149542	0.0128411	0.0118024	0.0141028	0.0140751	0.0153771	0.0153486	0.0141241	0.012566	0.0114126	0.0126285	0.0140933	0.0131968	0.0125162	0.0130063	0.0124964	0.0134957
1.5575e-06	37.7674	0.0114751	0.0174767	0.0146379	0.00998656	0.0118245	0.0143715	0.0111154	0.0110324	0.0147004	0.0154846	0.0100972	0.0168664	0.0117423	0.011532	0.0138996	0.0107739	0.0132577	0.0112079	0.0107043	0.0104308	0.0144221	0.0105004	0.013034	0.0106443	0.00951067	0.0125194	0.0102743	0.011766	0.0114988	0.0117431	0.0117771	0.0106206	0.0112822	0.0146158	0.0114237	0.0113921	0.0118379	0.0114324	0.0110316	0.0105708	0.0137905	0.0199589	0.0239043	0.0217542	0.0164245	0.0104704	0.0204395	0.0238126
1.55737e-06	38.3148	0.017385	0.0257028	0.022796	0.00953044	0.0181866	0.0233146	0.00921186	0.00996127	0.021951	0.0234403	0.0104395	0.0268071	0.0168174	0.0109415	0.0215818	0.0108933	0.0209897	0.0154095	0.0110704	0.0143494	0.00961186	0.0139083	0.00928696	0.013687	0.010366	0.00882609	0.0141502	0.00881818	0.0100443	0.0175652	0.0176443	0.0108814	0.0152561	0.0228079	0.0147787	0.0149739	0.0124601	0.0117296	0.0128688	0.0148316	0.022385	0.0310174	0.0353257	0.032649	0.024653	0.0131439	0.0317913	0.0363731
1.55725e-06	38.8621	0.0248458	0.0308893	0.0294324	0.014634	0.0265549	0.0314395	0.0126711	0.014834	0.0284024	0.0295518	0.0165866	0.0333383	0.0240632	0.0156379	0.0291478	0.0162735	0.0286545	0.0225921	0.0170522	0.0219012	0.00988775	0.0213336	0.0106063	0.0207636	0.016781	0.011536	0.0221289	0.0115194	0.0144798	0.0255881	0.0251874	0.0165091	0.0224443	0.0298688	0.0225312	0.023113	0.0179518	0.0168443	0.0188925	0.0225059	0.0301573	0.0360545	0.038	0.0360933	0.0303273	0.0193265	0.0362482	0.0393209
1.55713e-06	39.4095	0.026887	0.0285059	0.0288514	0.020736	0.0297755	0.0316103	0.0186269	0.0217518	0.0285336	0.028536	0.0233834	0.0305984	0.0275154	0.0215107	0.0299518	0.0221652	0.0295265	0.0267051	0.0237455	0.0267905	0.0147328	0.0263494	0.0147684	0.0259557	0.0230024	0.0179036	0.0273004	0.0167652	0.0207178	0.028887	0.027883	0.0228213	0.02657	0.0295881	0.0285542	0.0292261	0.0244237	0.0229423	0.024113	0.0275352	0.0303968	0.0305842	0.0296917	0.0290427	0.0283992	0.0241154	0.0299992	0.0299194
1.55701e-06	39.9568	0.0214269	0.0215858	0.0213779	0.0210696	0.0244316	0.023585	0.0202925	0.0224451	0.0223818	0.0215502	0.0227897	0.0217296	0.023434	0.0227328	0.0233905	0.0223755	0.022732	0.0227178	0.023981	0.0235233	0.0176925	0.0236237	0.0166672	0.0240387	0.0217375	0.0193455	0.0237391	0.0185494	0.0213565	0.0239937	0.0226119	0.0224071	0.0233383	0.0221826	0.0271194	0.0276071	0.0257747	0.0240917	0.0233383	0.0243621	0.0228229	0.0201866	0.0188324	0.0187494	0.0212506	0.0222103	0.0191549	0.0180308
1.55688e-06	40.5042	0.0210047	0.0182293	0.017649	0.0217818	0.0182806	0.0166759	0.0208364	0.020849	0.0182617	0.0174443	0.0207146	0.0163431	0.0189257	0.0219945	0.0177723	0.0219953	0.0178949	0.0192601	0.0217265	0.0198917	0.0190933	0.0205684	0.0202719	0.0208988	0.0209636	0.0199202	0.0196443	0.0212372	0.0216253	0.0182063	0.0190095	0.0203652	0.0201391	0.0168395	0.0198522	0.0198877	0.0211146	0.0209794	0.0211328	0.0185344	0.0167368	0.0152103	0.0153376	0.0153225	0.0177708	0.0200949	0.0148356	0.0145755
1.55676e-06	41.0515	0.0313296	0.0215036	0.0244957	0.0317225	0.0226055	0.0198585	0.0294798	0.0288198	0.0226917	0.0222427	0.0295834	0.0197502	0.0243984	0.0274743	0.0209534	0.0297621	0.0229787	0.0274403	0.0275581	0.0269462	0.0268846	0.0272071	0.029366	0.0261146	0.0309542	0.0295043	0.0266356	0.0304245	0.0303802	0.0220498	0.026653	0.0284569	0.0263968	0.0205802	0.0184126	0.0183115	0.0207036	0.0239621	0.0270791	0.0233794	0.0212166	0.0192561	0.0198395	0.0199565	0.0230292	0.0286901	0.0204174	0.0192664
1.55664e-06	41.5989	0.0349731	0.0248419	0.029917	0.0375265	0.0306119	0.0266545	0.0368379	0.0371763	0.0278316	0.0276411	0.0380711	0.0246158	0.0320356	0.0343051	0.0266862	0.036332	0.0288237	0.0351123	0.0347945	0.0340285	0.0344332	0.0338719	0.032249	0.0325779	0.0374324	0.0360229	0.0341099	0.0342348	0.0360419	0.029366	0.0335217	0.0371447	0.0330743	0.0255874	0.0259462	0.0269162	0.0288791	0.0332134	0.0349905	0.03357	0.0283747	0.0235929	0.0232585	0.0232964	0.0287455	0.0373439	0.0249866	0.0224324
1.55652e-06	42.1463	0.0243296	0.0221779	0.0242601	0.0268213	0.028087	0.0252814	0.0288617	0.0300395	0.0245146	0.0242585	0.0299415	0.0226743	0.027883	0.0304237	0.0246063	0.0292482	0.025019	0.0278458	0.0295779	0.0274379	0.0285818	0.028019	0.0224142	0.0279391	0.027547	0.0265028	0.0280672	0.0242174	0.0272	0.026883	0.0270482	0.030649	0.0279913	0.0226435	0.0283858	0.0307771	0.0324656	0.0337455	0.0311692	0.0313842	0.0258245	0.0211573	0.0208585	0.0203581	0.0257265	0.0303692	0.0212585	0.0198063
1.55639e-06	42.6936	0.0144719	0.0164285	0.0166213	0.0136198	0.0194506	0.0187225	0.0154743	0.0169889	0.0175739	0.017	0.0168672	0.0175565	0.0177423	0.0191289	0.0177486	0.0172553	0.0176791	0.0165557	0.0181328	0.0166648	0.0163929	0.0177051	0.0120846	0.0178372	0.015204	0.0142427	0.0176664	0.0128466	0.0156522	0.0184356	0.0172403	0.0182395	0.0183613	0.0168435	0.0212356	0.0234372	0.025019	0.0233542	0.0200632	0.0206379	0.0185249	0.0166862	0.017404	0.0163296	0.0184308	0.017532	0.0163352	0.0165747
1.55627e-06	43.241	0.00979763	0.0113123	0.0121636	0.00827036	0.0137755	0.0139858	0.00897708	0.0105447	0.0124474	0.0120016	0.0108854	0.0134435	0.011751	0.0109866	0.0126103	0.010419	0.0126459	0.0111937	0.011215	0.0111352	0.00956048	0.0115249	0.00722293	0.011287	0.00971225	0.009117	0.0119652	0.00759842	0.00986166	0.0128119	0.0120672	0.0117644	0.0123945	0.012864	0.0151992	0.0164047	0.016864	0.0144783	0.0125945	0.014196	0.0139589	0.0135439	0.0143968	0.013064	0.0130435	0.0112719	0.0133605	0.0140221
1.55615e-06	43.7883	0.00355257	0.00629565	0.00613439	0.00321423	0.00769407	0.00859921	0.00413518	0.00496522	0.00666087	0.00691384	0.00486087	0.00776838	0.00654941	0.00553281	0.00734862	0.00468696	0.00653834	0.00550988	0.00537629	0.00538735	0.00437629	0.00542293	0.0020498	0.00556285	0.00390593	0.00339051	0.00559684	0.00245692	0.00377945	0.00728459	0.00594625	0.00567668	0.00605929	0.00721897	0.0108237	0.0119668	0.0113257	0.00881976	0.0067834	0.00854308	0.00819605	0.00846403	0.00868775	0.00766245	0.00765138	0.00598024	0.00762609	0.0085336
1.55603e-06	44.3357	-0.000173914	0.00241186	0.00142925	-0.00121265	0.00156285	0.00284506	-0.000682214	-0.000738341	0.0018253	0.00229091	-0.00102055	0.00252885	0.00140711	0.000704347	0.00229644	-0.000271938	0.00148538	0.000199999	-6.87754e-05	0.0002166	-0.000981819	0.000290908	-0.00170909	0.000632411	-0.000842689	-0.00205455	5.21732e-05	-0.00152253	-0.00123241	0.00165929	0.000655335	-0.000410277	0.000586561	0.00209723	0.00390119	0.00498498	0.00451146	0.00247668	0.00110277	0.00162688	0.00213834	0.00331067	0.00322925	0.00287826	0.00260949	0.000357312	0.00226166	0.00309565
	44.883
	45.4304
	45.9777
	46.5251
	47.0724
	47.6198
	48.1671
	48.7145
	49.2619
	49.8092
	50.3566
	50.9039
	51.4513
	51.9986
	52.546
	53.0933
	53.6407
	54.188
	54.7354
	55.2828
	55.8301
	56.3775
	56.9248
	57.4722
	58.0195
	58.5669
	59.1142
	59.6616
	60.2089
	60.7563
	61.3036
	61.851
	62.3984
	62.9457
	63.4931
	64.0404
	64.5878
	65.1351
[truncated: 72 more columns]

## Sheet: FigS3d
DFT Spectra statistics from evolution over time
Wavelength (nm - from DFT anaysis)	Average spectrum (V)	Maximum spectral deviation (V)	Minimum spectral deviation (V)
1.566e-06	0.00109376	0.00131067	0.000924901
1.56587e-06	0.00109285	0.0014079	0.000937549
1.56575e-06	0.00116723	0.0016751	0.00101423
1.56563e-06	0.00126629	0.00192411	0.00109012
1.5655e-06	0.00124121	0.00190751	0.00105455
1.56538e-06	0.00113737	0.00167431	0.000916996
1.56526e-06	0.0010719	0.00143004	0.000879051
1.56513e-06	0.00104165	0.00130198	0.000845059
1.56501e-06	0.000953155	0.00126008	0.000787351
1.56488e-06	0.00085677	0.00127668	0.000675889
1.56476e-06	0.000868226	0.00150593	0.00064743
1.56464e-06	0.000962202	0.00179921	0.000725691
1.56451e-06	0.000976909	0.00191225	0.000734387
1.56439e-06	0.000927349	0.00178893	0.000684584
1.56427e-06	0.000940603	0.00156047	0.00073992
1.56414e-06	0.0010136	0.00139526	0.000823715
1.56402e-06	0.00101375	0.00127431	0.000805533
1.5639e-06	0.00104049	0.00132806	0.000803952
1.56377e-06	0.00122394	0.00171937	0.000857707
1.56365e-06	0.00150338	0.0022664	0.000966007
1.56352e-06	0.00171913	0.00270751	0.00113439
1.5634e-06	0.0018731	0.00309486	0.00119526
1.56328e-06	0.00202195	0.00348459	0.00133518
1.56315e-06	0.0021324	0.0037747	0.00148221
1.56303e-06	0.00213074	0.00382609	0.00156285
1.56291e-06	0.00204841	0.0037502	0.00143162
1.56278e-06	0.0020117	0.00402688	0.0013502
1.56266e-06	0.00200536	0.00416206	0.00126403
1.56254e-06	0.00188066	0.00398893	0.00114387
1.56241e-06	0.00166875	0.00359526	0.00102371
1.56229e-06	0.00156399	0.00316047	0.00096996
1.56217e-06	0.00161114	0.00368933	0.00110119
1.56204e-06	0.00168022	0.00418024	0.00122609
1.56192e-06	0.00180529	0.00467984	0.00128775
1.5618e-06	0.00208425	0.00552174	0.00146561
1.56167e-06	0.00239763	0.00642925	0.00174466
1.56155e-06	0.00254213	0.00680237	0.00156996
1.56143e-06	0.00252186	0.00636838	0.00136047
1.5613e-06	0.00248054	0.00505297	0.00122767
1.56118e-06	0.00248559	0.00464901	0.00120158
1.56106e-06	0.00253104	0.0041249	0.00130988
1.56094e-06	0.00265464	0.00357154	0.0016585
1.56081e-06	0.00292849	0.00397233	0.00233043
1.56069e-06	0.00325117	0.00633834	0.00258893
1.56057e-06	0.00335155	0.00856601	0.00236917
1.56044e-06	0.00320031	0.0096419	0.00212569
1.56032e-06	0.00300519	0.00952332	0.00195336
1.5602e-06	0.00282579	0.00859526	0.00178261
1.56007e-06	0.00251905	0.00715494	0.00155099
1.55995e-06	0.0022375	0.00571463	0.00143557
1.55983e-06	0.00245175	0.00510593	0.0016
1.55971e-06	0.00341636	0.00583083	0.00188775
1.55958e-06	0.00511223	0.00862451	0.0025581
1.55946e-06	0.00779042	0.0125692	0.00383636
1.55934e-06	0.0116374	0.0181154	0.00561897
1.55921e-06	0.0161077	0.0234664	0.00801581
1.55909e-06	0.0203693	0.0275217	0.00974862
1.55897e-06	0.0239903	0.0312735	0.00833281
1.55885e-06	0.0263874	0.0327289	0.00731463
1.55872e-06	0.0262674	0.032653	0.00657629
1.5586e-06	0.0225381	0.0307628	0.00603241
1.55848e-06	0.0159854	0.0265976	0.0072585
1.55835e-06	0.0098087	0.018781	0.00505692
1.55823e-06	0.00774985	0.0201834	0.00524585
1.55811e-06	0.0106681	0.0248245	0.00648459
1.55799e-06	0.0153494	0.0239787	0.00950514
1.55786e-06	0.01724	0.0235787	0.0130174
1.55774e-06	0.0153716	0.024064	0.0113067
1.55762e-06	0.0139722	0.0290648	0.0107368
1.5575e-06	0.0171423	0.0363613	0.00946561
1.55737e-06	0.0232889	0.0435328	0.00881818
1.55725e-06	0.0271991	0.0410103	0.00988775
1.55713e-06	0.0252594	0.0325739	0.0147328
1.55701e-06	0.0199962	0.0276071	0.0139628
1.55688e-06	0.0194984	0.0291802	0.0133818
1.55676e-06	0.0254259	0.0372704	0.0177383
1.55664e-06	0.0278538	0.0380711	0.0187328
1.55652e-06	0.0221465	0.0337455	0.0143399
1.55639e-06	0.0154391	0.025019	0.00791463
1.55627e-06	0.0107133	0.016864	0.00348854
1.55615e-06	0.00520223	0.0119668	-0.00120712
1.55603e-06	0.00132922	0.00498498	-0.00205455

## Sheet: FiS3e_Axes
Correlation map axes
Wavelength (nm)
1.566e-06
1.56587e-06
1.56575e-06
1.56563e-06
1.5655e-06
1.56538e-06
1.56526e-06
1.56513e-06
1.56501e-06
1.56488e-06
1.56476e-06
1.56464e-06
1.56451e-06
1.56439e-06
1.56427e-06
1.56414e-06
1.56402e-06
1.5639e-06
1.56377e-06
1.56365e-06
1.56352e-06
1.5634e-06
1.56328e-06
1.56315e-06
1.56303e-06
1.56291e-06
1.56278e-06
1.56266e-06
1.56254e-06
1.56241e-06
1.56229e-06
1.56217e-06
1.56204e-06
1.56192e-06
1.5618e-06
1.56167e-06
1.56155e-06
1.56143e-06
1.5613e-06
1.56118e-06
1.56106e-06
1.56094e-06
1.56081e-06
1.56069e-06
1.56057e-06
1.56044e-06
1.56032e-06
1.5602e-06
1.56007e-06
1.55995e-06
1.55983e-06
1.55971e-06
1.55958e-06
1.55946e-06
1.55934e-06
1.55921e-06
1.55909e-06
1.55897e-06
1.55885e-06
1.55872e-06
1.5586e-06
1.55848e-06
1.55835e-06
1.55823e-06
1.55811e-06
1.55799e-06
1.55786e-06
1.55774e-06
1.55762e-06
1.5575e-06
1.55737e-06
1.55725e-06
1.55713e-06
1.55701e-06
1.55688e-06
1.55676e-06
1.55664e-06
1.55652e-06
1.55639e-06
1.55627e-06
1.55615e-06
1.55603e-06

## Sheet: FigS3e_t20
Correlation map at t = 20h
1	0.314807	-0.241722	0.00961588	0.056457	-0.10662	0.0286589	0.0473248	-0.0807456	0.000584351	0.0804994	0.018143	-0.034705	-0.0134737	-0.00372092	-0.0162335	0.0218948	0.0652118	0.0714799	0.0498745	-0.0248363	-0.0738066	-0.000677717	0.0628735	0.0207365	-0.00529772	0.0174889	0.0312557	0.0432685	0.045588	0.054004	0.0199366	-0.0207063	0.0150885	0.0207275	-0.0324572	0.0350356	0.110939	0.0163159	-0.0164241	0.0183367	-0.0178274	-0.0544206	-0.000493557	0.0513444	0.0698096	0.073509	0.0715723	0.0830188	0.0778864
0.314807	1	0.313095	-0.252831	0.0826452	0.12817	-0.0940559	-0.0109505	0.0338127	-0.0243663	-0.00582484	0.0812645	0.0366786	-0.0200701	-0.0160748	0.00215054	-0.0338624	-0.00885303	0.034741	0.0157411	0.0194974	0.0268168	0.023579	0.0165685	-0.0400235	-0.021647	0.0186244	0.0166788	0.0128045	0.0218242	-0.00763183	-0.0183015	0.00180565	0.0433402	0.0354913	0.0279336	0.0606637	0.0754955	0.00389292	-0.032383	-0.0630822	-0.0857118	-0.012916	0.0425374	0.0446221	0.0786854	0.0959492	0.0649208	0.0465942	0.0311044
-0.241722	0.313095	1	0.306163	-0.211655	0.0818295	0.0463396	-0.0965497	0.0537917	0.0550918	-0.0685832	0.0210232	0.09706	0.00166356	-0.0461737	0.0554139	0.00927071	-0.0560679	-0.0241945	-0.03458	0.0107912	0.042486	0.00491212	-0.0211293	-0.00705977	-0.0164856	0.00661683	0.0312844	0.00944569	-0.0575225	-0.0540597	0.0191932	0.0501325	0.000245484	0.00166742	0.0489506	0.0481932	0.0181408	-0.0112255	-0.0227968	-0.0370614	-0.0485306	-0.0181252	0.00465521	-0.00513834	-0.00317873	0.0182199	0.0124317	-0.015063	-0.014747
0.00961588	-0.252831	0.306163	1	0.320372	-0.275832	0.0280342	0.101859	-0.0996614	0.0139839	0.0627259	-0.0624066	-0.0010071	0.00883699	0.0116383	0.0830318	0.0457689	-0.0302341	0.0265004	0.0255974	-0.00267828	0.0096849	0.0372234	0.0169466	0.0415022	0.01943	-0.0262295	0.0094564	0.0385438	-0.060664	-0.0508333	0.0273515	-0.0169449	-0.0426622	0.00957176	-0.007515	0.00631854	0.0297607	-0.00577921	-0.0189576	0.00644662	-0.0120491	-0.0616172	-0.025718	-0.00387983	-0.029489	-0.0325688	0.00702457	-0.000174973	-0.0176027
0.056457	0.0826452	-0.211655	0.320372	1	0.252451	-0.204092	0.0895598	0.0618352	-0.123465	0.0356438	0.0224566	-0.0425143	0.0320787	0.0332729	0.0141162	0.00558655	-0.00200297	0.0428246	0.0561399	0.0431925	0.0355014	0.0385412	0.0393135	0.0580737	0.0386141	-0.00622549	0.0313644	0.0554961	0.0054644	0.00421188	0.0233871	-0.0298126	-0.0306276	-0.0165405	-0.0509517	0.00950598	0.0428023	-0.00647753	-0.0197457	0.00374417	-0.0298919	-0.0805292	-0.042227	-0.012084	-0.0155429	-0.036762	-0.0052185	0.00705516	-0.0179713
-0.10662	0.12817	0.0818295	-0.275832	0.252451	1	0.325144	-0.232539	0.052948	0.0456983	-0.0953067	0.0476253	0.0558354	-0.0212573	0.0026145	0.0259749	0.0190257	0.0336601	0.00996164	-0.0118723	0.0672724	0.0731165	-0.00150197	0.0176389	0.0566836	0.00256307	-0.00390781	0.0462067	0.0104729	-0.00998071	0.010577	0.0178918	-0.00633322	-0.0244661	-0.0502936	-0.0504668	-0.0340851	0.0042255	0.0125079	0.00690257	0.0276937	0.0157626	-0.0172292	-0.0101822	-0.0100757	-0.016987	-0.0301651	-0.0422446	-0.0247834	-0.0210546
0.0286589	-0.0940559	0.0463396	0.0280342	-0.204092	0.325144	1	0.295934	-0.285807	0.0318491	0.090177	-0.109536	-0.0429894	0.015625	-0.0154644	0.0311475	0.0551829	0.00078197	-0.00677624	0.0347294	0.0339416	-0.0119873	-0.0344079	0.00630894	0.0338846	0.0307314	0.0218238	0.0406177	-0.0181501	-0.0578274	-0.0117913	-0.00192222	-0.0209683	-0.0290891	-0.0214045	-0.0151951	-0.0235925	-0.0246047	0.00800235	-0.00763234	-0.0194285	-0.00448981	-0.042457	-0.0307214	-0.0146863	-0.0184434	0.0043042	0.0195398	0.0330529	0.0393063
0.0473248	-0.0109505	-0.0965497	0.101859	0.0895598	-0.232539	0.295934	1	0.28151	-0.229255	0.0265572	0.058511	-0.0919215	0.0164699	0.0260282	-0.0344558	-0.00145491	-0.000109522	0.00361343	0.0586016	0.0264244	-0.0191032	2.9141e-05	0.0132732	0.0154168	0.0591612	0.0348182	0.0170487	0.0101787	-0.0150861	-0.0211199	-0.0163575	0.0160501	0.00945794	-0.0177057	-0.0403108	0.0334232	0.045056	0.0222879	0.0112674	0.00452521	-0.0171566	-0.0578926	-0.0372707	-0.0145095	-0.0273946	0.000453894	0.0384896	0.0527877	0.0533121
-0.0807456	0.0338127	0.0537917	-0.0996614	0.0618352	0.052948	-0.285807	0.28151	1	0.323216	-0.260069	0.0507431	0.109543	-0.111604	-0.0210321	0.0442406	-0.0408359	0.025904	0.0749113	0.0112174	-0.0103686	0.0269124	0.0108784	-0.0527424	0.016833	0.0659956	-0.0121385	-0.0164021	0.0266046	-0.00670023	-0.0241339	-0.0160801	0.0132055	-0.00637394	-0.0675276	-0.0805181	-0.0198681	0.0466959	0.0215068	0.0237853	0.0491069	0.0145806	-0.0468965	-0.0569576	-0.0373412	-0.045341	-0.0493828	-0.0603134	-0.0310373	-0.0101061
0.000584351	-0.0243663	0.0550918	0.0139839	-0.123465	0.0456983	0.0318491	-0.229255	0.323216	1	0.293953	-0.234443	0.0436108	0.0550825	-0.106881	0.0188496	0.020805	-0.0412532	0.0259407	0.0123161	-0.0379744	-0.0220007	-0.0230139	-0.0503725	0.0213297	0.0640215	0.00704369	-0.00338428	0.0322947	-0.0164648	-0.0321828	-0.0391901	-0.01081	-0.0226765	-0.0446567	-0.0595346	-0.0335316	0.0312752	-0.00458628	-0.00710877	-0.00282577	-0.0305088	-0.0364021	-0.0274824	-0.00751981	0.0227935	0.0254381	-0.0111232	0.000674395	0.0273457
0.0804994	-0.00582484	-0.0685832	0.0627259	0.0356438	-0.0953067	0.090177	0.0265572	-0.260069	0.293953	1	0.269725	-0.286393	0.0641246	0.115453	-0.113605	0.00384156	0.0109115	-0.0642049	0.0337745	0.070758	-0.0431934	-0.0201147	0.0331317	0.03099	0.0520104	0.056979	0.0478671	0.0436089	0.0477654	0.0336283	0.0180266	0.00668272	0.0149383	0.0470442	-0.000374146	0.0233119	0.0244657	0.00384377	0.0116793	-0.00338875	-0.0378519	-0.0261434	0.0088205	0.0385162	0.0492078	0.0367405	0.0288421	0.0412751	0.0614875
0.018143	0.0812645	0.0210232	-0.0624066	0.0224566	0.0476253	-0.109536	0.058511	0.0507431	-0.234443	0.269725	1	0.34712	-0.231716	0.0341724	0.0608483	-0.115425	0.0348355	0.0668	-0.0237369	0.0483653	0.0576915	-0.00229277	0.00755128	0.0105625	-0.00115057	0.00860103	0.0354097	0.0316334	0.066641	0.0560422	0.00202185	-0.00569534	-0.00239157	-0.0295274	-0.00501596	0.0570276	-0.00322307	-0.0256937	0.012152	0.0289592	-0.0088046	-0.0272062	-0.0488426	-0.0221773	-0.0185206	-0.0454143	-0.0344719	0.00686026	0.00582717
-0.034705	0.0366786	0.09706	-0.0010071	-0.0425143	0.0558354	-0.0429894	-0.0919215	0.109543	0.0436108	-0.286393	0.34712	1	0.257015	-0.279051	0.0538863	0.0511676	-0.11362	0.0526663	0.0641282	-0.0502001	-0.0043769	0.0224851	-0.0152765	-0.0489369	-0.0384922	-0.043128	-0.0508409	-0.0230868	0.0184566	-0.0179531	-0.0681968	-0.00875562	-0.00975063	-0.074317	-0.0248683	0.0241103	0.0228813	-0.0134497	-0.0255064	-0.0171932	-0.000549864	-0.0241155	-0.0549218	-0.0405264	-0.0228677	-0.0310826	-0.0308909	-0.000703291	0.013561
-0.0134737	-0.0200701	0.00166356	0.00883699	0.0320787	-0.0212573	0.015625	0.0164699	-0.111604	0.0550825	0.0641246	-0.231716	0.257015	1	0.313782	-0.281005	0.0277367	0.039752	-0.0593952	0.0876569	0.0136649	-0.125264	0.0277999	0.0309731	-0.0228323	0.00441702	0.0375829	0.00229409	0.0174399	0.00725604	-0.0197269	-0.0430434	-0.00287012	-0.0274333	-0.0243039	0.00495213	0.0146818	0.0154695	0.0209375	-0.00709492	-0.00937784	0.0332378	0.03693	0.00762307	0.0311173	0.0449863	0.0438118	0.0343451	0.0307679	0.0443923
-0.00372092	-0.0160748	-0.0461737	0.0116383	0.0332729	0.0026145	-0.0154644	0.0260282	-0.0210321	-0.106881	0.115453	0.0341724	-0.279051	0.313782	1	0.256222	-0.247318	0.0418787	0.127049	-0.00745601	0.0344057	0.0141889	-0.00525379	0.000173649	0.0563171	0.0538736	0.0585682	0.07567	0.0998514	0.0550766	0.0491453	0.0305968	-0.031786	-0.0437783	-0.00407842	0.00132795	0.00820827	0.00811261	0.0634019	0.0786735	0.0967667	0.0870127	0.0466929	-0.0357568	-0.010775	0.00927187	-0.000891513	0.00705596	0.00591927	0.00572511
-0.0162335	0.00215054	0.0554139	0.0830318	0.0141162	0.0259749	0.0311475	-0.0344558	0.0442406	0.0188496	-0.113605	0.0608483	0.0538863	-0.281005	0.256222	1	0.324553	-0.300761	0.00157119	0.113578	-0.0488409	0.0581817	0.0757196	-0.00958911	-0.00825264	0.00982282	0.00835299	0.0306526	0.0227632	-0.0161709	0.0158661	0.00836385	-0.00825586	0.00778639	-0.0419525	-0.0336301	0.0185381	-0.0126308	-0.00910946	0.0871421	0.0834229	0.0256068	-0.0183714	-0.06368	-0.055882	-0.0409742	-0.0386002	-0.0413136	-0.0457122	-0.0189479
0.0218948	-0.0338624	0.00927071	0.0457689	0.00558655	0.0190257	0.0551829	-0.00145491	-0.0408359	0.020805	0.00384156	-0.115425	0.0511676	0.0277367	-0.247318	0.324553	1	0.242714	-0.29719	0.0648198	0.0734997	-0.123148	-0.000954795	0.0541004	-0.0640317	-0.00139724	0.0574023	-0.0207424	-0.0593156	-0.0182427	-0.0038367	0.00130248	0.0530882	0.0367052	-0.030173	0.0146028	0.0899923	0.0170486	-0.0282109	0.0306898	-0.0156913	-0.0472718	-0.0327279	-0.00989101	-0.0153721	-0.0014757	0.016696	0.00344823	-0.022851	0.0188721
0.0652118	-0.00885303	-0.0560679	-0.0302341	-0.00200297	0.0336601	0.00078197	-0.000109522	0.025904	-0.0412532	0.0109115	0.0348355	-0.11362	0.039752	0.0418787	-0.300761	0.242714	1	0.341079	-0.25471	0.0172506	0.0698759	-0.112774	-0.00401578	0.0301311	-0.00562914	0.0529814	0.0379939	-0.00751196	-0.00328606	0.00206862	0.0171009	-0.00961203	-0.0557947	-0.0202531	0.037105	0.0398169	0.00324458	0.00360759	0.0215933	0.0409695	0.00340595	-0.00478278	-0.00681232	-0.0375851	-0.0373349	-0.0057445	-0.00241684	-0.0140839	0.010336
0.0714799	0.034741	-0.0241945	0.0265004	0.0428246	0.00996164	-0.00677624	0.00361343	0.0749113	0.0259407	-0.0642049	0.0668	0.0526663	-0.0593952	0.127049	0.00157119	-0.29719	0.341079	1	0.260727	-0.183407	0.0675683	0.0735339	-0.0405311	0.0367722	0.0197999	-0.0553917	0.00789407	0.0372132	-0.0234757	-0.0400588	-0.0497005	-0.0731785	-0.0110631	0.0118305	0.00151064	-0.0199557	-0.0102459	0.0297755	0.0537333	0.0714611	0.0365609	0.00862229	-0.00817488	-0.0246228	-0.0381997	-0.0420609	-0.0393399	-0.0292864	-0.0390547
0.0498745	0.0157411	-0.03458	0.0255974	0.0561399	-0.0118723	0.0347294	0.0586016	0.0112174	0.0123161	0.0337745	-0.0237369	0.0641282	0.0876569	-0.00745601	0.113578	0.0648198	-0.25471	0.260727	1	0.401159	-0.234593	0.0697422	0.183125	0.0199258	0.0770451	0.0625371	0.00579151	0.0318031	0.0691828	0.0686361	-0.0161592	-0.0542003	-0.00759111	0.0110875	-0.018037	0.0248381	0.093166	0.113	0.120323	0.0855407	0.0414541	-0.0169259	0.00730237	-0.00733166	-0.0229134	-0.0296264	-0.0405249	-0.0205777	0.0126011
-0.0248363	0.0194974	0.0107912	-0.00267828	0.0431925	0.0672724	0.0339416	0.0264244	-0.0103686	-0.0379744	0.070758	0.0483653	-0.0502001	0.0136649	0.0344057	-0.0488409	0.0734997	0.0172506	-0.183407	0.401159	1	0.303828	-0.153118	0.105793	0.163107	0.0323319	0.106496	0.114979	0.0350582	0.0667117	0.115949	0.0698322	-0.0241225	-0.0736005	0.0082915	-0.000798138	0.00580134	0.0877088	0.120312	0.106899	0.103209	0.0718396	0.00559293	-0.0324137	-0.0752726	-0.0904342	-0.0608991	-0.0403414	-0.00736184	0.0255453
-0.0738066	0.0268168	0.042486	0.0096849	0.0355014	0.0731165	-0.0119873	-0.0191032	0.0269124	-0.0220007	-0.0431934	0.0576915	-0.0043769	-0.125264	0.0141889	0.0581817	-0.123148	0.0698759	0.0675683	-0.234593	0.303828	1	0.367356	-0.16466	0.0849299	0.122639	0.0196789	0.126537	0.135689	0.0624404	0.0584295	0.0622421	0.0093446	-0.068422	-0.0660194	-0.0285847	-0.0617269	-0.00526449	0.0608825	0.11233	0.164035	0.144815	0.0341001	-0.0865466	-0.155506	-0.191553	-0.178314	-0.129925	-0.0688545	-0.00163607
-0.000677717	0.023579	0.00491212	0.0372234	0.0385412	-0.00150197	-0.0344079	2.9141e-05	0.0108784	-0.0230139	-0.0201147	-0.00229277	0.0224851	0.0277999	-0.00525379	0.0757196	-0.000954795	-0.112774	0.0735339	0.0697422	-0.153118	0.367356	1	0.359394	-0.121687	0.0852867	0.114133	0.0308398	0.10959	0.107556	0.0252658	0.0034761	0.00331567	-0.0292761	-0.130148	-0.0646293	-0.00678087	0.0328396	0.0833216	0.173686	0.185709	0.139123	0.023902	-0.102761	-0.154049	-0.188979	-0.199426	-0.14572	-0.0928823	-0.0191544
0.0628735	0.0165685	-0.0211293	0.0169466	0.0393135	0.0176389	0.00630894	0.0132732	-0.0527424	-0.0503725	0.0331317	0.00755128	-0.0152765	0.0309731	0.000173649	-0.00958911	0.0541004	-0.00401578	-0.0405311	0.183125	0.105793	-0.16466	0.359394	1	0.399221	-0.0870283	0.108126	0.153997	0.0323987	0.114962	0.120496	-0.0193296	-0.0620622	-0.0183886	-0.101085	-0.0592244	0.0306886	0.0560366	0.101815	0.199753	0.190279	0.106793	0.0531953	-0.0518298	-0.131948	-0.141011	-0.114512	-0.0897431	-0.0320456	0.0614363
0.0207365	-0.0400235	-0.00705977	0.0415022	0.0580737	0.0566836	0.0338846	0.0154168	0.016833	0.0213297	0.03099	0.0105625	-0.0489369	-0.0228323	0.0563171	-0.00825264	-0.0640317	0.0301311	0.0367722	0.0199258	0.163107	0.0849299	-0.121687	0.399221	1	0.438145	0.0148729	0.208489	0.22797	0.0587387	0.080391	0.0162816	-0.0971638	-0.0406136	-0.0639617	-0.0529017	0.0134158	0.0312997	0.124602	0.222383	0.191936	0.108763	0.012981	-0.088335	-0.134387	-0.141848	-0.0958091	-0.0409117	0.0478318	0.122685
-0.00529772	-0.021647	-0.0164856	0.01943	0.0386141	0.00256307	0.0307314	0.0591612	0.0659956	0.0640215	0.0520104	-0.00115057	-0.0384922	0.00441702	0.0538736	0.00982282	-0.00139724	-0.00562914	0.0197999	0.0770451	0.0323319	0.122639	0.0852867	-0.0870283	0.438145	1	0.499882	0.0674997	0.251817	0.223773	0.0270224	0.00921356	0.0151131	-0.0397086	-0.0491283	-0.025654	0.0301735	0.13912	0.232473	0.244275	0.149178	0.046835	-0.122765	-0.195187	-0.130251	-0.091832	-0.0322031	0.0427784	0.105724	0.164137
0.0174889	0.0186244	0.00661683	-0.0262295	-0.00622549	-0.00390781	0.0218238	0.0348182	-0.0121385	0.00704369	0.056979	0.00860103	-0.043128	0.0375829	0.0585682	0.00835299	0.0574023	0.0529814	-0.0553917	0.0625371	0.106496	0.0196789	0.114133	0.108126	0.0148729	0.499882	1	0.484775	0.0980368	0.278746	0.259204	-0.00511396	-0.00466623	0.0183212	-0.0833449	-0.0680248	0.0851643	0.239619	0.284622	0.250131	0.136622	0.0221683	-0.133215	-0.221112	-0.155361	-0.0767013	-0.00421597	0.0932576	0.181838	0.249151
0.0312557	0.0166788	0.0312844	0.0094564	0.0313644	0.0462067	0.0406177	0.0170487	-0.0164021	-0.00338428	0.0478671	0.0354097	-0.0508409	0.00229409	0.07567	0.0306526	-0.0207424	0.0379939	0.00789407	0.00579151	0.114979	0.126537	0.0308398	0.153997	0.208489	0.0674997	0.484775	1	0.531885	0.136985	0.28186	0.161976	-0.106126	-0.00635359	-0.000121209	-0.0879273	0.0404579	0.202268	0.272734	0.240177	0.167537	0.0635694	-0.112465	-0.226201	-0.177468	-0.112956	-0.0613151	0.0504893	0.186823	0.253735
0.0432685	0.0128045	0.00944569	0.0385438	0.0554961	0.0104729	-0.0181501	0.0101787	0.0266046	0.0322947	0.0436089	0.0316334	-0.0230868	0.0174399	0.0998514	0.0227632	-0.0593156	-0.00751196	0.0372132	0.0318031	0.0350582	0.135689	0.10959	0.0323987	0.22797	0.251817	0.0980368	0.531885	1	0.491337	-0.00405499	0.0887932	0.0259895	-0.143453	-0.0264538	0.0131179	0.0105105	0.153915	0.295653	0.244853	0.19565	0.101576	-0.087086	-0.205665	-0.165165	-0.133559	-0.0804924	0.0322138	0.133868	0.185976
0.045588	0.0218242	-0.0575225	-0.060664	0.0054644	-0.00998071	-0.0578274	-0.0150861	-0.00670023	-0.0164648	0.0477654	0.066641	0.0184566	0.00725604	0.0550766	-0.0161709	-0.0182427	-0.00328606	-0.0234757	0.0691828	0.0667117	0.0624404	0.107556	0.114962	0.0587387	0.223773	0.278746	0.136985	0.491337	1	0.452331	-0.0821809	0.0431138	0.0450632	-0.103583	0.0174141	0.11873	0.172677	0.274964	0.269835	0.198967	0.110386	-0.0285593	-0.163779	-0.144173	-0.107186	-0.0215148	0.0841262	0.15337	0.22542
0.054004	-0.00763183	-0.0540597	-0.0508333	0.00421188	0.010577	-0.0117913	-0.0211199	-0.0241339	-0.0321828	0.0336283	0.0560422	-0.0179531	-0.0197269	0.0491453	0.0158661	-0.0038367	0.00206862	-0.0400588	0.0686361	0.115949	0.0584295	0.0252658	0.120496	0.080391	0.0270224	0.259204	0.28186	-0.00405499	0.452331	1	0.405574	-0.119261	0.132157	0.0779356	-0.0730683	0.0722305	0.193297	0.168039	0.193644	0.203044	0.117772	-0.024052	-0.114766	-0.0963491	-0.0688521	-0.0101669	0.0791939	0.155533	0.216046
0.0199366	-0.0183015	0.0191932	0.0273515	0.0233871	0.0178918	-0.00192222	-0.0163575	-0.0160801	-0.0391901	0.0180266	0.00202185	-0.0681968	-0.0430434	0.0305968	0.00836385	0.00130248	0.0171009	-0.0497005	-0.0161592	0.0698322	0.0622421	0.0034761	-0.0193296	0.0162816	0.00921356	-0.00511396	0.161976	0.0887932	-0.0821809	0.405574	1	0.378299	-0.0765924	0.148848	0.142221	-0.0302214	0.0746002	0.102679	0.017963	0.0678318	0.0890436	-0.00154204	-0.0127247	0.0252379	0.0562057	0.0865172	0.124007	0.144992	0.103129
-0.0207063	0.00180565	0.0501325	-0.0169449	-0.0298126	-0.00633322	-0.0209683	0.0160501	0.0132055	-0.01081	0.00668272	-0.00569534	-0.00875562	-0.00287012	-0.031786	-0.00825586	0.0530882	-0.00961203	-0.0731785	-0.0542003	-0.0241225	0.0093446	0.00331567	-0.0620622	-0.0971638	0.0151131	-0.00466623	-0.106126	0.0259895	0.0431138	-0.119261	0.378299	1	0.38038	-0.028076	0.19034	0.152998	-0.0379797	0.0265709	-0.043804	-0.130658	-0.0692734	0.0127534	0.0864649	0.151508	0.168351	0.205702	0.202585	0.139807	0.041284
0.0150885	0.0433402	0.000245484	-0.0426622	-0.0306276	-0.0244661	-0.0290891	0.00945794	-0.00637394	-0.0226765	0.0149383	-0.00239157	-0.00975063	-0.0274333	-0.0437783	0.00778639	0.0367052	-0.0557947	-0.0110631	-0.00759111	-0.0736005	-0.068422	-0.0292761	-0.0183886	-0.0406136	-0.0397086	0.0183212	-0.00635359	-0.143453	0.0450632	0.132157	-0.0765924	0.38038	1	0.439197	-0.0145564	0.157661	0.117593	-0.070161	-0.103307	-0.155313	-0.171311	-0.015345	0.143689	0.233548	0.272098	0.272666	0.262797	0.24666	0.160657
0.0207275	0.0354913	0.00166742	0.00957176	-0.0165405	-0.0502936	-0.0214045	-0.0177057	-0.0675276	-0.0446567	0.0470442	-0.0295274	-0.074317	-0.0243039	-0.00407842	-0.0419525	-0.030173	-0.0202531	0.0118305	0.0110875	0.0082915	-0.0660194	-0.130148	-0.101085	-0.0639617	-0.0491283	-0.0833449	-0.000121209	-0.0264538	-0.103583	0.0779356	0.148848	-0.028076	0.439197	1	0.467975	-0.0377191	0.0862289	0.0371881	-0.206549	-0.225837	-0.16735	-0.0364576	0.182949	0.309412	0.3446	0.334199	0.330477	0.298421	0.146245
-0.0324572	0.0279336	0.0489506	-0.007515	-0.0509517	-0.0504668	-0.0151951	-0.0403108	-0.0805181	-0.0595346	-0.000374146	-0.00501596	-0.0248683	0.00495213	0.00132795	-0.0336301	0.0146028	0.037105	0.00151064	-0.018037	-0.000798138	-0.0285847	-0.0646293	-0.0592244	-0.0529017	-0.025654	-0.0680248	-0.0879273	0.0131179	0.0174141	-0.0730683	0.142221	0.19034	-0.0145564	0.467975	1	0.422586	-0.126193	0.0144575	-0.0600199	-0.236696	-0.118817	0.046653	0.14752	0.273002	0.340125	0.344166	0.336062	0.270995	0.136015
0.0350356	0.0606637	0.0481932	0.00631854	0.00950598	-0.0340851	-0.0235925	0.0334232	-0.0198681	-0.0335316	0.0233119	0.0570276	0.0241103	0.0146818	0.00820827	0.0185381	0.0899923	0.0398169	-0.0199557	0.0248381	0.00580134	-0.0617269	-0.00678087	0.0306886	0.0134158	0.0301735	0.0851643	0.0404579	0.0105105	0.11873	0.0722305	-0.0302214	0.152998	0.157661	-0.0377191	0.422586	1	0.37169	-0.0736446	0.0615834	-0.0272039	-0.187004	-0.0821689	0.052855	0.152776	0.250687	0.317362	0.329122	0.29162	0.235295
0.110939	0.0754955	0.0181408	0.0297607	0.0428023	0.0042255	-0.0246047	0.045056	0.0466959	0.0312752	0.0244657	-0.00322307	0.0228813	0.0154695	0.00811261	-0.0126308	0.0170486	0.00324458	-0.0102459	0.093166	0.0877088	-0.00526449	0.0328396	0.0560366	0.0312997	0.13912	0.239619	0.202268	0.153915	0.172677	0.193297	0.0746002	-0.0379797	0.117593	0.0862289	-0.126193	0.37169	1	0.459686	0.000536003	0.0828409	-0.0131581	-0.249885	-0.135527	0.012982	0.0524167	0.154923	0.247963	0.279578	0.287123
0.0163159	0.00389292	-0.0112255	-0.00577921	-0.00647753	0.0125079	0.00800235	0.0222879	0.0215068	-0.00458628	0.00384377	-0.0256937	-0.0134497	0.0209375	0.0634019	-0.00910946	-0.0282109	0.00360759	0.0297755	0.113	0.120312	0.0608825	0.0833216	0.101815	0.124602	0.232473	0.284622	0.272734	0.295653	0.274964	0.168039	0.102679	0.0265709	-0.070161	0.0371881	0.0144575	-0.0736446	0.459686	1	0.513098	0.0974629	0.109645	-0.0673677	-0.302768	-0.223313	-0.160061	-0.0780832	0.0549509	0.179011	0.239409
-0.0164241	-0.032383	-0.0227968	-0.0189576	-0.0197457	0.00690257	-0.00763234	0.0112674	0.0237853	-0.00710877	0.0116793	0.012152	-0.0255064	-0.00709492	0.0786735	0.0871421	0.0306898	0.0215933	0.0537333	0.120323	0.106899	0.11233	0.173686	0.199753	0.222383	0.244275	0.250131	0.240177	0.244853	0.269835	0.193644	0.017963	-0.043804	-0.103307	-0.206549	-0.0600199	0.0615834	0.000536003	0.513098	1	0.582572	0.106947	0.0291337	-0.200118	-0.388089	-0.353016	-0.254612	-0.162018	-0.0216535	0.137444
0.0183367	-0.0630822	-0.0370614	0.00644662	0.00374417	0.0276937	-0.0194285	0.00452521	0.0491069	-0.00282577	-0.00338875	0.0289592	-0.0171932	-0.00937784	0.0967667	0.0834229	-0.0156913	0.0409695	0.0714611	0.0855407	0.103209	0.164035	0.185709	0.190279	0.191936	0.149178	0.136622	0.167537	0.19565	0.198967	0.203044	0.0678318	-0.130658	-0.155313	-0.225837	-0.236696	-0.0272039	0.0828409	0.0974629	0.582572	1	0.525562	-0.00969805	-0.152663	-0.323665	-0.46872	-0.40616	-0.283513	-0.20439	-0.0173054
-0.0178274	-0.0857118	-0.0485306	-0.0120491	-0.0298919	0.0157626	-0.00448981	-0.0171566	0.0145806	-0.0305088	-0.0378519	-0.0088046	-0.000549864	0.0332378	0.0870127	0.0256068	-0.0472718	0.00340595	0.0365609	0.0414541	0.0718396	0.144815	0.139123	0.106793	0.108763	0.046835	0.0221683	0.0635694	0.101576	0.110386	0.117772	0.0890436	-0.0692734	-0.171311	-0.16735	-0.118817	-0.187004	-0.0131581	0.109645	0.106947	0.525562	1	0.465245	-0.150682	-0.188557	-0.302276	-0.415743	-0.320101	-0.241915	-0.173237
-0.0544206	-0.012916	-0.0181252	-0.0616172	-0.0805292	-0.0172292	-0.042457	-0.0578926	-0.0468965	-0.0364021	-0.0261434	-0.0272062	-0.0241155	0.03693	0.0466929	-0.0183714	-0.0327279	-0.00478278	0.00862229	-0.0169259	0.00559293	0.0341001	0.023902	0.0531953	0.012981	-0.122765	-0.133215	-0.112465	-0.087086	-0.0285593	-0.024052	-0.00154204	0.0127534	-0.015345	-0.0364576	0.046653	-0.0821689	-0.249885	-0.0673677	0.0291337	-0.00969805	0.465245	1	0.430282	-0.00749291	-0.0204264	-0.09571	-0.200357	-0.210883	-0.237832
-0.000493557	0.0425374	0.00465521	-0.025718	-0.042227	-0.0101822	-0.0307214	-0.0372707	-0.0569576	-0.0274824	0.0088205	-0.0488426	-0.0549218	0.00762307	-0.0357568	-0.06368	-0.00989101	-0.00681232	-0.00817488	0.00730237	-0.0324137	-0.0865466	-0.102761	-0.0518298	-0.088335	-0.195187	-0.221112	-0.226201	-0.205665	-0.163779	-0.114766	-0.0127247	0.0864649	0.143689	0.182949	0.14752	0.052855	-0.135527	-0.302768	-0.200118	-0.152663	-0.150682	0.430282	1	0.631273	0.2883	0.28294	0.203981	-0.0155259	-0.150832
0.0513444	0.0446221	-0.00513834	-0.00387983	-0.012084	-0.0100757	-0.0146863	-0.0145095	-0.0373412	-0.00751981	0.0385162	-0.0221773	-0.0405264	0.0311173	-0.010775	-0.055882	-0.0153721	-0.0375851	-0.0246228	-0.00733166	-0.0752726	-0.155506	-0.154049	-0.131948	-0.134387	-0.130251	-0.155361	-0.177468	-0.165165	-0.144173	-0.0963491	0.0252379	0.151508	0.233548	0.309412	0.273002	0.152776	0.012982	-0.223313	-0.388089	-0.323665	-0.188557	-0.00749291	0.631273	1	0.722166	0.499898	0.476858	0.31595	0.023121
0.0698096	0.0786854	-0.00317873	-0.029489	-0.0155429	-0.016987	-0.0184434	-0.0273946	-0.045341	0.0227935	0.0492078	-0.0185206	-0.0228677	0.0449863	0.00927187	-0.0409742	-0.0014757	-0.0373349	-0.0381997	-0.0229134	-0.0904342	-0.191553	-0.188979	-0.141011	-0.141848	-0.091832	-0.0767013	-0.112956	-0.133559	-0.107186	-0.0688521	0.0562057	0.168351	0.272098	0.3446	0.340125	0.250687	0.0524167	-0.160061	-0.353016	-0.46872	-0.302276	-0.0204264	0.2883	0.722166	1	0.805201	0.565804	0.477207	0.235797
0.073509	0.0959492	0.0182199	-0.0325688	-0.036762	-0.0301651	0.0043042	0.000453894	-0.0493828	0.0254381	0.0367405	-0.0454143	-0.0310826	0.0438118	-0.000891513	-0.0386002	0.016696	-0.0057445	-0.0420609	-0.0296264	-0.0608991	-0.178314	-0.199426	-0.114512	-0.0958091	-0.0322031	-0.00421597	-0.0613151	-0.0804924	-0.0215148	-0.0101669	0.0865172	0.205702	0.272666	0.334199	0.344166	0.317362	0.154923	-0.0780832	-0.254612	-0.40616	-0.415743	-0.09571	0.28294	0.499898	0.805201	1	0.792403	0.531215	0.358177
0.0715723	0.0649208	0.0124317	0.00702457	-0.0052185	-0.0422446	0.0195398	0.0384896	-0.0603134	-0.0111232	0.0288421	-0.0344719	-0.0308909	0.0343451	0.00705596	-0.0413136	0.00344823	-0.00241684	-0.0393399	-0.0405249	-0.0403414	-0.129925	-0.14572	-0.0897431	-0.0409117	0.0427784	0.0932576	0.0504893	0.0322138	0.0841262	0.0791939	0.124007	0.202585	0.262797	0.330477	0.336062	0.329122	0.247963	0.0549509	-0.162018	-0.283513	-0.320101	-0.200357	0.203981	0.476858	0.565804	0.792403	1	0.775028	0.39512
0.0830188	0.0465942	-0.015063	-0.000174973	0.00705516	-0.0247834	0.0330529	0.0527877	-0.0310373	0.000674395	0.0412751	0.00686026	-0.000703291	0.0307679	0.00591927	-0.0457122	-0.022851	-0.0140839	-0.0292864	-0.0205777	-0.00736184	-0.0688545	-0.0928823	-0.0320456	0.0478318	0.105724	0.181838	0.186823	0.133868	0.15337	0.155533	0.144992	0.139807	0.24666	0.298421	0.270995	0.29162	0.279578	0.179011	-0.0216535	-0.20439	-0.241915	-0.210883	-0.0155259	0.31595	0.477207	0.531215	0.775028	1	0.660808
0.0778864	0.0311044	-0.014747	-0.0176027	-0.0179713	-0.0210546	0.0393063	0.0533121	-0.0101061	0.0273457	0.0614875	0.00582717	0.013561	0.0443923	0.00572511	-0.0189479	0.0188721	0.010336	-0.0390547	0.0126011	0.0255453	-0.00163607	-0.0191544	0.0614363	0.122685	0.164137	0.249151	0.253735	0.185976	0.22542	0.216046	0.103129	0.041284	0.160657	0.146245	0.136015	0.235295	0.287123	0.239409	0.137444	-0.0173054	-0.173237	-0.237832	-0.150832	0.023121	0.235797	0.358177	0.39512	0.660808	1
0.0429986	-0.00663532	0.0199384	0.0165815	-0.0128749	0.0284206	0.0327515	0.00522291	-0.022205	-0.00170943	0.0352982	0.0182072	-0.014919	0.00637456	0.0565783	0.052066	0.00252979	-0.0150785	0.00260671	0.0521722	0.0711411	0.12076	0.133319	0.115979	0.153124	0.21425	0.293374	0.307212	0.247985	0.277581	0.2654	0.0684129	-0.00489509	0.0520407	-0.0147763	-0.00930441	0.140656	0.252733	0.295322	0.307683	0.268082	0.0743463	-0.185529	-0.233666	-0.18016	-0.166482	0.0224621	0.178732	0.190392	0.553705
0.0161917	-0.0190877	-0.00639146	0.0391485	0.0393916	0.0453347	0.0040296	-0.0108429	-0.0413963	-0.0493865	0.0251306	0.0437761	-0.0266668	0.000237236	0.100119	0.0694963	-0.0312217	-0.0288839	0.0741008	0.118853	0.123061	0.207982	0.251309	0.166788	0.193291	0.258216	0.311412	0.34375	0.291318	0.249479	0.255271	0.101284	-0.0348616	-0.026287	-0.0952738	-0.0978449	0.025162	0.195082	0.335362	0.406047	0.405953	0.279236	-0.0260619	-0.30129	-0.337936	-0.355352	-0.305915	-0.102672	0.0345959	0.0991466
-0.0101333	-0.0526688	-0.0226164	0.0395382	0.0236459	0.0237362	-0.000402631	0.00763865	-0.011814	-0.0530074	0.00525601	0.0172988	-0.0554345	-0.00203738	0.1094	0.0858897	-0.00158547	0.0192054	0.078841	0.126761	0.131616	0.23099	0.259121	0.215201	0.252898	0.254482	0.276841	0.321663	0.281106	0.219397	0.209189	0.0870769	-0.0751464	-0.116702	-0.148107	-0.12797	-0.0582881	0.126865	0.347143	0.442057	0.43347	0.350685	0.0777291	-0.299422	-0.471421	-0.475074	-0.426496	-0.330398	-0.135692	0.0650056
-0.0132957	-0.0588289	0.00120883	0.0297466	-0.0163193	0.0261242	0.0164326	0.00604698	0.00462812	-0.0426621	-0.00699886	0.016609	-0.0412213	-0.0200567	0.09093	0.0942003	0.00475025	0.0258648	0.0665247	0.111773	0.132855	0.243375	0.258881	0.22972	0.251594	0.214656	0.228378	0.261646	0.238855	0.2091	0.190118	0.0588897	-0.0977541	-0.166382	-0.18993	-0.154201	-0.109499	0.0634753	0.300705	0.436615	0.480237	0.407038	0.119328	-0.277439	-0.509027	-0.599411	-0.543088	-0.419204	-0.297272	-0.0313703
-0.0292784	-0.0578015	-0.0112275	0.0220307	0.00111598	0.0420531	0.0208212	-0.0101202	-0.0100712	-0.0494353	-0.0252184	0.00781419	-0.0354628	-0.0293534	0.0794918	0.0826709	-0.0165399	0.0222335	0.0828806	0.103464	0.127907	0.247061	0.262774	0.207262	0.19389	0.135859	0.139333	0.199783	0.186734	0.153956	0.155272	0.0518897	-0.112757	-0.200386	-0.219394	-0.191948	-0.173204	-0.00287357	0.236813	0.400681	0.496711	0.464449	0.181191	-0.240273	-0.509537	-0.659455	-0.656073	-0.525554	-0.397228	-0.201577
-0.0613823	-0.0519792	-0.0142846	0.0314944	0.0308228	0.0433974	0.011094	-0.0110617	-0.0162329	-0.0632369	-0.0417796	0.00178891	-0.0277382	-0.0319644	0.0652538	0.0865097	-0.00790634	0.0191838	0.0833388	0.0967575	0.105623	0.224952	0.234182	0.157641	0.11967	0.0467471	0.0449112	0.115215	0.10261	0.0714168	0.0945862	0.0421942	-0.118271	-0.228784	-0.237997	-0.214684	-0.243131	-0.0839092	0.159161	0.321435	0.441392	0.477865	0.249288	-0.175714	-0.491931	-0.663549	-0.697306	-0.62113	-0.504155	-0.316537
-0.0802998	-0.0429304	-0.00201339	0.0311089	0.0324999	0.0410013	-0.00210233	-0.00115137	0.00146402	-0.0601633	-0.0502106	0.0101784	-0.0122798	-0.0364475	0.0505123	0.0892535	-0.00502063	0.00786322	0.0798717	0.0860901	0.0757064	0.187951	0.184231	0.105869	0.0522643	-0.0495095	-0.0719306	0.000952654	0.00249698	-0.0208792	0.00526404	0.000820052	-0.107885	-0.230149	-0.24169	-0.22217	-0.289994	-0.172111	0.0460944	0.211706	0.372024	0.458484	0.297954	-0.0921283	-0.439526	-0.635932	-0.69772	-0.675161	-0.613024	-0.434204
-0.0701009	-0.033586	-0.00237875	0.0287437	0.0357949	0.0459778	-0.00535774	-0.0144788	-0.00972672	-0.0552674	-0.0525897	0.0130782	-0.0021731	-0.0333516	0.0426007	0.0861807	-0.0129825	-0.0088639	0.0741492	0.0670507	0.0537133	0.140539	0.132479	0.0549625	-0.0222906	-0.142425	-0.187661	-0.125601	-0.104608	-0.128716	-0.0929071	-0.0506929	-0.113437	-0.233346	-0.233893	-0.2144	-0.304825	-0.247054	-0.0824	0.0871612	0.282895	0.403345	0.324948	0.0100227	-0.343521	-0.568145	-0.661038	-0.681407	-0.672253	-0.554663
-0.0653535	-0.0288657	-0.00461504	0.0374106	0.0545454	0.0364724	-0.0135459	-0.0312109	-0.0227057	-0.0464863	-0.0601757	-0.00324901	0.00858445	-0.0290478	0.019272	0.0787701	-0.00629028	-0.0130119	0.0730837	0.0468436	0.0117738	0.0787027	0.0821455	0.00976201	-0.088677	-0.216082	-0.263688	-0.214633	-0.189161	-0.225078	-0.180771	-0.0976003	-0.128323	-0.24195	-0.227886	-0.197121	-0.299591	-0.30074	-0.192317	-0.0321198	0.168	0.31978	0.315832	0.0806462	-0.243358	-0.47085	-0.594838	-0.655992	-0.679393	-0.615422
-0.0688952	-0.0459171	-0.0128906	0.0435653	0.0644592	0.0241312	-0.0220359	-0.0322711	-0.000388607	-0.0101065	-0.0605885	-0.0189807	0.030281	-0.021685	-0.0188229	0.0574619	0.00777196	-0.0149614	0.0455598	0.00439898	-0.0424879	-0.00553201	0.00625564	-0.0410386	-0.1276	-0.257227	-0.327421	-0.311487	-0.276325	-0.299271	-0.269535	-0.17805	-0.155186	-0.245788	-0.248107	-0.208782	-0.295232	-0.350991	-0.29147	-0.152023	0.0363698	0.185281	0.248995	0.102844	-0.154317	-0.34698	-0.4928	-0.606774	-0.658768	-0.620715
-0.0550959	-0.050271	-0.0155047	0.0203122	0.0469087	0.0233823	-0.0112981	-0.025894	0.0404223	0.0508038	-0.0467786	-0.0223288	0.0590268	-3.95264e-06	-0.0517907	0.0144991	0.0169017	-0.024229	-0.0244739	-0.0753845	-0.0936696	-0.109219	-0.114586	-0.108552	-0.141249	-0.230908	-0.329078	-0.357261	-0.305721	-0.310823	-0.335851	-0.277284	-0.175356	-0.221171	-0.26213	-0.222028	-0.225556	-0.323062	-0.339491	-0.244871	-0.112005	-0.031886	0.0822906	0.0784999	-0.0549436	-0.162078	-0.29129	-0.449292	-0.516004	-0.500302
-0.0317003	-0.0282118	-0.00503988	-0.00881858	0.0339664	0.0185385	0.000751043	-0.00967536	0.0708553	0.0911381	-0.0162501	-0.0182445	0.0544547	0.0224891	-0.0557728	-0.020718	0.0316731	-0.0172066	-0.0662559	-0.126309	-0.127833	-0.184538	-0.205825	-0.149844	-0.117565	-0.132073	-0.218523	-0.275991	-0.223935	-0.229579	-0.304415	-0.282295	-0.144139	-0.151489	-0.219702	-0.186948	-0.113186	-0.20318	-0.282388	-0.257956	-0.213406	-0.203756	-0.0938552	0.0183127	0.0432062	0.0395202	-0.04072	-0.184723	-0.247467	-0.263692
0.00709488	-0.00607651	-0.0118568	-0.0242939	0.0284807	0.0101116	0.0108495	0.0111397	0.0864317	0.110062	0.00373482	-0.0222498	0.0418522	0.0333198	-0.0492389	-0.0399766	0.0373784	0.00270448	-0.0618771	-0.127797	-0.119908	-0.192273	-0.21891	-0.141468	-0.0695914	-0.0378515	-0.0999514	-0.179151	-0.139864	-0.147093	-0.24055	-0.250549	-0.118502	-0.095979	-0.170655	-0.152409	-0.0409251	-0.0873723	-0.1893	-0.221879	-0.234089	-0.272138	-0.192584	-0.0444711	0.0793668	0.143179	0.110511	-0.0019175	-0.0455989	-0.0713431
0.063408	0.0266285	-0.0228033	-0.0330618	0.0233224	0.0236101	0.0381979	0.025367	0.0811074	0.117426	0.0232286	-0.0358008	0.00486789	0.0483981	-0.0025312	-0.0448835	0.0222138	0.0358623	-0.0197117	-0.0897941	-0.0499254	-0.0959839	-0.124737	-0.0486671	0.0585667	0.124212	0.0901336	-0.0119821	-0.00283589	-0.0254865	-0.124204	-0.203796	-0.132811	-0.0784843	-0.133168	-0.122464	0.0343793	0.0761657	-0.00258419	-0.0668741	-0.129454	-0.256226	-0.265451	-0.153137	0.00918412	0.117376	0.161328	0.108134	0.106564	0.122423
0.045296	0.0271409	0.00862214	0.0152275	0.0192859	0.0322144	0.0331056	0.0106278	-0.0336838	-0.0162217	0.0407522	-0.0306129	-0.0966621	0.028398	0.114315	0.032892	-0.010308	0.0490954	0.0654355	0.0954264	0.161742	0.210361	0.208268	0.212588	0.269109	0.304845	0.333716	0.323285	0.28219	0.23478	0.211758	0.091574	-0.05012	-0.0408226	0.00339205	0.0216694	0.0819001	0.239754	0.320252	0.306125	0.264388	0.138662	-0.0607161	-0.17477	-0.17223	-0.170444	-0.070484	0.0490952	0.112882	0.192516
6.0812e-06	0.00112569	0.0302287	0.0555751	0.0155387	-0.00233156	-0.0121292	0.00234908	-0.0869563	-0.106061	0.0275392	0.00150982	-0.0986072	-0.00404476	0.0956648	0.0364244	-0.0147403	0.0207669	0.0479158	0.142322	0.163478	0.20546	0.233498	0.188357	0.163083	0.165772	0.198036	0.244084	0.206826	0.186447	0.23348	0.213368	0.0700537	0.0536274	0.126955	0.127568	0.0422434	0.110102	0.198071	0.217947	0.235991	0.265619	0.163359	0.0340622	-0.0421697	-0.114144	-0.0936935	0.0117157	0.0328403	0.0360586
0.0291503	0.0349723	0.0323702	0.0468029	0.00216038	-0.0326886	-0.033827	-0.000531896	-0.0945495	-0.119014	0.0207922	0.0099584	-0.0831408	-0.0129651	0.0384214	-0.0308525	-0.0240483	-0.00802821	-0.0226166	0.0727022	0.0498001	0.0233106	0.058447	0.0197499	-0.00999627	-0.0109535	-0.0013821	0.0467193	0.0255063	0.0403817	0.128793	0.220183	0.193161	0.226726	0.32013	0.284863	0.0976879	-0.000469154	-0.0528715	-0.0949267	-0.0784814	0.0630003	0.195736	0.317021	0.351882	0.323248	0.28022	0.283852	0.1968	0.0318277
0.0600583	0.0671984	0.0336114	-0.00862202	-0.0299994	-0.0430927	-0.0197331	-0.00106136	-0.0236881	-0.00766579	0.0392456	0.00563309	-0.0220027	0.0144396	-0.0294348	-0.0922664	-0.00892441	-0.0239061	-0.0897064	-0.0701338	-0.107356	-0.230039	-0.222953	-0.180037	-0.153403	-0.0975514	-0.0836414	-0.110279	-0.110389	-0.0675471	-0.0227969	0.0836977	0.207324	0.30746	0.370541	0.316379	0.216898	0.0422289	-0.188994	-0.355625	-0.438363	-0.364743	-0.0858571	0.331477	0.612309	0.745345	0.725554	0.644878	0.506653	0.236745
0.0731324	0.0444525	0.0228651	-0.0321054	-0.0521864	-0.0362315	0.0132795	0.0193088	0.0226329	0.0506964	0.0478092	-0.000376316	0.00536752	0.0361854	-0.0134541	-0.0680001	-0.000673274	-0.00248877	-0.0566616	-0.069261	-0.0749665	-0.178673	-0.1914	-0.116065	-0.0383101	0.0693675	0.118474	0.0595944	0.0435785	0.0664587	0.0491464	0.0485019	0.130866	0.233946	0.26568	0.242387	0.299712	0.231559	0.0338709	-0.152147	-0.321085	-0.41775	-0.314264	0.0290496	0.379632	0.597371	0.69139	0.689545	0.636265	0.473164
0.0509002	-0.0093069	-0.00158651	-0.00102274	-0.0390762	-0.00296623	0.0293849	0.0228557	0.0215356	0.0148704	0.00949108	0.00149775	-0.0109078	0.00255687	0.0602573	0.0340095	-0.0185399	0.0236486	0.0520624	0.0729106	0.1178	0.173554	0.179287	0.186484	0.257213	0.341665	0.423141	0.42189	0.379814	0.354415	0.287738	0.114921	-0.00292946	0.0160558	0.00768696	0.041442	0.217467	0.371536	0.457089	0.415579	0.264763	0.0271083	-0.264111	-0.394477	-0.280686	-0.148131	0.0374328	0.21853	0.355934	0.477956
-0.0109726	-0.0480476	-0.00359446	0.0309668	-0.00432539	0.0210784	0.0152692	0.00655446	0.00120333	-0.0282599	-0.0194822	0.0029502	-0.0257929	-0.0296305	0.0700839	0.0838965	-0.0154082	0.0181605	0.0768296	0.126971	0.17319	0.296652	0.330895	0.285387	0.3016	0.307991	0.353975	0.411989	0.391393	0.344964	0.28074	0.109455	-0.0677359	-0.130915	-0.169688	-0.131959	-0.0117544	0.19752	0.443547	0.539045	0.501723	0.345811	-0.0152269	-0.406611	-0.541691	-0.557169	-0.456072	-0.272219	-0.0836649	0.14719
-0.058686	-0.0710101	0.00399405	0.042932	0.00640128	0.0283219	0.0146307	0.000779579	-0.00917186	-0.0383311	-0.0218888	0.0145758	-0.0175724	-0.0419715	0.0478728	0.0771728	-0.0118312	0.00855383	0.0532116	0.13198	0.173686	0.289937	0.333297	0.272262	0.266994	0.242256	0.248302	0.335973	0.345913	0.294997	0.236647	0.113656	-0.0556157	-0.152348	-0.197555	-0.176066	-0.131032	0.0574058	0.339776	0.480453	0.500009	0.430147	0.120537	-0.31138	-0.53379	-0.615575	-0.588029	-0.447062	-0.273159	-0.0493737
-0.084339	-0.0580665	0.0096129	0.0377297	0.00171526	0.00304203	0.0238331	0.0106308	-0.0157554	-0.0177358	-0.0112631	0.0284991	0.0153974	-0.0431828	-0.0329113	0.00350425	-0.0106021	-0.0157594	-0.0370641	0.0542065	0.0847756	0.129965	0.147337	0.0913291	0.0883722	0.059138	0.000875294	0.102854	0.157668	0.126437	0.089915	0.108972	0.0661586	-0.0172758	-0.0622146	-0.0674723	-0.144352	-0.125254	0.0346208	0.129889	0.15789	0.219834	0.162547	-0.0197414	-0.15866	-0.245231	-0.315258	-0.288671	-0.225098	-0.161415
0.000976719	0.0415817	0.012365	-0.0352248	-0.0248265	-0.0365472	0.0220145	0.0276168	0.0350976	0.0668804	0.0143751	0.0014223	0.0424406	0.0122652	-0.0999135	-0.102683	0.0147644	-0.0134685	-0.10182	-0.126105	-0.132374	-0.224706	-0.257676	-0.221347	-0.186612	-0.142422	-0.172092	-0.192755	-0.166566	-0.134858	-0.135524	-0.035823	0.118257	0.169046	0.135227	0.100605	0.0692245	-0.076141	-0.249234	-0.355638	-0.436231	-0.392006	-0.156382	0.160557	0.381617	0.484206	0.444424	0.351748	0.269661	0.103672
0.0239477	0.0781594	0.0101156	-0.0740944	-0.0322944	-0.0344036	0.0335542	0.0460843	0.0269769	0.0498942	0.0240933	-0.0128517	0.0179441	0.0298378	-0.0678661	-0.101487	0.0174899	0.0189011	-0.0425309	-0.124127	-0.14249	-0.231051	-0.269853	-0.221852	-0.227052	-0.161442	-0.129185	-0.19938	-0.223611	-0.181219	-0.135267	-0.0439728	0.0934814	0.168813	0.195091	0.149841	0.121824	0.0286347	-0.162955	-0.336448	-0.456285	-0.453571	-0.236745	0.102444	0.35857	0.500413	0.534287	0.480619	0.38953	0.213287
-0.0186852	0.0535863	0.0116188	-0.00456498	-0.00698037	-0.040554	-0.011196	0.011353	-0.0990792	-0.0930753	-0.00472839	-0.00338421	-0.0138514	-0.000919301	-0.00298587	-0.00934812	-0.038371	-0.00462336	0.05528	0.0347148	-0.0121799	-0.000775765	-0.00130399	-0.0828678	-0.22278	-0.264186	-0.231187	-0.206147	-0.257011	-0.248711	-0.0748418	0.114158	0.125799	0.146892	0.298711	0.272557	0.0437234	-0.0672756	-0.158871	-0.244053	-0.231118	-0.0932564	0.122969	0.304899	0.273262	0.219377	0.217408	0.202842	0.070991	-0.0939594
-0.0334539	0.0269939	0.0198952	0.0238765	0.00312825	-0.0385469	-0.0457423	-0.014948	-0.09179	-0.0889437	-0.0228061	-0.00899372	0.00414729	-0.00762755	-0.0320324	-0.000616096	-0.0354066	-0.0395361	0.00599299	0.0164685	-0.0317837	-0.0249623	-0.0094201	-0.0962633	-0.222184	-0.2989	-0.305491	-0.262297	-0.294519	-0.296404	-0.136113	0.0681197	0.101881	0.131797	0.239702	0.217196	0.011466	-0.15372	-0.280556	-0.309816	-0.257568	-0.104839	0.15984	0.367711	0.308581	0.229455	0.177368	0.107795	-0.041338	-0.196339
-0.00758973	0.013653	0.00715864	-0.0404625	-0.0121224	-0.0200538	-0.0323678	-0.00251975	0.054477	0.0609805	-0.00743583	-0.0244587	0.04134	0.0235403	-0.100125	-0.0874636	0.034576	-0.00359393	-0.0987067	-0.150132	-0.149439	-0.243661	-0.254313	-0.188405	-0.181814	-0.187618	-0.213364	-0.27177	-0.26782	-0.247497	-0.238665	-0.16835	-0.029496	0.0428723	-0.00227468	-0.0396	0.00527399	-0.100628	-0.293113	-0.345398	-0.369988	-0.369903	-0.172643	0.0943759	0.246442	0.324189	0.28965	0.15604	0.061854	-0.0136949
0.0120281	-0.00457075	-0.00837143	-0.0515225	-0.019966	-0.00656573	-0.000573489	0.0096095	0.0923312	0.0989078	0.00453343	-0.0230439	0.0235881	0.026573	-0.0623718	-0.0768935	0.0430442	0.026968	-0.0721553	-0.139695	-0.103802	-0.189437	-0.217393	-0.110888	-0.0534451	-0.0256329	-0.040385	-0.122461	-0.110238	-0.0919569	-0.160889	-0.203371	-0.0988166	-0.0550173	-0.133799	-0.151708	-0.0248846	-0.0232456	-0.119136	-0.151919	-0.185247	-0.250658	-0.228971	-0.121827	0.0325976	0.127206	0.12622	0.0453412	0.0342039	0.0517099
0.0168038	-0.0326054	0.00441938	-0.0144077	-0.0250603	-0.0121986	-0.0115295	-0.00973907	0.0784541	0.0840582	-0.0243175	-0.0421028	0.00717909	0.0110758	-0.0410944	-0.0281905	0.0152408	0.0017313	-0.0514295	-0.109935	-0.0443203	-0.0857194	-0.112307	-0.0421343	0.0254296	0.0275287	-0.00380338	-0.0574697	-0.0401896	-0.0653127	-0.168653	-0.236949	-0.157452	-0.124166	-0.201485	-0.194546	-0.0574928	-0.0490036	-0.104339	-0.0827264	-0.065207	-0.133941	-0.188823	-0.185583	-0.09983	-0.0502188	-0.0521874	-0.116234	-0.0974661	-0.0299817
0.00558295	-0.0483665	0.00304311	-0.0121795	-0.0157352	0.0116778	0.000738279	-0.00846147	0.0948633	0.0949996	-0.00303548	-0.00122225	0.0313155	0.00586052	-0.0329784	-0.0151817	0.0347393	0.0154397	-0.0657254	-0.0771866	-0.00527954	-0.0325114	-0.0561741	0.0260844	0.157707	0.198914	0.167402	0.11735	0.143575	0.125523	-0.0228479	-0.182306	-0.154757	-0.124195	-0.267408	-0.262301	-0.0359217	0.0453314	0.0729075	0.131974	0.0936338	-0.0602384	-0.217541	-0.327499	-0.252741	-0.161941	-0.138878	-0.142267	-0.0335927	0.113112
-0.0108293	-0.0426959	-0.0108902	-0.0282927	-0.00984404	0.0234805	0.00977008	0.00523879	0.106267	0.100108	0.0231726	0.0233738	0.0199706	0.00856463	-0.00836087	-0.0260209	0.0448481	0.0455068	-0.0514973	-0.0623646	0.0110777	-0.0169621	-0.0509166	0.0352203	0.166703	0.231606	0.219277	0.153122	0.17768	0.191854	0.0479653	-0.143931	-0.135654	-0.129421	-0.280725	-0.285226	-0.0723726	0.0669267	0.157971	0.222486	0.181425	0.0306552	-0.167349	-0.34503	-0.303853	-0.224898	-0.200783	-0.183093	-0.0566833	0.1165
[truncated: 32 more columns]

## Sheet: FigS3e_t30
Correlation map at t = 30h
1	0.316042	-0.240373	0.0731839	0.0797788	-0.100771	0.0487061	0.0716755	-0.0462198	-0.0353671	0.043714	0.0464245	-0.0206262	-0.0443129	0.0117746	-0.0252409	-0.0658982	0.0272462	0.0633044	-0.0188469	-0.00185034	0.0054537	-0.0170623	-0.0117852	-0.00205896	0.0135931	-0.00230922	-0.0117838	-0.00212321	-0.00658275	0.0146731	0.00771762	-0.0286986	-0.0131648	0.0197865	-0.0252092	0.00218521	0.0100352	-0.0198705	-0.0272513	-0.0255911	-0.0374314	-0.0273748	-0.0205615	-0.0086145	0.00550331	-0.0276327	-0.0278214	0.0165308	0.00878029
0.316042	1	0.30504	-0.287499	0.00124278	0.0849402	-0.143612	0.0132671	0.0647851	-0.0540927	-0.00296603	0.0710869	-0.0242933	-0.0407002	0.0529732	0.0272863	-0.0533493	0.0616324	0.0693045	-0.0146219	-0.00838185	0.00177019	-0.0480907	-0.0341967	-0.00809817	0.0107841	-0.00101436	-0.00402416	-0.0361104	-0.0270049	-0.0247713	0.0103155	0.00036719	0.00562873	0.0163756	-0.00855683	0.0150128	0.0122503	0.00116771	0.0122297	0.0133968	-0.0476557	-0.0457928	-0.00978458	0.00457516	0.0224016	0.00280683	-0.0340113	0.00958658	0.0319824
-0.240373	0.30504	1	0.236903	-0.275599	0.0864571	0.0041906	-0.169327	0.0350857	0.0614398	-0.0359875	0.0464541	0.0859377	0.00245356	-0.0233886	0.0403297	0.0594783	0.0267318	0.013369	0.0902618	0.0400045	-0.0292519	-0.00384399	-0.00225911	0.0201398	0.0612077	0.0283541	-0.00257758	-0.0176475	0.0287365	0.0167788	-0.0338309	0.00578533	0.0192197	0.0449456	0.0781117	0.0523217	0.0159023	0.0448175	0.0501031	0.0415112	0.000380335	-0.0324324	-0.0492494	-0.0378629	-0.0493438	-0.033119	-0.0194677	-0.0243611	-0.00958734
0.0731839	-0.287499	0.236903	1	0.329577	-0.259404	0.0548655	0.0867019	-0.122004	-0.00344181	0.0559503	-0.00560668	0.0358828	0.0211536	-0.03359	-0.0126679	0.0599905	0.0108234	0.0287238	0.0430002	0.0291816	-0.0251963	0.0206352	0.0685963	0.0502924	0.0417015	0.042423	0.052649	0.0464121	0.0391713	0.0642195	0.0515752	0.0090085	0.0263354	0.0922205	0.0770534	0.0495837	0.0492255	0.0308702	0.00908013	0.019373	0.0236081	-0.00463039	-0.0345313	-0.0382858	-0.0231138	0.00943294	0.000454716	-0.0151949	0.00185663
0.0797788	0.00124278	-0.275599	0.329577	1	0.283988	-0.233603	0.0609038	0.0670344	-0.0980132	0.0283094	0.0598785	-0.0702571	0.0188961	0.0525123	-0.0133784	0.00218637	-0.00590072	-0.045165	-0.0715873	-0.00763401	0.00206532	0.0208336	0.0625461	0.0282692	-0.04426	-0.0260524	0.0300344	0.0196312	-0.0399973	-0.0277808	0.00524178	-0.0377378	-0.00699589	0.0250001	-0.0314463	-0.0256287	0.0201921	-0.00960821	-0.021794	-0.0217779	0.000222167	0.0337351	0.0206849	0.0220861	0.0332411	0.0148133	-0.00902076	0.00346574	0.00995003
-0.100771	0.0849402	0.0864571	-0.259404	0.283988	1	0.249944	-0.304601	0.0648003	0.0897554	-0.101274	0.0108117	0.0131019	-0.0445336	0.0251524	0.0730166	0.0380944	0.0273307	-0.0255041	-0.0298848	0.00504315	0.0034428	0.00367646	0.00923073	0.0100574	-0.0548619	-0.0840102	-0.0632886	-0.0515195	-0.0496748	-0.0548018	-0.0742101	-0.0470646	-0.0339934	-0.092427	-0.0799232	-0.063093	-0.0605438	-0.0465007	-0.0132056	-0.00928611	-0.0160787	0.0271056	0.0438525	0.0331385	0.0290501	0.00166712	-0.022392	-0.013372	-0.0198374
0.0487061	-0.143612	0.0041906	0.0548655	-0.233603	0.249944	1	0.268588	-0.271977	0.0372187	0.0733936	-0.115454	-0.00686952	0.0371618	-0.0170072	-0.0297265	-0.00430698	-0.00230612	-0.0353432	-0.0387939	-0.00601188	-0.0111391	-0.00642546	0.0320349	0.00683453	-0.0174095	-0.0212446	-0.0347319	-0.0317946	0.00855731	0.00458172	-0.0442622	-0.0278189	-0.0240405	-0.0651309	-0.0129558	0.0116178	-0.0115901	-0.0351573	0.00314041	0.053829	-0.0225314	-0.0430186	0.00590696	-0.0346141	-0.0222463	0.0225515	0.019991	-0.016477	-0.0314106
0.0716755	0.0132671	-0.169327	0.0867019	0.0609038	-0.304601	0.268588	1	0.31566	-0.233649	-0.00217704	0.0764507	-0.0716487	0.0169646	0.0241337	-0.0791987	-0.0446007	-0.0305224	-0.0666874	-0.021892	-0.00346944	-0.0189407	0.0198542	0.0184999	0.00922822	0.0453464	0.0199676	0.0145263	0.0105332	-0.0171321	-0.0387099	0.00428533	-0.0316803	-0.0521577	-0.0253221	0.00476289	0.05506	0.0481059	-0.00426262	0.000693661	0.0255866	-0.019481	-0.0403867	0.00124357	0.0372815	0.0634524	0.072466	0.0678933	0.0295576	-0.0248617
-0.0462198	0.0647851	0.0350857	-0.122004	0.0670344	0.0648003	-0.271977	0.31566	1	0.300269	-0.24822	0.081133	0.133848	-0.0831793	-0.0126072	0.0459469	-0.0293695	0.00703684	-0.0057935	0.0438483	0.0594339	0.0372869	0.0169986	-0.0119609	0.0258488	0.0345009	-0.0195828	-0.0107082	0.0282103	0.00097114	-0.0527651	0.0023758	0.0186567	-0.0532801	-0.0356455	-0.0209108	0.00827739	0.0306181	0.0217414	0.0107958	-0.0183373	-0.0266046	-0.0339391	-0.0376282	0.0190724	0.0447817	-0.00725945	0.00566653	0.00944708	-0.0321726
-0.0353671	-0.0540927	0.0614398	-0.00344181	-0.0980132	0.0897554	0.0372187	-0.233649	0.300269	1	0.339884	-0.220773	0.0980285	0.0888069	-0.110835	0.0235179	0.0747474	-0.0538801	-0.0292161	0.0150688	0.0364523	0.0410871	0.0063703	0.0343738	0.0377615	0.0427626	0.0525469	0.0379368	0.0917471	0.142075	0.087065	0.0380182	0.0592645	0.0631034	0.0299286	0.00232085	0.0293914	0.0833724	0.0663581	0.0695486	0.070726	-0.0112555	-0.0917795	-0.0635951	-0.0284372	-0.0227772	-0.0316096	-0.0138604	0.0136372	0.0316009
0.043714	-0.00296603	-0.0359875	0.0559503	0.0283094	-0.101274	0.0733936	-0.00217704	-0.24822	0.339884	1	0.273033	-0.232244	0.0827293	0.159841	-0.0528634	0.0138222	0.0088286	-0.0371628	-0.0454705	0.0221828	0.0393	-0.00334522	0.0283558	0.0463637	0.0518182	0.100219	0.110675	0.120001	0.143125	0.125783	0.0515001	0.040176	0.0946045	0.0884925	0.0687225	0.0784592	0.1296	0.121827	0.0890951	0.0728314	0.0190699	-0.0569794	-0.0564133	-0.0391332	-0.0350636	-0.0193357	0.00254602	0.040961	0.0676301
0.0464245	0.0710869	0.0464541	-0.00560668	0.0598785	0.0108117	-0.115454	0.0764507	0.081133	-0.220773	0.273033	1	0.318504	-0.23535	0.0654808	0.138247	-0.108223	0.00350126	0.102633	0.0185648	-0.00753008	0.0120176	-0.00585593	-0.0281383	0.0254012	0.0861438	0.0843875	0.0872907	0.0883659	0.0732138	0.07928	0.0545224	0.0279911	0.0372032	0.0615008	0.0884037	0.0983965	0.0870136	0.0709248	0.0510308	0.0382408	0.0450977	0.00894962	-0.0069198	-0.00192889	0.0119357	0.00403973	0.0214292	0.0392829	0.0505671
-0.0206262	-0.0242933	0.0859377	0.0358828	-0.0702571	0.0131019	-0.00686952	-0.0716487	0.133848	0.0980285	-0.232244	0.318504	1	0.309571	-0.261883	0.00286396	0.100452	-0.0920126	-0.0335174	0.0311664	-0.0456822	-0.0370721	0.0319817	0.0149901	0.0659554	0.162325	0.127508	0.107201	0.163278	0.158375	0.109537	0.120974	0.0830109	0.00985124	0.0475841	0.0960486	0.0988743	0.0713627	0.0536373	0.0555225	0.0396341	0.0231171	0.00997056	-0.0158952	-0.00694607	0.0152331	0.0323918	0.0587468	0.0530271	0.0434353
-0.0443129	-0.0407002	0.00245356	0.0211536	0.0188961	-0.0445336	0.0371618	0.0169646	-0.0831793	0.0888069	0.0827293	-0.23535	0.309571	1	0.301448	-0.253352	0.0693885	0.0167805	-0.209749	-0.0352837	0.0387211	-0.0275552	0.0850253	0.135413	0.117683	0.154613	0.166023	0.157641	0.177256	0.16913	0.125441	0.091421	0.0657808	0.0777352	0.116589	0.0733724	0.0818561	0.15475	0.134698	0.0745449	0.0748785	0.0280978	-0.0511625	-0.0480406	0.00386858	0.0272304	0.0575206	0.117144	0.0898999	0.0659326
0.0117746	0.0529732	-0.0233886	-0.03359	0.0525123	0.0251524	-0.0170072	0.0241337	-0.0126072	-0.110835	0.159841	0.0654808	-0.261883	0.301448	1	0.349361	-0.257921	0.0191658	0.0479111	-0.124259	0.0165031	0.0612325	0.0212423	0.118005	0.120789	0.0632787	0.0768613	0.115236	0.0713804	0.0470428	0.0671673	0.0630243	0.0542455	0.0813345	0.0847293	0.0411365	0.0475516	0.0871705	0.095792	0.0490098	0.0446968	-0.00713723	-0.0582738	-0.0447366	0.00494167	0.0302767	0.0479441	0.0704095	0.0842814	0.105743
-0.0252409	0.0272863	0.0403297	-0.0126679	-0.0133784	0.0730166	-0.0297265	-0.0791987	0.0459469	0.0235179	-0.0528634	0.138247	0.00286396	-0.253352	0.349361	1	0.233326	-0.247876	0.0546059	0.0515893	-0.0886201	0.0470142	0.0555781	-0.0117575	0.046438	0.0865881	0.0503851	0.0348333	0.0374818	0.0383469	0.038176	0.074943	0.108913	0.0726962	0.00420012	0.034311	0.0104448	-0.015499	0.0390887	0.0432734	-0.0113485	-0.0137497	0.0154774	0.00861469	0.00616677	-0.00068096	0.00317146	0.00188026	0.0288958	0.0653046
-0.0658982	-0.0533493	0.0594783	0.0599905	0.00218637	0.0380944	-0.00430698	-0.0446007	-0.0293695	0.0747474	0.0138222	-0.108223	0.100452	0.0693885	-0.257921	0.233326	1	0.281708	-0.241237	0.051085	0.105477	-0.0892368	0.00727817	-0.0151193	-0.0616814	0.0324774	0.0365523	-0.0107544	0.0289852	0.0297341	-0.0184245	0.0352861	0.072446	-0.0202445	-0.0545639	0.00432465	-0.00612359	-0.00127573	0.0342335	0.0192829	-0.0233729	0.0088286	0.0130267	-0.0235038	-0.0160603	0.0112886	0.0103126	0.0204436	-0.00691548	-0.039094
0.0272462	0.0616324	0.0267318	0.0108234	-0.00590072	0.0273307	-0.00230612	-0.0305224	0.00703684	-0.0538801	0.0088286	0.00350126	-0.0920126	0.0167805	0.0191658	-0.247876	0.281708	1	0.377968	-0.139626	0.101905	0.0692898	-0.114935	-0.0340365	0.0155383	-0.0427276	-0.0413375	-0.00496579	-0.013629	-0.0437365	-0.0511021	-0.0287644	-0.0408404	-0.0103033	0.0345303	0.00978387	0.0133838	0.0142976	0.00240734	0.00523743	0.00641968	0.0128291	-0.0257838	-0.077689	-0.085735	-0.0159111	-0.0182587	-0.0371243	-0.0430718	-0.0329091
0.0633044	0.0693045	0.013369	0.0287238	-0.045165	-0.0255041	-0.0353432	-0.0666874	-0.0057935	-0.0292161	-0.0371628	0.102633	-0.0335174	-0.209749	0.0479111	0.0546059	-0.241237	0.377968	1	0.367909	-0.112669	0.0927428	0.05808	-0.100413	0.0389465	0.0446866	-0.0446659	-0.00336421	-0.0209797	-0.030994	-0.0121457	0.00397155	-0.00977479	0.0853949	0.133569	0.096376	0.0557565	0.0136073	-0.0279596	0.00677677	0.00271966	-0.015981	-0.0186361	-0.0539394	-0.121557	-0.101289	-0.091159	-0.119463	-0.0696398	0.0233374
-0.0188469	-0.0146219	0.0902618	0.0430002	-0.0715873	-0.0298848	-0.0387939	-0.021892	0.0438483	0.0150688	-0.0454705	0.0185648	0.0311664	-0.0352837	-0.124259	0.0515893	0.051085	-0.139626	0.367909	1	0.372343	-0.143337	0.129995	0.133017	-0.0218048	0.0695374	0.0762749	0.00557147	0.0123236	0.0701424	0.0490278	0.00446949	0.0121003	0.0605368	0.0500028	0.085933	0.117756	0.1247	0.0961027	0.0873868	0.0620311	0.0599954	0.0375918	-0.0309041	-0.123627	-0.136972	-0.089532	-0.0923735	-0.0806406	-0.000651401
-0.00185034	-0.00838185	0.0400045	0.0291816	-0.00763401	0.00504315	-0.00601188	-0.00346944	0.0594339	0.0364523	0.0221828	-0.00753008	-0.0456822	0.0387211	0.0165031	-0.0886201	0.105477	0.101905	-0.112669	0.372343	1	0.358185	-0.10581	0.140346	0.11927	-0.0387646	0.063218	0.100672	0.0413472	0.053033	0.0559619	-0.0122469	-0.0325938	0.00258951	-0.00152615	0.0525689	0.098183	0.138995	0.157918	0.150756	0.115203	0.116864	0.0358521	-0.080868	-0.096254	-0.0691725	-0.0530898	-0.0509096	-0.0530793	-0.0389582
0.0054537	0.00177019	-0.0292519	-0.0251963	0.00206532	0.0034428	-0.0111391	-0.0189407	0.0372869	0.0410871	0.0393	0.0120176	-0.0370721	-0.0275552	0.0612325	0.0470142	-0.0892368	0.0692898	0.0927428	-0.143337	0.358185	1	0.349752	-0.0781613	0.131419	0.0798048	0.00342298	0.112859	0.0738987	0.00383597	0.0472451	0.0354916	-0.00474803	0.0336909	0.0674462	0.0843986	0.0559776	0.0839158	0.136932	0.122001	0.0515938	0.0537464	-0.00794334	-0.102115	-0.0519776	-0.0439381	-0.0877288	-0.0632552	-0.00487096	0.0139128
-0.0170623	-0.0480907	-0.00384399	0.0206352	0.0208336	0.00367646	-0.00642546	0.0198542	0.0169986	0.0063703	-0.00334522	-0.00585593	0.0319817	0.0850253	0.0212423	0.0555781	0.00727817	-0.114935	0.05808	0.129995	-0.10581	0.349752	1	0.417489	-0.0581631	0.145903	0.153541	0.0574487	0.10664	0.0951497	0.0236546	0.0576271	0.120531	0.0962914	0.0477807	0.0669145	0.132543	0.15341	0.130525	0.0962286	0.0341898	-0.0110796	-0.0446616	-0.0838122	-0.0709003	-0.065679	-0.0222818	0.0143491	0.0410994	0.0888325
-0.0117852	-0.0341967	-0.00225911	0.0685963	0.0625461	0.00923073	0.0320349	0.0184999	-0.0119609	0.0343738	0.0283558	-0.0281383	0.0149901	0.135413	0.118005	-0.0117575	-0.0151193	-0.0340365	-0.100413	0.133017	0.140346	-0.0781613	0.417489	1	0.417609	0.0647853	0.243605	0.283441	0.198249	0.214695	0.188841	0.102189	0.101211	0.121435	0.101178	0.115322	0.219063	0.274799	0.216041	0.147264	0.124012	0.0469645	-0.0570618	-0.0885408	-0.0782103	-0.0525197	0.0759956	0.156428	0.135963	0.175747
-0.00205896	-0.00809817	0.0201398	0.0502924	0.0282692	0.0100574	0.00683453	0.00922822	0.0258488	0.0377615	0.0463637	0.0254012	0.0659554	0.117683	0.120789	0.046438	-0.0616814	0.0155383	0.0389465	-0.0218048	0.11927	0.131419	-0.0581631	0.417609	1	0.545711	0.212271	0.368079	0.385075	0.258868	0.27689	0.207213	0.0845068	0.115345	0.174361	0.200002	0.236704	0.27951	0.254453	0.194208	0.12169	-0.00771295	-0.131191	-0.0958542	-0.0255506	0.0278112	0.111421	0.20677	0.261647	0.305818
0.0135931	0.0107841	0.0612077	0.0417015	-0.04426	-0.0548619	-0.0174095	0.0453464	0.0345009	0.0427626	0.0518182	0.0861438	0.162325	0.154613	0.0632787	0.0865881	0.0324774	-0.0427276	0.0446866	0.0695374	-0.0387646	0.0798048	0.145903	0.0647853	0.545711	1	0.619009	0.352155	0.501165	0.457826	0.275616	0.255025	0.249675	0.169928	0.17983	0.246621	0.329938	0.357263	0.310149	0.242449	0.127071	-0.0731616	-0.193636	-0.131098	-0.0395802	0.066279	0.162809	0.227007	0.313479	0.412777
-0.00230922	-0.00101436	0.0283541	0.042423	-0.0260524	-0.0840102	-0.0212446	0.0199676	-0.0195828	0.0525469	0.100219	0.0843875	0.127508	0.166023	0.0768613	0.0503851	0.0365523	-0.0413375	-0.0446659	0.0762749	0.063218	0.00342298	0.153541	0.243605	0.212271	0.619009	1	0.71048	0.505791	0.559664	0.475847	0.239413	0.247315	0.256273	0.182377	0.237429	0.430358	0.478128	0.418367	0.342541	0.22106	0.00134568	-0.178235	-0.166299	-0.07979	0.0470473	0.190618	0.28235	0.314974	0.396853
-0.0117838	-0.00402416	-0.00257758	0.052649	0.0300344	-0.0632886	-0.0347319	0.0145263	-0.0107082	0.0379368	0.110675	0.0872907	0.107201	0.157641	0.115236	0.0348333	-0.0107544	-0.00496579	-0.00336421	0.00557147	0.100672	0.112859	0.0574487	0.283441	0.368079	0.352155	0.71048	1	0.726578	0.469319	0.524596	0.37109	0.132204	0.177078	0.20423	0.247749	0.419473	0.504168	0.473499	0.393698	0.27779	0.0550777	-0.15682	-0.190332	-0.0977042	-0.0203275	0.116637	0.277877	0.30302	0.339878
-0.00212321	-0.0361104	-0.0176475	0.0464121	0.0196312	-0.0515195	-0.0317946	0.0105332	0.0282103	0.0917471	0.120001	0.0883659	0.163278	0.177256	0.0713804	0.0374818	0.0289852	-0.013629	-0.0209797	0.0123236	0.0413472	0.0738987	0.10664	0.198249	0.385075	0.501165	0.505791	0.726578	1	0.723862	0.439283	0.375971	0.259905	0.142375	0.190832	0.277138	0.383808	0.475845	0.481109	0.406484	0.292338	0.0561087	-0.157655	-0.191212	-0.117979	-0.0547732	0.0627301	0.233498	0.279684	0.329331
-0.00658275	-0.0270049	0.0287365	0.0391713	-0.0399973	-0.0496748	0.00855731	-0.0171321	0.00097114	0.142075	0.143125	0.0732138	0.158375	0.16913	0.0470428	0.0383469	0.0297341	-0.0437365	-0.030994	0.0701424	0.053033	0.00383597	0.0951497	0.214695	0.258868	0.457826	0.559664	0.469319	0.723862	1	0.668145	0.208658	0.265016	0.274699	0.121244	0.208562	0.38455	0.434952	0.450004	0.426734	0.312061	0.0816033	-0.110299	-0.152576	-0.11965	-0.0509114	0.0649776	0.222689	0.269189	0.284537
0.0146731	-0.0247713	0.0167788	0.0642195	-0.0277808	-0.0548018	0.00458172	-0.0387099	-0.0527651	0.087065	0.125783	0.07928	0.109537	0.125441	0.0671673	0.038176	-0.0184245	-0.0511021	-0.0121457	0.0490278	0.0559619	0.0472451	0.0236546	0.188841	0.27689	0.275616	0.475847	0.524596	0.439283	0.668145	1	0.518774	0.0447782	0.193922	0.210687	0.142966	0.32834	0.443777	0.400631	0.362412	0.306336	0.125249	-0.0537746	-0.124351	-0.119798	-0.0645386	0.0400259	0.180032	0.226344	0.25056
0.00771762	0.0103155	-0.0338309	0.0515752	0.00524178	-0.0742101	-0.0442622	0.00428533	0.0023758	0.0380182	0.0515001	0.0545224	0.120974	0.091421	0.0630243	0.074943	0.0352861	-0.0287644	0.00397155	0.00446949	-0.0122469	0.0354916	0.0576271	0.102189	0.207213	0.255025	0.239413	0.37109	0.375971	0.208658	0.518774	1	0.41366	-0.0319231	0.172939	0.196032	0.137851	0.26652	0.260936	0.157407	0.153725	0.0862368	-0.0149076	-0.0442637	-0.0266977	0.00775376	0.0659583	0.108774	0.17076	0.251889
-0.0286986	0.00036719	0.00578533	0.0090085	-0.0377378	-0.0470646	-0.0278189	-0.0316803	0.0186567	0.0592645	0.040176	0.0279911	0.0830109	0.0657808	0.0542455	0.108913	0.072446	-0.0408404	-0.00977479	0.0121003	-0.0325938	-0.00474803	0.120531	0.101211	0.0845068	0.249675	0.247315	0.132204	0.259905	0.265016	0.0447782	0.41366	1	0.430681	-0.0581735	0.135767	0.180476	0.0801484	0.15856	0.113493	0.0132296	0.0395011	0.0423878	0.0534731	0.093319	0.113547	0.132299	0.16087	0.172825	0.223907
-0.0131648	0.00562873	0.0192197	0.0263354	-0.00699589	-0.0339934	-0.0240405	-0.0521577	-0.0532801	0.0631034	0.0946045	0.0372032	0.00985124	0.0777352	0.0813345	0.0726962	-0.0202445	-0.0103033	0.0853949	0.0605368	0.00258951	0.0336909	0.0962914	0.121435	0.115345	0.169928	0.256273	0.177078	0.142375	0.274699	0.193922	-0.0319231	0.430681	1	0.427158	-0.0143655	0.197116	0.233993	0.107002	0.0890092	0.0795232	0.0144473	-0.0392107	0.0272767	0.0598854	0.0871461	0.138912	0.202994	0.17617	0.20117
0.0197865	0.0163756	0.0449456	0.0922205	0.0250001	-0.092427	-0.0651309	-0.0253221	-0.0356455	0.0299286	0.0884925	0.0615008	0.0475841	0.116589	0.0847293	0.00420012	-0.0545639	0.0345303	0.133569	0.0500028	-0.00152615	0.0674462	0.0477807	0.101178	0.174361	0.17983	0.182377	0.20423	0.190832	0.121244	0.210687	0.172939	-0.0581735	0.427158	1	0.472752	0.0796341	0.259773	0.223542	0.050341	0.0625179	0.0062061	-0.118268	-0.0686766	-0.0377056	0.0217003	0.111946	0.150844	0.150984	0.194396
-0.0252092	-0.00855683	0.0781117	0.0770534	-0.0314463	-0.0799232	-0.0129558	0.00476289	-0.0209108	0.00232085	0.0687225	0.0884037	0.0960486	0.0733724	0.0411365	0.034311	0.00432465	0.00978387	0.096376	0.085933	0.0525689	0.0843986	0.0669145	0.115322	0.200002	0.246621	0.237429	0.247749	0.277138	0.208562	0.142966	0.196032	0.135767	-0.0143655	0.472752	1	0.53478	0.212366	0.301987	0.255368	0.0511773	-0.0204915	-0.0704233	-0.11569	-0.0760751	-0.00579799	0.0969943	0.154356	0.150584	0.22586
0.00218521	0.0150128	0.0523217	0.0495837	-0.0256287	-0.063093	0.0116178	0.05506	0.00827739	0.0293914	0.0784592	0.0983965	0.0988743	0.0818561	0.0475516	0.0104448	-0.00612359	0.0133838	0.0557565	0.117756	0.098183	0.0559776	0.132543	0.219063	0.236704	0.329938	0.430358	0.419473	0.383808	0.38455	0.32834	0.137851	0.180476	0.197116	0.0796341	0.53478	1	0.643464	0.337793	0.397725	0.281299	0.0117281	-0.103845	-0.142562	-0.141019	-0.0631411	0.0791712	0.194612	0.192908	0.23756
0.0100352	0.0122503	0.0159023	0.0492255	0.0201921	-0.0605438	-0.0115901	0.0481059	0.0306181	0.0833724	0.1296	0.0870136	0.0713627	0.15475	0.0871705	-0.015499	-0.00127573	0.0142976	0.0136073	0.1247	0.138995	0.0839158	0.15341	0.274799	0.27951	0.357263	0.478128	0.504168	0.475845	0.434952	0.443777	0.26652	0.0801484	0.233993	0.259773	0.212366	0.643464	1	0.684469	0.385579	0.372605	0.187479	-0.170457	-0.242406	-0.209547	-0.168204	-0.0249478	0.135215	0.157027	0.224105
-0.0198705	0.00116771	0.0448175	0.0308702	-0.00960821	-0.0465007	-0.0351573	-0.00426262	0.0217414	0.0663581	0.121827	0.0709248	0.0536373	0.134698	0.095792	0.0390887	0.0342335	0.00240734	-0.0279596	0.0961027	0.157918	0.136932	0.130525	0.216041	0.254453	0.310149	0.418367	0.473499	0.481109	0.450004	0.400631	0.260936	0.15856	0.107002	0.223542	0.301987	0.337793	0.684469	1	0.68911	0.330294	0.229575	-0.0289505	-0.313709	-0.283868	-0.230426	-0.155434	0.0216122	0.103501	0.177
-0.0272513	0.0122297	0.0501031	0.00908013	-0.021794	-0.0132056	0.00314041	0.000693661	0.0107958	0.0695486	0.0890951	0.0510308	0.0555225	0.0745449	0.0490098	0.0432734	0.0192829	0.00523743	0.00677677	0.0873868	0.150756	0.122001	0.0962286	0.147264	0.194208	0.242449	0.342541	0.393698	0.406484	0.426734	0.362412	0.157407	0.113493	0.0890092	0.050341	0.255368	0.397725	0.385579	0.68911	1	0.653947	0.175632	0.0250742	-0.193819	-0.317571	-0.292579	-0.25047	-0.103774	0.0164996	0.0862929
-0.0255911	0.0133968	0.0415112	0.019373	-0.0217779	-0.00928611	0.053829	0.0255866	-0.0183373	0.070726	0.0728314	0.0382408	0.0396341	0.0748785	0.0446968	-0.0113485	-0.0233729	0.00641968	0.00271966	0.0620311	0.115203	0.0515938	0.0341898	0.124012	0.12169	0.127071	0.22106	0.27779	0.292338	0.312061	0.306336	0.153725	0.0132296	0.0795232	0.0625179	0.0511773	0.281299	0.372605	0.330294	0.653947	1	0.537491	-0.0140997	-0.0539778	-0.164503	-0.327907	-0.266387	-0.106134	-0.0810764	-0.0284795
-0.0374314	-0.0476557	0.000380335	0.0236081	0.000222167	-0.0160787	-0.0225314	-0.019481	-0.0266046	-0.0112555	0.0190699	0.0450977	0.0231171	0.0280978	-0.00713723	-0.0137497	0.0088286	0.0128291	-0.015981	0.0599954	0.116864	0.0537464	-0.0110796	0.0469645	-0.00771295	-0.0731616	0.00134568	0.0550777	0.0561087	0.0816033	0.125249	0.0862368	0.0395011	0.0144473	0.0062061	-0.0204915	0.0117281	0.187479	0.229575	0.175632	0.537491	1	0.475338	-0.0136386	-0.027855	-0.132262	-0.240224	-0.153609	-0.130895	-0.129087
-0.0273748	-0.0457928	-0.0324324	-0.00463039	0.0337351	0.0271056	-0.0430186	-0.0403867	-0.0339391	-0.0917795	-0.0569794	0.00894962	0.00997056	-0.0511625	-0.0582738	0.0154774	0.0130267	-0.0257838	-0.0186361	0.0375918	0.0358521	-0.00794334	-0.0446616	-0.0570618	-0.131191	-0.193636	-0.178235	-0.15682	-0.157655	-0.110299	-0.0537746	-0.0149076	0.0423878	-0.0392107	-0.118268	-0.0704233	-0.103845	-0.170457	-0.0289505	0.0250742	-0.0140997	0.475338	1	0.472449	0.0667717	0.107469	0.0138024	-0.13738	-0.0804295	-0.0856726
-0.0205615	-0.00978458	-0.0492494	-0.0345313	0.0206849	0.0438525	0.00590696	0.00124357	-0.0376282	-0.0635951	-0.0564133	-0.0069198	-0.0158952	-0.0480406	-0.0447366	0.00861469	-0.0235038	-0.077689	-0.0539394	-0.0309041	-0.080868	-0.102115	-0.0838122	-0.0885408	-0.0958542	-0.131098	-0.166299	-0.190332	-0.191212	-0.152576	-0.124351	-0.0442637	0.0534731	0.0272767	-0.0686766	-0.11569	-0.142562	-0.242406	-0.313709	-0.193819	-0.0539778	-0.0136386	0.472449	1	0.635307	0.307472	0.313877	0.213582	0.0598167	0.052737
-0.0086145	0.00457516	-0.0378629	-0.0382858	0.0220861	0.0331385	-0.0346141	0.0372815	0.0190724	-0.0284372	-0.0391332	-0.00192889	-0.00694607	0.00386858	0.00494167	0.00616677	-0.0160603	-0.085735	-0.121557	-0.123627	-0.096254	-0.0519776	-0.0709003	-0.0782103	-0.0255506	-0.0395802	-0.07979	-0.0977042	-0.117979	-0.11965	-0.119798	-0.0266977	0.093319	0.0598854	-0.0377056	-0.0760751	-0.141019	-0.209547	-0.283868	-0.317571	-0.164503	-0.027855	0.0667717	0.635307	1	0.696911	0.409069	0.39679	0.309937	0.151925
0.00550331	0.0224016	-0.0493438	-0.0231138	0.0332411	0.0290501	-0.0222463	0.0634524	0.0447817	-0.0227772	-0.0350636	0.0119357	0.0152331	0.0272304	0.0302767	-0.00068096	0.0112886	-0.0159111	-0.101289	-0.136972	-0.0691725	-0.0439381	-0.065679	-0.0525197	0.0278112	0.066279	0.0470473	-0.0203275	-0.0547732	-0.0509114	-0.0645386	0.00775376	0.113547	0.0871461	0.0217003	-0.00579799	-0.0631411	-0.168204	-0.230426	-0.292579	-0.327907	-0.132262	0.107469	0.307472	0.696911	1	0.70626	0.400465	0.422038	0.329679
-0.0276327	0.00280683	-0.033119	0.00943294	0.0148133	0.00166712	0.0225515	0.072466	-0.00725945	-0.0316096	-0.0193357	0.00403973	0.0323918	0.0575206	0.0479441	0.00317146	0.0103126	-0.0182587	-0.091159	-0.089532	-0.0530898	-0.0877288	-0.0222818	0.0759956	0.111421	0.162809	0.190618	0.116637	0.0627301	0.0649776	0.0400259	0.0659583	0.132299	0.138912	0.111946	0.0969943	0.0791712	-0.0249478	-0.155434	-0.25047	-0.266387	-0.240224	0.0138024	0.313877	0.409069	0.70626	1	0.710158	0.409988	0.412398
-0.0278214	-0.0340113	-0.0194677	0.000454716	-0.00902076	-0.022392	0.019991	0.0678933	0.00566653	-0.0138604	0.00254602	0.0214292	0.0587468	0.117144	0.0704095	0.00188026	0.0204436	-0.0371243	-0.119463	-0.0923735	-0.0509096	-0.0632552	0.0143491	0.156428	0.20677	0.227007	0.28235	0.277877	0.233498	0.222689	0.180032	0.108774	0.16087	0.202994	0.150844	0.154356	0.194612	0.135215	0.0216122	-0.103774	-0.106134	-0.153609	-0.13738	0.213582	0.39679	0.400465	0.710158	1	0.678757	0.358186
0.0165308	0.00958658	-0.0243611	-0.0151949	0.00346574	-0.013372	-0.016477	0.0295576	0.00944708	0.0136372	0.040961	0.0392829	0.0530271	0.0898999	0.0842814	0.0288958	-0.00691548	-0.0430718	-0.0696398	-0.0806406	-0.0530793	-0.00487096	0.0410994	0.135963	0.261647	0.313479	0.314974	0.30302	0.279684	0.269189	0.226344	0.17076	0.172825	0.17617	0.150984	0.150584	0.192908	0.157027	0.103501	0.0164996	-0.0810764	-0.130895	-0.0804295	0.0598167	0.309937	0.422038	0.409988	0.678757	1	0.629295
0.00878029	0.0319824	-0.00958734	0.00185663	0.00995003	-0.0198374	-0.0314106	-0.0248617	-0.0321726	0.0316009	0.0676301	0.0505671	0.0434353	0.0659326	0.105743	0.0653046	-0.039094	-0.0329091	0.0233374	-0.000651401	-0.0389582	0.0139128	0.0888325	0.175747	0.305818	0.412777	0.396853	0.339878	0.329331	0.284537	0.25056	0.251889	0.223907	0.20117	0.194396	0.22586	0.23756	0.224105	0.177	0.0862929	-0.0284795	-0.129087	-0.0856726	0.052737	0.151925	0.329679	0.412398	0.358186	0.629295	1
0.0122311	0.0423509	0.0548334	0.00764727	-0.0430353	-0.0794912	-0.0504926	-0.0122063	-0.0141534	0.0248323	0.0844107	0.0917456	0.0701528	0.137276	0.14318	0.0469993	-0.0458824	-0.0134143	0.0622313	0.105651	0.0567204	0.073906	0.152931	0.249425	0.32497	0.43204	0.492133	0.4372	0.400178	0.362127	0.332095	0.281626	0.256043	0.28348	0.323332	0.327089	0.332564	0.368846	0.331555	0.210253	0.108771	-0.0220349	-0.149023	-0.0655218	0.0112508	0.0811662	0.28598	0.351568	0.280478	0.645544
0.00548137	0.0489246	0.0927162	0.0263428	-0.0588118	-0.0864325	-0.0577828	-0.00827772	0.00837724	0.00986325	0.0790529	0.109813	0.0794866	0.134752	0.116575	0.0287393	-0.0178929	0.0263755	0.129583	0.17623	0.113507	0.117169	0.187406	0.251187	0.310964	0.416056	0.5087	0.468265	0.405089	0.369759	0.350034	0.265873	0.21504	0.263076	0.361339	0.366129	0.39591	0.459268	0.429464	0.304189	0.197412	0.0745961	-0.131021	-0.243745	-0.197236	-0.0821843	0.0712145	0.204072	0.246329	0.374086
0.00751181	0.0424288	0.100518	0.0390355	-0.0690145	-0.0929321	-0.0607463	-0.0366645	-0.0160304	-0.000276894	0.079087	0.0871658	0.0671493	0.11138	0.0929137	0.025183	-0.0222573	0.0324901	0.158268	0.213936	0.117214	0.0859177	0.164734	0.241214	0.26677	0.360135	0.462479	0.43763	0.377469	0.334457	0.33734	0.240797	0.151224	0.222027	0.342758	0.354928	0.392508	0.465292	0.461506	0.347741	0.22673	0.113165	-0.0974503	-0.305254	-0.347277	-0.234534	-0.0628703	0.0276718	0.130263	0.351924
-0.0023488	0.0383142	0.105962	0.036151	-0.0684206	-0.102024	-0.0702505	-0.0526356	-0.0444339	-0.0249775	0.075371	0.0799714	0.0515588	0.092909	0.0866224	0.0339465	-0.0209856	0.0411189	0.180865	0.236777	0.124175	0.063774	0.113218	0.187368	0.182333	0.254347	0.360153	0.347818	0.293044	0.269441	0.288643	0.1992	0.110785	0.184192	0.294712	0.312829	0.33886	0.403921	0.439943	0.372993	0.253565	0.144181	-0.0565079	-0.31412	-0.421162	-0.361207	-0.196846	-0.101352	-0.0481119	0.217539
-0.00249877	0.0382015	0.10554	0.0392696	-0.0640713	-0.0868703	-0.0650606	-0.0665016	-0.0715658	-0.0475734	0.0537744	0.0659019	0.0163574	0.0363574	0.0635676	0.0443093	-0.0172415	0.0471368	0.209299	0.251023	0.130201	0.0665224	0.0827015	0.099791	0.0553512	0.0917899	0.200092	0.203687	0.138851	0.133654	0.190782	0.132357	0.0309897	0.105957	0.222887	0.21729	0.208344	0.285683	0.358826	0.344579	0.269874	0.197916	0.00486298	-0.314117	-0.475516	-0.464755	-0.358112	-0.279039	-0.218648	-0.00204635
-0.0054022	0.0222039	0.0986619	0.0359555	-0.0561284	-0.0455518	-0.0395165	-0.0875573	-0.0868744	-0.0601407	0.00985267	0.0158916	-0.0338206	-0.034108	0.00971671	0.0304767	-0.00810007	0.0508891	0.205744	0.232098	0.118258	0.04434	0.0249454	-0.0113642	-0.111827	-0.131945	-0.0352656	-0.0102604	-0.0831888	-0.0725971	0.0260145	0.0198399	-0.0828511	-0.0252174	0.0873095	0.0778294	0.0135023	0.0840464	0.197287	0.243751	0.233506	0.238455	0.0849691	-0.272271	-0.489631	-0.52808	-0.489755	-0.466909	-0.41142	-0.219262
-0.000715605	0.00705099	0.0555416	0.0101277	-0.0257637	-0.00157256	-0.0201482	-0.0969005	-0.0924315	-0.0788724	-0.0381257	-0.0325324	-0.0828534	-0.0904394	-0.0360526	0.0017612	-0.0128687	0.0569955	0.167975	0.151906	0.0592998	-0.00537838	-0.0797736	-0.170507	-0.298078	-0.373606	-0.333457	-0.296327	-0.351152	-0.318687	-0.207303	-0.15229	-0.205883	-0.170164	-0.0865108	-0.0981817	-0.219363	-0.193462	-0.054697	0.0529177	0.103582	0.200345	0.169506	-0.144403	-0.398863	-0.484201	-0.532975	-0.579374	-0.564718	-0.435525
0.00128214	-0.00322282	0.0130324	-0.0118048	0.00523416	0.0410795	-0.0030867	-0.0848591	-0.0708893	-0.0839157	-0.0877971	-0.0720439	-0.1236	-0.143685	-0.0755408	-0.0235762	-0.0130344	0.055194	0.110973	0.0549576	0.000292516	-0.0448415	-0.153985	-0.289784	-0.419407	-0.538984	-0.562289	-0.531319	-0.561348	-0.517085	-0.414688	-0.311021	-0.301059	-0.27869	-0.219921	-0.242582	-0.397174	-0.423314	-0.30492	-0.164228	-0.0700886	0.0992005	0.203699	0.00938897	-0.21437	-0.328633	-0.461106	-0.572825	-0.585022	-0.558322
0.00084307	-0.0149927	-0.0182365	-0.0198287	0.0348522	0.0766439	0.0194431	-0.0540433	-0.0381385	-0.0738995	-0.123464	-0.113373	-0.143902	-0.169451	-0.108827	-0.0423189	-0.00193135	0.0292483	0.0200832	-0.0426859	-0.04394	-0.0715317	-0.178813	-0.32946	-0.454144	-0.595339	-0.660825	-0.64036	-0.650262	-0.610221	-0.525538	-0.395434	-0.341785	-0.340994	-0.312981	-0.333432	-0.482346	-0.538156	-0.454762	-0.315048	-0.198592	0.00438388	0.186733	0.117541	-0.0350166	-0.160448	-0.337094	-0.484283	-0.517387	-0.575826
0.00587357	-0.020671	-0.0562937	-0.0302926	0.0672155	0.101459	0.0380273	-0.0180664	-0.00250993	-0.0476677	-0.126778	-0.12806	-0.134349	-0.156794	-0.106658	-0.0510809	0.00211681	0.00121954	-0.0780834	-0.141311	-0.0907482	-0.0930666	-0.191341	-0.332153	-0.418876	-0.54657	-0.645328	-0.631118	-0.612348	-0.583799	-0.539811	-0.406618	-0.32737	-0.361541	-0.376539	-0.381706	-0.487072	-0.553212	-0.50336	-0.372842	-0.251376	-0.067875	0.137055	0.176255	0.111304	-0.0015765	-0.199766	-0.350107	-0.394655	-0.524234
0.0063549	-0.0302702	-0.0913494	-0.0403243	0.0903279	0.11954	0.0511026	0.00240108	0.0257967	-0.0117829	-0.111097	-0.126033	-0.107371	-0.119692	-0.10191	-0.0732229	0.0058679	-0.00224943	-0.150452	-0.21536	-0.109853	-0.101006	-0.191452	-0.295582	-0.327117	-0.436724	-0.564578	-0.552967	-0.500384	-0.48404	-0.488673	-0.376739	-0.285149	-0.341641	-0.387321	-0.383779	-0.435361	-0.50151	-0.488468	-0.378845	-0.263816	-0.116683	0.0789828	0.194839	0.20653	0.120458	-0.0807042	-0.212938	-0.252805	-0.43452
0.00557026	-0.030647	-0.103568	-0.0517704	0.0961959	0.133875	0.0601626	0.0163017	0.0607433	0.0278139	-0.0919372	-0.118892	-0.0768283	-0.0800318	-0.0978507	-0.0936131	0.00717585	-0.000276768	-0.191581	-0.261592	-0.11291	-0.0947966	-0.17235	-0.235905	-0.224777	-0.317777	-0.463531	-0.465886	-0.388975	-0.375498	-0.415131	-0.32492	-0.233901	-0.295427	-0.351127	-0.365955	-0.376666	-0.423983	-0.44303	-0.366786	-0.263882	-0.148374	0.0317557	0.195645	0.260724	0.205164	0.0189856	-0.0988072	-0.125718	-0.317225
0.0145379	-0.00406307	-0.0908978	-0.0660702	0.0842136	0.12698	0.0524013	0.021567	0.100881	0.0645775	-0.0524836	-0.0987857	-0.0448309	-0.0140044	-0.0588448	-0.100161	-0.00737155	0.00140136	-0.197606	-0.257639	-0.1084	-0.0792883	-0.117808	-0.137598	-0.0932782	-0.159034	-0.311255	-0.34579	-0.267762	-0.256513	-0.314988	-0.251209	-0.171179	-0.198763	-0.237673	-0.294835	-0.271273	-0.287814	-0.349202	-0.330273	-0.268971	-0.181103	-0.00312618	0.193943	0.294052	0.289638	0.14016	0.0244864	0.0195351	-0.121805
0.0100379	0.0508078	0.0337853	-0.00723301	-0.0130195	-0.0257388	-0.0327744	-0.0061054	0.0487961	0.0304267	0.0645116	0.0275609	0.0151979	0.0933103	0.0659403	-0.0449897	-0.0669328	0.0121345	0.0123266	0.0192873	0.00865816	0.0320911	0.0824571	0.14758	0.211662	0.230026	0.199134	0.135566	0.103296	0.0815464	0.0677355	0.0325986	0.0374602	0.135581	0.204245	0.139037	0.17068	0.188484	0.0820213	-0.0471078	-0.124395	-0.0934981	-0.0223542	0.0441396	0.127868	0.248111	0.27796	0.218475	0.245499	0.35485
-0.0172839	0.0324062	0.095578	0.0434295	-0.0762094	-0.105139	-0.0555385	-0.0241501	-0.0812334	-0.0537311	0.078041	0.0982412	0.0354242	0.0458241	0.0742721	0.0537908	-0.0398008	-0.0162817	0.139837	0.177304	0.0670837	0.0596212	0.123097	0.181683	0.17083	0.227796	0.327048	0.291404	0.195101	0.178346	0.225057	0.187388	0.161688	0.235303	0.299814	0.320605	0.285792	0.251783	0.206497	0.101568	0.015262	0.0446896	0.0472593	-0.00699149	-0.0107188	0.0762758	0.19906	0.212748	0.193033	0.349037
-0.0307066	-0.00763381	0.0374976	0.0409009	-0.0487586	-0.0758036	-0.0263216	0.00245146	-0.115474	-0.102274	0.00464889	0.0610182	0.00535667	-0.0561657	0.0108842	0.0789205	0.00484289	-0.0719768	0.0343237	0.0364895	-0.0521801	-0.0355613	-0.00164057	0.00281551	-0.0432523	0.00236158	0.0798389	0.045549	-0.0332863	-0.0182263	0.0449887	0.128801	0.182212	0.150785	0.115512	0.166942	0.044102	-0.0868191	-0.121912	-0.16453	-0.15074	-0.00665488	0.14374	0.250896	0.273485	0.283184	0.334344	0.306418	0.191741	0.182553
-0.00481038	-0.0338904	-0.0652074	-0.00899443	0.0097251	0.0234507	0.030948	0.0330349	-0.022122	-0.0343415	-0.0536737	-0.0394666	-0.0292946	-0.0846861	-0.0614159	-0.0105657	0.0176353	-0.0728169	-0.137205	-0.213766	-0.187445	-0.137444	-0.145654	-0.163075	-0.146653	-0.152385	-0.215832	-0.262467	-0.251238	-0.225999	-0.232241	-0.0685885	0.096548	0.0010767	-0.113222	-0.0927971	-0.228633	-0.393764	-0.463888	-0.485775	-0.394158	-0.185886	0.0990756	0.43523	0.556103	0.537525	0.469911	0.363311	0.238937	0.0565177
0.0263768	0.00364839	-0.0400683	-0.0399753	-0.00299043	0.0219467	0.0096289	0.0275828	0.0725699	0.0558022	0.00403543	-0.0229236	0.00944953	0.0403403	-0.019023	-0.0853883	-0.0111267	0.000825595	-0.0994921	-0.175562	-0.111075	-0.0860939	-0.0642674	-0.0040634	0.0836212	0.101373	0.0168011	-0.066358	-0.0349284	-0.0369407	-0.106918	-0.0362932	0.0916075	0.0811272	0.0641968	0.0319452	-0.0314227	-0.103306	-0.225504	-0.358232	-0.37682	-0.273203	-0.0720648	0.230163	0.405698	0.483852	0.486433	0.41432	0.373867	0.280025
0.0406394	0.055221	0.075133	0.0108347	-0.057393	-0.0802789	-0.0543197	-0.00356549	0.0441009	0.0470933	0.0874626	0.0771822	0.0830757	0.15447	0.0799122	-0.0206711	-0.0246083	0.0458288	0.115391	0.167684	0.124193	0.0958338	0.179831	0.287599	0.346079	0.416632	0.470515	0.428032	0.389229	0.350774	0.312447	0.1973	0.125336	0.224377	0.356777	0.333846	0.390879	0.478092	0.414167	0.245301	0.0659467	-0.0639742	-0.179418	-0.24979	-0.197723	-0.0609921	0.102209	0.189471	0.259551	0.417581
0.0170741	0.0389598	0.0992095	0.0546417	-0.0535288	-0.093377	-0.0474168	-0.0132737	-0.0116431	0.0141798	0.0906968	0.0971593	0.0900275	0.128811	0.0896141	0.0485775	-0.0125775	0.0169971	0.156633	0.264551	0.183035	0.149673	0.235237	0.314255	0.330989	0.404838	0.51393	0.525374	0.470734	0.42678	0.419429	0.262087	0.125348	0.204039	0.314986	0.339418	0.440868	0.553079	0.552392	0.461049	0.293285	0.0831717	-0.155438	-0.37125	-0.406235	-0.314871	-0.137585	0.00772893	0.0930344	0.290544
-0.0101138	0.00714931	0.0842927	0.0767306	-0.0337658	-0.0763544	-0.0190252	-0.0115406	-0.0444506	0.00667825	0.0740512	0.0867351	0.0920466	0.0847877	0.0724126	0.090971	0.0041585	-0.0143594	0.124011	0.244641	0.178937	0.159822	0.226098	0.284515	0.275978	0.343842	0.464278	0.515703	0.485197	0.446203	0.44352	0.285446	0.12711	0.146868	0.187694	0.249956	0.382523	0.495873	0.532642	0.52153	0.418172	0.163547	-0.139099	-0.384268	-0.459724	-0.428434	-0.272809	-0.0999388	-0.0231457	0.13818
-0.0262145	-0.0460804	-0.0105847	0.0452106	0.0169118	-0.00862487	0.036563	0.0192963	-0.0227153	0.0254263	-0.00572167	0.0123425	0.0629795	-0.017737	-0.0086641	0.0791611	0.0423592	-0.0459421	-0.0355924	0.0194589	0.0362537	0.0651711	0.0789644	0.0947266	0.0704861	0.0926243	0.125906	0.192088	0.251942	0.250337	0.227103	0.176832	0.0858183	-0.0227711	-0.131495	-0.0657197	0.0460346	0.104589	0.153216	0.242584	0.30248	0.12596	-0.0868014	-0.170218	-0.211943	-0.280042	-0.249219	-0.126268	-0.109303	-0.133392
-0.00310051	-0.0452915	-0.10088	-0.0429914	0.0468451	0.0624844	0.0502087	0.0406929	0.0706158	0.0589288	-0.0660869	-0.0679384	-0.00658116	-0.0754529	-0.0762189	-0.0280468	0.0375258	-0.0233845	-0.166092	-0.23713	-0.147827	-0.0952727	-0.118382	-0.142795	-0.137904	-0.173059	-0.27387	-0.276764	-0.173713	-0.138768	-0.184396	-0.0862391	-0.0090637	-0.133311	-0.28544	-0.30947	-0.305683	-0.343314	-0.354329	-0.291697	-0.159154	-0.109138	-0.0242872	0.167775	0.246722	0.186565	0.0812389	0.0379381	-0.00494995	-0.192486
0.0224788	-0.00871235	-0.0948531	-0.0794913	0.0292154	0.0591773	0.0171965	0.0240794	0.113367	0.0791311	-0.0348334	-0.0616989	-0.0242959	-0.0474591	-0.0610208	-0.0894395	0.000510829	0.0211245	-0.121039	-0.242322	-0.172685	-0.135048	-0.141682	-0.169158	-0.14563	-0.182558	-0.301842	-0.357965	-0.287319	-0.24504	-0.2736	-0.156665	-0.0304671	-0.0646248	-0.156256	-0.272609	-0.316624	-0.369056	-0.435627	-0.458384	-0.375417	-0.238923	-0.0363218	0.216495	0.346953	0.365161	0.265896	0.145613	0.108324	-0.0502573
0.0323796	0.0381421	0.0189287	-0.0251388	-0.0605279	-0.0689066	-0.0621428	-0.0210124	0.00843884	-0.0184009	0.0329469	0.0369591	-0.0215245	-0.0358261	0.00799793	-0.0333119	-0.036434	0.0464815	0.114929	0.0316679	-0.0822616	-0.0723816	-0.00641394	-0.0483617	-0.107958	-0.0997625	-0.0900347	-0.159388	-0.22684	-0.203935	-0.120929	-0.0296918	0.0342359	0.139677	0.200607	0.0586033	-0.0680977	-0.127384	-0.221687	-0.333157	-0.3353	-0.154908	0.0246481	0.123199	0.163418	0.239936	0.288051	0.17891	0.123819	0.17474
-0.00735402	0.0175015	0.0523741	0.0271198	-0.0854119	-0.105286	-0.0355365	0.0211292	-0.0743537	-0.131835	-0.0318383	0.0473755	-0.0273496	-0.0858389	0.0093075	0.0631463	9.71708e-05	-0.0275369	0.0950325	0.0831684	-0.0695027	-0.0619194	0.0207376	-0.0284604	-0.123708	-0.104357	-0.0360604	-0.0712491	-0.176769	-0.1758	-0.0869768	0.0183907	0.0886181	0.117358	0.134704	0.129945	-0.0108817	-0.132424	-0.184511	-0.225941	-0.214657	-0.0533828	0.0990503	0.188092	0.181568	0.181458	0.254007	0.215906	0.102952	0.128761
-0.0285553	-0.0132209	-0.0571413	-0.0392053	-0.00219102	0.0270977	0.0480389	0.0858797	0.0410033	-0.0551854	-0.0984058	-0.0452743	-0.0365276	-0.0941211	-0.0270826	0.017358	0.0181659	-0.0633651	-0.140943	-0.194275	-0.180376	-0.133042	-0.106157	-0.144617	-0.137671	-0.12548	-0.155828	-0.207898	-0.214362	-0.210693	-0.210412	-0.0789248	0.0621813	-0.0101096	-0.140809	-0.1446	-0.216278	-0.352493	-0.405044	-0.389489	-0.326412	-0.207818	0.0159004	0.324326	0.447075	0.432982	0.403789	0.352302	0.23316	0.0518189
-0.00854635	-0.00909404	-0.0977976	-0.0812129	0.0381152	0.0953631	0.0649283	0.0656196	0.108795	0.0534442	-0.0547941	-0.0649295	-0.0247438	-0.033773	-0.0314017	-0.0375243	0.00995587	-0.0365284	-0.200045	-0.2561	-0.144536	-0.0907647	-0.101516	-0.124624	-0.0570625	-0.047221	-0.127824	-0.183884	-0.128915	-0.123903	-0.167789	-0.0985728	0.00293548	-0.0424902	-0.161689	-0.221659	-0.225071	-0.271238	-0.311055	-0.317134	-0.287771	-0.254881	-0.0986611	0.187629	0.348073	0.378262	0.32665	0.276558	0.226275	0.0417336
0.0131551	-0.0145002	-0.0870579	-0.0463964	0.0323877	0.0754414	0.0746118	0.0774962	0.089116	0.0676659	-0.0326022	-0.0547092	-0.00695716	0.00116968	-0.0501345	-0.0254759	0.0287816	-0.0649817	-0.204746	-0.175328	-0.0350305	0.00214077	0.0257775	0.0270468	0.0970791	0.0981183	0.0315645	0.00764567	0.0605175	0.0464527	-0.0259809	-0.0799293	-0.0310945	-0.0376334	-0.133538	-0.151476	-0.0477359	-0.0322513	-0.0655358	-0.0769322	-0.112766	-0.205051	-0.190384	0.0065747	0.166265	0.186645	0.182483	0.216071	0.20228	0.0497551
-0.012658	-0.0232374	-0.0722443	-0.0274324	0.0496773	0.0752108	0.0760814	0.0925189	0.100996	0.0874786	-0.00717713	-0.0422663	0.0416346	0.0704381	-0.0103237	-0.0234554	0.0246728	-0.0533398	-0.212034	-0.152633	0.0117552	0.0297897	0.0411759	0.104577	0.205001	0.228804	0.185998	0.203581	0.288247	0.271295	0.151048	0.0223026	0.0251877	-0.0293779	-0.151638	-0.127269	0.0818103	0.1631	0.144309	0.171415	0.157668	-0.0420298	-0.178124	-0.0797419	0.0510994	0.0432254	0.0288292	0.13078	0.175719	0.0518926
-0.0241353	-0.0191325	-0.0640906	-0.0408236	0.07031	0.0908584	0.0539567	0.0559661	0.117347	0.124637	0.0296336	-0.0280498	0.0532371	0.0998149	0.0229281	-0.0395876	0.00694983	-0.00401347	-0.177196	-0.16785	-0.00435622	0.0161541	-0.0147886	0.0777445	0.196151	0.233864	0.203177	0.231774	0.339767	0.340231	0.23765	0.121463	0.0758089	0.000820531	-0.1204	-0.146397	0.0536453	0.183844	0.203223	0.237154	0.258219	0.0540047	-0.126577	-0.10684	-0.0321231	-0.0307869	-0.0507119	0.039704	0.124477	0.0541309
-0.0214556	-0.0277965	-0.0153567	0.0100887	0.0482214	0.0315205	0.00974288	-0.0187167	0.0202979	0.0645259	0.051421	0.0136877	0.00479754	0.013621	0.0128769	-0.0105272	-0.00456243	0.0213057	-0.0225233	-0.0333271	0.0262322	0.00868613	-0.0561675	0.00800475	0.0135005	0.00446598	0.0336432	0.0967261	0.168406	0.199219	0.198495	0.152624	0.0749782	-0.015084	-0.107806	-0.117461	-0.0510452	0.0422835	0.158237	0.250476	0.316343	0.205082	0.0229112	-0.129702	-0.218459	-0.269864	-0.284212	-0.222132	-0.156954	-0.124912
[truncated: 32 more columns]

## Sheet: FigS3e_t40
Correlation map at t = 40h
1	0.32257	-0.215013	0.0290202	0.0585335	-0.0720097	0.0370658	0.0590754	-0.0344086	-0.0676423	0.0459738	0.026498	-0.0578926	-0.0379948	0.019872	-0.0481375	-0.0276511	0.0653742	-0.00504036	-0.0808274	-0.0202848	-0.0312814	-0.0915158	-0.0311797	-0.00314835	-0.0179804	-0.0229616	-0.00802125	-1.92442e-05	-0.00355287	-0.0332561	0.00585465	-0.0139778	-0.0334343	0.0180271	-0.0203132	-0.0380553	0.00749105	0.0128834	-0.0426833	-0.025329	-0.00557992	-0.00618766	0.0447987	0.0440727	0.0414465	0.0355324	0.043485	0.0504599	0.0340883
0.32257	1	0.316021	-0.238369	0.0243129	0.134003	-0.0690654	-0.0405466	-0.0355315	-0.0621321	0.037942	0.0614702	-0.0536375	-0.0330699	0.0248721	-0.0403801	-0.0239578	0.0349804	0.00411852	-0.0324324	0.046367	-0.0179827	-0.0560337	-0.00268351	0.023257	0.0281061	0.0314534	0.0377099	0.0467762	0.0765723	0.0639754	-0.0059056	-0.00336793	0.00694163	0.000460995	-0.0085483	-0.0248483	0.00339708	0.0412816	0.0160529	-0.00994259	0.0127809	-0.00142123	-0.00117608	0.0146872	0.047205	0.0404856	0.0144613	0.0390779	0.0450394
-0.215013	0.316021	1	0.293803	-0.279182	0.108645	0.12549	-0.141736	-0.0135861	0.0939776	-0.0308992	-0.0133613	0.0323064	-0.00166181	-0.00611528	0.0330516	0.000129262	-0.0211821	0.0276261	0.0419716	0.0506032	0.0272556	0.0532954	0.0529505	0.0220403	0.0276593	0.0890249	0.0894672	0.0564619	0.0662634	0.0627161	-0.00884803	0.00512699	0.0203144	-0.0370254	0.0219606	0.0593868	0.0367088	0.0235221	0.0538035	-0.0034221	-0.00750876	-0.00838769	-0.0648324	-0.0465487	-0.0113019	0.0141989	0.00819782	0.0160904	0.0233579
0.0290202	-0.238369	0.293803	1	0.315903	-0.242113	0.0234741	0.0829227	-0.0115793	0.0830842	0.0396444	-0.0454885	0.0145301	0.0268857	0.00671264	0.0558509	0.00219645	-0.0374547	0.041472	0.0379586	-0.00214481	0.0338108	0.0522032	0.0470924	0.0288876	0.0282875	0.0772683	0.0830881	0.0512281	0.0235406	0.0105531	0.0141686	-0.0186738	0.00909123	-0.0227086	0.0139509	0.0691659	0.0866559	0.0451958	0.0328053	-0.0439662	-0.0553595	0.0199155	-0.0202478	-0.0511453	-0.0041366	0.0305954	0.021081	0.020369	0.0461632
0.0585335	0.0243129	-0.279182	0.315903	1	0.251493	-0.303918	0.0590875	0.141236	-0.0655885	0.0748178	0.0810216	-0.0774628	-0.000733801	0.0561233	-0.017969	-0.0508696	-0.00351863	0.034744	-0.0116568	-0.0115581	0.0385734	0.0365205	0.00412892	0.0362812	0.0508154	0.04929	0.0574767	0.0504745	0.0443535	0.0555906	0.0691977	0.0601556	0.0597438	0.00496146	-0.03017	0.0179971	0.0599385	0.055314	0.0314912	-0.0268954	-0.019823	0.0398336	0.0211031	-0.0103814	0.053996	0.0761259	0.0685741	0.069594	0.0544833
-0.0720097	0.134003	0.108645	-0.242113	0.251493	1	0.298037	-0.252257	0.0303095	0.112984	-0.0267213	0.0230437	-0.0104373	-0.0217142	0.0421557	-0.0304944	-0.0607143	-0.00589401	0.0133957	-0.0202301	-0.011449	-0.010163	-0.0097319	-0.0318392	-0.00824458	0.0211115	0.0109949	-0.00218389	0.0159635	0.0495949	0.0587781	0.0117548	0.0603154	0.0762731	0.0204444	-0.00288587	0.0247996	0.0199458	0.048815	0.0845152	0.0631894	0.0603086	0.0495297	-0.017731	-0.0324785	0.0122016	0.0129818	0.00326687	0.0368043	0.0313586
0.0370658	-0.0690654	0.12549	0.0234741	-0.303918	0.298037	1	0.309954	-0.213677	0.0625118	0.0906707	-0.107304	-0.0246016	0.0284579	-0.0347289	-0.0287333	0.000152549	0.0160693	-0.000380751	-0.0257287	-0.0325569	-0.0506147	-0.0644875	-0.0225239	-0.0165905	-0.00775743	-0.0020061	-0.0283654	-0.0130086	0.0202294	0.0233592	-0.0323393	-0.0206844	0.0501361	0.0355417	-0.00187098	0.0206074	0.0252049	-0.00231767	0.0332263	0.0664087	0.00539224	-0.000243352	0.0120067	0.0160163	-1.07595e-05	-0.0108755	-9.57776e-05	0.0235638	0.0194358
0.0590754	-0.0405466	-0.141736	0.0829227	0.0590875	-0.252257	0.309954	1	0.322226	-0.287912	0.00264995	0.067463	-0.154538	-0.01125	0.0318418	-0.0329263	0.00132894	0.0398277	-0.0297778	-0.0095199	-0.0156404	-0.033405	-0.0483066	-0.0110848	0.014508	0.0407942	0.0331832	0.00406405	-0.0139805	-0.00965272	0.0228299	0.039159	0.0134329	-0.00816175	-0.0404419	-0.0371864	0.00576456	0.0135606	-0.00863927	0.000878373	0.0198679	-0.0325172	-0.0207547	0.0317306	0.0288693	0.0065241	-0.000708149	0.0218644	0.0151789	6.89095e-05
-0.0344086	-0.0355315	-0.0135861	-0.0115793	0.141236	0.0303095	-0.213677	0.322226	1	0.266698	-0.245239	-0.0303567	0.0351133	-0.0352749	0.0508379	0.0339003	-0.0248407	-0.0224436	-0.0680085	-0.0109059	0.0222505	0.0157818	0.0314764	-0.0095628	-0.0214583	0.0457533	0.05411	0.0426404	0.0567993	0.0389458	0.0134458	0.0413766	0.0990546	0.000641752	-0.0322564	-0.0109096	-0.0314915	-0.00204634	0.0515633	0.0708376	0.0483881	0.0332676	0.00386808	-0.0473885	-0.0433137	-0.0252223	-0.0281603	-0.0186533	-0.0131848	-0.0363055
-0.0676423	-0.0621321	0.0939776	0.0830842	-0.0655885	0.112984	0.0625118	-0.287912	0.266698	1	0.338825	-0.300429	0.05603	0.140304	-0.0790709	0.0162314	0.0737763	-0.0606664	-0.020821	0.0811085	0.0387158	0.024424	0.0415662	-0.00665996	0.00528075	0.0453676	0.0706155	0.0980538	0.10468	0.0467504	0.00684672	-0.0299112	0.0171511	0.00562499	0.00791823	0.0132591	0.000863278	0.037826	0.0595778	0.0664161	0.0533255	-2.33209e-16	-0.0456105	-0.0708007	-0.0558968	-0.0402746	-0.0195196	-0.0089462	-0.0170515	0.000528419
0.0459738	0.037942	-0.0308992	0.0396444	0.0748178	-0.0267213	0.0906707	0.00264995	-0.245239	0.338825	1	0.276597	-0.260228	0.00096792	0.0361593	-0.091315	0.0414084	0.0463872	-0.004908	0.00591571	0.0448966	0.0372971	-0.0141386	-0.00957402	0.0571714	0.0216247	0.0398667	0.0797503	0.032244	-0.0105899	-0.00786184	-0.0256731	-0.0129759	0.0266931	0.0202563	0.000962757	0.0699079	0.0781525	0.0450718	0.027927	0.0454925	0.0150906	-0.010393	0.0281565	0.0297484	-0.00413526	0.0118341	0.0316609	0.0113292	0.0340084
0.026498	0.0614702	-0.0133613	-0.0454885	0.0810216	0.0230437	-0.107304	0.067463	-0.0303567	-0.300429	0.276597	1	0.27606	-0.304426	0.00534084	0.0665947	-0.111583	0.0217551	0.0831134	-0.0489933	0.0299058	0.108677	0.0196743	-0.0199896	0.0508809	0.0491354	0.0583967	0.0854731	0.0658224	0.0230527	-0.00424883	0.0121053	0.0317291	0.00755906	-0.00812529	0.0766162	0.125121	0.0500518	0.0550874	0.0442554	-0.0267369	0.0164219	0.00306922	-0.0205099	-0.0191021	0.00782791	0.00923452	0.0285064	0.0529799	0.0720598
-0.0578926	-0.0536375	0.0323064	0.0145301	-0.0774628	-0.0104373	-0.0246016	-0.154538	0.0351133	0.05603	-0.260228	0.27606	1	0.321255	-0.202001	0.0796088	0.0793613	-0.109156	0.0212914	0.0956506	-0.0245547	0.0386464	0.102376	0.0266085	0.0177876	0.0569856	0.057968	0.076322	0.115328	0.08142	0.0516726	0.0484263	0.0452987	0.0388794	0.0216044	0.0686466	0.102333	0.0497998	0.0686419	0.0951865	0.00563659	-0.0136387	0.0106321	-0.0463452	-0.0473784	-0.0042949	-0.00115714	0.0219005	0.0728952	0.0666011
-0.0379948	-0.0330699	-0.00166181	0.0268857	-0.000733801	-0.0217142	0.0284579	-0.01125	-0.0352749	0.140304	0.00096792	-0.304426	0.321255	1	0.325933	-0.213635	0.0768233	0.0699484	-0.117749	0.025632	0.0199607	-0.0696819	0.019498	0.103463	0.0426128	-0.00257782	0.0213063	0.0726361	0.0766131	0.0635741	0.0775887	0.0832476	0.0111213	-0.0120555	-0.038946	-0.0587901	0.0195348	0.0460841	0.0158165	0.0695975	0.0799889	-0.0227994	-0.0215701	0.0137437	-0.0160171	-0.0351424	0.00989406	0.0504405	0.0633176	0.0519745
0.019872	0.0248721	-0.00611528	0.00671264	0.0561233	0.0421557	-0.0347289	0.0318418	0.0508379	-0.0790709	0.0361593	0.00534084	-0.202001	0.325933	1	0.307275	-0.248756	0.0200058	0.0496475	-0.158858	0.0171613	0.0753379	-0.0453796	0.0300175	0.0595416	-0.00785659	-0.0252568	0.0458279	0.058819	0.0341403	0.0340635	0.0671829	0.0343028	-0.00831269	-0.0227341	-0.0394216	-0.02592	0.0187491	0.0264066	0.0436204	0.0555226	0.0220733	-0.0132614	0.00368414	-0.0362591	-0.0367291	-0.0220359	0.00512255	0.0369004	0.0320344
-0.0481375	-0.0403801	0.0330516	0.0558509	-0.017969	-0.0304944	-0.0287333	-0.0329263	0.0339003	0.0162314	-0.091315	0.0665947	0.0796088	-0.213635	0.307275	1	0.280981	-0.238086	0.0353036	0.0262578	-0.0988113	0.0737967	0.0499536	-0.0392373	0.0636432	0.116474	0.0831042	0.0536686	0.0994751	0.11067	0.0403841	0.035989	0.0885968	0.0330736	0.0299834	0.0563151	0.00111289	0.0239076	0.0894627	0.0644743	-0.00830643	-0.00100329	-0.00712416	-0.0468546	-0.0474782	0.0212156	0.0221839	0.0262486	0.0712821	0.0440799
-0.0276511	-0.0239578	0.000129262	0.00219645	-0.0508696	-0.0607143	0.000152549	0.00132894	-0.0248407	0.0737763	0.0414084	-0.111583	0.0793613	0.0768233	-0.248756	0.280981	1	0.328306	-0.23024	0.042461	0.0489472	-0.113086	0.0413378	0.0720136	-0.0145777	0.0475265	0.0816053	0.0258658	0.0659884	0.0814341	0.0327672	0.0477172	0.0427891	-0.00736967	-0.00854139	-0.00484321	0.00486007	0.0215028	0.044792	0.0299454	0.043169	0.0161292	-0.00276446	0.00552939	-0.0112245	-0.0195102	0.013327	0.0237984	0.0157556	0.016271
0.0653742	0.0349804	-0.0211821	-0.0374547	-0.00351863	-0.00589401	0.0160693	0.0398277	-0.0224436	-0.0606664	0.0463872	0.0217551	-0.109156	0.0699484	0.0200058	-0.238086	0.328306	1	0.32282	-0.207107	0.0497244	0.0681176	-0.0375386	0.0772874	0.0475736	-0.0224444	0.00396137	-0.000169598	0.00988038	0.0011244	-0.0165429	0.0337425	-0.00332009	-0.0417126	-0.0127214	0.0139967	0.040595	0.0607614	0.0274922	-0.00433942	0.0849825	0.090419	0.00744262	0.0503706	0.0162006	-0.062519	-0.0312224	-0.00574683	-0.0368116	0.0100429
-0.00504036	0.00411852	0.0276261	0.041472	0.034744	0.0133957	-0.000380751	-0.0297778	-0.0680085	-0.020821	-0.004908	0.0831134	0.0212914	-0.117749	0.0496475	0.0353036	-0.23024	0.32282	1	0.315555	-0.163349	0.114601	0.1413	-0.0557314	0.0821825	0.0684149	-0.0078321	-0.00111873	0.0184697	-0.0229107	-0.0250957	-0.00809308	-0.065065	-0.0419508	0.0640649	0.127207	0.111191	0.138021	0.086158	0.000609968	0.0164365	0.0707489	0.0187166	-0.0217675	-0.0330766	-0.0526435	-0.0385728	-0.0261732	-0.0189166	0.0337528
-0.0808274	-0.0324324	0.0419716	0.0379586	-0.0116568	-0.0202301	-0.0257287	-0.0095199	-0.0109059	0.0811085	0.00591571	-0.0489933	0.0956506	0.025632	-0.158858	0.0262578	0.042461	-0.207107	0.315555	1	0.36906	-0.134929	0.124766	0.160409	0.0597262	0.1083	0.112897	0.0624785	0.0442378	0.00648235	0.0156132	0.0209841	-0.0104656	-0.0274908	0.0122782	0.0970348	0.120346	0.108212	0.10577	0.0777473	0.0498437	0.0371541	0.0312987	-0.0309241	-0.0697936	-0.061647	-0.0193582	0.00656881	0.01796	0.0327404
-0.0202848	0.046367	0.0506032	-0.00214481	-0.0115581	-0.011449	-0.0325569	-0.0156404	0.0222505	0.0387158	0.0448966	0.0299058	-0.0245547	0.0199607	0.0171613	-0.0988113	0.0489472	0.0497244	-0.163349	0.36906	1	0.377621	-0.0332183	0.219734	0.201563	0.0807424	0.135797	0.152041	0.0635377	0.030551	0.0634696	0.062937	0.0321955	-0.0107297	-0.0156158	0.072592	0.0997277	0.10084	0.139593	0.136302	0.107759	0.0742478	0.0589926	-0.00305976	-0.0863017	-0.0929323	-0.0182932	0.0455168	0.0584712	0.0942681
-0.0312814	-0.0179827	0.0272556	0.0338108	0.0385734	-0.010163	-0.0506147	-0.033405	0.0157818	0.024424	0.0372971	0.108677	0.0386464	-0.0696819	0.0753379	0.0737967	-0.113086	0.0681176	0.114601	-0.134929	0.377621	1	0.454111	-0.0928348	0.187948	0.242595	0.0883346	0.178453	0.170358	0.0373767	0.058649	0.0633589	-0.0432799	-0.0389331	0.0268937	0.0695273	0.125788	0.216255	0.200162	0.138686	0.113075	0.107491	0.0300302	-0.0241962	-0.0560203	-0.0583095	0.0195087	0.101823	0.115944	0.17833
-0.0915158	-0.0560337	0.0532954	0.0522032	0.0365205	-0.0097319	-0.0644875	-0.0483066	0.0314764	0.0415662	-0.0141386	0.0196743	0.102376	0.019498	-0.0453796	0.0499536	0.0413378	-0.0375386	0.1413	0.124766	-0.0332183	0.454111	1	0.312578	0.0212619	0.26106	0.244881	0.149197	0.226803	0.209257	0.0968302	0.0692732	0.0035985	-0.0604212	0.0270189	0.123951	0.138664	0.236859	0.24641	0.157706	0.109949	0.0966954	0.00508393	-0.084896	-0.0479503	-0.0160161	0.0359685	0.10087	0.138325	0.208183
-0.0311797	-0.00268351	0.0529505	0.0470924	0.00412892	-0.0318392	-0.0225239	-0.0110848	-0.0095628	-0.00665996	-0.00957402	-0.0199896	0.0266085	0.103463	0.0300175	-0.0392373	0.0720136	0.0772874	-0.0557314	0.160409	0.219734	-0.0928348	0.312578	1	0.504389	0.0591086	0.25528	0.283834	0.183135	0.24731	0.214185	0.14365	0.116793	0.0295139	0.00577597	0.090854	0.129317	0.17351	0.21416	0.181092	0.0978848	0.0235512	-0.025174	-0.0863353	-0.0353539	0.0265086	0.0975877	0.170761	0.216813	0.226191
-0.00314835	0.023257	0.0220403	0.0288876	0.0362812	-0.00824458	-0.0165905	0.014508	-0.0214583	0.00528075	0.0571714	0.0508809	0.0177876	0.0426128	0.0595416	0.0636432	-0.0145777	0.0475736	0.0821825	0.0597262	0.201563	0.187948	0.0212619	0.504389	1	0.513886	0.204216	0.3352	0.358122	0.227367	0.232208	0.261429	0.0970398	-0.0266429	0.0173599	0.116766	0.184607	0.289135	0.325064	0.248136	0.08109	-0.0479049	-0.126507	-0.128977	-0.0445954	0.021184	0.120228	0.238786	0.312392	0.335174
-0.0179804	0.0281061	0.0276593	0.0282875	0.0508154	0.0211115	-0.00775743	0.0407942	0.0457533	0.0453676	0.0216247	0.0491354	0.0569856	-0.00257782	-0.00785659	0.116474	0.0475265	-0.0224444	0.0684149	0.1083	0.0807424	0.242595	0.26106	0.0591086	0.513886	1	0.616385	0.289882	0.424879	0.397894	0.237937	0.241847	0.134822	-0.0548904	-0.00431974	0.109274	0.236269	0.389046	0.397746	0.285752	0.134985	-0.0245688	-0.168158	-0.179055	-0.0733855	0.0208175	0.120161	0.227254	0.321769	0.387244
-0.0229616	0.0314534	0.0890249	0.0772683	0.04929	0.0109949	-0.0020061	0.0331832	0.05411	0.0706155	0.0398667	0.0583967	0.057968	0.0213063	-0.0252568	0.0831042	0.0816053	0.00396137	-0.0078321	0.112897	0.135797	0.0883346	0.244881	0.25528	0.204216	0.616385	1	0.663476	0.425543	0.508049	0.449341	0.244197	0.190093	0.0601077	-0.00930849	0.117046	0.283564	0.397975	0.415449	0.327713	0.187388	0.0304332	-0.124677	-0.196336	-0.130291	-0.00283077	0.11808	0.237871	0.335883	0.400354
-0.00802125	0.0377099	0.0894672	0.0830881	0.0574767	-0.00218389	-0.0283654	0.00406405	0.0426404	0.0980538	0.0797503	0.0854731	0.076322	0.0726361	0.0458279	0.0536686	0.0258658	-0.000169598	-0.00111873	0.0624785	0.152041	0.178453	0.149197	0.283834	0.3352	0.289882	0.663476	1	0.697261	0.406596	0.472792	0.389197	0.139189	0.0428502	0.0263932	0.0858564	0.248454	0.402393	0.450203	0.374047	0.220183	0.0614793	-0.106666	-0.20536	-0.16599	-0.0303784	0.099441	0.241483	0.354537	0.416126
-1.92442e-05	0.0467762	0.0564619	0.0512281	0.0504745	0.0159635	-0.0130086	-0.0139805	0.0567993	0.10468	0.032244	0.0658224	0.115328	0.0766131	0.058819	0.0994751	0.0659884	0.00988038	0.0184697	0.0442378	0.0635377	0.170358	0.226803	0.183135	0.358122	0.424879	0.425543	0.697261	1	0.69351	0.381663	0.387219	0.221225	-0.0620346	-0.0336649	0.102137	0.196696	0.394393	0.495021	0.404083	0.236328	0.0705748	-0.134023	-0.247846	-0.199033	-0.0695013	0.0639039	0.213296	0.34256	0.409241
-0.00355287	0.0765723	0.0662634	0.0235406	0.0443535	0.0495949	0.0202294	-0.00965272	0.0389458	0.0467504	-0.0105899	0.0230527	0.08142	0.0635741	0.0341403	0.11067	0.0814341	0.0011244	-0.0229107	0.00648235	0.030551	0.0373767	0.209257	0.24731	0.227367	0.397894	0.508049	0.406596	0.69351	1	0.639391	0.233618	0.240289	0.0715859	-0.0870533	0.0918984	0.220647	0.309799	0.40358	0.398014	0.265454	0.0752839	-0.114298	-0.225616	-0.210485	-0.1186	0.0156388	0.16166	0.271374	0.316252
-0.0332561	0.0639754	0.0627161	0.0105531	0.0555906	0.0587781	0.0233592	0.0228299	0.0134458	0.00684672	-0.00786184	-0.00424883	0.0516726	0.0775887	0.0340635	0.0403841	0.0327672	-0.0165429	-0.0250957	0.0156132	0.0634696	0.058649	0.0968302	0.214185	0.232208	0.237937	0.449341	0.472792	0.381663	0.639391	1	0.525898	0.040684	0.100991	0.063596	-0.00540485	0.192281	0.314766	0.320085	0.337237	0.286916	0.140201	-0.0414234	-0.180438	-0.20359	-0.115996	-0.00411867	0.116918	0.222539	0.266728
0.00585465	-0.0059056	-0.00884803	0.0141686	0.0691977	0.0117548	-0.0323393	0.039159	0.0413766	-0.0299112	-0.0256731	0.0121053	0.0484263	0.0832476	0.0671829	0.035989	0.0477172	0.0337425	-0.00809308	0.0209841	0.062937	0.0633589	0.0692732	0.14365	0.261429	0.241847	0.244197	0.389197	0.387219	0.233618	0.525898	1	0.441658	-0.131137	0.0340918	0.0895237	0.0300176	0.214055	0.307477	0.225235	0.168073	0.133019	-0.0215383	-0.157716	-0.121815	-0.0403812	0.0243362	0.0981934	0.212845	0.276334
-0.0139778	-0.00336793	0.00512699	-0.0186738	0.0601556	0.0603154	-0.0206844	0.0134329	0.0990546	0.0171511	-0.0129759	0.0317291	0.0452987	0.0111213	0.0343028	0.0885968	0.0427891	-0.00332009	-0.065065	-0.0104656	0.0321955	-0.0432799	0.0035985	0.116793	0.0970398	0.134822	0.190093	0.139189	0.221225	0.240289	0.040684	0.441658	1	0.3284	-0.157175	0.0833758	0.0926918	0.0173081	0.134965	0.131535	0.0292832	0.0286665	0.0163541	-0.0089262	0.0435391	0.0641526	0.0761193	0.115192	0.162639	0.176094
-0.0334343	0.00694163	0.0203144	0.00909123	0.0597438	0.0762731	0.0501361	-0.00816175	0.000641752	0.00562499	0.0266931	0.00755906	0.0388794	-0.0120555	-0.00831269	0.0330736	-0.00736967	-0.0417126	-0.0419508	-0.0274908	-0.0107297	-0.0389331	-0.0604212	0.0295139	-0.0266429	-0.0548904	0.0601077	0.0428502	-0.0620346	0.0715859	0.100991	-0.131137	0.3284	1	0.408601	-0.0799089	0.0882081	0.0711146	-0.078023	-0.0307607	-0.0168983	-0.0493997	0.0476167	0.12854	0.124256	0.129803	0.125944	0.144894	0.111704	0.0631915
0.0180271	0.000460995	-0.0370254	-0.0227086	0.00496146	0.0204444	0.0355417	-0.0404419	-0.0322564	0.00791823	0.0202563	-0.00812529	0.0216044	-0.038946	-0.0227341	0.0299834	-0.00854139	-0.0127214	0.0640649	0.0122782	-0.0156158	0.0268937	0.0270189	0.00577597	0.0173599	-0.00431974	-0.00930849	0.0263932	-0.0336649	-0.0870533	0.063596	0.0340918	-0.157175	0.408601	1	0.44226	-0.0297001	0.0735105	0.0147102	-0.141145	-0.0915047	-0.0228514	0.0188026	0.149972	0.1993	0.200259	0.201864	0.204935	0.153436	0.0855967
-0.0203132	-0.0085483	0.0219606	0.0139509	-0.03017	-0.00288587	-0.00187098	-0.0371864	-0.0109096	0.0132591	0.000962757	0.0766162	0.0686466	-0.0587901	-0.0394216	0.0563151	-0.00484321	0.0139967	0.127207	0.0970348	0.072592	0.0695273	0.123951	0.090854	0.116766	0.109274	0.117046	0.0858564	0.102137	0.0918984	-0.00540485	0.0895237	0.0833758	-0.0799089	0.44226	1	0.457695	0.027909	0.118172	0.0675332	-0.0904954	-0.0369594	0.0101609	0.0531055	0.134853	0.185478	0.233238	0.25588	0.22795	0.194156
-0.0380553	-0.0248483	0.0593868	0.0691659	0.0179971	0.0247996	0.0206074	0.00576456	-0.0314915	0.000863278	0.0699079	0.125121	0.102333	0.0195348	-0.02592	0.00111289	0.00486007	0.040595	0.111191	0.120346	0.0997277	0.125788	0.138664	0.129317	0.184607	0.236269	0.283564	0.248454	0.196696	0.220647	0.192281	0.0300176	0.0926918	0.0882081	-0.0297001	0.457695	1	0.512436	0.162156	0.261269	0.164581	-0.0463792	-0.0386015	-0.00434358	-0.00217233	0.114952	0.217298	0.259069	0.270878	0.292828
0.00749105	0.00339708	0.0367088	0.0866559	0.0599385	0.0199458	0.0252049	0.0135606	-0.00204634	0.037826	0.0781525	0.0500518	0.0497998	0.0460841	0.0187491	0.0239076	0.0215028	0.0607614	0.138021	0.108212	0.10084	0.216255	0.236859	0.17351	0.289135	0.389046	0.397975	0.402393	0.394393	0.309799	0.314766	0.214055	0.0173081	0.0711146	0.0735105	0.027909	0.512436	1	0.655014	0.280114	0.250052	0.130048	-0.104558	-0.163472	-0.120142	-0.0121584	0.116742	0.226428	0.305813	0.377235
0.0128834	0.0412816	0.0235221	0.0451958	0.055314	0.048815	-0.00231767	-0.00863927	0.0515633	0.0595778	0.0450718	0.0550874	0.0686419	0.0158165	0.0264066	0.0894627	0.044792	0.0274922	0.086158	0.10577	0.139593	0.200162	0.24641	0.21416	0.325064	0.397746	0.415449	0.450203	0.495021	0.40358	0.320085	0.307477	0.134965	-0.078023	0.0147102	0.118172	0.162156	0.655014	1	0.621825	0.251869	0.221026	0.00836015	-0.279617	-0.249798	-0.134466	-0.035419	0.109484	0.257042	0.372574
-0.0426833	0.0160529	0.0538035	0.0328053	0.0314912	0.0845152	0.0332263	0.000878373	0.0708376	0.0664161	0.027927	0.0442554	0.0951865	0.0695975	0.0436204	0.0644743	0.0299454	-0.00433942	0.000609968	0.0777473	0.136302	0.138686	0.157706	0.181092	0.248136	0.285752	0.327713	0.374047	0.404083	0.398014	0.337237	0.225235	0.131535	-0.0307607	-0.141145	0.0675332	0.261269	0.280114	0.621825	1	0.612186	0.148938	0.0399141	-0.196986	-0.364543	-0.270292	-0.175489	-0.0599411	0.110732	0.227668
-0.025329	-0.00994259	-0.0034221	-0.0439662	-0.0268954	0.0631894	0.0664087	0.0198679	0.0483881	0.0533255	0.0454925	-0.0267369	0.00563659	0.0799889	0.0555226	-0.00830643	0.043169	0.0849825	0.0164365	0.0498437	0.107759	0.113075	0.109949	0.0978848	0.08109	0.134985	0.187388	0.220183	0.236328	0.265454	0.286916	0.168073	0.0292832	-0.0168983	-0.0915047	-0.0904954	0.164581	0.250052	0.251869	0.612186	1	0.534806	0.0140161	-0.129996	-0.273985	-0.392883	-0.313349	-0.198961	-0.0865165	0.018433
-0.00557992	0.0127809	-0.00750876	-0.0553595	-0.019823	0.0603086	0.00539224	-0.0325172	0.0332676	-2.33209e-16	0.0150906	0.0164219	-0.0136387	-0.0227994	0.0220733	-0.00100329	0.0161292	0.090419	0.0707489	0.0371541	0.0742478	0.107491	0.0966954	0.0235512	-0.0479049	-0.0245688	0.0304332	0.0614793	0.0705748	0.0752839	0.140201	0.133019	0.0286665	-0.0493997	-0.0228514	-0.0369594	-0.0463792	0.130048	0.221026	0.148938	0.534806	1	0.511218	-0.0893942	-0.157015	-0.251124	-0.318798	-0.254662	-0.168192	-0.100799
-0.00618766	-0.00142123	-0.00838769	0.0199155	0.0398336	0.0495297	-0.000243352	-0.0207547	0.00386808	-0.0456105	-0.010393	0.00306922	0.0106321	-0.0215701	-0.0132614	-0.00712416	-0.00276446	0.00744262	0.0187166	0.0312987	0.0589926	0.0300302	0.00508393	-0.025174	-0.126507	-0.168158	-0.124677	-0.106666	-0.134023	-0.114298	-0.0414234	-0.0215383	0.0163541	0.0476167	0.0188026	0.0101609	-0.0386015	-0.104558	0.00836015	0.0399141	0.0140161	0.511218	1	0.466655	0.0213167	0.0171837	-0.0564403	-0.173636	-0.142371	-0.101984
0.0447987	-0.00117608	-0.0648324	-0.0202478	0.0211031	-0.017731	0.0120067	0.0317306	-0.0473885	-0.0708007	0.0281565	-0.0205099	-0.0463452	0.0137437	0.00368414	-0.0468546	0.00552939	0.0503706	-0.0217675	-0.0309241	-0.00305976	-0.0241962	-0.084896	-0.0863353	-0.128977	-0.179055	-0.196336	-0.20536	-0.247846	-0.225616	-0.180438	-0.157716	-0.0089262	0.12854	0.149972	0.0531055	-0.00434358	-0.163472	-0.279617	-0.196986	-0.129996	-0.0893942	0.466655	1	0.637246	0.324175	0.321521	0.237004	0.0534198	-0.0345138
0.0440727	0.0146872	-0.0465487	-0.0511453	-0.0103814	-0.0324785	0.0160163	0.0288693	-0.0433137	-0.0558968	0.0297484	-0.0191021	-0.0473784	-0.0160171	-0.0362591	-0.0474782	-0.0112245	0.0162006	-0.0330766	-0.0697936	-0.0863017	-0.0560203	-0.0479503	-0.0353539	-0.0445954	-0.0733855	-0.130291	-0.16599	-0.199033	-0.210485	-0.20359	-0.121815	0.0435391	0.124256	0.1993	0.134853	-0.00217233	-0.120142	-0.249798	-0.364543	-0.273985	-0.157015	0.0213167	0.637246	1	0.731268	0.523079	0.483435	0.329472	0.108041
0.0414465	0.047205	-0.0113019	-0.0041366	0.053996	0.0122016	-1.07595e-05	0.0065241	-0.0252223	-0.0402746	-0.00413526	0.00782791	-0.0042949	-0.0351424	-0.0367291	0.0212156	-0.0195102	-0.062519	-0.0526435	-0.061647	-0.0929323	-0.0583095	-0.0160161	0.0265086	0.021184	0.0208175	-0.00283077	-0.0303784	-0.0695013	-0.1186	-0.115996	-0.0403812	0.0641526	0.129803	0.200259	0.185478	0.114952	-0.0121584	-0.134466	-0.270292	-0.392883	-0.251124	0.0171837	0.324175	0.731268	1	0.802444	0.56223	0.498392	0.340971
0.0355324	0.0404856	0.0141989	0.0305954	0.0761259	0.0129818	-0.0108755	-0.000708149	-0.0281603	-0.0195196	0.0118341	0.00923452	-0.00115714	0.00989406	-0.0220359	0.0221839	0.013327	-0.0312224	-0.0385728	-0.0193582	-0.0182932	0.0195087	0.0359685	0.0975877	0.120228	0.120161	0.11808	0.099441	0.0639039	0.0156388	-0.00411867	0.0243362	0.0761193	0.125944	0.201864	0.233238	0.217298	0.116742	-0.035419	-0.175489	-0.313349	-0.318798	-0.0564403	0.321521	0.523079	0.802444	1	0.799305	0.547696	0.449795
0.043485	0.0144613	0.00819782	0.021081	0.0685741	0.00326687	-9.57776e-05	0.0218644	-0.0186533	-0.0089462	0.0316609	0.0285064	0.0219005	0.0504405	0.00512255	0.0262486	0.0237984	-0.00574683	-0.0261732	0.00656881	0.0455168	0.101823	0.10087	0.170761	0.238786	0.227254	0.237871	0.241483	0.213296	0.16166	0.116918	0.0981934	0.115192	0.144894	0.204935	0.25588	0.259069	0.226428	0.109484	-0.0599411	-0.198961	-0.254662	-0.173636	0.237004	0.483435	0.56223	0.799305	1	0.76316	0.450094
0.0504599	0.0390779	0.0160904	0.020369	0.069594	0.0368043	0.0235638	0.0151789	-0.0131848	-0.0170515	0.0113292	0.0529799	0.0728952	0.0633176	0.0369004	0.0712821	0.0157556	-0.0368116	-0.0189166	0.01796	0.0584712	0.115944	0.138325	0.216813	0.312392	0.321769	0.335883	0.354537	0.34256	0.271374	0.222539	0.212845	0.162639	0.111704	0.153436	0.22795	0.270878	0.305813	0.257042	0.110732	-0.0865165	-0.168192	-0.142371	0.0534198	0.329472	0.498392	0.547696	0.76316	1	0.717856
0.0340883	0.0450394	0.0233579	0.0461632	0.0544833	0.0313586	0.0194358	6.89095e-05	-0.0363055	0.000528419	0.0340084	0.0720598	0.0666011	0.0519745	0.0320344	0.0440799	0.016271	0.0100429	0.0337528	0.0327404	0.0942681	0.17833	0.208183	0.226191	0.335174	0.387244	0.400354	0.416126	0.409241	0.316252	0.266728	0.276334	0.176094	0.0631915	0.0855967	0.194156	0.292828	0.377235	0.372574	0.227668	0.018433	-0.100799	-0.101984	-0.0345138	0.108041	0.340971	0.449795	0.450094	0.717856	1
0.00317806	0.0139721	0.0635254	0.0491754	0.00539924	-0.00443962	-0.0106576	-0.0197569	-0.021927	0.0655826	0.0948359	0.0839803	0.0479416	0.0423754	0.0448453	0.0452338	0.0327979	0.0810921	0.111055	0.104613	0.173828	0.225759	0.225639	0.259785	0.386322	0.391616	0.417674	0.45995	0.429726	0.32263	0.272006	0.273752	0.153797	0.024523	0.0584644	0.226358	0.341718	0.414725	0.433914	0.311473	0.140095	-0.00539122	-0.137998	-0.115189	-0.0140834	0.0792954	0.277234	0.391461	0.400138	0.673429
-0.0359841	0.00761872	0.0949214	0.0705406	0.039925	0.012845	-0.0366325	-0.0461539	0.00209046	0.0884115	0.0793388	0.0832561	0.079212	0.0295455	0.0395011	0.0979886	0.0512808	0.0539147	0.121722	0.155737	0.217867	0.237855	0.237262	0.2884	0.398248	0.424841	0.475724	0.505038	0.462753	0.368258	0.320668	0.259794	0.0970841	0.00167893	0.0670359	0.231276	0.356141	0.472636	0.495778	0.373675	0.202777	0.05996	-0.100571	-0.220975	-0.180397	-0.0761564	0.0729089	0.258855	0.371707	0.408995
-0.053377	0.00294165	0.0822315	0.0965685	0.0731879	0.0247712	-0.0414907	-0.0411248	0.00328122	0.0778483	0.0778542	0.103659	0.0692972	-0.00367938	0.0243365	0.0979685	0.0421351	0.0474845	0.133523	0.163103	0.226631	0.24323	0.252388	0.27482	0.348993	0.427535	0.520625	0.523301	0.464359	0.393664	0.337962	0.2465	0.0827387	-0.0201351	0.0295507	0.189888	0.350402	0.49729	0.528884	0.410893	0.266236	0.135969	-0.0572814	-0.272949	-0.331032	-0.221582	-0.0527322	0.0732798	0.245001	0.415418
-0.0556221	0.00533511	0.0822579	0.0919721	0.0574302	0.0125599	-0.0381194	-0.0297749	-0.00589499	0.0867467	0.112974	0.111026	0.0366105	-0.0249611	0.0134717	0.0629719	0.0171475	0.0572456	0.168671	0.195936	0.234239	0.238022	0.223831	0.229082	0.289562	0.359373	0.455353	0.473152	0.402364	0.350757	0.317771	0.199241	0.0271963	-0.0312336	0.00369844	0.137273	0.306368	0.444364	0.484348	0.428757	0.329253	0.204325	-0.0157131	-0.296799	-0.422518	-0.381986	-0.203554	-0.0519226	0.0607445	0.274298
-0.0515273	0.00514661	0.0972004	0.0880222	0.0249948	0.0116933	-0.0355381	-0.0556621	-0.0281084	0.080133	0.110164	0.0930328	0.0314652	-0.0195486	0.0244822	0.0494518	0.00921798	0.0565249	0.165955	0.187257	0.218313	0.21258	0.164619	0.15735	0.203231	0.235876	0.318119	0.370499	0.309045	0.269772	0.263433	0.144349	-0.0310959	-0.0604063	-0.0320352	0.0729183	0.207781	0.317535	0.3871	0.413022	0.372777	0.26935	0.0574961	-0.29033	-0.490485	-0.510046	-0.375771	-0.223289	-0.104226	0.0737999
-0.0476661	-0.00694162	0.0807096	0.0810244	0.00854376	0.0028115	-0.0325639	-0.0680451	-0.0439729	0.0470159	0.0783344	0.0684977	0.0253257	-0.0248109	0.0117428	0.0237028	0.00322732	0.0459185	0.134435	0.149316	0.167312	0.160454	0.105508	0.0579196	0.0529997	0.0637533	0.139689	0.199352	0.155943	0.139421	0.158743	0.0590856	-0.0913752	-0.0967668	-0.0821436	-0.0166742	0.0795391	0.153938	0.248983	0.334899	0.366407	0.328255	0.158847	-0.234719	-0.511058	-0.592286	-0.519252	-0.42281	-0.317214	-0.12761
-0.0297464	-0.0326491	0.0312532	0.0517973	-0.0196432	-0.00932248	-0.0149944	-0.0579662	-0.0536398	0.0300112	0.0643453	0.0317271	-0.00366663	-0.033207	-0.00778287	-0.0273518	-0.0229522	0.0290447	0.101107	0.112075	0.0881298	0.0581814	-0.0105495	-0.0925473	-0.146126	-0.168752	-0.120581	-0.0622974	-0.101968	-0.0933917	-0.0383735	-0.0908194	-0.17123	-0.124295	-0.118653	-0.120139	-0.0824177	-0.0715499	0.0198793	0.164666	0.28109	0.324303	0.237055	-0.129065	-0.443013	-0.596665	-0.609192	-0.584216	-0.542977	-0.368876
-0.01134	-0.0549648	-0.00344759	0.0118515	-0.074065	-0.0325776	0.000294381	-0.0443088	-0.0653525	0.0134006	0.0412301	-0.0137853	-0.034199	-0.0289793	-0.0122685	-0.0599334	-0.0392738	0.00744506	0.0644136	0.0718836	0.00954505	-0.0448418	-0.134572	-0.221134	-0.301216	-0.371455	-0.375787	-0.31956	-0.351596	-0.32901	-0.248682	-0.251206	-0.249747	-0.126766	-0.116891	-0.189843	-0.234027	-0.298216	-0.233415	-0.0532929	0.123234	0.246019	0.266296	-0.000555731	-0.29844	-0.503191	-0.595903	-0.633647	-0.654587	-0.55926
0.00661507	-0.0547358	-0.0301452	-0.00932878	-0.0877614	-0.0530366	0.003147	-0.0208893	-0.0574649	-0.024833	-0.00769555	-0.0566184	-0.0563711	-0.0241641	-0.00566802	-0.069867	-0.0438817	-0.00291412	0.0156913	-0.00272565	-0.0716721	-0.113994	-0.20076	-0.294916	-0.392907	-0.491592	-0.544282	-0.503223	-0.51288	-0.481111	-0.396617	-0.356699	-0.288641	-0.13846	-0.118639	-0.225639	-0.325733	-0.445573	-0.411128	-0.233216	-0.0302904	0.15452	0.257565	0.10447	-0.141331	-0.356717	-0.506407	-0.602796	-0.668185	-0.641785
0.0227603	-0.0556219	-0.0688974	-0.0336779	-0.071254	-0.0534129	0.00697913	0.0108248	-0.0350051	-0.0592932	-0.0542386	-0.08778	-0.063152	-0.00760169	-0.0033536	-0.0865669	-0.050441	-0.0134865	-0.0451573	-0.0881219	-0.160834	-0.182764	-0.24339	-0.330282	-0.427158	-0.529886	-0.621961	-0.605936	-0.588559	-0.547658	-0.469755	-0.396093	-0.284218	-0.148668	-0.144849	-0.266214	-0.383334	-0.521841	-0.506772	-0.341681	-0.141768	0.0507468	0.19645	0.158334	0.00611618	-0.183664	-0.376573	-0.518598	-0.615436	-0.64513
0.0346711	-0.0508985	-0.0987181	-0.0714978	-0.0720436	-0.0400579	0.0236267	0.0423391	0.000214752	-0.0662505	-0.0853868	-0.10309	-0.0473234	0.0225972	0.00275143	-0.0818653	-0.0420492	-0.0244834	-0.10715	-0.161709	-0.224182	-0.240662	-0.269229	-0.318023	-0.39073	-0.48855	-0.604632	-0.603069	-0.553612	-0.508008	-0.456039	-0.366624	-0.234618	-0.136896	-0.16414	-0.286124	-0.401465	-0.530471	-0.525196	-0.375331	-0.203923	-0.0546397	0.0931842	0.172438	0.123956	-0.0229681	-0.229733	-0.383489	-0.484922	-0.563468
0.0435292	-0.0340728	-0.114252	-0.100322	-0.0747125	-0.0231546	0.0469089	0.0592553	0.0193616	-0.0611593	-0.100422	-0.120767	-0.0392557	0.0443788	0.0185563	-0.0562793	-0.013364	-0.0213714	-0.145642	-0.203384	-0.243673	-0.255561	-0.255111	-0.263689	-0.312705	-0.395884	-0.517245	-0.529943	-0.462503	-0.420386	-0.397033	-0.305357	-0.160578	-0.10659	-0.154285	-0.266565	-0.372307	-0.472843	-0.476232	-0.364093	-0.23065	-0.122416	0.00820454	0.163927	0.203907	0.106852	-0.0844797	-0.230252	-0.323642	-0.429726
0.0441355	-0.0143563	-0.120391	-0.11848	-0.0628266	-0.0122648	0.055305	0.0621631	0.016875	-0.0581532	-0.0862177	-0.120779	-0.0391931	0.0528016	0.0256315	-0.0433899	0.011085	-0.00177048	-0.145226	-0.202628	-0.217261	-0.224486	-0.202583	-0.185732	-0.202473	-0.260272	-0.38839	-0.429066	-0.365477	-0.335248	-0.339505	-0.254005	-0.107798	-0.0795464	-0.110378	-0.202395	-0.284225	-0.351271	-0.383836	-0.345702	-0.25562	-0.184588	-0.0716481	0.147281	0.277913	0.240597	0.0812263	-0.0550663	-0.13759	-0.248556
0.00487206	0.0139345	-0.0632454	-0.0686563	-0.00269003	-0.0111953	0.0352214	0.0571738	-0.0107703	-0.0394574	-0.00233285	-0.0405883	-0.0200294	0.0488358	0.0262327	-0.00763311	0.0214953	0.0368779	-0.0452335	-0.0675658	-0.0304401	-0.0127882	0.0231847	0.0587951	0.137296	0.135102	0.0169417	-0.0558664	-0.0543939	-0.0934081	-0.14154	-0.105402	-0.0453635	-0.0317764	0.0175708	0.0271917	0.0471881	0.0638544	-0.0272553	-0.174874	-0.236181	-0.26208	-0.200684	0.0564845	0.302479	0.387174	0.356656	0.300239	0.268164	0.213152
-0.0500432	0.0246374	0.10011	0.0987271	0.0656077	-0.00958645	-0.0263136	-0.0155803	-0.0339109	0.0484145	0.0954218	0.0897919	0.0330891	0.0011422	0.0153755	0.060459	0.00540245	0.0234708	0.118462	0.174282	0.242834	0.292379	0.292263	0.302719	0.414398	0.464917	0.489874	0.47949	0.390633	0.294332	0.258934	0.185277	0.0568728	0.0456513	0.140006	0.270889	0.398235	0.495576	0.436831	0.222237	0.0452436	-0.0514087	-0.114204	-0.0947029	0.0103688	0.134863	0.293561	0.408299	0.468249	0.534688
-0.046377	0.0205946	0.124036	0.139622	0.0929843	-0.0108932	-0.0400501	-0.0274088	-0.0269468	0.0435316	0.0704792	0.100821	0.051051	-0.0214892	-0.00396546	0.0587621	-0.0120077	-0.0250462	0.102721	0.186477	0.214175	0.264945	0.266997	0.270666	0.317936	0.369355	0.453864	0.469556	0.376254	0.309104	0.307036	0.234442	0.108593	0.092566	0.163542	0.273411	0.356066	0.405304	0.371752	0.217412	0.0746914	0.0302445	0.00351839	-0.0268117	0.00300719	0.0925596	0.233737	0.345672	0.394608	0.440548
0.00516145	0.00753521	0.0429318	0.0784418	0.0777052	-0.0264625	-0.0305272	0.0136734	-0.000501175	-0.0492919	-0.0259462	0.0560443	0.040054	-0.00990194	-0.0227732	0.0258356	-0.0354384	-0.0842625	-0.0335406	0.0262187	-0.0221452	0.00867353	0.0371671	0.0716598	0.0487582	0.0665715	0.121759	0.125009	0.0729798	0.0745749	0.0944745	0.110398	0.154733	0.187709	0.1965	0.197265	0.131263	0.0347748	-0.0303098	-0.120496	-0.193648	-0.131985	0.0447451	0.241854	0.34848	0.403259	0.414223	0.40005	0.337376	0.222411
0.047868	0.0132494	-0.063633	-0.0508217	0.00643355	-0.00467561	0.0145822	0.0338954	0.00903493	-0.0830354	-0.065111	-0.00877458	0.00045843	0.00838066	-0.0232218	-0.0107172	-0.0157018	-0.0495906	-0.110357	-0.151504	-0.194326	-0.168243	-0.125362	-0.079843	-0.0861582	-0.0831584	-0.122611	-0.168906	-0.160619	-0.132194	-0.146546	-0.074608	0.103102	0.191269	0.185421	0.112303	-0.0190738	-0.150768	-0.2619	-0.349915	-0.391831	-0.321723	-0.0951693	0.293623	0.52537	0.599114	0.543806	0.442675	0.322872	0.133789
0.000727129	0.0442478	0.00969612	-0.0138508	0.0267175	0.0276487	4.39129e-05	-0.0118972	-0.0109527	-0.00298524	0.0414419	0.0573433	0.0111982	-0.00987983	0.00298219	0.0365086	0.0260764	0.0272543	0.0491285	0.0148598	0.0337123	0.0762084	0.122738	0.157786	0.240269	0.312434	0.308375	0.248718	0.229539	0.197362	0.112801	0.0864759	0.0916047	0.11265	0.185486	0.257643	0.289891	0.314643	0.223672	0.0350632	-0.142909	-0.238992	-0.241112	-0.0475804	0.161233	0.34944	0.481793	0.508756	0.509903	0.489953
-0.0501875	0.0286186	0.100059	0.0810778	0.0661416	0.0415623	-0.0287787	-0.0411104	0.00280436	0.0708478	0.083366	0.0986921	0.057247	-0.00561018	0.0171153	0.0719426	0.0283682	0.0427118	0.151196	0.185529	0.233928	0.270767	0.296191	0.296751	0.3907	0.484111	0.55977	0.553669	0.517768	0.458917	0.384614	0.274071	0.0886634	-0.00614305	0.0470212	0.214543	0.389935	0.541021	0.560823	0.446174	0.264728	0.0615978	-0.158336	-0.331939	-0.333614	-0.184774	0.0284405	0.186032	0.318069	0.460268
-0.0493388	0.0142057	0.114357	0.102866	0.0711173	0.048498	-0.0287128	-0.0371758	0.0308053	0.0899603	0.0647796	0.0889315	0.0711933	0.00276289	0.0201733	0.0763086	0.0298605	0.0309972	0.132638	0.192953	0.250237	0.273296	0.292428	0.289513	0.358479	0.439847	0.545656	0.575182	0.555908	0.508471	0.458126	0.338272	0.111111	-0.0477078	-0.0446194	0.114507	0.308223	0.495636	0.582922	0.544407	0.416387	0.209033	-0.0761406	-0.387499	-0.493299	-0.40307	-0.214035	-0.0268829	0.139372	0.31052
-0.0330035	0.00261522	0.0912206	0.0830689	0.0647804	0.0550792	-0.0162797	-0.0164064	0.0628543	0.0813262	0.021647	0.0598577	0.0649741	0.00115604	0.0143824	0.0707725	0.0314677	0.00561876	0.0701344	0.136909	0.190155	0.194819	0.222822	0.235596	0.2557	0.31804	0.432532	0.476534	0.488635	0.483924	0.463144	0.368243	0.165747	-0.0476426	-0.116614	-0.0186631	0.129894	0.323278	0.470413	0.509209	0.45729	0.285882	0.000452492	-0.351604	-0.519569	-0.498656	-0.377641	-0.204481	-0.0452386	0.103067
0.0207147	-0.0141824	-0.0402938	-0.0472764	-0.000869697	0.01776	0.0090897	0.0509648	0.0920628	-0.00482526	-0.0859843	-0.0389638	-0.0108664	-0.0141941	-0.0191035	0.00701759	0.0221447	-0.0307229	-0.102164	-0.102779	-0.108017	-0.127113	-0.0816906	-0.0374162	-0.100094	-0.101198	-0.0796628	-0.0778755	-0.0108005	0.070727	0.0838151	0.130031	0.175634	0.0296717	-0.116815	-0.189693	-0.258251	-0.226942	-0.118961	-0.00230633	0.0774509	0.0609699	0.0145901	-0.0216224	-0.0742788	-0.145614	-0.230745	-0.225628	-0.220265	-0.267705
0.0475693	0.00159385	-0.105997	-0.134328	-0.0652732	-0.00593421	0.0390433	0.049859	0.0364998	-0.0536601	-0.083066	-0.0872916	-0.074432	-0.0190769	-0.0282644	-0.0475947	0.0110294	-0.00790517	-0.146094	-0.223208	-0.245094	-0.264777	-0.234271	-0.195656	-0.248004	-0.278633	-0.355842	-0.403053	-0.34071	-0.272718	-0.269511	-0.149226	0.0598345	0.0799024	0.0107737	-0.125719	-0.294653	-0.388805	-0.426603	-0.386435	-0.29532	-0.223765	-0.086532	0.191227	0.340656	0.303888	0.161674	0.042681	-0.0682626	-0.221282
0.0488604	0.0490759	-0.0405694	-0.123894	-0.0901645	0.008644	0.0525601	-0.013866	-0.0472988	-0.0369074	0.0121139	-0.0522461	-0.111544	-0.0664076	-0.0451973	-0.0714808	-0.0114725	0.0212368	-0.0463286	-0.129001	-0.122467	-0.16466	-0.176988	-0.160486	-0.213905	-0.241047	-0.303589	-0.362402	-0.36891	-0.340768	-0.327198	-0.21972	-0.0137504	0.124985	0.183004	0.046064	-0.159578	-0.256685	-0.370221	-0.455558	-0.402336	-0.261393	-0.0767509	0.219335	0.392022	0.395025	0.329011	0.200703	0.0669727	-0.0437122
0.00542318	0.0373191	0.0738205	0.0447244	-0.0200811	-0.0608066	-0.0562175	-0.0488436	-0.0589425	-0.0143936	0.0505356	0.0361387	-0.0686096	-0.115225	-0.0686239	-0.0467044	-0.0674675	-0.0389907	0.0791106	0.093409	0.06819	0.0147254	-0.0578389	-0.0847512	-0.147638	-0.17961	-0.163698	-0.188319	-0.278133	-0.277071	-0.201801	-0.135121	-0.0684114	0.111204	0.251075	0.195628	0.00196849	-0.134058	-0.237866	-0.337358	-0.335361	-0.145806	0.0835159	0.215808	0.207489	0.185201	0.193289	0.110469	0.00106293	-0.0463796
0.0102631	0.00369938	0.0303395	0.0506856	-0.00348666	-0.109678	-0.0925316	0.00704974	0.00672284	-0.0479905	-0.0452001	0.00265802	-0.0377439	-0.0763313	-0.0618725	-0.0401091	-0.06051	-0.0849449	-0.0378957	-0.0287872	-0.0803612	-0.120518	-0.164705	-0.166569	-0.226982	-0.275216	-0.298527	-0.330666	-0.365827	-0.339145	-0.273122	-0.175998	-0.0641309	0.0845918	0.134814	0.0816638	-0.115983	-0.320443	-0.414988	-0.427855	-0.415466	-0.251602	0.0145089	0.243748	0.287899	0.267383	0.205394	0.0844774	-0.0452961	-0.177162
0.0348388	0.0130872	-0.0603227	-0.0718777	-0.0447982	-0.0392657	0.000971333	0.0328222	0.0199785	-0.0663644	-0.0879246	-0.0684986	-0.0304792	0.00784934	-0.011658	-0.0420901	-0.0101282	-0.0465991	-0.163647	-0.212579	-0.215426	-0.235913	-0.216558	-0.18064	-0.210437	-0.234294	-0.321736	-0.378208	-0.324221	-0.27934	-0.292678	-0.205282	-0.0107767	0.0691275	0.00205089	-0.101292	-0.2352	-0.34518	-0.421066	-0.402721	-0.359805	-0.284166	-0.136156	0.144525	0.31612	0.339235	0.239507	0.109665	0.0157511	-0.128062
0.0280326	0.0183051	-0.0761465	-0.105844	-0.059584	0.00874494	0.0407018	0.014601	0.0050018	-0.037808	-0.0606859	-0.0935974	-0.0368823	0.0329963	0.00560539	-0.0476814	0.00114866	-0.00575848	-0.139792	-0.199167	-0.164184	-0.185959	-0.148539	-0.105617	-0.12642	-0.134187	-0.221493	-0.278103	-0.213168	-0.177503	-0.221927	-0.170066	-0.0060918	0.045755	-0.0226113	-0.121603	-0.199291	-0.220826	-0.277277	-0.276108	-0.236955	-0.218562	-0.158499	0.0451103	0.200736	0.249687	0.183863	0.0808673	0.0398769	-0.054889
-0.0261718	-0.0129192	-0.0289878	-0.024285	0.00640776	0.001748	-0.0102442	0.0326959	0.0560197	0.00733514	-0.063755	-0.0661816	0.0264633	0.066031	0.013925	0.00296557	0.035507	-0.00121474	-0.103938	-0.0909825	-0.0526239	-0.0798727	-0.0274466	0.064491	0.0842548	0.0645791	0.019806	0.007448	0.0644234	0.063026	0.0291537	0.0304451	0.0182134	-0.0481983	-0.123263	-0.0946964	-0.0423668	-0.0240107	-0.0276538	0.00470235	-0.0322081	-0.150185	-0.208402	-0.125484	-0.0156086	0.0887462	0.0755241	0.060516	0.107435	0.0457953
-0.0123295	0.0178357	-0.0392095	-0.0628068	0.0236769	0.064323	0.0359149	0.0318702	0.0615603	0.0129435	-0.0573827	-0.0425383	0.050147	0.0884915	0.047341	0.0463825	0.0702928	0.0191386	-0.117298	-0.116148	-0.0588146	-0.0544986	0.0289259	0.136512	0.196703	0.227824	0.203144	0.19578	0.275702	0.276437	0.202502	0.161341	0.127306	-0.0388572	-0.186263	-0.151801	-0.0143212	0.121615	0.176482	0.202656	0.15343	-0.0199166	-0.210831	-0.222343	-0.103619	-0.001072	0.00634487	0.0608189	0.163383	0.17044
0.00499567	0.0419438	-0.0404942	-0.0934856	0.00817351	0.105779	0.0836267	0.00927671	0.0252254	0.0132567	-0.00822173	-0.0187894	0.0146169	0.0586513	0.0554516	0.0335708	0.0556698	0.0411976	-0.0822775	-0.112429	-0.0203108	0.00214359	0.0653656	0.136009	0.183969	0.250242	0.258604	0.251611	0.313641	0.323772	0.239997	0.177298	0.163447	0.0103568	-0.132734	-0.160375	-0.0397338	0.183205	0.268802	0.277422	0.272064	0.135043	-0.0949464	-0.21872	-0.184724	-0.146075	-0.114524	-0.0329837	0.0879346	0.175766
[truncated: 32 more columns]

## Sheet: FigS3e_avg
Correlation map averaged over time
1	0.289796	-0.249593	0.0520469	0.0781349	-0.107169	0.0214362	0.0575004	-0.0401592	-0.00592451	0.0459044	0.0144788	-0.0189168	-0.00686897	0.00584835	-0.00490157	0.00699412	0.0260866	0.00622965	-0.00279206	0.00724474	-0.00243058	-0.0122646	0.00251836	0.00914438	0.00795627	0.0137202	0.0132995	0.003437	0.00141752	0.0178678	0.0231575	0.010947	0.0135162	0.021915	0.0155731	0.0112072	0.00598485	-0.0103371	-0.0135506	-0.0018735	-0.00165428	0.00672026	0.0277585	0.0399828	0.0407084	0.0395925	0.0356664	0.0283028	0.0194876
0.289796	1	0.309275	-0.253284	0.041735	0.0668465	-0.102209	0.0245607	0.0491624	-0.0317569	0.00913272	0.0340842	0.0125344	-0.00436088	-0.0103599	-0.00170008	0.00449901	0.00463765	0.0136877	0.0157124	0.00439846	0.0101563	0.00386632	-0.00747039	0.00658464	0.0215884	0.0141978	0.0126972	0.0156286	0.00892083	0.0110122	0.0204247	0.0212818	0.0220543	0.0289676	0.0229317	0.00851807	0.0075159	0.00588849	-0.00751924	-0.0115756	-0.00178102	0.00540993	0.0219988	0.0364725	0.0375136	0.036836	0.0354134	0.0307256	0.0272938
-0.249593	0.309275	1	0.286161	-0.245745	0.0486172	0.0692629	-0.109012	0.0189812	0.0593353	-0.035079	0.00362226	0.0531657	0.0114282	-0.0214742	-0.0012183	0.00845119	-0.000240567	0.0175584	0.0315504	0.0119129	0.0107907	0.0264713	0.0166463	0.00598793	0.0171591	0.0259231	0.0217248	0.0199146	0.0193763	0.00852	0.0136151	0.0308517	0.0361921	0.0321163	0.0365964	0.0304368	0.0148006	0.0114433	0.0115652	-0.00496973	-0.00394734	0.0110868	0.0171662	0.0181274	0.0215638	0.0264165	0.0270588	0.0236327	0.0249631
0.0520469	-0.253284	0.286161	1	0.309886	-0.254383	0.0375008	0.0782523	-0.0997242	0.0199453	0.0535563	-0.0261793	0.00683013	0.032317	0.0120959	0.00571279	-0.00467873	0.000914684	0.0146028	0.0115354	0.0166609	0.0191367	0.0190342	0.0212123	0.0211663	0.0128816	0.0248727	0.0327775	0.0260985	0.0195086	0.0173276	0.0114138	0.00994162	0.0218758	0.0243007	0.0290959	0.0408401	0.0297529	0.0132626	0.0127594	0.0048357	-0.00842592	-0.000759341	0.00201654	0.000543025	0.00765953	0.0186428	0.0223444	0.0186781	0.0171273
0.0781349	0.041735	-0.245745	0.309886	1	0.292932	-0.240151	0.052621	0.0787968	-0.0980137	0.0238882	0.0476016	-0.0389081	0.0077109	0.0499435	0.0107264	-0.0184578	-0.00863292	0.000521597	-0.00635683	0.00483573	0.0164608	0.00563384	0.00891756	0.0295117	0.0216687	0.00849458	0.0217169	0.0355343	0.0230561	0.0185538	0.0137767	-0.00498359	-0.00605586	0.00918765	0.0116135	0.0225523	0.0322034	0.0255712	0.00629034	0.00251397	-0.00142421	-0.0188417	-0.0145421	0.00349804	0.00629715	0.00919966	0.0192756	0.0227374	0.0133221
-0.107169	0.0668465	0.0486172	-0.254383	0.292932	1	0.311351	-0.253789	0.0434132	0.083753	-0.0974512	0.0147249	0.0528701	-0.0222612	0.00902278	0.0292936	0.00481009	-0.00987226	-0.015407	-0.00597224	0.00553299	-0.00132814	0.00404389	0.0208718	0.0186279	0.017732	0.0137929	0.00557344	0.0174501	0.0299744	0.0135451	0.000785554	0.000898452	-0.00945726	-0.0109168	0.00154876	0.0116236	0.0175878	0.0249949	0.0165942	0.00563937	0.00148524	-0.0126924	-0.0147856	-0.00259165	-0.000867838	-0.00306137	0.00302485	0.0136084	0.00848333
0.0214362	-0.102209	0.0692629	0.0375008	-0.240151	0.311351	1	0.296187	-0.239808	0.0458692	0.0743768	-0.0979491	0.0229511	0.0524127	-0.039272	0.00523339	0.0509271	0.00757661	-0.0204946	-0.0060736	0.0117164	-0.00230501	0.000766374	0.0208281	0.00903673	0.00362516	0.0180319	0.00464514	-0.00804642	0.00787243	0.00972606	-0.0084097	-0.0037334	-0.00222397	-0.0184453	-0.00411097	0.0178979	0.0103398	0.00643654	0.0172598	0.0112245	-0.00195087	-0.00310897	-0.00786258	-0.0130188	-0.0114808	-0.00790884	-0.00761951	-0.00372103	-0.00118333
0.0575004	0.0245607	-0.109012	0.0782523	0.052621	-0.253789	0.296187	1	0.311908	-0.25219	0.0332542	0.0745382	-0.0947565	0.0175878	0.0420934	-0.0334006	0.011797	0.0315548	-0.00180447	-0.00768937	-0.00691292	0.000984427	0.00705118	0.00217156	0.0127064	0.021981	0.0156321	0.0114711	0.00551968	-0.0119661	-0.00510399	0.00519951	-0.00206377	-0.00924617	-0.00959407	-0.00036418	0.0165984	0.015364	0.00769704	0.00639512	-0.000369563	-0.00669469	-0.00881757	-0.00853804	-0.00579504	-0.00419317	-0.00359984	-0.001241	-0.000106174	-0.00154341
-0.0401592	0.0491624	0.0189812	-0.0997242	0.0787968	0.0434132	-0.239808	0.311908	1	0.301311	-0.248069	0.0384275	0.0816807	-0.0886682	0.0188237	0.0424372	-0.0396996	0.00238228	0.0308947	-0.00712726	-0.0242511	-0.00390699	0.0100409	0.00744781	0.0256061	0.0423366	0.0298033	0.0270953	0.0403268	0.0217835	-0.00198046	0.0044198	0.0103031	-0.00549438	-0.004732	0.00677236	0.0173299	0.026542	0.0269674	0.0111904	-0.00714701	-0.0143049	-0.0196428	-0.0185346	-0.000909232	0.0126054	0.00912624	0.0101936	0.0221182	0.0194982
-0.00592451	-0.0317569	0.0593353	0.0199453	-0.0980137	0.083753	0.0458692	-0.25219	0.301311	1	0.309557	-0.242264	0.0492433	0.082506	-0.0928374	0.0251386	0.0516435	-0.0352659	0.00108013	0.020772	-0.00381389	-0.00934109	-0.00195067	0.0225915	0.0370152	0.0380826	0.0496889	0.0549692	0.0544276	0.0578363	0.0400338	0.0108586	0.0123864	0.0232025	0.0168703	0.0174054	0.0323967	0.0410836	0.034974	0.0239081	0.00782124	-0.0129891	-0.0173406	-0.00936473	0.000505776	0.0124604	0.0211491	0.0244318	0.0313704	0.0407205
0.0459044	0.00913272	-0.035079	0.0535563	0.0238882	-0.0974512	0.0743768	0.0332542	-0.248069	0.309557	1	0.308129	-0.228105	0.0470862	0.0802356	-0.0869644	0.0278102	0.047974	-0.0388708	0.00721372	0.0469909	0.00837753	-0.00788807	0.0205422	0.0404196	0.0436444	0.0599802	0.0707042	0.0579819	0.0571519	0.0697493	0.0469809	0.0182321	0.0295697	0.0435973	0.0377677	0.0467781	0.0531319	0.0388303	0.0304795	0.0272104	0.00936498	-0.0039856	0.00173684	0.00550091	0.0066959	0.0171489	0.0255503	0.0263602	0.0409526
0.0144788	0.0340842	0.00362226	-0.0261793	0.0476016	0.0147249	-0.0979491	0.0745382	0.0384275	-0.242264	0.308129	1	0.327035	-0.236258	0.0432734	0.0835481	-0.094444	0.0202145	0.0478235	-0.029886	0.00770722	0.0401229	0.0194245	0.00912687	0.023963	0.0535105	0.0638312	0.0632022	0.0691384	0.0705765	0.0617235	0.0579594	0.0407572	0.0199466	0.033995	0.0565718	0.059501	0.0558372	0.0530326	0.0453247	0.0294947	0.0155702	0.0037788	-0.0013066	0.00118427	0.00813954	0.0128331	0.0182857	0.0276336	0.0382544
-0.0189168	0.0125344	0.0531657	0.00683013	-0.0389081	0.0528701	0.0229511	-0.0947565	0.0816807	0.0492433	-0.228105	0.327035	1	0.306978	-0.227628	0.0523083	0.0753279	-0.100925	0.0155625	0.033469	-0.0573692	-0.0016226	0.0506943	0.0206302	0.0144697	0.0433435	0.0647048	0.0675264	0.0783184	0.0846156	0.0616714	0.047682	0.0502496	0.0271244	0.0136565	0.0393058	0.0571682	0.0590265	0.0620992	0.0527275	0.0275606	0.00912063	0.00116298	-0.00741018	-0.00381786	0.0107353	0.0201729	0.0229205	0.0346198	0.0454219
-0.00686897	-0.00436088	0.0114282	0.032317	0.0077109	-0.0222612	0.0524127	0.0175878	-0.0886682	0.082506	0.0470862	-0.236258	0.306978	1	0.322311	-0.238155	0.0371047	0.0656447	-0.105724	0.00811021	0.0281525	-0.0484254	0.00461105	0.0473197	0.0344921	0.0269918	0.0419415	0.0652393	0.0689787	0.0609703	0.0687938	0.0614264	0.037624	0.0278585	0.0244748	0.0163548	0.0318745	0.0581479	0.0592872	0.0428337	0.0336766	0.0169767	-0.00077548	-0.0028409	0.00433626	0.00810594	0.0197053	0.0304856	0.032423	0.0375067
0.00584835	-0.0103599	-0.0214742	0.0120959	0.0499435	0.00902278	-0.039272	0.0420934	0.0188237	-0.0928374	0.0802356	0.0432734	-0.227628	0.322311	1	0.304426	-0.242658	0.0426435	0.0722266	-0.0965376	0.0197461	0.0454303	-0.0412916	0.00906444	0.0613574	0.0349081	0.0181165	0.037186	0.0496691	0.0420227	0.051007	0.057863	0.0318516	0.0219286	0.0384522	0.0249721	0.0168063	0.0410041	0.0538694	0.0437937	0.0364913	0.0249451	0.00358339	-0.0037869	0.00168197	0.0013276	0.00494919	0.0148665	0.0218907	0.0217029
-0.00490157	-0.00170008	-0.0012183	0.00571279	0.0107264	0.0292936	0.00523339	-0.0334006	0.0424372	0.0251386	-0.0869644	0.0835481	0.0523083	-0.238155	0.304426	1	0.309482	-0.245317	0.0438389	0.0706622	-0.0950487	0.0312435	0.0525505	-0.0331324	0.0111174	0.0429957	0.0246146	0.01645	0.0248108	0.0340624	0.0288454	0.0255137	0.0275155	0.0215815	0.0171108	0.0242953	0.0225778	0.0173177	0.0309302	0.0446886	0.0284521	0.0104369	0.00380043	-0.00852443	-0.0137214	-0.00670583	-0.000135004	0.00221079	0.0105232	0.0150661
0.00699412	0.00449901	0.00845119	-0.00467873	-0.0184578	0.00481009	0.0509271	0.011797	-0.0396996	0.0516435	0.0278102	-0.094444	0.0753279	0.0371047	-0.242658	0.309482	1	0.295682	-0.23156	0.0482295	0.0738425	-0.091378	0.0288654	0.0526752	-0.0290262	0.00717281	0.0482968	0.0214069	0.000501644	0.0068434	0.0140759	0.011732	0.0151131	0.0162378	0.00191255	0.011056	0.0264334	0.0205411	0.0144931	0.0250813	0.0232664	0.00725198	-0.00781744	-0.0246011	-0.0304376	-0.019903	-0.00563022	-0.00123163	0.0023833	0.0161365
0.0260866	0.00463765	-0.000240567	0.000914684	-0.00863292	-0.00987226	0.00757661	0.0315548	0.00238228	-0.0352659	0.047974	0.0202145	-0.100925	0.0656447	0.0426435	-0.245317	0.295682	1	0.329379	-0.210558	0.0605846	0.0905606	-0.0678333	0.0374147	0.0458997	-0.0231275	0.0116662	0.0215019	-0.00699886	-0.017844	-0.00950892	0.000807895	0.00193597	0.00616176	0.021477	0.0255064	0.0199161	0.0260706	0.0266447	0.0142295	0.0149213	0.0192518	-0.00257083	-0.0325838	-0.0425531	-0.04012	-0.0350705	-0.0254245	-0.0157053	0.00571365
0.00622965	0.0136877	0.0175584	0.0146028	0.000521597	-0.015407	-0.0204946	-0.00180447	0.0308947	0.00108013	-0.0388708	0.0478235	0.0155625	-0.105724	0.0722266	0.0438389	-0.23156	0.329379	1	0.333379	-0.161162	0.10689	0.120281	-0.0603588	0.0231948	0.0410461	-0.0279985	-0.00940146	0.0105792	-0.0156133	-0.0300372	-0.0178875	-0.00362041	0.00541467	0.0311415	0.0427833	0.0226344	0.0260122	0.050621	0.04267	0.0240899	0.0269678	0.0127353	-0.0333985	-0.0645999	-0.0684185	-0.069597	-0.0629804	-0.0439681	-0.0046026
-0.00279206	0.0157124	0.0315504	0.0115354	-0.00635683	-0.00597224	-0.0060736	-0.00768937	-0.00712726	0.020772	0.00721372	-0.029886	0.033469	0.00811021	-0.0965376	0.0706622	0.0482295	-0.210558	0.333379	1	0.374027	-0.138268	0.113448	0.116318	-0.0528565	0.028517	0.0412747	-0.0220225	-0.0114934	-0.00505188	-0.0233119	-0.0276167	-0.0297844	-0.0094632	0.02042	0.032284	0.0333944	0.0453284	0.0618272	0.0699397	0.0578539	0.030012	0.00436581	-0.0324807	-0.0776104	-0.0919205	-0.0819688	-0.0702383	-0.0574386	-0.0100335
0.00724474	0.00439846	0.0119129	0.0166609	0.00483573	0.00553299	0.0117164	-0.00691292	-0.0242511	-0.00381389	0.0469909	0.00770722	-0.0573692	0.0281525	0.0197461	-0.0950487	0.0738425	0.0605846	-0.161162	0.374027	1	0.356281	-0.112648	0.126152	0.116575	-0.0375544	0.0415534	0.050543	-0.0281959	-0.0162614	0.00978841	-0.0232531	-0.0547459	-0.0330413	0.00400384	0.0207677	0.0409396	0.0703087	0.0797841	0.0825638	0.081336	0.0417422	-0.0134124	-0.0480868	-0.0799962	-0.0969488	-0.0810886	-0.0568584	-0.0436772	0.00107183
-0.00243058	0.0101563	0.0107907	0.0191367	0.0164608	-0.00132814	-0.00230501	0.000984427	-0.00390699	-0.00934109	0.00837753	0.0401229	-0.0016226	-0.0484254	0.0454303	0.0312435	-0.091378	0.0905606	0.10689	-0.138268	0.356281	1	0.39231	-0.103508	0.118677	0.124094	-0.00789667	0.0587127	0.0542883	-0.0136427	0.00406528	0.00277086	-0.0370661	-0.036769	-0.0106178	0.0176318	0.0468271	0.0768432	0.100607	0.101706	0.0811122	0.0442546	-0.00442957	-0.0512128	-0.0772804	-0.0770744	-0.0616581	-0.0391203	-0.0112502	0.037717
-0.0122646	0.00386632	0.0264713	0.0190342	0.00563384	0.00404389	0.000766374	0.00705118	0.0100409	-0.00195067	-0.00788807	0.0194245	0.0506943	0.00461105	-0.0412916	0.0525505	0.0288654	-0.0678333	0.120281	0.113448	-0.112648	0.39231	1	0.382128	-0.0436575	0.170224	0.174588	0.0351951	0.0847906	0.080522	0.00107666	0.00963187	0.0184859	-0.0137364	-0.00733941	0.0340363	0.075115	0.100489	0.118349	0.116112	0.0758494	0.0319232	0.00355071	-0.0343328	-0.0580709	-0.0408073	-0.0129601	0.00892575	0.0433025	0.0994447
0.00251836	-0.00747039	0.0166463	0.0212123	0.00891756	0.0208718	0.0208281	0.00217156	0.00744781	0.0225915	0.0205422	0.00912687	0.0206302	0.0473197	0.00906444	-0.0331324	0.0526752	0.0374147	-0.0603588	0.116318	0.126152	-0.103508	0.382128	1	0.456292	0.0373029	0.232044	0.233963	0.084732	0.121571	0.107032	0.0153261	0.0174876	0.0234217	0.0264344	0.0671653	0.113969	0.145383	0.146287	0.101636	0.0483803	0.00229293	-0.0289198	-0.0241671	-0.00579555	0.0158056	0.0546097	0.100166	0.134386	0.172684
0.00914438	0.00658464	0.00598793	0.0211663	0.0295117	0.0186279	0.00903673	0.0127064	0.0256061	0.0370152	0.0404196	0.023963	0.0144697	0.0344921	0.0613574	0.0111174	-0.0290262	0.0458997	0.0231948	-0.0528565	0.116575	0.118677	-0.0436575	0.456292	1	0.498907	0.146327	0.310558	0.30049	0.135414	0.150561	0.11536	0.0154531	0.0257031	0.077404	0.112119	0.160512	0.20189	0.191964	0.11423	0.0248328	-0.047174	-0.0824924	-0.0387167	0.0318449	0.0781942	0.122449	0.182406	0.231585	0.259642
0.00795627	0.0215884	0.0171591	0.0128816	0.0216687	0.017732	0.00362516	0.021981	0.0423366	0.0380826	0.0436444	0.0535105	0.0433435	0.0269918	0.0349081	0.0429957	0.00717281	-0.0231275	0.0410461	0.028517	-0.0375544	0.124094	0.170224	0.0373029	0.498907	1	0.563809	0.208543	0.355485	0.324322	0.143091	0.146594	0.113548	0.0279735	0.0736029	0.156464	0.214937	0.246365	0.227026	0.156022	0.0400647	-0.0771265	-0.110105	-0.0516134	0.032284	0.111915	0.175174	0.226784	0.281239	0.326545
0.0137202	0.0141978	0.0259231	0.0248727	0.00849458	0.0137929	0.0180319	0.0156321	0.0298033	0.0496889	0.0599802	0.0638312	0.0647048	0.0419415	0.0181165	0.0246146	0.0482968	0.0116662	-0.0279985	0.0412747	0.0415534	-0.00789667	0.174588	0.232044	0.146327	0.563809	1	0.584474	0.255824	0.367409	0.319316	0.126563	0.134991	0.109075	0.0567977	0.150678	0.262019	0.285325	0.258822	0.190963	0.0719263	-0.0589312	-0.113658	-0.0683623	0.0168559	0.111908	0.196509	0.253667	0.300505	0.349596
0.0132995	0.0126972	0.0217248	0.0327775	0.0217169	0.00557344	0.00464514	0.0114711	0.0270953	0.0549692	0.0707042	0.0632022	0.0675264	0.0652393	0.037186	0.01645	0.0214069	0.0215019	-0.00940146	-0.0220225	0.050543	0.0587127	0.0351951	0.233963	0.310558	0.208543	0.584474	1	0.60657	0.242501	0.34193	0.27928	0.0875359	0.102807	0.112969	0.12345	0.237299	0.309978	0.293893	0.213975	0.0939042	-0.0271323	-0.104432	-0.0857098	0.00386563	0.100592	0.181306	0.252999	0.308078	0.332653
0.003437	0.0156286	0.0199146	0.0260985	0.0355343	0.0174501	-0.00804642	0.00551968	0.0403268	0.0544276	0.0579819	0.0691384	0.0783184	0.0689787	0.0496691	0.0248108	0.000501644	-0.00699886	0.0105792	-0.0114934	-0.0281959	0.0542883	0.0847906	0.084732	0.30049	0.355485	0.255824	0.60657	1	0.583694	0.211009	0.290311	0.21817	0.0339128	0.0947648	0.16122	0.188554	0.278997	0.317693	0.24151	0.117479	-0.00826036	-0.0898368	-0.0839622	-0.00314658	0.0900763	0.168299	0.241622	0.303534	0.317133
0.00141752	0.00892083	0.0193763	0.0195086	0.0230561	0.0299744	0.00787243	-0.0119661	0.0217835	0.0578363	0.0571519	0.0705765	0.0846156	0.0609703	0.0420227	0.0340624	0.0068434	-0.017844	-0.0156133	-0.00505188	-0.0162614	-0.0136427	0.080522	0.121571	0.135414	0.324322	0.367409	0.242501	0.583694	1	0.561839	0.123398	0.221517	0.166467	0.0213412	0.134169	0.219368	0.220914	0.266196	0.253996	0.155434	0.0278855	-0.0571621	-0.0519821	0.00800185	0.0811338	0.159919	0.224641	0.268754	0.286209
0.0178678	0.0110122	0.00852	0.0173276	0.0185538	0.0135451	0.00972606	-0.00510399	-0.00198046	0.0400338	0.0697493	0.0617235	0.0616714	0.0687938	0.051007	0.0288454	0.0140759	-0.00950892	-0.0300372	-0.0233119	0.00978841	0.00406528	0.00107666	0.107032	0.150561	0.143091	0.319316	0.34193	0.211009	0.561839	1	0.500117	0.0625781	0.18999	0.165733	0.0546679	0.175758	0.226661	0.18556	0.195913	0.177024	0.0810069	-0.00450162	-0.00506875	0.0452165	0.0961905	0.153829	0.207654	0.231582	0.236523
0.0231575	0.0204247	0.0136151	0.0114138	0.0137767	0.000785554	-0.0084097	0.00519951	0.0044198	0.0108586	0.0469809	0.0579594	0.047682	0.0614264	0.057863	0.0255137	0.011732	0.000807895	-0.0178875	-0.0276167	-0.0232531	0.00277086	0.00963187	0.0153261	0.11536	0.146594	0.126563	0.27928	0.290311	0.123398	0.500117	1	0.471172	0.00759998	0.183822	0.185769	0.0634403	0.154771	0.167869	0.0980817	0.10082	0.0955256	0.0553757	0.0537025	0.0915502	0.13182	0.166553	0.195156	0.205468	0.19089
0.010947	0.0212818	0.0308517	0.00994162	-0.00498359	0.000898452	-0.0037334	-0.00206377	0.0103031	0.0123864	0.0182321	0.0407572	0.0502496	0.037624	0.0318516	0.0275155	0.0151131	0.00193597	-0.00362041	-0.0297844	-0.0547459	-0.0370661	0.0184859	0.0174876	0.0154531	0.113548	0.134991	0.0875359	0.21817	0.221517	0.0625781	0.471172	1	0.44177	0.0155146	0.199373	0.175907	0.01994	0.0761004	0.0719493	-0.00668761	0.0279749	0.0912811	0.111616	0.138831	0.175023	0.200702	0.199802	0.186407	0.162879
0.0135162	0.0220543	0.0361921	0.0218758	-0.00605586	-0.00945726	-0.00222397	-0.00924617	-0.00549438	0.0232025	0.0295697	0.0199466	0.0271244	0.0278585	0.0219286	0.0215815	0.0162378	0.00616176	0.00541467	-0.0094632	-0.0330413	-0.036769	-0.0137364	0.0234217	0.0257031	0.0279735	0.109075	0.102807	0.0339128	0.166467	0.18999	0.00759998	0.44177	1	0.470861	0.026881	0.176758	0.124781	-0.0446013	-0.0058402	-0.0106592	-0.0400523	0.0541499	0.140038	0.175016	0.197732	0.208637	0.19932	0.170218	0.135059
0.021915	0.0289676	0.0321163	0.0243007	0.00918765	-0.0109168	-0.0184453	-0.00959407	-0.004732	0.0168703	0.0435973	0.033995	0.0136565	0.0244748	0.0384522	0.0171108	0.00191255	0.021477	0.0311415	0.02042	0.00400384	-0.0106178	-0.00733941	0.0264344	0.077404	0.0736029	0.0567977	0.112969	0.0947648	0.0213412	0.165733	0.183822	0.0155146	0.470861	1	0.465124	0.0353278	0.163189	0.100218	-0.0860815	-0.05076	-0.0144993	-0.00601687	0.107754	0.190546	0.20554	0.210126	0.207877	0.178498	0.141079
0.0155731	0.0229317	0.0365964	0.0290959	0.0116135	0.00154876	-0.00411097	-0.00036418	0.00677236	0.0174054	0.0377677	0.0565718	0.0393058	0.0163548	0.0249721	0.0242953	0.011056	0.0255064	0.0427833	0.032284	0.0207677	0.0176318	0.0340363	0.0671653	0.112119	0.156464	0.150678	0.12345	0.16122	0.134169	0.0546679	0.185769	0.199373	0.026881	0.465124	1	0.491513	0.0594786	0.165798	0.0948254	-0.100041	-0.0639168	-0.013155	0.0298119	0.12806	0.192083	0.219956	0.22734	0.209222	0.190981
0.0112072	0.00851807	0.0304368	0.0408401	0.0225523	0.0116236	0.0178979	0.0165984	0.0173299	0.0323967	0.0467781	0.059501	0.0571682	0.0318745	0.0168063	0.0225778	0.0264334	0.0199161	0.0226344	0.0333944	0.0409396	0.0468271	0.075115	0.113969	0.160512	0.214937	0.262019	0.237299	0.188554	0.219368	0.175758	0.0634403	0.175907	0.176758	0.0353278	0.491513	1	0.509077	0.113272	0.188058	0.082915	-0.134159	-0.0953562	-0.0258213	0.0215814	0.120813	0.197926	0.226983	0.237864	0.248626
0.00598485	0.0075159	0.0148006	0.0297529	0.0322034	0.0175878	0.0103398	0.015364	0.026542	0.0410836	0.0531319	0.0558372	0.0590265	0.0581479	0.0410041	0.0173177	0.0205411	0.0260706	0.0260122	0.0453284	0.0703087	0.0768432	0.100489	0.145383	0.20189	0.246365	0.285325	0.309978	0.278997	0.220914	0.226661	0.154771	0.01994	0.124781	0.163189	0.0594786	0.509077	1	0.559639	0.128644	0.166734	0.0370211	-0.184197	-0.136498	-0.0597489	-0.00675645	0.0861842	0.167872	0.220981	0.266152
-0.0103371	0.00588849	0.0114433	0.0132626	0.0255712	0.0249949	0.00643654	0.00769704	0.0269674	0.034974	0.0388303	0.0530326	0.0620992	0.0592872	0.0538694	0.0309302	0.0144931	0.0266447	0.050621	0.0618272	0.0797841	0.100607	0.118349	0.146287	0.191964	0.227026	0.258822	0.293893	0.317693	0.266196	0.18556	0.167869	0.0761004	-0.0446013	0.100218	0.165798	0.113272	0.559639	1	0.548799	0.129502	0.122764	-0.0445969	-0.240751	-0.183779	-0.112283	-0.0607782	0.0427417	0.146199	0.219677
-0.0135506	-0.00751924	0.0115652	0.0127594	0.00629034	0.0165942	0.0172598	0.00639512	0.0111904	0.0239081	0.0304795	0.0453247	0.0527275	0.0428337	0.0437937	0.0446886	0.0250813	0.0142295	0.04267	0.0699397	0.0825638	0.101706	0.116112	0.101636	0.11423	0.156022	0.190963	0.213975	0.24151	0.253996	0.195913	0.0980817	0.0719493	-0.0058402	-0.0860815	0.0948254	0.188058	0.128644	0.548799	1	0.556072	0.0693743	0.0292677	-0.1348	-0.28948	-0.23046	-0.163477	-0.109883	-0.00757183	0.102859
-0.0018735	-0.0115756	-0.00496973	0.0048357	0.00251397	0.00563937	0.0112245	-0.000369563	-0.00714701	0.00782124	0.0272104	0.0294947	0.0275606	0.0336766	0.0364913	0.0284521	0.0232664	0.0149213	0.0240899	0.0578539	0.081336	0.0811122	0.0758494	0.0483803	0.0248328	0.0400647	0.0719263	0.0939042	0.117479	0.155434	0.177024	0.10082	-0.00668761	-0.0106592	-0.05076	-0.100041	0.082915	0.166734	0.129502	0.556072	1	0.50628	0.017441	-0.0404087	-0.177548	-0.302702	-0.252277	-0.195709	-0.168226	-0.0625105
-0.00165428	-0.00178102	-0.00394734	-0.00842592	-0.00142421	0.00148524	-0.00195087	-0.00669469	-0.0143049	-0.0129891	0.00936498	0.0155702	0.00912063	0.0169767	0.0249451	0.0104369	0.00725198	0.0192518	0.0269678	0.030012	0.0417422	0.0442546	0.0319232	0.00229293	-0.047174	-0.0771265	-0.0589312	-0.0271323	-0.00826036	0.0278855	0.0810069	0.0955256	0.0279749	-0.0400523	-0.0144993	-0.0639168	-0.134159	0.0370211	0.122764	0.0693743	0.50628	1	0.509783	0.022994	-0.00892167	-0.113225	-0.23202	-0.207383	-0.196417	-0.189933
0.00672026	0.00540993	0.0110868	-0.000759341	-0.0188417	-0.0126924	-0.00310897	-0.00881757	-0.0196428	-0.0173406	-0.0039856	0.0037788	0.00116298	-0.00077548	0.00358339	0.00380043	-0.00781744	-0.00257083	0.0127353	0.00436581	-0.0134124	-0.00442957	0.00355071	-0.0289198	-0.0824924	-0.110105	-0.113658	-0.104432	-0.0898368	-0.0571621	-0.00450162	0.0553757	0.0912811	0.0541499	-0.00601687	-0.013155	-0.0953562	-0.184197	-0.0445969	0.0292677	0.017441	0.509783	1	0.549218	0.170762	0.154642	0.0679921	-0.0806156	-0.11815	-0.147112
0.0277585	0.0219988	0.0171662	0.00201654	-0.0145421	-0.0147856	-0.00786258	-0.00853804	-0.0185346	-0.00936473	0.00173684	-0.0013066	-0.00741018	-0.0028409	-0.0037869	-0.00852443	-0.0246011	-0.0325838	-0.0333985	-0.0324807	-0.0480868	-0.0512128	-0.0343328	-0.0241671	-0.0387167	-0.0516134	-0.0683623	-0.0857098	-0.0839622	-0.0519821	-0.00506875	0.0537025	0.111616	0.140038	0.107754	0.0298119	-0.0258213	-0.136498	-0.240751	-0.1348	-0.0404087	0.022994	0.549218	1	0.671127	0.384747	0.378732	0.27597	0.0776767	-0.0148029
0.0399828	0.0364725	0.0181274	0.000543025	0.00349804	-0.00259165	-0.0130188	-0.00579504	-0.000909232	0.000505776	0.00550091	0.00118427	-0.00381786	0.00433626	0.00168197	-0.0137214	-0.0304376	-0.0425531	-0.0645999	-0.0776104	-0.0799962	-0.0772804	-0.0580709	-0.00579555	0.0318449	0.032284	0.0168559	0.00386563	-0.00314658	0.00800185	0.0452165	0.0915502	0.138831	0.175016	0.190546	0.12806	0.0215814	-0.0597489	-0.183779	-0.28948	-0.177548	-0.00892167	0.170762	0.671127	1	0.762955	0.547516	0.515893	0.380163	0.136341
0.0407084	0.0375136	0.0215638	0.00765953	0.00629715	-0.000867838	-0.0114808	-0.00419317	0.0126054	0.0124604	0.0066959	0.00813954	0.0107353	0.00810594	0.0013276	-0.00670583	-0.019903	-0.04012	-0.0684185	-0.0919205	-0.0969488	-0.0770744	-0.0408073	0.0158056	0.0781942	0.111915	0.111908	0.100592	0.0900763	0.0811338	0.0961905	0.13182	0.175023	0.197732	0.20554	0.192083	0.120813	-0.00675645	-0.112283	-0.23046	-0.302702	-0.113225	0.154642	0.384747	0.762955	1	0.808887	0.592859	0.536668	0.355876
0.0395925	0.036836	0.0264165	0.0186428	0.00919966	-0.00306137	-0.00790884	-0.00359984	0.00912624	0.0211491	0.0171489	0.0128331	0.0201729	0.0197053	0.00494919	-0.000135004	-0.00563022	-0.0350705	-0.069597	-0.0819688	-0.0810886	-0.0616581	-0.0129601	0.0546097	0.122449	0.175174	0.196509	0.181306	0.168299	0.159919	0.153829	0.166553	0.200702	0.208637	0.210126	0.219956	0.197926	0.0861842	-0.0607782	-0.163477	-0.252277	-0.23202	0.0679921	0.378732	0.547516	0.808887	1	0.805128	0.570254	0.475585
0.0356664	0.0354134	0.0270588	0.0223444	0.0192756	0.00302485	-0.00761951	-0.001241	0.0101936	0.0244318	0.0255503	0.0182857	0.0229205	0.0304856	0.0148665	0.00221079	-0.00123163	-0.0254245	-0.0629804	-0.0702383	-0.0568584	-0.0391203	0.00892575	0.100166	0.182406	0.226784	0.253667	0.252999	0.241622	0.224641	0.207654	0.195156	0.199802	0.19932	0.207877	0.22734	0.226983	0.167872	0.0427417	-0.109883	-0.195709	-0.207383	-0.0806156	0.27597	0.515893	0.592859	0.805128	1	0.777016	0.477093
0.0283028	0.0307256	0.0236327	0.0186781	0.0227374	0.0136084	-0.00372103	-0.000106174	0.0221182	0.0313704	0.0263602	0.0276336	0.0346198	0.032423	0.0218907	0.0105232	0.0023833	-0.0157053	-0.0439681	-0.0574386	-0.0436772	-0.0112502	0.0433025	0.134386	0.231585	0.281239	0.300505	0.308078	0.303534	0.268754	0.231582	0.205468	0.186407	0.170218	0.178498	0.209222	0.237864	0.220981	0.146199	-0.00757183	-0.168226	-0.196417	-0.11815	0.0776767	0.380163	0.536668	0.570254	0.777016	1	0.714391
0.0194876	0.0272938	0.0249631	0.0171273	0.0133221	0.00848333	-0.00118333	-0.00154341	0.0194982	0.0407205	0.0409526	0.0382544	0.0454219	0.0375067	0.0217029	0.0150661	0.0161365	0.00571365	-0.0046026	-0.0100335	0.00107183	0.037717	0.0994447	0.172684	0.259642	0.326545	0.349596	0.332653	0.317133	0.286209	0.236523	0.19089	0.162879	0.135059	0.141079	0.190981	0.248626	0.266152	0.219677	0.102859	-0.0625105	-0.189933	-0.147112	-0.0148029	0.136341	0.355876	0.475585	0.477093	0.714391	1
0.00976346	0.0227777	0.0374364	0.0212541	-0.00441161	-0.00928348	-0.00615548	-0.00472854	0.00468604	0.0381967	0.062678	0.052206	0.0369767	0.0402841	0.0369331	0.0201579	0.0214343	0.0386282	0.0570164	0.0674342	0.081929	0.109481	0.161197	0.22012	0.286042	0.340657	0.368001	0.338866	0.296398	0.264305	0.228959	0.165114	0.116071	0.104982	0.130759	0.181572	0.243334	0.287757	0.280416	0.20037	0.0767357	-0.0791731	-0.170222	-0.10834	-0.0287176	0.0616644	0.240727	0.34115	0.356429	0.670151
-0.00207007	0.014216	0.0480664	0.0304916	-0.0116431	-0.0210723	-0.0162806	-0.00935741	-0.000750959	0.0289533	0.067546	0.0702794	0.0350395	0.0284933	0.0503989	0.0350762	0.016333	0.0565454	0.111578	0.127738	0.133625	0.159637	0.207557	0.247753	0.287199	0.322245	0.348709	0.328496	0.269625	0.214554	0.184882	0.1301	0.0648545	0.0609765	0.111199	0.158162	0.21174	0.28482	0.32162	0.272471	0.162354	0.0238946	-0.11983	-0.210885	-0.194543	-0.130411	-0.0465501	0.103022	0.220462	0.331773
-0.0122274	0.00779557	0.0489159	0.0334403	-0.0156713	-0.0263925	-0.0193468	-0.0137738	-0.00650325	0.0265378	0.0697596	0.0746065	0.0371701	0.021061	0.046162	0.0396646	0.0224962	0.0667929	0.137259	0.156244	0.152072	0.171822	0.214712	0.233943	0.247774	0.280764	0.315572	0.293226	0.231893	0.179396	0.146032	0.0914781	0.0307364	0.0245229	0.075793	0.127845	0.181777	0.269185	0.336331	0.316743	0.223061	0.0818882	-0.0839165	-0.250606	-0.336929	-0.289692	-0.20087	-0.11742	0.04124	0.265553
-0.0187295	0.0025291	0.0480269	0.0313006	-0.0217719	-0.0289271	-0.0191224	-0.0197168	-0.0236592	0.0127905	0.0666545	0.0701706	0.0268041	0.0168498	0.0449216	0.037294	0.0241612	0.0769375	0.15557	0.177464	0.166082	0.168539	0.186802	0.180626	0.171361	0.192576	0.227702	0.209895	0.1547	0.119368	0.101089	0.0488539	-0.00779512	-0.00449278	0.0448285	0.0840336	0.12527	0.213163	0.305477	0.331812	0.278396	0.143956	-0.0540795	-0.26807	-0.416293	-0.435511	-0.353029	-0.263775	-0.166815	0.097157
-0.0220898	-0.00709263	0.041391	0.0290585	-0.0267706	-0.0324923	-0.018488	-0.0231076	-0.0387809	-0.00947155	0.0481579	0.0573845	0.00943357	0.00314505	0.0429395	0.0377049	0.017552	0.0768632	0.165734	0.185632	0.163481	0.150432	0.13829	0.09592	0.0543039	0.0555854	0.0857949	0.0808143	0.0363553	0.0152188	0.0202349	-0.0093544	-0.0619631	-0.0525049	-0.00372684	0.012041	0.0262127	0.113109	0.230397	0.306109	0.307534	0.204609	-0.00683064	-0.275352	-0.475952	-0.545119	-0.513117	-0.432014	-0.339507	-0.132913
-0.0267861	-0.0183129	0.0247415	0.0190399	-0.0302058	-0.0331138	-0.0154858	-0.0211955	-0.0474623	-0.0344898	0.0148905	0.0293457	-0.0127177	-0.0188773	0.0249781	0.0323788	0.0140417	0.0659481	0.153714	0.174152	0.142687	0.115067	0.0761722	-0.00678399	-0.0880357	-0.109185	-0.0876748	-0.085729	-0.117374	-0.121785	-0.0961263	-0.0976321	-0.136345	-0.128335	-0.0909477	-0.0943535	-0.105035	-0.0253607	0.112557	0.233866	0.296571	0.250348	0.0535754	-0.255868	-0.512072	-0.623862	-0.634456	-0.596998	-0.51689	-0.32824
-0.0327099	-0.0289986	0.00251708	-0.001452	-0.0349128	-0.0283831	-0.00905679	-0.0169995	-0.0493516	-0.0514018	-0.0181809	-0.0064676	-0.0389295	-0.0403777	0.00086439	0.0162485	0.00755288	0.050644	0.123712	0.144617	0.113888	0.073951	0.0135272	-0.0962717	-0.211099	-0.259496	-0.255983	-0.25668	-0.27749	-0.262961	-0.221169	-0.201796	-0.215728	-0.199036	-0.178656	-0.202593	-0.231854	-0.172185	-0.0352695	0.121212	0.240668	0.255431	0.107667	-0.194033	-0.480085	-0.635261	-0.685287	-0.685919	-0.651607	-0.492444
-0.0334069	-0.0359113	-0.0157497	-0.0155583	-0.0356304	-0.023936	-0.0034017	-0.011224	-0.0448237	-0.0573207	-0.0400068	-0.0327459	-0.057974	-0.0555936	-0.0166737	0.000291859	-0.00598017	0.0309071	0.088401	0.105251	0.0807562	0.0392081	-0.0331456	-0.151164	-0.282674	-0.357852	-0.377873	-0.382726	-0.396832	-0.374996	-0.326026	-0.285947	-0.275331	-0.244232	-0.229115	-0.267144	-0.314197	-0.279911	-0.164371	-0.000859557	0.152212	0.217221	0.134835	-0.113807	-0.390737	-0.573699	-0.662796	-0.693239	-0.693438	-0.598863
-0.0310847	-0.0405233	-0.0334209	-0.0219814	-0.0263013	-0.0155968	0.00278404	-0.000219118	-0.0316959	-0.0574426	-0.0576816	-0.0510407	-0.0651048	-0.0630165	-0.0327831	-0.0126977	-0.0167984	0.00429021	0.0414214	0.0557195	0.0391537	0.00304213	-0.0679246	-0.178292	-0.308186	-0.401384	-0.445273	-0.453396	-0.460524	-0.442668	-0.40209	-0.34671	-0.315346	-0.280208	-0.265583	-0.297071	-0.348562	-0.337946	-0.253559	-0.109645	0.0501346	0.15142	0.12634	-0.0537644	-0.28939	-0.476806	-0.595406	-0.651879	-0.67174	-0.636977
-0.0277596	-0.0420229	-0.0530802	-0.031408	-0.00819317	0.00407574	0.0127242	0.0137102	-0.0074326	-0.0464295	-0.073797	-0.068187	-0.059998	-0.0590933	-0.0502164	-0.0273518	-0.0197404	-0.0251312	-0.0268364	-0.0142563	-0.0142928	-0.0439934	-0.10588	-0.188106	-0.293118	-0.389852	-0.454391	-0.465815	-0.460046	-0.447785	-0.432188	-0.381629	-0.334568	-0.303736	-0.300411	-0.312032	-0.33752	-0.343947	-0.303034	-0.194649	-0.051811	0.0555696	0.0712213	-0.0272044	-0.187557	-0.348712	-0.479038	-0.552134	-0.584831	-0.606429
-0.022393	-0.0383725	-0.0676301	-0.0422083	0.00993283	0.0267237	0.0250946	0.023891	0.0201747	-0.0227469	-0.079053	-0.08233	-0.0485342	-0.0446086	-0.0602808	-0.0413452	-0.0170204	-0.0453968	-0.0938274	-0.0922907	-0.0720463	-0.0912768	-0.141021	-0.185056	-0.244034	-0.326551	-0.403416	-0.41536	-0.391962	-0.383181	-0.39675	-0.365089	-0.312391	-0.289072	-0.303861	-0.299693	-0.28403	-0.29406	-0.30068	-0.242948	-0.137294	-0.0511314	-0.0164484	-0.0295555	-0.0876521	-0.19238	-0.310165	-0.384628	-0.416465	-0.483454
-0.0149224	-0.0274089	-0.069982	-0.0467388	0.0220973	0.0397289	0.0337032	0.0313966	0.0408192	0.00136382	-0.0703559	-0.0878744	-0.0382693	-0.0274582	-0.0589767	-0.0509641	-0.0127382	-0.0477996	-0.123843	-0.137303	-0.105343	-0.109721	-0.144358	-0.159327	-0.176005	-0.237428	-0.320357	-0.336917	-0.300737	-0.292697	-0.32603	-0.31181	-0.25914	-0.243608	-0.270845	-0.259188	-0.216055	-0.22127	-0.259384	-0.253367	-0.189217	-0.118364	-0.0719816	-0.0289389	-0.00359994	-0.0508776	-0.146682	-0.215338	-0.235997	-0.315673
-0.00936794	-0.00681911	-0.054453	-0.0520894	0.0163306	0.0369973	0.0319604	0.0308139	0.0543022	0.0313611	-0.036489	-0.0742426	-0.0305258	-0.011126	-0.0436356	-0.0545149	-0.00717191	-0.019729	-0.0926345	-0.116513	-0.0774789	-0.0614191	-0.0673825	-0.0544534	-0.04015	-0.0765927	-0.161293	-0.207204	-0.186851	-0.184632	-0.232559	-0.242881	-0.194288	-0.175612	-0.19818	-0.177343	-0.114048	-0.107424	-0.158147	-0.20112	-0.196052	-0.147626	-0.082173	-0.00956431	0.0648742	0.0747681	0.0137067	-0.0498677	-0.0489522	-0.0762527
-0.00522494	0.0243528	0.0119767	-0.024353	-0.0174157	-0.0057078	-0.00265816	-0.0011248	0.0306925	0.0530223	0.0404238	0.000215554	-0.00427991	0.0100077	0.00434405	-0.0232739	-0.00225957	0.0350903	0.033163	0.0189948	0.044785	0.0745755	0.109475	0.151852	0.193866	0.204417	0.166025	0.0964367	0.051807	0.0270806	-0.00893653	-0.0492878	-0.0413219	-0.0143085	0.00472505	0.0299072	0.0788142	0.105837	0.0811013	0.0128405	-0.0569917	-0.0785652	-0.0399977	0.0201108	0.0834023	0.138298	0.157555	0.131684	0.145242	0.23432
0.0023976	0.0223073	0.0551831	0.0213855	-0.0376711	-0.0451454	-0.0307691	-0.0297532	-0.0285661	0.0173648	0.0692943	0.059114	0.0112287	0.00784118	0.0354784	0.0226775	-0.00479405	0.040772	0.113515	0.131682	0.124872	0.147322	0.19177	0.213695	0.227506	0.255328	0.283976	0.250416	0.17766	0.143099	0.153527	0.130692	0.0901441	0.0991209	0.143142	0.145154	0.127021	0.149264	0.177512	0.159041	0.112986	0.0922897	0.108714	0.110894	0.0822454	0.0895918	0.13563	0.152281	0.144903	0.236172
0.0169358	0.0118883	0.0412471	0.0287844	-0.029779	-0.0467968	-0.0367804	-0.0295751	-0.0442022	-0.0168744	0.0385868	0.0534391	0.00839076	-0.0041626	0.0218227	0.0264381	-0.0166903	-0.00946907	0.0499598	0.0765362	0.0554516	0.0676421	0.108	0.122374	0.115687	0.133679	0.17574	0.178146	0.132933	0.116152	0.152872	0.17265	0.147179	0.135979	0.151263	0.118858	0.0416465	0.00926995	0.0253136	0.0376607	0.0501786	0.113437	0.22487	0.295262	0.270661	0.241376	0.246169	0.234564	0.164027	0.123685
0.0343232	0.016625	0.00799255	0.00798276	0.00149516	-0.0109816	-0.0209488	-0.0123965	-0.0165026	-0.0214936	-0.0141745	0.00205547	0.00110054	-0.00527394	-0.0119014	-0.00207929	-0.0209224	-0.0602773	-0.0840906	-0.0798939	-0.0890888	-0.0836898	-0.0577978	-0.0280529	-0.0213895	-0.0191951	-0.00650916	0.0113906	0.0191103	0.0350022	0.0734062	0.126033	0.162114	0.159481	0.128783	0.0672359	-0.0344596	-0.145965	-0.216103	-0.228438	-0.182479	-0.044517	0.187557	0.418755	0.51681	0.511381	0.468905	0.403318	0.282969	0.0906057
0.0393077	0.0398581	0.0114914	0.000500553	0.0232404	0.01629	-0.00295902	0.00257711	0.024093	0.0186148	-0.00726803	-0.0161505	0.00950987	0.0146193	-0.0145393	-0.0211565	-0.00407694	-0.0318815	-0.0967101	-0.126505	-0.122272	-0.109117	-0.0801886	-0.0147812	0.0478618	0.0662827	0.0468282	0.0368153	0.0504143	0.0552103	0.0586749	0.0926126	0.162969	0.202534	0.190592	0.156737	0.101574	-0.0205856	-0.17535	-0.292849	-0.331877	-0.25508	-0.0457642	0.252762	0.48624	0.585728	0.585643	0.533667	0.459134	0.303038
0.0264674	0.0449766	0.0465319	0.0332701	0.0272094	0.0108735	-0.00319725	-0.00153097	0.0232636	0.0411131	0.0430064	0.0321682	0.0358083	0.0359472	0.0218246	0.00308577	0.0190062	0.0371941	0.0267063	0.00586387	0.00996932	0.0268263	0.0657867	0.137849	0.231991	0.297674	0.31079	0.286395	0.262954	0.223541	0.178545	0.145784	0.161693	0.20241	0.252766	0.301714	0.33477	0.299832	0.181766	0.0098833	-0.161148	-0.269024	-0.261831	-0.109514	0.108169	0.289454	0.402147	0.45577	0.492525	0.507504
-0.00021649	0.0166638	0.0475784	0.0456901	0.015972	0.00271937	-0.000716877	-0.00428949	0.00471967	0.0299665	0.0569587	0.058698	0.0409061	0.0331408	0.0429863	0.0323783	0.0286917	0.0645738	0.1132	0.126864	0.13378	0.15097	0.184678	0.217369	0.275174	0.343843	0.391449	0.381669	0.344393	0.290488	0.229551	0.150547	0.0872478	0.0824875	0.141155	0.223815	0.315786	0.394269	0.403308	0.304872	0.12597	-0.091222	-0.278056	-0.354398	-0.293495	-0.150414	0.00529766	0.138529	0.263711	0.422862
-0.0212907	-0.0140236	0.027271	0.0357731	0.00065435	-0.00589473	-0.000572193	-0.00792059	-0.0148663	0.00783607	0.0442203	0.0562798	0.0319513	0.0225279	0.0445514	0.0445579	0.0247436	0.0544983	0.127537	0.164737	0.17387	0.191475	0.214547	0.208003	0.214237	0.252805	0.307587	0.320506	0.292744	0.254468	0.212943	0.127848	0.019602	-0.0293566	-0.000789538	0.0631992	0.157264	0.289192	0.401701	0.419599	0.321102	0.108205	-0.154954	-0.380356	-0.476214	-0.435106	-0.317449	-0.181278	-0.0482809	0.145417
-0.0259769	-0.0380683	-0.0146143	0.00751104	-0.00251917	0.00131106	0.00768068	-0.000392765	-0.0233856	-0.0236569	-0.00415931	0.0153028	0.00560765	0.00261301	0.0191351	0.0306796	0.00812725	0.0050775	0.0471032	0.0863142	0.0994644	0.115076	0.122432	0.0915264	0.0519998	0.041114	0.0757256	0.117108	0.13132	0.134069	0.132149	0.0864374	-0.0170343	-0.107335	-0.142652	-0.133386	-0.0836954	0.0273932	0.17189	0.286005	0.31559	0.218941	0.0232139	-0.205213	-0.370437	-0.434194	-0.412269	-0.335885	-0.266582	-0.184322
-0.00646249	-0.0292905	-0.0509158	-0.0302457	0.00340934	0.0152207	0.0139911	0.0140693	-0.000691148	-0.0293058	-0.053276	-0.044325	-0.0249364	-0.0201259	-0.0276712	-0.0143244	-0.0131043	-0.0476612	-0.0843254	-0.0812511	-0.0684524	-0.0618718	-0.0688768	-0.0808131	-0.11526	-0.163701	-0.185852	-0.154179	-0.106674	-0.0694064	-0.0434028	-0.0172241	-0.0228056	-0.0763727	-0.150638	-0.19887	-0.225491	-0.23562	-0.202053	-0.112686	-0.0071481	0.0714801	0.104607	0.0916002	0.0362218	-0.0482565	-0.128968	-0.169661	-0.207027	-0.308007
0.00578161	0.00609021	-0.0403656	-0.0549093	-0.00525535	0.0130589	0.00836336	0.00539039	0.0149264	-0.00187133	-0.0442392	-0.070752	-0.039716	-0.0182627	-0.0387828	-0.0464867	-0.0138328	-0.0300031	-0.101135	-0.144357	-0.141889	-0.142034	-0.160603	-0.16436	-0.163483	-0.187234	-0.23516	-0.24781	-0.206452	-0.153813	-0.120028	-0.0726456	-0.00372091	0.0136527	-0.0455984	-0.115984	-0.166675	-0.234109	-0.292778	-0.295466	-0.235118	-0.113116	0.0307507	0.156993	0.243621	0.247664	0.178339	0.0817476	0.00751012	-0.105932
0.00765738	0.0300394	0.0231137	-0.0267761	-0.0483565	-0.0416682	-0.0240256	-0.024431	-0.0197653	0.00562363	0.0236068	-0.0102616	-0.0339493	-0.0171218	-0.00517619	-0.025275	-0.0178709	0.0208088	0.0266171	-0.0159885	-0.0526639	-0.0651975	-0.0711054	-0.0846671	-0.101902	-0.102963	-0.112336	-0.149322	-0.173072	-0.134982	-0.062738	-5.8555e-06	0.0696175	0.138293	0.148158	0.0653772	-0.0510462	-0.134771	-0.186004	-0.213772	-0.19335	-0.076172	0.0877877	0.190612	0.230399	0.244149	0.229039	0.149587	0.0610086	0.0457318
[truncated: 7 more rows]
[truncated: 32 more columns]
