# Supplementary material for: Deep learning prediction of noise-driven nonlinear instabilities in fibre optics
Source: Nat Commun. 2025 Aug 21;16:7800. doi: 10.1038/s41467-025-62713-x (PMC12371006; doi:10.1038/s41467-025-62713-x)
Supplement: Supplementary file 3 — Source Data [file 41467_2025_62713_MOESM3_ESM.zip › Source_Data_File/Data_FigureS4.xlsx]

## Sheet: FigS3a
OSA Spectrum evolution over time
Wavelength (nm)	Time (h)	Spectral intensity evolution (in dB - Normalized)
1535	0	-75.4	-44.45	-44.57	-75.4	-49.23	-38.31	-40.98	-39.68	-75.4	-46.23	-56.79	-38.79	-43.53	-75.4	-75.4	-39.91	-39.07	-75.4	-39.31	-42.15	-39.3	-41.33	-75.4	-75.4	-75.4	-40.46	-75.4	-49.99	-75.4	-75.4	-38.2	-46.27	-41.4	-75.4	-44.02	-44.25	-75.4	-75.4	-75.4	-75.4	-48.61	-75.4	-45.67	-42.19	-42.85	-48.04	-47.06	-75.4
1535.1	0.547354	-43.01	-55.82	-75.4	-40.3	-45.27	-44.6	-75.4	-50.51	-75.4	-41.63	-40.25	-75.4	-45.05	-47.21	-39.75	-75.4	-39.5	-38.45	-58.04	-49.2	-43.21	-42.36	-75.4	-38.59	-57.37	-75.4	-53.35	-43.1	-75.4	-46.7	-45.05	-38.34	-75.4	-45.08	-75.4	-75.4	-42.93	-75.4	-75.4	-40.48	-75.4	-46.98	-48.27	-37.51	-42.54	-75.4	-75.4	-49.52
1535.2	1.09471	-47.07	-41.54	-41.75	-75.4	-47.15	-41.2	-40.02	-75.4	-45.16	-42.86	-75.4	-40.24	-59.45	-44.4	-39.03	-75.4	-37.37	-75.4	-75.4	-40.88	-75.4	-47.6	-43.66	-39.55	-43.14	-44.63	-43.01	-50.82	-75.4	-75.4	-43.67	-41.11	-75.4	-75.4	-57.8	-51.35	-40.13	-41.57	-42.88	-41.32	-43.03	-43.18	-42.68	-42.86	-75.4	-75.4	-75.4	-44.47
1535.3	1.64206	-42.75	-40.76	-75.4	-47.73	-43.07	-41.3	-75.4	-39.49	-44.96	-44.74	-37.83	-40.28	-45.98	-52.4	-40.94	-75.4	-45.21	-75.4	-41.38	-40.09	-45.18	-50.14	-49.32	-75.4	-45.86	-56.97	-40.43	-39.88	-75.4	-39.77	-38.64	-41.26	-45.8	-44.24	-75.4	-75.4	-43.76	-40.75	-75.4	-75.4	-43.22	-40.21	-38.89	-41.03	-40.63	-75.4	-49.13	-41.81
1535.4	2.18942	-42.21	-43.08	-39.81	-42.21	-75.4	-75.4	-42.7	-75.4	-42.74	-75.4	-41.99	-45.95	-65.82	-75.4	-41.48	-43.23	-37.35	-53.78	-75.4	-75.4	-39.46	-49.16	-75.4	-38.5	-40.64	-53.87	-42.35	-40.12	-46.01	-40.96	-37.64	-49.62	-44.8	-41.29	-75.4	-75.4	-48.21	-44.61	-42.42	-38.99	-42.5	-40.48	-38.28	-41.54	-39.56	-46.37	-42.2	-42.75
1535.5	2.73677	-41.73	-43.18	-53.03	-41.97	-50.54	-42.43	-38.44	-75.4	-75.4	-75.4	-75.4	-75.4	-40.84	-47.98	-43.28	-43.5	-42.8	-75.4	-75.4	-42.12	-75.4	-44.23	-43.53	-48.36	-40.13	-48.68	-44.37	-75.4	-75.4	-51.61	-39.54	-50.13	-40.9	-40.66	-49.83	-46.27	-60.17	-75.4	-75.4	-75.4	-75.4	-43.81	-44.43	-55.15	-75.4	-75.4	-75.4	-75.4
1535.6	3.28412	-43.4	-40.33	-40.17	-45.68	-54.46	-40.47	-51.04	-75.4	-46.02	-38.61	-44.31	-75.4	-40.42	-75.4	-40.06	-46.3	-39.98	-41.92	-75.4	-44.01	-75.4	-75.4	-75.4	-39.99	-40.67	-42.24	-39.83	-75.4	-75.4	-75.4	-39.32	-40.38	-75.4	-41.35	-75.4	-49.72	-43.28	-45.46	-38.07	-41.47	-40.53	-43.61	-46.87	-42.74	-39.46	-75.4	-46.14	-43.96
1535.7	3.83148	-44.38	-51.13	-46.51	-47.5	-45.33	-40.37	-40.69	-45.14	-38.59	-38.05	-43.77	-43.48	-75.4	-50.94	-75.4	-75.4	-41.66	-49	-75.4	-41.05	-49.18	-38.59	-75.4	-46.38	-52.73	-53.68	-40.04	-75.4	-75.4	-41.57	-43.12	-42.14	-75.4	-40.37	-75.4	-41.03	-75.4	-54.9	-51.72	-75.4	-49.51	-75.4	-48.1	-41.5	-75.4	-61.55	-75.4	-44.35
1535.8	4.37883	-75.4	-49.5	-38.9	-75.4	-39.25	-75.4	-75.4	-75.4	-75.4	-40.42	-43.7	-40.49	-40.59	-43.4	-75.4	-75.4	-57.79	-75.4	-75.4	-75.4	-75.4	-41.44	-75.4	-75.4	-47.37	-75.4	-47.06	-40.11	-75.4	-75.4	-75.4	-75.4	-75.4	-42.03	-41.14	-75.4	-75.4	-39.77	-75.4	-38.51	-52.13	-44.11	-42.35	-44.15	-47.55	-75.4	-41.72	-45.98
1535.9	4.92619	-75.4	-40.2	-43.38	-75.4	-75.4	-41.14	-46.36	-43.03	-47.79	-50.8	-75.4	-40.97	-75.4	-75.4	-47.39	-75.4	-40.93	-40.46	-75.4	-48.12	-48.07	-43.63	-75.4	-48.84	-75.4	-45.67	-40.88	-44.7	-39.47	-41.97	-41.48	-75.4	-43.88	-75.4	-55.14	-75.4	-43.44	-48.56	-44.88	-46.01	-75.4	-41.88	-43.92	-42.48	-52.19	-75.4	-46.7	-75.4
1536	5.47354	-43.96	-75.4	-75.4	-41.6	-41.5	-75.4	-75.4	-75.4	-75.4	-45.85	-75.4	-47.05	-45.28	-75.4	-45.14	-75.4	-47.85	-44.87	-75.4	-75.4	-75.4	-75.4	-75.4	-39.87	-40.15	-41.45	-75.4	-75.4	-44.05	-45.87	-37.64	-75.4	-45.53	-40.05	-41.4	-44.54	-39.57	-45.25	-53.85	-45.95	-42.39	-41.24	-75.4	-75.4	-75.4	-75.4	-75.4	-43.93
1536.1	6.02089	-75.4	-46.29	-75.4	-75.4	-75.4	-41.26	-75.4	-41.15	-41.87	-43.86	-75.4	-45.7	-75.4	-75.4	-75.4	-39.82	-53.5	-75.4	-43.1	-39.51	-42.34	-75.4	-75.4	-43.77	-40.16	-43.21	-43.01	-75.4	-75.4	-39.79	-75.4	-59.43	-45.07	-46.32	-42.64	-42.11	-48.09	-75.4	-42.28	-75.4	-40.73	-43.93	-38.87	-43.41	-40	-38.34	-47.19	-75.4
1536.2	6.56825	-51.38	-75.4	-41.2	-44.31	-46.58	-51.65	-42.46	-44.41	-75.4	-75.4	-39.55	-41.91	-75.4	-41.88	-44.78	-42.97	-51.38	-43.17	-44.52	-75.4	-43.93	-49.67	-75.4	-39.7	-75.4	-75.4	-40.21	-75.4	-75.4	-45.22	-52.19	-45.17	-39.39	-42.88	-43.1	-47.23	-38.51	-47.33	-75.4	-75.4	-75.4	-40.73	-75.4	-40.2	-41.01	-41	-49.71	-45.34
1536.3	7.1156	-75.4	-75.4	-75.4	-40.63	-75.4	-39.82	-47.74	-46.66	-75.4	-75.4	-41.33	-42.76	-75.4	-41.09	-43.55	-75.4	-40.29	-52	-41.36	-41.3	-75.4	-39.66	-75.4	-43.12	-38.56	-46.09	-75.4	-39.07	-50.53	-38.67	-45.96	-43.65	-46.54	-40.87	-75.4	-75.4	-75.4	-40.61	-75.4	-75.4	-48.99	-39.54	-75.4	-53.67	-75.4	-75.4	-75.4	-45.77
1536.4	7.66296	-38.54	-44.44	-49.34	-41.98	-62.12	-40.78	-44.18	-50.4	-42.61	-40.89	-75.4	-38.06	-43.09	-42.98	-46.29	-75.4	-46.31	-42.68	-75.4	-39.72	-75.4	-42.96	-75.4	-43.61	-43.27	-44.36	-75.4	-75.4	-75.4	-75.4	-39.72	-41.58	-75.4	-75.4	-75.4	-40.87	-75.4	-47.17	-43.46	-75.4	-75.4	-41.96	-39.36	-39.66	-75.4	-75.4	-52.38	-59.11
1536.5	8.21031	-75.4	-41.1	-47.09	-75.4	-75.4	-58.02	-43.8	-75.4	-75.4	-37.04	-39.62	-43.34	-42.58	-75.4	-75.4	-49.3	-41.84	-42.36	-46.81	-41.18	-43	-47.46	-46.7	-40.69	-45.46	-44.65	-41.03	-75.4	-45.25	-42.39	-75.4	-38.01	-42.83	-75.4	-48.84	-75.4	-75.4	-51.08	-75.4	-42.22	-75.4	-41.96	-40.66	-38.66	-49.34	-75.4	-75.4	-40.37
1536.6	8.75766	-45	-45.66	-48	-39.34	-75.4	-75.4	-75.4	-41.22	-75.4	-41.73	-75.4	-75.4	-43.17	-45.89	-50.16	-44.95	-45.46	-75.4	-61.54	-41.28	-42.27	-48.51	-48.59	-48.14	-45.67	-75.4	-42.27	-39.2	-75.4	-46.02	-49.34	-75.4	-75.4	-45.31	-46.61	-46.66	-43.02	-75.4	-46.83	-43.1	-75.4	-39.24	-51.82	-46.83	-43.36	-75.4	-40.48	-45.63
1536.7	9.30502	-75.4	-75.4	-47.41	-75.4	-75.4	-41.13	-75.4	-75.4	-75.4	-75.4	-75.4	-75.4	-75.4	-49.17	-38.43	-75.4	-41.89	-41.33	-46.52	-75.4	-75.4	-44.67	-42.84	-43.04	-41.5	-53.33	-75.4	-75.4	-50.44	-75.4	-44.15	-75.4	-45.64	-75.4	-75.4	-75.4	-52.87	-75.4	-48.45	-48.12	-75.4	-75.4	-43.44	-44.15	-75.4	-42.79	-43.42	-44.67
1536.8	9.85237	-75.4	-75.4	-46.94	-75.4	-75.4	-39.21	-45.55	-43.33	-43.97	-75.4	-44.73	-40.86	-45.87	-48.27	-75.4	-43.49	-75.4	-37.81	-46.59	-43.11	-75.4	-49.21	-75.4	-48.14	-42.17	-75.4	-75.4	-75.4	-43.12	-75.4	-39.61	-44.63	-43.86	-75.4	-43.86	-42.7	-42.32	-47.01	-43.21	-75.4	-75.4	-75.4	-44.82	-46.12	-50.44	-75.4	-75.4	-43.28
1536.9	10.3997	-75.4	-75.4	-49.54	-75.4	-75.4	-40.08	-75.4	-75.4	-75.4	-42.83	-75.4	-42.09	-45.7	-75.4	-47.03	-40.18	-59.43	-75.4	-75.4	-43.17	-75.4	-75.4	-75.4	-75.4	-42.94	-75.4	-47.13	-75.4	-44.63	-41.83	-75.4	-75.4	-75.4	-39.25	-75.4	-40.73	-75.4	-45.9	-47.29	-75.4	-61.54	-46.01	-47.21	-40.01	-50.98	-75.4	-54.34	-43.17
1537	10.9471	-42.07	-75.4	-42.1	-75.4	-45.4	-75.4	-44.92	-46.36	-56.42	-75.4	-75.4	-38.39	-43.09	-75.4	-75.4	-49.11	-38.69	-75.4	-41.86	-40.31	-42.79	-75.4	-75.4	-38.68	-75.4	-39.46	-43.09	-75.4	-42.83	-41.39	-44.21	-43.77	-40.2	-75.4	-45.64	-39.14	-39.76	-41.79	-75.4	-45.47	-75.4	-41.02	-75.4	-46.37	-39.45	-45.09	-75.4	-45.98
1537.1	11.4944	-75.4	-39.79	-75.4	-56.59	-75.4	-60.57	-49.71	-42.65	-40.18	-75.4	-39.11	-42.67	-44.23	-43.29	-40.95	-41.29	-50.28	-43.26	-40.48	-41.4	-75.4	-39.89	-75.4	-75.4	-46.57	-75.4	-75.4	-75.4	-43.34	-44.95	-45.35	-75.4	-46.9	-44.6	-47.29	-75.4	-41.85	-44.11	-46.68	-47.87	-44.24	-43.4	-55.66	-75.4	-75.4	-75.4	-50.32	-42.38
1537.2	12.0418	-41.59	-43.34	-75.4	-43.22	-75.4	-75.4	-75.4	-75.4	-75.4	-75.4	-37.88	-36.99	-75.4	-41.4	-42.58	-41.52	-75.4	-46.99	-41.84	-44.96	-75.4	-47.37	-75.4	-38.8	-45.53	-75.4	-41.11	-75.4	-46.2	-38.87	-44.95	-37.72	-75.4	-42.42	-38.71	-39.28	-43.14	-42.62	-75.4	-42.07	-41.27	-41.91	-75.4	-40.62	-75.4	-47.69	-75.4	-75.4
1537.3	12.5891	-42.4	-39.13	-48.61	-75.4	-75.4	-75.4	-75.4	-44.77	-41.38	-40.65	-44.86	-46.53	-40.9	-75.4	-75.4	-75.4	-75.4	-38.98	-48.8	-40.13	-40.59	-75.4	-75.4	-43.16	-75.4	-41.43	-40	-44.39	-49.2	-42.69	-46.2	-75.4	-47.53	-39.2	-75.4	-38.9	-75.4	-75.4	-75.4	-41.37	-41.28	-46.99	-44.2	-75.4	-39.03	-75.4	-75.4	-43.44
1537.4	13.1365	-49.59	-41.66	-75.4	-49.81	-75.4	-44.61	-75.4	-40.86	-75.4	-38.8	-41.55	-41.95	-43.34	-75.4	-42.9	-38.16	-42.91	-39.92	-40.75	-43.02	-38.24	-40.07	-41.52	-42.08	-42.19	-40.45	-43.96	-44.06	-75.4	-51.59	-40.54	-46.6	-43.78	-41.32	-38.43	-75.4	-44.51	-39.15	-49.66	-42.17	-75.4	-47.87	-39.82	-40.85	-41.9	-75.4	-40.88	-45.03
1537.5	13.6838	-75.4	-44.52	-45.47	-47.4	-75.4	-44.43	-46.54	-43.99	-41.79	-45.77	-40.49	-38.59	-44.33	-75.4	-46.68	-47.5	-44.1	-50.14	-43.14	-75.4	-75.4	-41.85	-45.1	-43.77	-75.4	-75.4	-75.4	-40.77	-75.4	-44.1	-42.74	-43.34	-45.77	-75.4	-43.7	-47.46	-45.01	-44.06	-75.4	-75.4	-75.4	-43.04	-39.23	-42.09	-39.16	-52.64	-43.82	-42.55
1537.6	14.2312	-75.4	-75.4	-75.4	-75.4	-75.4	-45.17	-75.4	-53.23	-43.67	-42.02	-43.78	-39.26	-40.91	-42.07	-53.08	-45.72	-38.73	-42.92	-40.93	-46.44	-38.8	-44.29	-59.76	-43.99	-44.7	-53.66	-44.31	-75.4	-75.4	-38.92	-54.64	-75.4	-43.56	-75.4	-75.4	-52.92	-41.07	-43.74	-47.84	-75.4	-75.4	-45.84	-41.04	-75.4	-75.4	-43.97	-75.4	-75.4
1537.7	14.7786	-54.87	-41.96	-45.74	-50.51	-42.14	-75.4	-75.4	-52.36	-43.94	-40.49	-44.08	-42.07	-42.53	-41.84	-75.4	-75.4	-38.4	-43.62	-75.4	-43.31	-75.4	-75.4	-75.4	-46.52	-39.86	-52.56	-47.74	-75.4	-42.3	-75.4	-49.87	-75.4	-75.4	-40.61	-40.91	-75.4	-75.4	-44.82	-75.4	-42.83	-39.86	-75.4	-51.06	-75.4	-63.56	-48.62	-75.4	-38.6
1537.8	15.3259	-52.84	-42.68	-55.11	-42.52	-41.04	-75.4	-43.36	-40.85	-44.59	-42.94	-45.19	-75.4	-75.4	-46.43	-42.6	-75.4	-44.5	-51.74	-53.07	-46.97	-75.4	-75.4	-75.4	-48.32	-43.22	-44.84	-50.96	-38.06	-75.4	-40.85	-42.13	-38.32	-75.4	-41.37	-42.98	-39.99	-45.76	-75.4	-41.53	-75.4	-39.87	-40.03	-42.33	-40.29	-50.1	-75.4	-40.45	-40.48
1537.9	15.8733	-75.4	-55.77	-41.3	-46.51	-47.14	-43.9	-75.4	-51.2	-46.67	-41.8	-40.65	-47.51	-57.32	-43.3	-40.15	-39.91	-38.84	-41.54	-41.88	-46.67	-42.44	-43.94	-75.4	-41.89	-75.4	-47.78	-47.73	-39.77	-75.4	-40.41	-43.73	-40.46	-45.97	-41.41	-42.95	-75.4	-44.03	-54.01	-41.11	-39.77	-75.4	-75.4	-75.4	-56.23	-75.4	-52.62	-54.53	-41.89
1538	16.4206	-44.18	-42.72	-39.38	-42.6	-38.66	-42.62	-46.96	-43.93	-37.65	-43.83	-41.12	-41.23	-37.21	-47.32	-37.76	-48.96	-39.69	-43.73	-45.6	-38.22	-75.4	-43.28	-45.13	-40.88	-43.91	-42.24	-42.21	-75.4	-40.91	-75.4	-75.4	-75.4	-75.4	-41.37	-43.49	-40.11	-39.81	-40.78	-42.69	-43.55	-41.93	-39.39	-75.4	-75.4	-39.72	-43.67	-75.4	-40.6
1538.1	16.968	-40.84	-47.53	-55.37	-75.4	-38.86	-43.47	-40.39	-75.4	-52.91	-37.73	-45.74	-37.94	-39.89	-43.67	-42.27	-46.7	-37.73	-53.06	-41.14	-75.4	-75.4	-75.4	-75.4	-39.67	-75.4	-40.83	-44.73	-45.81	-39.22	-39.89	-75.4	-47.02	-39	-42.97	-40.54	-41.6	-39.18	-75.4	-51.15	-43.09	-40.78	-37.78	-75.4	-75.4	-39.75	-75.4	-46.96	-46.42
1538.2	17.5153	-75.4	-40.11	-75.4	-45.56	-70.54	-44.84	-43.84	-46.56	-43.14	-39.16	-44.38	-41.4	-42.52	-41.39	-42.58	-75.4	-41.76	-42.19	-75.4	-45.41	-62.76	-75.4	-40.6	-38.19	-40.35	-75.4	-44.18	-52.28	-43.09	-42.45	-39.2	-55.37	-42.9	-40.08	-50.95	-47.58	-41	-49.86	-40.47	-47.16	-38.68	-39.76	-41.34	-51.35	-40.02	-75.4	-42.08	-43.32
1538.3	18.0627	-75.4	-75.4	-41.19	-45.12	-46.12	-38.7	-44.5	-39.09	-75.4	-75.4	-42.12	-39.42	-38.8	-44.55	-42.06	-75.4	-41.02	-75.4	-75.4	-43.86	-75.4	-38.6	-75.4	-41.89	-75.4	-48.99	-41.28	-75.4	-75.4	-41.98	-41.22	-42.71	-41.17	-42.95	-75.4	-75.4	-43.42	-75.4	-75.4	-41.31	-41.18	-44.44	-39.14	-43.24	-43.31	-42.06	-43.82	-41.13
1538.4	18.61	-47.96	-38.77	-38.74	-75.4	-39.34	-41.87	-75.4	-38.83	-37.87	-38.18	-39.9	-41.01	-45.48	-40.84	-41.63	-75.4	-40.76	-75.4	-43.75	-41.33	-44.73	-40.48	-44.5	-42.5	-45.53	-38.54	-40.24	-42.57	-42.34	-39.67	-41.05	-75.4	-61	-43	-75.4	-39.69	-75.4	-43.04	-41.32	-38.6	-38.61	-39.36	-44.22	-43.56	-43.56	-75.4	-43.73	-42.8
1538.5	19.1574	-45.73	-38.48	-42.63	-39.09	-38.76	-41.41	-50.29	-48.78	-38.04	-43.24	-49.4	-39.32	-38.2	-51.3	-40.94	-38.11	-39.8	-75.4	-44.33	-41.46	-51.62	-45.27	-75.4	-75.4	-46.27	-75.4	-41.38	-75.4	-38.84	-44.2	-75.4	-39.63	-44.12	-39.19	-75.4	-39.21	-40.59	-47.14	-43.42	-38.37	-42.06	-39.67	-40.24	-41.84	-37.72	-43.28	-41.22	-36.93
1538.6	19.7047	-43.55	-38.76	-41.38	-75.4	-37.29	-49.54	-39.43	-75.4	-52.91	-41.87	-61.51	-38.28	-40.37	-75.4	-37.36	-39.75	-39.47	-75.4	-51.73	-75.4	-42.78	-38.53	-42.48	-40.17	-44.24	-53.64	-75.4	-39.38	-75.4	-35.67	-38.88	-75.4	-51.05	-38.49	-44.99	-38.83	-44.64	-39.22	-75.4	-75.4	-39.63	-75.4	-41.73	-39.11	-39.36	-41.49	-75.4	-43.06
1538.7	20.2521	-41.82	-75.4	-47.82	-41.78	-41.33	-40.02	-41.99	-44.17	-39.26	-39.72	-39.66	-36.79	-75.4	-48.29	-38.28	-41.58	-42.14	-39.34	-75.4	-75.4	-41.7	-41.37	-75.4	-44.83	-47.14	-44.06	-38.5	-75.4	-75.4	-38.09	-42.56	-75.4	-75.4	-36.91	-43.74	-43.16	-40.2	-47.38	-75.4	-46.07	-41.65	-41.23	-41.89	-41.63	-37.89	-42.43	-39.99	-37.95
1538.8	20.7995	-44.28	-37.13	-40.96	-75.4	-75.4	-37.06	-75.4	-75.4	-39.16	-46.79	-75.4	-40.46	-75.4	-50.9	-42.86	-75.4	-41.38	-43.91	-75.4	-41.72	-47.94	-42.45	-75.4	-40.79	-40.24	-75.4	-44.52	-44.1	-52.55	-47.17	-45.7	-75.4	-44.28	-39.53	-75.4	-39.02	-41.63	-53.3	-75.4	-50.9	-36.98	-38.81	-36.75	-38.1	-40.07	-75.4	-42.22	-37.37
1538.9	21.3468	-75.4	-43.82	-38.36	-50.76	-41.86	-41.96	-38.06	-49.82	-37.82	-37.14	-43.01	-38.68	-39.67	-41.26	-37.69	-75.4	-39.01	-38.94	-50.05	-43.17	-44.73	-40.61	-75.4	-75.4	-75.4	-75.4	-37.42	-75.4	-75.4	-42.22	-40.92	-42.04	-40.27	-34.91	-39.03	-38.76	-38.76	-39.55	-38.97	-38.57	-38.6	-38.94	-35.67	-38.86	-41.31	-50.63	-40.75	-38.62
1539	21.8942	-41.92	-38.92	-35.98	-75.4	-38.97	-38.93	-41.75	-42.33	-38.24	-75.4	-42.58	-36.83	-37.63	-39.33	-40.61	-45.91	-42.93	-41.69	-75.4	-40.09	-47.36	-44.26	-42.03	-45.96	-48.81	-46.31	-44.36	-47.06	-40.48	-41.47	-40.52	-48.11	-39.3	-36.14	-42.84	-36.88	-39.21	-38.95	-41.97	-42.48	-36.91	-41.79	-39.42	-37.94	-46.37	-41.24	-36.89	-38.61
1539.1	22.4415	-47.02	-38.57	-37.85	-46.27	-46.9	-38.49	-43.28	-42.28	-37.89	-75.4	-43.22	-36.08	-36.74	-39.73	-38.32	-75.4	-40.13	-40.22	-75.4	-38.38	-75.4	-38.95	-75.4	-75.4	-38.7	-42.06	-41.54	-75.4	-38.81	-42.26	-75.4	-60.13	-75.4	-42.97	-39.09	-40.18	-42.86	-48.31	-41.83	-39.76	-38.55	-36.06	-39.42	-38.63	-38.54	-42.55	-37.02	-36.04
1539.2	22.9889	-43.72	-39.14	-38.36	-75.4	-42.92	-38.59	-45.49	-38.82	-37.89	-38.96	-41.12	-39.67	-42.68	-40.91	-39.71	-49.9	-75.4	-43.8	-75.4	-38.85	-46.07	-51.67	-75.4	-36.6	-38.55	-75.4	-40.3	-45.19	-37.27	-40.77	-40.48	-37.54	-37.83	-41.62	-55.91	-45.16	-43.21	-40.44	-41.76	-41.63	-37.86	-37.26	-42.55	-36.77	-38.63	-39.64	-36.63	-39.66
1539.3	23.5362	-40.45	-42.55	-42.87	-44.1	-41.44	-38.29	-45.22	-39.49	-40.82	-46.17	-42.19	-41.78	-41	-39	-41.38	-75.4	-40.84	-41.75	-39.79	-51.85	-42.03	-37.38	-39.66	-38.92	-45.9	-42.16	-75.4	-43.29	-75.4	-37.55	-43.32	-75.4	-46.44	-37.28	-44.24	-44.67	-43.86	-40.16	-40.52	-38.18	-41.88	-40.85	-40.71	-49.36	-37.77	-39.11	-47.53	-75.4
1539.4	24.0836	-45.81	-38.17	-44.85	-52.54	-39.47	-40.31	-43.36	-75.4	-39.59	-43.21	-43.99	-42.03	-41.55	-42.83	-37.96	-39.98	-38.16	-40.43	-41.55	-41.91	-75.4	-43.08	-42.41	-40.71	-45.64	-46.83	-41.59	-40.52	-75.4	-75.4	-45.02	-39.79	-45.42	-38.23	-39.1	-41.98	-39.06	-45.99	-75.4	-41.31	-39.62	-36.98	-41.02	-36.84	-36.01	-41.19	-44.03	-41.63
1539.5	24.6309	-75.4	-47.53	-42.66	-39.53	-52.02	-43.5	-43.71	-41.86	-39.06	-75.4	-75.4	-40.34	-40	-38.62	-43.93	-49.75	-39.47	-41.23	-45.2	-45.46	-75.4	-44.08	-41.82	-75.4	-40.39	-50.67	-39.8	-39.55	-51.91	-42.94	-49.3	-51.56	-40.46	-40.54	-39.84	-75.4	-40.16	-42.87	-43.13	-61.51	-40.34	-41.22	-39.89	-39.26	-38.58	-44.61	-47.15	-48.39
1539.6	25.1783	-43.01	-40.98	-75.4	-43.58	-75.4	-47.75	-75.4	-75.4	-43.53	-75.4	-75.4	-40.27	-42.03	-75.4	-40.15	-75.4	-52.54	-75.4	-47.57	-48.13	-75.4	-42.72	-44.95	-44.51	-47.13	-75.4	-41.27	-52.98	-75.4	-44.99	-75.4	-75.4	-42.44	-43.28	-40.91	-46.09	-75.4	-75.4	-75.4	-39.97	-38.08	-38.84	-42.39	-42.68	-39.76	-75.4	-41.23	-39.22
1539.7	25.7256	-65.76	-37.51	-40.31	-45.08	-75.4	-39.82	-75.4	-53.38	-45.68	-41.54	-39.82	-41.21	-40.01	-75.4	-41.58	-75.4	-75.4	-75.4	-44.43	-40.63	-75.4	-47.96	-48.6	-39.65	-75.4	-75.4	-75.4	-41.52	-75.4	-46.02	-44.36	-75.4	-42.06	-38.51	-75.4	-75.4	-41.14	-37.99	-50.95	-54.98	-43.33	-42.36	-42.69	-43	-41.55	-41.36	-49.33	-41.67
1539.8	26.273	-75.4	-40.52	-39.67	-42.64	-75.4	-39.75	-39.29	-41.14	-38.7	-52.69	-42.42	-75.4	-44.08	-45.43	-45.88	-44.74	-75.4	-45.94	-38.38	-42.76	-42.53	-46.3	-52.08	-42.43	-75.4	-75.4	-43.11	-75.4	-75.4	-75.4	-75.4	-44.82	-75.4	-75.4	-42.22	-47.03	-75.4	-45.99	-41.91	-51.5	-75.4	-41.19	-39.25	-39.62	-39.95	-75.4	-39.99	-38.78
1539.9	26.8203	-75.4	-39.18	-75.4	-75.4	-75.4	-42.01	-43.45	-54.52	-38.55	-51.14	-75.4	-46.94	-75.4	-39.84	-39.33	-75.4	-38.88	-50.2	-43.07	-40.31	-53.38	-40.16	-75.4	-38.88	-41.69	-75.4	-75.4	-39.83	-38.28	-75.4	-75.4	-39.43	-40.46	-38.93	-37.77	-40.79	-40.52	-40.72	-38.19	-75.4	-42.16	-75.4	-43.06	-50.76	-39.04	-75.4	-58.49	-43.07
1540	27.3677	-38.5	-40.55	-75.4	-44.57	-75.4	-41.43	-40.84	-75.4	-75.4	-40.93	-45.4	-40.95	-38.95	-39.19	-75.4	-41.3	-75.4	-49.33	-45.32	-46.38	-50.62	-50	-44.12	-75.4	-75.4	-42.72	-75.4	-42.94	-46.11	-40.15	-75.4	-39.55	-39.28	-41.38	-46.17	-42.83	-45.52	-63.55	-46.82	-40.95	-36.57	-45.73	-38.26	-41	-37.24	-75.4	-75.4	-42.9
1540.1	27.9151	-38.86	-40.32	-42.68	-75.4	-43.42	-37.63	-40.27	-42.55	-40.44	-38.3	-44.93	-41.41	-41.3	-42.97	-43.73	-47.19	-42.19	-45.03	-41.41	-40.67	-56.74	-44.32	-48.84	-43.72	-41.98	-43.64	-38.95	-40.8	-75.4	-41.77	-42.3	-75.4	-56.56	-38.5	-75.4	-46.16	-47.87	-42.71	-75.4	-42.3	-40.91	-38.74	-41.27	-39.43	-41.77	-40.52	-75.4	-37.76
1540.2	28.4624	-75.4	-37.68	-45.15	-75.4	-44.54	-75.4	-38.91	-51.3	-46.42	-75.4	-52.35	-38.4	-44.83	-40.9	-43.33	-40.27	-39.57	-51.73	-47.32	-44.79	-38.88	-39.21	-40.9	-42.06	-75.4	-47.18	-75.4	-75.4	-46.91	-44.97	-41.4	-43.48	-40.87	-39.79	-50.77	-41.04	-45.67	-43.13	-37.12	-38.81	-49.61	-41.51	-75.4	-40.33	-75.4	-39.26	-40.23	-51.1
1540.3	29.0098	-41.87	-40.84	-58.24	-47.06	-40.06	-51.63	-46.4	-44.38	-45.06	-39.76	-40.85	-42.1	-58.79	-75.4	-38.86	-41.93	-46.15	-43.29	-39.12	-37.05	-47.24	-75.4	-75.4	-40.32	-75.4	-42.1	-50.17	-45.2	-75.4	-45.94	-42.15	-47.02	-75.4	-48.24	-38.97	-45.58	-50.68	-40.73	-41.23	-75.4	-40.14	-38.2	-40.63	-42.6	-40.64	-46.01	-41.15	-39.31
1540.4	29.5571	-75.4	-49.83	-47.43	-43.01	-40.21	-48.24	-75.4	-39.78	-75.4	-41.59	-42.33	-39.31	-41.23	-39.78	-75.4	-41.23	-38.62	-41.24	-45.26	-43.01	-75.4	-75.4	-75.4	-43.44	-42.02	-75.4	-41.19	-45.88	-75.4	-41.7	-39.11	-39.52	-38.37	-38.51	-43.75	-75.4	-40.28	-48.43	-41.33	-41.95	-52.22	-42.63	-43.2	-52.99	-40.44	-47.72	-75.4	-75.4
1540.5	30.1045	-42.11	-40.18	-75.4	-75.4	-39.03	-40.23	-49.09	-38.78	-39.59	-41.91	-41.19	-41.64	-43.49	-41.9	-42.51	-75.4	-75.4	-75.4	-75.4	-75.4	-75.4	-38.76	-43.83	-38.4	-49	-75.4	-45.83	-46.13	-75.4	-42.1	-38.24	-75.4	-41.86	-44.24	-42.99	-39.09	-42.6	-44.57	-44.84	-40.79	-49.98	-43.94	-40.88	-39.85	-39.64	-42.59	-39.53	-37.5
1540.6	30.6518	-75.4	-75.4	-56.24	-42.37	-50.27	-75.4	-75.4	-75.4	-40.99	-42.83	-48.86	-39.35	-50.03	-42.62	-45.62	-48.52	-43.23	-40.19	-43.86	-75.4	-75.4	-75.4	-53.08	-51.06	-48.18	-38.9	-47.48	-39.85	-75.4	-42.15	-39.96	-48.89	-75.4	-75.4	-58.25	-75.4	-42.39	-40.76	-75.4	-75.4	-75.4	-75.4	-39.71	-42.48	-41.38	-43.99	-75.4	-43.44
1540.7	31.1992	-75.4	-42.53	-75.4	-75.4	-75.4	-36.69	-75.4	-59.77	-45.36	-44.8	-75.4	-38.47	-40.16	-57.14	-75.4	-75.4	-40.66	-51.87	-45.54	-75.4	-37.47	-47.12	-75.4	-41.5	-47.66	-45.95	-75.4	-45.83	-44.58	-39.31	-44.73	-75.4	-75.4	-45.1	-61.02	-49.49	-40.74	-48.55	-75.4	-75.4	-75.4	-39.91	-38.89	-38.86	-38.32	-51.32	-75.4	-41.59
1540.8	31.7465	-42.65	-42.15	-42.74	-44.92	-43.99	-39	-75.4	-40.64	-75.4	-38.56	-41.3	-38.52	-46.57	-42.19	-40.41	-42.35	-36.05	-46.84	-46.91	-46.38	-75.4	-42.36	-75.4	-40.98	-43.16	-75.4	-45.17	-75.4	-41.82	-38.86	-75.4	-41.11	-39.74	-41.03	-40.24	-40.49	-39.85	-75.4	-75.4	-42.46	-50.15	-42.42	-39.13	-48.45	-41.7	-75.4	-52.24	-40.9
1540.9	32.2939	-75.4	-36.73	-44.17	-40.88	-48.04	-40.49	-75.4	-42.18	-42.39	-75.4	-44.76	-39.76	-43.1	-75.4	-36.79	-75.4	-43.49	-45.2	-46.59	-42.66	-54.55	-49.33	-51.88	-54.89	-45.96	-75.4	-75.4	-42.1	-75.4	-38.9	-75.4	-75.4	-50.89	-43.55	-39.81	-41.49	-43.24	-75.4	-52.58	-37.61	-49.71	-42.02	-38.71	-39.24	-41.42	-75.4	-37.78	-38.31
1541	32.8412	-75.4	-38.85	-40.63	-43.85	-38.56	-37.54	-53.1	-75.4	-75.4	-36.81	-51.03	-36.84	-37.1	-48.64	-38.84	-44.24	-41.56	-39.13	-41.73	-41.2	-44.52	-75.4	-42.04	-40.89	-40.01	-41.42	-36.61	-75.4	-75.4	-42.46	-40.6	-48.19	-41.28	-37.17	-37.29	-51.44	-45.2	-40.59	-41.59	-46.84	-39.02	-37.05	-43.61	-38.14	-44.12	-41.53	-39.09	-39.95
1541.1	33.3886	-65.8	-36.81	-38.8	-42.71	-38.34	-37.48	-43.29	-42.5	-36.32	-38.4	-40.95	-36.8	-38.95	-41.13	-41.95	-75.4	-37.22	-39.7	-41.81	-42.5	-47.56	-43.07	-75.4	-37.89	-75.4	-75.4	-41.85	-44.7	-45.15	-37.84	-43.49	-39.95	-49.33	-42.33	-41.04	-75.4	-70.57	-38.59	-38.66	-46.42	-37.78	-38.38	-35.97	-37.04	-38.7	-41.82	-37.84	-38.3
1541.2	33.9359	-46.08	-36.91	-39.41	-39.2	-38.23	-37.66	-75.4	-40.57	-38.31	-45.3	-75.4	-38.41	-36.67	-37.79	-36.87	-44.94	-41.49	-75.4	-41.59	-47.6	-39.62	-42.09	-44.57	-39.6	-38.2	-44.29	-40.87	-39.43	-75.4	-36.54	-41.42	-42.84	-75.4	-38.08	-41.67	-36.55	-38.93	-42.93	-75.4	-37.13	-36.9	-34.92	-36.81	-37.31	-37.94	-43.77	-36.97	-38.37
1541.3	34.4833	-42.85	-41.28	-41.46	-36.85	-38.78	-37.77	-40.3	-41.52	-38.05	-38.57	-42.35	-38.19	-38.24	-38.86	-40.35	-42.04	-37.08	-75.4	-40.33	-37.66	-41.99	-44.58	-45.06	-37.62	-38.52	-40.53	-37.72	-46.82	-41.87	-37.31	-42.79	-39.7	-38.03	-38.48	-39.16	-43.47	-47.53	-39.91	-40.35	-38.21	-40.35	-38.84	-35.89	-36.31	-38.11	-41.15	-36.82	-36.07
1541.4	35.0307	-36.97	-39.34	-40.18	-39.96	-39.93	-36.44	-43	-37.51	-40.97	-43.62	-39.32	-37.57	-38.6	-41.88	-41.51	-40.98	-40.02	-39.03	-48.8	-39.18	-40.29	-37.91	-75.4	-39.06	-51.07	-48.83	-38.74	-44.52	-75.4	-41.74	-40.71	-41.98	-38.31	-39.69	-37.21	-43.52	-45.52	-39.47	-61.02	-37.11	-36.6	-38.97	-36.88	-39.2	-41.38	-39.17	-38.68	-39.62
1541.5	35.578	-38.17	-38.67	-39.03	-41.65	-38.98	-38.73	-38.63	-40.01	-40.9	-47.79	-40.11	-37.88	-37.64	-37.32	-36.69	-37.96	-38.6	-39.09	-44.74	-38.82	-46.31	-75.4	-50.47	-37.34	-75.4	-39.07	-38.9	-41.02	-42.77	-36.36	-41.23	-75.4	-45.74	-38.7	-42.5	-40.79	-36.23	-39.57	-49.95	-37.76	-37.58	-36.48	-38.19	-38.21	-38.35	-38.53	-37.27	-38.78
1541.6	36.1254	-40.68	-41.29	-39.91	-45.23	-75.4	-42.59	-39.57	-57.13	-45.81	-37.54	-50.65	-36.39	-38.69	-36.95	-37.13	-75.4	-38.66	-42.5	-40.61	-40.5	-42.38	-47.7	-41.98	-40	-40.04	-44.36	-42.15	-41.8	-75.4	-41.31	-39.62	-39.68	-40.95	-75.4	-38.49	-39.8	-39.86	-38.94	-42.27	-49.42	-37.34	-39.85	-38.59	-36.7	-35.63	-39.34	-37.76	-38.58
1541.7	36.6727	-40.67	-40.24	-39.82	-37.17	-40.36	-37.15	-38.76	-43.76	-42.22	-38.78	-43.26	-41.22	-41.38	-43.78	-37.58	-44.2	-43.77	-48.1	-44.64	-42.42	-75.4	-39.15	-42.37	-56.57	-38.72	-45.74	-41.89	-39.32	-37.9	-37.73	-41.59	-39.49	-39.59	-43.89	-38.4	-44.6	-75.4	-40.77	-44.82	-41.83	-39.75	-36.85	-39.12	-38.95	-39.2	-40.31	-43.41	-46.05
1541.8	37.2201	-75.4	-39.53	-43.72	-38.57	-38.24	-37.47	-42.77	-40.45	-42.38	-75.4	-75.4	-35.81	-37.92	-75.4	-38.34	-40.91	-39.08	-41.14	-43.02	-40.51	-41.34	-39.84	-40.86	-39.16	-40.73	-41.77	-41.06	-41.53	-40.62	-38.76	-75.4	-44.05	-44.7	-40.45	-37.07	-39.08	-43.63	-39.48	-39.05	-40.23	-38.5	-36.03	-39.6	-38	-38.06	-38.2	-43.09	-37.65
1541.9	37.7674	-41.79	-41.22	-40.21	-38.9	-37.18	-36.98	-53.39	-45.8	-40.49	-44.08	-41.93	-38.29	-35.45	-41.1	-41.36	-47.12	-37.87	-42.29	-46.89	-43.79	-42.94	-42.78	-39.87	-43.64	-40.6	-75.4	-44.35	-51.15	-75.4	-42.67	-41.02	-43.86	-41.29	-41.14	-37.26	-40.14	-38.91	-39.3	-75.4	-46.27	-39.9	-36.12	-36.69	-38.84	-43.01	-42.06	-59.09	-36.29
1542	38.3148	-75.4	-38.09	-36.26	-40.89	-39.32	-38.45	-47.2	-45.01	-37.9	-41.76	-40.15	-34.18	-37.62	-39.57	-37.85	-50.37	-38.73	-42.26	-44.89	-51.62	-41.55	-39.03	-42.05	-42.98	-49.86	-40.68	-38.28	-38.38	-39.89	-41.34	-37.16	-75.4	-39	-37.76	-37.18	-41.69	-38.57	-43.28	-40.05	-41.33	-36.81	-37.46	-36.12	-38.41	-39.43	-42.91	-36.43	-34.83
1542.1	38.8621	-75.4	-34.73	-36.22	-42.02	-75.4	-36.85	-37.11	-38.59	-36.49	-52.7	-38.68	-36.31	-34.86	-42.52	-34.55	-40.91	-35.77	-43.85	-41.19	-41.86	-43.63	-41.28	-38.06	-38.33	-75.4	-44.7	-36.54	-39.77	-41.05	-38.23	-38.59	-75.4	-38.04	-36.06	-38.23	-38.63	-40.83	-38.69	-40.45	-39.91	-35.5	-37.45	-35.53	-34.99	-35.68	-57.12	-36.1	-35.35
1542.2	39.4095	-40.05	-35.82	-36.18	-42.08	-44.01	-34.32	-38.47	-44.22	-38.76	-38.17	-39.43	-34.59	-35.79	-38.33	-37.66	-48.51	-35.58	-47.67	-41.16	-38.57	-43.02	-45.28	-44.34	-37.35	-40.41	-38.98	-38.59	-41.31	-42.58	-38.19	-38.16	-40.98	-38.4	-35.61	-36.7	-37.32	-38.48	-43.29	-39.81	-37.61	-38.97	-35.88	-35.34	-35.03	-37.13	-51.31	-39.17	-33.05
1542.3	39.9568	-40.01	-34.53	-35.42	-39.8	-38.16	-33.82	-40.95	-39.19	-37.27	-41.07	-41.9	-34.26	-34.62	-38.52	-35.03	-50.3	-35.18	-38.05	-38.37	-36.77	-44.19	-75.4	-44.99	-39.48	-37.13	-42.92	-36.92	-48.03	-37.68	-75.4	-39.45	-39.09	-36.27	-36.69	-35.45	-38.42	-36.92	-40.13	-39.47	-35.73	-35.77	-35.19	-34.07	-34.4	-35.92	-38.76	-38.65	-33.43
1542.4	40.5042	-36.49	-34.7	-34.1	-43.31	-36.47	-35.1	-40.07	-42.39	-35.87	-38.5	-43.11	-34.4	-36.46	-39.24	-35.97	-38.02	-37.09	-43.84	-36.06	-38.77	-42.71	-39.44	-37.45	-38.56	-41.31	-39.47	-38.99	-42.56	-41.04	-37.24	-36.73	-37.53	-39.19	-35.51	-35.6	-35.25	-35.44	-36.32	-37.64	-35.93	-36.12	-36.12	-34.01	-34.52	-35.66	-39.92	-34.56	-32.36
1542.5	41.0515	-53.32	-34.12	-34.97	-37.62	-40.29	-35	-40.43	-39.82	-38.85	-37.74	-37.49	-35.74	-36.04	-42.77	-35.56	-39.82	-35.82	-36.72	-38.9	-39.48	-38.92	-37.63	-38.74	-43.33	-36.45	-39.45	-37.14	-75.4	-41.34	-37.4	-37.02	-39.16	-38.08	-36.48	-37.49	-36.83	-38.83	-35.6	-38.24	-37.34	-35.89	-37.73	-33.66	-34.17	-36.98	-40.35	-36.76	-34.93
1542.6	41.5989	-40.02	-35.97	-35.85	-54.88	-37.94	-35.67	-37.57	-39.64	-39.45	-37.7	-37.63	-36.06	-35.23	-44.17	-37.23	-39.68	-36.36	-43.86	-36.1	-42.49	-41.55	-39.93	-40.41	-40.43	-39.09	-38.64	-38.31	-38.54	-45.4	-36.31	-38.86	-37.13	-36.93	-37.63	-38.98	-36.85	-37.1	-37.7	-38.09	-36.73	-34.59	-34.83	-35.06	-35.71	-35.6	-52.79	-38.45	-33.59
1542.7	42.1463	-41.5	-39.59	-36.96	-40.99	-43.54	-35.64	-35.72	-42.24	-36.71	-40.19	-45.95	-37.96	-35.5	-45.49	-36.94	-41.05	-37.64	-39.62	-38.03	-38.63	-39.45	-75.4	-41.71	-36.54	-37.51	-48.56	-39.12	-44.98	-42.99	-40.53	-38.02	-43.51	-43.34	-37.76	-35.76	-36.49	-39.93	-37.26	-36.14	-37.84	-36.07	-40.17	-35.44	-35.65	-34.12	-38.93	-35.29	-36.29
1542.8	42.6936	-37.25	-37.35	-36.61	-46.31	-48.78	-37.64	-40.9	-40.82	-37.57	-39.18	-39.87	-36.73	-38.41	-38.18	-36.89	-40.19	-41.4	-41.35	-39.99	-75.4	-37.79	-39.36	-47.74	-35.93	-40.28	-38.07	-37.14	-38.71	-39.57	-37.23	-37.15	-39.48	-41.88	-38.72	-36.56	-39.46	-38.38	-37.45	-38.95	-38.06	-38.35	-36.67	-35.53	-36.24	-37.99	-40	-44.16	-35.29
1542.9	43.241	-42.1	-37.61	-36.25	-44.99	-43.06	-35.68	-48.32	-40	-39.18	-37.93	-44.39	-35.24	-38.84	-75.4	-38.55	-41.13	-37.2	-39.24	-42.76	-37.99	-37.8	-38.57	-40.55	-44.42	-75.4	-42.91	-35.92	-39.53	-44.91	-37.34	-37.53	-39.13	-38.87	-36.33	-37.18	-37.88	-38.34	-36.16	-40.34	-39.22	-38.24	-35.86	-37.65	-37.27	-37.26	-35.51	-37.61	-35.5
1543	43.7883	-39.96	-35.31	-35.44	-40.75	-40.34	-35.55	-39.83	-42.82	-40.83	-39.05	-43.33	-35.11	-40.28	-42.99	-37.98	-75.4	-36.44	-41.64	-38.72	-37.43	-36.89	-38.14	-40.19	-38.93	-75.4	-39.51	-38.84	-39.69	-49.48	-39.28	-35.88	-42.98	-41.5	-35.1	-34.08	-38.08	-38.94	-36.86	-37.8	-37.81	-38.68	-38.67	-36.41	-34.38	-38.29	-75.4	-40.84	-34.75
1543.1	44.3357	-44.85	-37.85	-34.18	-43.86	-35.84	-35.37	-40.57	-45.12	-37.52	-41.09	-38.87	-33.22	-34.27	-39.53	-35.27	-38.53	-33.57	-36.67	-41.06	-37.18	-40.49	-37.05	-40.88	-35.52	-39.52	-38.1	-36.82	-37.49	-39.27	-35.42	-35.86	-39.01	-37.4	-34.32	-34.66	-35.16	-38.37	-37.95	-37.76	-37.37	-36.66	-35.32	-34.5	-34.73	-39.37	-39.03	-35.23	-33
1543.2	44.883	-39.51	-33.38	-32.13	-41.17	-35.93	-32.65	-42.19	-39.01	-35.76	-35.03	-38.12	-33.32	-34.85	-41.73	-34.17	-40.92	-33.56	-39	-39.56	-36.58	-39.34	-38.26	-44.98	-35.54	-48.86	-41.82	-35.78	-42.42	-39.61	-35.74	-35.43	-35.84	-36.33	-34.35	-34	-35.77	-35.2	-39.02	-37.75	-36.99	-34.1	-35.86	-33.11	-34.06	-35.87	-40.4	-36.14	-31.51
1543.3	45.4304	-37.89	-32.33	-32.64	-44.37	-36.2	-32.4	-38.93	-42.44	-33.66	-35.54	-40.82	-32.66	-33.53	-37.37	-32.92	-40.7	-32.33	-37.39	-36.88	-34.88	-39.49	-37.42	-38.61	-36.11	-38.35	-39.13	-34.19	-43.12	-39.92	-34.54	-35.1	-37	-35.47	-32.94	-32.51	-33.99	-35.33	-35.68	-37.21	-34.95	-34.32	-33.73	-31.51	-32.57	-34.89	-39.38	-33.71	-31.27
1543.4	45.9777	-36.41	-31.55	-32.86	-36.51	-35.07	-32.59	-36.68	-38.14	-32.96	-34.15	-38.57	-32.06	-32.82	-36.28	-32.7	-57.58	-32.02	-37.19	-37.04	-35.1	-36.99	-36.02	-41.4	-35.11	-36.41	-38.75	-34.24	-41.72	-39.76	-33.5	-35.03	-36.81	-34.64	-32.58	-33.18	-34.01	-34.06	-34.31	-38.38	-34.27	-33.55	-33.73	-31.06	-31.55	-33.79	-37.62	-32.43	-30.93
1543.5	46.5251	-36.65	-31.57	-31.33	-38.8	-35.74	-31.91	-38.44	-35.71	-33.21	-33.23	-36.1	-31.54	-31.86	-36.57	-32.01	-38.23	-32.06	-35.46	-36.87	-33.85	-40.88	-34.66	-45.68	-34.86	-35.35	-40.63	-33.72	-40.23	-43.2	-33.76	-34.77	-37.95	-35.27	-32.21	-32.72	-33.98	-33.5	-34.12	-36.47	-33.45	-33.21	-33.06	-30.27	-31.28	-32.33	-36.92	-33.23	-30.77
1543.6	47.0724	-37.26	-32.73	-32.4	-37.89	-34.28	-32.04	-36.19	-34.62	-33.42	-32.79	-38.62	-32.27	-31.94	-38.23	-31.92	-39.45	-32.8	-34.95	-38.85	-34.64	-38.93	-36.75	-41.72	-36.27	-36.04	-39.54	-34.43	-41.19	-45.43	-34.74	-34.64	-37.04	-35.07	-33.17	-33.56	-33.12	-33.72	-33.83	-37.1	-33.94	-31.92	-33	-31.17	-31.43	-32.33	-36.89	-32.46	-30.81
1543.7	47.6198	-37.22	-33.3	-32.94	-36.42	-33.67	-33.4	-35.41	-34.94	-34.79	-33.68	-34.65	-33.31	-32.39	-36.69	-33.11	-39.67	-32.99	-36.84	-39.54	-34.82	-38.39	-35.45	-39.93	-35.48	-36.94	-38.32	-36.13	-39.59	-40.73	-35.07	-34.2	-35.56	-37.56	-33.69	-33.85	-33.43	-34.85	-33.86	-37.63	-33.72	-33.13	-32.39	-32.21	-31.5	-33.16	-36.12	-32.51	-32.65
1543.8	48.1671	-36.5	-33.96	-33.22	-35.66	-37.46	-33.41	-35.87	-37.34	-35.62	-34.32	-38.54	-34.15	-33.11	-38.4	-33.64	-75.4	-34.38	-34.92	-43.25	-36.64	-39.23	-35.2	-43.28	-36.12	-36.26	-40.91	-36.19	-40.88	-41.03	-35.98	-34.52	-35.72	-35.67	-33.25	-36.08	-34.12	-34.42	-34.1	-36.43	-34.41	-34.14	-32.3	-33.23	-33.73	-34.25	-35.07	-32.85	-33.13
1543.9	48.7145	-36.5	-35.18	-34.7	-36.97	-35.37	-34.29	-35.17	-37.72	-34.71	-34.14	-36.9	-35.25	-34.08	-36.26	-33.99	-41.47	-36.22	-39.12	-37.97	-37.42	-39.25	-35.1	-40.7	-36.12	-37.2	-37.68	-38	-37.14	-39.98	-37.21	-38.27	-34.76	-35.43	-35.37	-36.77	-34.19	-35.56	-35.33	-34.78	-34.76	-33.16	-35.84	-34.43	-33.98	-33.76	-35.58	-34.8	-35.21
1544	49.2619	-37.85	-36.88	-35.94	-36.75	-39.6	-34.76	-36.39	-39.63	-42.47	-35.8	-39.74	-35.03	-36.63	-36.39	-36.62	-54.59	-35.1	-38.94	-37.5	-38.5	-41.27	-37.66	-39.94	-35.58	-36.24	-41.47	-36.5	-40.44	-49.78	-37.5	-36.85	-35.57	-36.2	-35.37	-36.5	-36.19	-36	-34.31	-37.13	-38.88	-36.45	-35.62	-35.71	-36.3	-35.65	-34.89	-34.58	-36.31
1544.1	49.8092	-36.28	-39.32	-37.76	-37.62	-36.4	-36.02	-36.78	-39.53	-36.4	-36.3	-40.54	-34.86	-39.02	-37.43	-38.44	-39.11	-37.59	-38.33	-38.16	-39.24	-41.59	-38.51	-75.4	-39.19	-38.64	-44.9	-35.47	-44.09	-41.71	-35.42	-36.36	-39.26	-40.35	-36.73	-36.15	-37.15	-36.63	-36.66	-37.83	-37.72	-37.54	-38.63	-36.19	-36.67	-35.6	-37.15	-35.67	-34.01
1544.2	50.3566	-38.09	-37.99	-34.99	-37.61	-40.57	-35.03	-38.57	-38.09	-37.8	-37.54	-37.63	-36.81	-38.2	-41.32	-37.63	-38.92	-38.07	-40.85	-37.63	-37.88	-41.33	-38.47	-39.05	-36.4	-41.73	-40.17	-35.93	-42.12	-39.81	-36.24	-38.73	-36.77	-39.52	-38.3	-35.55	-38.2	-37.85	-36.51	-36.23	-37.96	-37.06	-35.7	-35.13	-36.95	-37.28	-37.9	-34.93	-36.7
1544.3	50.9039	-38.56	-35.98	-35.59	-42.67	-41.86	-37.23	-38.11	-39.79	-36.97	-40.13	-41.78	-35.3	-36.17	-39.25	-34.88	-75.4	-36.05	-39.22	-45.93	-36.67	-39.03	-38.19	-41.7	-36.85	-37.72	-42.48	-36.19	-46.04	-75.4	-35.81	-37.08	-37.94	-37.21	-33.91	-34.29	-37.72	-36.86	-38.11	-42.02	-35.56	-37.42	-34.88	-34.05	-34.96	-37.02	-37.29	-36.19	-33.49
1544.4	51.4513	-35.91	-34.62	-35.12	-52.77	-36.35	-34.39	-43.88	-37.3	-36.07	-35.18	-41.9	-34.36	-35.3	-42.08	-35.42	-42.81	-34.2	-41.87	-40.99	-35.79	-38.32	-37.34	-38.76	-36.55	-39.37	-36.19	-36.38	-44.44	-38.73	-35	-37.42	-35.73	-38.18	-34.29	-33.5	-35.52	-36.3	-38.09	-41.85	-36.11	-35.14	-36.08	-32.58	-33.86	-34.57	-39.43	-35.16	-32.37
1544.5	51.9986	-39.56	-33.74	-33.17	-41.86	-35.22	-32.89	-36.52	-39.5	-34.33	-34.17	-37.51	-32.64	-33.94	-38.95	-32.67	-39.01	-32.94	-37.41	-36.98	-36.73	-37.85	-35.87	-37.44	-35.79	-38.17	-38.79	-34.3	-37.64	-41.63	-33.12	-37.12	-37.08	-35.51	-32.65	-32.7	-35.54	-34.41	-35.22	-39.49	-35.6	-34.36	-33.11	-32.83	-33.08	-33.11	-35.36	-34.04	-32.86
1544.6	52.546	-38.18	-32.32	-31.48	-39.81	-34.85	-31.33	-34.56	-38.3	-34.19	-34.13	-34.35	-31.33	-32.57	-38.05	-32.57	-37.78	-32.95	-37.04	-36.59	-35.06	-38.67	-33.57	-37.8	-34.08	-36.79	-39.46	-35.06	-37.63	-40.89	-32.94	-34.76	-35.52	-34.81	-31.75	-32.62	-34.14	-33.18	-33.86	-36.89	-34.47	-32.97	-32.72	-31.2	-31.88	-33.19	-36.07	-33.7	-32.65
1544.7	53.0933	-37.92	-32.03	-32.25	-41.28	-33.15	-31.82	-35.45	-35.69	-33.49	-33.52	-34.4	-32.64	-32.22	-35.78	-33.69	-37.94	-32.08	-36.51	-35.44	-34.06	-36.57	-35.5	-40.3	-33.26	-35.31	-35.57	-34.62	-39.28	-37.4	-32.54	-34.42	-36.4	-35.37	-32.17	-33.34	-32.63	-33.12	-33.96	-36.75	-32.77	-32.16	-31.94	-31.36	-32.48	-32.65	-35.01	-32.79	-31.91
1544.8	53.6407	-34.79	-33.19	-32.18	-37.36	-33.48	-32.62	-33.47	-35.96	-33.27	-32.9	-35.63	-32.48	-31.65	-35.13	-32.19	-37.18	-32.38	-34.72	-37.58	-34.88	-37.07	-34.16	-35.95	-33.43	-35.36	-36.77	-33.65	-36.34	-35.78	-33.08	-33.68	-35.85	-34.27	-33.63	-33.47	-33.01	-33.31	-33.35	-35.86	-33.19	-32.12	-32.89	-31.81	-31.87	-31.74	-35.55	-32.02	-31.75
1544.9	54.188	-34.19	-33.88	-32.13	-35.93	-33.92	-32.4	-32.8	-35.2	-33.12	-32.93	-34.72	-33.38	-31.66	-34.96	-32.75	-36.02	-33.63	-34.4	-37.18	-34.4	-38.84	-36.2	-37.5	-33.88	-35.1	-35.07	-34.31	-41.29	-35.65	-34.01	-32.69	-34.99	-34.1	-33.7	-32.48	-31.89	-33.86	-33.37	-35.14	-32.34	-31.78	-32.56	-32.22	-31.78	-32.22	-33.05	-32.39	-32.24
1545	54.7354	-34.97	-33.6	-33.32	-34.58	-33.98	-33.04	-33.06	-34.28	-33.12	-32.62	-34.08	-33.39	-31.84	-34.93	-33.8	-34.48	-33.59	-33.91	-34.35	-34.95	-35.2	-34.82	-37.04	-34.62	-35.11	-34.85	-34.4	-36.22	-35.13	-33.21	-33.52	-33.96	-34.23	-33.43	-33.46	-33.48	-35.09	-33.6	-33.18	-32.54	-33.34	-32.97	-32.23	-32.86	-32.33	-33.42	-32.21	-33.33
1545.1	55.2828	-34.37	-34.67	-33.39	-35.01	-34.33	-33.54	-33.47	-35.25	-35.38	-33.63	-33.41	-33.63	-33.23	-35.46	-33.45	-35.42	-34.17	-34.98	-34.92	-35.64	-36.46	-34.29	-35.35	-35.22	-35.56	-36.41	-35.37	-33.77	-35.46	-35.62	-33.93	-35.31	-35.11	-36.04	-36.38	-33.42	-34.86	-34.33	-33.64	-33.52	-34.31	-34.75	-34.91	-31.97	-32.57	-33.74	-32.85	-33.03
1545.2	55.8301	-33.63	-35.74	-33.49	-35.9	-35.68	-34.31	-33.54	-35.11	-34.7	-34.52	-34.4	-34.25	-33.81	-35.28	-35.16	-34.4	-35.98	-34.96	-36.2	-34.88	-35.56	-35.42	-36.11	-35.79	-35.67	-34.1	-35.78	-35.43	-35.42	-35.37	-35.96	-36.07	-35.59	-34.08	-34.19	-36.82	-34.24	-36.52	-34.98	-34.87	-34.73	-35.95	-33.36	-33.93	-32.74	-34.11	-34.56	-34.64
1545.3	56.3775	-34.96	-36.23	-34.76	-34.97	-36.2	-34.76	-35.18	-38.16	-35.87	-34.9	-34.65	-33.73	-33.5	-34.5	-34.44	-34.82	-34.96	-34.91	-35.92	-36.12	-34.68	-37.02	-34.97	-37.46	-35.44	-37.08	-37.33	-33.57	-34.42	-34.04	-35.89	-34.98	-39.12	-35.74	-33.67	-34.14	-34.17	-35.91	-36.48	-35.15	-35.88	-35.4	-36.24	-33.4	-34.07	-34.73	-35.28	-33.18
1545.4	56.9248	-36.5	-34.84	-36.05	-33.88	-35.5	-33.64	-34.24	-35.97	-35.25	-33.79	-37.21	-32.54	-34.33	-36.97	-33.58	-33.64	-32.96	-39.12	-36.36	-36.24	-34.86	-36.23	-33.93	-37.48	-38.65	-34.63	-35.35	-33.31	-33.7	-32.7	-35.62	-35.61	-35.64	-33.42	-33.52	-36.55	-34.31	-34.53	-34.77	-35.88	-34.63	-33.54	-33.3	-32.91	-35.07	-34.76	-34.76	-32.19
1545.5	57.4722	-44.29	-32.58	-32.58	-34.52	-34.17	-32.56	-35.53	-36.78	-32.56	-34.7	-35.56	-31.04	-33.4	-36.38	-31.29	-34.92	-32.16	-36.29	-35.76	-34.92	-34.89	-35.71	-34.75	-36.06	-35.87	-35.5	-34.21	-32.72	-35.29	-31.35	-33.37	-37.24	-34.9	-31.8	-31.95	-34.85	-35.14	-35.46	-37.22	-34.36	-34.08	-31.96	-30.44	-31.58	-34.16	-35.16	-32.82	-30.67
1545.6	58.0195	-34.64	-31.04	-31.83	-33.84	-31.49	-30.79	-35.39	-34.78	-32.18	-31.87	-35.47	-29.99	-31.13	-34.31	-30.71	-35.16	-30.78	-34.12	-35.05	-33.66	-34.12	-33.77	-33.17	-33.79	-34.2	-34.55	-32.19	-31.92	-34.79	-29.87	-33.23	-34.56	-33.66	-30.56	-30.55	-32.28	-32.4	-34.21	-34.02	-33.68	-31.22	-30.32	-29.89	-29.99	-32.29	-36.01	-32.05	-29.37
1545.7	58.5669	-36.1	-29.79	-30.85	-32.92	-31.23	-29.44	-34.25	-33.69	-30.84	-30.81	-34.8	-29.13	-29.95	-33.41	-30.5	-33.68	-29.82	-33.7	-34.54	-33.24	-32.87	-33.18	-31.64	-32.81	-34.12	-34.47	-31.06	-32.42	-34.05	-30.17	-31.86	-33.24	-32.16	-30	-29.47	-31.21	-31.46	-32.5	-32.95	-31.83	-30.45	-29.39	-28.73	-28.92	-30.48	-34.8	-30.79	-28.33
1545.8	59.1142	-32.81	-29.11	-30.1	-32.69	-30.48	-28.88	-32.99	-33.91	-30.59	-30.19	-32.37	-28.73	-29.27	-32.82	-29.81	-34.11	-29.52	-33.03	-32.75	-32.46	-32.47	-32.53	-32.11	-32.04	-32.86	-33.32	-30.96	-32.39	-33.5	-29.75	-30.93	-32.17	-31.1	-29.64	-28.98	-30.49	-30.79	-31.23	-32.1	-31.22	-30.19	-28.98	-28.32	-28.35	-30.09	-33.58	-29.49	-27.88
1545.9	59.6616	-32.41	-29.41	-29.76	-32.06	-30.75	-28.73	-32.05	-32.31	-30.22	-29.5	-32.5	-28.74	-29.25	-33.25	-28.98	-32.62	-29.27	-31.69	-32.47	-30.96	-32.19	-31.46	-32.31	-31.28	-31.4	-32.5	-30.45	-31.94	-32.19	-29.34	-30.64	-31.89	-30.03	-28.96	-28.87	-29.4	-29.55	-30.68	-31.49	-30.34	-29.16	-28.73	-28.46	-28.43	-29.25	-33.25	-29.12	-27.78
1546	60.2089	-31.41	-29.99	-29.61	-32.41	-30.57	-29.02	-31.25	-31.22	-30.11	-29.72	-32.06	-28.96	-29.33	-32.1	-29.48	-32.18	-29.17	-31.4	-31.55	-30.49	-31.93	-30.91	-31.25	-30.95	-31.22	-31.76	-30.66	-32.2	-32.56	-29.1	-30.29	-31.72	-29.87	-28.96	-28.66	-29.67	-29.26	-30.33	-30.83	-29.98	-28.85	-28.49	-28.48	-28.87	-29.26	-32.56	-29.37	-28.49
1546.1	60.7563	-31.42	-29.95	-30.14	-33.02	-30.35	-29.49	-31.53	-31.13	-30.4	-30.73	-30.94	-29.63	-29.63	-30.86	-29.88	-31.64	-29.38	-32.48	-30.83	-30.68	-31.47	-30.13	-31.68	-30.68	-30.83	-32.5	-30.41	-31.14	-31.07	-28.86	-30.12	-31.03	-30.03	-28.56	-28.56	-29.37	-29.15	-29.48	-30.85	-29.92	-29.24	-28.66	-28.87	-29.07	-29.5	-30.77	-29.05	-28.71
1546.2	61.3036	-32.19	-30.22	-29.91	-32.54	-30.27	-29.95	-31.59	-31.57	-30.29	-30.22	-31.53	-29.71	-30.51	-31.58	-29.48	-31.56	-29.79	-31.38	-30.18	-30.77	-31.69	-31.08	-30.51	-30.29	-31.75	-30.29	-30.61	-31.19	-30.73	-29.38	-30.3	-31.82	-29.64	-28.82	-28.38	-29.24	-29.09	-30.23	-30.83	-29.77	-29.23	-28.94	-29.68	-29.45	-29.8	-31.35	-29.4	-29.61
1546.3	61.851	-31.24	-29.95	-30.9	-32.01	-29.96	-30.26	-31.49	-30.76	-30.15	-30.76	-31.13	-29.41	-30.71	-31.22	-29.58	-31.35	-29.52	-31.36	-29.86	-30.4	-31.14	-29.76	-30.36	-30.21	-31.45	-30.26	-30.63	-31.36	-31.11	-29.42	-30.25	-30.73	-30.26	-28.56	-28.47	-29.97	-29.17	-29.57	-30.39	-30.34	-28.93	-29.77	-29.68	-29.21	-29.87	-31.68	-29.4	-29.59
1546.4	62.3984	-31.51	-28.46	-30.08	-31.5	-29.45	-28.52	-31.18	-30.43	-29.67	-30.65	-30.73	-28.36	-30.15	-31.29	-29.13	-31.62	-28.29	-31	-29.48	-30.01	-30.9	-29.68	-30.96	-29.34	-30.59	-29.85	-29.75	-30.81	-30.76	-27.98	-29.27	-30.98	-29.4	-27.85	-28.07	-29.25	-28.58	-29.53	-30.57	-30.01	-28.75	-28.58	-28.79	-28.25	-29.8	-31.54	-29.54	-28.1
1546.5	62.9457	-30.72	-27.7	-28.12	-31.99	-27.9	-27.48	-30.27	-29.76	-27.81	-29.03	-30.47	-26.78	-28.49	-30.51	-27.92	-31.02	-27.66	-30.2	-29.37	-29.45	-30.78	-28.81	-30.72	-28.82	-29.97	-29.9	-28.41	-31.48	-30.4	-27.36	-28.26	-30.31	-28.61	-26.84	-26.47	-28.54	-27.81	-28.64	-29.24	-29.07	-27.71	-27.41	-27.21	-26.9	-28.48	-30.56	-28.05	-26.55
1546.6	63.4931	-29.69	-26.42	-26.76	-31.09	-27.3	-25.81	-29.59	-29.09	-26.68	-27.94	-29.83	-25.37	-26.97	-29.76	-26.39	-30.95	-26.19	-29.59	-28.98	-28.15	-30.7	-27.75	-31.07	-27.82	-28.47	-29.3	-27.59	-31.02	-30.35	-26.14	-27.1	-29.89	-28.12	-25.62	-25.53	-27.92	-26.88	-27.89	-28.28	-28.11	-26.48	-26.26	-25.76	-25.71	-27.63	-30.29	-27.01	-25.12
1546.7	64.0404	-28.73	-25.4	-25.41	-31.1	-25.91	-24.79	-28.5	-28.71	-25.44	-26.71	-28.48	-24.22	-25.78	-29.17	-25.51	-30.62	-25.32	-28.45	-28.76	-27.43	-29.47	-26.67	-30.76	-27.15	-28.7	-29.52	-26.52	-31.49	-29.66	-25.12	-26.34	-29.13	-26.99	-24.73	-24.65	-26.92	-26.21	-26.68	-27.56	-26.64	-25.25	-24.89	-24.23	-24.52	-25.88	-29.47	-25.67	-23.52
1546.8	64.5878	-27.68	-24.4	-24.69	-30.7	-25.29	-23.98	-27.46	-27.55	-24.93	-25.61	-28.16	-23.38	-25.16	-28.09	-24.88	-30.24	-24.23	-27.13	-27.72	-26.49	-29.66	-26.01	-30.46	-26.75	-26.71	-28.64	-25.69	-31.05	-29.38	-24.51	-25.16	-28.07	-26.46	-23.78	-23.85	-25.5	-25.22	-25.73	-26.94	-25.78	-24.27	-23.62	-23.26	-23.41	-24.42	-28.51	-24.69	-22.48
1546.9	65.1351	-27	-23.91	-24.02	-30.26	-24.61	-23.29	-26.32	-26.5	-24.08	-25.01	-27.23	-22.86	-24.1	-27.49	-24.02	-29.65	-23.6	-26.25	-27.84	-25.78	-29.36	-25.82	-30.27	-26.24	-26.41	-29.01	-25.31	-30.68	-29.16	-24.01	-24.74	-27.31	-26.05	-23.44	-23.56	-24.94	-24.86	-25.27	-26.18	-25.08	-23.58	-23.02	-22.43	-22.62	-23.52	-27.74	-23.9	-22.01
1547		-26.19	-23.72	-23.67	-29.06	-24.41	-23.3	-25.78	-26.28	-23.93	-24.25	-26.74	-22.61	-23.4	-27.24	-23.9	-29.29	-23.72	-25.69	-28.26	-25.61	-28.97	-25.72	-30.61	-26.46	-26.39	-29.02	-25.21	-30.13	-28.43	-24.15	-24.5	-26.72	-25.49	-23.62	-23.5	-24.51	-24.67	-24.56	-25.92	-24.51	-23.23	-22.82	-22.21	-22.59	-22.92	-27.11	-23.57	-21.84
1547.1		-25.82	-23.98	-23.58	-29.18	-24.64	-23.36	-25.35	-25.94	-23.93	-24.12	-26.6	-22.9	-23.27	-27.01	-24.04	-29.31	-24.02	-25.44	-28.16	-25.94	-29.75	-25.78	-31.15	-26.48	-26.45	-28.7	-25.09	-29.94	-28.6	-24.27	-24.61	-26.5	-25.55	-24.05	-24.01	-24.53	-24.59	-24.58	-25.42	-24.35	-23.24	-22.77	-22.39	-22.61	-22.92	-26.58	-23.58	-22.16
1547.2		-26.21	-24.7	-23.72	-28.95	-25.11	-23.72	-25.48	-26.35	-24.42	-24.51	-27.01	-23.38	-23.67	-27.56	-24.62	-29.26	-24.5	-25.58	-28.82	-26.07	-29.71	-26.23	-31.41	-27.43	-26.43	-29.29	-25.6	-30.18	-29.04	-25.1	-24.99	-27.04	-26.3	-24.49	-24.76	-24.8	-25.11	-24.71	-25.63	-24.68	-23.69	-23.34	-22.85	-22.93	-23.14	-26.06	-23.89	-22.81
1547.3		-26.27	-25.51	-24.47	-29.06	-25.89	-24.92	-25.88	-27.05	-25.31	-25.16	-27.63	-24.13	-24.48	-27.83	-25.37	-29.03	-25.26	-26.44	-29.41	-26.94	-29.75	-27.44	-31.26	-28	-26.54	-30.26	-26.75	-29.78	-30	-25.85	-25.89	-27.47	-27.07	-25.44	-25.89	-25.43	-25.73	-25.49	-26.38	-25.22	-24.56	-24.11	-23.5	-23.52	-23.75	-26.18	-24.68	-23.84
1547.4		-27.4	-26.77	-25.64	-29.34	-27.13	-25.88	-26.55	-28.03	-26.46	-25.88	-28.34	-25.53	-25.55	-28.84	-26.67	-29.94	-26.63	-27.58	-30.16	-27.97	-30.96	-28.27	-31.98	-28.9	-27.93	-31.24	-28.05	-30.67	-30.35	-27.14	-26.95	-28.27	-27.58	-26.78	-27.04	-26.44	-26.59	-26.66	-27.09	-26.27	-25.45	-25.33	-25.05	-24.94	-24.55	-26.89	-25.63	-25.05
1547.5		-28.3	-28.21	-27.34	-30.21	-28.39	-27.43	-27.48	-29.18	-27.85	-27.41	-29.51	-27.14	-26.84	-29.22	-28.42	-30.63	-28.48	-29.17	-31.62	-29.39	-31.23	-29.29	-32.02	-30.42	-29.17	-32.45	-29.36	-31.57	-31.93	-29.14	-28.68	-29.32	-29.05	-28.15	-28.75	-27.9	-27.98	-27.62	-28.16	-27.4	-27.14	-26.85	-26.86	-26.09	-25.87	-27.59	-27.05	-26.32
1547.6		-29.39	-29.69	-28.54	-31.2	-29.49	-28.81	-29.21	-31.25	-29.13	-28.98	-30.61	-28.76	-28.55	-30.71	-29.74	-31.58	-29.87	-30.43	-32.54	-30.53	-33.15	-30.79	-34.5	-31.54	-30.27	-32.73	-30.09	-32.39	-32.17	-30.39	-30.05	-31.26	-30.86	-29.22	-29.76	-29.04	-28.95	-28.93	-29.46	-28.85	-29.4	-28.48	-28.32	-28.12	-27.6	-28.82	-28.74	-28.42
1547.7		-30.3	-30.33	-30.11	-32.15	-31.07	-30.28	-30.62	-31.35	-30.15	-30.71	-31.74	-29.38	-29.89	-32.09	-29.78	-32.54	-29.45	-31.89	-31.59	-30.9	-33.34	-30.06	-33.96	-31.08	-31.32	-31.82	-30.35	-34.49	-33.9	-29.58	-30.55	-31.99	-30.93	-29.27	-29.5	-29.92	-30.11	-30.38	-30.78	-30.21	-29.81	-29.31	-29.22	-29.15	-29.52	-29.98	-29	-29
1547.8		-31.41	-28.88	-30.47	-33.1	-29.53	-29.54	-31.68	-31.38	-29.31	-30.14	-32.31	-28.25	-30.06	-31.39	-29.2	-33	-28.62	-31.5	-30.11	-30.53	-33.03	-29.46	-34.82	-29.5	-31.29	-32.29	-29.66	-33.47	-32.8	-28.72	-29.84	-31.59	-30.28	-27.8	-28.14	-30.31	-29.69	-30.89	-30.4	-30.45	-28.46	-28.91	-28.74	-29.19	-29.58	-31	-29.8	-28.38
1547.9		-31.78	-27.59	-28.93	-33.23	-28.44	-27.95	-31.33	-30.24	-27.71	-29.37	-31.4	-26.99	-29.09	-30.67	-28.01	-32.99	-27.07	-30.2	-28.45	-28.73	-32.07	-28.37	-33.6	-28.7	-30.59	-29.88	-27.99	-32.5	-31.52	-27.95	-28.84	-31.02	-28.43	-26.69	-26.69	-28.48	-28.56	-29.33	-29.31	-28.86	-27.72	-27.5	-27.63	-27.96	-28.28	-31.4	-28.25	-27.24
1548		-29.89	-26.52	-27.15	-31.6	-27.33	-26.6	-30.41	-28.61	-26.47	-27.97	-29.29	-25.84	-27.88	-29.69	-26.86	-31.11	-25.92	-29.2	-28.03	-27.74	-30.37	-26.9	-32.14	-27.29	-29.05	-29.03	-26.81	-32.59	-29.82	-26.95	-27.17	-29.76	-27.12	-25.88	-25.9	-27.64	-26.94	-27.98	-28.12	-27.43	-26.45	-26.54	-26.6	-26.64	-27.27	-30.38	-26.96	-25.91
1548.1		-28.48	-25.77	-26.48	-30.51	-26.31	-25.8	-28.6	-27.65	-25.71	-26.77	-27.82	-25.46	-26.56	-28.5	-25.83	-30.22	-25.57	-27.72	-27.25	-26.56	-30.04	-26.22	-32.08	-26.38	-27.76	-28.29	-26.12	-31.46	-29.32	-26.06	-26.39	-28.95	-26.59	-25.44	-25.51	-26.3	-26.17	-26.68	-27.27	-25.97	-25.4	-25.65	-25.54	-25.67	-25.92	-29.33	-25.8	-25.28
1548.2		-27.53	-25.65	-25.82	-29.96	-25.73	-25.58	-27.42	-26.77	-25.52	-26.38	-26.97	-25.49	-26.01	-27.64	-25.45	-29.32	-25.5	-27.14	-27.09	-26.29	-29.11	-25.75	-30.86	-25.99	-27.19	-27.62	-25.81	-30.57	-28.05	-25.95	-25.84	-27.77	-26.22	-25.38	-25.51	-26.05	-25.8	-25.84	-25.89	-25.71	-25.37	-25.2	-25.37	-25.37	-25.36	-27.58	-25.55	-25.25
1548.3		-27.59	-25.91	-25.67	-28.77	-25.99	-25.77	-26.88	-26.72	-25.87	-26.66	-26.63	-25.71	-25.81	-27.19	-25.61	-28.41	-25.94	-26.79	-27.01	-26.15	-28.17	-25.99	-30.14	-26.2	-26.82	-27.14	-26.09	-29.93	-27.94	-26.06	-26.22	-27.26	-26.04	-25.75	-26.07	-25.75	-25.67	-25.78	-25.91	-25.57	-25.31	-25.43	-25.44	-25.45	-25.37	-26.95	-25.58	-25.55
1548.4		-26.99	-26.53	-26.17	-28.42	-26.45	-26.63	-27.16	-27.01	-26.43	-26.71	-26.93	-26.7	-26.08	-27.06	-26.28	-28.39	-26.75	-27.19	-27.6	-26.74	-28.17	-26.4	-29.74	-26.71	-27.06	-27.72	-26.92	-29.07	-27.83	-26.88	-26.65	-27.29	-26.63	-26.99	-27.39	-26.22	-26.19	-26.28	-26.28	-25.88	-26.05	-26.05	-26.01	-26.13	-25.86	-26.47	-25.87	-27
1548.5		-27.29	-27.73	-27.38	-27.93	-27.35	-27.65	-27.15	-27.87	-27.89	-27.76	-27.58	-28.1	-27.08	-27.57	-27.58	-27.87	-28.2	-27.75	-28.32	-27.87	-27.96	-27.57	-28.76	-27.93	-27.94	-28.39	-28.18	-28.11	-27.92	-27.85	-27.41	-27.44	-27.46	-28.19	-28.55	-27.27	-27.02	-27.17	-27.14	-26.39	-27.54	-27.08	-27.05	-27.68	-27.3	-26.69	-27.02	-28.28
1548.6		-27.85	-29.34	-29.06	-27.87	-28.68	-29.51	-28.05	-29.01	-28.86	-29.37	-28.22	-29.84	-28.97	-28.39	-29.04	-28.27	-29.65	-28.78	-29.22	-29.38	-28.59	-29.48	-28.01	-29.33	-28.96	-29.48	-29.63	-27.97	-29.24	-29.27	-29.08	-28.2	-28.96	-29.82	-29.95	-28.9	-29.23	-28.33	-28.31	-28.24	-29.15	-28.71	-28.89	-29.54	-28.78	-27.07	-28.86	-29.7
1548.7		-28.98	-30.29	-30.26	-27.98	-30.75	-30.07	-29.66	-29.51	-30.48	-29.77	-29.37	-28.92	-30.06	-29.77	-30.04	-28.5	-29.78	-30.94	-30.92	-31.09	-29.16	-30.63	-28.09	-30.71	-30.55	-30.09	-30.71	-27.82	-29.5	-30.63	-30.33	-29.43	-30.79	-29.41	-29.64	-30.34	-30.26	-30.03	-29.89	-29.68	-30.31	-30.2	-29.9	-29.95	-30.2	-27.52	-29.96	-29.11
1548.8		-29.43	-28.89	-29.58	-28.41	-31.17	-27.91	-30.51	-31.27	-29.79	-30.38	-30.87	-27.27	-29.95	-31.13	-28.87	-29.07	-27.94	-31.57	-31.72	-31.98	-29.55	-31.07	-27.85	-32.21	-31.55	-30.35	-30.22	-27.86	-30.22	-29.95	-30.17	-31.01	-31.18	-27.43	-27.54	-30.96	-30.36	-31.69	-31.19	-30.52	-28.99	-29.07	-28.48	-28.05	-29.45	-28.97	-29.36	-26.88
1548.9		-30.26	-26.29	-27.67	-28.42	-29.9	-25.75	-30.48	-31.65	-26.95	-28.83	-30.86	-25.15	-28.1	-31.39	-26.54	-29.05	-26.04	-30.84	-31.34	-30.01	-29.75	-29.91	-27.49	-30.69	-30.73	-30.24	-28.57	-27.9	-30.49	-27.86	-28.68	-31.39	-29.8	-25.32	-25.37	-28.21	-28.24	-30.04	-30.66	-29.77	-26.89	-27.08	-25.89	-25.93	-27.61	-30.69	-27.56	-24.44
1549		-29.14	-24.62	-24.99	-29	-27.51	-23.73	-29.47	-29.54	-24.93	-26.69	-30.44	-23.17	-26.09	-29.72	-24.44	-28.92	-24.3	-28.74	-30.45	-27.8	-29.44	-27.28	-26.69	-28.09	-28.53	-29.58	-25.96	-27.39	-29.77	-25.44	-26.16	-29.18	-28.22	-23.72	-23.47	-26.35	-26.05	-28.14	-29.45	-27.83	-24.91	-24.83	-24.1	-24.15	-25.15	-29.81	-25.44	-22.53
1549.1		-28.06	-23.27	-23.5	-28.07	-25.67	-22.11	-26.85	-27.59	-23.35	-24.99	-27.86	-21.86	-24.59	-28.1	-22.92	-27.73	-22.6	-26.48	-28.28	-25.59	-28.02	-25.51	-26.46	-26.28	-26.99	-28.32	-24.31	-26.63	-27.93	-24.4	-24.68	-27	-26.31	-22.41	-22.37	-24.74	-24.45	-25.98	-26.8	-25.42	-23.17	-23.21	-22.46	-22.49	-23.32	-28.51	-23.7	-21.37
1549.2		-26.63	-22.11	-21.96	-27.33	-24.07	-21.32	-25.2	-25.92	-22.13	-23.6	-26.22	-20.87	-22.95	-26.06	-21.75	-26.83	-21.67	-25.04	-26.65	-24.21	-26.99	-24.12	-25.52	-24.98	-25.35	-26.58	-23.06	-26	-26.63	-23.38	-23.13	-25.71	-24.45	-21.54	-21.68	-23.06	-22.98	-24.4	-25.23	-23.88	-21.97	-21.98	-21.35	-21.07	-22	-26.58	-22.49	-20.63
1549.3		-25.59	-21.41	-21.39	-26.27	-22.89	-20.89	-24.08	-24.69	-21.34	-22.52	-24.89	-20.61	-22.02	-24.58	-21.36	-25.83	-21.16	-23.93	-25.36	-23.09	-25.59	-23.36	-24.96	-23.54	-24.17	-25.46	-22.25	-25.5	-25.74	-22.57	-22.42	-24.71	-23.28	-21.13	-21.24	-21.96	-22.29	-23.09	-23.79	-22.66	-21.42	-21.39	-20.64	-20.59	-21.22	-25.12	-21.54	-20.26
1549.4		-24.73	-21.27	-21.13	-25.49	-22.44	-20.74	-23.37	-23.89	-21.14	-22	-24.06	-20.66	-21.77	-23.91	-21.14	-25.31	-21.23	-23.12	-24.47	-22.61	-24.98	-22.86	-24.43	-23.3	-23.81	-24.76	-22.17	-25.2	-24.93	-22.38	-22	-23.85	-22.71	-21.16	-21.26	-21.56	-21.82	-22.49	-23.2	-22.14	-21.23	-21.02	-20.51	-20.55	-20.82	-23.8	-21.16	-20.39
1549.5		-24.44	-21.43	-21.46	-24.92	-22.37	-21.1	-22.9	-23.59	-21.43	-21.98	-23.73	-21.22	-21.79	-23.58	-21.31	-24.5	-21.57	-22.92	-23.9	-22.54	-24.15	-22.63	-24.09	-23.13	-23.44	-24.09	-22.22	-24.85	-24.3	-22.37	-22.04	-23.32	-22.6	-21.53	-21.52	-21.68	-21.61	-22.22	-22.56	-21.94	-21.35	-20.95	-20.77	-20.85	-20.91	-23.46	-21.26	-20.83
1549.6		-23.96	-22.18	-22.07	-24.54	-22.59	-22.17	-22.93	-23.38	-21.99	-22.2	-23.63	-22.18	-22.1	-23.76	-22.01	-24.42	-22.33	-23.19	-23.69	-22.8	-23.86	-22.77	-23.94	-23.03	-23.6	-23.71	-22.65	-24.52	-24.01	-22.81	-22.54	-23.26	-22.79	-22.31	-22.33	-22.24	-22.08	-22.34	-22.61	-22.12	-21.7	-21.58	-21.42	-21.76	-21.39	-23.17	-21.79	-21.94
1549.7		-24.1	-23.29	-23.06	-24.71	-23.15	-23.56	-23.31	-23.56	-23.17	-23.15	-23.72	-23.25	-23	-24.09	-22.99	-24.17	-23.36	-23.86	-23.58	-23.45	-23.92	-23.35	-23.84	-23.65	-23.91	-23.34	-23.15	-24.49	-23.87	-23.36	-23.23	-23.44	-23.27	-23.34	-23.25	-22.79	-22.76	-22.73	-23.05	-22.8	-22.71	-22.52	-22.5	-23.23	-22.23	-23.24	-22.59	-23.25
1549.8		-24.48	-24.17	-24.34	-24.63	-24.02	-24.78	-24.23	-24.01	-24.03	-24.3	-23.89	-24.57	-24.2	-24.17	-24.21	-24.38	-24.31	-24.52	-23.56	-23.92	-23.74	-23.8	-23.75	-23.64	-24.3	-23.42	-24.08	-24.5	-24.03	-23.95	-24.23	-23.93	-23.56	-24.17	-23.96	-23.58	-23.56	-23.17	-23.62	-23.37	-23.68	-23.69	-23.9	-24.42	-23.42	-23.35	-23.46	-24.83
1549.9		-25.04	-24.98	-25.35	-24.93	-24.25	-25.45	-24.97	-24.22	-24.68	-25.46	-24.2	-25.3	-25.21	-24.52	-24.89	-24.57	-24.64	-25.4	-23.52	-24.38	-23.75	-24.18	-23.8	-23.7	-24.86	-23.34	-24.4	-24.8	-23.79	-24.27	-24.97	-24.16	-23.74	-24.38	-24.11	-24.17	-24.14	-23.73	-24.08	-24.09	-24.43	-24.44	-25.03	-25.44	-24.77	-24.21	-24.27	-25.29
1550		-25.11	-24.57	-25.21	-25.12	-24.01	-24.96	-25.15	-24.15	-24.53	-25.76	-24.15	-24.41	-25.38	-24.59	-24.47	-24.63	-23.89	-25.22	-23.54	-24.35	-23.87	-23.83	-23.84	-23.5	-24.83	-23.22	-23.92	-24.8	-23.55	-24.18	-24.61	-23.99	-23.67	-23.71	-23.36	-24.15	-23.85	-23.81	-23.89	-24.05	-24.31	-24.34	-24.81	-25.07	-25.08	-24.74	-24.22	-24.9
1550.1		-24.75	-23.11	-23.88	-25.13	-23.18	-23.02	-24.66	-23.78	-23.34	-24.67	-23.7	-22.46	-24.22	-24.25	-23	-24.56	-22.54	-24.47	-22.89	-23.58	-23.66	-22.94	-23.83	-22.84	-24.27	-23.01	-23.2	-24.58	-23.41	-23.12	-23.64	-23.67	-22.81	-22.65	-22.15	-23.26	-22.92	-23.39	-23.28	-23.55	-23.18	-23.47	-23.67	-23.52	-24.21	-24.27	-23.36	-22.87
1550.2		-24	-21.84	-22.33	-24.25	-21.88	-21.53	-23.55	-22.96	-21.98	-22.84	-23.23	-21	-22.88	-23.39	-21.69	-23.92	-21.13	-23.13	-22.33	-22.6	-23.12	-21.81	-23.85	-21.95	-23.57	-22.64	-22.02	-24.26	-22.98	-21.92	-22.3	-22.9	-21.79	-21.23	-20.94	-22.16	-21.92	-22.33	-22.47	-22.33	-21.87	-22.29	-22.11	-21.93	-22.53	-23.67	-21.91	-21.31
1550.3		-22.87	-20.51	-20.82	-23.13	-20.63	-20.21	-22.14	-21.89	-20.62	-21.56	-22.19	-19.74	-21.35	-22.27	-20.49	-22.97	-19.98	-21.84	-21.86	-21.46	-22.69	-20.87	-23.72	-20.97	-22.19	-22.15	-20.79	-23.56	-22.45	-20.83	-21.05	-22.09	-20.95	-20.12	-19.99	-20.76	-20.9	-21.42	-21.47	-21.1	-20.6	-20.89	-20.69	-20.51	-20.89	-22.78	-20.61	-19.8
1550.4		-21.76	-19.57	-19.64	-22.46	-19.83	-19.08	-21.09	-21.25	-19.66	-20.48	-21.37	-18.78	-20.19	-21.36	-19.39	-22.11	-19.12	-20.86	-21.5	-20.56	-21.95	-20.38	-23.47	-20.53	-21.25	-21.82	-20.3	-22.7	-21.99	-20.14	-20.12	-21.23	-20.55	-19.33	-19.34	-19.83	-19.97	-20.62	-20.56	-20.21	-19.69	-19.86	-19.49	-19.36	-19.97	-21.62	-19.64	-18.84
1550.5		-20.79	-18.93	-19	-21.83	-19.37	-18.38	-20.09	-20.76	-19.09	-19.54	-20.76	-18.22	-19.38	-20.57	-18.8	-21.75	-18.72	-20.04	-21.38	-20	-21.87	-19.94	-23.28	-20.27	-20.64	-21.52	-19.77	-22.13	-21.72	-19.75	-19.5	-20.7	-20.07	-18.99	-18.93	-19.16	-19.41	-19.82	-20.27	-19.37	-18.96	-19.07	-18.78	-18.54	-19.01	-20.7	-18.9	-18.17
1550.6		-20.33	-18.86	-18.53	-21.29	-19.28	-18.22	-19.75	-20.44	-18.95	-19.14	-20.41	-18.07	-18.97	-20.58	-18.77	-21.2	-18.78	-19.78	-21.53	-19.81	-21.65	-19.89	-23.27	-20.28	-20.21	-21.66	-19.71	-21.68	-21.65	-19.65	-19.19	-20.48	-20.07	-19.05	-19.03	-19.01	-19.23	-19.58	-20.02	-19.13	-18.7	-18.85	-18.5	-18.24	-18.49	-20.06	-18.68	-17.86
1550.7		-20.4	-19.01	-18.53	-21.08	-19.58	-18.46	-19.74	-20.5	-19.18	-19.13	-20.48	-18.49	-18.79	-20.55	-19.06	-21.35	-19.02	-19.65	-21.96	-19.86	-21.83	-20.38	-23.3	-20.63	-20.31	-21.87	-20.04	-21.73	-22.07	-19.94	-19.3	-20.76	-20.47	-19.34	-19.47	-19.24	-19.28	-19.75	-20.16	-19.21	-18.88	-18.94	-18.52	-18.27	-18.35	-19.69	-18.69	-17.91
1550.8		-20.42	-19.79	-18.91	-21.17	-20.17	-18.94	-19.91	-21.08	-19.77	-19.27	-20.98	-19.13	-19.17	-21.07	-19.74	-21.56	-19.66	-20.04	-22.63	-20.51	-22.39	-21.25	-23.9	-21.38	-20.79	-22.78	-20.84	-22.02	-22.72	-20.76	-19.91	-21.15	-21.08	-20.12	-20.36	-19.74	-19.84	-20.25	-20.55	-19.31	-19.47	-19.44	-18.99	-18.55	-18.46	-19.76	-19.14	-18.25
1550.9		-20.99	-20.61	-19.93	-21.61	-21.19	-19.86	-20.37	-21.98	-20.87	-20.12	-21.87	-20.39	-19.88	-21.71	-20.83	-22.24	-20.72	-20.84	-23.91	-21.47	-23.27	-22.38	-24.18	-22.45	-21.48	-23.8	-22.35	-22.4	-23.54	-21.93	-21.22	-21.78	-22.29	-21.35	-21.54	-20.61	-20.92	-20.99	-21.27	-20.22	-20.49	-20.24	-19.69	-19.42	-19.13	-19.97	-19.86	-19.02
1551		-21.85	-22.18	-21.14	-22.53	-22.63	-21.1	-21.08	-23.39	-22.42	-21.39	-22.83	-21.76	-20.97	-22.9	-22.33	-22.92	-22.6	-21.9	-25.3	-22.99	-24.19	-23.85	-25.39	-24.13	-22.64	-25.16	-23.99	-23.22	-24.74	-23.26	-22.57	-22.97	-23.83	-23.35	-23.11	-22	-22.06	-22.2	-22.31	-21.63	-21.69	-21.56	-21.01	-20.66	-20.13	-20.65	-20.99	-20.03
1551.1		-22.85	-23.89	-22.81	-23.44	-24.49	-23.05	-22.59	-24.76	-23.94	-22.93	-24.28	-23.58	-22.39	-24.3	-23.79	-24.01	-24.15	-23.48	-26.35	-24.92	-25.34	-25.66	-25.91	-25.79	-24.28	-26.11	-25.47	-24.12	-25.52	-25.07	-24.15	-24.35	-25.1	-24.51	-24.54	-23.45	-23.7	-23.8	-23.8	-23.08	-23.33	-22.89	-22.61	-22.15	-21.58	-21.77	-22.64	-21.4
1551.2		-24.08	-25.08	-24.37	-24.84	-25.48	-24.4	-24.15	-25.61	-25.46	-24.7	-25.55	-24.33	-24.29	-25.55	-24.97	-25.34	-24.85	-25.43	-26.07	-25.75	-25.84	-26.14	-26.49	-25.69	-25.79	-26.29	-25.54	-25.49	-26.44	-25.37	-25.13	-25.55	-25.61	-24.3	-24.19	-24.43	-24.7	-24.74	-25.2	-24.62	-24.48	-24.18	-24.05	-23.69	-23.32	-23.25	-24.15	-23.15
1551.3		-25.47	-24.36	-24.69	-26.02	-24.12	-23.66	-25.24	-25.62	-24.59	-25.36	-25.46	-23.3	-24.78	-25.61	-23.59	-26.04	-23.21	-25.57	-25.17	-24.92	-26.06	-24.69	-26.84	-24.18	-25.55	-25.46	-23.96	-26.19	-26.01	-23.77	-24.57	-25.26	-24.32	-22.36	-22.1	-23.95	-24.19	-24.68	-25.06	-24.17	-23.52	-24.01	-23.73	-23.3	-24.15	-24.52	-24.01	-22.78
1551.4		-24.78	-21.49	-22.49	-25.81	-21.52	-21.53	-24.08	-23.92	-21.78	-23.15	-23.93	-20.63	-22.61	-24.35	-21.53	-25.37	-20.61	-23.29	-23.04	-22.72	-25.03	-22.12	-26.6	-21.47	-23.98	-23.72	-21.52	-25.37	-24.49	-21.23	-21.9	-23.43	-22.01	-20.09	-20.07	-21.78	-21.61	-22.73	-22.99	-22.1	-21.1	-21.47	-21.38	-21.32	-22.96	-24.85	-21.75	-20.79
1551.5		-22.46	-18.88	-19.79	-24.17	-19.25	-18.92	-21.72	-21.4	-19.28	-20.4	-21.48	-18.22	-19.96	-21.77	-19.12	-23.64	-18.11	-20.96	-21.18	-20.17	-22.79	-19.89	-25.04	-19.26	-21.26	-21.48	-19.12	-23.56	-22.59	-18.88	-19.58	-21.19	-19.93	-17.98	-18.25	-19.57	-19.43	-20.46	-20.72	-19.66	-18.8	-19.07	-18.95	-18.85	-20.48	-23.04	-19.37	-18.76
1551.6		-19.66	-16.62	-17.43	-21.38	-17.17	-16.86	-19.3	-19.4	-17.13	-18	-19.04	-16.22	-17.65	-19.35	-16.93	-21.15	-16.29	-18.56	-19.27	-18	-20.75	-17.77	-23.3	-17.53	-18.8	-19.58	-17.21	-21.49	-20.26	-16.95	-17.51	-19.23	-17.86	-16.36	-16.58	-17.47	-17.48	-18.14	-18.47	-17.36	-16.81	-17.05	-16.74	-16.73	-17.99	-20.19	-17.22	-16.55
1551.7		-17.53	-15.29	-15.7	-19.2	-15.72	-15.32	-17.28	-17.6	-15.65	-16.31	-17.12	-14.96	-15.84	-17.46	-15.46	-19.11	-15.1	-16.66	-17.79	-16.28	-19.07	-16.37	-21.5	-16.17	-16.96	-17.96	-15.79	-19.67	-18.41	-15.67	-16.06	-17.53	-16.38	-15.29	-15.52	-15.99	-15.99	-16.49	-16.69	-15.75	-15.49	-15.45	-15.31	-15.37	-15.95	-17.67	-15.49	-15.22
1551.8		-16	-14.41	-14.59	-17.65	-14.69	-14.4	-15.75	-16.23	-14.6	-15.15	-15.91	-14.17	-14.62	-16.07	-14.5	-17.39	-14.34	-15.48	-16.81	-15.26	-17.7	-15.29	-19.58	-15.36	-15.62	-16.98	-14.8	-17.98	-17.17	-14.83	-15.03	-16.14	-15.35	-14.54	-14.89	-14.95	-15.01	-15.38	-15.37	-14.76	-14.54	-14.38	-14.33	-14.41	-14.6	-15.85	-14.44	-14.31
1551.9		-14.96	-14.01	-13.96	-16.11	-14.21	-14.03	-14.69	-15.35	-14.14	-14.21	-15.03	-13.98	-13.99	-15.1	-13.98	-16.15	-14.19	-14.68	-16	-14.62	-16.63	-14.65	-18.21	-14.79	-14.88	-16.09	-14.39	-16.75	-16.27	-14.42	-14.47	-15.25	-14.67	-14.27	-14.77	-14.34	-14.43	-14.57	-14.52	-14.17	-14.07	-13.91	-13.95	-14.01	-13.78	-14.6	-13.86	-14.07
1552		-14.5	-14.2	-13.93	-15.35	-14.3	-14.16	-14.19	-14.99	-14.19	-14	-14.67	-14.44	-13.91	-14.79	-13.98	-15.39	-14.54	-14.25	-15.59	-14.5	-15.95	-14.7	-17.36	-14.75	-14.57	-15.73	-14.64	-16	-15.75	-14.71	-14.46	-14.81	-14.7	-14.69	-15.24	-14.26	-14.53	-14.33	-14.24	-14.23	-14.16	-14.03	-14.17	-14.23	-13.69	-13.93	-13.94	-14.64
1552.1		-14.4	-15.07	-14.42	-14.83	-14.99	-14.93	-14.33	-14.87	-14.85	-14.4	-14.78	-15.46	-14.49	-14.75	-14.82	-15.1	-15.6	-14.62	-15.77	-15.15	-15.63	-15.19	-16.48	-15.43	-14.61	-15.6	-15.24	-15.48	-15.57	-15.34	-14.85	-15.04	-15.19	-15.81	-16.22	-14.85	-15.02	-14.72	-14.49	-14.92	-15.01	-14.97	-14.99	-15.18	-14.42	-13.87	-14.71	-15.8
1552.2		-14.69	-16.5	-15.59	-14.76	-16.26	-16.49	-14.99	-15.17	-15.91	-15.2	-15.28	-17.23	-15.38	-15.25	-16.15	-15.16	-17.23	-15.24	-16.2	-16.02	-15.54	-16.24	-16.17	-16.2	-15.08	-15.99	-16.42	-15.36	-15.66	-16.66	-15.88	-15.55	-16.15	-17.47	-17.69	-16.05	-16.17	-15.43	-15.17	-16.05	-16.37	-16.53	-16.46	-16.97	-15.48	-14.17	-15.94	-17.93
1552.3		-15.67	-18.47	-17.17	-15.07	-17.79	-18.58	-16.12	-15.93	-17.65	-16.55	-16.34	-20.04	-17.05	-16.15	-18.19	-15.48	-19.22	-16.4	-16.85	-17.48	-15.93	-17.56	-16.21	-17.65	-16.13	-16.43	-17.96	-15.63	-16.25	-18.28	-17.48	-16.43	-17.34	-19.88	-19.84	-17.73	-17.81	-16.78	-16.56	-17.67	-18.41	-18.54	-18.79	-19.43	-17.12	-15.26	-17.7	-20.66
1552.4		-17.07	-21.26	-19.94	-15.87	-20.16	-21.59	-17.72	-17.12	-20.39	-18.63	-17.65	-22.75	-19.47	-17.45	-20.74	-16.2	-21.93	-18.05	-17.61	-19.22	-16.71	-19.1	-16.36	-19.45	-17.71	-17.42	-20.26	-15.9	-16.85	-20.62	-19.37	-17.54	-19.06	-21.82	-21.82	-19.99	-19.85	-18.64	-18.3	-20.22	-20.91	-20.9	-21.67	-21.93	-19.61	-16.96	-20.35	-23.16
1552.5		-18.35	-23.16	-22.33	-16.68	-21.73	-23.11	-19.29	-18.28	-22.6	-20.83	-19.05	-23.29	-22.15	-18.62	-22.43	-16.86	-22.98	-19.9	-18.07	-20.83	-16.92	-20.42	-15.99	-20.63	-19.39	-17.88	-22	-15.93	-17.03	-22.07	-21.5	-18.66	-20.26	-22.04	-21.02	-21.48	-21.03	-20.09	-20.01	-21.78	-22.24	-23.02	-22.97	-23.36	-22.37	-18.6	-22.19	-22.66
1552.6		-18.39	-20.35	-20.95	-16.59	-19.78	-20.25	-19.26	-17.84	-20.79	-20.67	-18.45	-20.07	-20.79	-18.49	-20.44	-16.54	-20.22	-19.82	-17.38	-20.09	-16.38	-19.7	-15.41	-19.29	-19.33	-17.15	-20.33	-15.36	-16.5	-20.39	-20.23	-18.25	-19.08	-19.57	-18.22	-19.71	-19.41	-19.22	-19.37	-20.19	-20.15	-20.55	-20.49	-20.29	-21.08	-19.28	-20.39	-19.4
1552.7		-19.94	-19.84	-20.75	-18.06	-20.43	-19.78	-20.55	-19.13	-20.89	-21.34	-20.08	-19.54	-20.59	-20.07	-20.39	-18.07	-19.92	-20.79	-18.69	-21.02	-17.6	-20.51	-16.54	-20.06	-20.43	-18.32	-20.71	-16.67	-17.79	-20.86	-20.93	-19.68	-20.17	-20.01	-19	-20.4	-20.44	-20.5	-20.53	-20.99	-20.25	-20.33	-20.1	-19.89	-20.87	-20.88	-20.55	-18.67
1552.8		-20.08	-18.91	-19.47	-18.57	-19.67	-18.98	-20.29	-19.12	-19.99	-20.48	-19.56	-18.72	-19.46	-19.5	-19.71	-18.11	-19.31	-20.43	-18.52	-20.45	-17.35	-20.06	-16.35	-19.86	-20.06	-17.86	-20.11	-16.6	-17.56	-20.45	-19.81	-19.36	-19.62	-19.61	-18.92	-19.76	-19.67	-19.73	-19.77	-19.94	-19.69	-19.83	-19.33	-19.19	-19.78	-20.37	-19.73	-18.17
1552.9		-18.88	-18.19	-18.41	-17.66	-18.58	-18.16	-18.77	-17.81	-18.99	-19.17	-18.24	-18.04	-18.21	-18.31	-18.85	-17.14	-18.59	-19.14	-17.5	-19.18	-16.36	-19.23	-15.34	-18.74	-18.7	-16.72	-19.25	-15.67	-16.55	-19.28	-18.6	-18.03	-18.08	-18.81	-18.08	-18.22	-18.32	-18.21	-18.36	-18.68	-18.6	-18.85	-18.74	-18.51	-18.54	-18.84	-18.54	-17.76
1553		-18.65	-18.37	-18.41	-17.78	-18.64	-18.22	-18.68	-17.75	-19.2	-19.11	-18.2	-18.36	-18.11	-18.24	-19.27	-17.23	-19.01	-19.06	-17.2	-19.18	-16.47	-19.13	-15.51	-18.7	-18.71	-16.69	-19.33	-15.82	-16.55	-19.36	-18.61	-17.8	-18.04	-18.87	-17.91	-18.02	-18.21	-18.01	-18.26	-18.54	-18.57	-18.88	-18.82	-18.66	-18.4	-18.68	-18.5	-17.89
1553.1		-18.78	-18.88	-18.87	-17.97	-18.94	-18.65	-18.84	-18.23	-19.51	-19.31	-18.28	-19.05	-18.15	-18.54	-19.71	-17.72	-19.35	-19.33	-17.25	-19.3	-16.97	-18.94	-16.32	-18.48	-18.96	-16.89	-19.24	-16.34	-16.89	-19.3	-18.97	-18.27	-18.41	-19.07	-18.14	-18.14	-18.45	-18.29	-18.4	-18.69	-18.76	-19.17	-18.93	-18.97	-18.58	-18.72	-18.84	-18.04
1553.2		-19.04	-19.72	-19.57	-18.28	-19.42	-19.42	-19.32	-18.61	-20.23	-19.87	-18.57	-19.52	-19.08	-18.99	-20.15	-17.71	-19.86	-19.96	-17.34	-19.81	-16.98	-19.44	-15.93	-18.88	-19.51	-17.04	-19.91	-16.32	-16.97	-19.76	-19.75	-18.5	-18.88	-19.41	-18.69	-18.98	-19.06	-18.77	-19.12	-19.32	-19.45	-19.49	-19.38	-19.17	-19.23	-18.96	-19.3	-18.22
1553.3		-17.77	-17.89	-18.15	-16.88	-17.94	-17.76	-17.95	-17.3	-18.34	-18.46	-17.35	-17.77	-18.03	-17.59	-18.23	-16.27	-17.96	-18.47	-16.38	-18.32	-15.8	-17.96	-14.74	-17.67	-18.18	-16.02	-18.32	-15.11	-15.9	-18.03	-18.5	-17.05	-17.78	-17.81	-17.41	-18.06	-17.8	-17.67	-17.79	-17.95	-17.79	-17.75	-17.49	-17.45	-17.75	-17.56	-17.88	-16.77
1553.4		-19.35	-19.44	-20.2	-18.25	-18.79	-19.68	-19.61	-18.22	-20.24	-20.65	-18.08	-19.34	-20	-18.43	-19.77	-17.27	-19.12	-20.33	-16.47	-19.52	-16.5	-18.52	-15.63	-18.08	-19.47	-16.27	-19.29	-16.05	-16.28	-18.88	-19.48	-17.63	-18.05	-18.52	-17.93	-18.67	-18.48	-18.28	-18.56	-19.31	-19.06	-19.43	-19.22	-19.2	-19.52	-19.18	-19.21	-18.43
1553.5		-18.26	-17.78	-19.07	-17.8	-17.24	-18.59	-18.37	-17.21	-18.7	-19.09	-17.11	-18.04	-18.75	-17.28	-18.13	-17.01	-17.64	-18.98	-15.89	-17.84	-16.27	-17.02	-16.14	-16.74	-18.05	-15.83	-17.65	-16.4	-16.17	-17.33	-17.65	-16.84	-16.51	-17.04	-16.8	-17.47	-17.29	-17.29	-17.3	-17.81	-17.83	-18.17	-18.39	-18.27	-18.77	-18.53	-17.91	-18.02
1553.6		-15.74	-15.72	-16.7	-15.59	-15.19	-16.72	-15.87	-15.31	-16.23	-16.82	-15.11	-16.06	-16.58	-15.14	-15.97	-15.19	-15.63	-16.49	-14.49	-15.63	-14.87	-14.95	-15.32	-14.87	-15.56	-14.42	-15.38	-15.3	-14.62	-15.24	-15.34	-15.02	-14.52	-15.03	-14.99	-15.35	-15.15	-15.2	-15.08	-15.67	-15.75	-16.17	-16.71	-16.84	-16.88	-16.04	-15.83	-16.71
1553.7		-15.43	-15.71	-16.67	-15.04	-14.94	-16.44	-15.79	-14.97	-15.9	-16.5	-14.66	-15.79	-16.53	-14.84	-15.56	-14.43	-15.37	-16.13	-13.78	-15.28	-13.93	-14.62	-13.96	-14.47	-15.41	-13.68	-15.18	-14.07	-13.89	-15.06	-15.41	-14.4	-14.34	-14.81	-14.68	-15.23	-14.79	-14.85	-14.83	-15.35	-15.63	-16.01	-16.29	-16.3	-16.71	-15.56	-15.57	-16.45
1553.8		-14.31	-14.5	-15.29	-14.05	-13.77	-15.08	-14.51	-13.91	-14.57	-15.16	-13.73	-14.67	-15.17	-13.65	-14.37	-13.62	-14.31	-14.5	-13.08	-13.97	-13.21	-13.58	-13.72	-13.45	-14.11	-13.1	-13.98	-13.69	-13.26	-13.87	-14.17	-13.69	-13.38	-13.78	-13.58	-13.85	-13.69	-13.67	-13.62	-14.25	-14.52	-14.86	-15.11	-15.26	-15.5	-14.38	-14.42	-15.24
1553.9		-13.54	-13.51	-13.87	-13.44	-12.94	-13.78	-13.56	-13.14	-13.43	-13.82	-13.14	-13.63	-13.79	-13.11	-13.23	-13.26	-13.27	-13.35	-12.71	-12.96	-13.12	-12.7	-13.95	-12.64	-13.11	-13.02	-12.96	-13.79	-12.97	-12.98	-13.09	-13.21	-12.7	-12.84	-12.7	-12.89	-12.75	-12.84	-12.81	-13.13	-13.35	-13.54	-14.14	-14.13	-14.29	-13.55	-13.39	-14.22
1554		-13.16	-12.94	-13.09	-13.27	-12.56	-13.15	-13.12	-12.85	-12.76	-12.97	-12.97	-12.93	-13.14	-12.85	-12.74	-13.25	-12.75	-12.85	-12.76	-12.46	-13.35	-12.33	-14.19	-12.43	-12.7	-13.13	-12.55	-13.99	-13.13	-12.48	-12.69	-13.09	-12.64	-12.49	-12.48	-12.59	-12.5	-12.58	-12.52	-12.72	-12.84	-12.91	-13.45	-13.48	-13.52	-13.14	-12.86	-13.58
1554.1		-13.16	-12.98	-12.93	-13.44	-12.75	-13.03	-13.09	-12.99	-12.79	-12.83	-13.17	-12.96	-13.02	-13.15	-12.67	-13.63	-12.83	-12.74	-13.19	-12.59	-13.96	-12.57	-14.78	-12.78	-12.75	-13.62	-12.67	-14.4	-13.65	-12.69	-12.78	-13.42	-12.97	-12.77	-12.82	-12.78	-12.85	-12.91	-12.78	-12.8	-13.03	-12.73	-13.16	-13.27	-13.34	-13.05	-12.84	-13.42
1554.2		-13.53	-13.53	-13.27	-13.73	-13.39	-13.42	-13.38	-13.6	-13.19	-13.14	-13.69	-13.4	-13.35	-13.65	-13.16	-14.2	-13.43	-13.24	-14.08	-13.15	-14.56	-13.16	-15.31	-13.44	-13.36	-14.47	-13.33	-14.86	-14.19	-13.35	-13.39	-14.02	-13.76	-13.56	-13.67	-13.41	-13.47	-13.56	-13.41	-13.39	-13.56	-13.06	-13.37	-13.39	-13.54	-13.39	-13.29	-13.51
1554.3		-14.19	-14.42	-13.85	-14.21	-14.29	-13.94	-14.06	-14.48	-13.9	-13.7	-14.55	-14.12	-13.91	-14.39	-14.01	-14.81	-14.4	-13.97	-15.15	-13.9	-15.21	-14.25	-15.82	-14.62	-14.19	-15.49	-14.29	-15.22	-15.07	-14.34	-14.37	-14.7	-14.81	-14.63	-14.83	-14.4	-14.36	-14.41	-14.33	-14.25	-14.41	-13.76	-13.85	-13.8	-13.92	-13.9	-13.93	-13.9
1554.4		-14.68	-15.16	-14.52	-14.42	-15.2	-14.67	-14.68	-15.26	-14.7	-14.29	-15.11	-14.89	-14.38	-15.01	-14.92	-15.07	-15.19	-14.66	-16.1	-14.9	-15.43	-15.3	-16.2	-15.69	-15.04	-16.29	-15.18	-15.43	-15.84	-15.31	-15.4	-15.51	-15.57	-15.78	-16.13	-15.35	-15.25	-15.16	-15	-15.01	-15.34	-14.37	-14.55	-14.34	-14.46	-14.19	-14.77	-14.63
1554.5		-15.11	-16.31	-15.16	-14.72	-16.22	-15.48	-15.27	-15.78	-15.62	-14.88	-15.71	-15.88	-15.02	-15.65	-15.8	-15.43	-16.45	-15.27	-17.13	-15.87	-15.98	-16.43	-16.54	-16.73	-15.57	-17.04	-16.25	-15.79	-16.75	-16.75	-16.01	-16.15	-16.62	-16.96	-17.21	-16.08	-16.13	-15.83	-15.78	-15.91	-16.33	-15.03	-15.31	-15.07	-14.94	-14.27	-15.51	-15.01
1554.6		-15.62	-17.6	-15.95	-15.6	-17.5	-16.6	-16.16	-16.72	-16.99	-15.85	-16.59	-17.06	-16.08	-16.53	-17.09	-16.02	-17.56	-16.25	-18.29	-17.04	-16.94	-18.04	-17.2	-18.45	-16.64	-18.09	-17.58	-16.42	-17.73	-18.27	-17.17	-17.2	-18.23	-18.36	-18.63	-17.1	-17.41	-16.82	-16.88	-17.04	-17.25	-16.37	-16.48	-15.99	-15.67	-15	-16.5	-15.82
1554.7		-16.77	-18.94	-17.39	-16.57	-18.72	-18.24	-17.57	-18.08	-18.59	-17.32	-17.71	-18.54	-17.51	-17.96	-18.83	-17.21	-19.01	-17.96	-19.24	-18.71	-18.17	-19.43	-18.19	-19.77	-18.29	-18.87	-19.39	-17.42	-18.81	-19.54	-18.7	-18.27	-19.47	-19.46	-19.42	-18.6	-18.81	-18.07	-18.21	-18.37	-18.52	-18.15	-17.69	-17.33	-16.74	-16.05	-18.06	-16.99
1554.8		-18.29	-19.07	-19.01	-17.81	-18.85	-19.08	-18.91	-18.6	-19.26	-19.16	-18.49	-18.84	-19	-18.54	-19.24	-18.07	-18.84	-19.47	-18.57	-19.49	-18.45	-19.44	-18.67	-18.83	-19.37	-18.31	-19.33	-18.23	-18.39	-18.71	-19.48	-18.54	-18.57	-18.71	-18.36	-19.07	-18.91	-18.6	-18.81	-18.81	-18.68	-18.89	-18.32	-18.41	-18.2	-17.36	-18.71	-18.01
1554.9		-17.87	-16.15	-17.62	-17.56	-16.24	-16.81	-17.87	-16.09	-16.76	-18.34	-16.75	-16.1	-17.86	-16.99	-16.49	-17.38	-15.88	-18.19	-15.95	-17.22	-16.7	-16.54	-17.78	-15.96	-17.69	-16.14	-16.33	-17.83	-16.13	-15.81	-17.03	-16.89	-15.76	-15.31	-15.26	-16.61	-16.37	-16.72	-16.87	-16.64	-16.15	-16.74	-16.51	-16.87	-17.21	-17.59	-16.64	-16.63
1555		-14.8	-12.72	-13.85	-14.85	-13.03	-13.17	-14.67	-13.04	-13.16	-14.63	-13.76	-12.76	-14.27	-13.87	-12.75	-14.87	-12.39	-14.54	-13.25	-13.63	-14.46	-13.21	-15.8	-12.75	-14.25	-13.44	-12.91	-15.61	-13.55	-12.43	-13.56	-14.06	-12.77	-12.19	-12.14	-13.34	-13.13	-13.62	-13.71	-13.56	-12.85	-13.29	-13.24	-13.58	-14.06	-15.34	-12.96	-13.47
1555.1		-11.89	-9.97	-10.86	-12.01	-10.49	-10.33	-11.56	-10.86	-10.24	-11.31	-11.27	-10.05	-11.05	-11.13	-10.15	-12.48	-9.93	-11.45	-11.25	-10.91	-12.33	-10.66	-13.67	-10.51	-11.33	-11.53	-10.55	-13.34	-11.43	-9.97	-10.68	-11.59	-10.36	-9.89	-9.92	-10.73	-10.62	-11.1	-11.33	-10.74	-10.25	-10.56	-10.46	-10.6	-11.05	-12.48	-10.21	-10.5
1555.2		-9.36	-8.01	-8.48	-9.69	-8.52	-8.18	-9.18	-8.95	-8.21	-8.7	-9.34	-7.96	-8.6	-9.12	-8.11	-10.31	-7.99	-9.07	-9.64	-8.77	-10.34	-8.73	-11.86	-8.73	-9.03	-9.91	-8.57	-11.26	-9.73	-8.15	-8.54	-9.46	-8.59	-8.1	-8.22	-8.69	-8.68	-8.92	-9.3	-8.66	-8.28	-8.42	-8.37	-8.4	-8.73	-9.96	-8.35	-8.34
1555.3		-7.69	-6.97	-7.13	-8	-7.38	-6.97	-7.61	-7.76	-7.02	-7.05	-8.06	-6.88	-6.98	-7.82	-6.97	-8.79	-6.97	-7.43	-8.51	-7.51	-9.1	-7.55	-10.47	-7.6	-7.6	-8.66	-7.36	-9.65	-8.46	-7.18	-7.25	-8.15	-7.57	-7.26	-7.36	-7.52	-7.58	-7.63	-7.91	-7.38	-7.25	-7.13	-7.12	-7.17	-7.18	-8.24	-7.1	-7.06
1555.4		-6.78	-6.69	-6.53	-6.99	-6.87	-6.56	-6.79	-7.07	-6.63	-6.38	-7.32	-6.64	-6.34	-7.05	-6.65	-7.76	-6.78	-6.61	-7.93	-6.91	-8.1	-7	-9.31	-7.17	-6.77	-7.94	-6.86	-8.59	-7.75	-6.94	-6.63	-7.38	-7.13	-7.04	-7.14	-7	-7.11	-7.02	-7.21	-6.95	-6.94	-6.7	-6.86	-6.81	-6.77	-7.09	-6.67	-6.76
1555.5		-6.41	-7.11	-6.7	-6.54	-6.91	-7.05	-6.53	-6.9	-6.87	-6.31	-7	-7.25	-6.47	-6.79	-6.94	-7.12	-7.2	-6.41	-7.69	-6.91	-7.53	-6.99	-8.38	-7.17	-6.56	-7.58	-6.88	-7.74	-7.34	-7.3	-6.64	-6.97	-7.2	-7.53	-7.66	-7.02	-7.24	-6.96	-7	-7.15	-7.25	-7.06	-7.55	-7.16	-7.16	-6.61	-6.86	-7.43
1555.6		-6.55	-8.22	-7.5	-6.51	-7.37	-8.03	-6.82	-7.08	-7.63	-6.91	-7.03	-8.57	-7.03	-6.85	-7.77	-6.85	-8.27	-6.8	-7.63	-7.29	-7.22	-7.56	-7.84	-7.6	-6.81	-7.5	-7.56	-7.26	-7.22	-8.25	-7.32	-6.93	-7.61	-8.63	-8.65	-7.7	-7.77	-7.28	-7.31	-7.83	-8.23	-8.11	-8.92	-8.42	-8.15	-6.6	-7.79	-9.05
1555.7		-7.18	-9.61	-8.84	-6.94	-8.27	-9.76	-7.52	-7.6	-8.94	-8.2	-7.5	-10.23	-8.2	-7.33	-9.16	-6.91	-9.65	-7.62	-7.77	-8.08	-7.23	-8.44	-7.48	-8.31	-7.56	-7.66	-8.61	-7.05	-7.37	-9.71	-8.48	-7.3	-8.47	-9.65	-9.51	-8.61	-8.72	-7.81	-7.89	-8.95	-9.62	-9.52	-10.82	-10.2	-9.76	-7.08	-8.96	-11.18
1555.8		-8.27	-11.23	-10.63	-7.75	-9.64	-11.59	-8.64	-8.42	-10.74	-9.8	-8.2	-12	-9.71	-8.31	-10.91	-7.49	-11.12	-8.98	-8.3	-9.53	-7.7	-9.67	-7.62	-9.53	-8.66	-8.26	-10.02	-7.3	-7.95	-11.32	-9.82	-8.19	-9.45	-11	-10.45	-9.85	-9.87	-9	-8.78	-10.27	-11.09	-11.11	-12.85	-12.29	-11.66	-8.1	-10.32	-13.27
1555.9		-9.7	-13.05	-12.62	-9.06	-11.13	-13.35	-10.3	-9.71	-12.54	-12.1	-9.39	-13.38	-11.94	-9.59	-12.97	-8.42	-12.71	-10.87	-9.17	-11.22	-8.33	-11.26	-7.81	-10.86	-10.29	-8.93	-11.67	-7.91	-8.69	-12.67	-11.65	-9.29	-10.67	-12.18	-11.26	-10.98	-11.07	-10.31	-10.02	-11.54	-12.51	-12.92	-14.11	-13.93	-13.46	-9.55	-11.88	-14.28
1556		-11.05	-13.79	-13.8	-10.5	-12.06	-13.85	-11.79	-10.57	-13.32	-13.86	-10.45	-13.5	-13.49	-10.73	-13.66	-9.24	-13.24	-12.49	-9.76	-12.33	-9.01	-12.09	-8.01	-11.49	-11.68	-9.48	-12.64	-8.36	-9.38	-13.11	-12.81	-10.19	-11.36	-12.51	-11.38	-11.73	-11.64	-11.15	-10.79	-12.19	-12.85	-13.23	-13.59	-13.77	-13.99	-10.83	-12.77	-13.75
1556.1		-13.25	-14.75	-14.88	-12.45	-13.67	-14.8	-13.63	-12.14	-14.4	-15.3	-12.1	-14.41	-15.05	-12.38	-14.52	-10.77	-14.19	-14.39	-11.07	-13.83	-10.36	-13.38	-8.85	-12.9	-13.45	-10.83	-14.05	-9.62	-10.7	-14.22	-14.31	-11.92	-12.99	-13.79	-12.94	-13.13	-13.11	-12.75	-12.38	-13.54	-13.98	-13.97	-14.19	-14.33	-14.84	-12.62	-14.14	-14.54
1556.2		-14.12	-13.9	-13.92	-13.99	-14.37	-13.81	-14.28	-13.93	-14.06	-13.94	-13.94	-13.88	-14.03	-14.06	-13.8	-13.02	-14.07	-14.25	-13.4	-14.22	-12.32	-14.27	-10.47	-14.34	-14.38	-13.04	-14.5	-11.45	-12.9	-14.18	-14.19	-13.92	-14.46	-14.28	-14.94	-14.5	-14.58	-14.36	-14.17	-14.64	-14.43	-14.17	-13.84	-13.91	-13.99	-13.96	-14.49	-13.77
1556.3		-8.46	-7.7	-7.67	-9.01	-8.59	-7.69	-8.38	-9.23	-8.03	-7.68	-9.17	-7.53	-7.66	-9.16	-7.8	-9.44	-8.03	-8.22	-9.96	-8.57	-9.63	-8.72	-8.96	-9.21	-8.45	-9.82	-8.51	-9.45	-9.63	-7.89	-7.95	-9.24	-8.67	-8.08	-8.45	-8.6	-8.51	-8.83	-9.25	-8.5	-8.04	-8.1	-7.48	-7.64	-7.58	-8.71	-8.15	-7.2
1556.4		-5.49	-4.67	-4.67	-5.63	-5.37	-4.64	-5.14	-5.82	-4.92	-4.67	-5.81	-4.42	-4.6	-5.71	-4.74	-6.13	-4.76	-5.11	-6.61	-5.36	-6.46	-5.52	-6.62	-5.76	-5.33	-6.49	-5.33	-6.63	-6.44	-4.73	-4.85	-5.78	-5.36	-4.92	-4.96	-5.16	-5.08	-5.43	-5.72	-4.95	-4.73	-4.82	-4.31	-4.42	-4.47	-5.45	-4.92	-3.97
1556.5		-2.93	-3.34	-3.24	-2.94	-3.49	-3.46	-3.03	-3.18	-3.59	-3.18	-3.28	-3.51	-3.15	-3.19	-3.6	-3.08	-3.68	-3.39	-3.79	-3.74	-3.31	-3.94	-3.27	-3.9	-3.32	-3.51	-3.79	-3.19	-3.4	-3.72	-3.35	-3.21	-3.35	-3.64	-3.34	-3.32	-3.41	-3.16	-3.29	-3.41	-3.52	-3.7	-3.7	-3.74	-3.38	-3.11	-3.48	-3.61
1556.6		-1.73	-1.78	-1.73	-1.69	-2.12	-1.91	-1.71	-2.06	-2.12	-1.74	-2.12	-1.87	-1.71	-2	-2.07	-2.02	-2.05	-1.98	-2.79	-2.25	-2.38	-2.53	-2.54	-2.59	-2.03	-2.54	-2.33	-2.31	-2.53	-2.12	-1.95	-2.04	-2.11	-2.13	-1.96	-2	-2.02	-1.92	-2.09	-1.9	-1.9	-2.09	-1.92	-2.01	-1.86	-1.88	-2	-1.73
1556.7		-1.13	-0.82	-0.86	-1.18	-1.31	-0.89	-1.07	-1.47	-1.18	-0.96	-1.55	-0.81	-0.93	-1.43	-1.06	-1.58	-1.02	-1.21	-2.25	-1.43	-1.98	-1.64	-2.2	-1.79	-1.37	-2.1	-1.42	-1.93	-2.06	-1.15	-1.13	-1.5	-1.39	-1.15	-1.11	-1.29	-1.26	-1.25	-1.46	-1.07	-0.96	-1.08	-0.75	-0.9	-0.94	-1.26	-1.06	-0.54
1556.8		-1.1	-0.64	-0.72	-1.09	-1.07	-0.73	-0.97	-1.31	-0.95	-0.88	-1.37	-0.61	-0.82	-1.3	-0.85	-1.44	-0.81	-1.15	-2.06	-1.25	-1.82	-1.44	-2.04	-1.58	-1.26	-1.91	-1.19	-1.82	-1.94	-0.98	-1.03	-1.34	-1.22	-0.91	-1	-1.07	-1.02	-1.1	-1.28	-0.82	-0.72	-0.88	-0.48	-0.65	-0.72	-1.13	-0.85	-0.3
1556.9		-1.7	-1.6	-1.68	-1.67	-1.81	-1.79	-1.65	-1.88	-1.92	-1.89	-1.9	-1.67	-1.72	-1.92	-1.86	-1.9	-1.73	-1.99	-2.4	-2.07	-2.24	-2.19	-2.34	-2.27	-1.99	-2.27	-1.99	-2.23	-2.33	-1.85	-1.83	-1.83	-1.8	-1.69	-1.58	-1.64	-1.62	-1.57	-1.78	-1.48	-1.48	-1.69	-1.57	-1.69	-1.63	-1.74	-1.57	-1.51
1557		-3.8	-4.12	-4.06	-3.63	-4	-4.21	-3.74	-3.79	-4.32	-4.15	-3.86	-4.19	-4.05	-3.83	-4.28	-3.64	-4.17	-4.17	-4.15	-4.33	-3.94	-4.51	-3.97	-4.42	-4.07	-4.1	-4.29	-3.92	-4.11	-4.25	-4.05	-3.8	-3.88	-4.03	-3.63	-3.73	-3.68	-3.63	-3.77	-3.74	-3.8	-4.15	-4.1	-4.19	-4.1	-3.86	-3.91	-4.08
1557.1		-7.99	-4.96	-5.13	-8.09	-6.54	-4.53	-7.28	-8.44	-5.13	-5.71	-8.32	-4.33	-5.84	-8.15	-4.85	-8.81	-4.9	-7	-8.82	-6.61	-9	-6.46	-8.2	-7.13	-7.63	-9.12	-5.99	-8.49	-9.09	-5.19	-6.34	-8.26	-7.21	-4.99	-5.64	-6.78	-6.58	-7.24	-7.64	-5.84	-4.88	-4.67	-3.5	-3.89	-4.85	-7.6	-5.28	-3.27
1557.2		-11.67	-8.79	-8.98	-11.59	-11.01	-8.28	-11.55	-11.88	-9.23	-9.84	-11.82	-7.8	-10.08	-11.96	-8.76	-10.73	-8.86	-11.14	-11.95	-10.93	-10.4	-10.98	-8.21	-11.85	-11.83	-11.15	-10.35	-9.23	-10.54	-9.62	-10.82	-12.04	-11.91	-9.33	-10.47	-11.32	-11.25	-11.78	-11.77	-10.43	-8.97	-8.63	-6.73	-7.26	-8.72	-11.47	-9.49	-6.26
1557.3		-11.3	-14.14	-14.04	-10.99	-14.13	-13.59	-13.19	-10.76	-14.54	-14.21	-10.97	-13.36	-14.51	-11.3	-14.29	-9.06	-14.71	-13.74	-10.07	-14.29	-8.52	-14.37	-7	-13.45	-12.68	-9.2	-15.16	-7.88	-8.47	-15.09	-14.7	-11.23	-13.27	-15.1	-15.16	-14.2	-14.28	-13.06	-12.2	-14.83	-14.71	-14.49	-11.57	-12.33	-14.33	-12.14	-14.77	-10.69
1557.4		-8.55	-14.49	-14.37	-8.52	-10.97	-15.08	-10.18	-8.04	-13.52	-13.11	-8.28	-15.39	-13.06	-8.32	-14.17	-6.98	-13.97	-11.02	-7.32	-10.78	-6.56	-10.78	-5.85	-9.79	-9.43	-6.92	-12.06	-6.45	-6.56	-12.96	-11.61	-8.46	-9.46	-14.03	-12.18	-10.54	-10.87	-9.55	-9.09	-11.78	-13.67	-14.39	-15.92	-16.08	-14.98	-9.31	-12.94	-15.31
1557.5		-7.02	-11.76	-11.81	-7	-8.56	-12.49	-8.07	-6.47	-10.58	-10.77	-6.75	-12.75	-10.57	-6.78	-11.06	-5.93	-10.64	-8.81	-6.1	-8.31	-5.61	-8.37	-5.37	-7.67	-7.59	-5.86	-9.31	-5.71	-5.68	-9.81	-9.29	-7.04	-7.41	-10.73	-9.59	-8.44	-8.63	-7.6	-7.34	-9.13	-10.72	-11.25	-15.21	-14.23	-11.98	-7.52	-10.13	-15.79
1557.6		-6.36	-9.64	-9.82	-6.36	-7.29	-10.36	-7.13	-6.01	-8.71	-9.31	-6.17	-10.2	-9	-6.19	-8.89	-5.77	-8.68	-7.66	-5.66	-7.07	-5.55	-7.02	-5.56	-6.7	-6.68	-5.61	-7.86	-5.73	-5.56	-8.01	-7.88	-6.36	-6.5	-8.68	-7.88	-7.31	-7.4	-6.82	-6.56	-7.54	-8.9	-9.13	-12.17	-11.48	-9.58	-6.73	-8.37	-13.01
1557.7		-6	-7.62	-7.89	-6.11	-6.43	-8.14	-6.41	-5.87	-7.22	-7.67	-5.99	-8.07	-7.45	-6.04	-7.31	-5.92	-7.32	-6.54	-5.76	-6.18	-5.85	-6.2	-6.28	-6.07	-6.12	-5.86	-6.65	-6.03	-5.94	-6.73	-6.71	-6.07	-6.06	-7.16	-6.68	-6.45	-6.47	-6.19	-6.11	-6.57	-7.34	-7.39	-9.12	-8.9	-7.74	-6.23	-7.01	-9.6
1557.8		-6.26	-6.93	-6.79	-6.42	-6.29	-7.02	-6.34	-6.35	-6.55	-6.75	-6.36	-6.89	-6.75	-6.35	-6.59	-6.52	-6.69	-6.24	-6.3	-6.11	-6.63	-6.17	-7.39	-6.25	-6.19	-6.57	-6.39	-6.72	-6.75	-6.4	-6.31	-6.33	-6.21	-6.52	-6.33	-6.34	-6.23	-6.31	-6.24	-6.35	-6.72	-6.64	-7.49	-7.53	-6.84	-6.35	-6.51	-8.02
1557.9		-7.11	-6.94	-6.74	-7.24	-6.94	-6.96	-6.83	-7.36	-6.83	-6.67	-7.26	-6.78	-6.72	-7.25	-6.86	-7.76	-7.01	-6.73	-7.51	-6.71	-7.94	-6.78	-8.97	-7	-7.02	-7.76	-6.85	-8.01	-8.11	-6.87	-6.66	-7.21	-7.13	-6.95	-6.91	-6.86	-6.89	-6.98	-7.14	-6.92	-6.83	-6.79	-7.04	-7.11	-6.79	-6.97	-6.84	-7.28
1558		-8.42	-7.89	-7.38	-8.67	-8.4	-7.63	-7.99	-8.87	-7.85	-7.48	-8.84	-7.5	-7.47	-8.76	-7.69	-9.44	-8.09	-7.66	-9.15	-7.94	-9.68	-8.1	-10.91	-8.42	-8.31	-9.6	-8.19	-9.58	-9.86	-8.04	-7.62	-8.64	-8.65	-7.97	-8.11	-8.04	-8.2	-8.29	-8.55	-8.15	-7.83	-7.76	-7.56	-7.64	-7.44	-8.08	-7.87	-7.74
1558.1		-10.29	-9.6	-8.82	-10.68	-10.39	-9.09	-9.64	-11.07	-9.6	-8.98	-10.92	-9.3	-8.98	-10.9	-9.48	-11.57	-9.92	-9.33	-11.29	-9.87	-11.95	-10.11	-13.13	-10.63	-10.24	-11.74	-10.11	-11.59	-11.94	-10.04	-9.57	-10.62	-10.73	-9.98	-9.94	-10.03	-10.06	-10.27	-10.58	-10.1	-9.66	-9.41	-8.9	-9.06	-8.85	-9.95	-9.54	-8.92
1558.2		-12.7	-12.39	-11.19	-13.24	-12.99	-11.43	-12.3	-13.78	-12.25	-11.45	-13.45	-12.11	-11.39	-13.53	-12.18	-14.12	-12.61	-11.65	-13.76	-12.57	-14.37	-12.71	-15.5	-13.19	-12.75	-14.17	-12.69	-14.21	-14.46	-12.59	-12.13	-13.28	-13.27	-12.69	-12.64	-12.62	-12.74	-12.96	-13.23	-12.79	-12.36	-11.91	-11.44	-11.56	-11.32	-12.46	-12.22	-11.32
1558.3		-15.53	-14.88	-14.56	-15.98	-14.95	-14.71	-15.21	-15.65	-14.85	-14.45	-15.55	-14.85	-14.47	-15.8	-14.79	-16.38	-14.94	-14.82	-15.38	-15.19	-16.41	-15.01	-17.46	-15.12	-15.46	-15.71	-15.09	-16.69	-16.03	-14.95	-15.04	-15.59	-15.09	-15.04	-14.91	-15.12	-15.03	-15.11	-15.43	-14.99	-14.91	-14.71	-14.77	-14.62	-14.45	-15.22	-14.87	-14.64
1558.4		-16.54	-14.67	-15.69	-16.94	-14.53	-15.31	-16.18	-15.33	-14.79	-16.17	-15.25	-14.78	-15.73	-15.95	-14.82	-16.57	-14.22	-16.12	-14.79	-15.43	-16.28	-14.77	-17.8	-14.55	-16.19	-15.3	-14.64	-17.24	-15.8	-14.49	-15.43	-15.22	-14.48	-13.99	-14.25	-14.76	-14.69	-14.93	-15.09	-14.82	-14.54	-14.78	-15.33	-15.48	-15.59	-16.32	-14.79	-15.66
1558.5		-14.93	-12.38	-13.55	-15.49	-12.58	-12.92	-14.38	-13.51	-12.57	-14.33	-13.4	-12.29	-13.63	-13.96	-12.6	-14.94	-12.14	-14.27	-13.18	-13.47	-14.67	-12.9	-16.54	-12.64	-14.43	-13.79	-12.63	-15.63	-14.54	-12.33	-13.02	-13.26	-12.42	-11.69	-12.16	-12.72	-12.86	-12.93	-13.13	-12.63	-12.28	-12.54	-12.73	-12.88	-13.49	-14.68	-12.6	-13.13
1558.6		-12.89	-10.52	-11.37	-13.68	-10.99	-10.94	-12.39	-11.99	-10.87	-12.06	-11.92	-10.48	-11.63	-12.33	-10.79	-13.42	-10.39	-12.08	-11.8	-11.54	-13.36	-11.33	-15.03	-11.15	-12.36	-12.54	-10.8	-13.64	-13.08	-10.67	-11.09	-11.65	-10.94	-10.13	-10.54	-10.9	-11.04	-11.05	-11.46	-11	-10.44	-10.69	-10.67	-10.68	-11.26	-12.54	-10.69	-10.81
1558.7		-11.42	-9.51	-9.93	-12.12	-10	-9.61	-10.95	-10.92	-9.69	-10.55	-10.91	-9.34	-10.23	-11.22	-9.56	-12.08	-9.46	-10.71	-10.99	-10.19	-12.22	-10.24	-13.67	-10.31	-10.88	-11.55	-9.8	-12.39	-11.94	-9.69	-10	-10.68	-10.14	-9.22	-9.62	-9.87	-9.96	-10.13	-10.43	-9.99	-9.43	-9.46	-9.39	-9.44	-9.92	-11.23	-9.61	-9.49
1558.8		-10.61	-9.29	-9.43	-11.32	-9.68	-9.3	-10.26	-10.49	-9.3	-9.89	-10.49	-9.06	-9.7	-10.59	-9.19	-11.33	-9.11	-10.03	-10.59	-9.64	-11.64	-9.74	-12.84	-9.92	-10.38	-11.14	-9.5	-11.65	-11.47	-9.38	-9.58	-10.22	-9.95	-9.09	-9.45	-9.59	-9.61	-9.87	-9.96	-9.6	-9.12	-9.08	-8.98	-9.09	-9.29	-10.65	-9.28	-9.03
1558.9		-10.25	-9.53	-9.41	-10.98	-9.76	-9.41	-10	-10.35	-9.42	-9.69	-10.35	-9.31	-9.56	-10.43	-9.28	-11.02	-9.34	-9.84	-10.55	-9.65	-11.35	-9.71	-12.4	-9.86	-10.08	-11.04	-9.6	-11.31	-11.25	-9.48	-9.62	-10.09	-9.98	-9.47	-9.74	-9.71	-9.67	-9.96	-9.94	-9.71	-9.3	-9.19	-9.13	-9.27	-9.29	-10.21	-9.49	-9.33
1559		-10.29	-10.18	-9.92	-10.86	-10.21	-10.04	-10.1	-10.5	-9.91	-9.89	-10.53	-10.02	-9.91	-10.57	-9.8	-10.89	-10.01	-10	-10.83	-9.99	-11.3	-10.06	-12.25	-10.19	-10.17	-11.09	-10.14	-11.09	-11.3	-9.89	-10.11	-10.35	-10.28	-10.38	-10.48	-10.24	-10.16	-10.39	-10.22	-10.19	-10.09	-9.77	-9.82	-10.07	-9.76	-10.15	-10.09	-10.16
1559.1		-10.57	-11.33	-10.7	-11.06	-10.95	-11.07	-10.68	-10.98	-10.7	-10.46	-10.94	-11.27	-10.59	-10.87	-10.7	-11.1	-11.04	-10.48	-11.26	-10.54	-11.49	-10.68	-12.16	-10.87	-10.53	-11.48	-10.85	-11.29	-11.53	-10.62	-10.84	-10.86	-11.06	-11.56	-11.47	-11.02	-11.04	-11.07	-10.85	-11.06	-11.25	-10.74	-10.99	-11.37	-10.68	-10.63	-10.89	-11.7
1559.2		-10.99	-12.25	-11.73	-11.32	-11.94	-12.3	-11.2	-11.51	-11.68	-11.13	-11.4	-12.5	-11.51	-11.3	-11.79	-11.27	-12.19	-11.18	-11.81	-11.4	-11.67	-11.53	-12.22	-11.64	-11.15	-11.9	-11.87	-11.55	-11.83	-11.34	-11.73	-11.45	-11.74	-12.75	-12.58	-12	-11.85	-11.65	-11.58	-11.75	-12.54	-11.95	-12.43	-12.8	-11.77	-11.19	-12.03	-13.28
1559.3		-11.51	-13.3	-12.75	-11.66	-12.9	-13.69	-11.93	-12.08	-12.74	-11.87	-11.98	-13.77	-12.36	-11.85	-12.82	-11.68	-13.25	-11.96	-12.36	-12.31	-11.98	-12.41	-12.31	-12.39	-11.92	-12.39	-12.83	-11.8	-12.16	-12.23	-12.48	-12.18	-12.6	-13.89	-13.67	-12.85	-12.85	-12.32	-12.36	-12.64	-13.46	-13.3	-13.72	-14.05	-12.99	-11.75	-12.99	-14.53
1559.4		-12.19	-13.88	-13.62	-12.13	-13.45	-14.29	-12.63	-12.68	-13.45	-12.74	-12.64	-14.29	-13.14	-12.34	-13.74	-12.19	-14.11	-12.58	-13.01	-13.27	-12.36	-13.32	-12.33	-13.27	-12.69	-12.96	-13.71	-12.17	-12.56	-13.29	-13.38	-12.85	-13.29	-14.51	-14.17	-13.6	-13.52	-13.14	-13.05	-13.34	-14.08	-14	-14.53	-14.75	-13.85	-12.54	-13.8	-14.83
1559.5		-12.89	-14.36	-14.21	-12.6	-13.98	-14.45	-13.28	-13.37	-14.21	-13.56	-13.12	-14.54	-13.79	-12.98	-14.41	-12.64	-14.54	-13.58	-13.5	-14.15	-12.68	-14.14	-12.48	-14	-13.38	-13.29	-14.45	-12.54	-12.93	-14.29	-14.15	-13.36	-13.96	-14.73	-14.37	-14.25	-14.09	-13.67	-13.7	-13.99	-14.47	-14.6	-14.92	-14.82	-14.44	-13.17	-14.17	-14.52
1559.6		-13.64	-14.56	-14.57	-13.14	-14.41	-14.61	-13.96	-13.93	-14.74	-14.4	-13.69	-14.74	-14.34	-13.59	-14.92	-13.12	-14.85	-14.33	-13.99	-14.76	-13.08	-14.74	-12.75	-14.53	-14.2	-13.6	-15.01	-12.82	-13.33	-14.89	-14.65	-13.98	-14.49	-14.92	-14.41	-14.66	-14.56	-14.32	-14.25	-14.49	-14.47	-15.07	-15.02	-14.79	-14.86	-13.83	-14.52	-14.2
1559.7		-14.12	-14.5	-14.68	-13.33	-14.61	-14.53	-14.43	-14.14	-14.93	-14.83	-14.1	-14.72	-14.73	-14.01	-15.07	-13.34	-14.66	-14.79	-14.14	-15.13	-13.26	-15.14	-12.62	-14.77	-14.54	-13.61	-15.11	-12.89	-13.39	-15.17	-15.08	-14.32	-14.59	-14.66	-14.14	-14.66	-14.64	-14.33	-14.4	-14.77	-14.36	-15.09	-14.99	-14.38	-15.13	-14.17	-14.56	-13.86
1559.8		-14.12	-14.13	-14.55	-13.21	-14.33	-14.14	-14.42	-13.93	-14.86	-14.81	-13.99	-14.51	-14.61	-13.89	-14.79	-13.24	-14.41	-14.91	-13.86	-15.02	-13.05	-14.95	-12.6	-14.76	-14.6	-13.58	-14.92	-12.77	-13.26	-15.03	-14.88	-14.12	-14.44	-14.33	-13.63	-14.36	-14.32	-14.07	-14.27	-14.48	-14.19	-14.85	-14.74	-14.02	-15.06	-14.25	-14.26	-13.56
1559.9		-13.83	-13.75	-14.29	-12.95	-13.99	-13.79	-14.07	-13.53	-14.38	-14.54	-13.56	-14.06	-14.25	-13.52	-14.55	-12.94	-14.17	-14.47	-13.33	-14.67	-12.7	-14.57	-12.4	-14.27	-14.17	-13.13	-14.6	-12.58	-12.96	-14.49	-14.38	-13.74	-14.03	-13.88	-13.18	-13.93	-13.91	-13.73	-13.88	-14.03	-13.72	-14.44	-14.39	-13.83	-14.63	-13.81	-13.94	-13.13
1560		-13.29	-13.49	-13.73	-12.59	-13.56	-13.48	-13.45	-13	-13.93	-14	-13.11	-13.58	-13.66	-12.87	-14.08	-12.45	-13.8	-13.82	-12.77	-14.09	-12.37	-13.96	-12.07	-13.59	-13.47	-12.53	-14.05	-12.16	-12.53	-13.91	-13.7	-13.08	-13.34	-13.27	-12.85	-13.25	-13.36	-13.09	-13.39	-13.46	-13.37	-13.96	-13.93	-13.56	-14.19	-13.25	-13.42	-13.02
1560.1		-12.9	-13.33	-13.54	-12.27	-13.07	-13.16	-12.94	-12.85	-13.55	-13.58	-12.76	-13.41	-13.18	-12.65	-13.59	-12.18	-13.6	-13.41	-12.51	-13.53	-12.14	-13.61	-11.77	-13.25	-13.07	-12.23	-13.52	-11.91	-12.27	-13.32	-13.28	-12.77	-12.96	-12.94	-12.61	-12.9	-13.01	-12.8	-13.03	-13.02	-13.23	-13.69	-13.63	-13.4	-13.84	-12.78	-13.14	-12.83
1560.2		-12.66	-13.26	-13.25	-12.19	-12.94	-13.09	-12.83	-12.68	-13.44	-13.3	-12.52	-13.24	-13.09	-12.49	-13.53	-12.14	-13.42	-13.17	-12.31	-13.33	-12.11	-13.31	-11.82	-12.94	-12.91	-12.21	-13.3	-12.03	-12.28	-13.14	-13.12	-12.74	-12.8	-13.08	-12.54	-12.79	-12.92	-12.72	-12.81	-12.97	-13.13	-13.59	-13.6	-13.39	-13.54	-12.72	-12.97	-12.82
1560.3		-12.84	-13.42	-13.27	-12.54	-13.07	-13.1	-13.21	-12.92	-13.38	-13.27	-12.65	-13.24	-13.19	-12.6	-13.5	-12.47	-13.39	-13.19	-12.49	-13.34	-12.38	-13.4	-12.31	-12.84	-13.01	-12.4	-13.31	-12.38	-12.48	-13.19	-13.23	-12.82	-12.91	-13.32	-12.75	-12.98	-13.01	-12.85	-12.87	-13.08	-13.23	-13.51	-13.57	-13.65	-13.51	-12.75	-13.01	-13.2
1560.4		-13.27	-13.6	-13.5	-13.1	-13.32	-13.38	-13.54	-13.26	-13.6	-13.57	-13.16	-13.55	-13.44	-13.04	-13.74	-13.11	-13.65	-13.66	-12.93	-13.59	-12.95	-13.38	-13.13	-13.15	-13.44	-12.87	-13.53	-13.13	-12.93	-13.45	-13.62	-13.35	-13.33	-13.54	-13.15	-13.41	-13.4	-13.35	-13.21	-13.45	-13.54	-13.81	-13.82	-13.77	-13.64	-13.19	-13.37	-13.44
1560.5		-13.61	-13.91	-13.9	-13.73	-13.54	-13.8	-13.86	-13.67	-13.8	-13.85	-13.58	-13.94	-13.8	-13.47	-13.9	-13.55	-13.93	-13.99	-13.35	-13.71	-13.48	-13.56	-13.78	-13.32	-13.74	-13.29	-13.76	-13.72	-13.38	-13.66	-13.91	-13.64	-13.64	-13.83	-13.64	-13.7	-13.67	-13.59	-13.56	-13.69	-13.82	-13.94	-14.1	-14.23	-14.05	-13.33	-13.57	-13.86
1560.6		-14.4	-14.42	-14.55	-14.3	-13.92	-14.5	-14.39	-14.1	-14.31	-14.46	-14.09	-14.63	-14.57	-14.17	-14.46	-14.09	-14.38	-14.54	-13.83	-14.31	-14.06	-14.05	-14.67	-13.86	-14.23	-13.93	-14.13	-14.59	-14.06	-14	-14.49	-14.23	-14.06	-14.23	-14.29	-14.3	-14.19	-14.06	-14.14	-14.22	-14.4	-14.42	-14.65	-14.73	-14.64	-14.08	-14.06	-14.55
1560.7		-15.03	-14.76	-14.97	-15.15	-14.28	-14.97	-15.01	-14.55	-14.59	-14.93	-14.64	-14.97	-15.16	-14.72	-14.66	-14.93	-14.58	-15.07	-14.61	-14.59	-14.94	-14.45	-15.66	-14.37	-14.82	-14.67	-14.5	-15.47	-14.73	-14.45	-14.85	-14.9	-14.44	-14.66	-14.78	-14.75	-14.62	-14.62	-14.64	-14.59	-14.68	-14.67	-14.95	-15.05	-14.99	-14.62	-14.47	-15.13
1560.8		-15.36	-14.7	-14.99	-15.52	-14.34	-14.85	-15.06	-14.79	-14.62	-14.97	-14.94	-14.71	-15.2	-14.93	-14.47	-15.47	-14.47	-15.08	-15.16	-14.63	-15.55	-14.54	-16.6	-14.47	-14.99	-15.07	-14.49	-16.36	-15.25	-14.54	-14.87	-15.18	-14.54	-14.64	-14.71	-14.8	-14.71	-14.74	-14.73	-14.57	-14.51	-14.51	-14.76	-14.98	-14.92	-14.97	-14.41	-15.29
1560.9		-15.65	-14.59	-14.85	-16.08	-14.47	-14.61	-15.22	-14.95	-14.64	-15.16	-15.34	-14.6	-15.16	-15.45	-14.33	-16	-14.33	-15.3	-15.66	-14.79	-16.41	-14.73	-17.51	-14.7	-15.38	-15.73	-14.44	-17.4	-15.96	-14.7	-14.77	-15.53	-14.79	-14.47	-14.78	-14.79	-14.82	-14.85	-14.92	-14.62	-14.33	-14.42	-14.53	-14.84	-14.85	-15.24	-14.52	-15.18
1561		-16	-14.37	-14.49	-16.72	-14.78	-14.21	-15.56	-15.34	-14.49	-15.04	-15.71	-14.27	-15.04	-15.68	-14.15	-16.82	-14.18	-15.31	-16.15	-14.85	-17.17	-14.87	-18.53	-14.93	-15.59	-16.4	-14.59	-18.36	-16.63	-14.62	-14.67	-15.73	-15.04	-14.31	-14.59	-14.73	-14.88	-15.14	-15.17	-14.64	-14.11	-14.23	-14.27	-14.31	-14.61	-15.51	-14.34	-14.56
1561.1		-16.26	-14.08	-14.27	-17.15	-14.84	-13.82	-15.57	-15.55	-14.46	-14.85	-16.07	-13.88	-14.73	-16.19	-13.91	-17.51	-13.83	-15.15	-16.83	-14.98	-17.96	-14.99	-19.68	-15.41	-15.87	-17.2	-14.49	-19.45	-17.48	-14.58	-14.75	-16.07	-15.31	-14.32	-14.56	-14.77	-15.03	-15.48	-15.45	-14.83	-13.98	-14.1	-13.86	-13.93	-14.23	-15.76	-14.21	-14.05
1561.2		-16.68	-14.14	-14.19	-17.97	-15.26	-13.77	-15.67	-15.99	-14.53	-14.82	-16.65	-13.6	-14.8	-16.73	-13.94	-18.22	-13.96	-15.37	-17.63	-15.37	-18.8	-15.37	-20.6	-15.91	-16.32	-18.12	-14.7	-20.17	-18.23	-14.75	-14.82	-16.64	-15.74	-14.49	-14.77	-14.99	-15.34	-16.07	-15.83	-15.24	-14.09	-14.19	-13.93	-13.82	-14.14	-16.15	-14.49	-13.73
1561.3		-17.32	-14.47	-14.42	-18.68	-16.04	-14.1	-16.31	-16.88	-14.97	-15.11	-17.44	-13.96	-15.05	-17.72	-14.38	-19.24	-14.4	-15.82	-18.69	-15.68	-20.1	-15.98	-21.92	-16.8	-17.03	-19.22	-15.27	-21.15	-19.36	-15.15	-15.28	-17.65	-16.61	-15.02	-15.25	-15.61	-15.92	-16.83	-16.67	-15.77	-14.56	-14.67	-14.19	-14.02	-14.31	-16.9	-15.07	-13.8
1561.4		-18.34	-15.43	-15.19	-19.83	-17.02	-14.84	-17.51	-18.24	-15.89	-15.8	-18.94	-14.75	-15.75	-19.05	-15.2	-20.46	-15.46	-16.89	-20.06	-16.65	-21.7	-17.08	-23.03	-17.85	-18.13	-20.89	-16.35	-22.66	-20.76	-16	-16.3	-19.04	-17.84	-16.11	-16.31	-16.85	-17.16	-17.89	-17.8	-16.84	-15.47	-15.67	-14.9	-14.8	-15.11	-18.04	-16.07	-14.36
1561.5		-19.82	-16.84	-16.35	-21.35	-18.81	-16.07	-18.96	-20.12	-17.23	-17.01	-20.69	-15.95	-16.91	-20.84	-16.43	-22.43	-16.87	-18.26	-21.92	-18.11	-23.83	-18.6	-24.96	-19.41	-19.73	-22.47	-17.85	-24.27	-22.58	-17.32	-17.62	-20.98	-19.7	-17.8	-17.96	-18.41	-18.87	-19.65	-19.66	-18.41	-17.03	-16.98	-16.09	-15.97	-16.27	-19.52	-17.51	-15.5
1561.6		-21.66	-18.62	-17.92	-23.4	-20.87	-17.89	-20.91	-22.3	-18.88	-18.82	-22.56	-17.62	-18.44	-23.22	-18.02	-24.42	-18.73	-19.92	-24.02	-19.78	-25.93	-20.32	-26.48	-21.06	-21.43	-24.84	-19.59	-26.1	-24.94	-18.92	-19.68	-23.2	-21.77	-19.89	-20.12	-20.55	-20.92	-21.89	-21.86	-20.42	-18.94	-18.81	-17.93	-17.82	-18.09	-21.44	-19.64	-17.35
1561.7		-24.29	-20.93	-20.46	-26.05	-23.74	-20.59	-23.94	-25.34	-21.52	-21.2	-25.57	-20.35	-21.13	-26	-20.6	-26.91	-21.38	-22.49	-26.4	-22.34	-28.55	-22.88	-29.03	-23.62	-23.9	-27.51	-22.24	-28.85	-27.34	-21.56	-22.34	-25.77	-24.56	-22.47	-23.12	-23.14	-23.44	-24.55	-24.58	-23.27	-21.86	-21.53	-20.79	-20.24	-20.65	-24.57	-22.53	-20.03
1561.8		-27.44	-23.91	-23.39	-28.89	-25.98	-23.19	-26.67	-27.24	-24.03	-24.17	-27.97	-23.01	-24.58	-29.18	-23.44	-29.96	-23.99	-25.64	-28.3	-25.4	-30.23	-25.37	-31.33	-26.1	-26.94	-29.42	-24.87	-31.42	-30.01	-24.27	-25.33	-28.44	-26.67	-24.47	-25.1	-25.79	-26.05	-27.33	-27.17	-25.67	-24.21	-24.26	-23.45	-23.29	-23.63	-27.89	-25.4	-22.76
1561.9		-29.08	-24.5	-25.14	-29.66	-25.62	-24.38	-28.02	-26.49	-24.82	-26.54	-27.84	-23.39	-26.08	-28.31	-24.38	-29.99	-23.76	-27.89	-27.75	-26.48	-29.28	-26.1	-32	-26.18	-28.55	-28.66	-25.45	-31.45	-28.63	-24.45	-25.89	-28.35	-26.03	-24.51	-23.71	-26.25	-25.51	-26.8	-26.79	-25.64	-23.17	-24.31	-24.04	-24.03	-25.25	-28.4	-24.99	-22.88
1562		-27.19	-22.45	-23.44	-27.4	-23.02	-22.79	-25.52	-24.07	-23.45	-25.18	-25.2	-21.44	-24.01	-25.92	-22.54	-26.92	-21.73	-26.24	-25.69	-24.82	-27.7	-24.27	-30.28	-24.47	-26.26	-26.13	-23.76	-30.05	-26.93	-22.45	-23.74	-25.42	-23.85	-22.44	-21.42	-23.63	-23.09	-24.52	-24.42	-23.37	-21.15	-22.1	-22.13	-21.87	-22.95	-25.42	-22.24	-20.58
1562.1		-24.64	-20.57	-21.01	-24.68	-21.57	-20.61	-23.13	-22.54	-21.32	-22.8	-22.74	-19.15	-21.7	-23.94	-20.76	-25.21	-19.91	-23.81	-23.59	-22.76	-25.64	-22.21	-27.46	-22.7	-24.03	-24.96	-21.65	-27.89	-25.43	-20.73	-21.81	-23.34	-21.69	-20.6	-19.73	-21.5	-21.33	-22.36	-22.21	-21.47	-19.29	-20.07	-19.97	-19.68	-20.31	-23.29	-20.13	-18.51
1562.2		-23.08	-19.19	-19.64	-22.86	-20.5	-19.06	-21.69	-21.55	-20.1	-20.87	-21.49	-18.01	-19.99	-22.47	-19.19	-23.51	-18.78	-21.81	-22.51	-21.07	-24.61	-20.81	-26.09	-21.37	-22.17	-23.42	-20.25	-26.53	-24.17	-19.28	-20.14	-22.35	-20.55	-19.22	-18.72	-19.85	-20.27	-20.69	-20.84	-19.89	-18.12	-18.85	-18.76	-18.2	-18.77	-21.49	-19.1	-17.41
1562.3		-21.78	-18.39	-18.66	-22.02	-19.71	-17.94	-20.67	-20.89	-19.22	-19.86	-20.91	-17.34	-19.02	-21.75	-18.51	-22.71	-17.98	-20.53	-21.6	-20.1	-23.62	-20.06	-25.23	-20.61	-21.41	-22.88	-19.41	-25.79	-23.11	-18.55	-19.19	-21.59	-19.96	-18.63	-18.12	-19.18	-19.3	-20.06	-20.19	-19.13	-17.61	-18.26	-18.01	-17.57	-17.81	-20.76	-18.44	-16.59
1562.4		-21.38	-18.12	-18.19	-21.58	-19.72	-17.65	-20.29	-20.61	-18.76	-19.28	-20.81	-17.05	-18.56	-21.31	-18.02	-22.42	-17.89	-20.09	-21.58	-19.73	-23.17	-19.7	-24.79	-20.03	-20.8	-22.37	-19.1	-24.8	-22.92	-18.26	-18.97	-21.42	-19.72	-18.36	-17.93	-18.81	-19.05	-19.98	-20.08	-18.83	-17.51	-18.03	-17.52	-17.09	-17.52	-20.29	-18.25	-16.32
1562.5		-21.14	-18.39	-18.12	-21.74	-19.84	-17.8	-20.43	-20.88	-18.92	-19.33	-21.02	-17.39	-18.65	-21.56	-18.14	-22.31	-18.32	-19.87	-21.74	-19.72	-22.9	-19.79	-24.09	-20.41	-20.76	-22.62	-19.29	-24.32	-22.88	-18.54	-19.06	-21.62	-19.95	-18.67	-18.17	-19.06	-19.33	-20.36	-20.44	-19.14	-17.85	-18.23	-17.66	-17.26	-17.69	-20.55	-18.77	-16.57
1562.6		-21.68	-19.07	-18.57	-22.35	-20.67	-18.45	-20.84	-21.62	-19.55	-19.89	-21.65	-18.14	-19.32	-22.27	-18.78	-23.04	-19.12	-20.24	-22.12	-20.31	-23.4	-20.47	-24.15	-20.93	-21.05	-22.96	-19.82	-23.98	-23.09	-19.29	-19.78	-22.16	-20.57	-19.39	-18.83	-19.72	-19.99	-21.15	-20.93	-19.81	-18.66	-19.05	-18.12	-18.01	-18.25	-20.98	-19.54	-17.23
1562.7		-22.41	-20.69	-19.69	-23.12	-22.14	-19.67	-21.81	-23.06	-20.61	-20.52	-22.72	-19.36	-20.2	-23.16	-19.97	-23.39	-20.58	-21.19	-23.11	-21.43	-23.6	-21.55	-24.15	-22.02	-21.95	-23.67	-20.98	-23.89	-23.58	-20.6	-20.85	-23.23	-21.58	-20.41	-20.04	-21.03	-21.18	-22.33	-22.09	-21.09	-20.1	-20.33	-19.07	-19.24	-19.49	-22.18	-21.17	-18.52
1562.8		-23.6	-22.25	-21.13	-23.82	-23.92	-21.04	-23.21	-24.25	-22.19	-21.91	-23.98	-21.13	-21.38	-24.25	-21.63	-23.98	-22.09	-22.95	-23.93	-22.82	-24.06	-23.06	-23.67	-23.25	-23.06	-24.38	-22.56	-23.65	-24.05	-22.18	-22.17	-23.95	-22.85	-22.13	-21.43	-22.5	-22.77	-23.62	-23.49	-22.95	-21.72	-22.12	-20.62	-20.78	-20.92	-23.51	-22.32	-20.1
1562.9		-24.26	-24.27	-23.15	-24.06	-25.2	-23.17	-24.26	-25.19	-24.15	-23.33	-24.59	-22.85	-23.09	-24.57	-23.8	-24.06	-24.32	-24.25	-24.73	-24.43	-23.96	-24.7	-23.47	-24.51	-24.52	-24.6	-24.4	-23.06	-24.08	-24.15	-23.79	-24.42	-24.56	-24.03	-23.32	-24.28	-24.31	-24.71	-24.68	-24.73	-23.9	-23.78	-22.33	-22.57	-22.58	-24.6	-24.44	-21.86
1563		-23.93	-24.89	-24.49	-23.53	-25.16	-24.5	-24.35	-24.46	-25.36	-24.57	-24.32	-24.43	-24.52	-24.16	-25.28	-23.2	-25.13	-24.8	-24.99	-25.09	-23.5	-25.51	-22.9	-25.24	-24.86	-24.35	-25.51	-22.56	-23.73	-25.32	-24.85	-24.15	-25.16	-25.29	-24.79	-24.92	-24.93	-24.6	-24.56	-25.12	-24.7	-25.03	-24.15	-24.59	-24.19	-24.05	-25.03	-23.49
1563.1		-22.65	-24.08	-24.23	-22.45	-24.06	-23.84	-23	-23.2	-24.64	-24.17	-23.14	-24.12	-23.96	-23.17	-24.62	-22.39	-24.31	-24.29	-24.28	-24.95	-22.65	-25.14	-22.24	-24.78	-23.88	-23.59	-24.83	-22.12	-23.09	-24.79	-24.19	-23.07	-23.99	-24.52	-24.29	-24.03	-24.1	-23.49	-23.24	-23.67	-23.67	-24.03	-24.19	-24.17	-24.04	-22.94	-23.8	-23.89
1563.2		-21.32	-21.97	-22.44	-21.17	-22.16	-22.02	-21.53	-21.65	-22.42	-22.4	-21.62	-22.08	-21.74	-21.81	-22.43	-21.24	-22.09	-22.45	-22.96	-23.13	-21.78	-23.55	-21.59	-23.41	-22.65	-22.47	-22.86	-21.46	-22.21	-22.72	-22.31	-21.91	-21.96	-22.46	-21.89	-21.92	-22.28	-22.03	-21.86	-21.58	-21.59	-22.08	-22.56	-22.61	-22.02	-21.55	-21.7	-22.41
1563.3		-20.08	-20.03	-20.26	-20.2	-20.35	-20.11	-20.43	-20.44	-20.42	-20.69	-20.34	-20.24	-20.1	-20.6	-20.43	-20.53	-20.36	-20.69	-22.15	-21.63	-21.27	-21.68	-21.4	-21.88	-21.08	-21.46	-21.29	-21.07	-21.52	-20.82	-20.48	-20.85	-20.35	-20.48	-20.2	-20.43	-20.61	-20.5	-20.68	-19.91	-19.65	-20.37	-20.41	-20.88	-19.94	-20.39	-19.78	-20.39
1563.4		-19.28	-18.54	-18.6	-19.66	-19.42	-18.51	-19.41	-19.48	-18.89	-19.31	-19.72	-18.52	-18.84	-19.91	-18.85	-20.11	-19	-19.7	-21.16	-20.14	-20.85	-20.4	-21.25	-20.65	-19.88	-20.99	-19.5	-20.95	-21.26	-19.31	-19.14	-20.01	-19.28	-19.19	-18.69	-19.11	-19.36	-19.44	-19.77	-18.61	-18.26	-18.81	-18.89	-19.03	-18.37	-19.43	-18.77	-18.53
1563.5		-18.65	-17.73	-17.4	-19.71	-18.76	-17.39	-18.72	-18.99	-17.98	-18.46	-19.43	-17.44	-17.84	-19.64	-18.02	-19.76	-18.06	-18.87	-20.52	-19.32	-20.88	-19.68	-21.38	-19.86	-19.19	-20.76	-18.77	-21.01	-20.9	-18.19	-18.43	-19.73	-18.66	-18.37	-17.77	-18.34	-18.66	-18.78	-19.13	-17.75	-17.5	-17.92	-17.61	-17.65	-17.39	-19.03	-17.95	-17.32
1563.6		-18.57	-17.17	-16.89	-19.84	-18.32	-16.73	-18.33	-18.93	-17.47	-17.96	-19.19	-16.79	-17.28	-19.51	-17.46	-20.06	-17.65	-18.33	-20.49	-18.72	-21.16	-19.12	-21.66	-19.45	-19.23	-20.61	-18.29	-21.34	-20.93	-17.49	-17.81	-19.72	-18.57	-17.78	-17.34	-17.99	-18.3	-18.69	-19.04	-17.49	-17.09	-17.34	-16.9	-17.04	-16.72	-18.85	-17.59	-16.61
1563.7		-18.85	-17.18	-16.68	-20.3	-18.52	-16.5	-18.55	-19.31	-17.33	-17.86	-19.52	-16.48	-17.07	-19.88	-17.35	-20.53	-17.61	-18.33	-20.62	-18.67	-21.5	-19.12	-22.24	-19.45	-18.91	-20.98	-18.04	-21.91	-21.29	-17.5	-17.84	-19.97	-18.75	-17.73	-17.1	-17.93	-18.25	-18.85	-19.19	-17.51	-16.99	-17.31	-16.55	-16.72	-16.51	-19.22	-17.55	-16.29
1563.8		-19.61	-17.49	-16.91	-21.26	-19.12	-16.6	-19.15	-20.1	-17.64	-18.03	-20.17	-16.67	-17.42	-20.72	-17.64	-21.36	-17.99	-18.79	-21.03	-19.05	-22.4	-19.46	-23.08	-19.94	-19.34	-21.59	-18.42	-22.81	-21.86	-17.74	-18.16	-20.85	-19.33	-18.1	-17.48	-18.6	-18.84	-19.6	-19.79	-17.95	-17.39	-17.54	-16.75	-16.85	-16.62	-19.73	-18	-16.36
1563.9		-20.72	-18.36	-17.53	-22.79	-20.04	-17.28	-20.18	-21.5	-18.56	-18.7	-21.46	-17.35	-18.31	-21.79	-18.35	-22.76	-18.91	-19.5	-21.92	-19.9	-23.5	-20.19	-24.42	-20.74	-20.24	-22.67	-19.13	-23.98	-22.95	-18.58	-18.88	-21.99	-20.2	-18.89	-18.36	-19.4	-19.83	-20.45	-20.75	-18.93	-18.37	-18.31	-17.33	-17.43	-17.25	-21.07	-18.99	-16.92
1564		-22.31	-19.88	-18.66	-24.29	-21.43	-18.52	-21.86	-23.16	-19.91	-19.84	-23.17	-18.35	-19.38	-23.2	-19.4	-24.25	-20.17	-20.69	-23.18	-20.91	-24.9	-21.34	-25.4	-21.91	-21.68	-23.96	-20.47	-25.43	-24.38	-19.77	-20.21	-23.49	-21.75	-20.06	-19.72	-20.72	-21.12	-21.9	-22.35	-20.39	-19.79	-19.49	-18.39	-18.62	-18.51	-22.77	-20.31	-17.89
1564.1		-24.56	-21.75	-20.43	-26.7	-23.39	-20.31	-24.1	-25.45	-21.44	-21.42	-25.53	-20.12	-21.23	-25.33	-20.97	-26.29	-21.83	-22.78	-24.56	-22.48	-26.49	-23.15	-27.25	-23.69	-23.72	-25.6	-22.08	-27.37	-26.24	-21.28	-22.16	-25.68	-23.54	-21.84	-21.5	-22.71	-23.32	-24.1	-24.22	-22.47	-21.72	-21.29	-20.03	-20.26	-20.23	-25.11	-22.21	-19.53
1564.2		-27.46	-24.51	-22.87	-30.08	-26.06	-22.94	-26.67	-28.32	-24.28	-23.87	-28.75	-22.28	-23.94	-28.35	-23.33	-29.41	-24.53	-25.33	-26.36	-24.88	-28.41	-25.23	-29.48	-25.51	-26.64	-27.93	-24.23	-29.63	-28.16	-24.01	-24.71	-29.05	-26.56	-24.64	-24.12	-25.46	-25.84	-26.87	-27.32	-25.36	-24.35	-23.78	-22.33	-22.64	-22.49	-28.79	-25.08	-21.48
1564.3		-31.62	-28.14	-26.17	-33.21	-29.71	-26.36	-30.92	-31.94	-27.78	-26.79	-32.34	-25.71	-27.36	-32.08	-26.53	-32.97	-27.8	-28.76	-28.76	-28.48	-30.83	-28.22	-31.39	-28.35	-30.29	-29.99	-28.05	-31.42	-30.57	-27.64	-28.05	-32.5	-30.19	-27.57	-27.61	-28.72	-29.66	-30.35	-31.5	-28.84	-27.98	-27.05	-25.69	-26.12	-25.87	-32.06	-28.74	-24.54
1564.4		-36.14	-32.51	-31.72	-35.26	-33.23	-31.24	-34.4	-34.14	-32.58	-31.46	-34.33	-30.66	-33.16	-36.56	-30.82	-36.07	-32.78	-33.88	-31.67	-33.17	-32.32	-31.49	-33.49	-31.63	-36.05	-31.69	-32.77	-34.62	-32.37	-31.96	-33.86	-35	-35.19	-32.53	-33.07	-33.76	-32.99	-33.96	-34.53	-33.36	-32.65	-32.34	-30.19	-31.34	-30.63	-34.73	-34.21	-28.52
1564.5		-33.27	-33.58	-34.36	-34.59	-32.46	-33.34	-34.28	-34.15	-32.74	-35.2	-33.29	-33.84	-33.47	-33.36	-34.21	-34.18	-32.96	-34.12	-33.23	-34.36	-33.69	-33.45	-32.78	-32.27	-34.7	-33.03	-34.01	-34.15	-32.76	-33.74	-33.96	-34.78	-33.36	-33.9	-33.91	-33.13	-32.76	-32.94	-33.44	-33.37	-33.45	-32.68	-33.88	-33.74	-33.69	-32.82	-32.66	-32.49
1564.6		-30.8	-30.12	-29.57	-32.58	-29.86	-29.88	-30.43	-31.14	-30.38	-30.84	-30.53	-29.93	-30.13	-31.11	-31.29	-31.61	-30.3	-31.39	-32.7	-32.19	-32.31	-31.66	-32.96	-32.16	-31.95	-32.49	-31.51	-33.73	-32.73	-29.85	-30.25	-32.24	-29.77	-30.39	-30.36	-29.7	-30.7	-30.08	-30.67	-29.69	-29.22	-29.7	-30.74	-30.32	-30.38	-30.27	-28.95	-31.37
1564.7		-28.69	-27.05	-26.79	-30.63	-28.61	-26.95	-28.07	-29.82	-27.4	-27.75	-29.15	-27.08	-27.13	-29.36	-27.64	-30.8	-27.92	-28.63	-31.41	-29.78	-32.99	-29.87	-32.96	-29.78	-29.35	-31.79	-28.39	-33.7	-32.43	-27.49	-27.8	-30.23	-28.39	-28.02	-27.57	-27.23	-28.1	-28.36	-29.16	-27.54	-27.2	-26.92	-27.48	-27.33	-26.97	-28.65	-26.77	-27.21
1564.8		-27.65	-25.99	-25.63	-30.32	-27.52	-25.51	-26.95	-29.26	-26.05	-26.01	-28.49	-25.6	-25.51	-28.72	-26.55	-30.5	-27.3	-27.24	-30.82	-28.24	-32.31	-28.63	-34.48	-29.51	-28.22	-32.12	-27.2	-32.8	-31.35	-26.47	-26.6	-29.95	-27.68	-27.17	-26.47	-26.18	-27.18	-27.41	-27.94	-26.37	-25.8	-25.94	-25.91	-25.6	-25.69	-27.77	-25.97	-25.36
1564.9		-27.46	-25.53	-24.98	-30.85	-27.56	-24.98	-26.98	-29.51	-25.86	-25.44	-28.33	-25.29	-25.38	-29	-25.95	-30.15	-27.02	-27.15	-30.78	-27.39	-33.09	-28.8	-34.41	-29.05	-27.64	-32.05	-26.69	-33.08	-32.37	-26.15	-26.35	-29.79	-27.75	-27.09	-26.21	-26.12	-27.06	-27.66	-28.18	-26.07	-25.73	-25.62	-25.22	-24.91	-25.19	-28.2	-25.74	-25.11
1565		-28	-25.53	-25.39	-31.9	-27.63	-24.84	-27.54	-30.6	-26.08	-25.36	-29.39	-25.31	-25.37	-30.11	-26.13	-31.52	-27.27	-27.17	-31.41	-27.42	-33.02	-28.83	-35.43	-29.97	-27.96	-32.8	-27.15	-33.71	-34.01	-26.45	-26.64	-29.91	-28.48	-27.2	-26.76	-26.91	-27.76	-28.32	-28.78	-26.64	-26.24	-26.03	-25.14	-25.21	-24.95	-28.49	-26.36	-25
1565.1		-29.76	-26.71	-25.91	-33.72	-29.18	-25.75	-29.76	-31.55	-27.5	-26.38	-31.34	-26.19	-26.6	-31.74	-27.02	-31.65	-28.24	-28.41	-32.57	-28.57	-35.07	-29.57	-35.27	-30.58	-29.6	-35.14	-27.73	-34.21	-35.12	-27.24	-27.55	-31.93	-29.42	-27.9	-27.57	-28.51	-28.57	-29.83	-30.2	-27.9	-27.25	-27.27	-26.19	-26.03	-25.72	-30.26	-27.95	-25.78
1565.2		-32.93	-28.02	-27.46	-34.75	-30.59	-27.26	-31.5	-33.86	-28.77	-27.96	-31.94	-27.2	-28.25	-34.03	-27.79	-36.4	-29.41	-30.01	-34.23	-29.97	-36.42	-30.95	-40.51	-31.97	-30.94	-35.27	-29.56	-36.42	-35.61	-28.87	-29.13	-32.9	-30.97	-29.37	-28.74	-30.51	-31.08	-31.61	-32.22	-30.03	-29.08	-29.24	-28.09	-27.69	-27.57	-31.86	-29.26	-27.07
1565.3		-34.69	-29.63	-29.46	-37.17	-32.23	-29.34	-32.81	-33.37	-30.42	-29.67	-34.92	-28.53	-30.03	-34.13	-30.1	-35.2	-30.88	-32.04	-34.42	-31.22	-37.8	-32.13	-37.72	-33.1	-32.9	-35.01	-30.41	-39.06	-37.77	-30.48	-31.01	-35.87	-32.18	-30.25	-29.38	-31.11	-31.84	-32.68	-33.41	-30.5	-30.03	-29.99	-29.06	-29.13	-29.58	-34.39	-30.68	-28.43
1565.4		-34.25	-30.64	-30.63	-35.93	-31.63	-29.25	-34.64	-33.04	-31.31	-32.15	-33.35	-29.58	-31.87	-33.92	-30.68	-36.99	-30.9	-32.5	-34.93	-31.91	-35.42	-31.55	-38.81	-31.61	-33.91	-35.75	-31.61	-37.89	-35.38	-30.68	-31.92	-33.64	-31.46	-30.21	-29.82	-31.86	-31.37	-31.44	-32.66	-30.04	-29.75	-30.14	-29.66	-29.96	-29.84	-34.85	-31.23	-28.89
1565.5		-32.14	-29.11	-29.41	-33.26	-30.43	-28.76	-32.02	-32.01	-30.2	-31.84	-32.53	-28.44	-31.52	-32.12	-29.39	-33.15	-29.57	-32.36	-32.19	-31.32	-34.42	-30.68	-39.57	-30.52	-32.65	-33.17	-29.86	-37.25	-34.75	-29.38	-30.76	-32.27	-30.02	-28.7	-28.61	-29.95	-29.8	-29.85	-30.98	-28.29	-28.05	-28.55	-28.3	-28.39	-29.01	-32.77	-29	-27.71
1565.6		-30.85	-27.6	-28.36	-32.52	-28.61	-27.1	-29.37	-30.99	-27.9	-29.73	-30.61	-26.8	-28.51	-29.9	-27.63	-33.67	-27.84	-30.34	-31.32	-29.86	-33.97	-29.73	-39.94	-29.86	-30.85	-32.27	-28.82	-34.76	-34.68	-28.14	-28.67	-29.89	-28.3	-27.29	-27.14	-27.71	-27.78	-28.64	-29.07	-27.02	-26.51	-26.83	-26.4	-26.55	-26.81	-30.16	-26.86	-26.48
1565.7		-29.31	-26.85	-27.13	-32.14	-27.58	-25.42	-28.54	-29.96	-27.11	-28.17	-28.73	-25.45	-27.34	-29.8	-26.22	-30.29	-26.97	-28.83	-30.25	-28.23	-33.61	-28.53	-37.85	-28.89	-28.77	-31.87	-27.11	-33.79	-32.56	-26.79	-26.98	-29.51	-27.05	-26.23	-25.64	-26.39	-26.72	-27.16	-27.63	-26.04	-25.35	-25.61	-25.23	-25.3	-25.31	-28.46	-25.88	-25.25
1565.8		-29.02	-25.94	-26.34	-31.06	-27.1	-25.08	-27.57	-29.37	-26.51	-27.61	-28.36	-24.51	-26.35	-29.05	-25.58	-30.68	-26.07	-28.02	-29.57	-27.27	-32.96	-27.47	-34.92	-27.79	-28.49	-30.97	-26.41	-33.1	-30.99	-25.95	-26.52	-28.16	-26.59	-25.38	-25.2	-25.87	-26.35	-26.49	-26.85	-25.55	-24.92	-24.92	-24.08	-24.55	-24.49	-28.45	-25.11	-24.03
1565.9		-28.44	-25.66	-25.57	-30.32	-27.11	-24.75	-27.68	-29.26	-26.21	-26.79	-28.94	-24.44	-26.11	-29.15	-25.36	-29.8	-25.68	-27.15	-28.74	-27.03	-31.99	-27.03	-33.58	-27.87	-27.63	-30.3	-26.37	-32.77	-30.93	-25.82	-26.1	-27.89	-26.62	-25.09	-25.1	-25.81	-25.87	-26.72	-27.04	-25.51	-24.84	-24.86	-23.98	-24.18	-24.12	-28.02	-25.24	-23.66
1566		-28.57	-25.75	-25.54	-31.03	-27.27	-24.96	-28.3	-29.55	-26.14	-26.61	-29.15	-24.37	-26.05	-29.47	-25.79	-30.22	-26.06	-27.32	-29.33	-27.09	-30.89	-27.16	-33.32	-28	-28.47	-30.74	-26.6	-32.4	-30.62	-26.2	-26.23	-28.66	-27.12	-25.48	-25.35	-26.04	-26.42	-27.22	-27.35	-26	-25.07	-25	-24.02	-24.08	-24.44	-28.76	-25.5	-23.7
1566.1		-29.13	-26.12	-26.2	-31.22	-28.36	-25.32	-29.44	-30.18	-27.11	-26.73	-30.37	-25.23	-26.87	-29.99	-26.28	-31.65	-26.64	-28.3	-30.4	-27.35	-31.37	-28.24	-32.91	-28.64	-28.89	-30.23	-27.04	-32.91	-31.93	-26.86	-26.36	-29.41	-28.4	-26.02	-26.05	-27.16	-27.23	-28.11	-28.56	-26.46	-25.86	-25.58	-24.7	-25.04	-25.12	-28.81	-26.66	-24.04
1566.2		-30.14	-27.57	-27.64	-32.96	-29.78	-26.18	-30.57	-31.42	-28.02	-27.92	-31.35	-26.13	-27.85	-30.97	-27.6	-32.24	-27.72	-29.01	-30.61	-28.5	-31.93	-29.12	-32.31	-29.55	-30.2	-31.91	-28.48	-32.72	-31.81	-28.32	-27.79	-30.28	-30.27	-27.39	-27.86	-28.44	-28.29	-29.39	-29.97	-28.21	-27.39	-26.53	-25.79	-25.85	-26.18	-30.4	-28.28	-25.32
1566.3		-32.06	-29.23	-29.27	-33.31	-32.35	-28.08	-31.24	-32.47	-30.43	-29.48	-32.54	-27.72	-29.39	-33.18	-29.68	-32.43	-29.81	-30.87	-32.36	-30.15	-32.06	-30.53	-31.83	-31.01	-31.52	-32.96	-30.36	-32.37	-32.42	-29.67	-29.6	-32.08	-32.5	-29.02	-29.01	-30.24	-29.9	-30.93	-32.28	-29.39	-29.3	-28.69	-27.21	-27.09	-27.7	-31.66	-30.2	-26.6
1566.4		-32.48	-31.93	-30.52	-32.29	-33.15	-29.88	-32.52	-32.67	-32.12	-30.93	-33.25	-29.53	-30.57	-33.13	-30.7	-33.17	-32.01	-31.06	-33.78	-32.25	-31.42	-32.44	-32.87	-32.56	-32.27	-33.88	-32.4	-32.41	-33.09	-32.4	-31.61	-32.83	-33.74	-31.32	-31.45	-31.8	-32.28	-33.51	-32.11	-31.49	-31.34	-30.56	-29.08	-29.07	-29.45	-32.27	-31	-28.18
1566.5		-32.03	-32.73	-31.82	-31.15	-32.46	-31.55	-33.6	-32.92	-33.88	-32.77	-34.35	-31.1	-32.93	-31.82	-32.91	-32.59	-32.72	-33.38	-33.32	-33.52	-32.1	-34.47	-31.34	-33.53	-32.87	-33.29	-33.68	-31.24	-32.49	-34.35	-32.42	-32.68	-34.14	-32.98	-32.89	-32.98	-32.55	-32.8	-32.9	-32.86	-31.53	-32.36	-30.21	-30.71	-31.46	-31.78	-32.76	-29.29
1566.6		-32.14	-31.71	-32.46	-31.04	-32.37	-32.06	-32.37	-31.81	-32.9	-31.94	-32.34	-31.26	-32.43	-30.81	-32.87	-31.17	-31.75	-33.42	-35.71	-33.02	-30.91	-33.82	-30.81	-33.55	-31.81	-32.08	-33.58	-31.17	-32.19	-33.6	-32.71	-31.45	-32.42	-32.63	-32.95	-31.89	-33.32	-31.02	-32.89	-32.04	-31.33	-31.71	-31.12	-29.91	-30.69	-31.7	-30.97	-29.22
1566.7		-30.52	-30.8	-30.05	-30.09	-31.28	-30.21	-30.55	-31.08	-31.37	-31.08	-31.41	-30.4	-31.11	-30.3	-31.37	-30.61	-30.36	-31.41	-32.67	-32.26	-30.51	-33.12	-31.07	-32.52	-32.53	-31.24	-32.11	-30.62	-31.08	-32.09	-31.24	-30.08	-31.5	-30.24	-31.37	-30.43	-30.45	-30.13	-31.2	-30.22	-29.95	-30.09	-29.23	-29.55	-30.19	-30.13	-29.31	-29.16
1566.8		-29.31	-28.4	-29	-29.24	-29.38	-28.58	-29.52	-29.69	-29.2	-29.29	-30.05	-28.59	-29.22	-29.82	-29.9	-29.43	-28.2	-30.6	-31.79	-29.93	-30.35	-31.94	-30.67	-30.88	-29.95	-31.4	-30.67	-30.05	-31.13	-29.9	-29.29	-29.57	-30.14	-28.38	-29.7	-28.59	-29.5	-28.63	-29.74	-28.41	-28.22	-28.75	-27.6	-28.13	-28.02	-28.68	-27.73	-27.63
1566.9		-28.57	-26.78	-28.16	-29.17	-28.1	-27.09	-28.48	-28.77	-28.2	-28.25	-29.25	-27.24	-27.85	-29.06	-28.07	-29.15	-27.53	-29.16	-30.38	-29.5	-30.65	-30.16	-30.55	-29.93	-29.23	-30.94	-28.93	-29.74	-30.79	-28.89	-28.24	-28.99	-28.38	-27.37	-28.24	-27.51	-28.08	-28.26	-29.08	-27.4	-27.29	-27.36	-26.47	-26.63	-27.21	-28.45	-26.77	-26.44
1567		-28.23	-25.9	-27.22	-28.95	-28.16	-26.23	-27.87	-28.27	-27.33	-27.27	-28.51	-26.38	-26.93	-28.68	-27.11	-29.92	-26.87	-28.33	-30.23	-28.69	-29.99	-29.14	-30.92	-28.66	-28.7	-30.81	-28.14	-29.81	-30.49	-27.9	-27.69	-28.32	-28.01	-27.02	-27.49	-27.47	-27.68	-27.75	-28.4	-26.62	-26.72	-26.66	-25.85	-25.79	-26.35	-28.24	-26.29	-25.64
1567.1		-28.1	-25.56	-26.44	-29.3	-27.63	-25.69	-27.85	-28.31	-26.55	-26.56	-28.51	-25.83	-26.58	-28.96	-26.48	-29.91	-26.27	-27.72	-30.24	-27.99	-30.58	-28.93	-31.43	-28.93	-28.84	-30.23	-27.31	-29.74	-30.26	-27.73	-27.25	-28.19	-27.65	-26.35	-26.74	-27.28	-27.53	-27.62	-28.37	-26.64	-26	-26.21	-25.66	-25.44	-26.14	-27.94	-26.15	-25.18
1567.2		-28.34	-25.8	-26.17	-29.43	-27.91	-25.48	-28.23	-28.84	-26.33	-26.17	-28.53	-25.63	-26.38	-28.96	-26.28	-30.67	-26.09	-27.6	-29.79	-27.76	-31.08	-28.78	-31.65	-28.24	-28.34	-30.72	-27.21	-30.52	-30.5	-27.41	-27.24	-28.24	-27.98	-26.37	-26.62	-27.1	-27.45	-27.9	-28.52	-26.46	-25.93	-26.43	-25.39	-25.34	-25.9	-28.75	-26.04	-25.13
1567.3		-28.91	-25.76	-26.49	-30.66	-28.17	-25.55	-28.89	-29	-26.48	-26.48	-29.17	-25.42	-26.73	-29.82	-26.18	-30.43	-26.41	-28.03	-30.33	-28.26	-31.25	-28.92	-31.64	-28.64	-29.32	-31.12	-27.35	-31.05	-30.71	-27.63	-27.24	-29.03	-28.04	-26.64	-26.85	-27.21	-28.26	-28.07	-29.03	-27.08	-26.39	-26.63	-25.37	-25.43	-26.1	-29.18	-26.59	-24.99
1567.4		-29.41	-26.23	-26.89	-31.87	-28.87	-25.93	-29.32	-29.99	-26.78	-26.77	-30.36	-25.68	-27.08	-29.9	-26.76	-31.66	-26.67	-28.67	-30.62	-28.26	-32.81	-28.99	-32.77	-28.65	-29.36	-31.48	-27.67	-32.2	-31.96	-27.63	-27.66	-29.52	-28.86	-27.04	-27.12	-28.26	-28.67	-28.8	-29.33	-27.46	-26.74	-26.89	-25.68	-25.67	-26.56	-29.62	-27.4	-25.11
1567.5		-30.67	-27.28	-27.58	-31.77	-29.86	-26.67	-30.01	-31.27	-27.82	-27.52	-31.53	-26.73	-28.31	-31.26	-27.31	-33.53	-27.42	-29.08	-31.57	-28.91	-33.02	-29.72	-33.82	-29.46	-30.38	-32.87	-28.48	-33.54	-32.49	-28.26	-28.69	-30.55	-30.13	-27.87	-27.77	-29.06	-29.36	-29.99	-30.89	-28.94	-27.63	-28.11	-26.68	-26.41	-27.47	-31.16	-28.24	-25.65
1567.6		-32.44	-28.33	-28.75	-34.73	-30.64	-27.69	-32.04	-32.65	-29.19	-29.04	-32.81	-27.88	-29.24	-32.81	-28.74	-35.65	-28.8	-30.24	-32.98	-30.49	-33.77	-30.49	-35.3	-30.63	-32.11	-33.72	-29.65	-33.67	-33.81	-29.54	-29.8	-32.76	-31.77	-28.95	-29.19	-30.89	-31.33	-31.4	-32.18	-29.97	-29.31	-29.36	-27.53	-27.62	-28.02	-32.91	-29.94	-26.81
1567.7		-35.65	-30.08	-29.97	-36.36	-32.09	-29.52	-34.96	-34.4	-30.86	-30.03	-34.25	-29.76	-31.92	-34.3	-30.26	-35.65	-30.49	-32.06	-33.13	-32.23	-36.73	-32.22	-37.18	-32.59	-33.41	-33.82	-31.45	-35.19	-34.76	-30.93	-32.6	-33.9	-32.93	-31.08	-30.98	-32.76	-32.82	-34.13	-34.66	-32.27	-30.53	-30.31	-29.78	-29.3	-30.12	-35.1	-31.64	-28.5
1567.8		-37.32	-32.78	-32.83	-38.84	-35.77	-31.96	-36.71	-36.68	-33.14	-32.46	-39.2	-31.99	-32.98	-35.88	-33.58	-37.66	-32.84	-33.75	-33.54	-34.06	-36.17	-33.66	-37.24	-33.44	-35.69	-36.38	-33.06	-38.89	-34.9	-33.52	-33.71	-36.96	-36.45	-32.83	-33.53	-35.71	-34.78	-35.15	-36.33	-34.48	-33.39	-33.21	-31	-31.64	-33.47	-37.15	-36.02	-30.82
1567.9		-42.45	-35.72	-36.39	-46.93	-36.18	-35.44	-37.04	-39.28	-35.94	-35.69	-36.63	-33.38	-37.53	-40.05	-34.77	-40.43	-35.89	-36.01	-39.07	-37.45	-39.1	-36.19	-38.17	-36.01	-37.03	-40.8	-36.11	-38.62	-38.89	-34.72	-36.05	-37.76	-36.32	-34.42	-34.79	-38.99	-37.15	-36.1	-40.45	-37.27	-38.78	-35.16	-34.93	-34.48	-36.84	-39.64	-37.7	-33.49
1568		-44.15	-42.52	-36.79	-45.08	-40.62	-37.99	-41.13	-38.46	-36.4	-38.09	-45.58	-36.52	-37.63	-42.02	-35.98	-39.58	-39.43	-37.78	-37.71	-40.8	-39.86	-35.5	-41.52	-35.54	-36.8	-37.73	-38.31	-39.16	-43.59	-39.36	-39.7	-40.3	-38.21	-37.78	-36.89	-41.36	-37.41	-38.62	-40.51	-37.75	-43.05	-36.95	-37.26	-39.81	-41.2	-36.98	-44.56	-37.67
1568.1		-38.06	-37.56	-35.77	-40.31	-36.52	-37.67	-36.53	-44.49	-37.7	-37.36	-38.95	-37.61	-37.13	-43.15	-42.91	-43.39	-37.18	-40.44	-45.81	-37.44	-41.17	-36.57	-37.63	-39.5	-40.36	-46.38	-38.51	-43.36	-39.82	-45.34	-39.24	-49.24	-41.66	-38.21	-41.43	-40.46	-39.05	-39.34	-75.4	-37.31	-36.92	-37.91	-36.74	-39.79	-39.03	-37.59	-37.22	-37.04
1568.2		-39.86	-35.25	-35.38	-41.79	-39.77	-35.2	-38.57	-39.82	-37.51	-34.33	-38.14	-35.51	-36.57	-40.15	-34.89	-42.59	-38.25	-42.64	-38.06	-35.74	-51.37	-36.9	-75.4	-39.68	-42.11	-75.4	-38.6	-75.4	-40.42	-38.46	-37.36	-37.05	-38.54	-37.74	-34.87	-36.97	-38.58	-36.84	-40.23	-35.29	-34.46	-35.23	-35.16	-37.51	-35.92	-37.53	-37.45	-35.31
1568.3		-37.29	-33.41	-35.4	-44	-36.72	-33.73	-36.37	-37.2	-33.45	-33.85	-42.65	-33.82	-34.28	-39.08	-34.47	-39.7	-33.93	-38.18	-41.53	-35.27	-43.25	-38.35	-40.37	-37.68	-37.79	-42.44	-36.44	-44.23	-46.8	-37.76	-35.54	-38.86	-36.9	-37.33	-35.16	-36.32	-37.09	-35.8	-37.76	-36.43	-33.91	-35.45	-35.17	-34.57	-33.71	-39.37	-34.9	-33.88
1568.4		-45.12	-32.81	-34.45	-75.4	-37.13	-34.14	-36.05	-37.13	-35.79	-33.6	-38.28	-33.51	-34.15	-40.59	-35.15	-43.83	-32.78	-35.42	-75.4	-38.72	-39.77	-35.43	-75.4	-36.63	-42.29	-75.4	-37.54	-40.52	-75.4	-33.99	-35.57	-40.87	-35.96	-35.79	-33.62	-35.65	-37.41	-37.67	-36.34	-33.68	-33.98	-34.05	-32.78	-32.69	-33.73	-39.64	-33.11	-32.95
1568.5		-41.95	-32.23	-32.43	-75.4	-38.07	-33.23	-35.54	-37.29	-35.4	-32.98	-38.19	-33.12	-34.37	-75.4	-33.83	-44.65	-34.44	-35.76	-42.56	-35.25	-38.39	-37.3	-75.4	-38.42	-39.84	-45.87	-36.15	-44.84	-75.4	-35.48	-33.95	-40.26	-37	-34.25	-33.33	-35.07	-35.54	-40.08	-38.55	-33.9	-33.64	-33.59	-32.39	-32.53	-32.89	-36.64	-35.67	-32.63
1568.6		-40.53	-32.76	-33.72	-75.4	-37.11	-32.71	-36.94	-43.52	-34.15	-33.05	-39.15	-32.65	-34.62	-40.11	-33.24	-46.48	-32.78	-36.86	-41.63	-36.35	-75.4	-41.81	-75.4	-37.63	-38.74	-75.4	-33.58	-52.64	-43.56	-34.69	-35.31	-38.47	-40.35	-34.33	-33.38	-35.8	-37.57	-39.3	-40.39	-34.77	-34.56	-35.37	-31.86	-31.99	-33.58	-41.37	-33.86	-32.08
1568.7		-75.4	-32.69	-34.31	-39.63	-36.89	-33.76	-38.63	-40.63	-34.05	-34.88	-75.4	-32.5	-34.49	-45.45	-35.02	-41.67	-33.99	-36.66	-40.98	-38.03	-75.4	-40.83	-75.4	-37.64	-42.47	-42.56	-36.51	-45.41	-40.1	-35.41	-34.6	-40.88	-38.02	-33.57	-35.16	-34.98	-36.45	-35.99	-41.76	-35.27	-34.72	-34.58	-33.22	-34.18	-35.01	-46.28	-34.9	-32.56
1568.8		-75.4	-33.32	-35.41	-42.29	-42.78	-33.36	-37.89	-39.44	-35.88	-35.51	-40.14	-32.21	-37.79	-41.53	-35.98	-39.15	-34.42	-42.58	-38.01	-39.2	-43.72	-41.33	-75.4	-39.84	-41.95	-39.12	-37.38	-40.39	-52.12	-40.33	-35.94	-41.57	-38.74	-34.81	-34.56	-38.29	-38.55	-37.03	-39.73	-37.16	-35.32	-34.52	-33.5	-33.35	-35.91	-36.63	-36.19	-33.66
1568.9		-41.67	-35.07	-35.92	-43.26	-38.98	-34.14	-75.4	-38.55	-36.81	-36.55	-41.97	-33.34	-37.98	-75.4	-37.65	-40.99	-35.86	-37.64	-40.05	-36.52	-40.52	-38.61	-75.4	-43.08	-39.42	-50.19	-37.05	-47.48	-52.65	-36.64	-37.03	-41.88	-40.62	-35.49	-35.78	-37.23	-39.95	-38.46	-41.34	-36.51	-35.39	-40.12	-34.82	-35.16	-35.93	-75.4	-39.71	-34.25
1569		-49.4	-35.78	-37.55	-40.38	-39.93	-36.58	-41.14	-75.4	-37.79	-37.28	-37.75	-34.36	-37.75	-40.25	-37.84	-38.56	-36.72	-37.42	-39.72	-39.62	-75.4	-38.03	-37.76	-40.41	-46.47	-39.97	-39.42	-46.61	-75.4	-37.69	-47.12	-41.85	-41.12	-35.91	-35.48	-38.14	-41	-75.4	-39.03	-36.57	-37.34	-40.32	-35.18	-38.62	-38.66	-41.37	-38.08	-35.53
1569.1		-46.61	-39.52	-39.24	-43.73	-37.53	-36.59	-75.4	-44.08	-37.92	-38.03	-41.36	-36.22	-37.93	-48.19	-42.95	-47.76	-41.72	-39.16	-47.1	-39.14	-41.05	-40.31	-75.4	-44.79	-54.31	-75.4	-42.14	-75.4	-75.4	-40.74	-43	-46.28	-39.28	-39.5	-36.93	-40.96	-39.84	-39.16	-40.74	-42.68	-48.6	-37.76	-36.02	-37.52	-38.46	-43.05	-39.58	-36.54
1569.2		-57.85	-38.69	-52.13	-75.4	-40.38	-75.4	-38.75	-40.47	-39.48	-43.79	-43.19	-40.89	-46.44	-75.4	-39.78	-42.76	-43.34	-42.58	-43.6	-43.94	-47.63	-39.55	-75.4	-75.4	-38.38	-41.48	-41.07	-44.95	-36.93	-43.17	-38.07	-42.5	-40.76	-42.8	-40.58	-75.4	-39.6	-39.57	-75.4	-75.4	-38.64	-38.8	-37.51	-43.25	-39.77	-43.82	-38.86	-36.46
1569.3		-41.78	-41.58	-36.77	-75.4	-37.56	-42.68	-41	-37.99	-39.65	-44.24	-42.39	-41.5	-43.66	-38.28	-37.46	-44.29	-41.51	-40.23	-40.06	-39.16	-43.1	-41.29	-42.19	-38.81	-39.23	-47.4	-38.21	-49.6	-41.75	-41.94	-40.12	-36.43	-38.52	-40.99	-45.6	-47.34	-75.4	-39.23	-40.04	-42.58	-46.14	-38.89	-37.58	-43.44	-40.39	-42.3	-38.66	-38.56
1569.4		-42.11	-38.63	-41.39	-39.82	-45.29	-40.15	-51	-43.2	-37.48	-38.92	-40.66	-38.41	-41.67	-39.53	-38.28	-42.78	-38.46	-36.99	-41.33	-40.44	-40	-38.41	-40.55	-38.26	-75.4	-43.58	-39.43	-41.97	-41.41	-38.11	-39.3	-42.77	-40.46	-40.54	-42.84	-75.4	-36.73	-37.38	-36.63	-38.93	-38.38	-39.4	-40.76	-36.63	-37.63	-56.49	-38.16	-41.58
1569.5		-38.14	-37.05	-38.25	-47.92	-38.95	-37.98	-39.02	-51.1	-38.02	-38.52	-43.9	-38.7	-35.9	-75.4	-38.1	-44.37	-36.66	-39.55	-41.75	-38.75	-39.06	-75.4	-75.4	-38.81	-41.08	-39.65	-36.88	-40.44	-39.36	-39.56	-38.09	-40.58	-42.07	-36.67	-37.63	-41.92	-37.96	-47.74	-37.99	-35.32	-36.8	-36.89	-41.65	-37.84	-36.41	-39.03	-36.57	-39
1569.6		-38.46	-35.43	-36.52	-41.06	-36.35	-35.03	-37.77	-37.32	-36.08	-36.14	-41.13	-35.16	-36.52	-44.43	-36.24	-42.32	-36.5	-37.14	-46.98	-39	-39.73	-34.27	-75.4	-38.4	-38.89	-48.52	-35.75	-57.85	-49.4	-40.16	-39.3	-38.32	-37.94	-37.06	-36.39	-37.03	-36.98	-35.73	-42.68	-35.97	-36.07	-36.15	-34.12	-35.97	-34.14	-36.8	-35.41	-35.41
1569.7		-46.09	-34.6	-33.3	-75.4	-39.79	-36.64	-39.45	-44.31	-35.15	-35.41	-40.26	-33.19	-34.69	-46.87	-35.42	-42.03	-34.57	-36.4	-39.71	-35.83	-75.4	-37.63	-75.4	-38.63	-38.9	-49.34	-36.12	-75.4	-75.4	-35.34	-35.96	-41.41	-36.53	-34.62	-34.45	-35.33	-38.7	-38.98	-37.6	-34.23	-34.87	-34.35	-34.17	-33.72	-34.83	-36.57	-34.31	-33.17
1569.8		-41.92	-33.23	-33.69	-49.4	-37.07	-33.33	-39.33	-38.87	-36.19	-34.98	-75.4	-32.47	-36.05	-43.24	-34.29	-75.4	-33.55	-35.36	-39.57	-35.64	-75.4	-37.35	-75.4	-38.16	-40.23	-45.11	-38.05	-41	-46.97	-34.93	-37.25	-37.59	-36.25	-35.26	-33.8	-37.28	-37.57	-36.43	-37.38	-36.19	-33.23	-33.81	-33.4	-33.54	-34.53	-35.63	-33.82	-33.83
1569.9		-40.71	-33.94	-33.94	-42.78	-38.56	-33.52	-37.45	-41.91	-35.08	-34.23	-45.67	-33.2	-36.64	-39.9	-33.56	-44.64	-33.02	-35.46	-39.85	-37.26	-41.75	-39.03	-43.76	-37.6	-40.08	-41.23	-36.87	-39.12	-75.4	-36.86	-34.1	-38.76	-37.96	-34.64	-35.19	-36.61	-36.43	-40.28	-39.98	-35.8	-35.87	-33.46	-33.67	-34.22	-33.56	-40.12	-34.06	-33.42
1570		-75.4	-35.76	-35.53	-75.4	-38.56	-34.31	-42.09	-45.53	-34.91	-35.99	-40.45	-33.2	-36.03	-41.23	-34.76	-42.39	-35.13	-39.19	-45.06	-39.84	-39.08	-37.32	-45.25	-37.44	-38.21	-75.4	-36.18	-75.4	-45.11	-36.71	-36.23	-39.35	-39.38	-34.88	-36.37	-36.87	-36.8	-37.9	-44.19	-38	-35.89	-34.65	-33.36	-33.68	-35.1	-41.34	-36.39	-33.73
1570.1		-36.89	-36.32	-34.59	-38.84	-39.86	-34.4	-39.64	-43.69	-36.87	-36.37	-38.59	-35.24	-38.11	-44.37	-36.52	-39.53	-37.14	-37.09	-38.98	-37.44	-38.32	-37.16	-75.4	-37.58	-40.27	-42.75	-38.87	-49.02	-40.31	-35.99	-41.95	-43	-39.46	-36.41	-36.72	-44.39	-38.73	-36.08	-40.78	-44.62	-38	-36	-35.11	-35.31	-36.73	-48.04	-37.52	-33.95
1570.2		-40.65	-37.13	-37.88	-40.32	-39.42	-38.68	-38.77	-38.59	-37.56	-38.34	-37.89	-37.51	-37.71	-38.06	-42.17	-37.44	-36.62	-41.46	-75.4	-40.13	-40.18	-38.96	-41.17	-42.56	-40.17	-38.38	-36.99	-38.28	-45.76	-39.86	-39.29	-39.55	-75.4	-38.18	-42.57	-37.96	-39.44	-37.77	-41.31	-42.42	-36.86	-37.59	-36.33	-36.03	-36.74	-38.72	-37.56	-36.12
1570.3		-40.22	-38.27	-38.64	-38.2	-43.08	-42.05	-38.73	-37.29	-37.2	-38.24	-35.95	-36.66	-37.79	-38.65	-36.6	-37.07	-42.22	-36.97	-39.53	-42.06	-39.64	-38.82	-40.31	-42.22	-42.31	-54.73	-39.39	-42.64	-39.35	-42.5	-38.44	-39.21	-46.41	-42.09	-37.59	-49.5	-42.63	-75.4	-40.72	-39.37	-40.93	-39.67	-38.11	-38.52	-36.09	-37.71	-36.54	-36.19
1570.4		-40.08	-43.05	-36.84	-36.87	-38.6	-41.33	-37.31	-39.07	-45.51	-38.06	-39.8	-36.49	-39.84	-36.27	-40.14	-36.62	-40.93	-39.68	-39.82	-39.08	-37.49	-38.75	-37.47	-41.21	-36.43	-40.89	-42.88	-37.83	-37.42	-39.22	-38.65	-39.1	-38.34	-37.67	-37.02	-43.85	-37.08	-42.7	-37.74	-37.17	-38.96	-36.94	-37.31	-42.06	-36.69	-36.63	-37.77	-35.45
1570.5		-36.22	-35.37	-36.6	-36.35	-36.34	-37.15	-34.61	-34.85	-37.16	-40.01	-35.34	-36.65	-37.77	-36.72	-36.26	-36.42	-35.74	-36.07	-38.12	-36.21	-36.5	-36.67	-44.99	-35.52	-34.72	-36.74	-36.78	-37.79	-41.48	-38.68	-36.39	-37.03	-37.38	-38.82	-38.37	-35.94	-37.68	-36.71	-35.85	-36.37	-38.35	-38.83	-36.94	-35.93	-36.1	-36.83	-34.86	-36.54
1570.6		-35.55	-34.95	-37.38	-36.83	-35.71	-34.16	-36.72	-34.82	-37	-35.61	-36.98	-34.7	-34.89	-36.87	-35.63	-37.26	-35.82	-35.71	-38.49	-35.94	-38.23	-35.16	-38.58	-35.78	-36.95	-36.53	-36.94	-40.09	-37.94	-34.52	-36.76	-35.52	-36.32	-34.79	-35.51	-34.92	-36.09	-37.77	-35.31	-35.22	-34.47	-35.15	-33.94	-34.74	-34.49	-35.15	-34.52	-34.48
1570.7		-36.56	-33.87	-33.21	-35.05	-33.9	-34.33	-34.97	-34.57	-35.73	-34.29	-35.82	-32.58	-34.46	-34.35	-33.8	-36.04	-33.18	-34.56	-36.44	-35.82	-36.81	-34.66	-41.34	-35.62	-35.15	-36.99	-35.72	-39.73	-39.97	-33.94	-34.89	-36.03	-36.07	-33.18	-33.54	-34.13	-35.96	-34.77	-34.57	-34.25	-33.11	-33.56	-33.39	-33.65	-32.78	-34.6	-33.98	-33.29
1570.8		-35.54	-33.83	-33	-36.93	-35.26	-33.96	-38.75	-34.05	-33.56	-32.91	-35.04	-32.39	-33.33	-34.34	-33.56	-37.92	-33.43	-34.44	-35.94	-33.66	-37.38	-35.86	-42.08	-36.09	-35.59	-38.02	-33.15	-37.33	-37.07	-33.93	-33.85	-34.06	-36.45	-33.6	-33.28	-34.33	-35.3	-34.85	-35.79	-33.43	-33.74	-33.97	-33.07	-33.01	-33.46	-34.44	-32.58	-33.33
1570.9		-36.11	-33.88	-32.61	-36.83	-34.27	-32.29	-35.31	-35.07	-33.57	-34.27	-35.5	-33.7	-32.78	-34.73	-33.91	-39.39	-32.97	-34.29	-35.88	-34.45	-37.44	-34.05	-46.29	-34.92	-34.35	-39.59	-34.23	-36.28	-38.39	-33.86	-34.74	-37.41	-35.08	-33.73	-33.05	-34.92	-35.47	-36.15	-36.56	-34.41	-32.68	-33.17	-31.98	-33.12	-32.04	-35.37	-33.7	-32.5
1571		-36.94	-33.26	-33.22	-38.44	-34.45	-32.8	-34.53	-34.49	-33.63	-33.31	-36.06	-32.12	-34.23	-34.95	-33.3	-37.11	-34.03	-35.65	-37.81	-34.4	-38.44	-34.02	-41.42	-34.91	-37.24	-41.56	-33.21	-44.02	-75.4	-33.62	-33.96	-36.61	-36.61	-33.65	-34.27	-35.34	-34.06	-35.73	-34.92	-35.08	-33	-34.23	-32.67	-32.58	-33.93	-36.82	-33.74	-32.59
1571.1		-40.48	-33.59	-33.3	-40.28	-36.1	-33.05	-38.42	-37.73	-35.73	-34.25	-37.89	-33.12	-35.03	-38.92	-33.3	-40.5	-33.99	-35.64	-39.31	-35.41	-39.45	-33.86	-41.11	-34.46	-36.04	-38.42	-33.97	-75.4	-38.11	-37.13	-35.6	-40.36	-36.23	-33.72	-36.07	-35.78	-35.88	-36.69	-35.66	-35.05	-34.91	-33.29	-32.87	-33.16	-33.51	-36.21	-34.56	-33.88
1571.2		-37.85	-33.94	-33.72	-41.17	-38.61	-34.54	-37.53	-37.2	-34.76	-34.29	-40.98	-33.3	-36.32	-43.3	-33.31	-43.35	-33.66	-35.37	-36.2	-34.92	-43.56	-37.26	-75.4	-36.42	-37.59	-42	-36.5	-42.41	-45.34	-34.56	-34.62	-38.02	-39.53	-36.79	-34.81	-35.32	-37.99	-37.89	-41.13	-36.41	-34.14	-34.86	-33.91	-34.29	-34.14	-37.3	-36.05	-32.79
1571.3		-37.75	-37.4	-34.97	-40.67	-39.54	-34.79	-40.67	-39.31	-34.81	-36.39	-39.7	-34.76	-36.22	-38.67	-36.43	-39.69	-37.46	-36.61	-41.94	-38.37	-64.62	-36.88	-45.95	-35.98	-38.83	-38.77	-36.06	-39.44	-40.11	-37.79	-37.47	-37.75	-39.41	-34.92	-36.78	-38.1	-35.46	-39.38	-37.65	-38.29	-36.9	-36.54	-34.56	-34.91	-35.35	-37.93	-36.09	-35.38
1571.4		-42.24	-36.26	-37.5	-40.83	-41.27	-35.73	-45.13	-41.21	-36.69	-38.7	-43.05	-35.46	-35.64	-42.28	-36.34	-40.14	-36.56	-40.44	-75.4	-38.88	-40.81	-37.54	-75.4	-38.26	-38.08	-75.4	-38.57	-38.82	-75.4	-35.13	-39.66	-46.31	-75.4	-36.23	-38.26	-39.45	-40.8	-41.72	-52.93	-40.83	-38.02	-36.87	-36.68	-36.37	-43.34	-38.27	-42.17	-35.44
1571.5		-42.26	-37.86	-39.61	-41.88	-41.46	-35.56	-39.09	-37.96	-38.6	-36.28	-44.37	-36.95	-38.21	-40.99	-39.17	-43.3	-38.39	-38.22	-40.75	-37.13	-48.18	-38.48	-43.5	-37.92	-37.87	-43.72	-39.14	-41	-42.9	-39.54	-37.98	-75.4	-41.14	-37.23	-37.73	-39.62	-43.54	-42.81	-39.66	-42.5	-38.81	-39.05	-37.83	-36.89	-37.18	-42.64	-75.4	-37.26
1571.6		-43.54	-39.99	-37.59	-41.96	-45.74	-37.96	-42.94	-46.17	-37.42	-38.58	-75.4	-41.35	-39.16	-48.23	-38.7	-39.07	-40.9	-44.52	-75.4	-44.89	-75.4	-38.99	-75.4	-37.45	-41.57	-47.61	-46.27	-42.81	-75.4	-75.4	-40.32	-75.4	-41.54	-39.84	-38.68	-75.4	-39.33	-39.79	-40.44	-75.4	-39.54	-38.4	-39.97	-38.33	-40.1	-43.81	-47.8	-39.17
1571.7		-46.67	-39.96	-39.72	-46.71	-45.26	-35.69	-48.65	-75.4	-45.18	-42.87	-40.89	-39.8	-47.04	-75.4	-40.4	-75.4	-38.73	-37.8	-40.03	-38.49	-45.43	-38.3	-43.99	-41.23	-75.4	-45.82	-42.44	-40.71	-43.76	-40.36	-38.07	-44	-39.53	-39.72	-41.34	-44.37	-44.16	-36.3	-40.41	-43.58	-40.79	-42.59	-39.3	-40.05	-38.81	-39.89	-41.66	-40.53
1571.8		-45.88	-40.42	-45.04	-61.1	-39.06	-39.02	-41.54	-44.47	-44.52	-40.46	-40.18	-37.72	-41.99	-75.4	-42.81	-51.72	-38.58	-38.71	-44.19	-42.96	-47.58	-37.79	-75.4	-75.4	-44.12	-45.79	-48.96	-47.19	-54.73	-43.05	-38.51	-40.37	-40.76	-50.91	-41.2	-75.4	-47.04	-41.71	-75.4	-41.78	-39.18	-43.67	-37.99	-40.86	-37.63	-39.82	-38.52	-41.04
1571.9		-38.48	-40.32	-41.81	-39.45	-40.85	-40.53	-38.69	-40.26	-43.36	-41.62	-38.53	-38.66	-39.31	-75.4	-38.2	-39.97	-45.68	-39.11	-45.01	-38.76	-40.59	-42.17	-40.93	-44.52	-47.69	-75.4	-39.86	-46.34	-41.33	-46.41	-36.11	-40.32	-48.26	-37.51	-39.07	-45.61	-42.87	-41.91	-42.82	-40.13	-38.25	-43.51	-38.01	-45.26	-52.93	-40.95	-38.47	-40.04
1572		-39.64	-43.13	-38.09	-50.51	-75.4	-40.91	-38.46	-61.61	-41.69	-48.96	-41.67	-42.97	-39.64	-50.55	-75.4	-40.93	-41.3	-41.96	-75.4	-40.58	-51.1	-38.41	-75.4	-48.96	-37.13	-43.25	-75.4	-75.4	-75.4	-47.04	-40.74	-75.4	-46.82	-38.82	-47	-42.97	-46.24	-41.36	-75.4	-75.4	-47.41	-36.79	-36.8	-36.73	-55.2	-38.22	-38.18	-37.98
1572.1		-75.4	-39.36	-39.64	-75.4	-75.4	-39.39	-40.94	-42.4	-75.4	-38.79	-38.39	-40.13	-37.82	-45.01	-40.06	-75.4	-36.39	-39.33	-46.73	-39.13	-42.76	-75.4	-41.33	-44.85	-75.4	-42.19	-41.77	-43.54	-75.4	-38.43	-42.97	-75.4	-40.64	-41.02	-38.41	-39.9	-41.37	-43.63	-75.4	-39.75	-43.38	-38.43	-40.67	-41.6	-38.28	-75.4	-75.4	-37.92
1572.2		-75.4	-40.23	-41.34	-42.45	-39	-37.15	-43.22	-75.4	-39.3	-41.11	-41.94	-38.22	-39.68	-37.77	-44.87	-42.46	-39.14	-39.05	-41.34	-40.82	-75.4	-39.29	-43.27	-41.6	-46.96	-75.4	-41.57	-41.08	-40.22	-41.67	-52.93	-75.4	-75.4	-42.05	-46.82	-47.89	-43.08	-41.95	-42.39	-41.74	-75.4	-40.25	-38.49	-41.42	-40.97	-44.71	-37.43	-39.41
1572.3		-38.51	-37.53	-38.44	-45.44	-75.4	-49.5	-42.8	-45.32	-37.33	-39.09	-41.5	-39.34	-38.78	-41.75	-37.16	-39.91	-46.37	-75.4	-48.88	-45.01	-49.5	-41.52	-38.1	-45.71	-39.6	-75.4	-41.54	-46.41	-75.4	-39.35	-75.4	-42.7	-44.16	-43.53	-38.64	-50.14	-37.88	-40.79	-44.23	-40.38	-40.31	-48.54	-37.71	-37.56	-39.87	-75.4	-75.4	-41.03
1572.4		-75.4	-44.85	-43.39	-55.72	-38.75	-41.58	-38.47	-75.4	-41.76	-40.3	-75.4	-40.34	-44.88	-49.77	-44.01	-48.33	-37.61	-37.73	-44.01	-39.77	-75.4	-75.4	-44.09	-75.4	-38.86	-47.48	-39.92	-50.18	-51.24	-39.79	-39.7	-47.87	-46.47	-41	-37.61	-41.21	-75.4	-75.4	-75.4	-41.86	-39.33	-48.88	-37.85	-40.41	-41.73	-75.4	-40.18	-40.09
1572.5		-75.4	-75.4	-57.85	-44.92	-40.51	-40.4	-40.11	-75.4	-44.41	-42.02	-53.48	-42.91	-47.52	-75.4	-50.22	-40.82	-40.36	-46.42	-38.84	-75.4	-51.72	-42.52	-43.65	-41.45	-42.26	-75.4	-45.79	-75.4	-42.23	-43.18	-47.65	-39.27	-75.4	-46.84	-41.42	-43.17	-62.19	-43.47	-49.88	-37.45	-46.49	-41.94	-45.14	-47.61	-42.97	-42.73	-75.4	-42.7
1572.6		-37.56	-42.86	-75.4	-57.85	-37.98	-41.57	-43.03	-75.4	-42.38	-46.13	-40.14	-75.4	-75.4	-47.02	-75.4	-75.4	-43.08	-47.17	-41.22	-39.35	-75.4	-42.31	-75.4	-40.87	-37.35	-75.4	-50.95	-41.26	-75.4	-41.34	-75.4	-75.4	-47.65	-38.3	-48.26	-41.13	-39.42	-41.1	-38.86	-40.45	-42.93	-45.84	-39.08	-39.81	-38.69	-47.33	-59.5	-39.27
1572.7		-75.4	-38.99	-39.69	-75.4	-44.54	-49.4	-38.31	-75.4	-75.4	-43.63	-38.93	-40.09	-41.28	-43.06	-75.4	-75.4	-75.4	-75.4	-40.81	-46.8	-42.12	-40.86	-44.35	-75.4	-52.86	-38.82	-47.46	-75.4	-41.59	-75.4	-39.57	-39.81	-40.78	-41.8	-44.87	-43.46	-75.4	-41.37	-42.14	-41.26	-51.45	-40.93	-75.4	-39.71	-75.4	-41.78	-75.4	-40.89
1572.8		-75.4	-75.4	-75.4	-43.08	-43.74	-40.47	-75.4	-75.4	-45.72	-45.01	-75.4	-45.59	-40.33	-46.76	-42.9	-42.81	-75.4	-75.4	-40.24	-44.95	-50.07	-39.06	-51.83	-75.4	-75.4	-75.4	-42.83	-75.4	-43.32	-75.4	-45.49	-45.98	-41.08	-45.67	-38.59	-75.4	-43.05	-44.89	-42.83	-41.13	-41.57	-45.19	-41.09	-43.13	-40.2	-45.28	-75.4	-75.4
1572.9		-75.4	-44.05	-41.31	-41.91	-75.4	-41.93	-41.59	-45.24	-75.4	-42.33	-75.4	-75.4	-75.4	-75.4	-75.4	-50.11	-75.4	-75.4	-49.4	-50.38	-75.4	-43.08	-75.4	-46.94	-75.4	-43.6	-75.4	-42.18	-44.94	-40.71	-75.4	-43.81	-40.05	-75.4	-75.4	-75.4	-38.5	-46.59	-75.4	-75.4	-75.4	-39.54	-75.4	-38.94	-52.58	-39.66	-75.4	-50.73
1573		-41.24	-49.63	-75.4	-40.9	-75.4	-75.4	-75.4	-42.42	-75.4	-50.64	-75.4	-48.44	-39.31	-75.4	-75.4	-45.91	-75.4	-75.4	-39.48	-75.4	-43.62	-49.53	-75.4	-75.4	-39.73	-45.88	-75.4	-38.26	-75.4	-43.97	-42.79	-38.31	-39.14	-45.16	-42.22	-75.4	-75.4	-47.54	-48.76	-42.11	-75.4	-39.6	-51.55	-43.28	-75.4	-39.5	-75.4	-38.37
1573.1		-43.23	-75.4	-75.4	-75.4	-41.09	-75.4	-38.78	-43.34	-46.29	-38.68	-46.96	-40.49	-53.32	-43.85	-42.57	-46.47	-75.4	-75.4	-53.4	-37.98	-47.02	-39.25	-44.1	-46.42	-49.7	-75.4	-58.08	-44.38	-41.17	-75.4	-41.7	-75.4	-75.4	-75.4	-75.4	-75.4	-41.6	-75.4	-75.4	-41.85	-42.39	-48.52	-47.08	-44.71	-75.4	-39.6	-37.6	-49.63
1573.2		-75.4	-75.4	-75.4	-41.69	-45.19	-75.4	-75.4	-75.4	-41.9	-46.84	-41.69	-46.59	-48.28	-75.4	-44.38	-75.4	-75.4	-48.18	-75.4	-49.11	-75.4	-75.4	-59.5	-45.36	-75.4	-42.54	-75.4	-75.4	-75.4	-59.5	-41.33	-43.27	-45.69	-45.53	-42.9	-47.25	-75.4	-75.4	-75.4	-75.4	-61.1	-47.92	-46.44	-75.4	-75.4	-75.4	-42.68	-42.93
1573.3		-40.67	-75.4	-75.4	-75.4	-75.4	-51.05	-40.35	-45.34	-75.4	-48.44	-75.4	-75.4	-75.4	-75.4	-45.24	-75.4	-75.4	-75.4	-45.52	-41.58	-39.18	-49.02	-47.08	-53.16	-75.4	-53.56	-42.03	-46.12	-40.64	-53.56	-39.75	-43.9	-39.25	-42.34	-41.22	-75.4	-41.33	-75.4	-75.4	-48.9	-75.4	-41.55	-52.78	-75.4	-75.4	-43.72	-42.24	-75.4
1573.4		-75.4	-57.21	-75.4	-39.89	-40.98	-42.65	-43.4	-75.4	-42.87	-42.45	-75.4	-53.32	-75.4	-75.4	-55.46	-75.4	-40.59	-75.4	-47.83	-75.4	-75.4	-75.4	-75.4	-42.27	-42.77	-75.4	-46.87	-75.4	-75.4	-75.4	-61.1	-41.05	-75.4	-75.4	-75.4	-56.49	-75.4	-75.4	-75.4	-75.4	-75.4	-75.4	-52.12	-75.4	-75.4	-75.4	-41.44	-44.43
1573.5		-43.72	-75.4	-42.36	-42.36	-75.4	-42.42	-53.83	-75.4	-75.4	-75.4	-75.4	-43.53	-42.08	-75.4	-75.4	-75.4	-51.61	-75.4	-61.1	-75.4	-45.48	-75.4	-43	-75.4	-47.13	-75.4	-75.4	-75.4	-75.4	-75.4	-75.4	-42.62	-75.4	-75.4	-75.4	-75.4	-75.4	-75.4	-46.42	-75.4	-75.4	-75.4	-75.4	-39.34	-75.4	-43.63	-75.4	-53.83
1573.6		-75.4	-75.4	-75.4	-44.06	-75.4	-48.01	-40.67	-75.4	-75.4	-43.98	-75.4	-38.96	-51	-75.4	-41.85	-38.85	-45.67	-42.03	-75.4	-75.4	-39.93	-75.4	-75.4	-75.4	-75.4	-60.22	-75.4	-44.72	-46.98	-42.42	-75.4	-75.4	-41.57	-44.78	-51.5	-75.4	-75.4	-47.33	-75.4	-75.4	-75.4	-75.4	-44.54	-42.52	-46.2	-45.23	-75.4	-39.04
1573.7		-41.42	-47.8	-75.4	-42.67	-75.4	-47.52	-42.47	-75.4	-75.4	-75.4	-75.4	-42.64	-75.4	-44.8	-56.66	-75.4	-75.4	-43.6	-75.4	-41.19	-75.4	-75.4	-45.19	-40.35	-75.4	-46.89	-40.88	-75.4	-53	-75.4	-42.78	-44.54	-40.6	-44.39	-48.08	-75.4	-39.93	-75.4	-44.87	-39.93	-49.81	-75.4	-75.4	-75.4	-75.4	-75.4	-44.34	-40.44
1573.8		-75.4	-75.4	-41.04	-75.4	-75.4	-75.4	-75.4	-45.85	-75.4	-42.9	-75.4	-75.4	-75.4	-75.4	-75.4	-75.4	-48.71	-56.17	-75.4	-46.23	-37.95	-75.4	-43.91	-75.4	-43.03	-43.31	-75.4	-75.4	-75.4	-59.5	-39.83	-47.17	-75.4	-53.16	-75.4	-75.4	-45.51	-47.85	-40.72	-43.94	-75.4	-75.4	-45.04	-41.09	-38.34	-49.92	-75.4	-46.59
1573.9		-55.72	-40.21	-44.81	-75.4	-75.4	-75.4	-47.13	-75.4	-41.13	-49.92	-40.39	-43.22	-39.67	-75.4	-45.82	-75.4	-75.4	-75.4	-42.79	-41.13	-75.4	-75.4	-75.4	-43.65	-75.4	-75.4	-75.4	-43.05	-54.41	-75.4	-75.4	-75.4	-39.87	-75.4	-75.4	-41.16	-75.4	-45.51	-44.05	-42.1	-41.95	-44.02	-46.15	-42.87	-43.25	-75.4	-40.83	-75.4
1574		-42.87	-75.4	-41.1	-75.4	-75.4	-75.4	-75.4	-75.4	-38.57	-75.4	-46.09	-58.6	-75.4	-54.62	-42.08	-75.4	-43.55	-39.5	-44	-75.4	-43.67	-75.4	-45.76	-75.4	-43.74	-40.01	-42.83	-75.4	-75.4	-48.21	-75.4	-75.4	-75.4	-47.13	-43.77	-46.73	-75.4	-62.86	-75.4	-75.4	-75.4	-75.4	-41.84	-75.4	-75.4	-75.4	-41.77	-50.22
1574.1		-48.68	-39.9	-75.4	-41.42	-62.19	-59.5	-75.4	-42.3	-44.87	-43.63	-50.51	-44.73	-75.4	-75.4	-43.52	-75.4	-75.4	-41.2	-75.4	-75.4	-48.13	-47.44	-41.85	-40.04	-45.07	-45.97	-46.29	-75.4	-75.4	-48.01	-41.17	-75.4	-51.19	-46.23	-41.2	-43.79	-75.4	-75.4	-75.4	-42.9	-44.31	-75.4	-42.21	-46.59	-46.87	-51.19	-45.37	-45.18
1574.2		-42.52	-42.09	-75.4	-75.4	-44.42	-41.17	-52.86	-43.25	-75.4	-54.85	-43.73	-75.4	-42.17	-44.85	-38.82	-75.4	-50.73	-39.62	-37.84	-48.23	-75.4	-45.94	-75.4	-75.4	-53	-42.37	-53.32	-75.4	-42.77	-48.06	-40.54	-42.67	-44.01	-42.11	-75.4	-75.4	-38.93	-75.4	-41.7	-43.7	-75.4	-39.59	-45.09	-75.4	-44.19	-45.78	-75.4	-44.76
1574.3		-45.09	-75.4	-75.4	-75.4	-46.12	-75.4	-39.46	-40.89	-41.4	-42.56	-42.6	-47.94	-75.4	-44.41	-75.4	-75.4	-75.4	-52.06	-75.4	-75.4	-54.21	-75.4	-75.4	-41.48	-75.4	-49.74	-43.43	-45.88	-75.4	-51.55	-75.4	-42.38	-75.4	-75.4	-75.4	-75.4	-41.48	-75.4	-75.4	-75.4	-75.4	-41.86	-39.64	-41.3	-75.4	-75.4	-44.1	-75.4
1574.4		-38.15	-75.4	-75.4	-42.12	-75.4	-75.4	-43.55	-75.4	-75.4	-41.55	-48.9	-38.49	-75.4	-75.4	-75.4	-43.04	-42.78	-54.21	-48.57	-75.4	-75.4	-39.93	-43.19	-75.4	-41.74	-46	-75.4	-48.06	-43.05	-40.17	-75.4	-42.59	-75.4	-75.4	-44.13	-50.73	-56.84	-75.4	-75.4	-42.59	-75.4	-45.34	-75.4	-41.46	-42.99	-75.4	-41.4	-41.31
1574.5		-43.76	-75.4	-46.06	-47.78	-75.4	-43.73	-75.4	-75.4	-43.02	-75.4	-39.86	-75.4	-44.03	-75.4	-75.4	-43.25	-75.4	-75.4	-75.4	-75.4	-43.63	-53.92	-43.74	-75.4	-52.58	-44.52	-48.54	-75.4	-75.4	-75.4	-41.25	-39.56	-75.4	-44.47	-41.65	-48.04	-75.4	-75.4	-43.19	-41.61	-75.4	-75.4	-75.4	-41.92	-39.49	-48.49	-52	-44.07
1574.6		-75.4	-75.4	-75.4	-75.4	-46.15	-75.4	-75.4	-47.83	-43.35	-75.4	-43.23	-75.4	-42.64	-75.4	-75.4	-43.47	-75.4	-75.4	-75.4	-75.4	-52.86	-75.4	-75.4	-38.89	-75.4	-75.4	-49.77	-75.4	-75.4	-43.01	-75.4	-40.36	-75.4	-62.86	-75.4	-43.19	-40.56	-75.4	-75.4	-75.4	-75.4	-54.11	-46.85	-75.4	-45.75	-75.4	-53.56	-41.76
1574.7		-75.4	-75.4	-41.43	-75.4	-75.4	-52.25	-49.43	-46.75	-75.4	-75.4	-42.49	-46.26	-75.4	-75.4	-75.4	-49.02	-46.87	-75.4	-75.4	-75.4	-75.4	-75.4	-56.32	-75.4	-75.4	-53.74	-55.87	-43.29	-75.4	-40.47	-75.4	-43.3	-75.4	-43.13	-42.52	-75.4	-42.39	-75.4	-75.4	-45.79	-43.21	-42.65	-75.4	-75.4	-48.99	-75.4	-44.27	-75.4
1574.8		-75.4	-75.4	-75.4	-75.4	-75.4	-75.4	-43.65	-75.4	-52.58	-45.38	-44.12	-44.39	-75.4	-75.4	-75.4	-75.4	-75.4	-75.4	-75.4	-75.4	-40.07	-43.54	-41.14	-75.4	-75.4	-49.21	-75.4	-75.4	-51.61	-43.52	-49.74	-50.07	-47.06	-44.19	-44.73	-75.4	-44.03	-45.72	-52.71	-75.4	-49.74	-75.4	-75.4	-42.97	-43.69	-75.4	-46.64	-75.4
1574.9		-42.81	-75.4	-75.4	-75.4	-75.4	-75.4	-38.68	-75.4	-42.77	-45.87	-75.4	-75.4	-75.4	-75.4	-42.21	-75.4	-48.76	-52.45	-58.33	-44.19	-39.33	-75.4	-75.4	-75.4	-75.4	-45.11	-75.4	-75.4	-49.63	-50.77	-75.4	-75.4	-43.03	-75.4	-75.4	-47.99	-45.16	-41.66	-46.52	-75.4	-47.27	-52.25	-53.24	-75.4	-42.71	-46.1	-46.75	-42.29
1575		-75.4	-40.02	-48.62	-46.96	-48.52	-43.09	-39.55	-43.08	-41.32	-75.4	-75.4	-75.4	-41.5	-75.4	-47.23	-75.4	-75.4	-75.4	-75.4	-44.11	-75.4	-39.38	-75.4	-43.25	-46.2	-43.04	-75.4	-75.4	-75.4	-65.87	-75.4	-75.4	-42.83	-41.18	-42.27	-75.4	-75.4	-75.4	-75.4	-62.19	-46.71	-45.79	-42.27	-40.1	-75.4	-75.4	-48.9	-75.4
1575.1		-46.74	-49.84	-75.4	-45.34	-58.88	-40.85	-45.25	-75.4	-64.62	-48.43	-45.91	-40.46	-43.43	-75.4	-44.23	-75.4	-46.01	-45.92	-75.4	-75.4	-75.4	-75.4	-75.4	-75.4	-41.56	-75.4	-75.4	-40.4	-75.4	-75.4	-41.8	-75.4	-75.4	-75.4	-61.61	-43.77	-43.62	-75.4	-46.35	-75.4	-45.94	-52	-41.57	-41.53	-39.52	-41.87	-75.4	-55.07
1575.2		-45.71	-75.4	-75.4	-40.3	-75.4	-39.93	-75.4	-75.4	-42.62	-75.4	-75.4	-54.84	-55.07	-46.94	-75.4	-46.15	-45.35	-75.4	-75.4	-75.4	-44.93	-39.42	-41	-56.16	-39.14	-75.4	-41.38	-40.21	-75.4	-40.24	-38.84	-43.2	-39.98	-75.4	-75.4	-41.64	-75.4	-45.66	-75.4	-42.96	-44.29	-75.4	-42.07	-42.89	-75.4	-48.33	-39.39	-49.3
1575.3		-75.4	-75.4	-75.4	-44.59	-46.64	-40.01	-56.83	-41.45	-41.78	-42.27	-47.11	-39.59	-75.4	-75.4	-43.12	-75.4	-42.88	-75.4	-42.14	-42.08	-75.4	-54.73	-75.4	-41.58	-75.4	-75.4	-43.39	-44.1	-75.4	-42.24	-41.96	-75.4	-40.4	-46.76	-44.95	-75.4	-39.89	-44.24	-39.88	-75.4	-39.9	-75.4	-41.29	-43.36	-42.78	-43.97	-41.15	-42.78
1575.4		-75.4	-47.62	-75.4	-44.88	-75.4	-46.3	-40.21	-75.4	-41.28	-44.91	-43.74	-44.12	-43.51	-51.49	-40.63	-39.56	-46.25	-47.21	-39.78	-51.09	-42.59	-75.4	-75.4	-46.13	-44.51	-75.4	-75.4	-75.4	-49.17	-75.4	-43.85	-75.4	-48.81	-41.14	-46.13	-75.4	-75.4	-52.85	-39.82	-46.17	-75.4	-75.4	-48.46	-38.41	-45.55	-39	-44.21	-45.32
1575.5		-75.4	-75.4	-75.4	-45.18	-75.4	-45.01	-39.47	-43.11	-45.53	-75.4	-75.4	-75.4	-75.4	-75.4	-42.84	-46.5	-75.4	-75.4	-75.4	-75.4	-56.83	-75.4	-75.4	-37.09	-43.36	-40.5	-75.4	-41.72	-75.4	-75.4	-75.4	-39.9	-75.4	-49.99	-46.9	-40.85	-40.32	-75.4	-39.94	-75.4	-75.4	-41.34	-42.05	-75.4	-75.4	-39.91	-75.4	-49.43
1575.6		-40.38	-38.86	-51.88	-75.4	-75.4	-43.11	-75.4	-45.16	-46.35	-75.4	-42.89	-39.81	-75.4	-75.4	-75.4	-75.4	-43.49	-42.52	-44.25	-75.4	-75.4	-45.7	-75.4	-75.4	-75.4	-42.62	-45.31	-47.73	-41.27	-75.4	-40.41	-75.4	-40.75	-42.46	-75.4	-43.19	-38.79	-47.62	-75.4	-75.4	-75.4	-48.9	-75.4	-42.95	-75.4	-45.22	-39.57	-75.4
1575.7		-40.44	-47.45	-75.4	-75.4	-51.33	-49.32	-58.59	-75.4	-75.4	-41.73	-40.14	-43.6	-48.48	-75.4	-46.02	-46.36	-75.4	-75.4	-75.4	-40.7	-59.84	-48	-75.4	-39.48	-44.98	-41.42	-75.4	-46.53	-39.85	-49.32	-75.4	-42.37	-39.98	-41.24	-46.65	-75.4	-41.83	-75.4	-75.4	-41.91	-75.4	-57.84	-44.29	-75.4	-44.02	-45	-75.4	-44.15
1575.8		-42.13	-44.12	-75.4	-44.35	-75.4	-44.35	-41.49	-42.82	-75.4	-42.76	-75.4	-75.4	-75.4	-41.56	-75.4	-75.4	-40.67	-75.4	-42.28	-75.4	-42.12	-48.1	-75.4	-41.22	-49.98	-42.48	-75.4	-46.7	-53.47	-75.4	-75.4	-42.53	-40.53	-40.39	-75.4	-44.9	-75.4	-40.56	-46.86	-40.46	-75.4	-75.4	-40.51	-45.47	-43.15	-45.85	-43.66	-75.4
1575.9		-75.4	-49.16	-75.4	-75.4	-75.4	-39.24	-41.79	-75.4	-75.4	-42.79	-42.42	-44.29	-75.4	-41.93	-38.24	-49.45	-75.4	-75.4	-42.3	-51.38	-75.4	-75.4	-55.44	-45.91	-47.98	-45.96	-42.04	-75.4	-75.4	-75.4	-75.4	-42.32	-75.4	-75.4	-42.24	-75.4	-46.22	-75.4	-75.4	-44.35	-75.4	-47.22	-75.4	-47.16	-75.4	-75.4	-75.4	-42.91
1576		-62.17	-75.4	-46.17	-75.4	-44.93	-42.37	-75.4	-39.01	-75.4	-38.83	-75.4	-41.92	-75.4	-75.4	-43.77	-75.4	-75.4	-75.4	-45.75	-75.4	-75.4	-43.49	-75.4	-75.4	-75.4	-75.4	-75.4	-41.97	-40.92	-75.4	-41.96	-51.49	-46.93	-44.29	-75.4	-75.4	-45.54	-48.8	-50.29	-45.03	-54.72	-44.32	-75.4	-42.46	-75.4	-75.4	-75.4	-75.4
1576.1		-75.4	-42.1	-75.4	-41.58	-50.94	-39.9	-40.76	-75.4	-75.4	-75.4	-44.55	-75.4	-46.68	-75.4	-75.4	-75.4	-75.4	-75.4	-75.4	-45.18	-45.79	-43.49	-75.4	-42.58	-41.14	-43.2	-53.63	-75.4	-41.09	-75.4	-75.4	-39.52	-75.4	-40.28	-75.4	-42.36	-40.42	-75.4	-59.83	-45.53	-75.4	-51.87	-75.4	-75.4	-75.4	-43.17	-75.4	-51.7
1576.2		-44.75	-41.95	-75.4	-75.4	-43.97	-60.21	-75.4	-46.19	-75.4	-40.18	-75.4	-75.4	-75.4	-39.24	-75.4	-75.4	-42.54	-75.4	-46.8	-42.05	-49.55	-75.4	-75.4	-51.59	-75.4	-75.4	-75.4	-75.4	-47.44	-75.4	-75.4	-39.98	-44.89	-75.4	-42.54	-75.4	-46	-51.18	-75.4	-75.4	-75.4	-42.29	-46.55	-75.4	-75.4	-75.4	-41.11	-75.4
1576.3		-45.15	-75.4	-75.4	-75.4	-75.4	-39.69	-42.94	-41.73	-45.03	-51.7	-75.4	-75.4	-44.56	-75.4	-75.4	-75.4	-75.4	-56.15	-75.4	-42.94	-75.4	-75.4	-75.4	-46.09	-75.4	-44.19	-40.7	-45.64	-75.4	-75.4	-75.4	-75.4	-75.4	-41.32	-75.4	-46.47	-41.38	-41.69	-45.99	-39.34	-75.4	-59.48	-53.9	-75.4	-75.4	-75.4	-51.43	-47.12
1576.4		-40.27	-55.06	-43.07	-75.4	-75.4	-75.4	-75.4	-41.55	-49.68	-75.4	-50.32	-75.4	-75.4	-44.99	-75.4	-44.24	-49.35	-39.69	-75.4	-51.17	-75.4	-43.74	-43.02	-59.16	-75.4	-54.09	-75.4	-43.32	-45.28	-75.4	-75.4	-47.83	-44.15	-42.98	-42.56	-75.4	-75.4	-40.5	-46.67	-75.4	-75.4	-53.38	-75.4	-75.4	-42.04	-75.4	-44.08	-75.4
1576.5		-50.01	-48.11	-38.49	-46.22	-75.4	-43.67	-75.4	-75.4	-38.61	-42.33	-54.71	-45.18	-43.25	-43.44	-43.4	-75.4	-75.4	-44.29	-43.87	-75.4	-75.4	-52.77	-75.4	-75.4	-54.6	-47.63	-53.14	-62.17	-45.56	-75.4	-38.18	-39.35	-75.4	-75.4	-75.4	-75.4	-49.55	-43.49	-45.33	-48.44	-41.91	-44.9	-75.4	-52.29	-48.31	-75.4	-47.67	-75.4
1576.6		-49.44	-75.4	-48.94	-75.4	-75.4	-75.4	-75.4	-42.07	-48.26	-47.23	-75.4	-45.01	-75.4	-75.4	-50.84	-43.2	-75.4	-42.54	-40.46	-48.52	-75.4	-40.48	-75.4	-38.21	-42.29	-75.4	-75.4	-75.4	-45.64	-42.67	-75.4	-75.4	-43.21	-40.75	-43.26	-40.62	-41.57	-75.4	-47.35	-43.08	-47.21	-40.29	-43.08	-50.79	-48.57	-42.2	-41.46	-45.99
1576.7		-75.4	-39.2	-75.4	-48.39	-75.4	-75.4	-75.4	-50.01	-64.59	-75.4	-45.14	-75.4	-75.4	-37.29	-75.4	-42.12	-75.4	-44.64	-75.4	-75.4	-38.59	-55.7	-75.4	-46.33	-41.36	-75.4	-75.4	-75.4	-38.95	-75.4	-75.4	-75.4	-75.4	-75.4	-42.08	-75.4	-75.4	-75.4	-43.36	-75.4	-41.93	-50.32	-47.01	-43.04	-75.4	-43.97	-45.24	-45.99
1576.8		-41.96	-46.81	-39.9	-75.4	-63.63	-39.09	-43.37	-47.76	-75.4	-41.27	-75.4	-48.21	-75.4	-46.36	-75.4	-40.22	-75.4	-75.4	-75.4	-50.36	-41.87	-40.69	-75.4	-48.41	-43.47	-43.43	-47.56	-75.4	-50.28	-75.4	-47.71	-75.4	-42.54	-42.05	-75.4	-40.59	-44.49	-75.4	-44.01	-45.8	-75.4	-40.89	-41.84	-75.4	-42.26	-43.54	-75.4	-43.72
1576.9		-45.82	-45.03	-75.4	-75.4	-39.2	-75.4	-75.4	-75.4	-75.4	-46.14	-44.42	-47.82	-44.4	-75.4	-47.09	-75.4	-42.21	-75.4	-46.19	-38.81	-75.4	-75.4	-61.07	-41.08	-41.1	-75.4	-75.4	-37.59	-40.25	-75.4	-43.46	-38.91	-75.4	-75.4	-75.4	-75.4	-75.4	-75.4	-75.4	-75.4	-75.4	-41.63	-75.4	-43.91	-75.4	-38.74	-63.62	-75.4
1577		-75.4	-43.3	-75.4	-75.4	-75.4	-75.4	-75.4	-75.4	-45.78	-75.4	-44.17	-75.4	-75.4	-45.96	-40.49	-41.21	-43.6	-75.4	-42.52	-44.12	-41.46	-75.4	-75.4	-75.4	-44.17	-41.37	-40.78	-75.4	-75.4	-75.4	-75.4	-43.42	-43.16	-75.4	-75.4	-47.22	-75.4	-75.4	-41.35	-75.4	-75.4	-75.4	-44.76	-42.06	-75.4	-43.32	-48.49	-49.68
1577.1		-75.4	-47.18	-75.4	-54.48	-41.89	-55.43	-42.35	-45.26	-43.52	-75.4	-43.54	-49.15	-75.4	-75.4	-75.4	-75.4	-43.66	-50.19	-43.15	-75.4	-75.4	-75.4	-75.4	-44.7	-75.4	-40.78	-75.4	-75.4	-75.4	-75.4	-75.4	-45.84	-75.4	-75.4	-75.4	-41.98	-75.4	-39.11	-75.4	-75.4	-75.4	-75.4	-75.4	-54.59	-46.63	-75.4	-40.14	-45.15
1577.2		-48.28	-75.4	-75.4	-52.76	-42.92	-75.4	-48.79	-40.85	-75.4	-75.4	-75.4	-39.62	-48.62	-75.4	-41.68	-46.68	-39.42	-47.82	-55.17	-38.18	-41.67	-57.82	-49.05	-42.23	-45.35	-45.06	-75.4	-75.4	-40.77	-75.4	-45.38	-75.4	-41.74	-46.91	-75.4	-75.4	-58.56	-41.55	-75.4	-75.4	-75.4	-45.79	-75.4	-43.19	-40.03	-75.4	-50.08	-49.89
1577.3		-75.4	-75.4	-50.48	-52.35	-48.93	-75.4	-43.22	-42.58	-75.4	-47.86	-75.4	-75.4	-75.4	-75.4	-39.03	-40.9	-40	-75.4	-45.49	-49.6	-48.1	-48.22	-75.4	-75.4	-47.82	-75.4	-75.4	-46.34	-42.7	-75.4	-44.52	-41.09	-38.59	-75.4	-45.07	-75.4	-44.42	-75.4	-75.4	-47.93	-75.4	-75.4	-75.4	-43.7	-75.4	-40.66	-75.4	-75.4
1577.4		-75.4	-41.53	-75.4	-45.54	-58.84	-75.4	-75.4	-75.4	-44.76	-75.4	-45.46	-50.52	-58.05	-75.4	-46.47	-43.68	-46.91	-75.4	-75.4	-48.9	-50.03	-75.4	-75.4	-41.94	-75.4	-41.6	-75.4	-42.61	-75.4	-44.94	-44.24	-75.4	-37.46	-52.68	-75.4	-42.93	-40.73	-46.1	-42.01	-75.4	-75.4	-42.33	-75.4	-75.4	-75.4	-75.4	-41.6	-75.4
1577.5		-40.88	-75.4	-44.73	-75.4	-46.24	-47.4	-55.04	-75.4	-75.4	-75.4	-75.4	-46.22	-37.46	-75.4	-51.74	-40.45	-75.4	-45.42	-75.4	-75.4	-48.96	-75.4	-75.4	-43.39	-40.39	-75.4	-75.4	-49.05	-75.4	-43.91	-52.34	-75.4	-75.4	-75.4	-42.93	-75.4	-40.3	-75.4	-75.4	-75.4	-75.4	-46.43	-75.4	-75.4	-75.4	-41.59	-75.4	-43.5
1577.6		-75.4	-75.4	-48.7	-75.4	-40.89	-75.4	-75.4	-75.4	-45.07	-40.26	-75.4	-75.4	-47.77	-75.4	-42.93	-42.51	-41.61	-75.4	-39.73	-49.6	-75.4	-43.97	-39.53	-41.86	-75.4	-75.4	-75.4	-42.01	-75.4	-75.4	-75.4	-41.86	-43.94	-39.44	-75.4	-75.4	-75.4	-75.4	-75.4	-48.59	-75.4	-40.28	-75.4	-45.19	-75.4	-44.95	-41	-75.4
1577.7		-41.78	-75.4	-75.4	-54.92	-75.4	-40.28	-75.4	-39.28	-44.83	-75.4	-40.45	-52.41	-75.4	-45.44	-75.4	-43.14	-46.35	-75.4	-42.4	-75.4	-40.1	-75.4	-46.57	-44.69	-75.4	-75.4	-75.4	-47.57	-75.4	-75.4	-41.86	-75.4	-75.4	-75.4	-75.4	-75.4	-46.83	-75.4	-75.4	-75.4	-75.4	-46.11	-43.16	-75.4	-43.98	-41.3	-75.4	-75.4
1577.8		-42.76	-42.92	-46.24	-75.4	-75.4	-75.4	-75.4	-44.79	-75.4	-75.4	-38.8	-46.83	-51.06	-75.4	-39.25	-42.68	-75.4	-75.4	-45.99	-42.99	-75.4	-47.93	-43.78	-75.4	-38.8	-46.4	-75.4	-41.64	-43.8	-75.4	-75.4	-43.52	-75.4	-75.4	-75.4	-42	-39.67	-75.4	-44.9	-75.4	-42.68	-75.4	-46.74	-44.69	-42.52	-40.85	-39.77	-75.4
1577.9		-46.4	-75.4	-75.4	-75.4	-75.4	-42.91	-75.4	-40.06	-75.4	-40.27	-47.19	-52.96	-75.4	-75.4	-75.4	-37.57	-44.69	-50.96	-44.56	-59.13	-75.4	-46.14	-45.87	-75.4	-48	-40.63	-75.4	-44.38	-43.72	-41.73	-40.04	-48.09	-75.4	-55.03	-75.4	-55.54	-43.05	-47.5	-47.81	-75.4	-75.4	-50.22	-75.4	-42.85	-42.79	-75.4	-43.89	-47.67
1578		-40.75	-40.48	-42.63	-75.4	-46.08	-42.39	-75.4	-75.4	-48.78	-49.46	-41.85	-46.55	-75.4	-39.92	-75.4	-40.39	-51.25	-75.4	-51.2	-75.4	-75.4	-75.4	-75.4	-47.25	-75.4	-75.4	-42.63	-75.4	-58.56	-41.26	-47.03	-75.4	-44.08	-46.55	-42.38	-75.4	-75.4	-75.4	-39.98	-49.1	-44.84	-75.4	-40.52	-75.4	-75.4	-38.29	-75.4	-47.05
1578.1		-75.4	-75.4	-75.4	-75.4	-75.4	-46.53	-75.4	-42.42	-37.74	-75.4	-49.56	-38.91	-75.4	-75.4	-40.82	-75.4	-47.95	-48.29	-40.49	-75.4	-75.4	-49.29	-39.48	-75.4	-51.79	-44.17	-75.4	-45.25	-75.4	-75.4	-45.98	-75.4	-39.34	-42.42	-75.4	-45.91	-75.4	-39.65	-55.82	-42	-75.4	-55.97	-57.81	-75.4	-50.59	-75.4	-49.23	-42.32
1578.2		-43.14	-42.31	-51.4	-75.4	-75.4	-75.4	-75.4	-75.4	-39.58	-39.57	-75.4	-52.96	-38.69	-44.96	-59.45	-55.16	-40.91	-44.55	-41.25	-47.09	-75.4	-75.4	-75.4	-45.31	-44.47	-51.2	-41.05	-42.79	-75.4	-75.4	-75.4	-75.4	-43.14	-75.4	-43.55	-43.62	-75.4	-43.52	-47.45	-45.35	-39.39	-44.7	-39.03	-46.58	-75.4	-43.9	-38.12	-75.4
1578.3		-44.46	-44.51	-75.4	-43.44	-40.33	-75.4	-75.4	-38.94	-47.41	-45.57	-42.78	-75.4	-45.51	-42.9	-75.4	-75.4	-43.03	-41.84	-75.4	-75.4	-41.1	-42.59	-48.92	-75.4	-75.4	-75.4	-40.65	-75.4	-42.78	-75.4	-40.09	-46.54	-75.4	-44.71	-75.4	-75.4	-45.73	-44.66	-44.14	-75.4	-75.4	-75.4	-41.13	-75.4	-43.8	-75.4	-41.28	-75.4
1578.4		-44.05	-61.56	-75.4	-46.59	-44.61	-45.5	-75.4	-75.4	-40.68	-75.4	-39.31	-40.78	-43.05	-41.35	-45.8	-41.02	-43.03	-75.4	-44.01	-45.79	-75.4	-75.4	-75.4	-39.67	-39.77	-52.2	-42.72	-44.4	-46.86	-75.4	-75.4	-40.62	-75.4	-75.4	-75.4	-41.38	-40.79	-75.4	-75.4	-43.33	-75.4	-41.25	-75.4	-41.92	-75.4	-42.56	-41.4	-75.4
1578.5		-75.4	-75.4	-75.4	-75.4	-75.4	-41.41	-44.02	-75.4	-53.78	-41.06	-41.44	-75.4	-44.98	-40.96	-75.4	-75.4	-46.68	-42.46	-75.4	-42.75	-75.4	-75.4	-42.71	-38.27	-75.4	-75.4	-75.4	-42.76	-75.4	-43.36	-75.4	-75.4	-75.4	-75.4	-54.15	-42.28	-75.4	-41.39	-40.55	-43.77	-75.4	-39.51	-75.4	-54.15	-75.4	-75.4	-46.88	-47.58
1578.6		-40.61	-75.4	-75.4	-44.56	-42.05	-47.14	-75.4	-51.29	-75.4	-60.59	-41.3	-38.75	-75.4	-39.74	-45.31	-46.26	-75.4	-46.5	-75.4	-50.86	-75.4	-43.23	-55.67	-40.18	-75.4	-41.5	-75.4	-47.78	-44.55	-48.52	-47.14	-75.4	-42.09	-75.4	-45.51	-38.95	-42.67	-40.84	-41.81	-75.4	-75.4	-45.31	-75.4	-52.81	-41.6	-75.4	-45.55	-75.4
1578.7		-75.4	-44.75	-51.09	-75.4	-75.4	-75.4	-41.73	-75.4	-47.24	-75.4	-47.69	-49.72	-45.78	-75.4	-75.4	-46.29	-45.18	-75.4	-55.67	-51.55	-43.28	-40.79	-45.19	-41.85	-75.4	-38.86	-75.4	-75.4	-75.4	-75.4	-41.2	-75.4	-47.24	-75.4	-75.4	-75.4	-75.4	-43.17	-75.4	-75.4	-43.45	-75.4	-45.21	-41.3	-75.4	-48.38	-75.4	-75.4
1578.8		-48.97	-48.28	-45.97	-54.67	-75.4	-75.4	-44.19	-48.06	-52.8	-41.64	-46.07	-75.4	-75.4	-75.4	-75.4	-50.46	-75.4	-42.01	-51.19	-75.4	-48.18	-54.25	-75.4	-75.4	-75.4	-75.4	-45.64	-75.4	-75.4	-75.4	-75.4	-41.91	-75.4	-44.25	-75.4	-43.5	-38.76	-47.49	-75.4	-45.74	-50.9	-43.88	-47.64	-43.38	-44.38	-42.06	-75.4	-75.4
1578.9		-43.91	-75.4	-61.04	-75.4	-39.19	-75.4	-75.4	-75.4	-75.4	-42.88	-44.39	-75.4	-75.4	-75.4	-75.4	-75.4	-46.74	-75.4	-43.71	-75.4	-44.15	-49.69	-75.4	-43.96	-75.4	-75.4	-75.4	-39.72	-75.4	-48.15	-44.26	-38.48	-75.4	-40.54	-75.4	-46.5	-75.4	-45.03	-50.41	-63.6	-75.4	-75.4	-75.4	-75.4	-47.62	-75.4	-75.4	-44.5
1579		-75.4	-41.02	-75.4	-46.98	-40.35	-42.81	-41.51	-40.84	-43.49	-43.34	-75.4	-75.4	-49.86	-75.4	-75.4	-75.4	-43.39	-45.9	-75.4	-46.17	-75.4	-75.4	-75.4	-75.4	-75.4	-75.4	-75.4	-75.4	-45.02	-75.4	-41.23	-38.36	-75.4	-75.4	-75.4	-45.1	-39.74	-47.75	-75.4	-40.07	-41.81	-75.4	-42.9	-75.4	-45.12	-75.4	-75.4	-42.17
1579.1		-75.4	-48.88	-75.4	-47.77	-47.68	-41.46	-44.37	-75.4	-43.88	-41.27	-75.4	-75.4	-75.4	-75.4	-42.62	-38.65	-41.39	-75.4	-52.46	-75.4	-41.77	-40.02	-75.4	-38.39	-75.4	-75.4	-43.23	-75.4	-75.4	-75.4	-75.4	-75.4	-39.52	-40.5	-44.25	-44.05	-75.4	-75.4	-75.4	-40.23	-75.4	-75.4	-75.4	-41.88	-42	-45.93	-75.4	-75.4
1579.2		-41.06	-41.87	-42.73	-75.4	-48.56	-42.38	-75.4	-47.29	-75.4	-37.74	-47.77	-43.58	-42.39	-75.4	-75.4	-42.61	-75.4	-75.4	-47.13	-75.4	-75.4	-75.4	-46.22	-75.4	-75.4	-60.17	-75.4	-75.4	-75.4	-75.4	-75.4	-75.4	-75.4	-40.89	-48.54	-75.4	-53.95	-46.81	-47.36	-75.4	-46.65	-43.94	-75.4	-75.4	-75.4	-44.65	-53.86	-49.06
1579.3		-39.23	-43.7	-42.35	-39.98	-75.4	-75.4	-75.4	-40.03	-48.02	-75.4	-39.24	-75.4	-75.4	-48.32	-75.4	-39.52	-75.4	-75.4	-75.4	-75.4	-44.72	-75.4	-75.4	-46.67	-75.4	-41.94	-75.4	-42.78	-41.03	-75.4	-75.4	-42.4	-75.4	-75.4	-75.4	-43.54	-75.4	-75.4	-75.4	-40.92	-43.46	-47.68	-45.08	-75.4	-43.26	-47.04	-75.4	-42.18
1579.4		-75.4	-75.4	-75.4	-43.91	-75.4	-75.4	-75.4	-40.36	-75.4	-60.58	-42.28	-38.13	-56.77	-41.75	-75.4	-45.48	-75.4	-75.4	-75.4	-75.4	-41.57	-75.4	-45.82	-39.86	-75.4	-43.29	-48.76	-75.4	-75.4	-75.4	-42.8	-75.4	-75.4	-75.4	-42.9	-47	-43.6	-44.47	-75.4	-75.4	-58.81	-47.54	-75.4	-75.4	-75.4	-75.4	-44.51	-39.3
1579.5		-41.49	-75.4	-41.9	-42.01	-46.24	-75.4	-75.4	-47.05	-75.4	-75.4	-75.4	-48.27	-75.4	-75.4	-47.21	-51.39	-42.24	-75.4	-75.4	-75.4	-75.4	-41.77	-75.4	-42.28	-46.92	-75.4	-41.44	-75.4	-42.79	-47.37	-49.08	-75.4	-75.4	-39.58	-42.22	-47.03	-41.06	-49.37	-75.4	-75.4	-46.37	-39.02	-75.4	-75.4	-75.4	-43.91	-75.4	-75.4
1579.6		-75.4	-41.91	-75.4	-75.4	-47.5	-75.4	-54.56	-43.36	-40.73	-40.74	-46.83	-75.4	-75.4	-43.87	-75.4	-75.4	-45.47	-75.4	-47.9	-75.4	-75.4	-46.18	-75.4	-43.39	-75.4	-43.49	-75.4	-75.4	-75.4	-75.4	-75.4	-38.78	-75.4	-75.4	-75.4	-75.4	-75.4	-75.4	-75.4	-75.4	-75.4	-43.27	-75.4	-40.73	-75.4	-50.32	-39.99	-75.4
1579.7		-44.86	-75.4	-39.95	-75.4	-41.53	-52.45	-75.4	-75.4	-40.74	-75.4	-75.4	-75.4	-48.12	-48.75	-44.42	-40.43	-47.88	-56.1	-75.4	-75.4	-75.4	-54.67	-75.4	-45.86	-55.01	-75.4	-48.27	-75.4	-75.4	-75.4	-43.45	-75.4	-39.93	-41.5	-75.4	-44.01	-75.4	-46.81	-75.4	-75.4	-75.4	-75.4	-40.64	-75.4	-75.4	-75.4	-45.32	-38.78
1579.8		-39.03	-47.47	-48.45	-47.45	-75.4	-75.4	-75.4	-75.4	-40.4	-75.4	-43.34	-49.43	-75.4	-75.4	-41.7	-75.4	-75.4	-46.35	-44.15	-45.34	-39.51	-41.39	-75.4	-43.15	-75.4	-75.4	-75.4	-75.4	-75.4	-45.9	-75.4	-54.55	-50.75	-75.4	-75.4	-75.4	-42.89	-75.4	-47.69	-75.4	-44.03	-40.62	-75.4	-55.25	-75.4	-75.4	-41.15	-75.4
1579.9		-44.09	-75.4	-75.4	-75.4	-75.4	-41.24	-75.4	-46.64	-75.4	-75.4	-46.34	-75.4	-75.4	-43	-53.17	-75.4	-41.41	-44.42	-39.85	-42.51	-75.4	-75.4	-75.4	-43.77	-40.2	-46.43	-41.07	-75.4	-45.46	-52.86	-75.4	-41.54	-48.87	-75.4	-43.08	-39.16	-40.48	-41.88	-44.51	-55.94	-41.17	-45.7	-75.4	-75.4	-75.4	-75.4	-75.4	-75.4
1580		-41.33	-43.48	-75.4	-75.4	-75.4	-75.4	-75.4	-42.68	-75.4	-39.46	-75.4	-40.08	-75.4	-45.06	-75.4	-75.4	-42.55	-75.4	-75.4	-48.26	-42.21	-75.4	-41	-51.03	-75.4	-41.32	-75.4	-42.34	-75.4	-75.4	-75.4	-75.4	-40.94	-75.4	-75.4	-47.1	-75.4	-40.73	-53.94	-75.4	-75.4	-41.28	-40.96	-75.4	-75.4	-49.57	-75.4	-75.4
1580.1		-75.4	-75.4	-75.4	-42.64	-52.58	-75.4	-40.99	-75.4	-46.62	-46.16	-45.78	-75.4	-75.4	-41.64	-45.37	-75.4	-75.4	-42.04	-75.4	-75.4	-75.4	-41.88	-44.59	-38.66	-75.4	-43.44	-75.4	-51.38	-43.28	-75.4	-55.94	-43.55	-75.4	-39.14	-44.82	-45.88	-45.8	-75.4	-43.41	-41.97	-75.4	-75.4	-75.4	-75.4	-41.12	-75.4	-75.4	-41.61
1580.2		-75.4	-42.05	-75.4	-75.4	-75.4	-75.4	-75.4	-75.4	-75.4	-40.15	-45.81	-47.74	-75.4	-75.4	-41.04	-61.03	-75.4	-46.03	-75.4	-46.8	-75.4	-37.69	-42.8	-44.55	-40.31	-43.32	-75.4	-75.4	-48.58	-47.9	-75.4	-47.11	-39.68	-75.4	-40.93	-41.66	-75.4	-75.4	-39.68	-47.37	-75.4	-65.8	-75.4	-75.4	-75.4	-39.09	-75.4	-75.4
1580.3		-75.4	-44.71	-40.35	-75.4	-39.8	-49.2	-46.19	-75.4	-41.81	-47.56	-75.4	-54.34	-44.2	-75.4	-51.28	-75.4	-44.8	-75.4	-75.4	-75.4	-75.4	-48.04	-75.4	-75.4	-52.94	-75.4	-40.87	-40.66	-75.4	-56.95	-75.4	-43.73	-75.4	-41.59	-43.74	-44.85	-44.49	-75.4	-75.4	-56.95	-75.4	-75.4	-49.96	-51.54	-75.4	-46.19	-75.4	-75.4
1580.4		-44.23	-43.8	-75.4	-75.4	-75.4	-41.97	-75.4	-40.81	-75.4	-75.4	-60.16	-41	-50.66	-75.4	-75.4	-75.4	-75.4	-43.69	-37.66	-43.89	-41.3	-46.64	-42.25	-41.86	-75.4	-75.4	-75.4	-40.23	-75.4	-75.4	-75.4	-45.98	-75.4	-75.4	-45.24	-46.95	-42.27	-40.27	-48.75	-75.4	-75.4	-75.4	-75.4	-45.57	-75.4	-75.4	-75.4	-75.4
1580.5		-43.41	-75.4	-75.4	-49.14	-44.44	-45.27	-49.5	-40.35	-75.4	-41.09	-75.4	-75.4	-43.93	-47.97	-44.17	-75.4	-47.03	-50	-45.03	-75.4	-75.4	-39.74	-75.4	-40.31	-45.77	-54.24	-44.32	-48.34	-46.07	-75.4	-41.21	-75.4	-42.53	-45.49	-75.4	-45.83	-41.76	-75.4	-51.33	-75.4	-43.81	-48.61	-75.4	-41.07	-62.79	-38.56	-75.4	-75.4
1580.6		-75.4	-44.8	-75.4	-75.4	-50.36	-42.73	-45.86	-38.67	-75.4	-75.4	-75.4	-42.72	-75.4	-45.24	-75.4	-45.81	-75.4	-44.78	-75.4	-46.19	-42.06	-40.97	-75.4	-39.47	-51.13	-46.41	-41.16	-40.68	-75.4	-75.4	-75.4	-75.4	-75.4	-75.4	-62.79	-48.32	-41.63	-75.4	-41.06	-75.4	-41.86	-51.18	-75.4	-39.61	-48.87	-75.4	-41.32	-49.64
1580.7		-50.98	-46.42	-44.79	-42.08	-53.17	-45.59	-42.72	-45.33	-42.77	-75.4	-75.4	-75.4	-75.4	-40.79	-39.57	-75.4	-75.4	-58.53	-42.92	-75.4	-52.51	-75.4	-45.4	-39.9	-45.63	-75.4	-44.96	-75.4	-75.4	-50.8	-41.09	-44.28	-75.4	-75.4	-75.4	-49.78	-75.4	-42.88	-75.4	-41.24	-75.4	-40.05	-75.4	-40.52	-54.34	-47.23	-75.4	-43.45
1580.8		-42.63	-45.29	-44.54	-75.4	-75.4	-43.99	-41.73	-75.4	-45.37	-75.4	-51.28	-75.4	-44.85	-50.08	-75.4	-75.4	-75.4	-44.34	-59.43	-52.25	-75.4	-43.59	-75.4	-51.54	-75.4	-75.4	-75.4	-45.48	-39.89	-75.4	-42.09	-44.16	-45.8	-75.4	-75.4	-75.4	-75.4	-47.74	-75.4	-40.88	-43.88	-47.37	-42.13	-45.52	-40.83	-50.32	-43.74	-47.93
1580.9		-45.76	-42.1	-47.41	-51.82	-75.4	-47.37	-42.87	-75.4	-75.4	-40.92	-46.94	-75.4	-75.4	-47.48	-75.4	-75.4	-40.51	-75.4	-53.34	-75.4	-75.4	-43.7	-75.4	-44.29	-43.54	-43.02	-75.4	-47.05	-75.4	-75.4	-75.4	-75.4	-45.66	-49.11	-75.4	-45.95	-45.66	-75.4	-75.4	-59.44	-45.59	-44.02	-75.4	-75.4	-75.4	-41.81	-75.4	-75.4
1581		-46.03	-75.4	-75.4	-75.4	-48.67	-41.81	-42.08	-41.53	-75.4	-75.4	-75.4	-50.08	-75.4	-52.12	-45.85	-75.4	-49.5	-43.35	-46.34	-43.59	-47.79	-49.02	-75.4	-37.74	-75.4	-41.1	-75.4	-49.34	-75.4	-75.4	-75.4	-75.4	-40.92	-39.85	-75.4	-42.99	-45.63	-49.64	-61.54	-49.75	-47.37	-45.62	-75.4	-48.17	-44.16	-45.63	-75.4	-75.4
1581.1		-75.4	-75.4	-44.86	-43.79	-75.4	-40.15	-75.4	-75.4	-75.4	-42.68	-45.46	-47.74	-40.01	-41.33	-39.89	-43.42	-42.43	-53.26	-75.4	-57.15	-75.4	-48.62	-39.34	-75.4	-75.4	-75.4	-75.4	-75.4	-44.1	-43.03	-75.4	-75.4	-42.65	-40.12	-42.53	-43.24	-75.4	-75.4	-75.4	-75.4	-75.4	-40.1	-45.97	-75.4	-41.18	-75.4	-39.27	-48.64
1581.2		-39.79	-75.4	-75.4	-75.4	-38.57	-48.35	-45.58	-40.72	-75.4	-75.4	-75.4	-40.92	-75.4	-75.4	-43.26	-39.44	-40.72	-45.69	-52.06	-75.4	-75.4	-46.48	-75.4	-40.52	-45.78	-58.82	-42.99	-46.41	-58.54	-75.4	-41.7	-75.4	-42.3	-45.34	-75.4	-75.4	-75.4	-75.4	-75.4	-43.11	-42.86	-75.4	-75.4	-50.94	-40.09	-43.29	-75.4	-42.23
1581.3		-47.02	-40.32	-75.4	-57.35	-75.4	-75.4	-75.4	-41.54	-40.85	-57.15	-49.9	-41.45	-75.4	-75.4	-75.4	-75.4	-47.44	-45.98	-75.4	-75.4	-75.4	-46.31	-75.4	-75.4	-75.4	-75.4	-51.89	-39.48	-75.4	-75.4	-46.48	-40.89	-42.87	-44.88	-75.4	-75.4	-40.85	-44.16	-75.4	-75.4	-44.88	-47.33	-44.82	-43.11	-42.71	-45.5	-40.63	-75.4
1581.4		-43.76	-41.57	-75.4	-75.4	-75.4	-44.08	-75.4	-75.4	-75.4	-75.4	-47.55	-42.86	-75.4	-75.4	-75.4	-75.4	-75.4	-75.4	-75.4	-75.4	-75.4	-43.06	-75.4	-75.4	-48.82	-75.4	-75.4	-75.4	-49.18	-41.14	-75.4	-39.46	-75.4	-75.4	-75.4	-75.4	-75.4	-75.4	-75.4	-43.43	-75.4	-44.42	-42.95	-41.4	-75.4	-47.93	-55.95	-75.4
1581.5		-53.34	-75.4	-43.2	-41.95	-46.69	-43.09	-75.4	-45.91	-75.4	-75.4	-75.4	-64.56	-43.27	-48.32	-45.71	-75.4	-75.4	-75.4	-46.35	-75.4	-75.4	-75.4	-45.33	-75.4	-75.4	-75.4	-75.4	-75.4	-55.53	-44.91	-41.64	-52.8	-44.72	-75.4	-75.4	-75.4	-75.4	-45.89	-42.71	-75.4	-75.4	-50.13	-49.15	-75.4	-75.4	-75.4	-49.21	-41.29
1581.6		-60.17	-75.4	-75.4	-54.9	-75.4	-41.95	-47.93	-75.4	-75.4	-75.4	-42.76	-75.4	-75.4	-61.55	-75.4	-45.28	-75.4	-45.87	-42.98	-75.4	-75.4	-75.4	-75.4	-43.88	-44.43	-75.4	-75.4	-75.4	-75.4	-49.9	-41.7	-40.2	-40.43	-52.39	-75.4	-43.68	-45.92	-75.4	-75.4	-75.4	-75.4	-42.44	-75.4	-48.88	-45.5	-43.18	-75.4	-75.4
1581.7		-42.37	-43.77	-44.51	-75.4	-59.44	-46.45	-43.96	-75.4	-75.4	-42.77	-75.4	-42.46	-75.4	-75.4	-41.2	-75.4	-41.65	-75.4	-75.4	-75.4	-75.4	-75.4	-75.4	-45.48	-41.53	-75.4	-41.1	-46.98	-44.25	-75.4	-75.4	-41.36	-43.46	-47.36	-54.35	-41.4	-75.4	-75.4	-75.4	-75.4	-75.4	-75.4	-75.4	-75.4	-75.4	-40.89	-75.4	-75.4
1581.8		-75.4	-75.4	-41.91	-45.76	-75.4	-75.4	-43.61	-75.4	-44.52	-75.4	-75.4	-75.4	-75.4	-43.23	-43.69	-75.4	-75.4	-75.4	-40.54	-53.59	-45.14	-46.69	-75.4	-75.4	-41.39	-75.4	-75.4	-75.4	-45.87	-43.32	-44.68	-75.4	-75.4	-47.44	-75.4	-75.4	-75.4	-43.83	-75.4	-44.14	-75.4	-45.6	-50.37	-57.57	-75.4	-49.65	-75.4	-75.4
1581.9		-48.15	-48.82	-75.4	-75.4	-45.88	-75.4	-42.1	-44.01	-55.02	-75.4	-75.4	-48.59	-40.83	-51.78	-41.17	-75.4	-75.4	-48.88	-44.62	-45.64	-75.4	-47.42	-75.4	-44.98	-75.4	-75.4	-41.64	-42.81	-44.56	-75.4	-75.4	-43.21	-49.25	-75.4	-75.4	-40.52	-39.51	-75.4	-40.18	-75.4	-75.4	-75.4	-44.99	-75.4	-43.65	-40.02	-45.74	-75.4
1582		-75.4	-37.04	-45.52	-46.19	-48.3	-41.25	-75.4	-75.4	-44.84	-75.4	-75.4	-42.32	-46.82	-42.06	-75.4	-75.4	-75.4	-75.4	-49.41	-53.42	-39.39	-41.45	-75.4	-45.35	-75.4	-75.4	-75.4	-48.85	-75.4	-75.4	-75.4	-75.4	-75.4	-75.4	-75.4	-52.8	-75.4	-75.4	-45.35	-41.27	-45.54	-38.04	-40.07	-44.29	-44.84	-48.13	-40.13	-45.25
1582.1		-42.24	-75.4	-75.4	-70.58	-75.4	-44.92	-40.89	-45.16	-75.4	-46.43	-42	-75.4	-45.78	-75.4	-47.64	-75.4	-75.4	-75.4	-75.4	-75.4	-75.4	-75.4	-75.4	-75.4	-75.4	-75.4	-43.34	-37.96	-42.39	-75.4	-41.96	-75.4	-55.27	-46.5	-75.4	-38.73	-43.31	-45.72	-75.4	-75.4	-75.4	-75.4	-75.4	-48.18	-75.4	-38.48	-75.4	-51.14
1582.2		-42.84	-42.98	-45.11	-75.4	-75.4	-75.4	-75.4	-42.53	-43.04	-49.31	-75.4	-42.99	-43.41	-75.4	-49.98	-45.21	-40.26	-42.09	-75.4	-75.4	-39.87	-47.96	-75.4	-48.76	-45.87	-75.4	-49.06	-75.4	-47.53	-75.4	-42.28	-75.4	-40.96	-75.4	-75.4	-75.4	-47	-42.53	-42.83	-75.4	-44.71	-41.15	-75.4	-41.06	-75.4	-75.4	-75.4	-75.4
1582.3		-75.4	-75.4	-41.13	-75.4	-42.33	-45.52	-75.4	-75.4	-75.4	-44.23	-75.4	-40.15	-56.78	-44.23	-75.4	-47.6	-75.4	-75.4	-45.91	-75.4	-43.88	-75.4	-75.4	-75.4	-43.86	-75.4	-75.4	-38.42	-46.24	-44.64	-44.33	-44.42	-44.95	-45.96	-38.98	-75.4	-45.64	-45.48	-75.4	-75.4	-75.4	-47.38	-75.4	-43.98	-75.4	-75.4	-40.27	-42.24
1582.4		-75.4	-42.21	-43.32	-75.4	-40.88	-43.66	-75.4	-39.82	-40.01	-39.8	-75.4	-75.4	-43.11	-75.4	-75.4	-38.93	-49.45	-41.38	-52.73	-75.4	-75.4	-38.18	-41.12	-38.15	-39.26	-40.76	-46.02	-75.4	-75.4	-75.4	-42.78	-40.98	-45.17	-40.96	-43.45	-41.57	-43.77	-53.43	-75.4	-43.13	-43.06	-42.59	-75.4	-75.4	-43.03	-40.78	-42.66	-75.4
1582.5		-75.4	-48.23	-75.4	-41.23	-40.63	-40.41	-50.95	-45.89	-75.4	-47.8	-75.4	-75.4	-75.4	-40.73	-44.47	-41.1	-75.4	-45.43	-75.4	-75.4	-75.4	-46.19	-43.19	-40.19	-75.4	-46.42	-41.7	-41.58	-75.4	-75.4	-75.4	-75.4	-75.4	-42.88	-75.4	-43.25	-41.53	-75.4	-42.5	-75.4	-75.4	-44.16	-75.4	-46.27	-75.4	-42.09	-43.84	-75.4
1582.6		-43.77	-41.1	-42.02	-75.4	-44.62	-75.4	-50.1	-40.49	-47.08	-39.8	-41.51	-75.4	-75.4	-75.4	-75.4	-44.99	-47.41	-40.03	-42.1	-75.4	-44.42	-75.4	-75.4	-39.69	-48.6	-75.4	-75.4	-75.4	-53.96	-75.4	-44.39	-75.4	-41.69	-46.11	-75.4	-39.94	-75.4	-47.75	-42.62	-75.4	-47.03	-51.19	-44.89	-75.4	-75.4	-42.75	-47.82	-75.4
1582.7		-40.44	-41.69	-75.4	-52.33	-46.8	-43.32	-45.07	-75.4	-51.45	-75.4	-75.4	-41.97	-75.4	-75.4	-75.4	-42.95	-39.91	-37.52	-75.4	-75.4	-40.44	-48.63	-46.32	-75.4	-75.4	-39.49	-41.81	-75.4	-75.4	-43.34	-40.85	-43.12	-47.45	-75.4	-46.61	-38.82	-75.4	-75.4	-75.4	-41.04	-75.4	-42.6	-75.4	-75.4	-75.4	-75.4	-75.4	-41.14
1582.8		-75.4	-75.4	-75.4	-48.74	-41.36	-75.4	-75.4	-42.78	-48.89	-75.4	-43.1	-75.4	-75.4	-42.54	-75.4	-75.4	-42.63	-42.78	-49.22	-41.21	-75.4	-75.4	-40.6	-44.34	-75.4	-75.4	-75.4	-41.76	-75.4	-75.4	-75.4	-75.4	-75.4	-75.4	-75.4	-75.4	-75.4	-75.4	-75.4	-75.4	-40.68	-75.4	-43.13	-40.72	-45.9	-75.4	-75.4	-41.13
1582.9		-75.4	-75.4	-75.4	-46.63	-75.4	-75.4	-75.4	-75.4	-75.4	-42.54	-75.4	-75.4	-75.4	-75.4	-41.59	-75.4	-42.47	-75.4	-41.57	-39.86	-44.1	-38.59	-75.4	-75.4	-75.4	-47.73	-75.4	-46.16	-75.4	-75.4	-41.18	-75.4	-49.13	-75.4	-75.4	-55.82	-75.4	-75.4	-41.58	-43.73	-75.4	-75.4	-45.83	-43.2	-75.4	-37.6	-50.29	-75.4
1583		-75.4	-75.4	-46.39	-44.5	-75.4	-60.18	-43.96	-46.29	-75.4	-75.4	-75.4	-75.4	-75.4	-44.4	-45.72	-75.4	-41.42	-75.4	-75.4	-40.5	-75.4	-39.07	-42.16	-75.4	-49.01	-75.4	-75.4	-75.4	-75.4	-52.2	-75.4	-75.4	-47.45	-75.4	-42.36	-75.4	-44.77	-42.75	-75.4	-49.98	-75.4	-75.4	-39.66	-56.44	-44.22	-75.4	-47.56	-50.77
1583.1		-75.4	-75.4	-44.5	-75.4	-75.4	-48.52	-54.57	-75.4	-42.53	-40.75	-75.4	-45.46	-40.38	-40.19	-75.4	-75.4	-75.4	-46.06	-75.4	-75.4	-57.58	-40.41	-75.4	-45.41	-75.4	-44.52	-45.11	-75.4	-75.4	-44.81	-50.14	-41.94	-40.39	-75.4	-51.9	-41.87	-42.6	-75.4	-75.4	-75.4	-75.4	-75.4	-43.9	-75.4	-44.64	-42.93	-75.4	-75.4
1583.2		-75.4	-75.4	-75.4	-75.4	-75.4	-41.99	-75.4	-75.4	-53.96	-51.35	-75.4	-75.4	-75.4	-75.4	-43.33	-44.15	-48.44	-75.4	-53.87	-48.6	-47.67	-46.84	-43.33	-75.4	-75.4	-75.4	-45.16	-39.18	-39.48	-75.4	-75.4	-51.46	-75.4	-75.4	-75.4	-45.36	-42.23	-57.58	-42.35	-48.86	-75.4	-43.36	-55.41	-75.4	-41.54	-40.75	-75.4	-75.4
1583.3		-75.4	-75.4	-75.4	-52.08	-40.38	-55.41	-75.4	-42.35	-75.4	-75.4	-75.4	-75.4	-75.4	-43.59	-75.4	-51.3	-75.4	-75.4	-75.4	-75.4	-75.4	-42.52	-75.4	-75.4	-75.4	-75.4	-75.4	-47.27	-42.97	-43.83	-38.6	-75.4	-75.4	-75.4	-49.59	-43.95	-45.57	-48.24	-42.7	-47.31	-75.4	-75.4	-75.4	-75.4	-75.4	-43.84	-75.4	-53.11
1583.4		-40.33	-48.19	-46.33	-75.4	-43.25	-63.6	-40.69	-75.4	-41.29	-46.34	-45.07	-75.4	-75.4	-47.37	-75.4	-48.86	-53.6	-75.4	-75.4	-75.4	-41.24	-48.16	-75.4	-75.4	-75.4	-75.4	-75.4	-75.4	-75.4	-75.4	-45.86	-45.94	-75.4	-75.4	-42.31	-75.4	-48.24	-51.15	-43.82	-75.4	-75.4	-44.83	-75.4	-75.4	-75.4	-43.59	-44.44	-75.4
1583.5		-39.26	-41.74	-75.4	-75.4	-75.4	-75.4	-75.4	-75.4	-41.62	-40.43	-75.4	-40.5	-49.39	-55.03	-45.02	-43.2	-75.4	-43.45	-75.4	-56.12	-43.14	-47.19	-45.25	-75.4	-75.4	-43.55	-75.4	-75.4	-42.5	-75.4	-45.92	-75.4	-75.4	-75.4	-75.4	-44.87	-75.4	-42.24	-57.58	-40.23	-75.4	-51.3	-75.4	-46.65	-75.4	-41.47	-41.53	-75.4
1583.6		-44.81	-40.63	-75.4	-75.4	-75.4	-75.4	-75.4	-46.29	-75.4	-55.54	-42.68	-44.62	-39.5	-44.34	-40.08	-75.4	-75.4	-75.4	-75.4	-75.4	-75.4	-42.55	-43.63	-48.19	-51.35	-41.61	-75.4	-75.4	-75.4	-60.18	-42.88	-43.35	-75.4	-75.4	-44.73	-75.4	-75.4	-75.4	-39.82	-75.4	-42.57	-41.97	-43.03	-51.15	-75.4	-43.54	-75.4	-40.59
1583.7		-39.93	-75.4	-75.4	-46.36	-46.53	-39.93	-47.67	-75.4	-75.4	-75.4	-75.4	-75.4	-75.4	-45.74	-43.19	-40.39	-75.4	-75.4	-75.4	-42.88	-44.96	-75.4	-40.08	-39.25	-40.62	-75.4	-75.4	-45.3	-48.04	-46.77	-46.26	-40.87	-41.81	-75.4	-75.4	-43.45	-75.4	-51.15	-75.4	-75.4	-75.4	-44.46	-75.4	-40.15	-75.4	-40.76	-75.4	-41.55
1583.8		-42.67	-44.21	-75.4	-75.4	-43.41	-43.14	-75.4	-75.4	-41.09	-75.4	-75.4	-40.61	-49.8	-42.51	-75.4	-75.4	-43.32	-75.4	-75.4	-47.76	-75.4	-46.02	-47.48	-49.73	-75.4	-75.4	-75.4	-75.4	-47.02	-75.4	-42.19	-43.49	-75.4	-46.69	-40.64	-75.4	-40.84	-45.28	-75.4	-75.4	-75.4	-75.4	-39.65	-40	-48.09	-75.4	-40.95	-43.3
1583.9		-41.82	-43.09	-75.4	-75.4	-75.4	-41.06	-75.4	-75.4	-75.4	-75.4	-41.17	-44.71	-75.4	-54.16	-75.4	-39.03	-75.4	-75.4	-75.4	-75.4	-44.45	-44.12	-75.4	-42.86	-75.4	-42.77	-75.4	-48.37	-75.4	-38.72	-75.4	-46.76	-75.4	-45.77	-75.4	-75.4	-75.4	-75.4	-46.41	-37.47	-38.17	-75.4	-75.4	-42.46	-75.4	-75.4	-75.4	-42.91
1584		-75.4	-38.69	-40.02	-75.4	-75.4	-43.3	-75.4	-62.14	-38.77	-75.4	-75.4	-75.4	-54.37	-47.95	-75.4	-44.86	-43.52	-49.66	-42.12	-43.86	-43.09	-75.4	-75.4	-42.01	-75.4	-75.4	-75.4	-46.7	-37.8	-75.4	-47.11	-42.4	-38.1	-75.4	-75.4	-43.36	-42.58	-39.73	-75.4	-75.4	-56.98	-75.4	-75.4	-41.73	-51.05	-75.4	-48.37	-44.41
1584.1		-44.91	-38.3	-75.4	-75.4	-47	-42.97	-41.33	-75.4	-48.67	-75.4	-43.46	-75.4	-46.83	-53.12	-41.82	-41.04	-47.85	-42.68	-75.4	-75.4	-44.67	-42.53	-75.4	-42.89	-75.4	-45.31	-49.07	-45.7	-75.4	-50.82	-49.49	-60.6	-75.4	-75.4	-42.54	-44.11	-51.91	-75.4	-46.83	-75.4	-42.68	-43.93	-52.34	-40.23	-75.4	-41.12	-43.06	-75.4
1584.2		-75.4	-47.42	-75.4	-44.62	-75.4	-75.4	-75.4	-75.4	-75.4	-50.03	-75.4	-75.4	-46.98	-75.4	-75.4	-75.4	-45.6	-75.4	-41.72	-75.4	-75.4	-48.81	-75.4	-43.76	-75.4	-75.4	-75.4	-43.38	-46.13	-75.4	-43.36	-75.4	-50.87	-75.4	-75.4	-47.81	-41.57	-75.4	-44.17	-75.4	-43.06	-75.4	-75.4	-75.4	-75.4	-75.4	-75.4	-75.4
1584.3		-43.27	-75.4	-75.4	-41.79	-75.4	-46.37	-48.14	-45.53	-75.4	-41.96	-48.12	-75.4	-45.71	-75.4	-75.4	-75.4	-75.4	-75.4	-75.4	-49.6	-75.4	-42.13	-75.4	-44.49	-52.54	-48.87	-44.33	-75.4	-42.3	-75.4	-42.57	-75.4	-75.4	-47.1	-38.96	-75.4	-75.4	-75.4	-42.29	-42.48	-43.36	-75.4	-75.4	-75.4	-39	-47.34	-38.15	-53.44
1584.4		-75.4	-75.4	-75.4	-75.4	-57.38	-75.4	-75.4	-75.4	-42.61	-75.4	-42.31	-75.4	-54.37	-40.94	-44.66	-75.4	-43.76	-75.4	-75.4	-75.4	-75.4	-41.34	-75.4	-75.4	-75.4	-50.82	-75.4	-75.4	-75.4	-75.4	-75.4	-75.4	-40.44	-46.59	-75.4	-40.44	-75.4	-45.39	-47.55	-42.19	-75.4	-75.4	-45.33	-75.4	-75.4	-75.4	-39.61	-75.4
1584.5		-41.54	-75.4	-75.4	-40.14	-75.4	-75.4	-75.4	-41.51	-75.4	-75.4	-42.28	-75.4	-75.4	-44.97	-40.76	-75.4	-75.4	-75.4	-75.4	-75.4	-75.4	-75.4	-43.02	-39.04	-75.4	-75.4	-46.91	-75.4	-75.4	-75.4	-50.47	-44.65	-75.4	-50.19	-45.14	-39.41	-44.79	-75.4	-75.4	-45.9	-75.4	-75.4	-41.5	-49.96	-75.4	-75.4	-75.4	-41.82
1584.6		-47.66	-44.88	-41.22	-50.65	-75.4	-75.4	-75.4	-75.4	-47.77	-75.4	-75.4	-75.4	-75.4	-42.54	-50.23	-46.11	-40.44	-75.4	-65.83	-75.4	-75.4	-56.29	-75.4	-75.4	-39.52	-75.4	-75.4	-46.37	-75.4	-75.4	-75.4	-42.04	-39.18	-75.4	-75.4	-75.4	-75.4	-75.4	-45.83	-42.48	-75.4	-47	-75.4	-75.4	-75.4	-52.15	-49.43	-43.23
1584.7		-41.72	-48.3	-75.4	-75.4	-75.4	-75.4	-53.12	-75.4	-45.29	-50.78	-42.67	-75.4	-75.4	-48.96	-42.6	-41.34	-75.4	-75.4	-43.37	-42.18	-75.4	-44.4	-75.4	-75.4	-41.77	-46.08	-75.4	-41.5	-44.72	-40.26	-55.42	-75.4	-75.4	-48.78	-55.29	-75.4	-75.4	-75.4	-75.4	-42.73	-75.4	-75.4	-75.4	-46.13	-75.4	-75.4	-75.4	-52.28
1584.8		-42.24	-75.4	-75.4	-51.01	-75.4	-48.12	-75.4	-75.4	-75.4	-75.4	-47.79	-44.79	-40.06	-46.95	-63.62	-41.13	-42.04	-75.4	-75.4	-75.4	-44.74	-75.4	-51.97	-41.69	-47.38	-44.93	-75.4	-75.4	-75.4	-75.4	-49.23	-75.4	-75.4	-75.4	-75.4	-42.06	-75.4	-41.06	-49.33	-40.77	-75.4	-75.4	-44.82	-75.4	-75.4	-44.5	-43.99	-75.4
1584.9		-39.44	-50.27	-40.18	-75.4	-75.4	-45.76	-39.98	-42.5	-41.14	-75.4	-75.4	-42.67	-49.81	-75.4	-75.4	-75.4	-44.48	-40.76	-75.4	-50.69	-75.4	-75.4	-75.4	-39.1	-75.4	-44.96	-46.01	-39.95	-75.4	-75.4	-75.4	-75.4	-75.4	-75.4	-75.4	-53.98	-75.4	-42.82	-75.4	-46.61	-42.02	-46.18	-51.97	-75.4	-75.4	-47.82	-75.4	-75.4
1585		-45.87	-44.74	-42.48	-75.4	-75.4	-47.88	-41.36	-45.7	-75.4	-48.67	-42.56	-43.58	-75.4	-50.03	-75.4	-39.12	-75.4	-75.4	-75.4	-55.55	-75.4	-41.37	-42.69	-75.4	-75.4	-45.11	-44.06	-75.4	-45.35	-42.71	-75.4	-47.34	-44.85	-75.4	-75.4	-46.69	-75.4	-45.4	-75.4	-75.4	-52.34	-39.85	-41.23	-75.4	-49.96	-39.68	-47.7	-75.4
[truncated: 72 more columns]

## Sheet: FigS3b
OSA Spectra statistics from evolution over time
Wavelength (nm)	Average spectrum (in dB - Normalized)	Maximum spectral deviation (in dB - Normalized)	Minimum spectral deviation (in dB - Normalized)
1535	-53.0595	-36.2395	-74.6095
1535.1	-51.7755	-36.2995	-74.6095
1535.2	-52.4563	-36.5795	-74.6095
1535.3	-50.8359	-37.0195	-74.6095
1535.4	-51.3724	-35.5695	-74.6095
1535.5	-54.227	-37.6095	-74.6095
1535.6	-50.371	-36.5995	-74.6095
1535.7	-51.2664	-37.1495	-74.6095
1535.8	-59.0544	-37.7195	-74.6095
1535.9	-53.7152	-36.2695	-74.6095
1536	-54.4602	-36.8495	-74.6095
1536.1	-53.2103	-37.2695	-74.6095
1536.2	-52.3415	-35.8195	-74.6095
1536.3	-55.3009	-37.0995	-74.6095
1536.4	-52.9529	-36.6695	-74.6095
1536.5	-51.8777	-36.2495	-74.6095
1536.6	-54.896	-37.7495	-74.6095
1536.7	-57.7315	-37.6395	-74.6095
1536.8	-56.8231	-37.0195	-74.6095
1536.9	-59.4287	-37.9195	-74.6095
1537	-54.509	-37.5995	-74.6095
1537.1	-52.5872	-35.8595	-74.6095
1537.2	-52.7831	-36.1995	-74.6095
1537.3	-52.7315	-35.4895	-74.6095
1537.4	-49.3077	-36.6195	-74.6095
1537.5	-52.8969	-37.1795	-74.6095
1537.6	-51.7515	-36.3295	-74.6095
1537.7	-54.9766	-37.1095	-74.6095
1537.8	-50.1381	-37.0695	-74.6095
1537.9	-51.2664	-36.1895	-74.6095
1538	-47.1919	-36.4195	-74.6095
1538.1	-50.6684	-36.9395	-74.6095
1538.2	-47.6874	-36.1995	-74.6095
1538.3	-48.7321	-35.7995	-74.6095
1538.4	-47.5371	-35.2495	-74.6095
1538.5	-46.5785	-35.1995	-74.6095
1538.6	-46.8265	-34.8795	-74.6095
1538.7	-45.1215	-35.2495	-74.6095
1538.8	-46.0586	-33.8495	-74.6095
1538.9	-43.419	-34.1195	-74.6095
1539	-42.3527	-34.1595	-74.6095
1539.1	-43.2059	-34.3195	-74.6095
1539.2	-42.2573	-35.1695	-74.6095
1539.3	-43.9283	-35.6695	-74.6095
1539.4	-44.7504	-35.1795	-74.6095
1539.5	-45.7135	-35.9895	-74.6095
1539.6	-49.4719	-34.3495	-74.6095
1539.7	-48.4469	-34.3295	-74.6095
1539.8	-48.1119	-34.6295	-74.6095
1539.9	-47.698	-34.6595	-74.6095
1540	-46.8115	-34.8895	-74.6095
1540.1	-45.4169	-36.4195	-74.6095
1540.2	-47.5598	-35.5095	-74.6095
1540.3	-47.6313	-36.1695	-74.6095
1540.4	-49.8603	-35.1395	-74.6095
1540.5	-49.0416	-33.8795	-74.6095
1540.6	-50.7102	-34.8895	-74.6095
1540.7	-48.8775	-34.8095	-74.6095
1540.8	-46.664	-34.2995	-74.6095
1540.9	-47.1225	-33.9795	-74.6095
1541	-43.1907	-34.0895	-74.6095
1541.1	-43.9979	-35.1295	-74.6095
1541.2	-41.9647	-33.9795	-74.6095
1541.3	-40.0958	-34.2495	-74.6095
1541.4	-41.2643	-34.0895	-74.6095
1541.5	-41.0123	-35.0195	-74.6095
1541.6	-41.9928	-34.8395	-74.6095
1541.7	-43.1818	-34.7395	-74.6095
1541.8	-41.0827	-34.1995	-74.6095
1541.9	-40.9394	-32.7495	-74.6095
1542	-39.7881	-32.0595	-74.6095
1542.1	-38.631	-30.8695	-74.6095
1542.2	-36.9164	-30.2695	-74.6095
1542.3	-36.5782	-30.1095	-74.6095
1542.4	-36.1132	-30.2695	-58.3095
1542.5	-36.7839	-30.9595	-74.6095
1542.6	-37.4436	-31.6695	-74.6095
1542.7	-38.6462	-32.4395	-74.6095
1542.8	-38.0574	-32.0095	-74.6095
1542.9	-38.3665	-31.0095	-74.6095
1543	-38.212	-29.7895	-74.6095
1543.1	-35.6839	-29.0895	-74.6095
1543.2	-34.6756	-28.8695	-48.5595
1543.3	-34.5067	-28.2995	-74.6095
1543.4	-33.3654	-28.5695	-56.7895
1543.5	-33.1126	-28.7695	-44.8895
1543.6	-33.4856	-29.1595	-44.8095
1543.7	-33.8198	-30.0495	-46.4695
1543.8	-35.031	-30.2695	-74.6095
1543.9	-35.147	-30.8195	-40.9695
1544	-36.1457	-30.5995	-53.7995
1544.1	-36.7894	-30.8595	-74.6095
1544.2	-36.3568	-31.2495	-42.0095
1544.3	-36.7885	-31.3495	-74.6095
1544.4	-35.2863	-30.4395	-51.9795
1544.5	-34.3823	-30.2595	-46.0595
1544.6	-33.5953	-29.9195	-46.2495
1544.7	-33.1224	-29.4795	-41.9895
1544.8	-32.8552	-30.1395	-41.9895
1544.9	-32.7595	-29.5695	-40.4995
1545	-32.8025	-29.7395	-37.2295
1545.1	-33.2248	-30.2495	-35.6695
1545.2	-33.346	-31.2295	-36.0295
1545.3	-33.176	-29.9295	-38.3295
1545.4	-32.5837	-28.5495	-38.3295
1545.5	-31.8415	-27.0095	-43.4995
1545.6	-30.6366	-26.2695	-35.2195
1545.7	-29.867	-25.8195	-35.3095
1545.8	-29.2927	-25.8695	-33.4095
1545.9	-29.0553	-26.1495	-33.3295
1546	-29.0904	-26.3395	-32.6395
1546.1	-29.2725	-26.6395	-32.7995
1546.2	-29.3834	-27.1595	-32.9995
1546.3	-29.2488	-26.3295	-33.1695
1546.4	-28.5381	-24.7995	-32.3195
1546.5	-27.5623	-23.3695	-32.4795
1546.6	-26.4351	-21.9695	-31.0995
1546.7	-25.3772	-21.1095	-31.3295
1546.8	-24.5273	-20.6895	-30.4095
1546.9	-23.9731	-20.5795	-30.5495
1547	-23.7228	-20.6095	-30.0095
1547.1	-23.8137	-20.7695	-30.3595
1547.2	-24.2762	-21.3395	-30.6195
1547.3	-25.0068	-22.0195	-30.4695
1547.4	-26.1362	-23.0095	-31.1895
1547.5	-27.545	-23.3495	-31.6595
1547.6	-28.9289	-23.5095	-33.7095
1547.7	-29.4706	-23.4095	-33.6995
1547.8	-29.04	-23.8595	-34.1095
1547.9	-27.9893	-24.2795	-33.2795
1548	-27.0467	-23.7595	-34.1695
1548.1	-26.3031	-23.4995	-33.0295
1548.2	-25.9446	-23.9995	-31.4595
1548.3	-25.9978	-24.3195	-30.5895
1548.4	-26.5665	-24.5295	-29.7395
1548.5	-27.3627	-24.2895	-29.3895
1548.6	-28.0903	-24.4795	-29.6595
1548.7	-28.1128	-24.2995	-30.2995
1548.8	-27.3552	-22.2895	-31.4195
1548.9	-26.059	-20.9895	-30.8595
1549	-24.562	-19.9295	-29.6595
1549.1	-23.2665	-19.3395	-27.7195
1549.2	-22.2665	-19.3295	-26.5395
1549.3	-21.6666	-19.4395	-25.4795
1549.4	-21.4969	-19.5995	-24.8895
1549.5	-21.6735	-19.7995	-25.0095
1549.6	-22.2274	-20.3595	-24.8895
1549.7	-23.0606	-21.1795	-25.2295
1549.8	-23.7944	-22.1495	-26.0295
1549.9	-24.057	-21.9895	-26.2495
1550	-23.5662	-20.2695	-26.4495
1550.1	-22.4661	-18.5095	-25.8295
1550.2	-21.2234	-17.3295	-25.1095
1550.3	-20.0199	-16.4695	-24.3595
1550.4	-19.0949	-15.9095	-23.7295
1550.5	-18.4567	-15.7295	-23.2895
1550.6	-18.1969	-15.6495	-22.8795
1550.7	-18.2915	-15.5695	-22.6795
1550.8	-18.7133	-15.6295	-23.1095
1550.9	-19.5189	-16.0995	-23.3895
1551	-20.7403	-16.3395	-24.5995
1551.1	-22.1669	-15.5495	-25.5595
1551.2	-23.3273	-15.3595	-25.6995
1551.3	-23.2298	-15.4895	-26.0495
1551.4	-21.5956	-16.3195	-26.0095
1551.5	-19.4331	-16.3695	-25.4295
1551.6	-17.3033	-14.8695	-24.1595
1551.7	-15.646	-13.7695	-21.5095
1551.8	-14.5002	-13.0895	-19.4495
1551.9	-13.8381	-12.6795	-17.6195
1552	-13.8081	-12.4895	-16.5695
1552.1	-14.3812	-12.7295	-17.0395
1552.2	-15.5518	-12.8995	-19.9095
1552.3	-17.2371	-13.7495	-22.2495
1552.4	-19.0001	-14.0295	-22.6795
1552.5	-19.4928	-13.8795	-22.5895
1552.6	-17.7369	-13.3695	-20.6195
1552.7	-18.1155	-14.0395	-20.9295
1552.8	-17.4989	-14.0495	-19.6895
1552.9	-16.5615	-13.7495	-18.4895
1553	-16.5719	-12.8795	-18.5695
1553.1	-16.8355	-12.0895	-18.9195
1553.2	-17.3537	-12.5195	-19.4395
1553.3	-16.2312	-12.5095	-17.7395
1553.4	-17.5307	-12.7895	-19.8595
1553.5	-16.7133	-12.4495	-18.4395
1553.6	-14.9846	-11.9295	-16.5495
1553.7	-14.901	-12.1095	-17.3195
1553.8	-13.9027	-11.4095	-16.0295
1553.9	-13.0397	-10.8595	-15.6795
1554	-12.6247	-10.8695	-15.4695
1554.1	-12.6527	-11.6395	-14.9895
1554.2	-13.0217	-12.2695	-14.6395
1554.3	-13.6099	-12.9095	-15.0295
1554.4	-14.1573	-13.0795	-15.4995
1554.5	-14.6777	-12.8895	-16.4195
1554.6	-15.4547	-12.6295	-17.8395
1554.7	-16.5173	-11.6395	-18.9795
1554.8	-17.0875	-10.8895	-18.6995
1554.9	-15.596	-10.4295	-17.6295
1555	-12.5931	-10.2895	-16.0995
1555.1	-9.88734	-7.71952	-13.6795
1555.2	-7.75347	-5.88952	-11.0695
1555.3	-6.4775	-4.93952	-9.67952
1555.4	-5.97653	-4.33952	-8.51952
1555.5	-6.16532	-4.13952	-8.59952
1555.6	-6.95435	-4.56952	-10.7395
1555.7	-8.12637	-5.05952	-12.8295
1555.8	-9.4296	-5.87952	-13.7295
1555.9	-10.7836	-6.86952	-14.0795
1556	-11.6132	-7.21952	-14.2995
1556.1	-13.1473	-8.05952	-16.2095
1556.2	-13.0097	-9.67952	-14.1495
1556.3	-6.96903	-4.87952	-9.16952
1556.4	-3.81992	-1.92952	-5.83952
1556.5	-2.42581	-1.83952	-3.14952
1556.6	-0.94371	-0.229516	-1.99952
1556.7	-0.127258	0.740484	-1.45952
1556.8	0	0.830484	-1.26952
1556.9	-0.830323	-0.309516	-1.60952
1557	-3.07056	-2.08952	-3.71952
1557.1	-5.19573	-2.23952	-8.32952
1557.2	-8.58121	-4.95952	-11.2495
1557.3	-11.3125	-6.20952	-14.3695
1557.4	-10.8444	-5.03952	-15.2895
1557.5	-9.49137	-4.51952	-14.9995
1557.6	-8.35976	-4.65952	-13.5495
1557.7	-6.98815	-4.96952	-13.5895
1557.8	-6.31718	-5.31952	-11.0095
1557.9	-6.45685	-5.78952	-8.98952
1558	-7.35298	-6.21952	-10.1195
1558.1	-9.01379	-7.44952	-12.3395
1558.2	-11.526	-9.26952	-14.7095
1558.3	-14.2906	-11.1695	-16.8095
1558.4	-14.7693	-13.1995	-17.6695
1558.5	-12.7427	-10.8995	-16.6295
1558.6	-10.8409	-9.33952	-14.8395
1558.7	-9.66476	-8.42952	-13.0895
1558.8	-9.25855	-8.18952	-12.2495
1558.9	-9.35218	-7.91952	-11.6295
1559	-9.88226	-8.35952	-11.9895
1559.1	-10.7173	-9.52952	-13.7995
1559.2	-11.5295	-9.90952	-14.8695
1559.3	-12.0568	-10.2595	-14.1495
1559.4	-12.2683	-10.5095	-14.0395
1559.5	-12.3827	-10.2895	-14.1295
1559.6	-12.5718	-9.81952	-14.2795
1559.7	-12.6123	-9.49952	-14.3795
1559.8	-12.4541	-8.92952	-14.2695
1559.9	-12.1749	-8.73952	-13.8795
1560	-11.8313	-8.59952	-13.3995
1560.1	-11.629	-8.73952	-13.0495
1560.2	-11.6221	-9.01952	-12.8095
1560.3	-11.824	-9.35952	-12.8595
1560.4	-12.2516	-9.85952	-13.0295
1560.5	-12.684	-10.5995	-13.4395
1560.6	-13.3946	-11.4995	-13.9395
1560.7	-14.0209	-12.5395	-14.8695
1560.8	-14.2723	-13.4995	-15.8095
1560.9	-14.4774	-13.4795	-16.8595
1561	-14.4398	-13.1095	-17.8195
1561.1	-14.3783	-12.7695	-18.8895
1561.2	-14.519	-12.7495	-19.8095
1561.3	-14.986	-12.9695	-21.1295
1561.4	-15.9391	-13.3495	-22.3995
1561.5	-17.3911	-14.1595	-24.1995
1561.6	-19.2864	-15.6795	-26.0695
1561.7	-21.9326	-18.0395	-28.2395
1561.8	-24.3247	-20.2995	-30.6295
1561.9	-24.2841	-20.0295	-31.2095
1562	-22.2334	-17.1195	-29.4895
1562.1	-20.2971	-15.4895	-27.0995
1562.2	-19.0233	-14.1295	-26.5695
1562.3	-18.3214	-13.8195	-26.2095
1562.4	-18.0706	-13.5995	-25.6195
1562.5	-18.3226	-13.8195	-25.5995
1562.6	-18.9577	-14.4595	-24.8195
1562.7	-19.9648	-15.1695	-24.2595
1562.8	-21.204	-16.4895	-23.9895
1562.9	-22.4169	-17.8095	-24.4095
1563	-22.9076	-19.0195	-24.7195
1563.1	-22.1718	-19.2095	-24.3495
1563.2	-20.5701	-18.3795	-22.7595
1563.3	-19.0652	-16.7695	-21.3595
1563.4	-17.8815	-15.5295	-20.4695
1563.5	-17.1499	-14.7695	-20.5895
1563.6	-16.8102	-14.4895	-20.8695
1563.7	-16.8623	-14.3195	-21.4495
1563.8	-17.3231	-14.5095	-22.3895
1563.9	-18.26	-15.0095	-24.2195
1564	-19.6348	-15.8195	-26.7495
1564.1	-21.6516	-16.9095	-30.7695
1564.2	-24.3969	-18.5695	-34.8995
1564.3	-27.8001	-20.8795	-37.0795
1564.4	-31.2167	-23.9295	-35.8195
1564.5	-31.2444	-25.9195	-34.4095
1564.6	-28.7061	-24.8595	-32.9395
1564.7	-26.6678	-22.9795	-32.9095
1564.8	-25.7219	-21.7495	-33.6895
1564.9	-25.5177	-21.3995	-33.6195
1565	-26.0031	-21.9595	-34.6395
1565.1	-27.141	-22.6695	-34.4795
1565.2	-28.8284	-24.1295	-39.7195
1565.3	-30.3173	-25.2695	-38.4895
1565.4	-30.7179	-25.4395	-39.4595
1565.5	-29.6371	-23.4695	-38.7795
1565.6	-28.0859	-21.9195	-39.1495
1565.7	-26.8473	-20.9695	-37.0595
1565.8	-26.1372	-20.5795	-34.9095
1565.9	-25.9425	-20.8495	-35.3295
1566	-26.1797	-21.6495	-34.6495
1566.1	-26.8319	-22.5695	-33.9695
1566.2	-27.9115	-23.8995	-33.5395
1566.3	-29.2278	-24.5095	-33.9795
1566.4	-30.3667	-24.6995	-35.0595
1566.5	-30.8671	-24.0695	-33.6795
1566.6	-30.2823	-23.4995	-34.9195
1566.7	-29.0669	-22.8595	-32.3295
1566.8	-27.7636	-22.8795	-31.1495
1566.9	-26.8633	-23.1195	-30.1495
1567	-26.3139	-23.7595	-30.1295
1567.1	-26.0533	-23.9195	-30.6395
1567.2	-26.0701	-23.6995	-30.8595
1567.3	-26.3848	-23.6295	-31.8395
1567.4	-26.9576	-23.9395	-33.0795
1567.5	-27.9395	-24.4695	-35.1795
1567.6	-29.3227	-24.9395	-38.2195
1567.7	-31.2527	-26.3795	-41.8595
1567.8	-33.5615	-28.7295	-41.2895
1567.9	-36.291	-30.8895	-74.6095
1568	-37.7587	-33.8395	-74.6095
1568.1	-37.5923	-32.3695	-74.6095
1568.2	-36.6814	-30.5995	-74.6095
1568.3	-35.2797	-30.0495	-74.6095
1568.4	-36.3846	-29.2495	-74.6095
1568.5	-36.0652	-29.1295	-74.6095
1568.6	-36.585	-29.2995	-74.6095
1568.7	-37.1908	-29.1795	-74.6095
1568.8	-37.745	-29.7595	-74.6095
1568.9	-38.8504	-30.7095	-74.6095
1569	-39.2154	-29.9795	-74.6095
1569.1	-42.4158	-29.9595	-74.6095
1569.2	-43.7055	-30.0295	-74.6095
1569.3	-41.6252	-30.8795	-74.6095
1569.4	-40.914	-31.9495	-74.6095
1569.5	-39.3973	-33.2195	-74.6095
1569.6	-37.2966	-31.5495	-74.6095
1569.7	-38.4296	-30.8695	-74.6095
1569.8	-37.2636	-30.2995	-74.6095
1569.9	-36.4616	-30.6295	-74.6095
1570	-38.0535	-31.2495	-74.6095
1570.1	-37.5353	-32.0695	-74.6095
1570.2	-38.2235	-33.2695	-74.6095
1570.3	-39.0465	-34.6695	-74.6095
1570.4	-36.6981	-32.3095	-44.7195
1570.5	-35.2176	-32.2295	-44.1995
1570.6	-34.201	-31.2295	-42.6195
1570.7	-33.4806	-30.4395	-40.5495
1570.8	-33.7934	-30.8095	-74.6095
1570.9	-33.6624	-30.9595	-45.4995
1571	-34.4582	-31.3295	-74.6095
1571.1	-35.359	-31.4095	-74.6095
1571.2	-36.4181	-31.9995	-74.6095
1571.3	-37.8652	-32.9195	-74.6095
1571.4	-40.5735	-33.2995	-74.6095
1571.5	-39.5454	-34.7695	-74.6095
1571.6	-45.3655	-35.8695	-74.6095
1571.7	-43.6954	-34.8995	-74.6095
1571.8	-43.2728	-34.1295	-74.6095
1571.9	-41.7649	-34.8395	-74.6095
1572	-44.1293	-33.6395	-74.6095
1572.1	-44.7473	-35.3695	-74.6095
1572.2	-42.5769	-34.1995	-74.6095
1572.3	-43.6837	-31.7495	-74.6095
1572.4	-46.1107	-32.6595	-74.6095
1572.5	-47.1772	-32.5195	-74.6095
1572.6	-48.7791	-33.1895	-74.6095
1572.7	-50.9066	-32.4695	-74.6095
1572.8	-50.4507	-34.3995	-74.6095
1572.9	-54.7738	-35.3595	-74.6095
1573	-54.5318	-35.0495	-74.6095
1573.1	-54.7498	-36.8095	-74.6095
1573.2	-57.8967	-37.3295	-74.6095
1573.3	-58.0985	-37.8795	-74.6095
1573.4	-60.0106	-37.5595	-74.6095
1573.5	-60.3879	-37.5795	-74.6095
1573.6	-58.7379	-38.0595	-74.6095
1573.7	-56.8802	-37.9095	-74.6095
1573.8	-59.0485	-37.1495	-74.6095
1573.9	-59.0741	-37.7295	-74.6095
1574	-57.9338	-36.4895	-74.6095
1574.1	-55.7608	-37.3795	-74.6095
1574.2	-53.5556	-37.0495	-74.6095
1574.3	-58.7213	-38.3195	-74.6095
1574.4	-58.271	-35.9195	-74.6095
1574.5	-57.2036	-37.7095	-74.6095
1574.6	-60.6102	-37.8795	-74.6095
1574.7	-58.8987	-36.7295	-74.6095
1574.8	-58.6816	-38.8295	-74.6095
1574.9	-59.0522	-37.5095	-74.6095
1575	-58.0656	-38.5895	-74.6095
1575.1	-58.4434	-37.4295	-74.6095
1575.2	-55.699	-37.8395	-74.6095
1575.3	-54.675	-36.3495	-74.6095
1575.4	-53.0819	-37.6195	-74.6095
1575.5	-55.636	-36.2995	-74.6095
1575.6	-56.1706	-36.7995	-74.6095
1575.7	-53.4934	-37.2895	-74.6095
1575.8	-57.4864	-37.9095	-74.6095
1575.9	-59.2388	-37.4495	-74.6095
1576	-58.4923	-36.8395	-74.6095
1576.1	-59.6311	-36.3495	-74.6095
1576.2	-62.2802	-36.2295	-74.6095
1576.3	-59.2202	-38.1295	-74.6095
1576.4	-59.6575	-38.8995	-74.6095
1576.5	-58.7955	-37.3895	-74.6095
1576.6	-55.9218	-37.4195	-74.6095
1576.7	-58.2685	-36.4995	-74.6095
1576.8	-56.4438	-38.1395	-74.6095
1576.9	-60.0645	-36.7995	-74.6095
1577	-59.372	-37.2395	-74.6095
1577.1	-59.7458	-37.5395	-74.6095
1577.2	-58.9518	-37.3895	-74.6095
1577.3	-58.9605	-37.7995	-74.6095
1577.4	-60.91	-36.6695	-74.6095
1577.5	-61.0726	-36.6695	-74.6095
1577.6	-61.0527	-38.1995	-74.6095
1577.7	-60.4974	-37.3795	-74.6095
1577.8	-58.2426	-38.0095	-74.6095
1577.9	-57.5477	-36.7795	-74.6095
1578	-57.4019	-37.4995	-74.6095
1578.1	-58.2574	-36.9495	-74.6095
1578.2	-57.5848	-37.3295	-74.6095
1578.3	-57.0415	-36.9195	-74.6095
1578.4	-58.4364	-37.0395	-74.6095
1578.5	-58.2088	-37.4795	-74.6095
1578.6	-57.2466	-37.5495	-74.6095
1578.7	-60.8599	-37.1495	-74.6095
1578.8	-60.9338	-37.9695	-74.6095
1578.9	-61.0694	-37.1995	-74.6095
1579	-60.3034	-37.5695	-74.6095
1579.1	-58.8137	-37.5395	-74.6095
1579.2	-60.0784	-36.9495	-74.6095
1579.3	-57.0644	-38.2995	-74.6095
1579.4	-58.0602	-37.3395	-74.6095
1579.5	-57.5377	-38.2295	-74.6095
1579.6	-56.8389	-37.8495	-74.6095
1579.7	-58.2045	-36.7895	-74.6095
1579.8	-58.6109	-37.7595	-74.6095
1579.9	-58.0977	-36.9795	-74.6095
1580	-59.1506	-37.5895	-74.6095
1580.1	-59.2006	-37.8695	-74.6095
1580.2	-61.5323	-36.8995	-74.6095
1580.3	-61.7644	-38.2395	-74.6095
1580.4	-60.9161	-36.4595	-74.6095
1580.5	-58.1315	-36.6495	-74.6095
1580.6	-58.8062	-37.4195	-74.6095
1580.7	-57.1674	-38.4495	-74.6095
1580.8	-57.3118	-37.0995	-74.6095
1580.9	-59.5819	-38.8795	-74.6095
1581	-58.0866	-36.9495	-74.6095
1581.1	-58.0308	-38.4795	-74.6095
1581.2	-58.415	-37.5895	-74.6095
1581.3	-62.1153	-37.6295	-74.6095
1581.4	-63.0741	-37.8495	-74.6095
1581.5	-64.514	-38.0895	-74.6095
1581.6	-61.6289	-38.5895	-74.6095
1581.7	-62.2863	-36.9895	-74.6095
1581.8	-61.4316	-38.1395	-74.6095
1581.9	-59.9527	-37.3795	-74.6095
1582	-59.7678	-36.2495	-74.6095
1582.1	-60.8089	-36.9395	-74.6095
1582.2	-58.4065	-37.0895	-74.6095
1582.3	-60.0863	-37.6295	-74.6095
1582.4	-54.444	-37.1895	-74.6095
1582.5	-57.2898	-38.7695	-74.6095
1582.6	-59.1855	-38.5995	-74.6095
1582.7	-58.4243	-36.7295	-74.6095
1582.8	-61.6327	-37.9095	-74.6095
1582.9	-61.8609	-36.8095	-74.6095
1583	-60.3714	-38.2795	-74.6095
1583.1	-61.3698	-37.9195	-74.6095
1583.2	-60.1383	-38.3895	-74.6095
1583.3	-61.6508	-37.8095	-74.6095
1583.4	-61.1195	-38.5995	-74.6095
1583.5	-60.2581	-38.1495	-74.6095
1583.6	-58.725	-38.2495	-74.6095
1583.7	-56.5361	-37.9395	-74.6095
1583.8	-56.4696	-37.6995	-74.6095
1583.9	-59.5661	-36.6795	-74.6095
1584	-58.4727	-36.7295	-74.6095
1584.1	-58.1222	-37.5095	-74.6095
1584.2	-62.2944	-38.4495	-74.6095
1584.3	-58.0456	-37.3595	-74.6095
1584.4	-65.3108	-37.3095	-74.6095
1584.5	-61.7569	-37.4595	-74.6095
1584.6	-60.8756	-37.9895	-74.6095
1584.7	-58.4951	-36.7295	-74.6095
1584.8	-60.4285	-38.9695	-74.6095
1584.9	-60.4436	-37.3695	-74.6095
1585	-58.0065	-37.3995	-74.6095

## Sheet: FigS3c
DFT Spectrum evolution over time
Wavelength (nm - from DFT analysis)	Time (h)	DFT intensity evolution (V)
1.566e-06	0	0.00110119	0.00134545	0.00122688	0.000926482	0.00104506	0.00128775	0.00100158	0.000979446	0.00119289	0.00110593	0.00106087	0.00126008	0.00119763	0.00106561	0.00116443	0.00086245	0.00123557	0.00103557	0.000912253	0.000971541	0.000940711	0.000925691	0.000852964	0.000955731	0.000928063	0.000889328	0.00110119	0.000845059	0.000910671	0.00114071	0.00110909	0.00104348	0.00109486	0.00121265	0.00110435	0.00124111	0.00111146	0.00114229	0.00103794	0.00116522	0.00127115	0.0013083	0.00142451	0.0013834	0.00126482	0.0011581	0.00132964	0.00142055
1.56587e-06	0.547354	0.00100474	0.00129486	0.00117628	0.000881422	0.00108221	0.00126956	0.000965217	0.000979446	0.00108775	0.00103083	0.00101976	0.00128775	0.00113834	0.000990513	0.00118103	0.000875889	0.0012079	0.00101107	0.000874308	0.000973913	0.000824505	0.00092332	0.000753359	0.000971541	0.000896442	0.000864822	0.0010498	0.000826877	0.000746245	0.00111383	0.00106798	0.000992094	0.00107747	0.00118893	0.00112885	0.00133439	0.00111937	0.00115573	0.000986561	0.00118024	0.00129802	0.00130435	0.00136759	0.00136522	0.00123715	0.00112411	0.00137154	0.00140632
1.56575e-06	1.09471	0.000997628	0.00127747	0.00119605	0.000852173	0.00106245	0.00124664	0.000948616	0.00100079	0.00109565	0.00101028	0.00101739	0.00123478	0.00115178	0.00101186	0.0011502	0.000914624	0.0011747	0.000996047	0.000856917	0.00096917	0.000789723	0.00096917	0.000724901	0.000992094	0.000940711	0.000845059	0.00104822	0.000805533	0.000779446	0.00112411	0.00104032	0.001	0.00110672	0.0011834	0.00117233	0.00139447	0.00111779	0.00115494	0.00101107	0.00115336	0.00134704	0.00131541	0.0013415	0.0013581	0.00121739	0.00111067	0.00137549	0.00138261
1.56563e-06	1.64206	0.00103557	0.00126008	0.00118893	0.000913834	0.00110198	0.00123162	0.000975494	0.00104822	0.00111937	0.0010166	0.00103873	0.00120079	0.00119605	0.00112016	0.00113755	0.000900395	0.0011502	0.0010332	0.000896442	0.000956521	0.000834782	0.000964426	0.00076996	0.000975494	0.000939921	0.000875098	0.0010498	0.000860079	0.000841897	0.00113281	0.00106245	0.00104743	0.00112411	0.00121502	0.00121344	0.00137628	0.00107352	0.00121186	0.00105455	0.00115889	0.00132332	0.00133439	0.00128617	0.00134071	0.00118656	0.00108458	0.00136206	0.00135573
1.5655e-06	2.18942	0.000998419	0.00110909	0.00104743	0.000841897	0.00104032	0.00113676	0.000943083	0.00101502	0.00101739	0.000962055	0.000977075	0.00113518	0.00111225	0.00103953	0.00106561	0.000844268	0.00108458	0.000980237	0.00089328	0.000868774	0.000806324	0.00090909	0.00069249	0.000894861	0.000913834	0.000805533	0.000947826	0.000860079	0.000818181	0.00106087	0.000981027	0.000988932	0.00108379	0.00111304	0.00116285	0.00126956	0.00102767	0.00114783	0.00101818	0.00109565	0.00118419	0.00120553	0.0011913	0.00118577	0.00103083	0.00102451	0.00122688	0.00120632
1.56538e-06	2.73677	0.000865612	0.000977865	0.000989723	0.00072411	0.000929644	0.00101028	0.000825296	0.00090909	0.000884585	0.000864031	0.000901976	0.00098498	0.000991304	0.000885375	0.000964426	0.000795256	0.000993675	0.000858498	0.000758102	0.000784189	0.000715415	0.000819762	0.000642687	0.000825296	0.000806324	0.000720948	0.000827668	0.000747826	0.000791304	0.000933596	0.000835573	0.000886956	0.000977075	0.000935968	0.000998419	0.00116285	0.000951778	0.0010166	0.00092411	0.000986561	0.0010585	0.00103715	0.00107194	0.00103873	0.00095494	0.00098498	0.00103083	0.00105375
1.56526e-06	3.28412	0.000851383	0.00102134	0.0010419	0.000781818	0.000909881	0.000974703	0.000824505	0.000835573	0.000883794	0.000897233	0.000906719	0.000950197	0.000959683	0.000886956	0.000966798	0.000758893	0.000978656	0.000843478	0.000675098	0.000807905	0.00067747	0.000720158	0.000713833	0.000814229	0.000738339	0.000752569	0.000840316	0.000690909	0.000776284	0.000903557	0.000880632	0.000837944	0.000901976	0.000935968	0.000929644	0.00106087	0.000903557	0.00100395	0.00084743	0.00093913	0.000962055	0.000966007	0.00103083	0.000966007	0.000981027	0.000967588	0.00105613	0.00104269
1.56513e-06	3.83148	0.000966798	0.00112095	0.00110988	0.000824505	0.000958893	0.00107905	0.00092332	0.000904347	0.000968379	0.000988142	0.00095415	0.00110356	0.00104427	0.0010079	0.00103162	0.000817391	0.00103557	0.000941502	0.000768379	0.000901185	0.000716996	0.000758102	0.00075494	0.000883794	0.000811067	0.000840316	0.000961264	0.000789723	0.000773913	0.000973122	0.000967588	0.00092332	0.000943083	0.00102371	0.000998419	0.0010664	0.000945454	0.00105375	0.000884585	0.000959683	0.0010166	0.0010166	0.0011083	0.00104664	0.00108458	0.000997628	0.00115652	0.00112885
1.56501e-06	4.37883	0.00101344	0.00110909	0.001117	0.000790513	0.000904347	0.00111462	0.000889328	0.000935177	0.00098577	0.00101423	0.000977075	0.00113281	0.00112332	0.00100316	0.00102846	0.000849011	0.0010419	0.000978656	0.000798418	0.000895652	0.000765217	0.000853754	0.000751778	0.000928853	0.000891699	0.00078577	0.000939921	0.000841897	0.000801581	0.000968379	0.000943873	0.000911462	0.000964426	0.000986561	0.0010087	0.00106877	0.000966007	0.00100632	0.000952569	0.000956521	0.00107036	0.00107905	0.00114466	0.00112174	0.00112095	0.0010253	0.00113518	0.00114545
1.56488e-06	4.92619	0.00100158	0.00106166	0.00111304	0.000792094	0.000843478	0.00110672	0.000855336	0.000889328	0.000973122	0.000962055	0.000943873	0.00103083	0.00112569	0.0009083	0.00101818	0.000826086	0.000982608	0.000917786	0.000702766	0.000836363	0.000745454	0.00083162	0.000716996	0.00087826	0.000890909	0.000735968	0.000881422	0.000760474	0.000815019	0.000928063	0.000944664	0.000852964	0.000901185	0.000916205	0.000938339	0.00104348	0.000931225	0.000948616	0.000898814	0.000928853	0.00106798	0.00103083	0.00108617	0.00108142	0.0010917	0.00104585	0.0011083	0.00105613
1.56476e-06	5.47354	0.000983399	0.00107352	0.00108458	0.000836363	0.000888537	0.00110593	0.000916205	0.000897233	0.00101344	0.000968379	0.000946245	0.000991304	0.001083	0.000958102	0.000996838	0.000818181	0.000988142	0.000938339	0.000724901	0.00078577	0.000764426	0.000792094	0.000762845	0.0008166	0.000870355	0.000790513	0.000885375	0.000731225	0.000822134	0.0009083	0.000988142	0.00093913	0.000916996	0.00092332	0.000962845	0.00109802	0.000947826	0.000992885	0.000883794	0.000949407	0.00108775	0.00100395	0.00104032	0.00103399	0.00104506	0.00105929	0.00113676	0.00100711
1.56464e-06	6.02089	0.00095415	0.00107984	0.00100079	0.000863241	0.000992094	0.00107194	0.000955731	0.000983399	0.00100632	0.000940711	0.000947035	0.00100711	0.00106798	0.00104743	0.000998419	0.000930434	0.000959683	0.00095494	0.000833992	0.000811067	0.000850592	0.000815019	0.000867193	0.000841897	0.000887747	0.00084664	0.000898023	0.000841106	0.000872727	0.000958893	0.000950988	0.00103636	0.00103557	0.000966007	0.00102846	0.00112727	0.000999209	0.00107273	0.000973122	0.000966798	0.00108063	0.00104348	0.00100949	0.00102213	0.0010253	0.00108063	0.00112332	0.000995256
1.56451e-06	6.56825	0.00084743	0.000982608	0.000836363	0.000856917	0.000916205	0.000935968	0.000882213	0.000956521	0.000844268	0.00081581	0.000905138	0.000872727	0.000990513	0.00102213	0.00089328	0.000947035	0.000854545	0.000849802	0.000864822	0.000811067	0.000837944	0.000778656	0.000871936	0.00083083	0.000822924	0.000852173	0.000801581	0.000857707	0.00089249	0.000919367	0.000903557	0.000916996	0.000971541	0.000840316	0.000925691	0.00102055	0.000937549	0.00103083	0.000927272	0.000890118	0.00092411	0.00101502	0.000897233	0.000922529	0.00092332	0.00105613	0.000987351	0.000916996
1.56439e-06	7.1156	0.000821343	0.000875889	0.000784189	0.000829249	0.000771541	0.000783399	0.000799209	0.000853754	0.000773913	0.000797628	0.000794466	0.000735968	0.000849802	0.000899604	0.000786561	0.000881422	0.000758893	0.000733596	0.000821343	0.00072332	0.000776284	0.000701185	0.000789723	0.000765217	0.000764426	0.000817391	0.000781027	0.000776284	0.000873517	0.000797628	0.000842687	0.0008	0.000822134	0.000756521	0.00083083	0.000930434	0.000774703	0.000906719	0.000807114	0.000821343	0.000807114	0.00087747	0.00083083	0.000788932	0.00078498	0.000916996	0.000904347	0.000879051
1.56427e-06	7.66296	0.000972332	0.000983399	0.00105138	0.000873517	0.000796837	0.000891699	0.000768379	0.000894071	0.000916205	0.00098577	0.00084743	0.000894861	0.000898023	0.000870355	0.000898814	0.000895652	0.000897233	0.000807905	0.000856917	0.000779446	0.000841106	0.000802371	0.000881422	0.000860869	0.000824505	0.000919367	0.00092411	0.000890909	0.000907509	0.000881422	0.000881422	0.000894071	0.000875098	0.00089328	0.000866403	0.000927272	0.000803162	0.000904347	0.000879051	0.000872727	0.000960474	0.000929644	0.00108854	0.000865612	0.000933596	0.000867984	0.000992885	0.00120079
1.56414e-06	8.21031	0.0011913	0.0014419	0.00157075	0.0010253	0.00105375	0.00131067	0.000935968	0.00109644	0.00122688	0.00133992	0.00112174	0.00129249	0.00127036	0.00104822	0.00125059	0.00105455	0.00129249	0.00111937	0.00100632	0.00107984	0.000972332	0.00115573	0.00101344	0.00113913	0.0010332	0.00112411	0.00115889	0.00100237	0.000973913	0.00124901	0.00117233	0.00107115	0.00112253	0.00126561	0.00102292	0.00110435	0.00102609	0.00107905	0.00108696	0.00114783	0.00128379	0.00119289	0.00153834	0.00136917	0.00136285	0.00103873	0.00132332	0.00178972
1.56402e-06	8.75766	0.00134783	0.00197549	0.0021415	0.00114783	0.00133518	0.00183241	0.00121423	0.0012419	0.00162292	0.0016664	0.00130593	0.0017502	0.00178893	0.00125613	0.00167431	0.00110672	0.00173123	0.00149012	0.00114466	0.00136917	0.00103083	0.00143557	0.00103794	0.00132964	0.00126956	0.00122055	0.00144822	0.00103241	0.00105771	0.0015581	0.00153755	0.00122846	0.00133518	0.00169723	0.00130356	0.00148617	0.00126719	0.0013336	0.00123873	0.00145059	0.00169486	0.00160158	0.00203478	0.00202372	0.0018498	0.00129802	0.00179526	0.00238577
1.5639e-06	9.30502	0.00160553	0.0024332	0.00264822	0.00127273	0.00167352	0.00236601	0.0014585	0.00147984	0.00207352	0.00209012	0.00148538	0.00234862	0.00230672	0.00142213	0.00214229	0.0012087	0.00219209	0.00189091	0.00124585	0.00166008	0.00114308	0.00165375	0.00116364	0.00154308	0.00157154	0.00127984	0.00183557	0.00115968	0.0012079	0.00187115	0.00189328	0.00146324	0.00158972	0.00217628	0.00172569	0.0018498	0.00156917	0.00164427	0.00151462	0.00176601	0.00220791	0.00213043	0.00257233	0.00255731	0.00237708	0.00158577	0.00228775	0.00297391
1.56377e-06	9.85237	0.00203794	0.00299368	0.00315573	0.00155573	0.00216364	0.0029083	0.00177391	0.00182451	0.00255573	0.00253202	0.00187115	0.00293518	0.0028585	0.00178735	0.00259209	0.00146877	0.002717	0.00230751	0.0014332	0.00199289	0.00141028	0.00197233	0.00137312	0.00185929	0.00195257	0.00149091	0.00216206	0.00137628	0.00147273	0.00228854	0.00232569	0.00184743	0.00201186	0.00268696	0.00211779	0.00238103	0.0019747	0.00207431	0.00191779	0.00220632	0.00272648	0.00262846	0.00314071	0.00311383	0.00294545	0.00195573	0.00283162	0.00354387
1.56365e-06	10.3997	0.00234466	0.00347352	0.00342451	0.00179842	0.00254545	0.0033668	0.00212174	0.00209802	0.0028996	0.00280632	0.0022	0.00331225	0.00325534	0.00220395	0.00296996	0.00174545	0.00304032	0.00261344	0.00172016	0.00225613	0.00159605	0.00222846	0.00148063	0.00210198	0.00222767	0.0016664	0.00237628	0.00164348	0.00169565	0.0025834	0.00267826	0.00216522	0.00235178	0.00303004	0.00246482	0.00290277	0.00236601	0.00248538	0.00223794	0.00259289	0.00309723	0.00303399	0.00348379	0.00353518	0.0033249	0.00234308	0.00321502	0.00383162
1.56352e-06	10.9471	0.00243794	0.00338024	0.00326324	0.0018585	0.0026419	0.00348063	0.00224506	0.00219289	0.00293676	0.00277549	0.00225692	0.00333834	0.00325771	0.00239289	0.00302055	0.00184743	0.00299526	0.00260237	0.00181897	0.00225534	0.00161423	0.00217787	0.00154941	0.00209802	0.00220158	0.00165692	0.00239289	0.00173834	0.00174466	0.00256838	0.00270119	0.00226403	0.00241265	0.003	0.00266957	0.00312174	0.00262055	0.00271067	0.00232569	0.00275257	0.00318577	0.00315968	0.00340949	0.00356917	0.00326957	0.00254941	0.00324585	0.00358735
1.5634e-06	11.4944	0.00227273	0.00293202	0.00277945	0.00187115	0.0025249	0.0031004	0.00220474	0.00214704	0.0026166	0.00251383	0.00215731	0.00300711	0.00292806	0.00238261	0.0026917	0.00183953	0.00268379	0.0023502	0.00172569	0.00208617	0.00161976	0.00192095	0.00157945	0.0019249	0.00201976	0.00161344	0.00213439	0.00173123	0.00174071	0.00234308	0.00243874	0.00221423	0.00232885	0.00270672	0.0026419	0.00305376	0.00259209	0.00264585	0.0022419	0.00264901	0.00291462	0.00290988	0.00292727	0.00316522	0.00285455	0.00250751	0.00296364	0.00300316
1.56328e-06	12.0418	0.00198498	0.00244269	0.00223478	0.00187747	0.00225692	0.00248458	0.00208379	0.00198814	0.00214941	0.00209328	0.00202055	0.00243794	0.00243399	0.00221976	0.0022253	0.00183794	0.00226245	0.00202292	0.00161818	0.00180395	0.00161897	0.00168142	0.00159842	0.00172332	0.00183715	0.00156047	0.00180474	0.00176601	0.00165929	0.00200553	0.00210514	0.00206087	0.00211146	0.00223715	0.00237708	0.00274862	0.00231146	0.00241265	0.00208063	0.00231858	0.00242372	0.00248775	0.00228696	0.00256126	0.00231858	0.00229723	0.00251146	0.00238182
1.56315e-06	12.5891	0.00173439	0.0019004	0.00174387	0.0017502	0.00192253	0.00198261	0.00187826	0.00179368	0.0017336	0.00166087	0.0018332	0.00193043	0.00191858	0.00201818	0.00183873	0.00175968	0.00185217	0.00170514	0.00151462	0.00152648	0.00156206	0.00142372	0.0015668	0.00149802	0.00160711	0.00146087	0.00154387	0.00172016	0.00151541	0.00161818	0.00175494	0.00178103	0.00182609	0.00175731	0.00196364	0.00230751	0.00199921	0.00206561	0.00182372	0.00190672	0.00194783	0.00207747	0.00183478	0.00199368	0.00182688	0.00201186	0.00202134	0.00187668
1.56303e-06	13.1365	0.00153281	0.00147431	0.00140553	0.00156364	0.00156206	0.00158182	0.00158261	0.00152253	0.00139763	0.00135099	0.00151621	0.00151225	0.00153755	0.00167431	0.00151067	0.00160079	0.00147747	0.00139051	0.00128854	0.00122055	0.00144032	0.00116205	0.00146166	0.00123557	0.0013747	0.00132648	0.00130039	0.00153755	0.00139289	0.00130909	0.0013502	0.00146482	0.00154229	0.00142451	0.00157154	0.00180949	0.0016253	0.00165692	0.00146482	0.00156206	0.00152648	0.00161423	0.00153281	0.00160474	0.00141502	0.00176601	0.00161107	0.0015502
1.56291e-06	13.6838	0.0013336	0.00133913	0.00135336	0.00135099	0.00124822	0.00131067	0.00130909	0.00130119	0.00121344	0.0012585	0.00124664	0.00124348	0.00131462	0.00136206	0.00124743	0.00139289	0.00125455	0.00121028	0.00111937	0.00105613	0.00129249	0.00106245	0.00132648	0.00115731	0.00123083	0.00119921	0.00113597	0.00135968	0.00123794	0.00116759	0.00115731	0.00126324	0.001317	0.00127115	0.00135336	0.00146482	0.00128142	0.00133676	0.00123162	0.00131383	0.00130988	0.00127431	0.00144348	0.00136443	0.00124348	0.00149565	0.00139368	0.00147036
1.56278e-06	14.2312	0.00133439	0.00154071	0.00165455	0.0012253	0.00117866	0.00144585	0.00121976	0.00128538	0.00131541	0.00144032	0.00125771	0.00134308	0.00145296	0.00128458	0.00136285	0.00129802	0.00141818	0.00134071	0.00110593	0.00123004	0.00121107	0.00121818	0.0012585	0.00123794	0.00123794	0.00120158	0.001283	0.00125771	0.00115415	0.00129644	0.00138419	0.00121423	0.00124664	0.00143636	0.00126324	0.00141028	0.00124822	0.0012751	0.00127273	0.001317	0.00150198	0.00134783	0.00168379	0.00155099	0.0014419	0.00132095	0.00154387	0.00183083
1.56266e-06	14.7786	0.00156443	0.00199763	0.00218182	0.00131937	0.00144822	0.00189723	0.0014087	0.00144427	0.00173518	0.00180079	0.00145059	0.00184032	0.00192411	0.00141581	0.00180079	0.00133676	0.00183715	0.00168142	0.00122292	0.00156838	0.00126956	0.00153281	0.00131541	0.0014664	0.00141818	0.00133834	0.00162609	0.00130277	0.00132095	0.00161423	0.00179209	0.00140158	0.00150119	0.00186324	0.00144901	0.00169328	0.00149565	0.00152885	0.00147984	0.00160079	0.0018996	0.00177945	0.00219289	0.00208775	0.00195415	0.00153676	0.00194387	0.002517
1.56254e-06	15.3259	0.00173597	0.00240791	0.00259842	0.00142688	0.00173834	0.00240553	0.00165059	0.00159605	0.00209881	0.00206719	0.00157945	0.00236522	0.0023249	0.00162292	0.00220316	0.00140158	0.00222688	0.00194071	0.00139289	0.00176364	0.00130514	0.00180474	0.00125771	0.00171779	0.00168775	0.00138419	0.001917	0.00134308	0.00144032	0.00197233	0.00206561	0.00162846	0.0017747	0.0022917	0.00181344	0.0021336	0.00176206	0.00179684	0.00168933	0.00192253	0.00230198	0.00219526	0.00274229	0.0026419	0.00247273	0.0018332	0.00235652	0.0031581
1.56241e-06	15.8733	0.00179684	0.00269723	0.0027913	0.00138024	0.00192016	0.00278024	0.00175652	0.00170909	0.00228775	0.0021913	0.00172648	0.00268063	0.00258182	0.00177233	0.00243241	0.00138577	0.00249091	0.0020419	0.00158103	0.00187747	0.0011913	0.00189881	0.00113043	0.00185138	0.00179447	0.00139842	0.00208063	0.00134783	0.0013747	0.0022	0.00222213	0.00171225	0.00193281	0.00258261	0.00209486	0.00248538	0.00204269	0.00207273	0.00184901	0.0021668	0.00260395	0.00256443	0.00310356	0.00305138	0.00278577	0.00195889	0.00267115	0.00347747
1.56229e-06	16.4206	0.00182688	0.00280949	0.00280395	0.00138103	0.00210435	0.00286324	0.00177233	0.0017834	0.00242925	0.00213281	0.00185296	0.00285692	0.00263557	0.00186798	0.00251067	0.00133597	0.00259763	0.00202055	0.00160316	0.00193755	0.00120237	0.00191779	0.00110751	0.00188854	0.00172411	0.00143636	0.00210198	0.00134862	0.0013834	0.00224743	0.00226957	0.00177075	0.00212016	0.00272806	0.00227905	0.00277787	0.00226877	0.00232411	0.00198656	0.00234387	0.00277866	0.00277628	0.00318577	0.0032664	0.00282688	0.00205217	0.00282451	0.00356838
1.56217e-06	16.968	0.00170435	0.00270277	0.00249802	0.00142372	0.0021336	0.00273281	0.00179684	0.00174862	0.00230514	0.00192569	0.00180553	0.00275099	0.00236522	0.00191541	0.00238656	0.00136126	0.00251304	0.00192253	0.00151937	0.00183162	0.00129486	0.00181344	0.00114624	0.00180316	0.00166798	0.00138261	0.00193913	0.00134071	0.00143004	0.00210909	0.00211383	0.00181028	0.00213597	0.00267431	0.0024087	0.00286166	0.00230751	0.00237154	0.00200553	0.00234308	0.00269881	0.00273913	0.003	0.0032087	0.00262688	0.00206482	0.0026996	0.00333913
1.56204e-06	17.5153	0.00139447	0.00226166	0.00189091	0.0012166	0.00193202	0.00233043	0.00161897	0.00156047	0.00191383	0.00156917	0.0016166	0.00233281	0.00189565	0.00178893	0.00203162	0.00128933	0.00211541	0.00155652	0.0014079	0.00153202	0.00120237	0.00153913	0.00108933	0.00152332	0.00145613	0.00121107	0.00163794	0.00119368	0.00128696	0.00178656	0.00172569	0.00159921	0.00183004	0.00222925	0.00220791	0.00261502	0.00206561	0.00207668	0.00175336	0.00201581	0.00228142	0.00239368	0.00249881	0.00270119	0.0021502	0.00179921	0.0023004	0.00268933
1.56192e-06	18.0627	0.00115336	0.00167905	0.00139684	0.000974703	0.0015502	0.00178182	0.00122767	0.00126166	0.00144743	0.00122055	0.00131858	0.00175652	0.00148933	0.00148063	0.00157549	0.00107668	0.00159447	0.00110435	0.00121502	0.00116838	0.00095415	0.00118024	0.000935177	0.0012	0.00107668	0.00105059	0.00133122	0.000993675	0.00106877	0.00143083	0.00130119	0.00124743	0.00146245	0.00166087	0.00173202	0.0021249	0.00166324	0.00166877	0.0014	0.00156364	0.00173597	0.00187431	0.00184585	0.00196838	0.0015913	0.00134387	0.00178498	0.00193834
1.5618e-06	18.61	0.00109012	0.00144269	0.0014087	0.000974703	0.00125534	0.00139921	0.00104664	0.00112253	0.00129644	0.00118419	0.00109012	0.00142292	0.00127747	0.00116522	0.0013502	0.00096996	0.00135889	0.00102688	0.00103636	0.00101739	0.000894861	0.00105613	0.000887747	0.00108617	0.000956521	0.000957312	0.00118024	0.00090909	0.000953359	0.00126719	0.00112174	0.00109407	0.00128221	0.00138498	0.00139051	0.00168458	0.00136838	0.00138103	0.00118656	0.00126956	0.0014079	0.00148696	0.00152885	0.00155731	0.00132332	0.00113518	0.00149723	0.00158419
1.56167e-06	19.1574	0.00131383	0.00175178	0.00188538	0.00111383	0.00126956	0.00156601	0.00116759	0.00119289	0.00152648	0.0016166	0.00114387	0.00157075	0.00153676	0.00113676	0.00154941	0.00106403	0.00155178	0.00138814	0.00101818	0.00129249	0.00098577	0.00128933	0.000993675	0.0012079	0.00121502	0.00101581	0.0013581	0.000994466	0.00104269	0.0014087	0.00136759	0.0012087	0.00128538	0.00150514	0.00131462	0.00146087	0.00127273	0.00127273	0.00119842	0.00130672	0.00153834	0.00150593	0.00176917	0.00168379	0.00158972	0.00125534	0.00162451	0.00195415
1.56155e-06	19.7047	0.0017336	0.00248696	0.00276206	0.00129644	0.0016419	0.00227036	0.00141423	0.0014253	0.00218419	0.00227826	0.00140711	0.00216759	0.00222451	0.00138656	0.00214783	0.00119447	0.0021581	0.00196206	0.00121502	0.00176759	0.00106245	0.00173518	0.00111937	0.00151541	0.00162213	0.00114308	0.0018498	0.00111621	0.00119289	0.00191067	0.00198419	0.00143241	0.00147036	0.00198577	0.00149723	0.00161502	0.00139368	0.00150751	0.00141818	0.0016751	0.00211067	0.00200237	0.00258498	0.0023249	0.00234387	0.00156601	0.00222213	0.00285455
1.56143e-06	20.2521	0.00232648	0.0034664	0.00392016	0.0015834	0.00223953	0.00333123	0.00191383	0.00181423	0.00306877	0.00306008	0.0018585	0.00321818	0.00321976	0.00183399	0.00303478	0.00134545	0.00305929	0.00270277	0.00146561	0.00236996	0.00121028	0.00234704	0.00119209	0.0020664	0.00215731	0.00139289	0.00253439	0.00136364	0.00141107	0.00262451	0.00276522	0.00175889	0.00193043	0.00283241	0.00194229	0.00218182	0.00189091	0.00204822	0.00190277	0.00232964	0.00303399	0.00291937	0.00381897	0.00344032	0.00340316	0.0021083	0.00309328	0.00414783
1.5613e-06	20.7995	0.00296285	0.00456996	0.00489091	0.00198893	0.00310198	0.00450751	0.00257628	0.00240395	0.00404111	0.00397233	0.00248933	0.00446245	0.00419368	0.00244664	0.00407984	0.00167589	0.00410751	0.00351542	0.00186245	0.00313281	0.00153202	0.00309565	0.00136522	0.00274229	0.00282213	0.00183004	0.00330119	0.00173597	0.00177866	0.00343557	0.00360395	0.00240158	0.00267984	0.00387036	0.00265375	0.0031004	0.00266798	0.00282767	0.00262372	0.00317549	0.00411067	0.00401739	0.00509486	0.00473755	0.00451146	0.00289091	0.00411937	0.00537787
1.56118e-06	21.3468	0.00356601	0.00544743	0.00550988	0.00244743	0.00400553	0.00544901	0.00323636	0.00304822	0.00490435	0.00468221	0.00321186	0.00547826	0.00490672	0.00319526	0.00500949	0.00212885	0.00504664	0.00424664	0.00236601	0.0038917	0.00194308	0.00382372	0.00172016	0.00347273	0.00341818	0.002317	0.00407352	0.00215494	0.00225929	0.00424506	0.00438419	0.00316364	0.00350593	0.00483478	0.00349644	0.00411621	0.00354704	0.00364585	0.00336047	0.00405455	0.00509407	0.00503399	0.00595731	0.0057502	0.00537708	0.00365059	0.00502214	0.00608933
1.56106e-06	21.8942	0.00390119	0.00579131	0.00554546	0.00282846	0.00460949	0.00584822	0.00365929	0.00354862	0.00532965	0.00482293	0.00368696	0.00592016	0.00515889	0.00378024	0.00549486	0.00246957	0.0054917	0.00454941	0.00289802	0.00433439	0.00227826	0.00428459	0.0020664	0.00403636	0.00377708	0.00267036	0.00455968	0.00239447	0.00267194	0.00480553	0.00477075	0.0035913	0.00412332	0.00538024	0.00418814	0.0048419	0.00420237	0.00426957	0.00392727	0.00465534	0.00550356	0.00566245	0.00620395	0.00613281	0.00563636	0.00412174	0.00546087	0.00611858
1.56094e-06	22.4415	0.00396996	0.00555889	0.00509249	0.00308221	0.0048664	0.00562214	0.00381344	0.0039415	0.00521581	0.00456364	0.00396443	0.0056917	0.00492806	0.00404585	0.00540316	0.00276601	0.00538103	0.0044166	0.00328854	0.00442451	0.00261818	0.00449881	0.00233518	0.00432174	0.00396838	0.00304032	0.00467984	0.00259921	0.00301897	0.00491225	0.00473123	0.0037834	0.00441502	0.00537787	0.00456047	0.00504506	0.00450751	0.00450751	0.0042253	0.00488538	0.00537629	0.00563716	0.00573044	0.00578656	0.00536838	0.00432411	0.00533202	0.00549012
1.56081e-06	22.9889	0.00402925	0.00508696	0.00456996	0.00341739	0.00493755	0.00501423	0.00391858	0.00428379	0.00497866	0.0043502	0.00422925	0.00512569	0.004517	0.00421107	0.00507115	0.00319921	0.00509881	0.00430277	0.00371067	0.0044253	0.00310198	0.00462846	0.00278261	0.00455178	0.00406008	0.00361581	0.00469802	0.00302134	0.00348854	0.00488538	0.00458814	0.00416996	0.00456364	0.00508775	0.00465692	0.00496522	0.00463399	0.00461897	0.00439368	0.00480474	0.00503715	0.00519447	0.00497154	0.00507352	0.00484506	0.00440791	0.00499447	0.00463557
1.56069e-06	23.5362	0.00430198	0.00475494	0.00443399	0.00394862	0.00496996	0.0046253	0.00416838	0.00460316	0.0048498	0.00435415	0.00461028	0.00473597	0.0043336	0.00445692	0.00480949	0.00380158	0.00486482	0.00440237	0.00427431	0.00460079	0.00374862	0.00487905	0.00346719	0.00489091	0.00430356	0.00428142	0.00488459	0.00361265	0.00416759	0.00498024	0.00456364	0.00456364	0.00479051	0.00486245	0.00466957	0.0048087	0.00478261	0.00470356	0.00457233	0.00470672	0.00481739	0.0048751	0.00451858	0.00449802	0.00449407	0.00452569	0.00478498	0.00427747
1.56057e-06	24.0836	0.00468142	0.00467747	0.00454941	0.0045004	0.00500791	0.00455099	0.00444269	0.00489012	0.00480079	0.00452174	0.00493281	0.00462213	0.00448538	0.00475415	0.00471146	0.00436443	0.00474546	0.0045747	0.00478814	0.0048332	0.00433439	0.00509091	0.00412569	0.00518261	0.00464348	0.00481344	0.00503636	0.00415178	0.00473992	0.00509091	0.00464348	0.0047834	0.0050166	0.00469881	0.0047004	0.0047249	0.00480553	0.00480158	0.00479921	0.00481107	0.00472727	0.00474229	0.00443083	0.00435573	0.00451542	0.00475968	0.00475178	0.00442134
1.56044e-06	24.6309	0.00506719	0.0048166	0.0048332	0.00509961	0.00503478	0.00463636	0.0047747	0.00520553	0.0048166	0.00482609	0.00527273	0.00461818	0.00484348	0.00501581	0.0047502	0.00495415	0.00479605	0.00477787	0.00525138	0.0049668	0.00491146	0.00516048	0.00482134	0.00535968	0.00497075	0.00539289	0.00510988	0.00473439	0.00525059	0.00513044	0.00483795	0.005083	0.00519605	0.00472727	0.00480395	0.00481976	0.00490277	0.00496206	0.00510435	0.00496917	0.00477787	0.00468142	0.00444506	0.00446878	0.004717	0.00502451	0.00496206	0.00476759
1.56032e-06	25.1783	0.00541897	0.00505376	0.00519842	0.00573913	0.0052	0.00487273	0.00517154	0.00554071	0.00499051	0.00515336	0.00568221	0.00480237	0.00532332	0.00530751	0.00482609	0.00567589	0.00491542	0.00505692	0.00572965	0.00511937	0.0056585	0.00524111	0.00570672	0.00552885	0.00529802	0.00600316	0.00526957	0.00548538	0.00582372	0.00521107	0.00508696	0.00553123	0.00550593	0.0049249	0.00506719	0.00511067	0.00510909	0.00523083	0.00540079	0.00517312	0.00501502	0.00477787	0.00465534	0.00478103	0.0049502	0.00534466	0.00526403	0.00527747
1.5602e-06	25.7256	0.00575889	0.00534308	0.00546403	0.00625613	0.00540395	0.00523953	0.00558024	0.00586482	0.00511621	0.00529486	0.0060166	0.00514229	0.0056253	0.00565138	0.00497629	0.00637866	0.00507747	0.00530988	0.00614229	0.00529565	0.0063921	0.00538024	0.00653518	0.0056838	0.00555178	0.00642134	0.00538498	0.00622688	0.00635889	0.00529881	0.00528538	0.00589882	0.00571858	0.00518498	0.00543795	0.00549328	0.00541344	0.00560395	0.00566482	0.00542846	0.00535099	0.00498577	0.00500237	0.00523636	0.00525455	0.00572727	0.00552727	0.00591304
1.56007e-06	26.273	0.00569723	0.00546245	0.00532885	0.00644032	0.0053921	0.00535336	0.00570119	0.00594783	0.00496443	0.00506008	0.00599605	0.00525534	0.00560474	0.00587589	0.00497549	0.00672174	0.00512174	0.00518735	0.00632016	0.00509407	0.00672016	0.00517075	0.00695415	0.00552965	0.0054498	0.00651067	0.00515731	0.00662846	0.00651858	0.00519368	0.00523557	0.00592332	0.00570514	0.00527352	0.00570988	0.00581107	0.00561107	0.00583795	0.00572806	0.00552885	0.00543557	0.00509407	0.00514546	0.00561739	0.00532885	0.00582451	0.00565929	0.00631304
1.55995e-06	26.8203	0.00512569	0.00517312	0.00483004	0.00623716	0.00510119	0.00506719	0.00534229	0.00549882	0.00450198	0.00454704	0.00550988	0.00500316	0.00521502	0.00559763	0.00462767	0.0065249	0.00474783	0.00464585	0.00606245	0.0045249	0.0065415	0.00457154	0.00676601	0.00497549	0.00495573	0.00618024	0.00461581	0.00645534	0.00620712	0.00475968	0.00470672	0.00551146	0.0054087	0.00505613	0.00566482	0.00586799	0.00546087	0.00561028	0.00539842	0.00521739	0.00515573	0.00487036	0.00491146	0.00558893	0.00493202	0.00539842	0.00542925	0.00625613
1.55983e-06	27.3677	0.00453202	0.00462767	0.00428775	0.00572965	0.00460632	0.00451383	0.00469328	0.00486324	0.00394387	0.0039747	0.00488459	0.00458103	0.00457549	0.00494387	0.00412885	0.00603795	0.00417233	0.00400079	0.0054419	0.00390909	0.00603478	0.00393913	0.00637233	0.00427826	0.00431937	0.00559368	0.00401581	0.00594704	0.00564743	0.00412727	0.00405138	0.00483953	0.00481581	0.00463715	0.00526957	0.00559131	0.00494308	0.00508459	0.00483083	0.00456443	0.00465771	0.00437233	0.00451542	0.0052166	0.00424664	0.00473834	0.00492648	0.00591779
1.55971e-06	27.9151	0.00436364	0.00426719	0.00394229	0.00538182	0.00414625	0.00415494	0.0042664	0.00445613	0.00358814	0.0037415	0.00448775	0.00417233	0.00410593	0.00450198	0.00375731	0.00567668	0.00382451	0.00371937	0.00489328	0.00363162	0.00555257	0.00363715	0.0060917	0.003883	0.0040253	0.00518893	0.00367589	0.00563953	0.00526087	0.00374071	0.00372332	0.00439526	0.00421897	0.00423795	0.00467036	0.00503557	0.00435257	0.00455968	0.00435652	0.00406878	0.00420395	0.00392964	0.00412885	0.00481028	0.0037913	0.00424664	0.00454229	0.0055083
1.55958e-06	28.4624	0.00466403	0.00411779	0.00390277	0.00551937	0.00393913	0.00395573	0.00432095	0.00438498	0.00356838	0.00404032	0.00450435	0.0038585	0.00404506	0.00438577	0.00362846	0.00559684	0.00367115	0.00389091	0.00465138	0.00377866	0.00541502	0.00376364	0.00591542	0.00395494	0.00421423	0.00506561	0.0037083	0.00561818	0.00510119	0.00372253	0.00369644	0.0043834	0.00393123	0.00389407	0.00419842	0.00450988	0.00396917	0.00426087	0.00415336	0.00392964	0.0038917	0.0036751	0.00378656	0.00440158	0.00365929	0.00423636	0.00434862	0.00493044
1.55946e-06	29.0098	0.00558103	0.00412411	0.00431225	0.00617787	0.00414466	0.00386482	0.00493123	0.00495889	0.00398893	0.00492095	0.00496996	0.0037336	0.00442846	0.00465929	0.00376047	0.00596601	0.00376838	0.00467431	0.00480395	0.00442609	0.005683	0.00440395	0.00606087	0.00446561	0.00498182	0.00535494	0.00428379	0.00600237	0.00541028	0.00407826	0.00418182	0.00484269	0.00412727	0.00365059	0.00395731	0.0042332	0.00389249	0.00430435	0.00442688	0.00407668	0.00387589	0.00363004	0.00355889	0.00388775	0.00374466	0.00480316	0.00432095	0.00424506
1.55934e-06	29.5571	0.00719289	0.00475415	0.00550672	0.00732411	0.0049747	0.00435573	0.00618735	0.00612806	0.0051004	0.00656048	0.00607194	0.00414229	0.0054332	0.00558972	0.00464269	0.00680712	0.00457866	0.00628775	0.00551067	0.00579051	0.0063249	0.00577549	0.00659289	0.00557391	0.00647194	0.00620949	0.00554308	0.00685455	0.00620316	0.00513755	0.00552016	0.0059336	0.0049921	0.00402688	0.00416917	0.00435099	0.00430909	0.00491383	0.00546166	0.00481344	0.00445138	0.00408933	0.00392964	0.0037834	0.00449961	0.00609802	0.00487905	0.00410593
1.55921e-06	30.1045	0.00916364	0.00641186	0.0076672	0.00859289	0.00655257	0.00599447	0.00800791	0.00767194	0.00719447	0.00887984	0.00776127	0.00560079	0.00733202	0.00724585	0.00657075	0.00789407	0.00642846	0.00854308	0.00664664	0.00790988	0.00723795	0.00795178	0.00721028	0.00743004	0.00849249	0.00731463	0.00768221	0.00789091	0.00730672	0.00709723	0.00769328	0.00765138	0.0066332	0.00546166	0.00510435	0.00514308	0.00558972	0.00628459	0.00716364	0.00652727	0.00600712	0.0056332	0.00555336	0.00477154	0.0065336	0.00800949	0.00632965	0.00513834
1.55909e-06	30.6518	0.0108269	0.00891305	0.0103628	0.00949882	0.00874546	0.00850435	0.00990909	0.00938419	0.00995099	0.0112474	0.00952095	0.0081336	0.00974071	0.00913202	0.00927984	0.00877471	0.00894308	0.0108545	0.00800474	0.0102806	0.00801897	0.0103447	0.00758893	0.00954229	0.0104435	0.00833755	0.0101779	0.00866324	0.00841739	0.00958182	0.0101407	0.00942609	0.00866561	0.00783557	0.00679368	0.00670514	0.00757945	0.00826561	0.0091336	0.00881739	0.00853597	0.00822688	0.00843004	0.00698814	0.00940395	0.010064	0.00858893	0.00744348
1.55897e-06	31.1992	0.0118356	0.0116806	0.0129225	0.00985059	0.0111107	0.011381	0.0113937	0.0108293	0.0125968	0.0130071	0.0108909	0.0111455	0.0120656	0.0107486	0.0121115	0.00917391	0.0117747	0.0126079	0.00932648	0.0122609	0.00850277	0.0123154	0.0076751	0.0114427	0.0117597	0.00906008	0.0123273	0.00896917	0.00927194	0.0120016	0.0122617	0.0107802	0.0107407	0.0106877	0.00900395	0.0089755	0.00989249	0.0104	0.0109644	0.0111897	0.0114719	0.0113138	0.0118	0.0100783	0.0123083	0.0117621	0.0112158	0.0107581
1.55885e-06	31.7465	0.0119652	0.0141075	0.0144917	0.00954862	0.0130775	0.0140854	0.0120711	0.011649	0.0145494	0.0136727	0.011698	0.014049	0.0136791	0.0118846	0.0144095	0.00907036	0.0143383	0.0133866	0.0102632	0.0133621	0.00859289	0.0135044	0.00738182	0.0127621	0.012298	0.00943241	0.0136632	0.00879447	0.00960474	0.0138403	0.0136395	0.0115613	0.0124767	0.0135858	0.0114182	0.0115723	0.0121107	0.0122759	0.0123605	0.0131866	0.014083	0.0140775	0.0147644	0.0133581	0.0145526	0.0127044	0.0135083	0.0140079
1.55872e-06	32.2939	0.0107067	0.0149344	0.0139992	0.0083336	0.013898	0.015321	0.0115668	0.0114759	0.0149874	0.0126261	0.0114617	0.015649	0.0136775	0.0121036	0.0153123	0.00827115	0.015298	0.012634	0.0104514	0.0130964	0.00802293	0.0132459	0.00647589	0.0127858	0.0115233	0.00898735	0.0135976	0.0079004	0.00914704	0.0142229	0.0134759	0.0113289	0.0132016	0.0151992	0.0132972	0.01357	0.0136024	0.0132356	0.0126506	0.0140427	0.015185	0.0155984	0.0159423	0.0153581	0.0149905	0.0123233	0.0144008	0.0153328
1.5586e-06	32.8412	0.0079249	0.0130095	0.0110593	0.00615968	0.012781	0.0137834	0.00946403	0.00981028	0.0129399	0.00969091	0.00954625	0.0144506	0.0114372	0.0106664	0.0137787	0.00649723	0.0135312	0.00984348	0.00949803	0.0108474	0.00660237	0.0109581	0.00492095	0.0110237	0.00904269	0.00744269	0.0113976	0.00602214	0.00762135	0.0124364	0.0111067	0.00947273	0.0121051	0.0139573	0.0134538	0.013683	0.0133273	0.0123249	0.011132	0.0127526	0.0135889	0.0146593	0.0140119	0.0144387	0.0126767	0.0101542	0.0127976	0.0133621
1.55848e-06	33.3886	0.00485138	0.00901423	0.00715652	0.00389723	0.00967194	0.00976838	0.00636443	0.00693044	0.00892095	0.00606719	0.00655494	0.0104166	0.0077004	0.00776917	0.00995573	0.00429881	0.00962135	0.00606087	0.00741502	0.00718498	0.00463162	0.00732095	0.00330751	0.00795099	0.00580553	0.00536996	0.00766324	0.00385455	0.00547905	0.00892253	0.00731542	0.00649012	0.0091249	0.0102087	0.0113826	0.0112656	0.0107423	0.00936285	0.00801739	0.00939605	0.00962451	0.0109273	0.00956285	0.0105407	0.00846403	0.00681423	0.00925534	0.00888775
1.55835e-06	33.9359	0.00349961	0.00580712	0.00521107	0.00280474	0.00628617	0.00585771	0.00392964	0.00449012	0.00559051	0.0044087	0.00435336	0.0063004	0.00496522	0.00494466	0.00628775	0.00289091	0.00611383	0.00385059	0.00521739	0.00448221	0.00312964	0.00462451	0.00242846	0.00531304	0.00370672	0.00385613	0.00481897	0.00255889	0.00378261	0.00583162	0.00461818	0.00416917	0.00589644	0.00652253	0.00810593	0.0076332	0.0071502	0.00616364	0.00499051	0.00599131	0.00602055	0.00669328	0.0059747	0.00648933	0.00522688	0.00415178	0.00620712	0.00565376
1.55823e-06	34.4833	0.00548854	0.00618893	0.00750356	0.00383162	0.00523636	0.00553755	0.00403004	0.00432885	0.00577708	0.00676838	0.00456996	0.00553913	0.00600395	0.0042087	0.0057834	0.00317787	0.00588221	0.00540079	0.00432885	0.00501818	0.00305929	0.00515494	0.0029004	0.00503715	0.00467668	0.00387589	0.00534308	0.00303478	0.00370119	0.00574704	0.00549882	0.004283	0.00478419	0.00584664	0.00576443	0.00556285	0.00511621	0.0050585	0.00439921	0.0051502	0.00599051	0.00547352	0.00652253	0.00599921	0.00605059	0.0042332	0.0063921	0.00703557
1.55811e-06	35.0307	0.010887	0.010785	0.0135573	0.00751463	0.00782925	0.00980633	0.00748221	0.00727352	0.0101083	0.0128	0.00789486	0.00933992	0.0112008	0.00660237	0.00940079	0.00568775	0.00987589	0.0108941	0.00588617	0.00937471	0.00500237	0.00952569	0.00522214	0.00826087	0.00927115	0.0064087	0.00974229	0.00579131	0.00603557	0.00956917	0.0104609	0.00751937	0.00703241	0.00935494	0.00644427	0.00708063	0.00626166	0.00727668	0.00718972	0.00807431	0.0102095	0.00883083	0.0114791	0.0100743	0.0112664	0.00791304	0.0105368	0.012336
1.55799e-06	35.578	0.0184079	0.0177684	0.0205012	0.0136901	0.0137992	0.0167834	0.0138617	0.0133929	0.0172767	0.0202672	0.0144134	0.0160767	0.0183376	0.0122949	0.0160482	0.0108798	0.0168055	0.0187826	0.0103794	0.0167573	0.00961344	0.016849	0.00997154	0.0148348	0.0167004	0.0120798	0.017136	0.0111787	0.0112632	0.0163178	0.018087	0.0138577	0.0129723	0.0161257	0.0110055	0.0122206	0.0110917	0.0129605	0.0132996	0.0143407	0.0170838	0.0154909	0.0181652	0.0164553	0.0186047	0.0145186	0.0170174	0.0182285
1.55786e-06	36.1254	0.0255099	0.0233589	0.0244838	0.0212032	0.0212435	0.0229194	0.0215636	0.0215012	0.023932	0.0259225	0.022415	0.0223921	0.0239937	0.020136	0.0227834	0.0182854	0.0234822	0.0259336	0.0174743	0.0246024	0.0169376	0.0246055	0.01697	0.0227439	0.0246087	0.0199194	0.0249091	0.0185937	0.0188656	0.0235265	0.025313	0.0219154	0.0211676	0.0229787	0.0183431	0.0193186	0.0186893	0.0205478	0.0213897	0.0218372	0.0233083	0.0223004	0.0227051	0.0213771	0.0242672	0.0220411	0.0226103	0.0207676
1.55774e-06	36.6727	0.029102	0.0235794	0.0228292	0.0276427	0.0262308	0.0240063	0.0275913	0.0281312	0.0260332	0.0266585	0.0283344	0.0238862	0.0248949	0.0267945	0.0252142	0.0256791	0.0254522	0.0285091	0.025102	0.0289249	0.024932	0.0287708	0.0246767	0.0281747	0.0294498	0.0274743	0.0287012	0.0259273	0.0263874	0.0272522	0.0281518	0.0282522	0.0275383	0.0253296	0.0251328	0.0246427	0.0255755	0.0262893	0.0277526	0.0267194	0.0247304	0.0252024	0.0217107	0.0211083	0.0245455	0.0272791	0.0239621	0.0176095
1.55762e-06	37.2201	0.0277913	0.018596	0.0169257	0.0307905	0.0259897	0.0192656	0.0292838	0.0302846	0.0223945	0.0223613	0.0297178	0.0194158	0.0206696	0.0291368	0.0218759	0.0306791	0.0215233	0.0254174	0.0301581	0.0276095	0.030902	0.0272783	0.0308688	0.028604	0.0291866	0.0320047	0.026634	0.0308474	0.0311328	0.0252261	0.0252387	0.030113	0.0289051	0.0216166	0.0275715	0.0247992	0.0278506	0.0272103	0.0293202	0.0262277	0.0204806	0.0220261	0.0158806	0.0157866	0.0193012	0.0278569	0.0203099	0.0113984
1.5575e-06	37.7674	0.0227344	0.0122071	0.0106988	0.0296617	0.0212791	0.0124814	0.0264443	0.0275581	0.0157115	0.0158206	0.0264506	0.0126577	0.0143779	0.0267953	0.0154221	0.0317075	0.0148332	0.0190206	0.0306032	0.0218435	0.0329399	0.0213731	0.033487	0.0243083	0.0244522	0.031917	0.0205138	0.0319368	0.0315154	0.0192593	0.0188134	0.0272854	0.0252609	0.0148822	0.0244996	0.0202292	0.0248759	0.0234783	0.026087	0.0211992	0.0138522	0.0151889	0.0097336	0.00977233	0.0123692	0.0241573	0.0144379	0.00727431
1.55737e-06	38.3148	0.0160261	0.00837075	0.00796443	0.0246142	0.0147968	0.00770356	0.0204387	0.0209984	0.00991542	0.0104111	0.0198134	0.00792806	0.00934941	0.0208332	0.00984348	0.0281352	0.00957945	0.0121628	0.026585	0.0144822	0.0300783	0.0141091	0.0311881	0.0173462	0.0172403	0.0269407	0.0133162	0.0285328	0.0272308	0.012819	0.0120285	0.0210008	0.0183731	0.0094087	0.0179715	0.0139605	0.0185692	0.0170071	0.0195075	0.0144387	0.00897391	0.00925218	0.00767589	0.00714387	0.00763795	0.0178972	0.0100032	0.00839131
1.55725e-06	38.8621	0.0113376	0.0112182	0.0115715	0.0178142	0.0108308	0.00923874	0.0141336	0.0139605	0.00962846	0.00944348	0.0133747	0.00987747	0.00900712	0.0143526	0.00975494	0.0213455	0.0104791	0.00914308	0.0196174	0.0101652	0.0230846	0.0103826	0.0246142	0.011902	0.011551	0.0190285	0.0100142	0.0218079	0.0198411	0.0102119	0.00948933	0.0143217	0.0122087	0.0103186	0.0119431	0.00981897	0.0123668	0.0115881	0.0130071	0.0103004	0.0104538	0.00899368	0.013464	0.0119605	0.00934546	0.0123992	0.0107178	0.0171352
1.55713e-06	39.4095	0.0106672	0.0190704	0.018596	0.0122901	0.0120767	0.0176759	0.0109202	0.0103771	0.0152451	0.0128213	0.0105992	0.0188656	0.0137905	0.0111059	0.0158174	0.0143549	0.0173249	0.0115818	0.0129304	0.0113431	0.015049	0.0119787	0.0165636	0.01097	0.0102791	0.0119296	0.0123968	0.0147565	0.0129257	0.0134577	0.0125202	0.0107352	0.0107715	0.01797	0.0105668	0.0114538	0.0106759	0.0109905	0.0107565	0.0118806	0.017864	0.0161937	0.0244071	0.0232585	0.0175391	0.0110024	0.0167059	0.0288988
1.55701e-06	39.9568	0.0122862	0.0233241	0.0224292	0.0101265	0.0155202	0.0236893	0.0108846	0.0105494	0.0197549	0.0162909	0.0112419	0.0251265	0.0183012	0.0112561	0.0210134	0.0102016	0.0222229	0.0144166	0.00976996	0.0143154	0.00985376	0.0146474	0.01083	0.0127668	0.0114877	0.0089668	0.0156285	0.0103202	0.00957233	0.0177312	0.0159842	0.0106933	0.0126158	0.0237312	0.0138791	0.0170696	0.0135581	0.0137565	0.0120609	0.0158664	0.0230988	0.0234617	0.0299455	0.0300798	0.0232126	0.0124387	0.0222285	0.0325036
1.55688e-06	40.5042	0.0175043	0.0265779	0.0267115	0.0126316	0.019513	0.0252324	0.0136111	0.0145684	0.0227731	0.0207889	0.0157715	0.0264008	0.0222419	0.0143431	0.0239613	0.0111518	0.0252514	0.0183866	0.0113763	0.0182727	0.0101755	0.0190427	0.0101794	0.0171597	0.0156577	0.011513	0.0200071	0.0109636	0.0113573	0.0216182	0.0203874	0.0148506	0.0166783	0.0267281	0.0183059	0.0217787	0.0172964	0.0177771	0.0156711	0.0197494	0.0267383	0.0258466	0.0308806	0.0311028	0.0255123	0.0157146	0.0267273	0.0334917
1.55676e-06	41.0515	0.0262055	0.0369051	0.0365541	0.0181794	0.0273605	0.0338008	0.0208538	0.0225557	0.031313	0.0294617	0.0238024	0.0345644	0.0311905	0.0220316	0.0317652	0.016117	0.0342806	0.0284229	0.0165913	0.0265067	0.0146008	0.0278411	0.0129613	0.0250419	0.0241644	0.0167241	0.0291328	0.0157968	0.0166142	0.0296364	0.0301542	0.0230174	0.025483	0.0358435	0.0244292	0.0285273	0.0236	0.0257723	0.0236103	0.0275976	0.036366	0.0319905	0.0385407	0.0388838	0.0345075	0.0234553	0.0352451	0.0443043
1.55664e-06	41.5989	0.0284182	0.0421937	0.0397644	0.0207138	0.0338285	0.0432933	0.0275684	0.0270664	0.0375826	0.0337391	0.0273383	0.0438134	0.0380648	0.0287684	0.0386016	0.018913	0.0403407	0.0337834	0.0210419	0.0317605	0.0171202	0.0313905	0.0143628	0.0289036	0.0284387	0.0184221	0.0332324	0.0184862	0.0194253	0.0348735	0.0352427	0.0269731	0.0318206	0.0425787	0.0324743	0.0380775	0.0322285	0.0332213	0.0299075	0.0347723	0.0418711	0.0408142	0.0448087	0.047513	0.0421249	0.0303352	0.040415	0.0500625
1.55652e-06	42.1463	0.0211004	0.0312316	0.0288719	0.0176949	0.0292253	0.0361858	0.0252814	0.0222727	0.030049	0.0266688	0.021664	0.0364008	0.0316364	0.0258126	0.0323526	0.0164838	0.0312846	0.0254506	0.0197115	0.0255399	0.0152	0.0232822	0.01323	0.0229984	0.0224941	0.0153542	0.0248458	0.0160538	0.0168577	0.027585	0.0270538	0.0215526	0.026234	0.0328474	0.0334672	0.0383265	0.0324885	0.029536	0.0254213	0.0299921	0.0311976	0.0364285	0.0350617	0.0398316	0.0332474	0.02677	0.0318711	0.0360253
1.55639e-06	42.6936	0.0143304	0.0180119	0.0171802	0.0135874	0.0186696	0.0211352	0.0176727	0.015321	0.0181439	0.0172538	0.0147138	0.0209739	0.0198387	0.0177304	0.0201589	0.0132356	0.0180111	0.0158506	0.0142364	0.0160498	0.0126261	0.0144206	0.0119589	0.0150538	0.0150087	0.0120791	0.015098	0.0130451	0.0129589	0.0165154	0.0167652	0.0148206	0.0164972	0.0180972	0.0237004	0.0262024	0.0221557	0.0188704	0.0162569	0.0184134	0.0170443	0.0216348	0.0198	0.0239036	0.0189067	0.0177684	0.018468	0.0196569
1.55627e-06	43.241	0.0101621	0.0116522	0.0109368	0.0100941	0.0118206	0.013434	0.0125423	0.0111715	0.0117328	0.0112964	0.0105478	0.0130988	0.0128672	0.0125494	0.0127462	0.0106269	0.0113178	0.0114079	0.00991067	0.0107976	0.0104127	0.00994783	0.00969565	0.0102814	0.0107905	0.00918656	0.0102387	0.0106419	0.00985929	0.0107099	0.0114711	0.0109787	0.0115241	0.0112206	0.0135755	0.0151115	0.0131763	0.0121004	0.0112372	0.0114577	0.0105486	0.0123202	0.0119099	0.0144957	0.0121099	0.0122648	0.0109241	0.0125644
1.55615e-06	43.7883	0.00349565	0.00448379	0.00374545	0.00483162	0.006117	0.00701739	0.00736601	0.00538498	0.00525692	0.00454229	0.00455573	0.0067415	0.00632727	0.00718735	0.00619131	0.00563636	0.00495257	0.00450277	0.00623557	0.00485534	0.00562846	0.00367036	0.00491304	0.00452016	0.00464348	0.00416047	0.00392095	0.00557075	0.00516759	0.00487589	0.00468538	0.00506561	0.00600474	0.0049921	0.00809012	0.00909091	0.00826403	0.00692885	0.00617866	0.00620949	0.00439051	0.00691463	0.00549249	0.00734941	0.00580395	0.00702688	0.00497312	0.00508617
1.55603e-06	44.3357	-0.00158814	-0.00182609	-0.00143478	4.26871e-05	-0.000243479	-0.000756523	0.000751778	-0.000787353	-0.00119684	-0.000932807	-0.00113597	-0.000914625	-0.000424507	0.000453754	-0.000467195	0.000366798	-0.00147984	-0.00191621	0.00141423	-0.00120158	0.000420553	-0.00196759	0.000594466	-0.00102688	-0.00121344	-0.000377866	-0.00184743	0.000287746	0.000245059	-0.00128142	-0.00167984	-0.000935179	-0.000901187	-0.00187273	0.00253123	0.00247036	0.00210988	0.000342292	-0.00030593	-0.000216602	-0.00179052	9.6442e-05	-0.00083004	4.2687e-05	-0.00113913	0.000393675	-0.000830831	-0.00156048
	44.883
	45.4304
	45.9777
	46.5251
	47.0724
	47.6198
	48.1671
	48.7145
	49.2619
	49.8092
	50.3566
	50.9039
	51.4513
	51.9986
	52.546
	53.0933
	53.6407
	54.188
	54.7354
	55.2828
	55.8301
	56.3775
	56.9248
	57.4722
	58.0195
	58.5669
	59.1142
	59.6616
	60.2089
	60.7563
	61.3036
	61.851
	62.3984
	62.9457
	63.4931
	64.0404
	64.5878
	65.1351
[truncated: 72 more columns]

## Sheet: FigS3d
DFT Spectra statistics from evolution over time
Wavelength (nm - from DFT anaysis)	Average spectrum (V)	Maximum spectral deviation (V)	Minimum spectral deviation (V)
1.566e-06	0.00121381	0.00158261	0.000845059
1.56587e-06	0.00117552	0.00166561	0.000746245
1.56575e-06	0.0011665	0.00172964	0.000724901
1.56563e-06	0.00116519	0.00179289	0.00076996
1.5655e-06	0.0010826	0.00165534	0.00069249
1.56538e-06	0.000985503	0.00134466	0.000642687
1.56526e-06	0.000985726	0.00126877	0.000675098
1.56513e-06	0.00107414	0.00142451	0.000716996
1.56501e-06	0.00110496	0.0015747	0.000751778
1.56488e-06	0.00106374	0.00153913	0.000702766
1.56476e-06	0.00104352	0.00141581	0.000724901
1.56464e-06	0.00104586	0.00129565	0.000811067
1.56451e-06	0.00096275	0.0011668	0.000778656
1.56439e-06	0.000893809	0.00115494	0.000701185
1.56427e-06	0.00105344	0.00161739	0.000768379
1.56414e-06	0.00143737	0.00249565	0.000935968
1.56402e-06	0.00185884	0.00336364	0.00103083
1.5639e-06	0.0022969	0.00402372	0.00114308
1.56377e-06	0.00274819	0.00443083	0.00137312
1.56365e-06	0.00304304	0.00447668	0.00148063
1.56352e-06	0.00299837	0.00424506	0.00154941
1.5634e-06	0.00267717	0.00360632	0.00157945
1.56328e-06	0.00226275	0.00303874	0.00156047
1.56315e-06	0.00187925	0.0024419	0.00142372
1.56303e-06	0.0015625	0.00207984	0.00116205
1.56291e-06	0.00140776	0.00218182	0.00105613
1.56278e-06	0.00156002	0.00285771	0.00110593
1.56266e-06	0.00195448	0.00373834	0.00122292
1.56254e-06	0.00232299	0.00455099	0.00122688
1.56241e-06	0.00253225	0.00532095	0.00113043
1.56229e-06	0.00259439	0.0055747	0.00110751
1.56217e-06	0.0024686	0.00514387	0.00114624
1.56204e-06	0.00207544	0.0041004	0.00108933
1.56192e-06	0.00160296	0.00283083	0.000935177
1.5618e-06	0.00141183	0.00204032	0.000887747
1.56167e-06	0.00165061	0.00276047	0.00098577
1.56155e-06	0.002214	0.00397708	0.00106245
1.56143e-06	0.0029893	0.00510435	0.00119209
1.5613e-06	0.00380629	0.00577391	0.00136522
1.56118e-06	0.00442623	0.00615968	0.00172016
1.56106e-06	0.00462841	0.00620395	0.0020664
1.56094e-06	0.00447332	0.00578656	0.00233518
1.56081e-06	0.00432456	0.00519447	0.00278261
1.56069e-06	0.0044801	0.00517787	0.00346719
1.56057e-06	0.00484992	0.00683162	0.00412569
1.56044e-06	0.00531693	0.00847352	0.00444506
1.56032e-06	0.00586885	0.00972174	0.00465534
1.5602e-06	0.00638547	0.0112253	0.00497629
1.56007e-06	0.00657773	0.0123312	0.00496443
1.55995e-06	0.00634367	0.012804	0.00450198
1.55983e-06	0.00594451	0.012668	0.00390909
1.55971e-06	0.00565858	0.0119304	0.00358814
1.55958e-06	0.0054795	0.0113676	0.00356838
1.55946e-06	0.00549417	0.0104379	0.00355889
1.55934e-06	0.0059839	0.00970672	0.0037834
1.55921e-06	0.00707893	0.0111004	0.00444743
1.55909e-06	0.00860717	0.0119739	0.00480712
1.55897e-06	0.010321	0.0133296	0.00627036
1.55885e-06	0.0117106	0.0157186	0.00535099
1.55872e-06	0.0117966	0.0159423	0.00414545
1.5586e-06	0.00992074	0.0146593	0.00278972
1.55848e-06	0.00694282	0.0113826	0.00199684
1.55835e-06	0.00516844	0.00810593	0.0019581
1.55823e-06	0.00661449	0.013713	0.0029004
1.55811e-06	0.0112661	0.020668	0.00500237
1.55799e-06	0.0173085	0.0255755	0.00961344
1.55786e-06	0.021986	0.0269613	0.0131897
1.55774e-06	0.0229607	0.031132	0.0102055
1.55762e-06	0.0204301	0.0328854	0.00761502
1.5575e-06	0.0164994	0.033487	0.00658261
1.55737e-06	0.0133667	0.0311881	0.00714387
1.55725e-06	0.0135251	0.0246142	0.00850909
1.55713e-06	0.0165595	0.0314158	0.00907747
1.55701e-06	0.0193924	0.0345202	0.0089668
1.55688e-06	0.0243045	0.0396648	0.0101755
1.55676e-06	0.0329391	0.0531723	0.0129613
1.55664e-06	0.0356028	0.056449	0.0131336
1.55652e-06	0.027168	0.0475312	0.0121462
1.55639e-06	0.017304	0.029219	0.0100261
1.55627e-06	0.0109164	0.0176221	0.00449644
1.55615e-06	0.00407562	0.00962451	-0.000974705
1.55603e-06	-0.000959079	0.00253123	-0.00273202

## Sheet: FiS3e_Axes
Correlation map axes
Wavelength (nm)
1.566e-06
1.56587e-06
1.56575e-06
1.56563e-06
1.5655e-06
1.56538e-06
1.56526e-06
1.56513e-06
1.56501e-06
1.56488e-06
1.56476e-06
1.56464e-06
1.56451e-06
1.56439e-06
1.56427e-06
1.56414e-06
1.56402e-06
1.5639e-06
1.56377e-06
1.56365e-06
1.56352e-06
1.5634e-06
1.56328e-06
1.56315e-06
1.56303e-06
1.56291e-06
1.56278e-06
1.56266e-06
1.56254e-06
1.56241e-06
1.56229e-06
1.56217e-06
1.56204e-06
1.56192e-06
1.5618e-06
1.56167e-06
1.56155e-06
1.56143e-06
1.5613e-06
1.56118e-06
1.56106e-06
1.56094e-06
1.56081e-06
1.56069e-06
1.56057e-06
1.56044e-06
1.56032e-06
1.5602e-06
1.56007e-06
1.55995e-06
1.55983e-06
1.55971e-06
1.55958e-06
1.55946e-06
1.55934e-06
1.55921e-06
1.55909e-06
1.55897e-06
1.55885e-06
1.55872e-06
1.5586e-06
1.55848e-06
1.55835e-06
1.55823e-06
1.55811e-06
1.55799e-06
1.55786e-06
1.55774e-06
1.55762e-06
1.5575e-06
1.55737e-06
1.55725e-06
1.55713e-06
1.55701e-06
1.55688e-06
1.55676e-06
1.55664e-06
1.55652e-06
1.55639e-06
1.55627e-06
1.55615e-06
1.55603e-06

## Sheet: FigS3e_t20
Correlation map at t = 20h
1	0.337539	-0.23473	0.0694159	0.175056	-0.0157246	0.0533197	0.00811883	-0.0675203	0.0522805	0.119807	0.0932314	0.0201261	-0.0146492	-0.036879	-0.0166638	0.0250477	0.0640676	0.0654893	0.0602442	0.0736895	0.0150151	0.0130952	0.0464645	-0.0142689	-0.000885111	0.102705	0.0619043	0.0397486	0.102488	0.147742	0.0947129	0.0570822	0.025077	0.0296339	0.0118755	0.0113452	0.0615644	0.0936803	0.0996668	0.106327	0.0775602	0.0325039	-0.00118126	-0.0818985	-0.139799	-0.124325	-0.0879987	-0.0751749	-0.0601027
0.337539	1	0.30374	-0.214632	0.13602	0.16828	-0.107768	-0.0105912	0.0318498	-0.0476294	0.014904	0.0626003	0.00397483	-0.0476894	-0.0517815	-0.00650341	0.0189469	-0.0146942	0.0402445	0.0872406	0.109997	0.0862342	0.0820024	0.0309443	0.0106807	0.0347607	0.0276407	0.0268046	0.0509072	0.109644	0.121595	0.126845	0.127568	0.0665194	0.0526975	0.0590598	0.0292519	0.0229325	0.0822795	0.117513	0.120237	0.0998994	0.0620831	0.0195122	-0.0526033	-0.0881035	-0.0674613	-0.0567512	-0.0284499	-0.0106727
-0.23473	0.30374	1	0.31745	-0.213852	0.0438298	0.0551292	-0.087618	-0.00157727	0.0425782	0.00473943	-0.0042966	0.0279542	-0.020165	-0.0411944	0.0259048	0.0337959	0.0201392	0.0398479	0.0787216	0.104573	0.129396	0.148502	0.0772673	0.0149037	0.0117794	-0.0195432	0.0480325	0.136783	0.138964	0.138794	0.184437	0.167724	0.0782152	0.0675306	0.0997491	0.0956714	0.05358	0.10368	0.16038	0.148354	0.0816842	0.0723323	0.0169128	-0.0647795	-0.0534202	-0.0528071	-0.0625951	-0.0336136	-0.0146581
0.0694159	-0.214632	0.31745	1	0.3435	-0.267371	0.0530029	0.118202	-0.125031	-0.00532745	0.112995	0.04142	0.0129066	0.0235743	0.0104541	-0.00618328	-0.0393728	0.0324831	0.0902971	0.103948	0.140494	0.153305	0.153025	0.121104	0.0745324	0.0234571	0.00554836	0.0404362	0.0811277	0.126175	0.216422	0.22259	0.175166	0.144533	0.106965	0.0123825	0.00576893	0.0372355	0.0806867	0.129685	0.135931	0.0813175	0.0617936	0.0112819	-0.060658	-0.0693265	-0.0877464	-0.0753574	-0.0355129	0.0120684
0.175056	0.13602	-0.213852	0.3435	1	0.291753	-0.20189	0.0477098	0.0359524	-0.112001	0.0989656	0.154804	-0.00336764	-0.0102577	0.0749519	-0.0128404	-0.0568431	-0.00234118	0.0485709	0.0526548	0.101164	0.0994266	0.0840345	0.0902894	0.0809136	0.0166173	0.0390114	0.0341669	-0.0260324	0.0563324	0.15938	0.123782	0.102114	0.167249	0.123648	-0.00660875	-0.0686553	-0.0616427	-0.0229446	0.0152038	0.0545877	0.0944211	0.0484216	-0.000615776	0.00845921	-0.0109143	-0.0347993	-0.0105367	0.0269094	0.0426058
-0.0157246	0.16828	0.0438298	-0.267371	0.291753	1	0.314877	-0.268461	0.0387902	0.0683661	-0.0653722	0.00925233	0.0293952	0.00792363	0.0455323	-0.0198075	-0.0109029	-0.0144331	-0.0362744	-0.00993863	-0.00522475	-0.0411458	0.0167729	0.0383317	0.0362629	0.00685826	0.0224248	-0.0151925	-0.0200287	0.0117279	0.0275883	0.0209105	0.0305399	0.0255303	0.0470192	0.05998	-0.0231786	-0.0608645	-0.012811	-0.0257218	-0.0331147	0.0390447	0.0227857	-0.054088	-0.0069048	-0.00250667	-0.0197078	-0.000460062	0.0312545	0.0133953
0.0533197	-0.107768	0.0551292	0.0530029	-0.20189	0.314877	1	0.28585	-0.2486	-0.00241365	0.048529	-0.127096	0.00511153	0.0697493	-0.0538164	-0.0637854	0.0116347	0.0161225	-0.0103495	-0.0333197	-0.0261109	-0.00443611	0.0121458	0.0535179	0.0526469	-0.0169045	-0.0415709	-0.0361789	0.00477248	0.0375752	0.0109603	0.00182572	0.0256661	-0.0240575	0.00836434	0.0697963	0.00738638	-0.0504036	0.00163993	0.0276341	-0.000853519	-0.0219016	0.000935277	-0.0325587	-0.0587656	-0.0234473	-0.00176527	-0.0225766	-0.0128149	0.00229792
0.00811883	-0.0105912	-0.087618	0.118202	0.0477098	-0.268461	0.28585	1	0.294738	-0.271309	0.0319926	0.084281	-0.114377	-0.000355635	0.070606	0.000755047	0.0122541	0.0401792	0.0103675	0.00804227	0.0390798	0.0450346	0.0245217	0.0440138	0.0275065	-0.0020845	-0.0205062	-0.0183809	-0.0123356	0.00277732	0.00832017	0.00105979	0.0561586	0.0538326	-0.00439835	-0.00853388	0.0366314	0.0062227	0.00577999	0.0522843	0.038796	-0.0130382	0.0295338	0.0420907	-0.0370644	-0.0168753	0.0462883	0.0239494	-0.00855689	0.000925697
-0.0675203	0.0318498	-0.00157727	-0.125031	0.0359524	0.0387902	-0.2486	0.294738	1	0.325484	-0.221385	0.0436203	0.0480367	-0.0963502	0.0521989	0.0586848	0.0121265	0.0575703	0.0244244	0.00769594	0.016543	0.0123984	0.0123872	-0.0198005	-0.00801682	0.00678214	-0.0353685	-0.0149417	0.0505657	-0.00578301	-0.0301575	-0.00157076	0.0300246	0.051273	-0.00393986	-0.0304981	0.0291523	0.0410366	0.0289732	0.0526762	0.0307894	0.0155809	0.0549524	0.0159006	-0.0126231	0.0254035	0.0351308	0.00374207	0.00627693	0.0173661
0.0522805	-0.0476294	0.0425782	-0.00532745	-0.112001	0.0683661	-0.00241365	-0.271309	0.325484	1	0.301886	-0.239118	0.0478184	0.0914547	-0.125954	-0.0454122	0.0194528	0.013282	0.0261403	0.00163465	-0.0054615	0.054215	0.0446906	-0.0273864	-0.0384631	-0.0126336	-0.0167309	-0.00529273	0.0499348	0.0507157	-0.0069806	-0.0161295	-0.0222559	-0.0499633	-0.0482208	-0.0287267	-0.0071948	0.0290979	0.0667593	0.06575	0.0419317	0.0198603	0.0395823	0.0126306	0.0208112	0.0352431	-0.00501383	-0.0214121	-0.00359778	-0.00568228
0.119807	0.014904	0.00473943	0.112995	0.0989656	-0.0653722	0.048529	0.0319926	-0.221385	0.301886	1	0.303114	-0.249117	0.037943	0.0681943	-0.134736	-0.0395327	0.0574509	0.00156135	0.00154236	0.0861368	0.111826	0.0496478	0.0287377	-0.00511657	-0.0264013	0.0183526	0.029094	0.0293717	0.0633469	0.0691131	0.0441094	0.0302978	0.00549769	0.00315276	-0.00660528	0.0122531	0.0350213	0.0413358	0.0837868	0.11794	0.0847089	0.0682049	0.031963	0.00509402	0.0142739	-0.0125913	-0.0156532	-0.00475787	-0.027794
0.0932314	0.0626003	-0.0042966	0.04142	0.154804	0.00925233	-0.127096	0.084281	0.0436203	-0.239118	0.303114	1	0.290648	-0.258827	0.0868516	0.114352	-0.116339	-0.00888012	0.0560717	0.0234667	0.0838385	0.076454	0.03723	0.0459565	0.0373664	0.00541474	0.0622545	0.0710124	0.0480519	0.0694935	0.12083	0.123413	0.0812659	0.0325998	-0.0125414	-0.0157824	0.0479612	0.0687454	0.0516622	0.0830652	0.0995725	0.0936449	0.039386	-0.0271449	-0.0736456	-0.0365205	-0.0171429	-0.0165996	-0.00765179	-0.00726836
0.0201261	0.00397483	0.0279542	0.0129066	-0.00336764	0.0293952	0.00511153	-0.114377	0.0480367	0.0478184	-0.249117	0.290648	1	0.315383	-0.257594	-0.00475367	0.0539093	-0.12604	-0.000723292	0.0795071	0.0242975	0.033957	0.08374	0.0934104	0.0448973	-0.0224106	0.0255209	0.04303	0.0131105	0.0534601	0.0640429	0.0727815	0.0842689	0.0338834	-0.0634489	-0.0378458	0.0400721	0.0119376	-0.00652973	-0.00572596	0.0235091	0.0604132	0.0304723	-0.0167156	-0.0382222	-0.0455518	-0.032641	-0.0135659	-0.0041959	0.0203359
-0.0146492	-0.0476894	-0.020165	0.0235743	-0.0102577	0.00792363	0.0697493	-0.000355635	-0.0963502	0.0914547	0.037943	-0.258827	0.315383	1	0.287364	-0.323197	0.00386934	0.0632171	-0.138745	0.0115075	0.072533	-0.0351153	0.00501857	0.0590734	0.0292046	-0.0367602	-0.043681	-0.0122535	0.0160732	0.00834541	0.00581022	0.0196109	0.0376579	0.0217262	-0.00469559	-0.0269804	-0.00746132	0.00710447	-0.0224721	-0.0467055	0.0131444	0.0357817	0.0355147	0.0346551	0.0266537	-0.027589	-0.0489247	-0.0445992	-0.0371942	-0.036419
-0.036879	-0.0517815	-0.0411944	0.0104541	0.0749519	0.0455323	-0.0538164	0.070606	0.0521989	-0.125954	0.0681943	0.0868516	-0.257594	0.287364	1	0.271834	-0.245215	0.0568467	0.0363957	-0.108494	-0.000835598	-0.0224614	-0.0843987	-0.0211142	0.0268309	0.00268648	0.00808489	0.0528482	0.0427079	-0.00552902	0.0240978	0.0137537	-0.00944929	0.0195434	0.0377059	0.032495	0.0235942	0.0253502	0.0209242	0.0137292	0.00538167	-0.00199978	0.0223045	0.0195202	0.0285158	0.0436893	0.0329971	0.0175316	0.00245344	-0.0218212
-0.0166638	-0.00650341	0.0259048	-0.00618328	-0.0128404	-0.0198075	-0.0637854	0.000755047	0.0586848	-0.0454122	-0.134736	0.114352	-0.00475367	-0.323197	0.271834	1	0.327074	-0.154495	0.144417	0.0728103	-0.181699	-0.0654311	-0.0396614	-0.1168	-0.0890952	-0.0121732	0.0510778	0.125761	0.0935242	0.0441019	0.021122	-0.0130583	-0.0583809	-0.0236697	0.00564281	0.0637202	0.119688	0.0918443	0.0789683	0.0837615	0.0227488	-0.0235918	-0.0157732	-0.00551838	0.0161736	0.0871728	0.104263	0.100811	0.0447202	0.00506201
0.0250477	0.0189469	0.0337959	-0.0393728	-0.0568431	-0.0109029	0.0116347	0.0122541	0.0121265	0.0194528	-0.0395327	-0.116339	0.0539093	0.00386934	-0.245215	0.327074	1	0.38274	-0.0879955	0.114434	0.0419497	-0.120271	-0.0337593	-0.079239	-0.186022	-0.0401506	0.112732	0.0933457	0.0876448	0.0579822	0.00123135	-0.0185801	-0.0552989	-0.0664107	-0.0130787	0.067644	0.133417	0.163071	0.154278	0.138456	0.0765059	0.00847281	0.00467096	0.0458326	0.0430421	0.071959	0.0885528	0.0709772	0.00286712	-0.02497
0.0640676	-0.0146942	0.0201392	0.0324831	-0.00234118	-0.0144331	0.0161225	0.0401792	0.0575703	0.013282	0.0574509	-0.00888012	-0.12604	0.0632171	0.0568467	-0.154495	0.38274	1	0.368865	-0.0251674	0.138113	0.0836771	-0.0429776	-0.0452793	-0.0819965	-0.0768352	0.0747141	0.119327	0.153724	0.138964	0.0974404	0.080925	0.0115404	-0.0481749	0.011254	0.0945428	0.129305	0.233515	0.28189	0.255762	0.178271	0.105185	0.0511392	0.0348512	0.0357372	0.0513269	0.0591003	0.0235021	0.0124789	-0.00646503
0.0654893	0.0402445	0.0398479	0.0902971	0.0485709	-0.0362744	-0.0103495	0.0103675	0.0244244	0.0261403	0.00156135	0.0560717	-0.000723292	-0.138745	0.0363957	0.144417	-0.0879955	0.368865	1	0.479907	-0.000318651	0.154586	0.176418	-0.0383496	-0.027603	-0.0218762	0.00782724	0.142569	0.222733	0.225177	0.221805	0.157251	0.070313	0.0322873	0.0607045	0.112014	0.158843	0.246766	0.351895	0.352492	0.242151	0.158689	0.109082	-0.0126815	-0.0734553	-0.0245626	0.046115	0.0441778	0.0463048	0.0281658
0.0602442	0.0872406	0.0787216	0.103948	0.0526548	-0.00993863	-0.0333197	0.00804227	0.00769594	0.00163465	0.00154236	0.0234667	0.0795071	0.0115075	-0.108494	0.0728103	0.114434	-0.0251674	0.479907	1	0.480184	0.0410511	0.24623	0.182438	-0.0714238	-0.0125252	0.0629203	0.0493978	0.11928	0.182787	0.231547	0.268106	0.192939	0.107099	0.119093	0.113895	0.114142	0.21025	0.338566	0.360214	0.296926	0.235713	0.195744	0.053878	-0.0953884	-0.0899443	-0.00106046	0.0297214	0.0308388	0.0554725
0.0736895	0.109997	0.104573	0.140494	0.101164	-0.00522475	-0.0261109	0.0390798	0.016543	-0.0054615	0.0861368	0.0838385	0.0242975	0.072533	-0.000835598	-0.181699	0.0419497	0.138113	-0.000318651	0.480184	1	0.495257	0.168155	0.280311	0.164834	-0.0264207	-0.000725014	-0.00757323	0.0484356	0.137434	0.243598	0.336773	0.30522	0.203305	0.145178	0.0892259	0.00625507	0.0905015	0.251057	0.317523	0.30696	0.282491	0.226006	0.103794	-0.0304569	-0.0887895	-0.0705949	-0.0247122	0.0274531	0.10292
0.0150151	0.0862342	0.129396	0.153305	0.0994266	-0.0411458	-0.00443611	0.0450346	0.0123984	0.054215	0.111826	0.076454	0.033957	-0.0351153	-0.0224614	-0.0654311	-0.120271	0.0836771	0.154586	0.0410511	0.495257	1	0.562031	0.140113	0.217542	0.130843	-0.118177	-0.0342278	0.0948794	0.107047	0.192927	0.28233	0.32299	0.263467	0.108565	0.0275609	-0.0171443	0.00922237	0.146538	0.256643	0.279252	0.284239	0.215063	0.0577483	-0.0106078	-0.0255131	-0.0570271	-0.0260791	0.0872911	0.169098
0.0130952	0.0820024	0.148502	0.153025	0.0840345	0.0167729	0.0121458	0.0245217	0.0123872	0.0446906	0.0496478	0.03723	0.08374	0.00501857	-0.0843987	-0.0396614	-0.0337593	-0.0429776	0.176418	0.24623	0.168155	0.562031	1	0.494885	0.0167836	0.119328	0.0533364	-0.0758907	0.0400879	0.121624	0.181309	0.309315	0.350563	0.279346	0.14191	0.00897103	-0.0824217	-0.0174652	0.110176	0.214692	0.286924	0.289171	0.20357	0.0422095	-0.0633529	-0.111967	-0.102371	-0.0470629	0.0348585	0.151376
0.0464645	0.0309443	0.0772673	0.121104	0.0902894	0.0383317	0.0535179	0.0440138	-0.0198005	-0.0273864	0.0287377	0.0459565	0.0934104	0.0590734	-0.0211142	-0.1168	-0.079239	-0.0452793	-0.0383496	0.182438	0.280311	0.140113	0.494885	1	0.434786	-0.124734	0.00316844	0.0087111	-0.0980066	0.0848568	0.222111	0.292935	0.322549	0.265169	0.157915	0.043909	-0.11095	-0.0687437	0.0316464	0.106507	0.192175	0.239368	0.169236	0.0290425	-0.0646879	-0.15539	-0.179378	-0.0975241	-0.03216	0.091031
-0.0142689	0.0106807	0.0149037	0.0745324	0.0809136	0.0362629	0.0526469	0.0275065	-0.00801682	-0.0384631	-0.00511657	0.0373664	0.0448973	0.0292046	0.0268309	-0.0890952	-0.186022	-0.0819965	-0.027603	-0.0714238	0.164834	0.217542	0.0167836	0.434786	1	0.35507	-0.280127	-0.0747254	0.0637178	-0.00377036	0.0985671	0.190011	0.15623	0.15963	0.119534	0.0920921	-0.0648638	-0.116884	-0.0600404	-0.0359718	-0.0213166	0.0653767	0.0437176	-0.0659821	-0.0668595	-0.100021	-0.147268	-0.0894333	-0.016483	0.0441641
-0.000885111	0.0347607	0.0117794	0.0234571	0.0166173	0.00685826	-0.0169045	-0.0020845	0.00678214	-0.0126336	-0.0264013	0.00541474	-0.0224106	-0.0367602	0.00268648	-0.0121732	-0.0401506	-0.0768352	-0.0218762	-0.0125252	-0.0264207	0.130843	0.119328	-0.124734	0.35507	1	0.294044	-0.204452	0.0672119	0.0580422	-0.0524809	0.068949	0.0885282	0.0484098	0.0506052	0.0970234	0.00825038	-0.0260842	-0.0287695	-0.045229	-0.0797987	-0.0653828	-0.0508621	-0.109848	-0.134165	-0.101019	-0.112773	-0.140107	-0.0631881	0.00145168
0.102705	0.0276407	-0.0195432	0.00554836	0.0390114	0.0224248	-0.0415709	-0.0205062	-0.0353685	-0.0167309	0.0183526	0.0622545	0.0255209	-0.043681	0.00808489	0.0510778	0.112732	0.0747141	0.00782724	0.0629203	-0.000725014	-0.118177	0.0533364	0.00316844	-0.280127	0.294044	1	0.40284	-0.0891807	0.11445	0.161052	0.0165233	0.0209857	-0.0132953	-0.0413405	0.0428933	0.0773755	0.0993609	0.0923816	0.0640347	0.000869197	-0.038317	-0.053395	-0.0922087	-0.153048	-0.12544	-0.0978058	-0.157182	-0.143249	-0.0896878
0.0619043	0.0268046	0.0480325	0.0404362	0.0341669	-0.0151925	-0.0361789	-0.0183809	-0.0149417	-0.00529273	0.029094	0.0710124	0.04303	-0.0122535	0.0528482	0.125761	0.0933457	0.119327	0.142569	0.0493978	-0.00757323	-0.0342278	-0.0758907	0.0087111	-0.0747254	-0.204452	0.40284	1	0.430646	0.0238166	0.226897	0.170828	-0.0352823	-0.0564324	0.0115138	0.0133281	0.0917306	0.212074	0.254575	0.185024	0.0825933	0.0379609	-0.0569948	-0.156099	-0.169795	-0.119008	-0.099069	-0.103098	-0.139428	-0.171573
0.0397486	0.0509072	0.136783	0.0811277	-0.0260324	-0.0200287	0.00477248	-0.0123356	0.0505657	0.0499348	0.0293717	0.0480519	0.0131105	0.0160732	0.0427079	0.0935242	0.0876448	0.153724	0.222733	0.11928	0.0484356	0.0948794	0.0400879	-0.0980066	0.0637178	0.0672119	-0.0891807	0.430646	1	0.472292	0.0757767	0.168434	0.127709	-0.0637536	0.000738773	0.0930938	0.0986789	0.248352	0.362819	0.298131	0.177497	0.0975849	-0.00660558	-0.13645	-0.19238	-0.116008	-0.0665158	-0.0824796	-0.111411	-0.147195
0.102488	0.109644	0.138964	0.126175	0.0563324	0.0117279	0.0375752	0.00277732	-0.00578301	0.0507157	0.0633469	0.0694935	0.0534601	0.00834541	-0.00552902	0.0441019	0.0579822	0.138964	0.225177	0.182787	0.137434	0.107047	0.121624	0.0848568	-0.00377036	0.0580422	0.11445	0.0238166	0.472292	1	0.541456	0.17197	0.266964	0.189624	-0.0137808	0.108131	0.161703	0.165624	0.304846	0.355306	0.287661	0.158908	0.0521868	-0.096158	-0.184364	-0.172821	-0.122847	-0.0999271	-0.0872211	-0.0833869
0.147742	0.121595	0.138794	0.216422	0.15938	0.0275883	0.0109603	0.00832017	-0.0301575	-0.0069806	0.0691131	0.12083	0.0640429	0.00581022	0.0240978	0.021122	0.00123135	0.0974404	0.221805	0.231547	0.243598	0.192927	0.181309	0.222111	0.0985671	-0.0524809	0.161052	0.226897	0.0757767	0.541456	1	0.62694	0.221956	0.252309	0.230153	0.0441062	0.0756107	0.189463	0.292544	0.354664	0.343637	0.236092	0.0900683	-0.104382	-0.213041	-0.2321	-0.189104	-0.11486	-0.0639313	-0.0164678
0.0947129	0.126845	0.184437	0.22259	0.123782	0.0209105	0.00182572	0.00105979	-0.00157076	-0.0161295	0.0441094	0.123413	0.0727815	0.0196109	0.0137537	-0.0130583	-0.0185801	0.080925	0.157251	0.268106	0.336773	0.28233	0.309315	0.292935	0.190011	0.068949	0.0165233	0.170828	0.168434	0.17197	0.62694	1	0.568944	0.155792	0.229344	0.148576	-0.0365746	0.136034	0.265898	0.293745	0.338223	0.300741	0.163386	-0.0257678	-0.197692	-0.235942	-0.204584	-0.126866	-0.0424015	0.0459832
0.0570822	0.127568	0.167724	0.175166	0.102114	0.0305399	0.0256661	0.0561586	0.0300246	-0.0222559	0.0302978	0.0812659	0.0842689	0.0376579	-0.00944929	-0.0583809	-0.0552989	0.0115404	0.070313	0.192939	0.30522	0.32299	0.350563	0.322549	0.15623	0.0885282	0.0209857	-0.0352823	0.127709	0.266964	0.221956	0.568944	1	0.55363	0.0177685	0.124353	0.0474269	-0.0699999	0.102279	0.22263	0.238184	0.254429	0.220901	0.0503514	-0.09976	-0.158163	-0.155792	-0.104926	-0.0135684	0.0989629
0.025077	0.0665194	0.0782152	0.144533	0.167249	0.0255303	-0.0240575	0.0538326	0.051273	-0.0499633	0.00549769	0.0325998	0.0338834	0.0217262	0.0195434	-0.0236697	-0.0664107	-0.0481749	0.0322873	0.107099	0.203305	0.263467	0.279346	0.265169	0.15963	0.0484098	-0.0132953	-0.0564324	-0.0637536	0.189624	0.252309	0.155792	0.55363	1	0.425492	-0.0893472	-0.0379697	-0.0688212	-0.0773847	0.0829683	0.159552	0.14994	0.185396	0.084971	-0.0240896	-0.0937774	-0.0932535	-0.0508896	0.00669678	0.0952373
0.0296339	0.0526975	0.0675306	0.106965	0.123648	0.0470192	0.00836434	-0.00439835	-0.00393986	-0.0482208	0.00315276	-0.0125414	-0.0634489	-0.00469559	0.0377059	0.00564281	-0.0130787	0.011254	0.0607045	0.119093	0.145178	0.108565	0.14191	0.157915	0.119534	0.0506052	-0.0413405	0.0115138	0.000738773	-0.0137808	0.230153	0.229344	0.0177685	0.425492	1	0.353655	-0.212019	0.0264176	0.051744	-0.016015	0.109193	0.137157	0.103928	0.0745426	0.0300596	-0.00170975	-0.0169045	-0.0370598	-0.00452486	0.0575099
0.0118755	0.0590598	0.0997491	0.0123825	-0.00660875	0.05998	0.0697963	-0.00853388	-0.0304981	-0.0287267	-0.00660528	-0.0157824	-0.0378458	-0.0269804	0.032495	0.0637202	0.067644	0.0945428	0.112014	0.113895	0.0892259	0.0275609	0.00897103	0.043909	0.0920921	0.0970234	0.0428933	0.0133281	0.0930938	0.108131	0.0441062	0.148576	0.124353	-0.0893472	0.353655	1	0.351203	-0.102698	0.119632	0.141637	0.0113959	0.0630799	0.0755969	-0.0149644	-0.0132465	0.053348	-0.00122349	-0.0716194	-0.036485	-0.00864623
0.0113452	0.0292519	0.0956714	0.00576893	-0.0686553	-0.0231786	0.00738638	0.0366314	0.0291523	-0.0071948	0.0122531	0.0479612	0.0400721	-0.00746132	0.0235942	0.119688	0.133417	0.129305	0.158843	0.114142	0.00625507	-0.0171443	-0.0824217	-0.11095	-0.0648638	0.00825038	0.0773755	0.0917306	0.0986789	0.161703	0.0756107	-0.0365746	0.0474269	-0.0379697	-0.212019	0.351203	1	0.417138	0.080704	0.227203	0.154392	-0.0297254	0.0098176	-0.0268389	-0.100352	0.0106446	0.0477126	-0.0124477	-0.0291405	-0.059432
0.0615644	0.0229325	0.05358	0.0372355	-0.0616427	-0.0608645	-0.0504036	0.0062227	0.0410366	0.0290979	0.0350213	0.0687454	0.0119376	0.00710447	0.0253502	0.0918443	0.163071	0.233515	0.246766	0.21025	0.0905015	0.00922237	-0.0174652	-0.0687437	-0.116884	-0.0260842	0.0993609	0.212074	0.248352	0.165624	0.189463	0.136034	-0.0699999	-0.0688212	0.0264176	-0.102698	0.417138	1	0.586002	0.227242	0.268762	0.146495	-0.0326092	-0.0301275	-0.129069	-0.103314	0.0190127	0.0130748	-0.0550221	-0.0818986
0.0936803	0.0822795	0.10368	0.0806867	-0.0229446	-0.012811	0.00163993	0.00577999	0.0289732	0.0667593	0.0413358	0.0516622	-0.00652973	-0.0224721	0.0209242	0.0789683	0.154278	0.28189	0.351895	0.338566	0.251057	0.146538	0.110176	0.0316464	-0.0600404	-0.0287695	0.0923816	0.254575	0.362819	0.304846	0.292544	0.265898	0.102279	-0.0773847	0.051744	0.119632	0.080704	0.586002	1	0.663261	0.322857	0.298041	0.168242	-0.0714041	-0.193132	-0.148093	-0.105469	-0.105849	-0.113419	-0.123502
0.0996668	0.117513	0.16038	0.129685	0.0152038	-0.0257218	0.0276341	0.0522843	0.0526762	0.06575	0.0837868	0.0830652	-0.00572596	-0.0467055	0.0137292	0.0837615	0.138456	0.255762	0.352492	0.360214	0.317523	0.256643	0.214692	0.106507	-0.0359718	-0.045229	0.0640347	0.185024	0.298131	0.355306	0.354664	0.293745	0.22263	0.0829683	-0.016015	0.141637	0.227203	0.227242	0.663261	1	0.652106	0.307083	0.280789	0.0859226	-0.169057	-0.152256	-0.134823	-0.159774	-0.119878	-0.0958798
0.106327	0.120237	0.148354	0.135931	0.0545877	-0.0331147	-0.000853519	0.038796	0.0307894	0.0419317	0.11794	0.0995725	0.0235091	0.0131444	0.00538167	0.0227488	0.0765059	0.178271	0.242151	0.296926	0.30696	0.279252	0.286924	0.192175	-0.0213166	-0.0797987	0.000869197	0.0825933	0.177497	0.287661	0.343637	0.338223	0.238184	0.159552	0.109193	0.0113959	0.154392	0.268762	0.322857	0.652106	1	0.668118	0.279352	0.205463	0.0416518	-0.147374	-0.129445	-0.110553	-0.109782	-0.0659003
0.0775602	0.0998994	0.0816842	0.0813175	0.0944211	0.0390447	-0.0219016	-0.0130382	0.0155809	0.0198603	0.0847089	0.0936449	0.0604132	0.0357817	-0.00199978	-0.0235918	0.00847281	0.105185	0.158689	0.235713	0.282491	0.284239	0.289171	0.239368	0.0653767	-0.0653828	-0.038317	0.0379609	0.0975849	0.158908	0.236092	0.300741	0.254429	0.14994	0.137157	0.0630799	-0.0297254	0.146495	0.298041	0.307083	0.668118	1	0.606557	0.170993	0.112203	-0.0387135	-0.161699	-0.123336	-0.0875594	-0.0682038
0.0325039	0.0620831	0.0723323	0.0617936	0.0484216	0.0227857	0.000935277	0.0295338	0.0549524	0.0395823	0.0682049	0.039386	0.0304723	0.0355147	0.0223045	-0.0157732	0.00467096	0.0511392	0.109082	0.195744	0.226006	0.215063	0.20357	0.169236	0.0437176	-0.0508621	-0.053395	-0.0569948	-0.00660558	0.0521868	0.0900683	0.163386	0.220901	0.185396	0.103928	0.0755969	0.0098176	-0.0326092	0.168242	0.280789	0.279352	0.606557	1	0.560568	0.0922561	0.038099	-0.0397822	-0.138737	-0.0846821	-0.0505214
-0.00118126	0.0195122	0.0169128	0.0112819	-0.000615776	-0.054088	-0.0325587	0.0420907	0.0159006	0.0126306	0.031963	-0.0271449	-0.0167156	0.0346551	0.0195202	-0.00551838	0.0458326	0.0348512	-0.0126815	0.053878	0.103794	0.0577483	0.0422095	0.0290425	-0.0659821	-0.109848	-0.0922087	-0.156099	-0.13645	-0.096158	-0.104382	-0.0257678	0.0503514	0.084971	0.0745426	-0.0149644	-0.0268389	-0.0301275	-0.0714041	0.0859226	0.205463	0.170993	0.560568	1	0.562869	0.115169	0.183765	0.154129	0.011091	0.016252
-0.0818985	-0.0526033	-0.0647795	-0.060658	0.00845921	-0.0069048	-0.0587656	-0.0370644	-0.0126231	0.0208112	0.00509402	-0.0736456	-0.0382222	0.0266537	0.0285158	0.0161736	0.0430421	0.0357372	-0.0734553	-0.0953884	-0.0304569	-0.0106078	-0.0633529	-0.0646879	-0.0668595	-0.134165	-0.153048	-0.169795	-0.19238	-0.184364	-0.213041	-0.197692	-0.09976	-0.0240896	0.0300596	-0.0132465	-0.100352	-0.129069	-0.193132	-0.169057	0.0416518	0.112203	0.0922561	0.562869	1	0.594445	0.31664	0.388374	0.322744	0.185203
-0.139799	-0.0881035	-0.0534202	-0.0693265	-0.0109143	-0.00250667	-0.0234473	-0.0168753	0.0254035	0.0352431	0.0142739	-0.0365205	-0.0455518	-0.027589	0.0436893	0.0871728	0.071959	0.0513269	-0.0245626	-0.0899443	-0.0887895	-0.0255131	-0.111967	-0.15539	-0.100021	-0.101019	-0.12544	-0.119008	-0.116008	-0.172821	-0.2321	-0.235942	-0.158163	-0.0937774	-0.00170975	0.053348	0.0106446	-0.103314	-0.148093	-0.152256	-0.147374	-0.0387135	0.038099	0.115169	0.594445	1	0.683359	0.432393	0.514897	0.435394
-0.124325	-0.0674613	-0.0528071	-0.0877464	-0.0347993	-0.0197078	-0.00176527	0.0462883	0.0351308	-0.00501383	-0.0125913	-0.0171429	-0.032641	-0.0489247	0.0329971	0.104263	0.0885528	0.0591003	0.046115	-0.00106046	-0.0705949	-0.0570271	-0.102371	-0.179378	-0.147268	-0.112773	-0.0978058	-0.099069	-0.0665158	-0.122847	-0.189104	-0.204584	-0.155792	-0.0932535	-0.0169045	-0.00122349	0.0477126	0.0190127	-0.105469	-0.134823	-0.129445	-0.161699	-0.0397822	0.183765	0.31664	0.683359	1	0.728709	0.493856	0.498015
-0.0879987	-0.0567512	-0.0625951	-0.0753574	-0.0105367	-0.000460062	-0.0225766	0.0239494	0.00374207	-0.0214121	-0.0156532	-0.0165996	-0.0135659	-0.0445992	0.0175316	0.100811	0.0709772	0.0235021	0.0441778	0.0297214	-0.0247122	-0.0260791	-0.0470629	-0.0975241	-0.0894333	-0.140107	-0.157182	-0.103098	-0.0824796	-0.0999271	-0.11486	-0.126866	-0.104926	-0.0508896	-0.0370598	-0.0716194	-0.0124477	0.0130748	-0.105849	-0.159774	-0.110553	-0.123336	-0.138737	0.154129	0.388374	0.432393	0.728709	1	0.738104	0.516868
-0.0751749	-0.0284499	-0.0336136	-0.0355129	0.0269094	0.0312545	-0.0128149	-0.00855689	0.00627693	-0.00359778	-0.00475787	-0.00765179	-0.0041959	-0.0371942	0.00245344	0.0447202	0.00286712	0.0124789	0.0463048	0.0308388	0.0274531	0.0872911	0.0348585	-0.03216	-0.016483	-0.0631881	-0.143249	-0.139428	-0.111411	-0.0872211	-0.0639313	-0.0424015	-0.0135684	0.00669678	-0.00452486	-0.036485	-0.0291405	-0.0550221	-0.113419	-0.119878	-0.109782	-0.0875594	-0.0846821	0.011091	0.322744	0.514897	0.493856	0.738104	1	0.780047
-0.0601027	-0.0106727	-0.0146581	0.0120684	0.0426058	0.0133953	0.00229792	0.000925697	0.0173661	-0.00568228	-0.027794	-0.00726836	0.0203359	-0.036419	-0.0218212	0.00506201	-0.02497	-0.00646503	0.0281658	0.0554725	0.10292	0.169098	0.151376	0.091031	0.0441641	0.00145168	-0.0896878	-0.171573	-0.147195	-0.0833869	-0.0164678	0.0459832	0.0989629	0.0952373	0.0575099	-0.00864623	-0.059432	-0.0818986	-0.123502	-0.0958798	-0.0659003	-0.0682038	-0.0505214	0.016252	0.185203	0.435394	0.498015	0.516868	0.780047	1
-0.0326093	-0.0285371	-0.0240835	0.0285718	0.0542835	-0.00662172	-0.0132838	0.00959868	-0.00267033	-0.0268777	-0.0259849	-0.0216539	0.0217926	-0.00667423	-0.0148559	0.0021632	-0.0278272	-0.0516175	0.00375432	0.0639614	0.127902	0.18486	0.193677	0.170096	0.101237	0.0100238	-0.0790777	-0.136661	-0.146714	-0.0881737	0.0358581	0.103249	0.149288	0.156354	0.117237	-0.00570319	-0.133353	-0.143756	-0.149935	-0.112677	-0.051381	-0.0447642	-0.0638679	0.0361652	0.19423	0.288965	0.412951	0.494727	0.51566	0.770117
-0.00566754	-0.026983	-0.0618587	0.000141207	0.0751982	0.00887937	0.00830417	0.0329056	-0.0343284	-0.0431145	-0.008982	-0.0212612	0.0448991	0.0451267	0.00468733	0.0226911	-0.00356253	-0.0764461	-0.0305408	0.0265014	0.073956	0.156891	0.147054	0.13629	0.117492	0.0278529	-0.0664753	-0.0951522	-0.129757	-0.0831945	0.0423406	0.0765372	0.122235	0.170928	0.130589	0.014066	-0.115838	-0.172619	-0.191026	-0.132683	-0.0865973	-0.0692399	-0.0844039	-0.025136	0.164032	0.29863	0.307337	0.429101	0.523134	0.547787
0.00701932	-0.00956033	-0.0645778	-0.0124458	0.0484375	0.00133472	0.0270284	0.035515	-0.0400264	-0.0441263	-0.0295511	-0.00407105	0.0614622	0.0463574	0.0246724	0.060282	0.0114593	-0.0573068	-0.0475787	-0.0635437	-0.0491742	0.0437928	0.0657103	0.0664623	0.0970472	0.095709	0.00140563	-0.0734124	-0.104476	-0.0650483	-0.00123155	0.00625965	0.0448876	0.117199	0.103438	0.0387313	-0.0298603	-0.130705	-0.202955	-0.15744	-0.145813	-0.164946	-0.171851	-0.0893481	0.044689	0.244496	0.309512	0.323406	0.446601	0.50065
-0.0313646	-0.0853852	-0.0868066	-0.0328327	-0.0103334	-0.0256413	0.00123551	0.0429134	0.0058451	-0.0457855	-0.087149	-0.0282174	-0.00800342	-0.0111141	0.0840153	0.132368	0.0312807	-0.0536914	-0.0635728	-0.149523	-0.208532	-0.168073	-0.11945	-0.0693512	0.00115425	0.0796619	0.0618693	0.00287662	-0.06282	-0.0734777	-0.0845626	-0.148575	-0.130317	-0.0353768	-0.000123588	-0.00710716	-0.000890371	-0.0564562	-0.190318	-0.244676	-0.279713	-0.327894	-0.323012	-0.168585	-0.0114655	0.127251	0.234756	0.26144	0.230465	0.298632
-0.0202042	-0.130435	-0.11415	-0.0671138	-0.0996079	-0.0754457	0.0224056	0.0506489	0.00488031	-0.0359587	-0.0870627	-0.0366359	-0.0619431	-0.0484048	0.106598	0.170693	0.0812157	0.00241396	-0.0461352	-0.195479	-0.335112	-0.368863	-0.351147	-0.283639	-0.160034	0.0133144	0.114226	0.118691	0.0503642	-0.0626522	-0.176554	-0.299996	-0.330511	-0.245316	-0.128464	-0.0431796	0.05781	0.0699238	-0.0659752	-0.197694	-0.305447	-0.387622	-0.395835	-0.223146	-0.0514681	0.0527679	0.0968258	0.10562	0.0296161	-0.0679999
-0.00393627	-0.0987108	-0.0997737	-0.109559	-0.146034	-0.0743495	0.0258	0.0219536	-0.017029	-0.0276119	-0.0606245	-0.0131636	-0.0656318	-0.0638281	0.07813	0.178251	0.123957	0.0577243	-0.0163028	-0.167378	-0.355342	-0.441707	-0.435192	-0.380479	-0.242603	-0.00994215	0.17694	0.20343	0.131303	-0.0399654	-0.217341	-0.334944	-0.405309	-0.379101	-0.211581	-0.00129636	0.170823	0.186706	0.0734844	-0.0719623	-0.246352	-0.346216	-0.374995	-0.25092	-0.120695	0.00181838	0.0428883	-0.0221296	-0.126773	-0.267118
-0.00286074	-0.0744427	-0.0713046	-0.116782	-0.14866	-0.0443927	0.0251024	-0.00157537	-0.0162143	-0.0113493	-0.0346851	-0.0038661	-0.0533631	-0.060609	0.0497347	0.161717	0.144757	0.100826	0.0380472	-0.0903108	-0.28634	-0.401342	-0.39739	-0.374105	-0.245434	-0.0206816	0.180326	0.226708	0.19561	0.0351684	-0.148204	-0.271146	-0.375185	-0.38869	-0.220292	0.0163461	0.216512	0.260055	0.173832	0.029968	-0.162191	-0.275319	-0.318817	-0.264625	-0.202916	-0.0937798	-0.0406754	-0.1102	-0.248544	-0.372069
0.00917897	-0.0261911	0.0121867	-0.0443964	-0.118488	-0.0422861	0.0247966	-0.00899384	-0.0268485	0.0025324	0.0131003	0.00749093	-0.0486131	-0.0329385	0.0580004	0.134579	0.142389	0.17548	0.148305	0.0264712	-0.133442	-0.253352	-0.290651	-0.297913	-0.212299	-0.0479056	0.159511	0.262822	0.290449	0.189512	0.0416442	-0.0924389	-0.223318	-0.291628	-0.17314	0.0356967	0.232205	0.343444	0.331282	0.197943	0.0185628	-0.116962	-0.192215	-0.227913	-0.25187	-0.208432	-0.160266	-0.192217	-0.308841	-0.425866
0.070895	0.0973904	0.163487	0.0823547	-0.0428844	-0.0182272	0.0214794	0.000948341	-0.0173118	0.0192613	0.0676653	0.0564526	-0.0237742	-0.0121034	0.0225523	0.0661025	0.114625	0.212965	0.250356	0.199001	0.108376	0.00219295	-0.0263413	-0.0735806	-0.10946	-0.0333203	0.125293	0.255972	0.3388	0.334508	0.283683	0.210354	0.0679025	-0.0941198	-0.0586038	0.0870052	0.206114	0.363237	0.475018	0.393897	0.262004	0.159269	0.0452074	-0.139571	-0.270182	-0.305905	-0.273894	-0.270932	-0.317017	-0.368462
0.129572	0.174818	0.205301	0.167725	0.0739834	0.0357229	0.00776201	-0.0049601	-0.0053235	0.0409203	0.102869	0.0958095	0.0246267	0.00644004	-0.0321349	-0.0421602	0.0320567	0.138068	0.205923	0.272658	0.328718	0.279291	0.27546	0.215742	0.0903826	0.00551202	0.0332675	0.117663	0.206608	0.305394	0.41527	0.448249	0.351416	0.172613	0.111975	0.105313	0.0808547	0.169222	0.344312	0.410645	0.402787	0.387846	0.297901	0.0161741	-0.215416	-0.312016	-0.325393	-0.304909	-0.240421	-0.171126
0.0848763	0.113771	0.136269	0.152051	0.10725	0.0625327	0.00654563	-0.02908	-0.00843394	0.0232402	0.0728125	0.0714565	0.0588439	0.0408789	-0.0658273	-0.154407	-0.0980284	-0.0494959	-0.0105043	0.140706	0.33934	0.389163	0.387084	0.365074	0.258106	0.0392906	-0.0917065	-0.0961017	-0.0233915	0.116164	0.299863	0.401636	0.416196	0.340034	0.192991	0.0289245	-0.123108	-0.14538	-0.0126452	0.143844	0.283966	0.374683	0.360916	0.138121	-0.0662794	-0.200636	-0.270009	-0.242508	-0.110149	0.0328018
0.0318735	0.060593	0.0725729	0.107712	0.10001	0.0506526	-0.000472043	-0.0220561	0.0116467	0.0189352	0.0301779	0.0169315	0.066146	0.0779698	-0.0825403	-0.223153	-0.151908	-0.139094	-0.15419	0.0240489	0.282632	0.364322	0.353281	0.355933	0.295895	0.0847284	-0.139484	-0.207816	-0.155905	-0.0300121	0.145699	0.271305	0.343549	0.358093	0.209831	-0.0136421	-0.225047	-0.29109	-0.213371	-0.0728304	0.119884	0.277091	0.320448	0.188556	0.0506622	-0.0919075	-0.183871	-0.154404	-0.0347124	0.104972
0.0226754	0.0288972	0.0190045	0.0627487	0.085938	0.0397911	0.00225703	-0.0145546	0.0474461	0.044516	-0.00186362	-0.0114564	0.0637236	0.0795789	-0.0589196	-0.17654	-0.128379	-0.127121	-0.161833	-0.0158399	0.204632	0.297181	0.281338	0.293743	0.26412	0.10999	-0.128895	-0.230302	-0.203002	-0.0966761	0.0361077	0.158776	0.24853	0.315591	0.218562	0.0038064	-0.206332	-0.283973	-0.25569	-0.162612	0.00266375	0.1811	0.278222	0.199608	0.0997835	-0.000424265	-0.10193	-0.0973022	-0.00468792	0.098327
0.0674665	0.0105904	0.032701	0.0407935	0.015319	0.0243304	0.0251276	-0.0227643	0.00839179	0.0433791	-0.00754473	0.00632966	0.019209	0.0100901	0.0921276	0.159901	0.120284	0.146595	0.191993	0.153688	0.0736451	0.0528229	0.0430983	0.0282174	-0.00103712	0.0710435	0.10602	0.123815	0.14051	0.1628	0.130709	0.110446	0.0603335	0.063935	0.131136	0.180124	0.157499	0.189847	0.197969	0.148755	0.0745079	0.0404828	0.044793	-0.00457212	-0.0457864	0.0141009	0.00754619	-0.0181807	-0.0289448	-0.0414597
0.0585653	0.02313	0.0584171	0.0538374	-0.013476	-0.0242407	0.0229432	0.019372	-0.0247128	-0.01452	0.0027152	0.0168228	-0.0267803	-0.0107819	0.123659	0.24194	0.211696	0.250664	0.329623	0.212498	-0.0121263	-0.124874	-0.124625	-0.161692	-0.175401	0.00388439	0.209821	0.31927	0.345307	0.310247	0.192413	0.0780749	-0.0601411	-0.140807	-0.0410412	0.156689	0.311337	0.454434	0.475185	0.359783	0.16804	-0.0173285	-0.13651	-0.171969	-0.174741	-0.0717726	0.0125591	0.00513726	-0.0863355	-0.17462
0.0471258	0.0192192	0.0482024	0.0475164	-0.019309	-0.037454	0.0238333	0.0415897	-0.0214579	-0.0338703	0.00679253	0.027356	-0.0327053	-0.0168995	0.102811	0.225489	0.214601	0.24221	0.298312	0.185798	-0.0432907	-0.173791	-0.156226	-0.196632	-0.212793	-0.0245262	0.207975	0.316822	0.346443	0.298669	0.160676	0.0416754	-0.0814586	-0.181312	-0.0925396	0.124221	0.3175	0.463394	0.496204	0.394443	0.197324	0.00118966	-0.126572	-0.166918	-0.188353	-0.113794	-0.032557	-0.0416499	-0.147306	-0.264115
0.0194871	-0.0211042	0.00276247	0.00548209	-0.053416	-0.0505453	0.0134603	0.0343356	-0.0229033	-0.0432591	-7.56806e-05	0.0367825	-0.0367926	-0.0373783	0.0759806	0.190495	0.190383	0.192883	0.187131	0.0840189	-0.127704	-0.263651	-0.229762	-0.244996	-0.251364	-0.0698394	0.178988	0.276953	0.287858	0.197683	0.0330299	-0.0716727	-0.156005	-0.255465	-0.162923	0.0760136	0.280686	0.378009	0.391679	0.31857	0.155577	-0.0143358	-0.113097	-0.117073	-0.14415	-0.141613	-0.0951897	-0.115581	-0.240125	-0.383699
-0.0556615	-0.104005	-0.108429	-0.107007	-0.11166	-0.0511669	-0.0121258	0.00205149	-0.00841656	-0.0378951	-0.0330469	-0.000506341	-0.0390284	-0.0397437	0.0153006	0.050416	0.0456904	-0.0262581	-0.144221	-0.203529	-0.316397	-0.399255	-0.366404	-0.300255	-0.237188	-0.108546	0.0573563	0.0817944	0.0278849	-0.105214	-0.271051	-0.327742	-0.309031	-0.321638	-0.246795	-0.0657397	0.0821305	0.0402437	-0.0383143	-0.0813824	-0.124072	-0.159838	-0.127891	-0.0137432	-0.00559065	-0.0978397	-0.12647	-0.185466	-0.324202	-0.46757
-0.113174	-0.135444	-0.185123	-0.18595	-0.101965	-0.0147901	-0.0299443	-0.0349883	-0.00143505	-0.0239725	-0.069462	-0.0647843	-0.0337298	-0.0213406	-0.04958	-0.0944471	-0.105037	-0.230622	-0.400149	-0.418025	-0.402255	-0.380432	-0.361433	-0.248922	-0.111007	-0.0688528	-0.0854559	-0.166813	-0.248461	-0.353824	-0.46866	-0.472041	-0.350243	-0.250899	-0.218894	-0.176143	-0.160599	-0.319019	-0.45665	-0.491	-0.430789	-0.315306	-0.162374	0.0349846	0.121528	0.0378563	-0.0427802	-0.118123	-0.203211	-0.286803
-0.120971	-0.130535	-0.185903	-0.194205	-0.0853519	-0.00435701	-0.038177	-0.0520617	-0.00966868	-0.0198616	-0.0737755	-0.0837515	-0.0350233	-0.0148099	-0.0612849	-0.135075	-0.152956	-0.275825	-0.441319	-0.457432	-0.396685	-0.327234	-0.325788	-0.2201	-0.0579383	-0.0434534	-0.118088	-0.22764	-0.321334	-0.410485	-0.492275	-0.486327	-0.346105	-0.208771	-0.193956	-0.20473	-0.225938	-0.413483	-0.570892	-0.607634	-0.530359	-0.377757	-0.204736	0.0119717	0.150132	0.105866	0.0206762	-0.0450072	-0.0919117	-0.13722
-0.118007	-0.125876	-0.177202	-0.193238	-0.0778176	-0.00784219	-0.0506011	-0.0653021	-0.0104791	-0.00685244	-0.0710574	-0.0961045	-0.0439346	-0.0157256	-0.0514985	-0.136229	-0.170039	-0.272224	-0.421707	-0.449735	-0.384699	-0.300837	-0.319253	-0.228411	-0.0552489	-0.0260449	-0.105553	-0.225303	-0.323494	-0.39678	-0.474943	-0.486809	-0.357204	-0.194532	-0.181383	-0.217443	-0.226162	-0.399564	-0.576883	-0.633196	-0.566232	-0.420038	-0.251582	-0.0369752	0.12811	0.132861	0.0655166	0.00587435	-0.0232485	-0.0447772
-0.0706191	-0.0662956	-0.115011	-0.161145	-0.0572026	0.00784038	-0.0529093	-0.0815575	-0.0335994	0.0100096	-0.0467681	-0.115346	-0.0725053	-0.00659416	0.0204952	-0.0485452	-0.112067	-0.150197	-0.2151	-0.272804	-0.28013	-0.249031	-0.300372	-0.250619	-0.0878938	0.00865671	-0.0251269	-0.109664	-0.176075	-0.215211	-0.303283	-0.364723	-0.304011	-0.16708	-0.137459	-0.177097	-0.118583	-0.163283	-0.304762	-0.42232	-0.440355	-0.365728	-0.242059	-0.114816	0.00455669	0.0896063	0.076475	0.0204972	0.0120824	0.0205454
0.0825464	0.132607	0.137741	0.0952698	0.0520665	0.0189992	-0.00353931	0.000568438	-0.0576232	-0.00822197	0.0506787	0.00754679	-0.0335986	0.0120811	0.0983817	0.120763	0.0866669	0.181587	0.312486	0.28261	0.200394	0.130267	0.0895245	0.0400611	0.00942964	0.0486005	0.103273	0.190713	0.240831	0.295827	0.322661	0.288783	0.180326	0.0886596	0.0852335	0.06646	0.124099	0.313041	0.406185	0.368911	0.266166	0.180113	0.122915	-0.0222885	-0.145308	-0.118493	-0.0686283	-0.0549912	-0.0165057	0.0526295
0.125033	0.179851	0.212288	0.21166	0.118159	0.0267249	0.0215471	0.0422034	-0.0303369	-0.00598524	0.0753846	0.0694078	0.0267281	0.0405659	0.0758858	0.0999077	0.0977863	0.210511	0.356944	0.384004	0.377546	0.321631	0.303928	0.242381	0.111653	0.061911	0.0983301	0.198708	0.275546	0.397214	0.505633	0.534079	0.433879	0.283685	0.204445	0.157666	0.121914	0.295726	0.4681	0.522163	0.482568	0.402535	0.305277	0.0875517	-0.122126	-0.174678	-0.133173	-0.0895382	-0.039914	0.0564694
0.125547	0.149022	0.188808	0.20674	0.1177	0.0296106	0.0334876	0.0425457	-0.0125022	0.0115835	0.0655247	0.0523621	0.0297183	0.0482186	0.08362	0.124469	0.124555	0.234457	0.365333	0.370851	0.354127	0.295329	0.280343	0.200132	0.0571357	0.0518162	0.105066	0.178835	0.26806	0.396724	0.470239	0.485711	0.407269	0.276659	0.203818	0.191314	0.160332	0.30613	0.469729	0.514515	0.468866	0.381203	0.290976	0.0933475	-0.0952964	-0.116255	-0.0621376	-0.0304167	-0.0138154	0.052374
0.121174	0.132047	0.18474	0.186004	0.0780551	0.0078504	0.0239341	0.0431233	-0.0231859	0.00210448	0.0684266	0.0631336	-0.000840749	0.00857877	0.0910593	0.176686	0.169695	0.280834	0.434005	0.414991	0.316299	0.232073	0.221279	0.120275	-0.0128615	0.00874603	0.112362	0.233203	0.331403	0.40245	0.445587	0.440043	0.315631	0.154409	0.141526	0.186185	0.227938	0.400083	0.554422	0.58634	0.486356	0.347322	0.242332	0.0668966	-0.0914317	-0.0822476	-0.006381	0.0275968	0.0351287	0.0619699
0.12731	0.177433	0.22683	0.230956	0.122728	0.0282651	0.0104725	0.0378976	-0.0221688	-0.00867576	0.0861642	0.115968	0.0356827	0.00479718	0.0223977	0.0609922	0.0685577	0.169723	0.331157	0.394872	0.403126	0.373498	0.380337	0.302076	0.141541	0.0288281	0.0581037	0.181651	0.273001	0.381836	0.528132	0.583806	0.473252	0.283684	0.198009	0.138631	0.0841482	0.22876	0.419403	0.526641	0.501444	0.409433	0.285122	0.0547545	-0.116792	-0.158491	-0.119761	-0.0423179	0.0470708	0.129627
0.080056	0.148983	0.150993	0.179246	0.160685	0.0771364	0.010745	-0.00611494	0.00236172	0.00822558	0.0583221	0.0906682	0.091523	0.0475573	-0.0853147	-0.165054	-0.12486	-0.0810308	-0.0329326	0.107323	0.32675	0.412411	0.429071	0.425802	0.303445	0.0925811	-0.0293366	-0.040478	-0.00797142	0.162209	0.368051	0.47633	0.504302	0.428167	0.235658	0.0365199	-0.184679	-0.193564	-0.0498696	0.0878798	0.216669	0.28397	0.216008	0.00640514	-0.111336	-0.178192	-0.214758	-0.144811	0.000499967	0.143021
0.0353456	0.0725604	0.0504997	0.093277	0.128355	0.0777818	0.0140707	-0.0381489	0.00457926	0.0206924	0.0229283	0.0310602	0.0816197	0.0603811	-0.102735	-0.214642	-0.17248	-0.165524	-0.195277	-0.0765179	0.162404	0.262409	0.27611	0.313082	0.262862	0.10164	-0.0442164	-0.124465	-0.132243	0.0105772	0.157084	0.24147	0.330772	0.348875	0.166876	-0.0247635	-0.243549	-0.326969	-0.256794	-0.1641	-0.0179058	0.0966165	0.0826103	-0.0459055	-0.0964722	-0.134576	-0.191352	-0.16154	-0.0507263	0.0686126
0.0190606	0.0454709	0.0207085	0.0519053	0.0880232	0.0466381	-0.0172296	-0.0522143	-0.0175868	0.00657644	0.0177763	0.0406285	0.0558288	0.0161985	-0.119965	-0.211374	-0.204302	-0.222858	-0.23736	-0.137876	0.0536849	0.137328	0.15509	0.223004	0.236212	0.0731184	-0.0535636	-0.104473	-0.123185	-0.040559	0.0742666	0.144135	0.211351	0.222704	0.0625499	-0.0966439	-0.268122	-0.381303	-0.331324	-0.230589	-0.115364	-0.0254804	-0.0351991	-0.119893	-0.116651	-0.153208	-0.229839	-0.19584	-0.0852477	0.00356315
-0.0129356	0.0432126	0.02038	0.0103752	0.0572456	0.0482044	-0.0320698	-0.0533996	0.0164723	0.0237921	0.00124156	0.0309999	0.069345	0.00659553	-0.140419	-0.22795	-0.214357	-0.25554	-0.289221	-0.191407	0.0196169	0.139566	0.147116	0.207288	0.229899	0.0687763	-0.0804464	-0.161208	-0.195116	-0.107662	0.00567346	0.0701996	0.160124	0.194138	0.0493802	-0.112225	-0.279283	-0.411844	-0.398661	-0.317476	-0.187286	-0.0652042	-0.0578891	-0.101443	-0.0598333	-0.0927851	-0.170922	-0.131857	-0.0127749	0.0763548
-0.0325225	0.00971074	-0.0212237	-0.0299663	0.0483394	0.0589068	-0.00958724	-0.0619574	0.0323239	0.0415415	-0.0205392	-0.0290093	0.05405	0.0381179	-0.0940012	-0.206443	-0.180379	-0.205172	-0.29237	-0.229997	-0.0162455	0.100522	0.0907442	0.135333	0.172482	0.09199	-0.0516285	-0.191459	-0.235437	-0.138509	-0.0704273	-0.0409737	0.0783931	0.175352	0.0590034	-0.0833484	-0.239365	-0.366031	-0.392025	-0.382354	-0.261061	-0.123005	-0.0863583	-0.0907584	-0.0445539	-0.0250991	-0.0731488	-0.0748375	0.00107352	0.085801
[truncated: 32 more columns]

## Sheet: FigS3e_t30
Correlation map at t = 30h
1	0.364211	-0.174183	0.0454242	0.0608638	-0.0673395	0.039202	0.0228128	-0.0621878	-0.0275363	0.0635903	0.0357835	-0.000782251	-0.0410742	0.0306335	0.0429855	-0.00254096	-0.00610984	0.043293	0.0174788	0.0231878	0.0368518	0.0348066	0.00630435	0.0262917	0.0405486	0.046495	0.0588035	0.0862096	0.11914	0.187068	0.189975	0.0993543	0.0804829	0.031422	-0.0294573	-0.0486875	-0.012701	0.0479276	0.0835804	0.0652507	0.02968	0.0238719	-0.00030543	-0.0608141	-0.0447824	0.0186637	0.033866	0.0494646	0.0640573
0.364211	1	0.307417	-0.225383	0.0699123	0.0953048	-0.067274	0.0165105	-0.00815431	-0.0829275	0.0634888	0.0627416	0.0101719	0.0138913	-0.0106761	-0.0250791	-0.00284069	-0.0218398	-0.021578	0.0169156	0.0899774	0.126702	0.136847	0.0535282	0.0249999	0.0381374	0.033269	0.0517214	0.110615	0.148778	0.205049	0.21435	0.187275	0.152616	0.0386161	-0.0769025	-0.1039	-0.0836913	-0.0409353	0.0206203	0.0291359	0.0524724	0.0697526	0.0278597	-0.0189667	-0.0243817	0.0170275	0.0478288	0.0465258	0.0815656
-0.174183	0.307417	1	0.329652	-0.219216	0.0552895	0.0848122	-0.122822	-0.0340754	0.016804	-0.0356499	0.02265	0.0665456	0.015987	-0.0623352	-0.0587469	0.00764585	-0.00508513	-0.0133965	0.0241858	0.0441625	0.0473016	0.0545853	-0.00583229	-0.0671525	-0.00452026	0.0418981	0.0294393	0.105505	0.166967	0.180151	0.145248	0.159993	0.132732	0.0110716	-0.0665183	-0.0614944	-0.0702204	-0.0471275	0.0103284	0.0277207	0.0377037	0.0414286	-0.00484412	-0.0291213	0.00866489	0.00750765	0.0372805	0.0593456	0.0629047
0.0454242	-0.225383	0.329652	1	0.294931	-0.227203	0.0635022	0.0864395	-0.111587	-0.00543727	0.0375966	0.0204373	0.0483867	0.0117207	-0.0550148	-0.0814321	-0.0574008	-0.0369674	0.0121307	0.0312694	-0.00355769	0.0276919	0.0849425	0.06579	0.00315901	-0.0012502	-0.0097621	-0.00926921	0.0359962	0.10164	0.116376	0.09617	0.115753	0.105564	-0.00704863	-0.069111	-0.0736757	-0.0723589	-0.0682819	-0.0221376	0.049593	0.0337656	0.0116	0.00864776	-0.0144003	-0.0273111	-0.0236088	0.00320886	0.0452919	0.0547661
0.0608638	0.0699123	-0.219216	0.294931	1	0.313522	-0.241007	0.0566313	0.0809958	-0.11959	0.0556803	0.0827936	-0.0829078	-0.0679546	0.00238537	-0.0821207	-0.126066	-0.0737854	-0.00536883	-0.0438328	-0.0351262	0.053157	0.128309	0.104152	0.0549748	0.0251543	-0.0778687	-0.0440037	-0.0012597	0.0149293	0.0661388	0.116243	0.0707998	0.0420168	0.0216236	-0.052263	-0.123627	-0.140606	-0.114794	-0.0748634	-0.00964704	0.0264542	0.0299742	0.0353892	0.0304051	-0.0217964	-0.0379691	-0.0149259	-0.000673297	0.0229274
-0.0673395	0.0953048	0.0552895	-0.227203	0.313522	1	0.3038	-0.247423	0.0491773	0.048293	-0.113713	0.0222742	0.00388429	-0.109937	-0.0181992	0.0247726	-0.000566231	-0.0271195	-0.00149458	-0.0461972	-0.0453792	-0.0283503	0.0187592	0.0117769	-0.0435578	-0.00886842	-0.043141	-0.00956462	0.0305973	-0.0183371	-0.0406759	0.00697421	0.0100579	0.000174085	0.0100674	0.0112274	-0.0397655	-0.0441397	-0.0186861	-0.0305376	-0.0266185	0.0302049	0.0430686	0.00309732	0.0212618	-0.00323903	-0.0233158	-0.02701	-0.0616035	-0.0589668
0.039202	-0.067274	0.0848122	0.0635022	-0.241007	0.3038	1	0.304966	-0.287103	-0.0235098	0.0714746	-0.0686024	0.0158555	0.0203156	-0.0181965	0.100349	0.149762	0.0655364	0.00939392	-0.0104589	-0.0478989	-0.108422	-0.097179	-0.0521615	-0.0541657	-0.0145641	0.0601166	0.058236	0.0356235	-0.0243894	-0.0953633	-0.127557	-0.0784985	-0.0363466	0.0372217	0.137266	0.135472	0.118092	0.0764792	0.0170927	-0.0232298	-0.0711844	-0.0601131	0.0265426	0.0690379	0.0549513	0.0403765	0.00292319	-0.0556848	-0.0864967
0.0228128	0.0165105	-0.122822	0.0864395	0.0566313	-0.247423	0.304966	1	0.283079	-0.248651	0.0776543	0.120202	-0.0828873	-0.00194541	0.0631364	0.0382977	0.0563579	0.0620754	0.0181915	-0.0153398	-0.0589598	-0.0726345	-0.100941	-0.0555907	0.00418007	-0.00975843	-0.00198143	0.0597036	0.0531569	-0.0139322	-0.0593143	-0.0736076	-0.0775738	-0.0615323	0.047362	0.132717	0.100976	0.0856319	0.0753513	0.0339177	0.003016	-0.0360455	-0.035226	0.0807803	0.0957634	0.0657419	0.0378121	-0.0066089	-0.0468889	-0.0469071
-0.0621878	-0.00815431	-0.0340754	-0.111587	0.0809958	0.0491773	-0.287103	0.283079	1	0.344829	-0.216878	0.063302	0.109264	-0.109389	-0.0211866	0.0404199	-0.00341811	0.0301318	0.0611913	0.0309859	-0.0213772	-0.00170154	-0.0212439	-0.0300718	-0.015892	-0.0177562	-0.0310546	0.0291468	0.022043	-0.0398005	-0.00256037	0.0428725	-0.0285245	-0.0498488	-0.0265085	-0.011554	0.039532	0.0596869	0.0492201	0.051325	0.0564232	0.0587958	0.0656527	0.0545089	0.0185961	0.0294418	0.00316775	-0.0049086	-0.0229096	-0.0402721
-0.0275363	-0.0829275	0.016804	-0.00543727	-0.11959	0.048293	-0.0235098	-0.248651	0.344829	1	0.264468	-0.251976	0.107778	0.13724	-0.124382	0.0105942	0.0971733	0.0131796	0.0475764	0.0892827	0.0446795	0.0531863	0.0448279	-0.0076123	-0.0347133	-0.0456025	-0.00932871	-0.0242311	-0.0628753	-0.0161403	0.0284524	-0.00067401	2.99917e-05	0.0510285	-0.00951739	-0.0411755	0.033509	0.0482181	0.0305268	0.0559455	0.0810611	0.0841668	0.0940351	0.0292206	-0.0014016	0.03967	0.0155016	0.0122692	0.0117837	-0.0130626
0.0635903	0.0634888	-0.0356499	0.0375966	0.0556803	-0.113713	0.0714746	0.0776543	-0.216878	0.264468	1	0.305131	-0.191262	0.0761801	0.0361237	-0.109359	0.0149178	0.0191188	-0.0202844	0.0636061	0.11329	0.0984266	0.0557047	0.0248701	0.0211547	-0.0286379	-0.0530393	-0.0527936	-0.00141414	0.0332961	0.0233747	0.0135747	0.0479903	0.0508696	0.00713034	-0.00633001	0.0254635	0.0272798	0.0233126	0.0517515	0.0365344	0.0329557	0.0640683	0.0320707	-0.0109987	0.0232332	0.0370661	0.0254258	0.0304641	0.0365318
0.0357835	0.0627416	0.02265	0.0204373	0.0827936	0.0222742	-0.0686024	0.120202	0.063302	-0.251976	0.305131	1	0.343047	-0.264622	-0.0100512	0.0306636	-0.116604	0.00285861	0.0489397	0.0306097	0.0857926	0.0803458	0.0182542	0.0249423	-0.000115177	-0.0364931	-0.0604172	-0.0416059	0.0461535	0.0734994	0.0565558	0.085907	0.0939837	0.0365787	-0.0390206	0.000760368	0.017281	0.0130363	0.0502858	0.0463287	-0.00287713	0.014781	0.0507652	0.0508828	0.0302136	0.0135574	0.0289719	0.0787403	0.087915	0.0740606
-0.000782251	0.0101719	0.0665456	0.0483867	-0.0829078	0.00388429	0.0158555	-0.0828873	0.109264	0.107778	-0.191262	0.343047	1	0.276096	-0.286413	0.0105121	0.0360267	-0.0738414	0.0385588	0.125225	0.0394836	0.0678318	0.0806272	0.0389271	0.019922	0.00346188	-0.0223512	-0.020806	0.0119204	0.0590494	0.0862089	0.104335	0.107272	0.0511226	-0.0349148	-0.0433143	-0.0329438	-0.0190905	0.00510947	0.0313596	0.0606545	0.0768936	0.0621887	0.0182338	0.014358	0.0112581	-0.0201007	0.0352751	0.0722486	0.0519014
-0.0410742	0.0138913	0.015987	0.0117207	-0.0679546	-0.109937	0.0203156	-0.00194541	-0.109389	0.13724	0.0761801	-0.264622	0.276096	1	0.289171	-0.157363	0.0737142	0.0891945	-0.0635265	0.00893032	0.00233236	-0.0331675	-0.0215729	0.0108264	0.0688045	0.0764581	0.0465321	0.0290145	0.00280626	-0.0105251	0.00441903	-0.0162352	-0.0321802	-0.0123352	0.0640499	0.0762701	0.0327765	0.0404799	0.0213978	-0.0383868	-0.0446216	-0.0242918	-0.0213218	-0.0674442	-0.0149097	0.0558906	0.0284511	0.00610043	0.0149119	0.00426557
0.0306335	-0.0106761	-0.0623352	-0.0550148	0.00238537	-0.0181992	-0.0181965	0.0631364	-0.0211866	-0.124382	0.0361237	-0.0100512	-0.286413	0.289171	1	0.402916	-0.017444	0.161547	0.159452	-0.11976	-0.137578	-0.159524	-0.209638	-0.0940401	-0.00650326	0.0746894	0.142964	0.130627	0.0711772	-0.00310772	-0.08142	-0.117022	-0.154194	-0.132183	0.0490736	0.243402	0.23073	0.188317	0.149124	0.0334733	-0.133545	-0.192052	-0.144271	-0.0138348	0.0848794	0.0933848	0.107213	0.0821162	0.00810018	-0.0169347
0.0429855	-0.0250791	-0.0587469	-0.0814321	-0.0821207	0.0247726	0.100349	0.0382977	0.0404199	0.0105942	-0.109359	0.0306636	0.0105121	-0.157363	0.402916	1	0.519631	0.0439	0.209672	0.0850405	-0.24048	-0.269513	-0.232152	-0.192242	-0.0960636	0.0712919	0.2132	0.215246	0.112303	0.0101314	-0.0988872	-0.144991	-0.162957	-0.138179	0.0983498	0.342944	0.361857	0.328339	0.280988	0.139187	-0.1087	-0.228286	-0.178969	0.0248522	0.0960765	0.107956	0.151545	0.126174	0.0248084	-0.0206694
-0.00254096	-0.00284069	0.00764585	-0.0574008	-0.126066	-0.000566231	0.149762	0.0563579	-0.00341811	0.0971733	0.0149178	-0.116604	0.0360267	0.0737142	-0.017444	0.519631	1	0.460735	0.0753192	0.163257	-0.0398585	-0.284021	-0.240751	-0.16177	-0.123474	0.0414579	0.238507	0.246323	0.102067	-0.0039938	-0.0931262	-0.174934	-0.170477	-0.119278	0.102377	0.330075	0.407893	0.402099	0.328908	0.160698	-0.0601496	-0.167259	-0.146738	-0.0302623	0.0413631	0.111922	0.134858	0.0750945	-0.0259364	-0.075983
-0.00610984	-0.0218398	-0.00508513	-0.0369674	-0.0737854	-0.0271195	0.0655364	0.0620754	0.0301318	0.0131796	0.0191188	0.00285861	-0.0738414	0.0891945	0.161547	0.0439	0.460735	1	0.518205	0.0265027	0.0484364	-0.0453307	-0.222897	-0.125465	-0.0543555	-0.0422217	0.172658	0.221659	0.137735	0.0468718	-0.0224572	-0.103053	-0.146865	-0.130423	0.044085	0.266764	0.392262	0.383737	0.305071	0.156475	-0.0203541	-0.121553	-0.0986567	-0.037715	0.0277179	0.11655	0.152238	0.128108	0.0561077	-0.0106684
0.043293	-0.021578	-0.0133965	0.0121307	-0.00536883	-0.00149458	0.00939392	0.0181915	0.0611913	0.0475764	-0.0202844	0.0489397	0.0385588	-0.0635265	0.159452	0.209672	0.0753192	0.518205	1	0.447696	-0.0190971	0.0783838	0.0414848	-0.106438	-0.0548196	-0.00749201	0.0491204	0.124586	0.150879	0.112809	0.0376127	-0.00420367	-0.0506627	-0.0749099	0.00450358	0.190655	0.291688	0.296319	0.266578	0.228785	0.0731063	-0.0708348	-0.0544654	0.0167833	0.0472737	0.10527	0.172851	0.193787	0.173813	0.122889
0.0174788	0.0169156	0.0241858	0.0312694	-0.0438328	-0.0461972	-0.0104589	-0.0153398	0.0309859	0.0892827	0.0636061	0.0306097	0.125225	0.00893032	-0.11976	0.0850405	0.163257	0.0265027	0.447696	1	0.520202	0.121136	0.22769	0.148564	-0.0782718	-0.0886034	-0.0315125	-0.0231564	0.0163159	0.106549	0.102665	0.0596149	0.0516575	0.044968	-0.0087828	0.000462045	0.0675858	0.154272	0.192353	0.240217	0.204905	0.0897468	0.0540456	0.0368657	-0.0300443	0.00201535	0.0743155	0.133212	0.173808	0.170738
0.0231878	0.0899774	0.0441625	-0.00355769	-0.0351262	-0.0453792	-0.0478989	-0.0589598	-0.0213772	0.0446795	0.11329	0.0857926	0.0394836	0.00233236	-0.137578	-0.24048	-0.0398585	0.0484364	-0.0190971	0.520202	1	0.583091	0.248013	0.311084	0.119957	-0.183316	-0.159249	-0.144154	-0.0883708	0.0683619	0.172288	0.17207	0.170136	0.145906	-0.0152096	-0.191859	-0.159555	-0.059752	0.00362473	0.0935426	0.217802	0.226695	0.155794	0.00356472	-0.0795247	-0.0627309	0.000470265	0.0877402	0.172677	0.211636
0.0368518	0.126702	0.0473016	0.0276919	0.053157	-0.0283503	-0.108422	-0.0726345	-0.00170154	0.0531863	0.0984266	0.0803458	0.0678318	-0.0331675	-0.159524	-0.269513	-0.284021	-0.0453307	0.0783838	0.121136	0.583091	1	0.607417	0.162901	0.177513	-0.0387565	-0.341644	-0.2315	-0.0386317	0.0499029	0.191375	0.299105	0.283162	0.201976	-0.0167123	-0.251747	-0.295175	-0.254644	-0.145806	0.00803812	0.17228	0.255831	0.197927	-0.0104909	-0.111886	-0.0966693	-0.0470813	0.0512898	0.183937	0.247212
0.0348066	0.136847	0.0545853	0.0849425	0.128309	0.0187592	-0.097179	-0.100941	-0.0212439	0.0448279	0.0557047	0.0182542	0.0806272	-0.0215729	-0.209638	-0.232152	-0.240751	-0.222897	0.0414848	0.22769	0.248013	0.607417	1	0.495154	0.00874246	-0.0417988	-0.217245	-0.264981	-0.0862624	0.0746509	0.155302	0.263703	0.330237	0.270025	-0.0147992	-0.264184	-0.34227	-0.319367	-0.22065	-0.0603334	0.127846	0.240104	0.189304	0.00565131	-0.103959	-0.0982204	-0.0629895	0.0174714	0.152927	0.226015
0.00630435	0.0535282	-0.00583229	0.06579	0.104152	0.0117769	-0.0521615	-0.0555907	-0.0300718	-0.0076123	0.0248701	0.0249423	0.0389271	0.0108264	-0.0940401	-0.192242	-0.16177	-0.125465	-0.106438	0.148564	0.311084	0.162901	0.495154	1	0.423131	-0.219284	-0.135061	-0.0930523	-0.129786	0.0651122	0.161119	0.147825	0.223669	0.24917	0.00459096	-0.25955	-0.275075	-0.206814	-0.171735	-0.0609937	0.12794	0.193257	0.127608	0.00407393	-0.0801395	-0.0880556	-0.0622956	0.00226561	0.0962062	0.164443
0.0262917	0.0249999	-0.0671525	0.00315901	0.0549748	-0.0435578	-0.0541657	0.00418007	-0.015892	-0.0347133	0.0211547	-0.000115177	0.019922	0.0688045	-0.00650326	-0.0960636	-0.123474	-0.0543555	-0.0548196	-0.0782718	0.119957	0.177513	0.00874246	0.423131	1	0.34215	-0.231711	-0.0311555	0.0317472	-0.0241968	0.0990311	0.122036	0.0906109	0.137738	0.0503604	-0.148152	-0.144687	-0.113028	-0.106046	-0.0180093	0.0851867	0.0927131	0.0531325	-0.01841	-0.0974415	-0.113018	-0.0826187	-0.0341909	0.0434299	0.081681
0.0405486	0.0381374	-0.00452026	-0.0012502	0.0251543	-0.00886842	-0.0145641	-0.00975843	-0.0177562	-0.0456025	-0.0286379	-0.0364931	0.00346188	0.0764581	0.0746894	0.0712919	0.0414579	-0.0422217	-0.00749201	-0.0886034	-0.183316	-0.0387565	-0.0417988	-0.219284	0.34215	1	0.359822	-0.065797	0.0950001	0.104581	-0.032341	0.00364282	0.0323788	0.00858223	0.0674744	0.0995775	0.1138	0.0647192	-0.0201701	-0.0494212	-0.0839635	-0.104559	-0.116599	-0.0854038	-0.0762642	-0.0709149	-0.0392947	-0.0235617	-0.00858167	-0.00237768
0.046495	0.033269	0.0418981	-0.0097621	-0.0778687	-0.043141	0.0601166	-0.00198143	-0.0310546	-0.00932871	-0.0530393	-0.0604172	-0.0223512	0.0465321	0.142964	0.2132	0.238507	0.172658	0.0491204	-0.0315125	-0.159249	-0.341644	-0.217245	-0.135061	-0.231711	0.359822	1	0.514344	0.102498	0.170063	0.0904922	-0.0826828	-0.0840332	-0.0721329	0.0445137	0.226648	0.302669	0.258595	0.123374	-0.0433276	-0.178226	-0.252934	-0.246972	-0.132133	-0.0294779	0.0502998	0.117254	0.0963537	0.0203786	-0.0156978
0.0588035	0.0517214	0.0294393	-0.00926921	-0.0440037	-0.00956462	0.058236	0.0597036	0.0291468	-0.0242311	-0.0527936	-0.0416059	-0.020806	0.0290145	0.130627	0.215246	0.246323	0.221659	0.124586	-0.0231564	-0.144154	-0.2315	-0.264981	-0.0930523	-0.0311555	-0.065797	0.514344	1	0.559464	0.132645	0.189744	0.122499	-0.0805701	-0.0699362	0.075501	0.169126	0.233406	0.25607	0.189256	0.0400729	-0.117236	-0.218737	-0.210694	-0.0881033	0.0310084	0.0871243	0.147751	0.134869	0.0602151	0.0179965
0.0862096	0.110615	0.105505	0.0359962	-0.0012597	0.0305973	0.0356235	0.0531569	0.022043	-0.0628753	-0.00141414	0.0461535	0.0119204	0.00280626	0.0711772	0.112303	0.102067	0.137735	0.150879	0.0163159	-0.0883708	-0.0386317	-0.0862624	-0.129786	0.0317472	0.0950001	0.102498	0.559464	1	0.568545	0.226062	0.280761	0.20888	0.0132451	0.0386363	0.0706339	0.0583135	0.116177	0.111063	0.0630433	-0.053952	-0.17272	-0.192344	-0.104134	0.0101101	0.0934149	0.177724	0.19147	0.165413	0.167164
0.11914	0.148778	0.166967	0.10164	0.0149293	-0.0183371	-0.0243894	-0.0139322	-0.0398005	-0.0161403	0.0332961	0.0734994	0.0590494	-0.0105251	-0.00310772	0.0101314	-0.0039938	0.0468718	0.112809	0.106549	0.0683619	0.0499029	0.0746509	0.0651122	-0.0241968	0.104581	0.170063	0.132645	0.568545	1	0.630174	0.315754	0.400512	0.293398	-0.0479614	-0.105223	-0.0792225	-0.0819406	-0.0439722	0.0392055	0.0135363	-0.0752185	-0.141071	-0.118118	-0.0194458	0.102974	0.205015	0.278075	0.323203	0.353209
0.187068	0.205049	0.180151	0.116376	0.0661388	-0.0406759	-0.0953633	-0.0593143	-0.00256037	0.0284524	0.0233747	0.0565558	0.0862089	0.00441903	-0.08142	-0.0988872	-0.0931262	-0.0224572	0.0376127	0.102665	0.172288	0.191375	0.155302	0.161119	0.0990311	-0.032341	0.0904922	0.189744	0.226062	0.630174	1	0.684399	0.377295	0.345451	0.0578157	-0.26839	-0.268159	-0.218773	-0.166568	-0.0369544	0.0554842	0.0359322	-0.0167545	-0.0617904	-0.0435651	0.0504303	0.147335	0.263274	0.361459	0.409181
0.189975	0.21435	0.145248	0.09617	0.116243	0.00697421	-0.127557	-0.0736076	0.0428725	-0.00067401	0.0135747	0.085907	0.104335	-0.0162352	-0.117022	-0.144991	-0.174934	-0.103053	-0.00420367	0.0596149	0.17207	0.299105	0.263703	0.147825	0.122036	0.00364282	-0.0826828	0.122499	0.280761	0.315754	0.684399	1	0.637521	0.266046	0.108932	-0.211156	-0.389185	-0.287613	-0.211082	-0.153184	-0.000528748	0.0776417	0.0389257	-0.0553375	-0.0749797	0.00307283	0.102488	0.218509	0.329449	0.411034
0.0993543	0.187275	0.159993	0.115753	0.0707998	0.0100579	-0.0784985	-0.0775738	-0.0285245	2.99917e-05	0.0479903	0.0939837	0.107272	-0.0321802	-0.154194	-0.162957	-0.170477	-0.146865	-0.0506627	0.0516575	0.170136	0.283162	0.330237	0.223669	0.0906109	0.0323788	-0.0840332	-0.0805701	0.20888	0.400512	0.377295	0.637521	1	0.633035	-0.0724185	-0.263034	-0.326781	-0.367214	-0.290071	-0.171102	-0.0291801	0.078519	0.0605132	-0.0591156	-0.0636665	0.00915055	0.113872	0.238678	0.349401	0.443933
0.0804829	0.152616	0.132732	0.105564	0.0420168	0.000174085	-0.0363466	-0.0615323	-0.0498488	0.0510285	0.0508696	0.0365787	0.0511226	-0.0123352	-0.132183	-0.138179	-0.119278	-0.130423	-0.0749099	0.044968	0.145906	0.201976	0.270025	0.24917	0.137738	0.00858223	-0.0721329	-0.0699362	0.0132451	0.293398	0.345451	0.266046	0.633035	1	0.289958	-0.346497	-0.287586	-0.27769	-0.310257	-0.152377	0.0255681	0.0878516	0.0921964	0.00959796	-0.0288488	0.0118012	0.0756112	0.17034	0.255654	0.341268
0.031422	0.0386161	0.0110716	-0.00704863	0.0216236	0.0100674	0.0372217	0.047362	-0.0265085	-0.00951739	0.00713034	-0.0390206	-0.0349148	0.0640499	0.0490736	0.0983498	0.102377	0.044085	0.00450358	-0.0087828	-0.0152096	-0.0167123	-0.0147992	0.00459096	0.0503604	0.0674744	0.0445137	0.075501	0.0386363	-0.0479614	0.0578157	0.108932	-0.0724185	0.289958	1	0.359749	-0.0720839	0.0669491	0.0573715	-0.105854	-0.0560561	-0.0274806	-0.0293105	0.0138067	0.0193393	0.0554139	0.074011	0.0428457	0.0297673	0.0530293
-0.0294573	-0.0769025	-0.0665183	-0.069111	-0.052263	0.0112274	0.137266	0.132717	-0.011554	-0.0411755	-0.00633001	0.000760368	-0.0433143	0.0762701	0.243402	0.342944	0.330075	0.266764	0.190655	0.000462045	-0.191859	-0.251747	-0.264184	-0.25955	-0.148152	0.0995775	0.226648	0.169126	0.0706339	-0.105223	-0.26839	-0.211156	-0.263034	-0.346497	0.359749	1	0.616972	0.321009	0.360718	0.153433	-0.155319	-0.211522	-0.141869	-0.0496863	0.0312783	0.116889	0.109801	0.00897448	-0.0913206	-0.147664
-0.0486875	-0.1039	-0.0614944	-0.0736757	-0.123627	-0.0397655	0.135472	0.100976	0.039532	0.033509	0.0254635	0.017281	-0.0329438	0.0327765	0.23073	0.361857	0.407893	0.392262	0.291688	0.0675858	-0.159555	-0.295175	-0.34227	-0.275075	-0.144687	0.1138	0.302669	0.233406	0.0583135	-0.0792225	-0.268159	-0.389185	-0.326781	-0.287586	-0.0720839	0.616972	1	0.704202	0.391804	0.250628	-0.0215976	-0.237648	-0.191984	-0.0523313	0.00132707	0.053399	0.0646784	-0.00682831	-0.133951	-0.225352
-0.012701	-0.0836913	-0.0702204	-0.0723589	-0.140606	-0.0441397	0.118092	0.0856319	0.0596869	0.0482181	0.0272798	0.0130363	-0.0190905	0.0404799	0.188317	0.328339	0.402099	0.383737	0.296319	0.154272	-0.059752	-0.254644	-0.319367	-0.206814	-0.113028	0.0647192	0.258595	0.25607	0.116177	-0.0819406	-0.218773	-0.287613	-0.367214	-0.27769	0.0669491	0.321009	0.704202	1	0.693511	0.271414	0.0823565	-0.0736553	-0.139569	-0.0325134	-0.00939798	-0.025837	-0.00761122	-0.0639961	-0.196228	-0.277386
0.0479276	-0.0409353	-0.0471275	-0.0682819	-0.114794	-0.0186861	0.0764792	0.0753513	0.0492201	0.0305268	0.0233126	0.0502858	0.00510947	0.0213978	0.149124	0.280988	0.328908	0.305071	0.266578	0.192353	0.00362473	-0.145806	-0.22065	-0.171735	-0.106046	-0.0201701	0.123374	0.189256	0.111063	-0.0439722	-0.166568	-0.211082	-0.290071	-0.310257	0.0573715	0.360718	0.391804	0.693511	1	0.633481	0.176862	0.0883425	0.103665	0.0198166	-0.0719729	-0.0911013	-0.106444	-0.164685	-0.254205	-0.308805
0.0835804	0.0206203	0.0103284	-0.0221376	-0.0748634	-0.0305376	0.0170927	0.0339177	0.051325	0.0559455	0.0517515	0.0463287	0.0313596	-0.0383868	0.0334733	0.139187	0.160698	0.156475	0.228785	0.240217	0.0935426	0.00803812	-0.0603334	-0.0609937	-0.0180093	-0.0494212	-0.0433276	0.0400729	0.0630433	0.0392055	-0.0369544	-0.153184	-0.171102	-0.152377	-0.105854	0.153433	0.250628	0.271414	0.633481	1	0.62718	0.229148	0.281137	0.178234	-0.171662	-0.232245	-0.249248	-0.301673	-0.302836	-0.309077
0.0652507	0.0291359	0.0277207	0.049593	-0.00964704	-0.0266185	-0.0232298	0.003016	0.0564232	0.0810611	0.0365344	-0.00287713	0.0606545	-0.0446216	-0.133545	-0.1087	-0.0601496	-0.0203541	0.0731063	0.204905	0.217802	0.17228	0.127846	0.12794	0.0851867	-0.0839635	-0.178226	-0.117236	-0.053952	0.0135363	0.0554842	-0.000528748	-0.0291801	0.0255681	-0.0560561	-0.155319	-0.0215976	0.0823565	0.176862	0.62718	1	0.672994	0.37181	0.236251	-0.0619352	-0.336044	-0.411139	-0.403641	-0.363073	-0.336187
0.02968	0.0524724	0.0377037	0.0337656	0.0264542	0.0302049	-0.0711844	-0.0360455	0.0587958	0.0841668	0.0329557	0.014781	0.0768936	-0.0242918	-0.192052	-0.228286	-0.167259	-0.121553	-0.0708348	0.0897468	0.226695	0.255831	0.240104	0.193257	0.0927131	-0.104559	-0.252934	-0.218737	-0.17272	-0.0752185	0.0359322	0.0776417	0.078519	0.0878516	-0.0274806	-0.211522	-0.237648	-0.0736553	0.0883425	0.229148	0.672994	1	0.714077	0.202499	0.0126269	-0.202001	-0.427249	-0.40528	-0.322178	-0.306395
0.0238719	0.0697526	0.0414286	0.0116	0.0299742	0.0430686	-0.0601131	-0.035226	0.0656527	0.0940351	0.0640683	0.0507652	0.0621887	-0.0213218	-0.144271	-0.178969	-0.146738	-0.0986567	-0.0544654	0.0540456	0.155794	0.197927	0.189304	0.127608	0.0531325	-0.116599	-0.246972	-0.210694	-0.192344	-0.141071	-0.0167545	0.0389257	0.0605132	0.0921964	-0.0293105	-0.141869	-0.191984	-0.139569	0.103665	0.281137	0.37181	0.714077	1	0.523989	0.0119219	-0.0695451	-0.2506	-0.336724	-0.261892	-0.243914
-0.00030543	0.0278597	-0.00484412	0.00864776	0.0353892	0.00309732	0.0265426	0.0807803	0.0545089	0.0292206	0.0320707	0.0508828	0.0182338	-0.0674442	-0.0138348	0.0248522	-0.0302623	-0.037715	0.0167833	0.0368657	0.00356472	-0.0104909	0.00565131	0.00407393	-0.01841	-0.0854038	-0.132133	-0.0881033	-0.104134	-0.118118	-0.0617904	-0.0553375	-0.0591156	0.00959796	0.0138067	-0.0496863	-0.0523313	-0.0325134	0.0198166	0.178234	0.236251	0.202499	0.523989	1	0.519565	0.0977169	0.0345464	-0.0247627	-0.124771	-0.15137
-0.0608141	-0.0189667	-0.0291213	-0.0144003	0.0304051	0.0212618	0.0690379	0.0957634	0.0185961	-0.0014016	-0.0109987	0.0302136	0.014358	-0.0149097	0.0848794	0.0960765	0.0413631	0.0277179	0.0472737	-0.0300443	-0.0795247	-0.111886	-0.103959	-0.0801395	-0.0974415	-0.0762642	-0.0294779	0.0310084	0.0101101	-0.0194458	-0.0435651	-0.0749797	-0.0636665	-0.0288488	0.0193393	0.0312783	0.00132707	-0.00939798	-0.0719729	-0.171662	-0.0619352	0.0126269	0.0119219	0.519565	1	0.625422	0.293965	0.313248	0.229223	0.104171
-0.0447824	-0.0243817	0.00866489	-0.0273111	-0.0217964	-0.00323903	0.0549513	0.0657419	0.0294418	0.03967	0.0232332	0.0135574	0.0112581	0.0558906	0.0933848	0.107956	0.111922	0.11655	0.10527	0.00201535	-0.0627309	-0.0966693	-0.0982204	-0.0880556	-0.113018	-0.0709149	0.0502998	0.0871243	0.0934149	0.102974	0.0504303	0.00307283	0.00915055	0.0118012	0.0554139	0.116889	0.053399	-0.025837	-0.0911013	-0.232245	-0.336044	-0.202001	-0.0695451	0.0977169	0.625422	1	0.721973	0.524601	0.512654	0.425748
0.0186637	0.0170275	0.00750765	-0.0236088	-0.0379691	-0.0233158	0.0403765	0.0378121	0.00316775	0.0155016	0.0370661	0.0289719	-0.0201007	0.0284511	0.107213	0.151545	0.134858	0.152238	0.172851	0.0743155	0.000470265	-0.0470813	-0.0629895	-0.0622956	-0.0826187	-0.0392947	0.117254	0.147751	0.177724	0.205015	0.147335	0.102488	0.113872	0.0756112	0.074011	0.109801	0.0646784	-0.00761122	-0.106444	-0.249248	-0.411139	-0.427249	-0.2506	0.0345464	0.293965	0.721973	1	0.820866	0.626508	0.606941
0.033866	0.0478288	0.0372805	0.00320886	-0.0149259	-0.02701	0.00292319	-0.0066089	-0.0049086	0.0122692	0.0254258	0.0787403	0.0352751	0.00610043	0.0821162	0.126174	0.0750945	0.128108	0.193787	0.133212	0.0877402	0.0512898	0.0174714	0.00226561	-0.0341909	-0.0235617	0.0963537	0.134869	0.19147	0.278075	0.263274	0.218509	0.238678	0.17034	0.0428457	0.00897448	-0.00682831	-0.0639961	-0.164685	-0.301673	-0.403641	-0.40528	-0.336724	-0.0247627	0.313248	0.524601	0.820866	1	0.83587	0.710262
0.0494646	0.0465258	0.0593456	0.0452919	-0.000673297	-0.0616035	-0.0556848	-0.0468889	-0.0229096	0.0117837	0.0304641	0.087915	0.0722486	0.0149119	0.00810018	0.0248084	-0.0259364	0.0561077	0.173813	0.173808	0.172677	0.183937	0.152927	0.0962062	0.0434299	-0.00858167	0.0203786	0.0602151	0.165413	0.323203	0.361459	0.329449	0.349401	0.255654	0.0297673	-0.0913206	-0.133951	-0.196228	-0.254205	-0.302836	-0.363073	-0.322178	-0.261892	-0.124771	0.229223	0.512654	0.626508	0.83587	1	0.889808
0.0640573	0.0815656	0.0629047	0.0547661	0.0229274	-0.0589668	-0.0864967	-0.0469071	-0.0402721	-0.0130626	0.0365318	0.0740606	0.0519014	0.00426557	-0.0169347	-0.0206694	-0.075983	-0.0106684	0.122889	0.170738	0.211636	0.247212	0.226015	0.164443	0.081681	-0.00237768	-0.0156978	0.0179965	0.167164	0.353209	0.409181	0.411034	0.443933	0.341268	0.0530293	-0.147664	-0.225352	-0.277386	-0.308805	-0.309077	-0.336187	-0.306395	-0.243914	-0.15137	0.104171	0.425748	0.606941	0.710262	0.889808	1
0.0472678	0.119788	0.074834	0.0387205	0.0573002	-0.0136141	-0.0743192	-0.0589367	-0.0475325	-0.0314666	0.0411823	0.0978302	0.0568819	-0.00861429	-0.0199573	-0.0186899	-0.0732182	-0.0229493	0.088752	0.133733	0.195275	0.244122	0.229328	0.173271	0.078024	0.00166011	-0.0102962	0.0141386	0.162029	0.345776	0.40527	0.429723	0.469028	0.385133	0.104757	-0.155512	-0.24134	-0.282395	-0.342617	-0.354437	-0.330302	-0.286629	-0.264193	-0.153835	0.103274	0.33277	0.562491	0.715449	0.776369	0.900933
0.0306174	0.106812	0.073913	0.0152991	0.0566587	-0.000682307	-0.0680342	-0.0628423	-0.0348775	-0.0210504	0.0218829	0.0799188	0.0689139	0.0188173	-0.0277292	-0.02315	-0.0783996	-0.061951	0.0127957	0.0609757	0.141823	0.210844	0.205707	0.164083	0.0973866	0.0226676	-0.00277422	-0.00731956	0.108996	0.289862	0.3739	0.398418	0.443902	0.374364	0.120794	-0.151478	-0.245325	-0.302235	-0.39566	-0.40907	-0.347563	-0.278521	-0.268246	-0.176675	0.0857736	0.296378	0.455807	0.646124	0.74666	0.782447
-0.0152088	0.0457392	0.0137474	-0.00260926	0.0498073	-0.0112036	-0.0553845	-0.0292495	-0.031057	-0.0243337	0.00318165	0.0247082	0.0202479	0.0421548	0.00457177	-0.0136579	-0.0988557	-0.141823	-0.11174	-0.0588923	0.0211246	0.109417	0.131302	0.102946	0.0788864	0.0446283	0.00653453	-0.0362285	0.0376428	0.170352	0.238469	0.280642	0.36873	0.327259	0.115851	-0.109317	-0.228281	-0.319049	-0.421373	-0.470176	-0.411484	-0.318329	-0.296274	-0.191015	0.0517631	0.257298	0.39211	0.50881	0.618668	0.680586
-0.0959316	-0.0518656	-0.0693605	-0.056261	0.048905	0.0301419	-0.00358379	0.0181887	-0.0147409	-0.0358727	-0.0157028	-0.00254324	-0.0200727	0.0701319	0.0909993	0.0659596	-0.0298083	-0.13699	-0.183679	-0.2167	-0.225169	-0.162703	-0.0932028	-0.0694328	-0.0438531	0.0589368	0.0976433	0.0105175	-0.0160971	-0.0356438	-0.0489764	0.011341	0.113098	0.149106	0.161894	0.0627633	-0.0532696	-0.14673	-0.299417	-0.475911	-0.476538	-0.38635	-0.369182	-0.215754	0.048419	0.184186	0.272209	0.311487	0.288321	0.354304
-0.105489	-0.143437	-0.133871	-0.104738	-0.0133554	0.0531579	0.091092	0.0747665	0.0175462	-0.0420953	-0.0609396	-0.0488536	-0.0622944	0.0829621	0.174398	0.194366	0.126775	-0.0278113	-0.153864	-0.301071	-0.421736	-0.418105	-0.342976	-0.25769	-0.15109	0.0729748	0.198586	0.09351	-0.0687728	-0.262117	-0.347091	-0.325812	-0.287648	-0.17751	0.165648	0.286564	0.230549	0.16961	-0.00856727	-0.269844	-0.378646	-0.363844	-0.352479	-0.178765	0.0320751	0.0649065	0.0326366	-0.0252449	-0.135787	-0.181124
-0.100494	-0.191565	-0.151484	-0.106835	-0.0635518	0.0321844	0.128762	0.0997223	0.0308019	-0.0261142	-0.0815146	-0.0857509	-0.0839465	0.0681843	0.210402	0.273445	0.240444	0.0812326	-0.0831102	-0.278826	-0.463753	-0.509961	-0.448355	-0.341852	-0.196217	0.0699695	0.23683	0.145343	-0.0772416	-0.3383	-0.474874	-0.504815	-0.505005	-0.37923	0.0810912	0.391078	0.414505	0.38039	0.245807	-0.020394	-0.226338	-0.285424	-0.268212	-0.109559	-0.000600667	-0.031798	-0.109108	-0.254331	-0.410147	-0.491344
-0.10127	-0.193944	-0.134273	-0.0893933	-0.0994752	0.00798922	0.142509	0.104231	0.0346049	-0.0035555	-0.0801063	-0.0864246	-0.0720888	0.0511163	0.206966	0.285465	0.28728	0.162934	-0.00072254	-0.214697	-0.418821	-0.502188	-0.462125	-0.3605	-0.225874	0.0530004	0.250715	0.183998	-0.0533038	-0.328523	-0.491328	-0.542894	-0.568246	-0.453471	0.000432048	0.414009	0.517005	0.498106	0.39599	0.14795	-0.100975	-0.203878	-0.178747	-0.0498983	-0.0212921	-0.0870809	-0.163133	-0.330747	-0.523811	-0.611955
-0.0582247	-0.157319	-0.101578	-0.0615855	-0.1259	-0.0168221	0.132628	0.100355	0.0390995	0.0120042	-0.0616584	-0.068852	-0.0632522	0.0283728	0.178585	0.268765	0.297727	0.212115	0.0752847	-0.123	-0.324701	-0.435112	-0.438626	-0.351908	-0.215874	0.0377116	0.228307	0.210337	0.0122095	-0.261204	-0.41573	-0.482229	-0.554796	-0.48013	-0.0596068	0.380145	0.545425	0.559128	0.480877	0.276634	0.0178279	-0.113662	-0.0847407	-0.00288218	-0.0501637	-0.117771	-0.183631	-0.338926	-0.51435	-0.617224
0.010448	-0.0970104	-0.0389905	-0.000814696	-0.106706	-0.01765	0.102535	0.0849137	0.0477854	0.0191545	-0.0388831	-0.0499489	-0.0447743	-0.0306724	0.0758308	0.177764	0.212049	0.171491	0.102677	-0.0125035	-0.166712	-0.274097	-0.308529	-0.255378	-0.157469	-0.0133755	0.121517	0.171557	0.0719948	-0.12055	-0.211113	-0.299276	-0.417706	-0.396532	-0.115301	0.239479	0.423252	0.489979	0.48503	0.410449	0.223023	0.0876144	0.0759346	0.0428841	-0.105976	-0.183018	-0.237581	-0.352244	-0.452788	-0.530034
0.0446348	0.00455697	0.0356907	0.0775613	-0.00327726	-0.00407815	-0.0266885	-0.0221644	0.0294809	0.0593492	0.0488243	0.0230914	0.0533857	-0.0993669	-0.19738	-0.171243	-0.135321	-0.0787046	-0.00547019	0.102699	0.162329	0.149219	0.106737	0.0825052	0.0239701	-0.1177	-0.190594	-0.0833861	0.00378361	0.0469275	0.103191	0.0688696	0.0139966	-0.00775052	-0.170125	-0.207706	-0.102074	0.00888232	0.15977	0.358442	0.446821	0.444276	0.346457	0.0782537	-0.155105	-0.257966	-0.318155	-0.302212	-0.229163	-0.207815
0.0403027	0.0730463	0.0612367	0.0934081	0.0622931	-0.0011606	-0.119258	-0.0960777	0.0075099	0.0732956	0.0882819	0.0421199	0.0784077	-0.0868315	-0.295018	-0.386636	-0.363166	-0.260388	-0.137336	0.0833532	0.315454	0.40363	0.372553	0.308995	0.183571	-0.120683	-0.359587	-0.287331	-0.122713	0.0573369	0.195132	0.256895	0.3009	0.272242	-0.11776	-0.447912	-0.455241	-0.370602	-0.191996	0.113696	0.392542	0.524241	0.434044	0.099808	-0.128307	-0.213731	-0.266817	-0.19224	-0.0242873	0.0631746
0.0225471	0.0883985	0.0680764	0.0775882	0.076647	0.00851073	-0.126549	-0.0947939	0.0039019	0.0663512	0.0894651	0.0293473	0.0600371	-0.0564336	-0.255136	-0.387534	-0.391775	-0.302867	-0.180474	0.0302326	0.287246	0.428585	0.422494	0.352867	0.246906	-0.0755196	-0.365984	-0.334761	-0.180938	0.00461771	0.162212	0.266393	0.348951	0.340316	-0.0298541	-0.426723	-0.492006	-0.443778	-0.310493	-0.0217637	0.307727	0.488508	0.44328	0.145346	-0.0815125	-0.163239	-0.213499	-0.155993	0.00905688	0.114761
0.0111537	0.0579246	0.0301208	-0.0185685	0.0293436	0.0405768	0.00869476	-0.0468728	-0.0489315	0.0273803	0.0573524	-0.0116415	0.00680057	0.0521183	0.0491636	-0.00389175	-0.00251683	-0.0196422	-0.0409296	-0.0533353	-0.00725054	0.0748685	0.101565	0.129713	0.184865	0.129995	0.0171091	-0.0488422	-0.0986012	-0.0641879	-0.00171954	0.0367346	0.0994433	0.189025	0.197437	0.0494053	-0.00235792	-0.0551286	-0.0972161	-0.0749446	0.0259504	0.109652	0.159839	0.118964	0.0423908	0.0140099	-0.0264221	-0.0610789	-0.0485905	-0.00607626
0.0139585	-0.0317987	-0.0159663	-0.0658116	-0.0980774	0.00319096	0.158018	0.0554361	-0.0714241	-0.0666103	-0.0526312	-0.0435049	-0.0576406	0.107161	0.32038	0.406713	0.435035	0.33559	0.17908	-0.0737269	-0.326046	-0.416826	-0.386976	-0.277868	-0.101537	0.220071	0.438534	0.364033	0.16366	-0.0154718	-0.150126	-0.24424	-0.290421	-0.214578	0.158977	0.479686	0.554722	0.471555	0.303453	0.0377905	-0.250211	-0.414784	-0.344214	-0.0737053	0.0773732	0.127931	0.15016	0.0595719	-0.103971	-0.1865
0.0115663	-0.0648687	-0.0205549	-0.04266	-0.105325	-0.00600995	0.170934	0.0842703	-0.0431156	-0.0698078	-0.0861457	-0.0628837	-0.0655581	0.0863256	0.294509	0.391684	0.417216	0.326298	0.159857	-0.0938175	-0.355171	-0.468311	-0.447235	-0.343332	-0.17716	0.171451	0.440226	0.387522	0.204892	-0.00356043	-0.17788	-0.286682	-0.350425	-0.313045	0.0687264	0.463459	0.564748	0.507302	0.35846	0.0969932	-0.21518	-0.42571	-0.390273	-0.113119	0.0367162	0.0685948	0.08975	-0.00677785	-0.19146	-0.293719
-0.0125162	-0.105799	-0.0380806	-0.0142582	-0.069421	0.00598944	0.161132	0.0923694	-0.0147033	-0.0529636	-0.0903375	-0.081086	-0.0664682	0.0595688	0.197653	0.267578	0.283609	0.195358	0.0448283	-0.141855	-0.343219	-0.44888	-0.424563	-0.323987	-0.198111	0.0854853	0.330794	0.295278	0.140743	-0.0727696	-0.245144	-0.341367	-0.395522	-0.375951	-0.0454682	0.343645	0.432423	0.414593	0.335285	0.14961	-0.0861172	-0.278528	-0.298048	-0.101044	-0.0155612	-0.0613719	-0.0903532	-0.20199	-0.379426	-0.479013
-0.0682906	-0.141476	-0.060263	0.0234232	0.0114527	0.0445332	0.0782218	0.042543	0.02213	-0.00205785	-0.0605614	-0.0780385	-0.0498151	0.00386541	-0.0248063	-0.0649222	-0.0715595	-0.145433	-0.223618	-0.238118	-0.254271	-0.263923	-0.220021	-0.157654	-0.115421	-0.0374617	0.0259804	-0.000615611	-0.0914817	-0.223997	-0.303333	-0.333911	-0.343218	-0.318504	-0.184032	0.0115414	0.0262587	0.0423346	0.0890017	0.096928	0.107446	0.0717303	0.00333904	-0.00178382	-0.0580988	-0.230384	-0.364247	-0.477787	-0.565398	-0.625852
-0.0970027	-0.10725	-0.0626606	0.0104943	0.059157	0.0673029	-0.016391	-0.00579615	0.0592434	0.0432286	-0.0254011	-0.0579519	-0.0289826	-0.0403475	-0.166574	-0.286607	-0.3172	-0.366907	-0.372631	-0.281219	-0.147678	-0.0582646	0.000632132	0.0116763	-0.011335	-0.0849992	-0.194825	-0.231959	-0.258758	-0.286942	-0.268896	-0.227417	-0.19484	-0.16384	-0.202243	-0.232594	-0.282862	-0.27257	-0.181169	-0.0479174	0.151994	0.275296	0.228122	0.0889602	-0.037507	-0.235466	-0.415517	-0.504179	-0.496898	-0.509855
-0.104954	-0.0877683	-0.0698443	-0.0285336	0.059853	0.0729181	-0.0513817	-0.0168039	0.0774028	0.0564023	-0.0123672	-0.0515072	-0.0356233	-0.0539338	-0.175284	-0.306132	-0.348106	-0.400832	-0.397096	-0.294897	-0.128176	-0.0186714	0.0488443	0.0522441	0.00944894	-0.0821323	-0.225804	-0.280153	-0.29285	-0.291393	-0.258093	-0.185695	-0.134866	-0.106603	-0.177247	-0.269893	-0.345635	-0.354357	-0.276498	-0.151013	0.0697643	0.258753	0.252168	0.101863	-0.0070854	-0.166547	-0.341651	-0.424136	-0.393124	-0.390743
-0.113119	-0.0875616	-0.0774577	-0.0881276	0.014543	0.062054	-0.0479246	-0.0153378	0.0579011	0.039422	-0.00309627	-0.0395652	-0.0730068	-0.0426357	-0.0820806	-0.189263	-0.243242	-0.313495	-0.335733	-0.307037	-0.194449	-0.0961845	-0.0228057	-0.00750091	-0.0140669	-0.0249956	-0.121668	-0.214587	-0.272055	-0.268448	-0.247827	-0.185933	-0.142291	-0.0978023	-0.0990356	-0.150523	-0.232207	-0.293752	-0.277038	-0.250726	-0.128059	0.0741712	0.133555	0.035899	0.0130045	-0.0440902	-0.174147	-0.261832	-0.240926	-0.241376
-0.00501779	0.0211921	-0.00429349	-0.100955	-0.0912081	-0.0203225	0.0345187	0.0185444	-0.0480245	-0.0473195	-0.0256669	-0.0185747	-0.0970527	0.0214216	0.222348	0.268677	0.227392	0.204503	0.152612	-0.0564224	-0.229798	-0.250313	-0.24656	-0.197681	-0.0620088	0.135983	0.243391	0.201409	0.0734081	0.0257854	-0.0077815	-0.046719	-0.125863	-0.10133	0.123166	0.27514	0.298528	0.212798	0.108482	-0.0593298	-0.266296	-0.305905	-0.187648	-0.0819932	0.00236391	0.11266	0.185358	0.160232	0.092636	0.0630698
0.0822278	0.0857623	0.0754307	-0.0120591	-0.0820552	-0.0510095	0.0608261	0.030266	-0.0850302	-0.0859144	-0.0444447	-0.00949982	-0.0472186	0.0187503	0.202781	0.308403	0.300809	0.332735	0.307091	0.12899	-0.0824168	-0.175084	-0.223622	-0.174284	-0.059775	0.111051	0.271971	0.327339	0.27671	0.233257	0.191274	0.114055	-0.00950485	-0.0570833	0.100023	0.257562	0.324934	0.309348	0.249425	0.150832	-0.0752762	-0.246414	-0.193889	-0.036798	-0.00559856	0.0635258	0.186246	0.232449	0.164682	0.138688
0.125705	0.145655	0.162514	0.088694	-0.0120839	-0.0455836	0.00484058	-0.0193814	-0.107715	-0.0876629	-0.024887	0.00235448	0.00502395	0.00270251	0.0605328	0.109237	0.117702	0.190889	0.216323	0.16639	0.0850876	0.0336013	-0.0122438	-0.00146957	0.0404693	0.067062	0.126197	0.227552	0.303623	0.377428	0.399619	0.344644	0.254018	0.158607	0.0548155	0.00212222	0.0235538	0.0407531	0.0636028	0.135872	0.071146	-0.04408	-0.0369907	0.0267868	-0.00947615	0.0137935	0.108944	0.217501	0.241889	0.260495
0.133277	0.191908	0.184431	0.104143	0.0312827	-0.0250442	-0.0377914	-0.0641894	-0.10986	-0.0589074	0.0136026	0.0050223	0.0230637	0.0237329	0.0272595	0.00168779	0.0167707	0.0893604	0.132486	0.125983	0.13553	0.159109	0.151732	0.128243	0.146652	0.0846909	0.0292589	0.107731	0.211714	0.368941	0.456936	0.443136	0.410316	0.358651	0.135619	-0.100254	-0.137957	-0.152783	-0.130478	-0.00404096	0.0449584	0.0417202	0.077993	0.0559527	0.0184419	0.0595505	0.116856	0.222246	0.307642	0.358992
0.124728	0.14481	0.125818	0.0380088	-0.0432036	-0.0434909	0.0499705	0.0134244	-0.104648	-0.0867072	-0.0148778	0.00681195	-0.0105526	0.0483318	0.199284	0.275395	0.289275	0.318038	0.304501	0.161801	-0.00264296	-0.0743461	-0.0976591	-0.0739441	0.00881711	0.120594	0.240758	0.301463	0.292457	0.319745	0.31482	0.244462	0.163765	0.125071	0.169592	0.207666	0.233032	0.198124	0.129244	0.0672584	-0.100534	-0.229549	-0.151028	0.00916986	0.0715373	0.169257	0.285838	0.347124	0.320804	0.309858
0.125832	0.113378	0.126673	0.0795138	-0.0223623	-0.0591843	0.0350296	0.0263134	-0.0914408	-0.0945885	-0.0166196	0.0302589	0.0142717	0.0163739	0.111571	0.210255	0.226591	0.272927	0.283208	0.211825	0.0745376	-0.03321	-0.0757869	-0.0559483	-0.0295852	0.0535307	0.216769	0.306726	0.366281	0.402489	0.375169	0.280678	0.192961	0.0746392	0.0269437	0.102843	0.147115	0.152078	0.127616	0.109061	-0.057565	-0.237766	-0.216229	-0.0388902	0.0473151	0.161827	0.315586	0.41843	0.406754	0.392029
0.10713	0.134359	0.135888	0.141806	0.109898	-0.0271431	-0.133198	-0.0965404	-0.0491658	-0.00836697	0.058537	0.0486952	0.0831225	-0.0217755	-0.20225	-0.281523	-0.266447	-0.169759	-0.0595414	0.125012	0.311749	0.369483	0.369724	0.299462	0.179431	-0.0349546	-0.157684	-0.0821885	0.163212	0.39257	0.502021	0.512555	0.541039	0.406159	-0.0742475	-0.422008	-0.485211	-0.458843	-0.359327	-0.115322	0.075713	0.121719	0.0659438	-0.0560366	-0.047428	0.0505463	0.136483	0.292019	0.459093	0.537491
0.0557086	0.102682	0.0709525	0.0926463	0.134105	0.00963146	-0.169226	-0.130896	-0.00633812	0.0450272	0.0731588	0.0317216	0.0753047	-0.0200747	-0.247909	-0.399932	-0.395328	-0.320254	-0.213276	-0.00164099	0.27363	0.414068	0.448771	0.361193	0.237282	-0.0273028	-0.268807	-0.258406	-0.0444125	0.19324	0.342525	0.414657	0.497728	0.445062	-0.0257823	-0.478435	-0.588393	-0.58488	-0.489868	-0.237253	0.0625428	0.231739	0.177987	-0.0615378	-0.0903678	-0.0239288	-0.00639412	0.0982378	0.288046	0.389129
0.0311446	0.0638784	0.0412456	0.0781291	0.139291	0.0177312	-0.171445	-0.125945	0.00525228	0.0356557	0.0604248	0.0285647	0.0554172	-0.0265285	-0.242598	-0.39216	-0.388539	-0.329828	-0.252096	-0.0506113	0.22183	0.361008	0.39841	0.312383	0.201297	0.00290029	-0.217651	-0.242043	-0.0443706	0.170777	0.29814	0.352687	0.423579	0.367981	-0.0534415	-0.447015	-0.555905	-0.561356	-0.491442	-0.282633	-0.0150578	0.13338	0.0606772	-0.157997	-0.154379	-0.0667039	-0.0196073	0.0824204	0.256572	0.355667
0.00446733	0.0149891	0.0307827	0.0814846	0.128287	0.0113188	-0.164062	-0.103254	0.0215896	0.047819	0.0640544	0.0268871	0.0387995	-0.0580513	-0.28875	-0.423114	-0.423535	-0.360246	-0.277983	-0.0441173	0.229353	0.341222	0.361841	0.287073	0.146512	-0.0621891	-0.245099	-0.247362	-0.0473611	0.141529	0.236682	0.277471	0.336043	0.253645	-0.169668	-0.486188	-0.566334	-0.543064	-0.436549	-0.222946	0.024999	0.159901	0.0684013	-0.145076	-0.154953	-0.0894188	-0.0550635	0.0363616	0.187654	0.272503
0.00626763	0.0462122	0.011834	0.0354522	0.116509	0.0301646	-0.164062	-0.130383	0.0270424	0.0802821	0.0748673	0.0237846	0.0544552	-0.0309381	-0.253877	-0.419538	-0.422113	-0.357434	-0.265925	-0.0611122	0.223727	0.38148	0.421087	0.33429	0.204789	-0.0549429	-0.308475	-0.32695	-0.162455	0.0343259	0.164821	0.252684	0.350652	0.351167	-0.0475157	-0.4585	-0.557598	-0.54879	-0.457056	-0.250824	0.0468146	0.265184	0.221789	-0.0554034	-0.0996366	-0.0569885	-0.085644	-0.0352776	0.12519	0.212501
-0.0102529	-0.010965	-0.0511535	-0.0735769	-0.0312995	0.0195941	0.00197679	-0.0481037	0.00908571	0.0328841	0.00289864	0.00891652	0.0109055	0.0495496	0.117956	0.0901911	0.0925175	0.0788078	0.0503618	-0.0497583	-0.0882802	-0.043001	0.0058279	-0.00893286	0.0415964	0.0966347	0.0473514	-0.0313002	-0.0963024	-0.116015	-0.118536	-0.092783	-0.0616149	0.071996	0.19133	0.131137	0.140931	0.124538	0.0382094	-0.0945658	-0.104863	-0.0355032	-0.00511714	-0.0682186	-0.0127516	0.0333845	-0.00926694	-0.0790049	-0.0895465	-0.0945711
[truncated: 32 more columns]

## Sheet: FigS3e_t40
Correlation map at t = 40h
1	0.31417	-0.211269	0.0873394	0.0763459	-0.124941	-0.034229	0.029402	0.0160747	0.0245198	0.0777848	0.0358811	-0.0478563	-0.0445117	0.00118779	0.0472197	0.038314	0.0787832	0.111784	0.0731214	0.0360856	0.0477393	0.0611457	0.0233221	-0.00181204	-0.0123206	0.0410795	0.148934	0.1986	0.162861	0.171508	0.171931	0.0959741	0.0305864	0.0346934	0.05348	0.0162876	0.0346158	0.0820181	0.0606014	0.00862848	0.0094606	-0.0203784	-0.079287	-0.0627946	-0.0175613	-0.00855136	0.0164376	0.0441391	0.0342777
0.31417	1	0.346893	-0.198206	0.0461332	0.0654418	-0.0990935	0.00360955	0.0684791	0.0067543	0.0433957	0.0798574	-0.000108267	-0.0329429	0.0241838	0.0361737	0.0359436	0.0765974	0.145233	0.122227	0.0687975	0.0619634	0.0724253	0.0426791	-0.0259818	-0.00477722	0.0366883	0.0763583	0.14349	0.143356	0.157519	0.174668	0.110679	0.0467019	0.0604822	0.0333705	0.0168269	0.0973533	0.142537	0.106078	0.0605329	0.0545232	-0.0138623	-0.0413541	-0.0219117	0.00313027	0.00828771	0.0146833	0.037309	0.044631
-0.211269	0.346893	1	0.287878	-0.226922	0.0422447	0.106783	-0.0924107	-0.0212832	0.0559761	-0.0300222	0.00220602	0.0886246	0.0622762	-0.00831917	-0.00993164	0.0449571	0.0466925	0.0428919	0.0896655	0.093537	0.0451219	0.0507684	0.066134	0.0305606	-0.000512691	0.0473182	0.0550519	0.0650331	0.107328	0.124467	0.104346	0.110679	0.0974381	0.078363	-0.00168002	-0.00514987	0.0550736	0.0741897	0.0701892	0.086668	0.0903388	0.0225459	-0.0149145	-0.0390897	-0.0127707	-0.0123259	-0.00718316	0.0111328	0.0388504
0.0873394	-0.198206	0.287878	1	0.313117	-0.26007	0.0374581	0.12146	-0.0911789	0.0223262	0.0387107	-0.062464	0.0310397	0.0268784	-0.047457	-0.0143744	-0.0726933	-0.0813945	-0.0225977	0.023376	0.0844668	0.133904	0.116682	0.0927717	0.0859012	-0.00259232	-0.0116982	0.0477446	0.0447125	0.096429	0.156634	0.157593	0.1602	0.17588	0.127723	-0.0444022	-0.111255	-0.0602333	-0.0423276	-0.0514785	-0.0140285	0.0345257	0.0269838	-0.00340349	-0.0182408	0.00829524	0.00883843	0.0379474	0.0921483	0.126005
0.0763459	0.0461332	-0.226922	0.313117	1	0.308548	-0.260169	0.0459955	0.0528289	-0.10986	0.0400738	0.10391	-0.0464718	-0.00579147	0.0540062	-0.020925	-0.134778	-0.0860407	-0.00252666	-0.00181671	0.0572958	0.147283	0.156106	0.117144	0.0984105	0.0463548	-0.0386322	-0.00643585	0.0379054	0.0699118	0.135552	0.188172	0.166854	0.134795	0.0992053	-0.0436358	-0.123712	-0.0974153	-0.0815173	-0.0757434	-0.041911	-0.00202101	0.0364729	0.0444807	0.0414445	0.0289675	0.0325585	0.0774318	0.122699	0.131872
-0.124941	0.0654418	0.0422447	-0.26007	0.308548	1	0.329763	-0.296474	-0.0603388	0.0472288	-0.0716779	0.0680953	0.0593339	0.0181053	0.0407164	-0.0433429	-0.0935	-0.0740174	-0.0639084	-0.038978	-0.0098389	-0.0233657	0.0254896	0.0546115	0.0250793	0.0367285	0.000776828	-0.073899	-0.0265497	0.00414033	0.0174692	0.0664337	0.116627	0.0889715	0.045873	-0.0128211	-0.060249	-0.122903	-0.117167	-0.0922238	-0.045919	-0.04027	-0.00763414	0.000577734	-0.0148251	-0.00406326	0.0249465	0.0474905	0.0578916	0.0631263
-0.034229	-0.0990935	0.106783	0.0374581	-0.260169	0.329763	1	0.234648	-0.296303	0.0495818	0.11582	-0.0980311	0.0288218	0.0533386	-0.0314574	0.0024613	0.0330504	-0.0104185	-0.0710017	-0.0191786	0.0028527	-0.0240614	-0.0306144	-0.0108974	-0.0296783	-0.0286313	0.0146791	-0.0347497	-0.035415	0.0043753	-0.018389	-0.0122241	0.0523537	0.0916991	0.0868716	0.0550567	0.00422996	-0.0510779	-0.026384	-0.0194148	0.00335964	0.00883324	0.0111412	-0.0133478	-0.0220242	0.00631288	0.00472088	0.00163268	0.000454577	-0.000873645
0.029402	0.00360955	-0.0924107	0.12146	0.0459955	-0.296474	0.234648	1	0.332479	-0.243076	0.025454	0.0783539	-0.0804329	-0.0224369	0.0232387	0.030748	0.054363	0.0459519	0.0133394	-0.0148453	0.00725844	0.0416375	-0.0099057	-0.0226606	-0.00202596	0.00434956	0.00372518	0.0471435	0.0177941	-0.0263419	-0.0192037	-0.00385456	-0.0407174	-0.0280151	0.038002	0.0631957	0.0774938	0.0700363	0.0811519	0.0661268	0.0345567	0.0341944	0.0349355	0.0367289	0.0332523	0.0191071	-0.010817	-0.0290655	-0.0446468	-0.0584916
0.0160747	0.0684791	-0.0212832	-0.0911789	0.0528289	-0.0603388	-0.296303	0.332479	1	0.309743	-0.237047	0.0522777	0.0902766	-0.0890109	-0.00280834	0.0636062	-0.0146213	0.0292704	0.078207	0.0110899	-0.00100875	0.00785619	-0.000357566	0.00137018	-0.0221371	-0.011583	-0.0216778	0.0351741	0.0251675	-0.0362865	-0.0263259	-0.0203225	-0.0551875	-0.0721836	-0.0548546	-0.0320197	0.0443744	0.0559037	0.06561	0.071861	0.0244491	0.00490096	0.0317858	0.0346561	0.0133728	0.0526555	0.0334235	-0.00659141	-0.0101773	-0.0213644
0.0245198	0.0067543	0.0559761	0.0223262	-0.10986	0.0472288	0.0495818	-0.243076	0.309743	1	0.320795	-0.269029	0.0233249	0.115929	-0.0705131	0.0641562	0.0472501	-0.0197216	0.0160222	0.0529993	0.00370962	-0.00538501	-0.0079607	-0.0051702	-0.0389807	-0.0622916	-0.0237066	0.0232959	0.0152286	0.00395614	0.0100309	-0.00814126	-0.0240757	0.0119108	-0.0145448	-0.04406	0.00651833	0.0540448	0.0491216	0.056247	0.00793348	0.0013366	-0.00455476	-0.00722689	-0.0222281	0.0272032	0.0109554	0.0157134	0.0365307	0.0174137
0.0777848	0.0433957	-0.0300222	0.0387107	0.0400738	-0.0716779	0.11582	0.025454	-0.237047	0.320795	1	0.2824	-0.245518	0.0574248	0.0889949	-0.0774297	0.0345868	0.0703956	-0.0194193	0.0408882	0.0886376	0.0684577	0.0167551	0.0317956	0.0676873	-0.00200266	-0.0296526	0.0208043	0.0575724	0.0648138	0.0560087	0.0567996	0.022211	0.0214941	0.0249998	-0.0349416	-0.0194118	0.0388883	0.0533892	0.0549258	0.0563867	0.0701986	0.0258776	0.0441384	0.0531254	-0.0243465	-0.0339537	0.0215758	0.0407539	0.0415274
0.0358811	0.0798574	0.00220602	-0.062464	0.10391	0.0680953	-0.0980311	0.0783539	0.0522777	-0.269029	0.2824	1	0.308283	-0.27358	-0.00499179	0.0150329	-0.0995454	0.0226598	0.0584495	0.00170883	0.063258	0.104523	0.0995275	0.0721225	0.0922466	0.0800709	-0.00634688	-0.00695626	0.059421	0.0418391	0.0188915	0.0667907	0.0748795	0.0196011	-0.0184243	-0.0574096	-0.0599089	-0.0174682	0.027409	0.0420112	0.0653894	0.112834	0.0898035	0.0687785	0.0909682	-0.0148087	-0.0330806	-0.00262291	0.0103285	0.021467
-0.0478563	-0.000108267	0.0886246	0.0310397	-0.0464718	0.0593339	0.0288218	-0.0804329	0.0902766	0.0233249	-0.245518	0.308283	1	0.285064	-0.273927	0.0197724	0.035679	-0.102169	0.0135432	0.0701642	0.0257664	0.0785969	0.111309	0.0535846	-0.0227998	-0.017034	-0.0570318	-0.0316043	-0.00345765	0.00735636	-0.0093564	0.00407286	0.0613471	0.0766934	0.0381744	-0.0152231	-0.0378363	-0.0105517	0.00286211	0.0154604	0.0297859	0.0468879	0.0390408	0.0346821	0.0241842	-0.0103083	-0.0249922	-0.0139808	0.0149993	0.0270547
-0.0445117	-0.0329429	0.0622762	0.0268784	-0.00579147	0.0181053	0.0533386	-0.0224369	-0.0890109	0.115929	0.0574248	-0.27358	0.285064	1	0.264617	-0.269268	0.0178796	0.0497239	-0.127444	0.0114165	0.0794447	-0.00385478	0.0170887	0.0626939	7.6459e-05	-0.0638004	-0.0588679	0.0162985	0.00413541	0.0201422	0.0339577	0.0140818	0.00167523	0.0558065	0.0654477	0.000944602	-0.0171799	-0.00641434	-0.0400996	-0.0231132	0.0121755	0.00196983	-0.000613732	0.0515994	-0.0146525	-0.0517168	-0.0284522	-0.00533986	-0.00513381	0.00842739
0.00118779	0.0241838	-0.00831917	-0.047457	0.0540062	0.0407164	-0.0314574	0.0232387	-0.00280834	-0.0705131	0.0889949	-0.00499179	-0.273927	0.264617	1	0.30937	-0.128122	0.0955813	0.107384	-0.0773067	0.0243192	0.0265712	-0.0934351	-0.0497623	0.0568033	-0.0110308	0.00929056	0.0954507	0.0931568	0.070533	0.0930657	0.035514	-0.0506104	-0.0203072	0.0341943	0.0235227	0.0551664	0.0889079	0.0446403	-0.0220525	-0.039173	-0.0934356	-0.118835	-0.0513618	0.0108605	0.0303044	0.0718449	0.0787269	0.0476599	0.0252869
0.0472197	0.0361737	-0.00993164	-0.0143744	-0.020925	-0.0433429	0.0024613	0.030748	0.0636062	0.0641562	-0.0774297	0.0150329	0.0197724	-0.269268	0.30937	1	0.426968	-0.0834422	0.191805	0.134153	-0.120849	-0.0442357	-0.0782758	-0.188757	-0.117533	-0.00349689	0.130085	0.1328	0.113665	0.145118	0.0825679	-0.0496775	-0.100217	-0.0517385	-0.0146159	0.0745487	0.195521	0.252174	0.199286	0.0693103	-0.0494872	-0.140873	-0.149137	-0.12868	-0.0209778	0.0931942	0.126781	0.0952668	0.0679012	0.00954882
0.038314	0.0359436	0.0449571	-0.0726933	-0.134778	-0.0935	0.0330504	0.054363	-0.0146213	0.0472501	0.0345868	-0.0995454	0.035679	0.0178796	-0.128122	0.426968	1	0.436338	0.0109353	0.14651	0.0346959	-0.188323	-0.116636	-0.124266	-0.239584	-0.0719933	0.176042	0.17267	0.125236	0.128604	0.0466671	-0.0669903	-0.126257	-0.117251	-0.0690794	0.0865834	0.211056	0.289132	0.255494	0.144627	0.026702	-0.0845483	-0.0878359	-0.042476	-0.0135005	0.0656158	0.102377	0.0564133	-0.001473	-0.0527657
0.0787832	0.0765974	0.0466925	-0.0813945	-0.0860407	-0.0740174	-0.0104185	0.0459519	0.0292704	-0.0197216	0.0703956	0.0226598	-0.102169	0.0497239	0.0955813	-0.0834422	0.436338	1	0.457735	0.0229424	0.137071	0.00605295	-0.15093	-0.0895127	-0.119416	-0.0703385	0.138099	0.240652	0.180346	0.138673	0.116248	0.0381073	-0.0777386	-0.13899	-0.0676565	0.129644	0.252446	0.327388	0.328086	0.232341	0.10589	0.0154835	-0.0416883	-0.0402885	-0.0204041	0.0366993	0.094984	0.0770385	0.012528	-0.0268399
0.111784	0.145233	0.0428919	-0.0225977	-0.00252666	-0.0639084	-0.0710017	0.0133394	0.078207	0.0160222	-0.0194193	0.0584495	0.0135432	-0.127444	0.107384	0.191805	0.0109353	0.457735	1	0.505778	0.063055	0.116994	0.0643422	-0.113874	-0.0655885	0.00733103	0.07469	0.198383	0.212563	0.196594	0.187684	0.116432	-0.00239308	-0.0774451	-0.0331049	0.15535	0.262437	0.341286	0.393674	0.32739	0.165623	0.0477248	-0.0461097	-0.0972834	-0.0278236	0.0511696	0.1037	0.114094	0.106957	0.0702668
0.0731214	0.122227	0.0896655	0.023376	-0.00181671	-0.038978	-0.0191786	-0.0148453	0.0110899	0.0529993	0.0408882	0.00170883	0.0701642	0.0114165	-0.0773067	0.134153	0.14651	0.0229424	0.505778	1	0.498758	0.0346236	0.177207	0.136823	-0.0603963	-0.050258	0.0185697	0.0484332	0.102367	0.16507	0.17247	0.16461	0.094956	0.0244935	0.0203938	0.0693574	0.132807	0.229742	0.309362	0.300112	0.232738	0.135228	0.00655266	-0.0807808	-0.0646357	-0.00852709	0.0201178	0.0501627	0.0819439	0.0974895
0.0360856	0.0687975	0.093537	0.0844668	0.0572958	-0.0098389	0.0028527	0.00725844	-0.00100875	0.00370962	0.0886376	0.063258	0.0257664	0.0794447	0.0243192	-0.120849	0.0346959	0.137071	0.063055	0.498758	1	0.505514	0.17155	0.260647	0.168781	-0.109564	-0.111425	-0.0263555	-0.000957388	0.0850414	0.173064	0.192636	0.171481	0.155171	0.105914	-0.0174946	-0.0163151	0.0725337	0.171387	0.238157	0.26797	0.223474	0.107019	-0.00927846	-0.0878986	-0.103251	-0.0778649	-0.0268577	0.0321237	0.0898406
0.0477393	0.0619634	0.0451219	0.133904	0.147283	-0.0233657	-0.0240614	0.0416375	0.00785619	-0.00538501	0.0684577	0.104523	0.0785969	-0.00385478	0.0265712	-0.0442357	-0.188323	0.00605295	0.116994	0.0346236	0.505514	1	0.55996	0.119624	0.192836	0.0560507	-0.18344	-0.0838229	-0.0302816	-0.0156664	0.125737	0.188122	0.222137	0.226263	0.0928715	-0.0730274	-0.0370945	0.00432033	0.0659074	0.186806	0.227401	0.222568	0.182547	0.0643837	-0.0694474	-0.141083	-0.114861	-0.0575528	0.0102898	0.069942
0.0611457	0.0724253	0.0507684	0.116682	0.156106	0.0254896	-0.0306144	-0.0099057	-0.000357566	-0.0079607	0.0167551	0.0995275	0.111309	0.0170887	-0.0934351	-0.0782758	-0.116636	-0.15093	0.0643422	0.177207	0.17155	0.55996	1	0.53617	0.065356	0.0443911	-0.0685958	-0.191617	-0.108182	-0.0341957	0.055154	0.178906	0.275343	0.253666	0.0849811	-0.0972971	-0.0956215	-0.101246	-0.0747365	0.11026	0.210986	0.242472	0.213397	0.0799984	-0.0732171	-0.156911	-0.149622	-0.107758	-0.0243122	0.0685956
0.0233221	0.0426791	0.066134	0.0927717	0.117144	0.0546115	-0.0108974	-0.0226606	0.00137018	-0.0051702	0.0317956	0.0721225	0.0535846	0.0626939	-0.0497623	-0.188757	-0.124266	-0.0895127	-0.113874	0.136823	0.260647	0.119624	0.53617	1	0.464444	-0.167605	-0.0864872	-0.0986162	-0.176846	-0.0406627	0.0874416	0.15559	0.225329	0.243647	0.143155	-0.106971	-0.197718	-0.211523	-0.170128	-0.0150233	0.127375	0.211382	0.185625	0.0496525	-0.0562434	-0.111392	-0.140288	-0.0933695	-0.000320578	0.0978285
-0.00181204	-0.0259818	0.0305606	0.0859012	0.0984105	0.0250793	-0.0296783	-0.00202596	-0.0221371	-0.0389807	0.0676873	0.0922466	-0.0227998	7.6459e-05	0.0568033	-0.117533	-0.239584	-0.119416	-0.0655885	-0.0603963	0.168781	0.192836	0.065356	0.464444	1	0.3011	-0.216233	-0.0528036	-0.00390904	-0.075637	0.0570388	0.155522	0.15268	0.193829	0.17516	-0.0731032	-0.183144	-0.206193	-0.158724	-0.0593712	0.0317841	0.0983001	0.0637479	0.0217939	-0.00218383	-0.0723208	-0.107185	-0.0386572	0.0399522	0.084528
-0.0123206	-0.00477722	-0.000512691	-0.00259232	0.0463548	0.0367285	-0.0286313	0.00434956	-0.011583	-0.0622916	-0.00200266	0.0800709	-0.017034	-0.0638004	-0.0110308	-0.00349689	-0.0719933	-0.0703385	0.00733103	-0.050258	-0.109564	0.0560507	0.0443911	-0.167605	0.3011	1	0.412676	-0.103856	0.053856	0.0216936	-0.0851576	0.0110073	0.0272541	-0.026608	0.0205796	0.0482175	0.0264216	-0.0153978	-0.024283	-0.0430619	-0.0593181	-0.0516684	-0.0698934	-0.0669542	-0.0461017	-0.084832	-0.0965167	-0.0695241	-0.0566845	-0.0691917
0.0410795	0.0366883	0.0473182	-0.0116982	-0.0386322	0.000776828	0.0146791	0.00372518	-0.0216778	-0.0237066	-0.0296526	-0.00634688	-0.0570318	-0.0588679	0.00929056	0.130085	0.176042	0.138099	0.07469	0.0185697	-0.111425	-0.18344	-0.0685958	-0.0864872	-0.216233	0.412676	1	0.424582	0.0199983	0.179384	0.147747	-0.0259792	-0.0158226	-0.0359147	-0.0801128	0.0719673	0.199627	0.199829	0.121975	0.0173851	-0.088883	-0.148334	-0.152705	-0.15369	-0.102012	0.00948911	0.0713614	0.0375238	-0.0108221	-0.0214756
0.148934	0.0763583	0.0550519	0.0477446	-0.00643585	-0.073899	-0.0347497	0.0471435	0.0351741	0.0232959	0.0208043	-0.00695626	-0.0316043	0.0162985	0.0954507	0.1328	0.17267	0.240652	0.198383	0.0484332	-0.0263555	-0.0838229	-0.191617	-0.0986162	-0.0528036	-0.103856	0.424582	1	0.558253	0.18823	0.294245	0.204663	-0.0136558	0.00188443	0.0481248	0.0758815	0.192765	0.285355	0.255352	0.138478	-0.0436471	-0.150728	-0.157612	-0.135724	-0.034895	0.0899743	0.160895	0.153999	0.118362	0.0861071
0.1986	0.14349	0.0650331	0.0447125	0.0379054	-0.0265497	-0.035415	0.0177941	0.0251675	0.0152286	0.0575724	0.059421	-0.00345765	0.00413541	0.0931568	0.113665	0.125236	0.180346	0.212563	0.102367	-0.000957388	-0.0302816	-0.108182	-0.176846	-0.00390904	0.053856	0.0199983	0.558253	1	0.564442	0.287929	0.339178	0.208123	0.0596757	0.0896246	0.0958634	0.0881796	0.180508	0.221749	0.110921	-0.0667111	-0.187836	-0.207299	-0.166811	-0.0255245	0.124037	0.219353	0.258994	0.257231	0.233387
0.162861	0.143356	0.107328	0.096429	0.0699118	0.00414033	0.0043753	-0.0263419	-0.0362865	0.00395614	0.0648138	0.0418391	0.00735636	0.0201422	0.070533	0.145118	0.128604	0.138673	0.196594	0.16507	0.0850414	-0.0156664	-0.0341957	-0.0406627	-0.075637	0.0216936	0.179384	0.18823	0.564442	1	0.682772	0.338238	0.336612	0.299027	0.103937	0.0521447	0.0997209	0.105383	0.125734	0.0655755	-0.0512418	-0.166908	-0.209338	-0.189165	-0.0778812	0.136852	0.281731	0.336935	0.357083	0.360052
0.171508	0.157519	0.124467	0.156634	0.135552	0.0174692	-0.018389	-0.0192037	-0.0263259	0.0100309	0.0560087	0.0188915	-0.0093564	0.0339577	0.0930657	0.0825679	0.0466671	0.116248	0.187684	0.17247	0.173064	0.125737	0.055154	0.0874416	0.0570388	-0.0851576	0.147747	0.294245	0.287929	0.682772	1	0.668869	0.363303	0.41231	0.305628	-0.0157351	0.0208875	0.0739456	0.0432824	0.0331857	-0.0142749	-0.126043	-0.179322	-0.166852	-0.0849617	0.114778	0.290055	0.37059	0.415895	0.442634
0.171931	0.174668	0.104346	0.157593	0.188172	0.0664337	-0.0122241	-0.00385456	-0.0203225	-0.00814126	0.0567996	0.0667907	0.00407286	0.0140818	0.035514	-0.0496775	-0.0669903	0.0381073	0.116432	0.16461	0.192636	0.188122	0.178906	0.15559	0.155522	0.0110073	-0.0259792	0.204663	0.339178	0.338238	0.668869	1	0.681803	0.353555	0.342933	0.0554871	-0.167864	-0.0826949	-0.0450429	-0.0661815	-0.0460756	-0.0920949	-0.153747	-0.125493	-0.036787	0.102734	0.26182	0.368422	0.446398	0.521348
0.0959741	0.110679	0.110679	0.1602	0.166854	0.116627	0.0523537	-0.0407174	-0.0551875	-0.0240757	0.022211	0.0748795	0.0613471	0.00167523	-0.0506104	-0.100217	-0.126257	-0.0777386	-0.00239308	0.094956	0.171481	0.222137	0.275343	0.225329	0.15268	0.0272541	-0.0158226	-0.0136558	0.208123	0.336612	0.363303	0.681803	1	0.633428	0.178228	-0.00799823	-0.196307	-0.294629	-0.196912	-0.1255	-0.0986462	-0.0535159	-0.0379943	-0.0669219	-0.0462258	0.0546306	0.195312	0.310959	0.411047	0.515026
0.0305864	0.0467019	0.0974381	0.17588	0.134795	0.0889715	0.0916991	-0.0280151	-0.0721836	0.0119108	0.0214941	0.0196011	0.0766934	0.0558065	-0.0203072	-0.0517385	-0.117251	-0.13899	-0.0774451	0.0244935	0.155171	0.226263	0.253666	0.243647	0.193829	-0.026608	-0.0359147	0.00188443	0.0596757	0.299027	0.41231	0.353555	0.633428	1	0.522334	-0.195665	-0.192798	-0.212365	-0.266919	-0.118849	-0.0325417	-0.0298689	-3.52494e-05	-0.0448456	-0.0720983	0.000731233	0.0969773	0.202727	0.314565	0.400182
0.0346934	0.0604822	0.078363	0.127723	0.0992053	0.045873	0.0868716	0.038002	-0.0548546	-0.0145448	0.0249998	-0.0184243	0.0381744	0.0654477	0.0341943	-0.0146159	-0.0690794	-0.0676565	-0.0331049	0.0203938	0.105914	0.0928715	0.0849811	0.143155	0.17516	0.0205796	-0.0801128	0.0481248	0.0896246	0.103937	0.305628	0.342933	0.178228	0.522334	1	0.245598	-0.265759	-0.0806809	-0.0638415	-0.142686	-0.0322061	0.00431409	-0.068702	-0.0620834	-0.0206097	-0.00463819	0.0217625	0.100378	0.17367	0.22418
0.05348	0.0333705	-0.00168002	-0.0444022	-0.0436358	-0.0128211	0.0550567	0.0631957	-0.0320197	-0.04406	-0.0349416	-0.0574096	-0.0152231	0.000944602	0.0235227	0.0745487	0.0865834	0.129644	0.15535	0.0693574	-0.0174946	-0.0730274	-0.0972971	-0.106971	-0.0731032	0.0482175	0.0719673	0.0758815	0.0958634	0.0521447	-0.0157351	0.0554871	-0.00799823	-0.195665	0.245598	1	0.413746	0.0446017	0.197503	0.138443	-0.0343018	-0.0244872	-0.0292433	-0.0698502	-0.00304324	0.058041	0.0387323	0.0095031	-0.0285264	-0.0654004
0.0162876	0.0168269	-0.00514987	-0.111255	-0.123712	-0.060249	0.00422996	0.0774938	0.0443744	0.00651833	-0.0194118	-0.0599089	-0.0378363	-0.0171799	0.0551664	0.195521	0.211056	0.252446	0.262437	0.132807	-0.0163151	-0.0370945	-0.0956215	-0.197718	-0.183144	0.0264216	0.199627	0.192765	0.0881796	0.0997209	0.0208875	-0.167864	-0.196307	-0.192798	-0.265759	0.413746	1	0.606408	0.288544	0.349873	0.185432	-0.0465143	-0.0228507	-0.0372477	-0.0943268	-0.0156383	0.0146221	-0.0534237	-0.140796	-0.204839
0.0346158	0.0973533	0.0550736	-0.0602333	-0.0974153	-0.122903	-0.0510779	0.0700363	0.0559037	0.0540448	0.0388883	-0.0174682	-0.0105517	-0.00641434	0.0889079	0.252174	0.289132	0.327388	0.341286	0.229742	0.0725337	0.00432033	-0.101246	-0.211523	-0.206193	-0.0153978	0.199829	0.285355	0.180508	0.105383	0.0739456	-0.0826949	-0.294629	-0.212365	-0.0806809	0.0446017	0.606408	1	0.671649	0.366193	0.275876	0.0989311	-0.0528519	-0.0615235	-0.0834595	-0.0594296	-0.0156272	-0.0708161	-0.149731	-0.200381
0.0820181	0.142537	0.0741897	-0.0423276	-0.0815173	-0.117167	-0.026384	0.0811519	0.06561	0.0491216	0.0533892	0.027409	0.00286211	-0.0400996	0.0446403	0.199286	0.255494	0.328086	0.393674	0.309362	0.171387	0.0659074	-0.0747365	-0.170128	-0.158724	-0.024283	0.121975	0.255352	0.221749	0.125734	0.0432824	-0.0450429	-0.196912	-0.266919	-0.0638415	0.197503	0.288544	0.671649	1	0.669593	0.279224	0.201228	0.0850917	-0.0767862	-0.101612	-0.0872907	-0.0990735	-0.142418	-0.189783	-0.239328
0.0606014	0.106078	0.0701892	-0.0514785	-0.0757434	-0.0922238	-0.0194148	0.0661268	0.071861	0.056247	0.0549258	0.0420112	0.0154604	-0.0231132	-0.0220525	0.0693103	0.144627	0.232341	0.32739	0.300112	0.238157	0.186806	0.11026	-0.0150233	-0.0593712	-0.0430619	0.0173851	0.138478	0.110921	0.0655755	0.0331857	-0.0661815	-0.1255	-0.118849	-0.142686	0.138443	0.349873	0.366193	0.669593	1	0.655466	0.28087	0.231657	0.0901986	-0.151904	-0.212246	-0.218102	-0.264314	-0.282658	-0.311191
0.00862848	0.0605329	0.086668	-0.0140285	-0.041911	-0.045919	0.00335964	0.0345567	0.0244491	0.00793348	0.0563867	0.0653894	0.0297859	0.0121755	-0.039173	-0.0494872	0.026702	0.10589	0.165623	0.232738	0.26797	0.227401	0.210986	0.127375	0.0317841	-0.0593181	-0.088883	-0.0436471	-0.0667111	-0.0512418	-0.0142749	-0.0460756	-0.0986462	-0.0325417	-0.0322061	-0.0343018	0.185432	0.275876	0.279224	0.655466	1	0.672677	0.322737	0.247199	0.000629703	-0.320742	-0.356292	-0.368555	-0.393507	-0.355503
0.0094606	0.0545232	0.0903388	0.0345257	-0.00202101	-0.04027	0.00883324	0.0341944	0.00490096	0.0013366	0.0701986	0.112834	0.0468879	0.00196983	-0.0934356	-0.140873	-0.0845483	0.0154835	0.0477248	0.135228	0.223474	0.222568	0.242472	0.211382	0.0983001	-0.0516684	-0.148334	-0.150728	-0.187836	-0.166908	-0.126043	-0.0920949	-0.0535159	-0.0298689	0.00431409	-0.0244872	-0.0465143	0.0989311	0.201228	0.28087	0.672677	1	0.689283	0.278383	0.11548	-0.192093	-0.427702	-0.446718	-0.427033	-0.383625
-0.0203784	-0.0138623	0.0225459	0.0269838	0.0364729	-0.00763414	0.0111412	0.0349355	0.0317858	-0.00455476	0.0258776	0.0898035	0.0390408	-0.000613732	-0.118835	-0.149137	-0.0878359	-0.0416883	-0.0461097	0.00655266	0.107019	0.182547	0.213397	0.185625	0.0637479	-0.0698934	-0.152705	-0.157612	-0.207299	-0.209338	-0.179322	-0.153747	-0.0379943	-3.52494e-05	-0.068702	-0.0292433	-0.0228507	-0.0528519	0.0850917	0.231657	0.322737	0.689283	1	0.610858	0.137945	-0.062725	-0.27308	-0.403483	-0.383834	-0.337289
-0.079287	-0.0413541	-0.0149145	-0.00340349	0.0444807	0.000577734	-0.0133478	0.0367289	0.0346561	-0.00722689	0.0441384	0.0687785	0.0346821	0.0515994	-0.0513618	-0.12868	-0.042476	-0.0402885	-0.0972834	-0.0807808	-0.00927846	0.0643837	0.0799984	0.0496525	0.0217939	-0.0669542	-0.15369	-0.135724	-0.166811	-0.189165	-0.166852	-0.125493	-0.0669219	-0.0448456	-0.0620834	-0.0698502	-0.0372477	-0.0615235	-0.0767862	0.0901986	0.247199	0.278383	0.610858	1	0.56221	0.0443358	-0.0155982	-0.0965377	-0.202912	-0.167536
-0.0627946	-0.0219117	-0.0390897	-0.0182408	0.0414445	-0.0148251	-0.0220242	0.0332523	0.0133728	-0.0222281	0.0531254	0.0909682	0.0241842	-0.0146525	0.0108605	-0.0209778	-0.0135005	-0.0204041	-0.0278236	-0.0646357	-0.0878986	-0.0694474	-0.0732171	-0.0562434	-0.00218383	-0.0461017	-0.102012	-0.034895	-0.0255245	-0.0778812	-0.0849617	-0.036787	-0.0462258	-0.0720983	-0.0206097	-0.00304324	-0.0943268	-0.0834595	-0.101612	-0.151904	0.000629703	0.11548	0.137945	0.56221	1	0.570458	0.246415	0.266464	0.202755	0.113049
-0.0175613	0.00313027	-0.0127707	0.00829524	0.0289675	-0.00406326	0.00631288	0.0191071	0.0526555	0.0272032	-0.0243465	-0.0148087	-0.0103083	-0.0517168	0.0303044	0.0931942	0.0656158	0.0366993	0.0511696	-0.00852709	-0.103251	-0.141083	-0.156911	-0.111392	-0.0723208	-0.084832	0.00948911	0.0899743	0.124037	0.136852	0.114778	0.102734	0.0546306	0.000731233	-0.00463819	0.058041	-0.0156383	-0.0594296	-0.0872907	-0.212246	-0.320742	-0.192093	-0.062725	0.0443358	0.570458	1	0.727008	0.536219	0.536184	0.462299
-0.00855136	0.00828771	-0.0123259	0.00883843	0.0325585	0.0249465	0.00472088	-0.010817	0.0334235	0.0109554	-0.0339537	-0.0330806	-0.0249922	-0.0284522	0.0718449	0.126781	0.102377	0.094984	0.1037	0.0201178	-0.0778649	-0.114861	-0.149622	-0.140288	-0.107185	-0.0965167	0.0713614	0.160895	0.219353	0.281731	0.290055	0.26182	0.195312	0.0969773	0.0217625	0.0387323	0.0146221	-0.0156272	-0.0990735	-0.218102	-0.356292	-0.427702	-0.27308	-0.0155982	0.246415	0.727008	1	0.828163	0.661161	0.649842
0.0164376	0.0146833	-0.00718316	0.0379474	0.0774318	0.0474905	0.00163268	-0.0290655	-0.00659141	0.0157134	0.0215758	-0.00262291	-0.0139808	-0.00533986	0.0787269	0.0952668	0.0564133	0.0770385	0.114094	0.0501627	-0.0268577	-0.0575528	-0.107758	-0.0933695	-0.0386572	-0.0695241	0.0375238	0.153999	0.258994	0.336935	0.37059	0.368422	0.310959	0.202727	0.100378	0.0095031	-0.0534237	-0.0708161	-0.142418	-0.264314	-0.368555	-0.446718	-0.403483	-0.0965377	0.266464	0.536219	0.828163	1	0.864473	0.749939
0.0441391	0.037309	0.0111328	0.0921483	0.122699	0.0578916	0.000454577	-0.0446468	-0.0101773	0.0365307	0.0407539	0.0103285	0.0149993	-0.00513381	0.0476599	0.0679012	-0.001473	0.012528	0.106957	0.0819439	0.0321237	0.0102898	-0.0243122	-0.000320578	0.0399522	-0.0566845	-0.0108221	0.118362	0.257231	0.357083	0.415895	0.446398	0.411047	0.314565	0.17367	-0.0285264	-0.140796	-0.149731	-0.189783	-0.282658	-0.393507	-0.427033	-0.383834	-0.202912	0.202755	0.536184	0.661161	0.864473	1	0.896804
0.0342777	0.044631	0.0388504	0.126005	0.131872	0.0631263	-0.000873645	-0.0584916	-0.0213644	0.0174137	0.0415274	0.021467	0.0270547	0.00842739	0.0252869	0.00954882	-0.0527657	-0.0268399	0.0702668	0.0974895	0.0898406	0.069942	0.0685956	0.0978285	0.084528	-0.0691917	-0.0214756	0.0861071	0.233387	0.360052	0.442634	0.521348	0.515026	0.400182	0.22418	-0.0654004	-0.204839	-0.200381	-0.239328	-0.311191	-0.355503	-0.383625	-0.337289	-0.167536	0.113049	0.462299	0.649842	0.749939	0.896804	1
0.0435036	0.0396911	0.034514	0.119349	0.149144	0.074699	-0.017049	-0.0604706	-0.0220254	-0.000174944	0.0357806	0.0324012	0.0248237	0.00951719	0.0252371	-0.0224946	-0.0952464	-0.059231	0.0393926	0.0623456	0.0826813	0.0993346	0.110791	0.125191	0.119537	-0.0413571	-0.0130803	0.0730446	0.22345	0.345829	0.441374	0.546572	0.561194	0.434718	0.252925	-0.0540189	-0.221025	-0.234123	-0.266327	-0.325582	-0.337183	-0.35544	-0.327889	-0.147765	0.10422	0.373109	0.610448	0.75136	0.80768	0.921556
0.0576965	0.018257	0.00984917	0.114114	0.159936	0.0923826	-0.0249283	-0.0703771	-0.00801917	0.0157958	0.0111569	0.0140734	0.0339301	0.00678332	0.0221181	-0.000808771	-0.0899916	-0.0816654	0.0311906	0.0171641	0.0183279	0.0723172	0.0781318	0.0837803	0.131431	-0.00702341	-0.0130491	0.0726338	0.214038	0.321934	0.421741	0.508879	0.538319	0.448325	0.278164	-0.0206597	-0.206635	-0.235293	-0.271282	-0.341373	-0.366285	-0.365613	-0.322872	-0.18519	0.075925	0.355182	0.540721	0.712851	0.801557	0.829379
0.0426644	-0.00505502	0.00889529	0.0941976	0.109465	0.10253	0.0161693	-0.0656283	0.000834338	0.037918	-0.0144719	-0.00500107	0.0470469	0.00853673	0.0269704	0.029603	-0.082197	-0.113236	-0.0143617	-0.0292551	-0.0623929	-0.0118121	0.00725703	0.0416679	0.110803	0.00222348	0.00845928	0.0702222	0.187833	0.295778	0.370676	0.448018	0.490308	0.420735	0.255927	-0.0126177	-0.196456	-0.236067	-0.29295	-0.382554	-0.424159	-0.406515	-0.330576	-0.197302	0.0374517	0.340036	0.523712	0.643333	0.755804	0.806196
0.00452379	-0.0341724	-0.0105945	0.0472397	0.0494935	0.0916097	0.0428373	-0.0535194	-0.0296134	0.0242536	-0.0214974	-0.0265174	0.0299086	0.0234928	0.0541778	0.0423687	-0.0752968	-0.131652	-0.0943595	-0.132862	-0.177014	-0.133073	-0.112642	-0.0595979	0.0358856	0.024153	0.0683438	0.0815589	0.153786	0.252555	0.282861	0.331389	0.373765	0.318661	0.196251	0.0200003	-0.134486	-0.20119	-0.299529	-0.410153	-0.475893	-0.479115	-0.391942	-0.22205	0.00716618	0.290631	0.486288	0.582184	0.627052	0.681077
-0.0335754	-0.0960952	-0.0732971	-0.054065	-0.0486027	0.0463597	0.0487863	-0.0329903	-0.0348943	0.0203853	-0.0380666	-0.0901663	-0.0106866	0.0389217	0.0834637	0.0835872	0.019948	-0.0602018	-0.118063	-0.238858	-0.330922	-0.315827	-0.331585	-0.266257	-0.102796	0.0497796	0.142319	0.0989817	0.0688057	0.0993686	0.0588201	0.0165406	0.0352668	0.0562283	0.0572756	0.109817	0.056208	-0.0196174	-0.171211	-0.341826	-0.454088	-0.494976	-0.419654	-0.266992	-0.0691142	0.164512	0.297077	0.341047	0.320344	0.281443
-0.0647376	-0.122218	-0.100751	-0.14864	-0.160977	-0.0170085	0.0517095	0.0204662	0.00991658	0.0148525	-0.0580931	-0.113426	-0.0495228	0.000416865	0.0682232	0.133968	0.137982	0.0460935	-0.0701941	-0.227351	-0.379965	-0.412876	-0.455932	-0.394631	-0.231638	0.045462	0.176164	0.104067	-0.0286735	-0.105606	-0.214189	-0.338099	-0.36613	-0.273058	-0.132202	0.163634	0.26117	0.214087	0.0676913	-0.117043	-0.266868	-0.328059	-0.283628	-0.219785	-0.124798	0.000149447	0.00371784	-0.0619899	-0.133072	-0.231663
-0.0615375	-0.082639	-0.0762893	-0.169598	-0.210992	-0.0700536	0.0417919	0.054745	0.0123119	-0.0026722	-0.0527751	-0.0978203	-0.0701964	-0.028359	0.0429638	0.163659	0.203315	0.0945122	-0.0383674	-0.158126	-0.311489	-0.374087	-0.416885	-0.38259	-0.247983	0.0690249	0.199279	0.114362	-0.0463378	-0.175007	-0.32666	-0.479021	-0.538092	-0.445569	-0.243122	0.151217	0.345968	0.330636	0.235974	0.094523	-0.0679083	-0.141827	-0.12041	-0.112896	-0.106459	-0.0999436	-0.178522	-0.297362	-0.415499	-0.527362
-0.0136764	-0.0284272	-0.0598482	-0.169033	-0.220243	-0.116329	0.0190734	0.0761051	0.0137304	-0.0107264	-0.0150867	-0.0536843	-0.0533137	-0.0170694	0.0325903	0.177192	0.257018	0.169774	0.0460316	-0.0632513	-0.196468	-0.28001	-0.330625	-0.335508	-0.232209	0.0854812	0.226433	0.155517	-0.000592073	-0.134719	-0.289954	-0.461613	-0.555458	-0.492298	-0.282058	0.132471	0.380122	0.416881	0.364652	0.261151	0.10767	-0.000735577	-0.0168235	-0.0358258	-0.0764127	-0.151008	-0.249918	-0.370059	-0.498129	-0.624052
0.0327368	0.00898791	-0.0187208	-0.106307	-0.177491	-0.136997	0.00691766	0.0963686	0.0309879	-0.0165776	0.00230268	0.00112883	-0.0104873	0.00502643	0.0210097	0.150045	0.251932	0.206212	0.111517	0.0384122	-0.0568155	-0.146674	-0.186433	-0.228734	-0.190437	0.0696335	0.199694	0.171953	0.0602284	-0.0584625	-0.183907	-0.337268	-0.43924	-0.412996	-0.26317	0.086089	0.34719	0.416999	0.428116	0.381378	0.253712	0.14231	0.0939667	0.0290382	-0.0537411	-0.180555	-0.283576	-0.379873	-0.47173	-0.5747
0.0608681	0.0262251	0.0240976	0.0306601	-0.0251352	-0.0962349	-0.021985	0.0657217	0.0340485	-0.0121473	0.0199054	0.0579924	0.0386328	0.042549	-0.039307	-0.0102368	0.0683482	0.0669569	0.0431114	0.123453	0.172508	0.108279	0.13639	0.104864	0.00454957	0.0355857	0.0526813	0.0262936	0.00296507	-0.0341619	-0.0622381	-0.0932311	-0.102565	-0.12225	-0.121803	-0.0327344	0.0968972	0.140728	0.242648	0.350084	0.376525	0.356246	0.280482	0.148166	-0.0277512	-0.228602	-0.334933	-0.370975	-0.371886	-0.369775
0.0251652	0.00918617	0.0294045	0.123946	0.123818	0.0097459	-0.00710498	0.00888503	0.0131976	-0.0180598	0.0209827	0.0959743	0.0907881	0.071933	-0.103758	-0.217058	-0.195056	-0.145547	-0.122593	0.0608333	0.276307	0.299513	0.400167	0.418775	0.235404	-0.0135725	-0.163888	-0.200297	-0.154686	-0.104157	-0.0272658	0.0858957	0.197423	0.198271	0.0906262	-0.166736	-0.247312	-0.248172	-0.148138	0.0762424	0.331526	0.461365	0.412749	0.270635	0.0530632	-0.210761	-0.315598	-0.279178	-0.19166	-0.0919714
-0.0237392	-0.0125136	0.0221795	0.107406	0.133747	0.0590169	0.0339459	0.00917216	0.00784644	-0.0246575	0.00620066	0.0800321	0.102018	0.0851482	-0.101796	-0.272855	-0.273363	-0.206327	-0.200243	-0.0519623	0.200608	0.301229	0.416115	0.439244	0.283497	-0.00605212	-0.218413	-0.279597	-0.229716	-0.170989	-0.0721913	0.0775123	0.242	0.286407	0.183557	-0.167693	-0.332092	-0.365449	-0.312506	-0.103981	0.2016	0.408242	0.42494	0.309938	0.11374	-0.136853	-0.247089	-0.208329	-0.104993	0.00943194
-0.0185365	-0.00525841	0.0315624	0.0642087	0.0806382	0.064218	0.0797994	0.0272429	-0.0285206	-0.0128993	0.00756572	0.005371	0.0436185	0.0920601	-0.0269038	-0.170536	-0.173503	-0.134952	-0.166986	-0.119745	0.0609234	0.204077	0.284482	0.279453	0.21662	0.050982	-0.131192	-0.197599	-0.177174	-0.148186	-0.098255	0.0125071	0.160117	0.219295	0.189364	-0.0258354	-0.161772	-0.237684	-0.252564	-0.144872	0.0648656	0.248271	0.333061	0.308473	0.18659	0.01069	-0.0828463	-0.105898	-0.0601576	0.0234256
0.0736164	0.0856146	0.0475593	-0.056745	-0.0738752	-0.0292953	0.0309209	0.0302205	-0.0474898	0.031	0.0526935	-0.076631	-0.105002	-0.00142575	0.161531	0.245461	0.256217	0.234402	0.205759	0.0451247	-0.0988373	-0.110016	-0.180556	-0.242076	-0.137125	0.0718688	0.220822	0.284714	0.257386	0.224865	0.14168	0.020698	-0.0900474	-0.101637	0.000784699	0.252184	0.396853	0.394166	0.292399	0.129499	-0.076845	-0.209249	-0.186598	-0.0734371	0.0452794	0.168308	0.236916	0.17628	0.0782049	0.00362953
0.0656171	0.0892916	0.0459198	-0.0791781	-0.118677	-0.0715788	-0.0018095	0.0404969	-0.023025	0.0213783	0.037984	-0.068695	-0.105245	-0.04952	0.156807	0.320805	0.347812	0.322308	0.303768	0.137014	-0.0857893	-0.177569	-0.307973	-0.379466	-0.241488	0.0573827	0.2928	0.382915	0.33064	0.285041	0.199802	0.0144126	-0.184924	-0.216086	-0.0916088	0.247666	0.479177	0.544955	0.468153	0.260041	-0.034482	-0.263981	-0.321342	-0.26231	-0.127818	0.0675976	0.178408	0.135315	0.0240597	-0.0880437
0.0403763	0.0583291	0.0319734	-0.0928004	-0.148242	-0.0878073	-0.0114838	0.0471295	-0.00368432	0.00492001	0.0121026	-0.0531387	-0.101992	-0.0761889	0.106149	0.274237	0.324163	0.305181	0.271648	0.132562	-0.0832817	-0.190298	-0.323107	-0.391685	-0.257345	0.0489948	0.269144	0.331739	0.239069	0.166238	0.0775323	-0.106438	-0.294126	-0.309292	-0.165706	0.221351	0.462281	0.529168	0.502762	0.346181	0.0755057	-0.150565	-0.237999	-0.262634	-0.223195	-0.0836797	-0.0118527	-0.0755508	-0.187868	-0.295242
-0.0318124	-0.0174593	-0.00989902	-0.107078	-0.157486	-0.0739195	-0.0152555	0.0335683	0.0136591	-0.0113979	-0.022537	-0.0221864	-0.0694071	-0.0785447	0.0163321	0.124257	0.182236	0.153229	0.0945401	0.0271237	-0.117926	-0.206002	-0.2791	-0.311753	-0.224745	0.0260045	0.142323	0.115917	-0.020106	-0.124088	-0.20979	-0.337489	-0.436247	-0.406447	-0.247327	0.126147	0.302801	0.334256	0.350114	0.303009	0.176732	0.0562158	-0.0224142	-0.127474	-0.22859	-0.268117	-0.310861	-0.401019	-0.505943	-0.590397
-0.122061	-0.107258	-0.0760592	-0.0972121	-0.106474	-0.0191938	0.00152986	0.0100259	0.00640458	-0.0379304	-0.0527721	0.00660865	-0.011391	-0.0302254	-0.066007	-0.0879667	-0.0612348	-0.120462	-0.213479	-0.191809	-0.197401	-0.199297	-0.164949	-0.126953	-0.110707	0.00853158	-0.0529194	-0.204837	-0.329892	-0.427571	-0.490704	-0.511332	-0.465648	-0.379213	-0.245407	-0.0427347	-0.0174082	-0.0580127	-0.0421293	0.0161709	0.10973	0.1977	0.207577	0.0955985	-0.0794913	-0.304242	-0.47995	-0.578583	-0.643198	-0.682956
-0.149027	-0.1463	-0.11428	-0.0866463	-0.0676869	0.0111236	0.0177614	0.0056912	-3.95349e-05	-0.0525338	-0.0680109	0.00186247	0.00837711	0.0020134	-0.0829519	-0.173469	-0.175523	-0.252554	-0.373611	-0.335956	-0.267138	-0.199479	-0.117274	-0.0348215	-0.0298113	0.00996509	-0.132333	-0.320209	-0.418073	-0.50941	-0.564371	-0.528624	-0.410288	-0.310748	-0.208117	-0.124665	-0.191435	-0.286121	-0.297334	-0.216848	-0.0393817	0.153147	0.24359	0.200627	0.063325	-0.191827	-0.406432	-0.503435	-0.546847	-0.563634
-0.148012	-0.170275	-0.143554	-0.0930799	-0.0602153	0.0198244	0.0185724	-0.00987917	-0.00359811	-0.0490356	-0.0699793	-0.0121557	0.002071	0.0109655	-0.0743821	-0.176711	-0.196635	-0.290291	-0.428783	-0.404779	-0.314558	-0.224406	-0.12763	-0.019736	-0.00347434	0.00590116	-0.135253	-0.314807	-0.39585	-0.485241	-0.546263	-0.501415	-0.363642	-0.267958	-0.18972	-0.156843	-0.250082	-0.369698	-0.412131	-0.350947	-0.170146	0.0405324	0.166274	0.19728	0.133996	-0.0836593	-0.280689	-0.368403	-0.408204	-0.423984
-0.122026	-0.171614	-0.167067	-0.124502	-0.0847675	0.0121151	0.0250468	-0.0200981	-0.0265693	-0.0325303	-0.0610153	-0.0603891	-0.0166521	0.0347494	-0.0270517	-0.109843	-0.132552	-0.249294	-0.402729	-0.425268	-0.360501	-0.274686	-0.197623	-0.0854822	-0.0237782	0.0284811	-0.0589183	-0.21714	-0.290474	-0.386325	-0.464443	-0.441187	-0.325768	-0.242915	-0.170329	-0.143991	-0.215777	-0.335036	-0.416377	-0.428162	-0.314755	-0.133607	0.00935586	0.116844	0.159167	0.0264562	-0.121687	-0.193365	-0.234261	-0.265065
0.0553764	-0.00783636	-0.0628924	-0.10497	-0.103679	-0.063289	-0.00515009	0.0075083	-0.041141	0.00760509	-0.0101493	-0.114295	-0.0678191	0.0192945	0.10069	0.159695	0.168422	0.109045	0.0423892	-0.106147	-0.200302	-0.211312	-0.246785	-0.219043	-0.115086	0.0471835	0.18836	0.214387	0.187023	0.101657	0.0278222	-0.0395064	-0.117882	-0.148939	-0.0902245	0.0197681	0.0974889	0.106796	0.0415922	-0.113594	-0.267718	-0.298998	-0.232758	-0.0875472	0.0744157	0.156305	0.176626	0.162533	0.130738	0.073615
0.183908	0.147206	0.103981	0.0651386	0.0259901	-0.0711702	-0.0705507	0.0100306	0.00939418	0.0173413	0.0242664	-0.0209884	-0.0373526	-0.0229691	0.0870885	0.181856	0.182677	0.245203	0.332746	0.245198	0.13251	0.066052	0.0153757	-0.0305688	-0.0339281	-0.00934552	0.170841	0.345615	0.418165	0.432491	0.460285	0.417762	0.254737	0.128937	0.0794617	0.0604154	0.136354	0.251707	0.295961	0.21251	0.0253281	-0.11832	-0.175944	-0.141576	-0.0550824	0.0947544	0.222371	0.295464	0.333517	0.330606
0.196169	0.185921	0.155643	0.140445	0.104333	-0.0269912	-0.048798	0.00387268	-0.00979426	0.000671327	0.0338623	0.012209	-0.0135226	-0.00652159	0.0727707	0.121309	0.111226	0.186885	0.298639	0.274744	0.224811	0.182652	0.150466	0.091331	0.0541541	-0.00396069	0.12221	0.288105	0.402939	0.48388	0.560303	0.560726	0.437231	0.315237	0.212231	0.0542947	0.0566487	0.167291	0.221405	0.180202	0.0746091	-0.0344326	-0.109732	-0.112293	-0.0621393	0.0895807	0.23667	0.329647	0.394871	0.43739
0.178992	0.185736	0.133408	0.0844324	0.0613173	-0.0341317	-0.013979	0.024616	-0.0346905	0.000316465	0.0510625	-0.0116982	-0.0466936	-0.0182244	0.115578	0.191114	0.196661	0.247076	0.329154	0.252798	0.15934	0.10952	0.0498562	-0.02842	-0.00857194	0.0282769	0.18266	0.325211	0.407204	0.465519	0.50843	0.476899	0.339961	0.246389	0.20109	0.131468	0.175493	0.27088	0.280049	0.18123	0.0258304	-0.107878	-0.167576	-0.122427	-0.0221485	0.16604	0.31647	0.375072	0.391585	0.401533
0.181338	0.179572	0.120143	0.0815311	0.0592975	-0.0511444	-0.0651964	0.00730342	0.0024935	0.0154785	0.0449704	0.00961242	-0.0390828	-0.0582799	0.0882018	0.208688	0.212915	0.27933	0.39197	0.31736	0.181345	0.0958853	0.0292643	-0.0518684	-0.0480246	-0.0154604	0.160682	0.352384	0.450065	0.494488	0.531327	0.490313	0.315924	0.19321	0.139914	0.108444	0.186552	0.299632	0.333748	0.24402	0.0430764	-0.147002	-0.238364	-0.187307	-0.0505395	0.173374	0.34732	0.421205	0.441885	0.436992
0.164892	0.157945	0.131087	0.172564	0.165897	0.0257645	-0.0725282	-0.048541	0.0156087	0.0124225	0.0293696	0.066884	0.0243167	-0.0326198	-0.00407608	0.0216731	-0.00871241	0.0816707	0.216505	0.281748	0.287357	0.24301	0.228522	0.187125	0.109181	-0.0478212	-0.00342674	0.172784	0.35037	0.466212	0.563455	0.615738	0.537759	0.40505	0.229571	-0.0416846	-0.106268	-0.0217635	0.0636848	0.0940473	0.0470428	-0.0642992	-0.182365	-0.204967	-0.124771	0.0732839	0.268216	0.400513	0.502462	0.578544
0.0900723	0.0879786	0.094262	0.181799	0.209992	0.12572	0.0204207	-0.0643937	-0.018789	-0.000880429	0.0190684	0.0609256	0.0521559	0.0480853	-0.0469356	-0.176754	-0.230447	-0.173755	-0.113402	0.0507334	0.238582	0.290682	0.330554	0.345402	0.263457	0.0117193	-0.120027	-0.093074	0.0786821	0.237547	0.354155	0.481464	0.57412	0.533947	0.321972	-0.131028	-0.348179	-0.355569	-0.305733	-0.1969	-0.0316698	0.0288828	-0.0379615	-0.109389	-0.120579	-0.0316729	0.103764	0.225211	0.353634	0.491611
0.0417611	0.0383888	0.0444872	0.117736	0.165571	0.139658	0.0745634	-0.0450773	-0.0288292	0.00373098	0.0111735	0.0186188	0.0335751	0.0753642	-0.0215533	-0.18931	-0.245745	-0.22566	-0.228079	-0.0891333	0.119458	0.20553	0.247414	0.280783	0.253377	0.0657905	-0.100131	-0.156335	-0.0458662	0.0844817	0.171811	0.284666	0.418775	0.449921	0.296475	-0.104732	-0.32437	-0.377487	-0.384105	-0.302721	-0.105372	0.0100669	-0.00971299	-0.0704218	-0.0929822	-0.0498562	0.034026	0.110448	0.203054	0.32081
0.0340075	0.00205517	0.00491504	0.121614	0.174147	0.127664	0.0131921	-0.0888182	0.0116646	0.0243784	-0.0215019	0.0351667	0.0583989	0.0401896	-0.0798642	-0.226069	-0.295124	-0.251753	-0.235789	-0.0812101	0.112507	0.183992	0.23633	0.289562	0.234915	0.00960449	-0.142988	-0.144341	-0.0306808	0.0698717	0.170552	0.286657	0.384973	0.387144	0.204385	-0.180459	-0.388134	-0.442378	-0.415169	-0.308788	-0.144679	-0.0520991	-0.0811134	-0.144824	-0.133741	-0.0676645	0.0234341	0.117654	0.225837	0.327506
-0.0253238	-0.0328797	-0.011869	0.10147	0.154198	0.148811	0.0528936	-0.0755385	-0.0214912	-0.00890012	-0.0202375	0.0501525	0.074899	0.0655205	-0.105607	-0.28361	-0.340622	-0.314364	-0.334288	-0.15455	0.0902407	0.180109	0.250589	0.328572	0.249837	0.00298702	-0.178513	-0.239153	-0.15875	-0.0588599	0.0323202	0.160122	0.318511	0.339048	0.170051	-0.211094	-0.434465	-0.509449	-0.498356	-0.362609	-0.122304	0.0341362	0.0371852	-0.0248287	-0.0622082	-0.0949392	-0.0673431	0.00675929	0.113073	0.224636
-0.0495796	-0.0364109	-0.0322478	-0.00976154	0.0557285	0.128412	0.128994	0.0108566	-0.0514446	-0.0224655	0.00745411	-0.0164082	0.00993008	0.10343	-0.00219009	-0.177956	-0.201877	-0.221583	-0.310776	-0.222111	-0.0213762	0.0655533	0.0904986	0.150179	0.16535	0.0881564	-0.0529072	-0.188173	-0.197436	-0.139946	-0.114244	-0.0504597	0.10962	0.189568	0.142602	-0.0677616	-0.212866	-0.299958	-0.366451	-0.330839	-0.137677	0.027291	0.0727004	0.0377641	-0.000265077	-0.0489461	-0.0707278	-0.0712183	-0.0341911	0.0314389
[truncated: 32 more columns]

## Sheet: FigS3e_avg
Correlation map averaged over time
1	0.31701	-0.203696	0.0758549	0.08778	-0.0984909	0.0195667	0.0547657	-0.0359923	0.00624435	0.0568633	0.0240743	-0.0100996	-0.00888335	0.00173293	0.00435568	0.0180387	0.0384658	0.0437623	0.0486718	0.0502692	0.0342818	0.0160456	0.0113256	0.0133689	0.0169711	0.0327548	0.0572913	0.0756458	0.0921484	0.103371	0.0902047	0.0601271	0.0353279	0.0106371	-0.00348634	0.0170471	0.0427151	0.0548925	0.0651644	0.0666028	0.042797	0.016333	-0.00139444	-0.0189805	-0.0287052	-0.0239487	-0.0128902	-0.0041329	-0.00607864
0.31701	1	0.329199	-0.211354	0.0603481	0.073736	-0.104858	0.0154979	0.0414931	-0.0276398	0.0212004	0.0466535	0.0189876	-0.000108817	-0.0162343	-0.00744948	0.00364856	0.0148858	0.0417417	0.0578425	0.0574695	0.0592637	0.0485156	0.021294	0.0132872	0.0182691	0.0251161	0.0488731	0.0838285	0.107737	0.118113	0.115409	0.0973222	0.0669708	0.0254983	-0.00751944	-0.00863123	0.0217472	0.0475012	0.0557447	0.0581728	0.0508898	0.0244615	-0.00375847	-0.0181454	-0.0255984	-0.0203435	-0.00444398	0.00997706	0.0160871
-0.203696	0.329199	1	0.311302	-0.225074	0.0513947	0.0716519	-0.111274	0.010239	0.056801	-0.0291325	0.0104564	0.0585463	0.017272	-0.0251387	-0.0138954	0.0090204	0.0153106	0.0356399	0.0562862	0.0539343	0.0498344	0.0561532	0.0376609	0.0060103	0.00528867	0.0312574	0.052037	0.0832735	0.112131	0.117676	0.115192	0.110065	0.0774341	0.0251078	-0.00233187	-0.00402644	0.00905008	0.0350804	0.0493262	0.0448386	0.0384867	0.0261602	0.00144532	-0.0118053	-0.00670852	0.00150338	0.00947311	0.0216561	0.0301093
0.0758549	-0.211354	0.311302	1	0.320538	-0.240004	0.0324751	0.0630516	-0.104111	0.0189795	0.0493958	-0.021851	0.0176923	0.0290316	-0.00594104	-0.0197974	-0.0192382	-0.00567171	0.0103996	0.0247857	0.047181	0.055269	0.0507312	0.0453212	0.0273857	0.0027136	0.012507	0.0385356	0.0601168	0.0834388	0.106905	0.113918	0.102481	0.07994	0.0365665	-0.0085905	-0.0204578	-0.0153163	-0.00245453	0.0200015	0.0348879	0.0291171	0.0187201	0.00958018	-0.00716577	-0.00962658	0.00241948	0.0109817	0.0247737	0.0380333
0.08778	0.0603481	-0.225074	0.320538	1	0.301226	-0.248402	0.035495	0.0705317	-0.104143	0.0228931	0.0590132	-0.0309359	0.00413935	0.0328008	-0.0192165	-0.0499988	-0.0360129	-0.0155762	-0.00274469	0.0286136	0.0550126	0.0507274	0.044818	0.048526	0.020975	-0.0106356	0.00112186	0.0291615	0.0451188	0.0694713	0.0928156	0.0867572	0.0750215	0.0515792	-0.00922101	-0.045313	-0.0415028	-0.0300089	-0.0169021	0.00892967	0.0241657	0.013674	0.00134457	-0.00517799	-0.0123606	-0.00714105	0.00735558	0.0234362	0.0364566
-0.0984909	0.073736	0.0513947	-0.240004	0.301226	1	0.310228	-0.256195	0.0301444	0.0689657	-0.0959483	0.0243051	0.0512989	-0.0246125	0.00997981	0.0197942	-0.00814992	-0.0162941	-0.0178598	-0.00958352	0.00701852	0.00955337	0.0205962	0.0323468	0.0292303	0.0199608	0.00585515	-0.00817323	0.00708572	0.0276046	0.0273741	0.031616	0.0445143	0.0474088	0.0382363	0.0153619	-0.0105607	-0.0190396	-0.016455	-0.0184603	-0.0100963	0.00894218	0.00979901	0.00242702	0.00754009	0.00727506	0.00599692	0.00897889	0.0136863	0.0191195
0.0195667	-0.104858	0.0716519	0.0324751	-0.248402	0.310228	1	0.294055	-0.240784	0.0434544	0.0750035	-0.0997509	0.0142394	0.0485171	-0.0199958	0.0313082	0.0724169	0.0352661	0.00299456	-7.68895e-05	-0.00385013	-0.0210118	-0.0163264	0.000481777	-0.000876031	0.0114497	0.0341032	0.0166661	-0.00133216	0.00894056	0.00662097	-0.011482	-0.00754568	0.00695328	0.020851	0.051497	0.0587241	0.0433172	0.0334274	0.0220941	0.00741516	0.00105569	0.0114286	0.026865	0.0257496	0.0216603	0.0200105	0.00860165	-0.00379976	-0.00753316
0.0547657	0.0154979	-0.111274	0.0630516	0.035495	-0.256195	0.294055	1	0.324166	-0.244687	0.0421515	0.0731645	-0.106747	0.0168921	0.0616591	0.00531935	0.052743	0.0732419	0.0444006	0.025754	-0.00103446	-0.0116003	-0.01922	-0.0375388	-0.0219137	0.0170154	0.0274352	0.024844	0.0126339	-0.012562	-0.0147187	-0.0113536	-0.0270024	-0.0276498	0.0102848	0.058003	0.0792691	0.0798406	0.0735225	0.0592489	0.0369065	0.0167454	0.0158466	0.0262829	0.0284637	0.0210159	0.0125783	0.00610144	-0.00903513	-0.0254154
-0.0359923	0.0414931	0.010239	-0.104111	0.0705317	0.0301444	-0.240784	0.324166	1	0.298262	-0.229254	0.0534362	0.0746772	-0.103306	0.0171821	0.0550715	-0.0080818	0.0463165	0.0900348	0.0558109	0.025052	0.0201286	0.00913609	-0.0197684	-0.0214326	0.000283005	0.00172922	0.0109515	0.0221067	-0.00314463	-0.0211184	-0.00869687	-0.00827686	-0.0190229	0.00227264	0.0375661	0.0591087	0.0746742	0.0816466	0.075827	0.0602199	0.0457782	0.0332829	0.0133262	0.00677249	0.00976426	0.00173382	-0.00383712	-0.00845871	-0.0210431
0.00624435	-0.0276398	0.056801	0.0189795	-0.104143	0.0689657	0.0434544	-0.244687	0.298262	1	0.32275	-0.229744	0.0454775	0.0655271	-0.101455	0.0195524	0.0592885	0.00938467	0.0636671	0.0944932	0.0773992	0.0524414	0.0293522	0.0199987	-0.00575148	-0.031248	-0.0153444	0.0106323	0.0175996	0.0242083	0.0161978	-0.000527254	0.00135612	0.00782529	0.00548176	0.0207754	0.0456239	0.0672537	0.0802525	0.0883577	0.083989	0.067211	0.0439184	0.0140487	-0.00656381	-0.00569539	-0.000419245	-0.00398527	-0.00490979	-0.00486667
0.0568633	0.0212004	-0.0291325	0.0493958	0.0228931	-0.0959483	0.0750035	0.0421515	-0.229254	0.32275	1	0.306683	-0.231932	0.0406693	0.0677235	-0.0924563	0.0300687	0.0762817	0.0235851	0.0821547	0.12467	0.0851194	0.0447005	0.0272513	0.0045852	-0.0255507	-0.0199156	0.00791424	0.0176501	0.0352465	0.0479076	0.0292924	0.00917803	0.0129897	0.0129802	0.0181193	0.0398279	0.0646091	0.080381	0.0929505	0.0963266	0.0808801	0.0520441	0.0227086	0.00196652	-0.0106827	-0.00562224	0.00319569	0.00314075	0.00229423
0.0240743	0.0466535	0.0104564	-0.021851	0.0590132	0.0243051	-0.0997509	0.0731645	0.0534362	-0.229744	0.306683	1	0.321185	-0.253412	0.0126491	0.0521996	-0.0938601	0.0309397	0.078715	0.0332306	0.0795441	0.106931	0.0737078	0.027854	0.00378478	-0.00630018	-0.0161586	-0.00971319	0.0172669	0.0395015	0.0451799	0.0500592	0.0420068	0.0156539	-0.000935934	0.00336537	0.0135676	0.0271822	0.0477196	0.0675536	0.0751314	0.0692838	0.0523006	0.0189366	-0.00388047	-0.0101129	-0.0100641	0.000168418	0.0111875	0.0119204
-0.0100996	0.0189876	0.0585463	0.0176923	-0.0309359	0.0512989	0.0142394	-0.106747	0.0746772	0.0454775	-0.231932	0.321185	1	0.289928	-0.255822	0.0172081	0.0458097	-0.100263	0.0262302	0.0631161	0.00811388	0.0609333	0.0997226	0.0576627	0.0136485	-0.0027934	-0.00833079	-0.0158277	0.00217985	0.0270375	0.0322985	0.0439789	0.0600183	0.0407428	0.00446259	-0.0117282	-0.0133629	-0.0120345	0.000291332	0.0181334	0.0335509	0.0430798	0.0412922	0.0146092	-0.00871249	-0.00932649	-0.00634346	-0.00397061	0.0124068	0.0281073
-0.00888335	-0.000108817	0.017272	0.0290316	0.00413935	-0.0246125	0.0485171	0.0168921	-0.103306	0.0655271	0.0406693	-0.253412	0.289928	1	0.32114	-0.219744	0.0416787	0.0651034	-0.0853961	0.00916377	0.0244864	-0.0380199	0.00855792	0.0512696	0.0316029	0.0121549	0.0130441	0.0224085	0.0201647	0.012458	0.0203953	0.0192993	0.0133518	0.0245957	0.0321939	0.015641	0.011513	0.0179925	0.00703677	-0.0102708	-0.0106653	0.00178849	0.0176095	0.0294934	0.0289152	0.0215272	0.0187025	0.0150547	0.0123758	0.0168284
0.00173293	-0.0162343	-0.0251387	-0.00594104	0.0328008	0.00997981	-0.0199958	0.0616591	0.0171821	-0.101455	0.0677235	0.0126491	-0.255822	0.32114	1	0.345728	-0.128038	0.115488	0.103966	-0.084834	-0.0370216	-0.0411877	-0.113555	-0.056526	0.0288859	0.0481715	0.0591822	0.0803358	0.0688923	0.0226785	0.000320271	-0.0194748	-0.0525045	-0.0367768	0.0417171	0.0935054	0.104285	0.106218	0.0813869	0.0260322	-0.0246916	-0.0414083	-0.0129082	0.0413031	0.0711369	0.0733244	0.0620045	0.0422085	0.0120837	-0.0131805
0.00435568	-0.00744948	-0.0138954	-0.0197974	-0.0192165	0.0197942	0.0313082	0.00531935	0.0550715	0.0195524	-0.0924563	0.0521996	0.0172081	-0.219744	0.345728	1	0.414287	-0.0582557	0.14414	0.0913811	-0.117012	-0.0743576	-0.0798253	-0.134287	-0.0504155	0.0588283	0.11293	0.12448	0.0930621	0.0487578	0.00519842	-0.0460932	-0.084875	-0.0710161	0.0253243	0.141545	0.189891	0.181167	0.152635	0.090557	-0.000998505	-0.0540609	-0.0294018	0.0327652	0.070071	0.0926057	0.0944973	0.061334	0.0126372	-0.0259782
0.0180387	0.00364856	0.0090204	-0.0192382	-0.0499988	-0.00814992	0.0724169	0.052743	-0.0080818	0.0592885	0.0300687	-0.0938601	0.0458097	0.0416787	-0.128038	0.414287	1	0.420994	-0.00904036	0.140206	0.0684501	-0.122576	-0.0741393	-0.0575858	-0.110723	-0.00261704	0.131529	0.143071	0.0984193	0.0633376	0.0284955	-0.0382181	-0.0886386	-0.0739549	0.0200926	0.149799	0.235088	0.250988	0.220254	0.152293	0.0608487	-0.00530059	-0.00995721	0.0300613	0.0598199	0.0805021	0.090539	0.0616117	0.00465041	-0.0374992
0.0384658	0.0148858	0.0153106	-0.00567171	-0.0360129	-0.0162941	0.0352661	0.0732419	0.0463165	0.00938467	0.0762817	0.0309397	-0.100263	0.0651034	0.115488	-0.0582557	0.420994	1	0.47504	0.0193808	0.136904	0.0814128	-0.0997013	-0.0554405	-0.0500056	-0.061783	0.0668889	0.143656	0.122407	0.0866596	0.0530302	-0.00405676	-0.0639786	-0.0717191	0.0230116	0.164673	0.261373	0.313145	0.309127	0.239401	0.144485	0.0716233	0.0334777	0.0313867	0.0468831	0.0569528	0.0623421	0.0495772	0.00208527	-0.0483297
0.0437623	0.0417417	0.0356399	0.0103996	-0.0155762	-0.0178598	0.00299456	0.0444006	0.0900348	0.0636671	0.0235851	0.078715	0.0262302	-0.0853961	0.103966	0.14414	-0.00904036	0.47504	1	0.48715	0.0658886	0.179732	0.115061	-0.0931256	-0.0547798	-0.0203831	-0.0180609	0.0795442	0.133456	0.110635	0.0799071	0.0413488	-0.0107883	-0.0409248	0.0217837	0.152477	0.251117	0.322971	0.362343	0.327741	0.236291	0.148094	0.0859102	0.0308463	0.00861573	0.0170622	0.0260454	0.0226213	-0.000591352	-0.0406214
0.0486718	0.0578425	0.0562862	0.0247857	-0.00274469	-0.00958352	-7.68895e-05	0.025754	0.0558109	0.0944932	0.0821547	0.0332306	0.0631161	0.00916377	-0.084834	0.0913811	0.140206	0.0193808	0.48715	1	0.526502	0.108186	0.213324	0.133949	-0.0953715	-0.0621698	-0.022759	-0.0200758	0.0581956	0.113046	0.118394	0.0983513	0.057284	0.021458	0.026989	0.0799092	0.167209	0.257355	0.322257	0.344401	0.305847	0.220039	0.128552	0.0292288	-0.0447101	-0.0534113	-0.0287102	-0.011228	-0.00550982	-0.0153049
0.0502692	0.0574695	0.0539343	0.047181	0.0286136	0.00701852	-0.00385013	-0.00103446	0.025052	0.0773992	0.12467	0.0795441	0.00811388	0.0244864	-0.0370216	-0.117012	0.0684501	0.136904	0.0658886	0.526502	1	0.535576	0.134988	0.21592	0.0948231	-0.146086	-0.0989996	-0.0454054	-0.0298985	0.071962	0.147964	0.147449	0.126782	0.0931071	0.0374137	0.0053784	0.053906	0.143402	0.225009	0.292601	0.323417	0.272794	0.15711	0.0192256	-0.0768753	-0.109869	-0.0884847	-0.0432968	-0.00169068	0.0175019
0.0342818	0.0592637	0.0498344	0.055269	0.0550126	0.00955337	-0.0210118	-0.0116003	0.0201286	0.0524414	0.0851194	0.106931	0.0609333	-0.0380199	-0.0411877	-0.0743576	-0.122576	0.0814128	0.179732	0.108186	0.535576	1	0.531058	0.0476968	0.123446	0.0147215	-0.195551	-0.109204	-0.0180252	0.0261749	0.118994	0.174302	0.176955	0.136404	0.0366213	-0.0379711	-0.0299726	0.0272059	0.119565	0.216398	0.277535	0.265532	0.166192	0.00436234	-0.097115	-0.126298	-0.117108	-0.0673645	0.00510058	0.0464775
0.0160456	0.0485156	0.0561532	0.0507312	0.0507274	0.0205962	-0.0163264	-0.01922	0.00913609	0.0293522	0.0447005	0.0737078	0.0997226	0.00855792	-0.113555	-0.0798253	-0.0741393	-0.0997013	0.115061	0.213324	0.134988	0.531058	1	0.451338	-0.0491352	0.0328504	-0.0483042	-0.190164	-0.0521566	0.0521432	0.0732648	0.154973	0.210529	0.154099	0.0294506	-0.0646045	-0.0844492	-0.0561786	0.0244172	0.129169	0.200055	0.211464	0.150221	0.00197324	-0.11091	-0.132086	-0.116737	-0.0705775	0.00888342	0.0660975
0.0113256	0.021294	0.0376609	0.0453212	0.044818	0.0323468	0.000481777	-0.0375388	-0.0197684	0.0199987	0.0272513	0.027854	0.0576627	0.0512696	-0.056526	-0.134287	-0.0575858	-0.0554405	-0.0931256	0.133949	0.21592	0.0476968	0.451338	1	0.406067	-0.172959	-0.0286138	-0.0250943	-0.116791	0.026852	0.0986034	0.100585	0.16289	0.153618	0.0423658	-0.0642161	-0.111167	-0.0995257	-0.0492767	0.0191763	0.0904826	0.121475	0.0857925	-0.00628297	-0.0908375	-0.123319	-0.10662	-0.0542553	0.0121698	0.0659012
0.0133689	0.0132872	0.0060103	0.0273857	0.048526	0.0292303	-0.000876031	-0.0219137	-0.0214326	-0.00575148	0.0045852	0.00378478	0.0136485	0.0316029	0.0288859	-0.0504155	-0.110723	-0.0500056	-0.0547798	-0.0953715	0.0948231	0.123446	-0.0491352	0.406067	1	0.345686	-0.176681	0.0225799	0.0624007	-0.0323202	0.0649837	0.110151	0.0801424	0.103217	0.0771881	-0.030319	-0.0972714	-0.10916	-0.0943421	-0.068367	-0.0219592	0.0134221	0.00288433	-0.0290812	-0.0527448	-0.0785515	-0.0841089	-0.0440585	0.0126932	0.0531618
0.0169711	0.0182691	0.00528867	0.0027136	0.020975	0.0199608	0.0114497	0.0170154	0.000283005	-0.031248	-0.0255507	-0.00630018	-0.0027934	0.0121549	0.0481715	0.0588283	-0.00261704	-0.061783	-0.0203831	-0.0621698	-0.146086	0.0147215	0.0328504	-0.172959	0.345686	1	0.389031	-0.090837	0.127589	0.137792	0.00257212	0.067613	0.075933	0.0162994	0.0458183	0.0514973	0.00503634	-0.0369764	-0.0643422	-0.0791048	-0.088174	-0.0868225	-0.0616587	-0.0263973	-0.0113575	-0.00493824	-0.0108788	-0.0173168	-0.000343286	0.0229653
0.0327548	0.0251161	0.0312574	0.012507	-0.0106356	0.00585515	0.0341032	0.0274352	0.00172922	-0.0153444	-0.0199156	-0.0161586	-0.00833079	0.0130441	0.0591822	0.11293	0.131529	0.0668889	-0.0180609	-0.022759	-0.0989996	-0.195551	-0.0483042	-0.0286138	-0.176681	0.389031	1	0.445241	0.0461203	0.208797	0.178592	0.0103335	0.0315922	0.0308253	-0.00194931	0.0860576	0.138109	0.0974158	0.0381122	-0.0216737	-0.081687	-0.118337	-0.0915023	-0.0126181	0.032578	0.0565392	0.0669144	0.0432066	0.0102791	-0.0029633
0.0572913	0.0488731	0.052037	0.0385356	0.00112186	-0.00817323	0.0166661	0.024844	0.0109515	0.0106323	0.00791424	-0.00971319	-0.0158277	0.0224085	0.0803358	0.12448	0.143071	0.143656	0.0795442	-0.0200758	-0.0454054	-0.109204	-0.190164	-0.0250943	0.0225799	-0.090837	0.445241	1	0.518604	0.124483	0.254039	0.193576	-0.000783512	0.0245177	0.0625547	0.0603105	0.141544	0.175627	0.13163	0.0479808	-0.0397924	-0.0883678	-0.0800768	-0.00626032	0.067435	0.102514	0.107793	0.0981518	0.0615828	0.0172953
0.0756458	0.0838285	0.0832735	0.0601168	0.0291615	0.00708572	-0.00133216	0.0126339	0.0221067	0.0175996	0.0176501	0.0172669	0.00217985	0.0201647	0.0688923	0.0930621	0.0984193	0.122407	0.133456	0.0581956	-0.0298985	-0.0180252	-0.0521566	-0.116791	0.0624007	0.127589	0.0461203	0.518604	1	0.553866	0.215257	0.301528	0.215406	0.0188856	0.0564957	0.0829631	0.0682394	0.134192	0.157789	0.0948213	0.00598305	-0.0510575	-0.0545021	0.00355648	0.0702913	0.1132	0.129158	0.134287	0.123595	0.0915891
0.0921484	0.107737	0.112131	0.0834388	0.0451188	0.0276046	0.00894056	-0.012562	-0.00314463	0.0242083	0.0352465	0.0395015	0.0270375	0.012458	0.0226785	0.0487578	0.0633376	0.0866596	0.110635	0.113046	0.071962	0.0261749	0.0521432	0.026852	-0.0323202	0.137792	0.208797	0.124483	0.553866	1	0.612408	0.257467	0.317422	0.221662	-0.00187956	0.0201786	0.0547145	0.0552233	0.104342	0.114072	0.0599671	-0.00192232	-0.0200429	0.0209676	0.0672476	0.10586	0.147413	0.171819	0.178051	0.171399
0.103371	0.118113	0.117676	0.106905	0.0694713	0.0273741	0.00662097	-0.0147187	-0.0211184	0.0161978	0.0479076	0.0451799	0.0322985	0.0203953	0.000320271	0.00519842	0.0284955	0.0530302	0.0799071	0.118394	0.147964	0.118994	0.0732648	0.0986034	0.0649837	0.00257212	0.178592	0.254039	0.215257	0.612408	1	0.611505	0.250201	0.285013	0.143879	-0.0948158	-0.0291189	0.0315776	0.0310139	0.07619	0.0951935	0.0469569	0.00527226	0.021168	0.0625793	0.0992118	0.143719	0.190931	0.221488	0.231773
0.0902047	0.115409	0.115192	0.113918	0.0928156	0.031616	-0.011482	-0.0113536	-0.00869687	-0.000527254	0.0292924	0.0500592	0.0439789	0.0192993	-0.0194748	-0.0460932	-0.0382181	-0.00405676	0.0413488	0.0983513	0.147449	0.174302	0.154973	0.100585	0.110151	0.067613	0.0103335	0.193576	0.301528	0.257467	0.611505	1	0.597729	0.156894	0.138373	-0.0212914	-0.174721	-0.0745153	-0.00929926	0.00626209	0.0626613	0.0737022	0.0272797	0.00613547	0.0303067	0.0723298	0.11553	0.171872	0.236677	0.27271
0.0601271	0.0973222	0.110065	0.102481	0.0867572	0.0445143	-0.00754568	-0.0270024	-0.00827686	0.00135612	0.00917803	0.0420068	0.0600183	0.0133518	-0.0525045	-0.084875	-0.0886386	-0.0639786	-0.0107883	0.057284	0.126782	0.176955	0.210529	0.16289	0.0801424	0.075933	0.0315922	-0.000783512	0.215406	0.317422	0.250201	0.597729	1	0.521016	-0.0346513	-0.0543831	-0.128322	-0.219171	-0.104654	-0.01496	0.0112387	0.0552159	0.0548354	0.00370049	-0.00912827	0.0262041	0.0686251	0.124336	0.207397	0.268932
0.0353279	0.0669708	0.0774341	0.07994	0.0750215	0.0474088	0.00695328	-0.0276498	-0.0190229	0.00782529	0.0129897	0.0156539	0.0407428	0.0245957	-0.0367768	-0.0710161	-0.0739549	-0.0717191	-0.0409248	0.021458	0.0931071	0.136404	0.154099	0.153618	0.103217	0.0162994	0.0308253	0.0245177	0.0188856	0.221662	0.285013	0.156894	0.521016	1	0.401044	-0.221607	-0.115112	-0.111734	-0.180578	-0.0619478	0.0207487	0.0173672	0.0310393	0.0188863	-0.00316109	0.00250263	0.0232173	0.0677781	0.135978	0.191133
0.0106371	0.0254983	0.0251078	0.0365665	0.0515792	0.0382363	0.020851	0.0102848	0.00227264	0.00548176	0.0129802	-0.000935934	0.00446259	0.0321939	0.0417171	0.0253243	0.0200926	0.0230116	0.0217837	0.026989	0.0374137	0.0366213	0.0294506	0.0423658	0.0771881	0.0458183	-0.00194931	0.0625547	0.0564957	-0.00187956	0.143879	0.138373	-0.0346513	0.401044	1	0.328588	-0.130756	0.0497585	0.0428309	-0.0692638	0.00302309	0.0288194	-0.0179712	0.00820755	0.040246	0.0176253	0.00119173	0.010484	0.027813	0.0451604
-0.00348634	-0.00751944	-0.00233187	-0.0085905	-0.00922101	0.0153619	0.051497	0.058003	0.0375661	0.0207754	0.0181193	0.00336537	-0.0117282	0.015641	0.0935054	0.141545	0.149799	0.164673	0.152477	0.0799092	0.0053784	-0.0379711	-0.0646045	-0.0642161	-0.030319	0.0514973	0.0860576	0.0603105	0.0829631	0.0201786	-0.0948158	-0.0212914	-0.0543831	-0.221607	0.328588	1	0.48317	0.10805	0.24205	0.186124	0.00521633	0.0139407	0.025983	-0.00665821	0.0224266	0.0273587	-0.0026616	-0.0408045	-0.0884535	-0.114506
0.0170471	-0.00863123	-0.00402644	-0.0204578	-0.045313	-0.0105607	0.0587241	0.0792691	0.0591087	0.0456239	0.0398279	0.0135676	-0.0133629	0.011513	0.104285	0.189891	0.235088	0.261373	0.251117	0.167209	0.053906	-0.0299726	-0.0844492	-0.111167	-0.0972714	0.00503634	0.138109	0.141544	0.0682394	0.0547145	-0.0291189	-0.174721	-0.128322	-0.115112	-0.130756	0.48317	1	0.584911	0.284307	0.331539	0.210368	0.0245742	0.0414382	0.0437187	-0.0226171	-0.014837	-0.0160317	-0.0798913	-0.159672	-0.208716
0.0427151	0.0217472	0.00905008	-0.0153163	-0.0415028	-0.0190396	0.0433172	0.0798406	0.0746742	0.0672537	0.0646091	0.0271822	-0.0120345	0.0179925	0.106218	0.181167	0.250988	0.313145	0.322971	0.257355	0.143402	0.0272059	-0.0561786	-0.0995257	-0.10916	-0.0369764	0.0974158	0.175627	0.134192	0.0552233	0.0315776	-0.0745153	-0.219171	-0.111734	0.0497585	0.10805	0.584911	1	0.673463	0.351731	0.33302	0.218491	0.0568385	0.0449057	-0.00481687	-0.0738519	-0.0774062	-0.116173	-0.197377	-0.259797
0.0548925	0.0475012	0.0350804	-0.00245453	-0.0300089	-0.016455	0.0334274	0.0735225	0.0816466	0.0802525	0.080381	0.0477196	0.000291332	0.00703677	0.0813869	0.152635	0.220254	0.309127	0.362343	0.322257	0.225009	0.119565	0.0244172	-0.0492767	-0.0943421	-0.0643422	0.0381122	0.13163	0.157789	0.104342	0.0310139	-0.00929926	-0.104654	-0.180578	0.0428309	0.24205	0.284307	0.673463	1	0.689961	0.376901	0.351586	0.240999	0.031148	-0.0472351	-0.111204	-0.168583	-0.190963	-0.24169	-0.305292
0.0651644	0.0557447	0.0493262	0.0200015	-0.0169021	-0.0184603	0.0220941	0.0592489	0.075827	0.0883577	0.0929505	0.0675536	0.0181334	-0.0102708	0.0260322	0.090557	0.152293	0.239401	0.327741	0.344401	0.292601	0.216398	0.129169	0.0191763	-0.068367	-0.0791048	-0.0216737	0.0479808	0.0948213	0.114072	0.07619	0.00626209	-0.01496	-0.0619478	-0.0692638	0.186124	0.331539	0.351731	0.689961	1	0.703783	0.389819	0.3543	0.164387	-0.114393	-0.19349	-0.231697	-0.28	-0.303106	-0.330788
0.0666028	0.0581728	0.0448386	0.0348879	0.00892967	-0.0100963	0.00741516	0.0369065	0.0602199	0.083989	0.0963266	0.0751314	0.0335509	-0.0106653	-0.0246916	-0.000998505	0.0608487	0.144485	0.236291	0.305847	0.323417	0.277535	0.200055	0.0904826	-0.0219592	-0.088174	-0.081687	-0.0397924	0.00598305	0.0599671	0.0951935	0.0626613	0.0112387	0.0207487	0.00302309	0.00521633	0.210368	0.33302	0.376901	0.703783	1	0.705419	0.36588	0.233167	-0.017333	-0.259687	-0.296552	-0.31548	-0.347527	-0.343556
0.042797	0.0508898	0.0384867	0.0291171	0.0241657	0.00894218	0.00105569	0.0167454	0.0457782	0.067211	0.0808801	0.0692838	0.0430798	0.00178849	-0.0414083	-0.0540609	-0.00530059	0.0716233	0.148094	0.220039	0.272794	0.265532	0.211464	0.121475	0.0134221	-0.0868225	-0.118337	-0.0883678	-0.0510575	-0.00192232	0.0469569	0.0737022	0.0552159	0.0173672	0.0288194	0.0139407	0.0245742	0.218491	0.351586	0.389819	0.705419	1	0.667401	0.203128	0.0577651	-0.134356	-0.303221	-0.310186	-0.311062	-0.330846
0.016333	0.0244615	0.0261602	0.0187201	0.013674	0.00979901	0.0114286	0.0158466	0.0332829	0.0439184	0.0520441	0.0523006	0.0412922	0.0176095	-0.0129082	-0.0294018	-0.00995721	0.0334777	0.0859102	0.128552	0.15711	0.166192	0.150221	0.0857925	0.00288433	-0.0616587	-0.0915023	-0.0800768	-0.0545021	-0.0200429	0.00527226	0.0272797	0.0548354	0.0310393	-0.0179712	0.025983	0.0414382	0.0568385	0.240999	0.3543	0.36588	0.667401	1	0.569857	0.0988279	0.0250097	-0.0942461	-0.22378	-0.225683	-0.234906
-0.00139444	-0.00375847	0.00144532	0.00958018	0.00134457	0.00242702	0.026865	0.0262829	0.0133262	0.0140487	0.0227086	0.0189366	0.0146092	0.0294934	0.0413031	0.0327652	0.0300613	0.0313867	0.0308463	0.0292288	0.0192256	0.00436234	0.00197324	-0.00628297	-0.0290812	-0.0263973	-0.0126181	-0.00626032	0.00355648	0.0209676	0.021168	0.00613547	0.00370049	0.0188863	0.00820755	-0.00665821	0.0437187	0.0449057	0.031148	0.164387	0.233167	0.203128	0.569857	1	0.575732	0.186924	0.191911	0.110934	-0.024792	-0.0422616
-0.0189805	-0.0181454	-0.0118053	-0.00716577	-0.00517799	0.00754009	0.0257496	0.0284637	0.00677249	-0.00656381	0.00196652	-0.00388047	-0.00871249	0.0289152	0.0711369	0.070071	0.0598199	0.0468831	0.00861573	-0.0447101	-0.0768753	-0.097115	-0.11091	-0.0908375	-0.0527448	-0.0113575	0.032578	0.067435	0.0702913	0.0672476	0.0625793	0.0303067	-0.00912827	-0.00316109	0.040246	0.0224266	-0.0226171	-0.00481687	-0.0472351	-0.114393	-0.017333	0.0577651	0.0988279	0.575732	1	0.6514	0.378779	0.401473	0.319256	0.187533
-0.0287052	-0.0255984	-0.00670852	-0.00962658	-0.0123606	0.00727506	0.0216603	0.0210159	0.00976426	-0.00569539	-0.0106827	-0.0101129	-0.00932649	0.0215272	0.0733244	0.0926057	0.0805021	0.0569528	0.0170622	-0.0534113	-0.109869	-0.126298	-0.132086	-0.123319	-0.0785515	-0.00493824	0.0565392	0.102514	0.1132	0.10586	0.0992118	0.0723298	0.0262041	0.00250263	0.0176253	0.0273587	-0.014837	-0.0738519	-0.111204	-0.19349	-0.259687	-0.134356	0.0250097	0.186924	0.6514	1	0.74315	0.528833	0.53263	0.45323
-0.0239487	-0.0203435	0.00150338	0.00241948	-0.00714105	0.00599692	0.0200105	0.0125783	0.00173382	-0.000419245	-0.00562224	-0.0100641	-0.00634346	0.0187025	0.0620045	0.0944973	0.090539	0.0623421	0.0260454	-0.0287102	-0.0884847	-0.117108	-0.116737	-0.10662	-0.0841089	-0.0108788	0.0669144	0.107793	0.129158	0.147413	0.143719	0.11553	0.0686251	0.0232173	0.00119173	-0.0026616	-0.0160317	-0.0774062	-0.168583	-0.231697	-0.296552	-0.303221	-0.0942461	0.191911	0.378779	0.74315	1	0.794977	0.59761	0.586561
-0.0128902	-0.00444398	0.00947311	0.0109817	0.00735558	0.00897889	0.00860165	0.00610144	-0.00383712	-0.00398527	0.00319569	0.000168418	-0.00397061	0.0150547	0.0422085	0.061334	0.0616117	0.0495772	0.0226213	-0.011228	-0.0432968	-0.0673645	-0.0705775	-0.0542553	-0.0440585	-0.0173168	0.0432066	0.0981518	0.134287	0.171819	0.190931	0.171872	0.124336	0.0677781	0.010484	-0.0408045	-0.0798913	-0.116173	-0.190963	-0.28	-0.31548	-0.310186	-0.22378	0.110934	0.401473	0.528833	0.794977	1	0.81474	0.637795
-0.0041329	0.00997706	0.0216561	0.0247737	0.0234362	0.0136863	-0.00379976	-0.00903513	-0.00845871	-0.00490979	0.00314075	0.0111875	0.0124068	0.0123758	0.0120837	0.0126372	0.00465041	0.00208527	-0.000591352	-0.00550982	-0.00169068	0.00510058	0.00888342	0.0121698	0.0126932	-0.000343286	0.0102791	0.0615828	0.123595	0.178051	0.221488	0.236677	0.207397	0.135978	0.027813	-0.0884535	-0.159672	-0.197377	-0.24169	-0.303106	-0.347527	-0.311062	-0.225683	-0.024792	0.319256	0.53263	0.59761	0.81474	1	0.839187
-0.00607864	0.0160871	0.0301093	0.0380333	0.0364566	0.0191195	-0.00753316	-0.0254154	-0.0210431	-0.00486667	0.00229423	0.0119204	0.0281073	0.0168284	-0.0131805	-0.0259782	-0.0374992	-0.0483297	-0.0406214	-0.0153049	0.0175019	0.0464775	0.0660975	0.0659012	0.0531618	0.0229653	-0.0029633	0.0172953	0.0915891	0.171399	0.231773	0.27271	0.268932	0.191133	0.0451604	-0.114506	-0.208716	-0.259797	-0.305292	-0.330788	-0.343556	-0.330846	-0.234906	-0.0422616	0.187533	0.45323	0.586561	0.637795	0.839187	1
-0.0162186	0.00873133	0.0282776	0.0374215	0.0410651	0.0257195	-0.0049711	-0.0299779	-0.0322872	-0.0168811	-0.00127556	0.00793698	0.0268428	0.0224112	-0.015674	-0.0445893	-0.0599402	-0.0770052	-0.0806745	-0.0511403	-0.00139711	0.0381219	0.0671988	0.0811088	0.0766489	0.0397909	-0.000532776	-0.000740633	0.0591092	0.143906	0.214604	0.259445	0.269392	0.2164	0.0725675	-0.110102	-0.223983	-0.290865	-0.344931	-0.369215	-0.358225	-0.340214	-0.281636	-0.0730919	0.161615	0.337129	0.522728	0.630311	0.677187	0.849056
-0.0300184	-0.00969635	0.0137938	0.0257913	0.033762	0.0251507	-0.00343197	-0.029665	-0.0390496	-0.0331009	-0.0163116	-0.000783061	0.0139726	0.0164637	-0.00677855	-0.0445961	-0.0813826	-0.107224	-0.122671	-0.112634	-0.0686708	-0.0157559	0.028368	0.0617668	0.0796306	0.0518222	0.00927658	0.00275206	0.0365251	0.0915626	0.157568	0.210499	0.228327	0.198573	0.0862992	-0.0930506	-0.223562	-0.301813	-0.364186	-0.403974	-0.407351	-0.371414	-0.305579	-0.140833	0.116259	0.304371	0.408613	0.554858	0.645823	0.665795
-0.0486431	-0.0297808	-0.00721143	0.00911474	0.0229999	0.0192122	-0.00284724	-0.0278196	-0.0466485	-0.049311	-0.0377061	-0.0174453	0.00131965	0.0083625	-0.00486584	-0.0350142	-0.0900443	-0.141438	-0.177268	-0.187222	-0.162448	-0.105495	-0.0399159	0.0208963	0.0602584	0.0661321	0.0398904	0.0102725	0.0117196	0.0371979	0.0794212	0.129248	0.160692	0.151818	0.0759871	-0.0693322	-0.197022	-0.291713	-0.371085	-0.432255	-0.454622	-0.416698	-0.325613	-0.168547	0.0357512	0.242809	0.344704	0.395922	0.506192	0.571222
-0.0661109	-0.052256	-0.0314694	-0.0171591	0.00393027	0.0164672	0.00794312	-0.016473	-0.046511	-0.0612468	-0.0542036	-0.0399701	-0.020866	0.00834147	0.0169444	-0.00927519	-0.0682527	-0.136574	-0.20819	-0.255226	-0.261422	-0.222366	-0.150842	-0.0588878	0.0187236	0.0771616	0.0869694	0.0411502	0.00259688	-0.00653513	-0.00112104	0.0103718	0.0379787	0.0730817	0.068574	-0.0096413	-0.106267	-0.211317	-0.310671	-0.395817	-0.445451	-0.428652	-0.346445	-0.177752	0.00313732	0.136298	0.230095	0.251145	0.240409	0.317464
-0.0641561	-0.0722257	-0.0559092	-0.041083	-0.0263511	0.00301828	0.0249117	0.00917783	-0.0294166	-0.0565684	-0.0621861	-0.0562241	-0.0442711	0.00328416	0.0537391	0.0456284	-0.0108349	-0.0786855	-0.170228	-0.26651	-0.321817	-0.313286	-0.258127	-0.156956	-0.0415349	0.069104	0.122874	0.0918778	0.0169256	-0.0516128	-0.0913248	-0.119157	-0.116863	-0.0456373	0.0555069	0.0811998	0.0412997	-0.0363846	-0.138039	-0.25072	-0.337046	-0.355033	-0.305235	-0.176697	-0.0297982	0.0422135	0.0528749	0.0413413	-0.0164733	-0.0499871
-0.0457402	-0.0707472	-0.064345	-0.0578001	-0.054537	-0.0162779	0.0345069	0.0401235	0.00483112	-0.0316883	-0.0512884	-0.0547876	-0.0543825	-0.00599061	0.0767603	0.108646	0.0713028	0.0159013	-0.0667978	-0.184308	-0.287116	-0.316924	-0.291957	-0.210489	-0.0954863	0.0453915	0.142101	0.126722	0.0261529	-0.0904683	-0.175581	-0.23578	-0.258993	-0.183717	0.00624194	0.170808	0.216137	0.183415	0.10347	-0.0168072	-0.130702	-0.181528	-0.175532	-0.132952	-0.0870498	-0.0742142	-0.112591	-0.195442	-0.283839	-0.352433
-0.014217	-0.041527	-0.0467283	-0.0591649	-0.0669807	-0.0264914	0.0343468	0.0551073	0.0311264	-0.0018781	-0.024423	-0.0365955	-0.0473927	-0.00562629	0.0854152	0.145082	0.143244	0.11512	0.0561557	-0.050664	-0.167523	-0.229744	-0.241321	-0.197482	-0.115039	0.0244574	0.146632	0.15025	0.055707	-0.0655834	-0.175691	-0.272748	-0.32386	-0.26499	-0.0501007	0.208848	0.341682	0.358749	0.313453	0.21576	0.0936377	0.0117067	-0.0218808	-0.0574068	-0.115838	-0.17167	-0.228471	-0.332606	-0.464671	-0.544638
0.0276928	-0.00113216	-0.0121384	-0.03213	-0.0539131	-0.0283032	0.0298631	0.0588516	0.0447888	0.0245692	0.00843274	-0.00981246	-0.032652	-0.00184265	0.0864398	0.152964	0.177309	0.185227	0.159087	0.0736878	-0.0327073	-0.10925	-0.151166	-0.144751	-0.100609	0.00921749	0.138553	0.182729	0.131767	0.0371261	-0.0673732	-0.180653	-0.263693	-0.247281	-0.0710196	0.193855	0.373616	0.447351	0.448903	0.386902	0.272849	0.162814	0.0923216	0.0134365	-0.10348	-0.205293	-0.271644	-0.352044	-0.470463	-0.572866
0.0674344	0.0423582	0.0290302	0.01153	-0.0216991	-0.0252163	0.0161808	0.0513435	0.0523728	0.0469161	0.0396313	0.023161	-0.00748525	-0.00568444	0.0533428	0.117238	0.156108	0.195763	0.21853	0.182947	0.109894	0.0433128	-0.0114557	-0.0460226	-0.0522842	-0.00397522	0.096071	0.174271	0.186251	0.143085	0.0754101	-0.0141913	-0.108956	-0.155122	-0.071346	0.131316	0.308735	0.428401	0.493311	0.492723	0.420149	0.308851	0.197983	0.0670722	-0.0905521	-0.219293	-0.285043	-0.327148	-0.384145	-0.462952
0.0813382	0.0749	0.0588362	0.0498566	0.0274092	-0.0020801	-0.00624683	0.0188934	0.0475008	0.0603587	0.0603532	0.0562301	0.0345747	-0.0106291	-0.0361345	-0.0105937	0.0361168	0.0940793	0.166251	0.228501	0.249314	0.229379	0.182749	0.112253	0.0421122	-0.0130811	-0.0096962	0.0542559	0.131689	0.174661	0.179334	0.157775	0.110161	0.0219175	-0.0492535	-0.00214768	0.110764	0.230593	0.353819	0.460687	0.498854	0.438918	0.299781	0.0981148	-0.0991552	-0.238062	-0.296751	-0.292951	-0.265457	-0.269938
0.0584766	0.0735149	0.0583864	0.0608194	0.0666838	0.0307306	-0.0184469	-0.0216844	0.027973	0.0590084	0.0580285	0.063434	0.0713774	0.000585115	-0.111004	-0.149829	-0.110289	-0.0567978	0.0291365	0.165892	0.294154	0.338157	0.316781	0.241346	0.13784	-0.00744124	-0.115615	-0.102766	0.00220963	0.110398	0.181725	0.237168	0.27117	0.203656	0.0216251	-0.113029	-0.110182	-0.0379519	0.0886724	0.263411	0.41649	0.443621	0.324729	0.103307	-0.0915129	-0.218752	-0.266918	-0.232066	-0.138558	-0.0737896
0.0327142	0.0565322	0.0429344	0.0502111	0.074041	0.0425807	-0.0116604	-0.0318046	0.0111457	0.0466592	0.0498432	0.0472383	0.0753234	0.0290139	-0.0947972	-0.170102	-0.143461	-0.106254	-0.0468462	0.0799705	0.231878	0.306921	0.308799	0.250726	0.166499	0.0219179	-0.123352	-0.152447	-0.0645488	0.0448914	0.126307	0.204956	0.286611	0.275685	0.10609	-0.0924045	-0.162333	-0.144571	-0.062095	0.0839362	0.259034	0.351183	0.301115	0.123836	-0.0335708	-0.13831	-0.187352	-0.16241	-0.0641728	0.0264569
0.0158163	0.0398338	0.0311196	0.0252183	0.0455615	0.0382705	0.0207136	-0.00433742	2.56079e-05	0.0139055	0.0269817	0.0148385	0.0394726	0.0645803	0.033093	-0.0224249	-0.0116889	0.00284504	-0.00241663	0.0130893	0.0679853	0.114555	0.12859	0.109455	0.0972982	0.0769221	0.00952542	-0.0386692	-0.0143573	0.0294322	0.0536928	0.0765615	0.135611	0.19385	0.184887	0.0984141	0.0309975	-0.00569732	-0.0156591	-0.00127911	0.0631177	0.151452	0.209998	0.16708	0.0859229	0.0243253	-0.0357543	-0.0806293	-0.0648148	-0.0102291
0.0235355	0.0269734	0.0343352	-0.00162067	-0.024795	0.00141912	0.0447459	0.0367129	-2.57692e-05	-0.0101521	0.00482422	-0.0140393	-0.0324075	0.0399987	0.161707	0.209779	0.219408	0.226485	0.179043	0.0538048	-0.0711289	-0.13427	-0.154121	-0.138067	-0.0803845	0.0596178	0.189385	0.204263	0.156456	0.101892	0.0403106	-0.0519478	-0.117152	-0.0670231	0.105727	0.268922	0.339284	0.338147	0.268148	0.129327	-0.0193122	-0.0807461	-0.0237845	0.0696793	0.107991	0.122769	0.0992666	0.00664006	-0.103306	-0.153635
0.026834	0.0149365	0.0287301	-0.00562094	-0.0505182	-0.023968	0.0384259	0.0471331	0.00161102	-0.0124682	0.00315248	-0.0167349	-0.0558683	0.00477234	0.148758	0.233611	0.248786	0.263441	0.232481	0.0978576	-0.0713588	-0.176393	-0.218527	-0.207981	-0.153426	-0.00186036	0.17566	0.22752	0.165818	0.0828803	0.00896174	-0.0995956	-0.204077	-0.177819	0.0243015	0.253372	0.377673	0.425039	0.385051	0.242204	0.0511114	-0.0686065	-0.0688156	-0.00839682	0.0245879	0.0420763	0.0325405	-0.0527654	-0.192624	-0.281606
0.0153089	-0.0022447	0.00848398	-0.0139071	-0.0543545	-0.0339225	0.0236224	0.0431533	0.00361102	-0.0149776	-0.00246184	-0.0132596	-0.0586744	-0.0258708	0.0894788	0.167843	0.178357	0.195266	0.187627	0.0890862	-0.0587134	-0.156979	-0.196826	-0.197247	-0.167465	-0.0519807	0.0940409	0.134114	0.0651484	-0.0216974	-0.0863788	-0.166808	-0.249983	-0.228779	-0.045157	0.179766	0.304448	0.369145	0.374193	0.286983	0.138477	0.0290166	-0.00971057	-0.0301231	-0.0624952	-0.0845056	-0.110038	-0.192439	-0.330968	-0.425266
-0.0171868	-0.0356276	-0.0290533	-0.0333603	-0.0492775	-0.0318648	0.00153876	0.0214391	0.000169239	-0.0195616	-0.0187025	-0.0147928	-0.0478415	-0.0509347	-0.00169418	0.0372961	0.0247188	0.0228566	0.0297584	-0.00755948	-0.0835027	-0.133737	-0.145768	-0.14203	-0.136003	-0.0880554	-0.0243585	-0.026915	-0.10487	-0.184347	-0.22762	-0.256024	-0.280426	-0.246293	-0.12129	0.0354981	0.117052	0.166433	0.207259	0.210303	0.170242	0.12859	0.086689	-0.00444563	-0.112819	-0.19238	-0.24886	-0.32807	-0.442402	-0.521472
-0.056448	-0.0722832	-0.0715771	-0.0550918	-0.036207	-0.0177786	-0.0149753	-0.00801911	-0.00946881	-0.0252441	-0.0413561	-0.0301143	-0.029863	-0.0480108	-0.0722191	-0.0947153	-0.137624	-0.179068	-0.189935	-0.178185	-0.163361	-0.138764	-0.103971	-0.0712446	-0.058822	-0.0720029	-0.11272	-0.172723	-0.255018	-0.322909	-0.345789	-0.317977	-0.269777	-0.209812	-0.15321	-0.108809	-0.1151	-0.124192	-0.0928456	-0.027884	0.0489524	0.113821	0.126045	0.0400531	-0.0816391	-0.189253	-0.269947	-0.337965	-0.406113	-0.449958
-0.0785713	-0.0897895	-0.0954041	-0.066257	-0.0212644	-0.00270427	-0.0187151	-0.0244056	-0.0181934	-0.0348408	-0.0615361	-0.0485554	-0.0186773	-0.0258098	-0.0852183	-0.15199	-0.216541	-0.296323	-0.34598	-0.323855	-0.25726	-0.179086	-0.102721	-0.0295844	0.0182155	-0.00754215	-0.107722	-0.206705	-0.287098	-0.347419	-0.368551	-0.317034	-0.228316	-0.156371	-0.143579	-0.175217	-0.250755	-0.324559	-0.339766	-0.277241	-0.153253	-0.0221728	0.0563399	0.045524	-0.0170864	-0.0985877	-0.174204	-0.221938	-0.2431	-0.250039
-0.0859321	-0.0928446	-0.0994975	-0.0701052	-0.0180062	0.0041841	-0.0142498	-0.029838	-0.0294466	-0.0494024	-0.0776157	-0.0625918	-0.0173674	-0.00175453	-0.051091	-0.12817	-0.207248	-0.314402	-0.404444	-0.410494	-0.341726	-0.244449	-0.145431	-0.0366317	0.055902	0.0589758	-0.0391613	-0.143341	-0.2187	-0.276875	-0.307155	-0.26604	-0.179623	-0.112003	-0.116781	-0.175454	-0.275441	-0.393212	-0.467301	-0.452447	-0.348802	-0.210304	-0.0874364	0.00686739	0.0431595	0.0207467	-0.0255302	-0.050802	-0.0424098	-0.0261896
-0.0641467	-0.0686973	-0.0740328	-0.0660323	-0.0327979	-0.000558142	-0.00178792	-0.0280772	-0.0430109	-0.0608776	-0.0835302	-0.0786963	-0.0302238	0.022562	0.0285649	-0.0183405	-0.0822338	-0.183952	-0.299977	-0.367161	-0.357519	-0.290766	-0.20305	-0.0879098	0.0331222	0.0977509	0.0639368	-0.0146603	-0.086155	-0.148512	-0.194981	-0.194156	-0.149847	-0.0924005	-0.0671686	-0.0943312	-0.16916	-0.287132	-0.405847	-0.470541	-0.457655	-0.375609	-0.248909	-0.0853139	0.0383535	0.0936595	0.104614	0.107576	0.125743	0.149712
0.00973221	0.00150665	-0.00115275	-0.0185676	-0.0317395	-0.0172362	0.00120766	-0.0108123	-0.0336347	-0.0433638	-0.0466554	-0.0536654	-0.0367918	0.0163575	0.0777285	0.0961014	0.0824555	0.0441506	-0.0294565	-0.117984	-0.182374	-0.189538	-0.163621	-0.101771	-0.0184967	0.0720331	0.133005	0.131843	0.0992625	0.0532633	0.00494431	-0.0395854	-0.0696247	-0.0687099	-0.0310001	0.00526091	0.00847179	-0.0330772	-0.114486	-0.205936	-0.288352	-0.319643	-0.274603	-0.150825	-0.0349987	0.0486256	0.10982	0.154183	0.184469	0.203005
0.0839514	0.0844002	0.0871841	0.0574139	0.00969839	-0.0126101	-0.00731487	-0.00841962	-0.0189162	-0.00970783	0.00960376	0.00845858	-0.00581181	0.00646512	0.0599391	0.107519	0.133845	0.168375	0.182413	0.146313	0.0849321	0.0388217	0.00626169	-0.0139118	-0.0155359	0.0272751	0.115119	0.187273	0.236392	0.259383	0.254668	0.207206	0.132726	0.0618702	0.0254601	0.0354834	0.0853373	0.130597	0.140127	0.109255	0.0322678	-0.0514026	-0.0949893	-0.0875673	-0.0642076	-0.0205145	0.0390299	0.100824	0.151278	0.176885
0.0999103	0.119356	0.125758	0.0918519	0.0431193	0.0105853	-0.000923143	-0.0155928	-0.023413	5.02708e-05	0.0334862	0.0335557	0.0209521	0.0281134	0.0602849	0.0863358	0.120722	0.180814	0.229643	0.224594	0.190567	0.153022	0.111144	0.0536226	0.0107206	0.0227966	0.0903187	0.168447	0.252224	0.324557	0.359279	0.325956	0.25666	0.190191	0.118946	0.0609612	0.0895368	0.153927	0.197101	0.202588	0.170606	0.125848	0.0976183	0.059557	0.0182807	0.0187607	0.0451134	0.071131	0.100808	0.13026
0.085059	0.102696	0.115324	0.0788384	0.0253625	0.00751987	0.0189979	0.00617034	-0.0186137	-0.000786192	0.0362992	0.029972	0.00818343	0.0404195	0.11648	0.159603	0.190165	0.246448	0.27952	0.237169	0.162241	0.10227	0.0572723	0.00876675	-0.0191141	0.0335401	0.142868	0.22997	0.290154	0.337255	0.356126	0.300899	0.202646	0.140857	0.139201	0.146571	0.189524	0.253542	0.278216	0.235415	0.154589	0.0976466	0.10931	0.140422	0.127683	0.130437	0.150565	0.14628	0.116768	0.0980561
0.0934134	0.0958006	0.109235	0.0828024	0.0162268	-0.0142304	0.00076533	0.0142063	-0.00350487	0.00878418	0.0413213	0.0457538	0.0051495	0.00885454	0.088297	0.167385	0.204199	0.264276	0.316902	0.290914	0.201736	0.115159	0.0518298	-0.00153449	-0.0406229	-0.000925754	0.133181	0.263789	0.339869	0.381096	0.3955	0.334702	0.202677	0.0831426	0.0550581	0.103843	0.189559	0.284788	0.332701	0.298442	0.188631	0.0744971	0.0326024	0.0753651	0.104563	0.12908	0.169125	0.193859	0.170948	0.124851
0.102801	0.115525	0.112274	0.105184	0.0684415	0.00654424	-0.0376002	-0.0274627	-0.000456881	0.0266009	0.0475684	0.0678409	0.0517514	-0.00596194	-0.0462082	-0.0200494	0.0216313	0.0848436	0.178348	0.263454	0.297634	0.273784	0.222925	0.145869	0.0603163	-0.0125072	-0.00102397	0.104558	0.242897	0.354512	0.423787	0.437942	0.377591	0.231303	0.0383326	-0.0769565	-0.0503018	0.0425917	0.142288	0.218851	0.229975	0.158439	0.0448086	-0.0282874	-0.0301574	-0.00604895	0.0358682	0.105939	0.174764	0.191328
0.0667045	0.0977296	0.0737724	0.0783915	0.100613	0.0458369	-0.0377921	-0.0557964	-0.00261734	0.0328365	0.0357175	0.0495847	0.0834658	0.0241424	-0.111073	-0.173356	-0.145104	-0.109513	-0.0398359	0.0981422	0.247248	0.312717	0.308486	0.248749	0.170876	0.0408143	-0.0850875	-0.0796993	0.0538169	0.192995	0.283331	0.361674	0.415027	0.339633	0.0968707	-0.146643	-0.222688	-0.197654	-0.116748	0.00950433	0.140757	0.175566	0.0859855	-0.0554049	-0.107769	-0.107829	-0.0944391	-0.033537	0.0824074	0.163523
0.0372846	0.0611783	0.0327249	0.0462563	0.084408	0.0429583	-0.0334955	-0.0553873	-0.00722366	0.0221889	0.015196	0.0229038	0.0698104	0.0277661	-0.106909	-0.183478	-0.171976	-0.16684	-0.135044	-0.0143321	0.141114	0.224599	0.244387	0.222109	0.181647	0.0678372	-0.0755832	-0.105726	-0.011109	0.0939238	0.164164	0.24799	0.324556	0.281667	0.0812452	-0.143191	-0.245756	-0.261116	-0.220491	-0.122336	0.0092849	0.0664482	0.00660848	-0.0975573	-0.128977	-0.123927	-0.11214	-0.05698	0.0526516	0.131647
0.023816	0.0344028	0.0103043	0.038043	0.0738648	0.0287753	-0.0464975	-0.05472	-0.00319964	0.017043	-0.000818193	0.0166441	0.056166	-0.00336423	-0.141232	-0.201602	-0.199592	-0.213133	-0.186098	-0.058821	0.0920722	0.172132	0.195306	0.191631	0.163838	0.042616	-0.100185	-0.120021	-0.0368181	0.0447215	0.105709	0.192285	0.264954	0.209823	0.00270791	-0.203048	-0.294789	-0.318615	-0.283548	-0.180803	-0.0563613	-0.0148924	-0.0907975	-0.177683	-0.168821	-0.141984	-0.120538	-0.045827	0.0802117	0.154097
0.00550716	0.029467	-0.00158753	0.0155939	0.0737153	0.0445731	-0.037094	-0.0598685	-0.00131097	0.0196943	-0.00291627	0.00540903	0.0601699	0.0115095	-0.147002	-0.24117	-0.236885	-0.251454	-0.239708	-0.117346	0.0585239	0.166063	0.200583	0.194048	0.170932	0.0491769	-0.130102	-0.198122	-0.128507	-0.0419139	0.0154945	0.107827	0.227572	0.228164	0.0282416	-0.20546	-0.313689	-0.360918	-0.345382	-0.238465	-0.076954	0.00929313	-0.0431401	-0.155527	-0.166412	-0.145556	-0.138281	-0.0820928	0.0510163	0.153253
-0.020484	0.0047658	-0.0173552	-0.0218936	0.0293534	0.0448367	0.0166699	-0.0221391	-0.00637426	0.00359013	-0.00974272	-0.0269698	0.0240431	0.046768	-0.020784	-0.0994428	-0.0957611	-0.11272	-0.154951	-0.140542	-0.0546796	0.0198452	0.0557801	0.0735866	0.0997456	0.078299	-0.0271148	-0.127999	-0.139548	-0.113948	-0.105107	-0.0683575	0.0369149	0.129603	0.117179	0.00550801	-0.0865398	-0.157272	-0.206575	-0.208387	-0.134491	-0.0461877	-0.0172026	-0.0730091	-0.0981009	-0.088554	-0.0953991	-0.102	-0.0508795	0.0316534
[truncated: 32 more columns]
