# Supplementary material for: Deep learning prediction of noise-driven nonlinear instabilities in fibre optics
Source: Nat Commun. 2025 Aug 21;16:7800. doi: 10.1038/s41467-025-62713-x (PMC12371006; doi:10.1038/s41467-025-62713-x)
Supplement: Supplementary file 3 — Source Data [file 41467_2025_62713_MOESM3_ESM.zip › Source_Data_File/Data_FigureS5.xlsx]

## Sheet: FigS5_Correlation_Axes
Correlation map axes
Wavelength (nm)
1577.51
1577.24
1576.96
1576.68
1576.41
1576.13
1575.85
1575.58
1575.3
1575.03
1574.75
1574.47
1574.2
1573.92
1573.65
1573.37
1573.1
1572.82
1572.55
1572.27
1572
1571.72
1571.45
1571.17
1570.9
1570.62
1570.35
1570.08
1569.8
1569.53
1569.25
1568.98
1568.71
1568.43
1568.16
1567.89
1567.61
1567.34
1567.07
1566.79
1566.52
1566.25
1565.98
1565.7
1565.43
1565.16
1564.89
1564.61
1564.34
1564.07
1563.8
1563.53
1563.25
1562.98
1562.71
1562.44
1562.17
1561.9
1561.63
1561.35
1561.08
1560.81
1560.54
1560.27
1560
1559.73
1559.46
1559.19
1558.92
1558.65
1558.38
1558.11
1557.84
1557.57
1557.3
1557.03
1556.76
1556.49
1556.22
1555.95
1555.68
1555.41
1555.14
1554.88
1554.61
1554.34
1554.07
1553.8
1553.53
1553.26
1553
1552.73
1552.46
1552.19
1551.92
1551.66
1551.39
1551.12
1550.85
1550.59
1550.32
1550.05
1549.79
1549.52
1549.25
1548.98
1548.72
1548.45
1548.18
1547.92
1547.65
1547.39
1547.12
1546.85
1546.59
1546.32
1546.06
1545.79
1545.52
1545.26
1544.99
1544.73
1544.46
1544.2
1543.93
1543.67
1543.4
1543.14

## Sheet: FigS5b_ANN_20%
Correlation map - 2 seeds - ANN prediction (Top 20%)
0.997574	0.909278	0.75314	0.584547	0.466903	0.39062	0.33969	0.323843	0.324227	0.350005	0.425385	0.482592	0.543502	0.63152	0.748836	0.865978	0.7687	0.61082	0.496419	0.409835	0.349956	0.348291	0.339053	0.322846	0.362617	0.405108	0.398565	0.364759	0.399742	0.448121	0.493115	0.490519	0.451934	0.393411	0.340497	0.301699	0.259176	0.208754	0.151127	0.212473	0.332316	0.362537	0.202917	0.228779	0.240579	0.209455	0.20666	0.300605	0.329186	0.250798
0.909486	0.997555	0.882731	0.682876	0.542982	0.486214	0.453471	0.430812	0.393649	0.378744	0.441138	0.493161	0.52326	0.544714	0.624308	0.785391	0.819601	0.740644	0.63121	0.49494	0.416671	0.424223	0.433161	0.412542	0.390082	0.375033	0.353587	0.314196	0.329543	0.351208	0.412816	0.496598	0.520913	0.491046	0.434727	0.330351	0.279827	0.245904	0.196104	0.239378	0.296393	0.293062	0.144964	0.187898	0.207681	0.180132	0.184347	0.318411	0.372461	0.300479
0.752979	0.883078	0.997532	0.882013	0.737335	0.665062	0.631596	0.627889	0.60093	0.567523	0.582537	0.551486	0.531877	0.529957	0.561825	0.661655	0.754495	0.81822	0.816796	0.713507	0.616521	0.561421	0.547472	0.553115	0.532467	0.479218	0.361999	0.262174	0.28754	0.342678	0.393226	0.457318	0.539136	0.583608	0.59178	0.484735	0.409068	0.264389	0.196589	0.290664	0.35362	0.298846	0.091985	0.156523	0.227701	0.219379	0.205033	0.322688	0.392982	0.360367
0.58459	0.682817	0.881884	0.997582	0.921512	0.826956	0.757281	0.768521	0.789056	0.776354	0.730903	0.623731	0.556881	0.523032	0.518721	0.558466	0.625005	0.728938	0.842434	0.87757	0.811706	0.686516	0.615332	0.645859	0.683071	0.615152	0.403492	0.256943	0.285882	0.36064	0.414976	0.424518	0.478782	0.541769	0.638153	0.645779	0.552316	0.281976	0.187921	0.339699	0.443563	0.333584	0.0845001	0.152381	0.26763	0.291386	0.257509	0.315703	0.347886	0.342408
0.4671	0.543085	0.737222	0.921393	0.997569	0.932052	0.850742	0.844296	0.855815	0.854851	0.807164	0.684092	0.576877	0.498342	0.456512	0.491866	0.561298	0.646532	0.757234	0.879032	0.914791	0.800048	0.679745	0.681264	0.717263	0.654878	0.449331	0.282928	0.281891	0.347595	0.416696	0.437278	0.453581	0.475331	0.586696	0.67122	0.625526	0.360288	0.218723	0.351677	0.456551	0.326209	0.0995328	0.155127	0.273263	0.312224	0.289102	0.335683	0.331928	0.289711
0.390641	0.486161	0.665092	0.827014	0.932211	0.997548	0.952922	0.900511	0.856239	0.838344	0.834179	0.750991	0.608031	0.457694	0.369648	0.428735	0.557766	0.642826	0.707816	0.80326	0.904382	0.910857	0.803717	0.713045	0.68317	0.618474	0.485907	0.321666	0.270495	0.298251	0.360603	0.454756	0.50386	0.499007	0.541771	0.593236	0.632659	0.493376	0.299764	0.354327	0.399813	0.284652	0.106069	0.152279	0.262834	0.284517	0.269107	0.368132	0.367269	0.304977
0.339805	0.453403	0.631682	0.757339	0.850527	0.953046	0.997573	0.950599	0.864328	0.808682	0.824374	0.765556	0.610178	0.411241	0.284397	0.34514	0.518458	0.652949	0.708644	0.750172	0.832557	0.918111	0.886506	0.776846	0.671344	0.584445	0.492737	0.337395	0.254527	0.247692	0.26673	0.390196	0.511017	0.542654	0.550588	0.517714	0.570256	0.549241	0.382124	0.383301	0.362904	0.261267	0.101931	0.145396	0.246885	0.252172	0.203124	0.333591	0.391916	0.353629
0.323861	0.430644	0.627907	0.768497	0.844221	0.900455	0.950758	0.997527	0.945109	0.870492	0.837196	0.750445	0.614394	0.427318	0.282556	0.3003	0.445448	0.624357	0.7473	0.78838	0.821556	0.845226	0.873518	0.869229	0.763363	0.629631	0.491885	0.336163	0.268334	0.256249	0.243111	0.303616	0.439253	0.543562	0.621539	0.563598	0.55006	0.492637	0.409336	0.471035	0.41958	0.281767	0.102383	0.151673	0.254944	0.25215	0.173431	0.255326	0.357507	0.395053
0.324232	0.393777	0.600847	0.789223	0.855569	0.856149	0.864158	0.945036	0.997557	0.953212	0.866453	0.728802	0.610721	0.47987	0.33941	0.291869	0.360952	0.524069	0.717891	0.83213	0.836436	0.765499	0.756628	0.851968	0.872707	0.738876	0.511944	0.329153	0.298789	0.308984	0.271381	0.242555	0.32617	0.44921	0.630114	0.661786	0.593946	0.38117	0.32605	0.514471	0.530676	0.361412	0.127265	0.173189	0.279406	0.287891	0.204279	0.212269	0.263164	0.335894
0.349946	0.378616	0.567716	0.776457	0.854818	0.838359	0.808629	0.870531	0.953271	0.99757	0.927124	0.762574	0.629119	0.526488	0.398794	0.316665	0.336367	0.459319	0.638129	0.80364	0.851307	0.753098	0.678341	0.748908	0.874199	0.844581	0.596096	0.362464	0.33586	0.355303	0.30403	0.241756	0.285489	0.369062	0.543455	0.683063	0.659991	0.364375	0.234652	0.464442	0.592825	0.469435	0.176854	0.202133	0.302537	0.317182	0.235131	0.221807	0.232084	0.251301
0.425426	0.441137	0.582667	0.730832	0.807183	0.834338	0.82444	0.837215	0.866336	0.927125	0.997595	0.902662	0.749587	0.600013	0.457278	0.376205	0.391714	0.476737	0.581712	0.711421	0.810015	0.808538	0.723489	0.713718	0.798943	0.867172	0.764409	0.522572	0.430944	0.390216	0.317099	0.285577	0.332155	0.372269	0.467106	0.593143	0.662499	0.485107	0.287658	0.425867	0.573493	0.550576	0.289718	0.269513	0.326405	0.316623	0.241616	0.260113	0.274452	0.256267
0.482528	0.493312	0.551437	0.623686	0.684178	0.750987	0.765622	0.750626	0.728783	0.762628	0.902611	0.997523	0.898891	0.69284	0.492978	0.415046	0.417032	0.450319	0.495404	0.5615	0.654526	0.759714	0.745451	0.695324	0.691344	0.749892	0.834056	0.749156	0.583455	0.407399	0.293535	0.287341	0.347033	0.372617	0.396238	0.427665	0.518912	0.576307	0.430803	0.456941	0.485783	0.514376	0.407228	0.365176	0.336449	0.27109	0.193523	0.255381	0.310912	0.277875
0.543379	0.523168	0.53185	0.556684	0.576956	0.608113	0.610234	0.61435	0.610723	0.629224	0.749588	0.899022	0.997537	0.869558	0.631005	0.467919	0.387953	0.389024	0.429006	0.462998	0.512648	0.583726	0.633305	0.648951	0.649177	0.663108	0.741859	0.82968	0.785678	0.544644	0.322473	0.236534	0.279735	0.335566	0.376562	0.353586	0.392739	0.465491	0.445912	0.528868	0.503889	0.480442	0.43859	0.46704	0.391749	0.276836	0.178771	0.200959	0.265505	0.274255
0.631459	0.544647	0.529653	0.522982	0.498206	0.457703	0.411292	0.427324	0.479828	0.526614	0.599885	0.692866	0.869574	0.997569	0.863578	0.593958	0.373645	0.324939	0.363431	0.40451	0.424963	0.40155	0.406942	0.476629	0.580472	0.620829	0.610264	0.664376	0.826217	0.768702	0.469658	0.23193	0.2142	0.258952	0.327604	0.3586	0.35955	0.278742	0.257579	0.445386	0.546116	0.517862	0.365285	0.465361	0.467758	0.367879	0.234265	0.184968	0.200225	0.227429
0.749092	0.624455	0.561721	0.518705	0.456612	0.369573	0.284457	0.282575	0.339191	0.398811	0.457096	0.49287	0.631092	0.863523	0.99755	0.822933	0.494275	0.356097	0.337763	0.358984	0.360909	0.303756	0.258658	0.291969	0.417698	0.512315	0.473573	0.437077	0.61499	0.793622	0.710781	0.384983	0.249761	0.220883	0.252167	0.31996	0.324908	0.180618	0.11031	0.260424	0.451764	0.501764	0.27566	0.337498	0.413514	0.425951	0.341273	0.256635	0.210434	0.174134
0.865997	0.78537	0.661698	0.558604	0.491893	0.428626	0.345125	0.300284	0.291855	0.31665	0.376206	0.414881	0.467742	0.59388	0.823016	0.997586	0.826276	0.573594	0.42631	0.378444	0.375304	0.360195	0.295653	0.250541	0.281815	0.332999	0.326935	0.285051	0.36749	0.55199	0.771832	0.715226	0.508438	0.350728	0.253878	0.254311	0.260907	0.190159	0.0905496	0.135023	0.285456	0.341127	0.178984	0.211322	0.265077	0.328892	0.418244	0.460393	0.354745	0.186432
0.768729	0.819754	0.754634	0.624933	0.561136	0.557722	0.518493	0.445469	0.360791	0.336466	0.391863	0.416874	0.388166	0.373906	0.494331	0.826286	0.997581	0.86596	0.650362	0.493755	0.454772	0.497957	0.458112	0.322636	0.236715	0.219398	0.200014	0.172648	0.189953	0.279723	0.513573	0.824404	0.826073	0.640811	0.39711	0.254533	0.221802	0.215926	0.128774	0.0777495	0.163934	0.152704	0.0332785	0.113625	0.16013	0.16538	0.300767	0.618178	0.594352	0.329051
0.610941	0.740555	0.818135	0.728824	0.646413	0.642945	0.653058	0.624399	0.523918	0.459356	0.476767	0.450316	0.389028	0.324849	0.356235	0.573556	0.865681	0.997574	0.892453	0.676853	0.561514	0.582872	0.602708	0.493871	0.338365	0.260147	0.18134	0.119619	0.127526	0.176697	0.303317	0.628636	0.86579	0.863464	0.658373	0.370588	0.262604	0.230071	0.197013	0.141654	0.156043	0.102561	-0.0416691	0.0541257	0.130757	0.106643	0.136683	0.51883	0.696004	0.543078
0.496527	0.631113	0.816975	0.842448	0.757262	0.707906	0.708598	0.747142	0.717885	0.638076	0.581657	0.495292	0.428904	0.363428	0.337838	0.42617	0.650323	0.892424	0.997537	0.892951	0.714978	0.614953	0.626062	0.651911	0.561482	0.410904	0.231781	0.119247	0.135145	0.195289	0.259171	0.435699	0.660848	0.831818	0.867253	0.60981	0.40649	0.21767	0.201258	0.265318	0.282653	0.160345	-0.0362508	0.0511743	0.15395	0.140767	0.122372	0.332245	0.560547	0.598881
0.409771	0.494916	0.713637	0.877475	0.879071	0.803389	0.750169	0.788357	0.832043	0.80354	0.711319	0.561445	0.462815	0.404449	0.358935	0.378335	0.493704	0.676779	0.89295	0.997552	0.892078	0.6918	0.594522	0.669402	0.722547	0.611422	0.338811	0.156086	0.181127	0.266185	0.324618	0.376428	0.473549	0.591339	0.807054	0.844829	0.64216	0.2229	0.121666	0.328876	0.459129	0.280764	0.0121372	0.080206	0.218259	0.252045	0.246413	0.315544	0.356436	0.400131
0.349999	0.416615	0.616465	0.811891	0.914776	0.904449	0.83261	0.821571	0.836559	0.851179	0.809941	0.654583	0.512606	0.425079	0.36088	0.375405	0.454826	0.561465	0.715066	0.89194	0.997558	0.869718	0.668338	0.640915	0.714857	0.697692	0.469149	0.225936	0.22006	0.298357	0.369336	0.41911	0.43552	0.44608	0.603753	0.822029	0.832514	0.379246	0.135081	0.330322	0.487232	0.344422	0.0587337	0.101473	0.240797	0.31197	0.356225	0.405037	0.307105	0.253243
0.348266	0.424227	0.56142	0.686384	0.800194	0.910949	0.917974	0.845373	0.765511	0.753145	0.80872	0.75964	0.583763	0.40145	0.303893	0.36026	0.497931	0.582902	0.615059	0.691794	0.869582	0.997588	0.876395	0.690562	0.617512	0.605203	0.554559	0.357861	0.253747	0.259799	0.2995	0.44118	0.526852	0.495326	0.498765	0.571245	0.745251	0.706264	0.384298	0.349041	0.359913	0.29186	0.122067	0.130301	0.234348	0.268307	0.281916	0.448246	0.422431	0.310029
0.339014	0.433182	0.547403	0.615347	0.679844	0.803772	0.88658	0.873475	0.75666	0.678262	0.723294	0.745407	0.633227	0.407077	0.258726	0.295635	0.458216	0.60278	0.626095	0.594458	0.668355	0.876117	0.997581	0.866123	0.627769	0.503126	0.515669	0.442917	0.300094	0.224782	0.190053	0.304728	0.5234	0.628122	0.553587	0.388199	0.471806	0.781047	0.703071	0.505875	0.294399	0.214541	0.143194	0.154044	0.228068	0.223917	0.124824	0.30015	0.505995	0.514856
0.322758	0.412624	0.553096	0.645871	0.681266	0.713099	0.776888	0.869138	0.852134	0.7489	0.713882	0.695467	0.648886	0.476494	0.29208	0.250605	0.322711	0.493797	0.651972	0.669487	0.64099	0.690433	0.866307	0.99757	0.852613	0.604116	0.478631	0.427428	0.344744	0.254806	0.16821	0.14205	0.314683	0.538785	0.681593	0.526169	0.460369	0.554535	0.683356	0.770519	0.478917	0.261155	0.131894	0.169447	0.245345	0.238983	0.105271	0.119021	0.324105	0.520146
0.362431	0.390139	0.532512	0.683108	0.71735	0.683143	0.671504	0.763367	0.872589	0.874142	0.799097	0.69139	0.649212	0.580533	0.417815	0.281775	0.236567	0.338422	0.561624	0.722623	0.714776	0.617704	0.627672	0.852844	0.997546	0.852298	0.572366	0.40109	0.390503	0.352181	0.237117	0.104554	0.13819	0.294245	0.594028	0.740871	0.632285	0.355357	0.348537	0.756151	0.785789	0.489526	0.172325	0.205996	0.284211	0.299326	0.194818	0.0984846	0.118268	0.257246
0.405206	0.375037	0.479324	0.615104	0.654788	0.618432	0.584465	0.629639	0.738631	0.844506	0.867244	0.749864	0.663249	0.620759	0.512345	0.332858	0.219374	0.260122	0.410865	0.611414	0.697823	0.605264	0.503116	0.604257	0.852365	0.997546	0.78943	0.492297	0.434848	0.408335	0.28281	0.128509	0.107481	0.182816	0.389524	0.667451	0.735125	0.342492	0.193216	0.523729	0.800533	0.749873	0.319378	0.275852	0.302134	0.309342	0.246604	0.152686	0.0936934	0.115382
0.398556	0.353532	0.361833	0.403533	0.449374	0.485972	0.492887	0.491973	0.511985	0.59607	0.764382	0.834045	0.741895	0.610449	0.473824	0.327143	0.200086	0.181157	0.231834	0.338779	0.469144	0.554573	0.515626	0.478758	0.572244	0.789323	0.997559	0.805141	0.546789	0.375604	0.235949	0.117006	0.109247	0.135794	0.19507	0.314594	0.511719	0.576255	0.361793	0.401308	0.509341	0.755527	0.652497	0.432716	0.300716	0.241481	0.177649	0.136889	0.122563	0.107114
0.364562	0.314465	0.262067	0.256994	0.283059	0.321716	0.337492	0.335994	0.329113	0.362435	0.522541	0.749079	0.829513	0.664025	0.437066	0.285214	0.172841	0.119517	0.119235	0.156229	0.226026	0.357855	0.442916	0.427339	0.400908	0.492247	0.804939	0.997582	0.806774	0.425118	0.18797	0.0846026	0.0947874	0.114624	0.107574	0.103593	0.19535	0.491188	0.512402	0.44975	0.341365	0.468717	0.746541	0.684494	0.397175	0.211181	0.10311	0.0958732	0.143681	0.139227
0.399725	0.329621	0.287545	0.28575	0.281896	0.270583	0.254512	0.268262	0.29879	0.335907	0.43088	0.583439	0.785406	0.826289	0.614959	0.367539	0.189949	0.127403	0.13516	0.181043	0.220218	0.253668	0.300174	0.344727	0.390572	0.434776	0.546869	0.806698	0.997578	0.745996	0.324054	0.110707	0.097505	0.112414	0.134687	0.166293	0.188734	0.250603	0.313778	0.43197	0.410992	0.405738	0.517698	0.766225	0.668448	0.384092	0.161008	0.120662	0.141387	0.147073
0.448218	0.351085	0.342685	0.360534	0.347669	0.298108	0.24769	0.256354	0.308922	0.355272	0.390185	0.407511	0.544476	0.768591	0.79352	0.551796	0.279829	0.176689	0.195339	0.266043	0.298471	0.259794	0.224885	0.254764	0.352124	0.408519	0.375503	0.424972	0.745767	0.997554	0.695211	0.240232	0.144958	0.134607	0.158016	0.244055	0.263064	0.174098	0.130528	0.249748	0.393031	0.397241	0.272497	0.483528	0.730875	0.706537	0.395859	0.201598	0.167554	0.140975
0.493201	0.412819	0.393236	0.414913	0.416669	0.360528	0.266781	0.242926	0.271618	0.303989	0.316957	0.293556	0.322442	0.469667	0.710958	0.771745	0.513472	0.303363	0.259025	0.324669	0.369416	0.299338	0.189911	0.16826	0.237081	0.282751	0.236057	0.187941	0.32401	0.695378	0.997579	0.654413	0.310295	0.159996	0.130171	0.234991	0.271213	0.132879	0.032675	0.114501	0.234007	0.26923	0.144778	0.204024	0.363744	0.658131	0.741675	0.448535	0.208162	0.0894235
0.49047	0.496746	0.457395	0.424438	0.437254	0.454758	0.390424	0.303625	0.242579	0.241669	0.285694	0.287282	0.236362	0.232038	0.38499	0.715132	0.824481	0.628536	0.435812	0.37639	0.418982	0.441149	0.304817	0.14203	0.104515	0.12856	0.116953	0.0844668	0.110909	0.240119	0.654197	0.997585	0.784744	0.419495	0.172847	0.198725	0.236843	0.174086	0.00525701	-0.0268493	0.0791698	0.0779637	0.0181044	0.0757097	0.119111	0.222937	0.578446	0.847811	0.538776	0.124653
0.45196	0.520907	0.539253	0.478805	0.453657	0.503843	0.511019	0.439178	0.326205	0.285361	0.332146	0.346891	0.279763	0.214201	0.249833	0.508573	0.826097	0.865812	0.660736	0.473654	0.435653	0.526798	0.523597	0.314628	0.138194	0.107452	0.109263	0.0948335	0.0975688	0.144724	0.310447	0.784876	0.997582	0.81845	0.44033	0.234637	0.205413	0.275376	0.173748	0.0110568	0.0528141	0.0201424	-0.0618703	0.0243329	0.0918275	0.0908121	0.183397	0.781684	0.872002	0.461839
0.393353	0.490857	0.583593	0.541644	0.475273	0.499087	0.542725	0.543674	0.449279	0.369053	0.372419	0.372663	0.335539	0.25888	0.220815	0.350787	0.640688	0.863434	0.831823	0.591165	0.446233	0.495412	0.628162	0.538857	0.294345	0.182837	0.135804	0.114505	0.112539	0.13463	0.159922	0.419591	0.818497	0.997566	0.788548	0.336507	0.199919	0.261283	0.351203	0.204713	0.101557	0.0292912	-0.0890535	-0.0131561	0.0684061	0.0518289	0.0290306	0.422992	0.849879	0.833181
0.340522	0.434928	0.591791	0.638163	0.586726	0.541699	0.550565	0.621492	0.630113	0.543605	0.467106	0.396216	0.376686	0.32761	0.252255	0.253861	0.397122	0.658375	0.867434	0.806872	0.60373	0.49884	0.553674	0.681538	0.59404	0.389676	0.195148	0.107517	0.134696	0.15804	0.130064	0.172879	0.440423	0.788615	0.99759	0.696175	0.400219	0.175691	0.279199	0.41477	0.310432	0.119015	-0.0757306	-0.00687182	0.109257	0.112333	0.0459377	0.13803	0.438637	0.765968
0.301637	0.330401	0.484683	0.645767	0.671302	0.593037	0.517579	0.563542	0.661881	0.682989	0.592896	0.427659	0.353603	0.358643	0.319854	0.254309	0.254571	0.370735	0.609567	0.844894	0.822065	0.571041	0.388257	0.526288	0.741035	0.6676	0.314675	0.103634	0.166409	0.24412	0.234972	0.198662	0.234789	0.336512	0.696235	0.997589	0.78416	0.142321	-0.000953257	0.361019	0.600521	0.341667	-0.00767142	0.0514501	0.177682	0.252001	0.246874	0.212984	0.16762	0.241157
0.259127	0.279726	0.40911	0.552371	0.625568	0.632743	0.570225	0.550183	0.593959	0.65996	0.662592	0.518902	0.392867	0.359474	0.32495	0.260871	0.221897	0.262615	0.406682	0.642425	0.83252	0.745272	0.471647	0.460126	0.632257	0.735215	0.511816	0.195384	0.188675	0.26305	0.271188	0.236902	0.205425	0.199908	0.400219	0.784108	0.997584	0.399354	0.0375925	0.29144	0.532444	0.441549	0.0741793	0.0752348	0.184539	0.280187	0.34909	0.318892	0.134637	0.111495
0.208745	0.245852	0.264242	0.282035	0.360329	0.493375	0.549296	0.492614	0.381228	0.364293	0.485142	0.576266	0.465428	0.27867	0.180658	0.190158	0.215855	0.230164	0.217745	0.222909	0.379108	0.70645	0.780993	0.554545	0.355401	0.34251	0.576239	0.491233	0.250477	0.174063	0.132819	0.173946	0.275478	0.261373	0.175645	0.142307	0.39938	0.997592	0.709624	0.341635	0.134533	0.213067	0.279261	0.172118	0.189041	0.179321	0.108654	0.238689	0.344431	0.195429
0.151181	0.196086	0.196654	0.187987	0.218725	0.299718	0.382059	0.40942	0.326061	0.234619	0.287754	0.430811	0.446006	0.257771	0.110334	0.0905404	0.128727	0.19695	0.201188	0.121852	0.135247	0.384348	0.703115	0.683385	0.348541	0.193024	0.361835	0.512452	0.313764	0.130402	0.0327156	0.00535035	0.173754	0.351158	0.279078	-0.00107676	0.0375214	0.709588	0.997602	0.669439	0.119986	0.0712301	0.246037	0.209328	0.158101	0.128491	-0.00861281	0.0054915	0.286464	0.467696
0.212531	0.239183	0.290794	0.33972	0.351692	0.354071	0.383278	0.471009	0.514527	0.464458	0.425845	0.456893	0.52875	0.4453	0.260361	0.134955	0.0778199	0.141694	0.265338	0.328789	0.330311	0.349019	0.50596	0.770637	0.756002	0.523694	0.401359	0.449939	0.432079	0.250054	0.114436	-0.0268614	0.0108925	0.204663	0.414753	0.361037	0.291497	0.341599	0.669394	0.997557	0.638837	0.288722	0.180896	0.21626	0.217803	0.237139	0.11356	-0.0377284	0.0340875	0.283514
0.332318	0.296559	0.353642	0.443451	0.456554	0.399787	0.363011	0.419439	0.530697	0.592784	0.573571	0.485892	0.503953	0.546131	0.451764	0.285571	0.16384	0.156104	0.282747	0.459094	0.487146	0.359927	0.294279	0.478901	0.785719	0.800348	0.50935	0.341013	0.410864	0.393104	0.234018	0.0791376	0.0527011	0.101546	0.310568	0.600455	0.532341	0.134711	0.119941	0.638957	0.997539	0.649116	0.190954	0.25764	0.274755	0.240965	0.159371	0.0644711	0.0284274	0.0575755
0.362574	0.293098	0.298924	0.333712	0.326142	0.284674	0.261301	0.281792	0.361384	0.46937	0.550605	0.514338	0.480352	0.517953	0.501873	0.341194	0.152755	0.102711	0.160284	0.280779	0.34441	0.291803	0.214627	0.261428	0.489638	0.749835	0.755461	0.468638	0.405793	0.397242	0.269001	0.0780033	0.0202219	0.0292344	0.11906	0.341684	0.44154	0.212936	0.0711273	0.288747	0.649229	0.997564	0.542125	0.345936	0.249087	0.200933	0.164876	0.0660437	-0.000466585	0.0128884
0.202851	0.145019	0.0919271	0.0843956	0.0996712	0.106119	0.10201	0.102468	0.12741	0.176814	0.28986	0.407406	0.438721	0.365221	0.275512	0.178878	0.0333931	-0.0416921	-0.0363024	0.0121452	0.0588077	0.122017	0.143159	0.131751	0.172163	0.319486	0.652423	0.746445	0.517764	0.272356	0.144625	0.0181423	-0.0618349	-0.0891415	-0.0755824	-0.00772822	0.0740616	0.279207	0.246149	0.18093	0.190861	0.542418	0.997554	0.714384	0.265813	0.11808	0.0747812	0.00663567	-0.0371106	-0.077755
0.228789	0.187827	0.15657	0.152309	0.155178	0.152349	0.145256	0.151638	0.173157	0.202018	0.26945	0.365265	0.467125	0.465362	0.337607	0.211403	0.113644	0.0541674	0.0511734	0.0800365	0.101542	0.130423	0.154014	0.169619	0.205936	0.275743	0.432552	0.684407	0.766291	0.483396	0.204018	0.0756191	0.0243461	-0.0132134	-0.00687444	0.0514826	0.0752907	0.172064	0.209305	0.216266	0.257743	0.34603	0.714539	0.997557	0.647845	0.221152	0.0769435	0.0724125	0.0576873	-0.00857753
0.240568	0.207647	0.227533	0.267705	0.273338	0.262622	0.246887	0.255084	0.279484	0.302351	0.326377	0.336377	0.391853	0.467809	0.413517	0.265088	0.160142	0.130797	0.153903	0.2183	0.240859	0.234292	0.22807	0.245328	0.284175	0.302174	0.300862	0.397169	0.668445	0.730881	0.3637	0.118969	0.0918941	0.0685798	0.109315	0.177648	0.184574	0.188955	0.158066	0.217731	0.274647	0.249162	0.265797	0.647726	0.997578	0.617387	0.170419	0.111315	0.122394	0.081742
0.209638	0.180137	0.219297	0.291344	0.312198	0.284486	0.252309	0.252238	0.287923	0.317244	0.316602	0.271117	0.27693	0.368008	0.425972	0.32888	0.165194	0.106766	0.14079	0.251919	0.311934	0.268195	0.22386	0.23901	0.299486	0.309436	0.241511	0.211059	0.384262	0.706588	0.658134	0.222854	0.0907779	0.0518066	0.112368	0.251984	0.280179	0.179319	0.128589	0.237132	0.240768	0.200839	0.118146	0.221082	0.617299	0.997565	0.585222	0.180742	0.0749061	0.090771
0.206669	0.184278	0.204975	0.257633	0.288903	0.269018	0.203096	0.17341	0.204235	0.235104	0.241527	0.193495	0.178824	0.234378	0.341256	0.418133	0.300744	0.136427	0.122359	0.24639	0.356167	0.281971	0.124804	0.105401	0.194687	0.246553	0.177533	0.10311	0.160925	0.395815	0.741856	0.578479	0.183443	0.0289289	0.0459679	0.24692	0.349115	0.108452	-0.00855082	0.113459	0.159379	0.164743	0.0746385	0.0770093	0.170467	0.585303	0.997539	0.507541	0.037688	-0.0203084
0.300654	0.318389	0.322689	0.315778	0.335564	0.368012	0.333561	0.25534	0.212235	0.221944	0.260094	0.255312	0.20113	0.185005	0.25664	0.46031	0.618111	0.518781	0.332463	0.315589	0.404911	0.448371	0.300105	0.118963	0.098474	0.152761	0.136887	0.0958422	0.120612	0.201589	0.448445	0.847804	0.781562	0.423003	0.137991	0.212897	0.318958	0.238657	0.00548255	-0.0377666	0.0644274	0.0660563	0.00660324	0.0722929	0.111225	0.180786	0.507347	0.997576	0.621027	0.0748855
0.329319	0.372521	0.39289	0.347878	0.332035	0.367251	0.392031	0.357599	0.263238	0.232131	0.274592	0.311012	0.265508	0.200189	0.210416	0.354596	0.594414	0.695999	0.560524	0.356436	0.307159	0.42244	0.506044	0.323992	0.11846	0.0937705	0.122584	0.143571	0.141456	0.167533	0.208208	0.538896	0.871885	0.849848	0.438773	0.167502	0.134456	0.344492	0.286439	0.0340421	0.0283426	-0.000389278	-0.0370434	0.0578258	0.122516	0.0748394	0.0377879	0.620971	0.997561	0.61304
0.250689	0.30045	0.360536	0.342415	0.289451	0.30493	0.353588	0.395014	0.335902	0.251269	0.256242	0.277775	0.274196	0.227491	0.174257	0.186434	0.329072	0.543037	0.598936	0.400044	0.253313	0.31	0.514858	0.520118	0.257169	0.115325	0.107147	0.139324	0.147127	0.140994	0.0893821	0.124558	0.461895	0.833207	0.766071	0.241166	0.111358	0.195269	0.467763	0.283424	0.0574827	0.012933	-0.0777746	-0.00846833	0.0817523	0.0907861	-0.0203685	0.0749139	0.613052	0.997535
0.242093	0.276338	0.378636	0.446981	0.428267	0.378453	0.351354	0.404495	0.485898	0.467228	0.382538	0.294332	0.296155	0.319071	0.245976	0.16031	0.150233	0.292792	0.526288	0.62432	0.50852	0.346137	0.335386	0.527225	0.626232	0.457925	0.205763	0.0923796	0.16428	0.200566	0.118386	0.00297582	0.0926462	0.372379	0.793807	0.798132	0.482439	0.0748641	0.14765	0.525545	0.46602	0.17869	-0.0423429	0.0115942	0.125641	0.194313	0.0993142	-0.0122004	0.0828559	0.437906
0.228306	0.206583	0.287859	0.393173	0.403406	0.319722	0.228464	0.250847	0.357436	0.420744	0.345007	0.184265	0.175641	0.232723	0.247697	0.206643	0.182867	0.224193	0.338384	0.521167	0.536357	0.282499	0.0912256	0.209135	0.493052	0.52483	0.144141	-0.00418621	0.101878	0.167468	0.146705	0.141369	0.187657	0.210311	0.362553	0.768054	0.632582	-0.0902167	-0.125755	0.195833	0.622935	0.318786	-0.0308746	0.0595484	0.107903	0.0858234	0.0664029	0.163944	0.164746	0.125319
0.0695331	0.0614468	0.0882257	0.145999	0.189902	0.217502	0.211327	0.198585	0.202534	0.248668	0.326503	0.330297	0.222132	0.156122	0.121716	0.0389515	-0.0872576	-0.110774	-0.0233758	0.129512	0.296618	0.366182	0.247753	0.185935	0.275233	0.423399	0.512423	0.265903	0.120428	0.104435	0.0401369	-0.106416	-0.183166	-0.152614	-0.0121559	0.217831	0.573097	0.59556	0.15253	0.146922	0.218313	0.406523	0.237382	0.0883349	0.088167	0.123302	0.0893189	-0.119772	-0.188178	-0.115594
-0.113453	-0.122129	-0.186138	-0.215051	-0.193843	-0.141289	-0.0893722	-0.081745	-0.129064	-0.158282	-0.102146	0.037711	0.0707318	-0.0341618	-0.096642	-0.144275	-0.214166	-0.283414	-0.306705	-0.301939	-0.25968	-0.0833892	0.123832	0.0786908	-0.0777061	-0.123551	0.164942	0.344554	0.116233	-0.0486947	-0.11649	-0.204137	-0.266445	-0.300546	-0.315335	-0.30702	-0.235591	0.441637	0.597416	0.224672	-0.0938059	-0.0585399	0.388718	0.182142	0.0145056	-0.00472236	-0.0713502	-0.194117	-0.225101	-0.223087
-0.0404661	-0.053097	-0.095134	-0.113509	-0.0962061	-0.0664882	-0.0348672	-0.0129812	-0.0172533	-0.0334182	-0.000148892	0.0947304	0.167417	0.0975323	0.00154638	-0.0458326	-0.11449	-0.187169	-0.235173	-0.231093	-0.167313	-0.0365276	0.135156	0.190484	0.0887622	0.0313349	0.1822	0.370363	0.253791	0.0507003	-0.00994772	-0.0770561	-0.141985	-0.212409	-0.261381	-0.239771	-0.145036	0.235476	0.593439	0.519008	0.0820805	0.0705835	0.295068	0.266738	0.0817274	0.069149	0.050608	-0.0379539	-0.110151	-0.160557
0.25399	0.242139	0.261612	0.289905	0.312659	0.317834	0.307191	0.323526	0.34607	0.355435	0.372853	0.389915	0.434264	0.436606	0.350833	0.261453	0.200301	0.178796	0.192433	0.219314	0.260264	0.299046	0.329417	0.389919	0.454233	0.421353	0.346462	0.353352	0.427258	0.364133	0.24747	0.174714	0.1457	0.121951	0.137983	0.152394	0.201871	0.247015	0.295047	0.552152	0.618774	0.3363	0.180055	0.278946	0.304191	0.205199	0.169094	0.150968	0.107149	0.0818634
0.315912	0.295715	0.329478	0.362822	0.362109	0.338449	0.310284	0.305765	0.328459	0.352427	0.353728	0.308046	0.306879	0.373974	0.393839	0.326883	0.262446	0.263645	0.290026	0.327675	0.332228	0.303001	0.256718	0.251064	0.333026	0.383348	0.251542	0.154757	0.255184	0.366634	0.275735	0.166037	0.166295	0.186252	0.227775	0.270269	0.272049	0.176616	0.0687454	0.167754	0.471491	0.416331	0.0590167	0.161145	0.248552	0.189458	0.0881839	0.117627	0.135166	0.106409
0.386313	0.351494	0.34591	0.355271	0.351086	0.322841	0.277049	0.263101	0.294147	0.33138	0.364446	0.355403	0.356813	0.408094	0.462938	0.453191	0.325472	0.217162	0.214048	0.282208	0.322695	0.28734	0.218644	0.211063	0.285246	0.380569	0.369944	0.299748	0.319715	0.39355	0.44108	0.306478	0.161191	0.0862074	0.105938	0.22357	0.271296	0.175673	0.109549	0.162906	0.278101	0.469147	0.369674	0.290856	0.245035	0.261084	0.286006	0.215991	0.0960608	0.0296383
0.445661	0.448054	0.466151	0.46344	0.453192	0.436657	0.398416	0.376113	0.382067	0.413645	0.444003	0.417155	0.400936	0.415798	0.444817	0.481234	0.472705	0.403287	0.346344	0.375772	0.425529	0.430068	0.372197	0.325205	0.363868	0.425895	0.369964	0.30101	0.312732	0.337203	0.377812	0.422606	0.378745	0.254009	0.185807	0.291284	0.344549	0.301113	0.228747	0.247553	0.372869	0.386792	0.242105	0.292693	0.253939	0.189868	0.227439	0.366424	0.28883	0.0985801
0.444547	0.47362	0.53846	0.564411	0.552144	0.535579	0.518877	0.516284	0.506428	0.515672	0.536042	0.494885	0.455208	0.437032	0.415278	0.409912	0.446729	0.498873	0.504412	0.492009	0.508805	0.543122	0.541317	0.507488	0.502332	0.495748	0.399715	0.300394	0.283078	0.288567	0.26218	0.29714	0.4031	0.417513	0.360909	0.387457	0.426061	0.445272	0.380048	0.36421	0.489329	0.369701	0.132965	0.198538	0.221628	0.123601	0.100971	0.2445	0.366788	0.251559
0.438997	0.479498	0.573016	0.635898	0.646582	0.630067	0.60875	0.630819	0.636476	0.629773	0.634468	0.59677	0.54862	0.499364	0.44442	0.396031	0.387573	0.46543	0.583873	0.632232	0.617141	0.611026	0.611136	0.638442	0.644514	0.580358	0.462464	0.342492	0.341926	0.356883	0.303615	0.228444	0.279302	0.391326	0.534315	0.545712	0.503075	0.453637	0.377828	0.480473	0.519809	0.363408	0.16551	0.202765	0.298263	0.233761	0.180151	0.148411	0.190375	0.28558
0.385585	0.414248	0.479641	0.538058	0.570318	0.583532	0.569105	0.5688	0.55845	0.554256	0.571605	0.571935	0.555921	0.503799	0.470027	0.460523	0.429342	0.42466	0.443518	0.499174	0.563424	0.571716	0.547482	0.549293	0.523696	0.47051	0.424955	0.406616	0.444107	0.509574	0.550785	0.432965	0.347371	0.359053	0.389279	0.360466	0.372568	0.390666	0.385936	0.442409	0.313174	0.276517	0.233941	0.28684	0.402001	0.548638	0.570261	0.405018	0.249514	0.273825
0.467688	0.502812	0.596673	0.660383	0.682584	0.693203	0.674914	0.655968	0.637995	0.648264	0.681757	0.633708	0.560999	0.514605	0.477842	0.483534	0.532379	0.574972	0.625809	0.686225	0.750188	0.749552	0.65455	0.592962	0.594249	0.596423	0.5159	0.338172	0.341642	0.401402	0.426926	0.492924	0.530154	0.526976	0.595378	0.580797	0.672276	0.504489	0.261154	0.353671	0.381758	0.367667	0.137011	0.159685	0.285694	0.32825	0.385855	0.5083	0.419241	0.409124
-0.432016	-0.457844	-0.525589	-0.578826	-0.613613	-0.637183	-0.619981	-0.593662	-0.567572	-0.582702	-0.632346	-0.606677	-0.535656	-0.48978	-0.475662	-0.492463	-0.519419	-0.52395	-0.521355	-0.556573	-0.669272	-0.722343	-0.636797	-0.52275	-0.489944	-0.550237	-0.519022	-0.36696	-0.357207	-0.42394	-0.501199	-0.553998	-0.552532	-0.495433	-0.436176	-0.423731	-0.64556	-0.546625	-0.309023	-0.281925	-0.30965	-0.368351	-0.176183	-0.189592	-0.281225	-0.395501	-0.531959	-0.630888	-0.478798	-0.379541
-0.515945	-0.553718	-0.644626	-0.690924	-0.690464	-0.688155	-0.674436	-0.682265	-0.672379	-0.656309	-0.667053	-0.633372	-0.590468	-0.542517	-0.492242	-0.509021	-0.600241	-0.704582	-0.750037	-0.737603	-0.719405	-0.721578	-0.732974	-0.702043	-0.647856	-0.584954	-0.47806	-0.376165	-0.379589	-0.415885	-0.408892	-0.502285	-0.677657	-0.764338	-0.753805	-0.65558	-0.591991	-0.507301	-0.442337	-0.488962	-0.47243	-0.344186	-0.123058	-0.203927	-0.312951	-0.318848	-0.26387	-0.517039	-0.691951	-0.647535
-0.432667	-0.471274	-0.570939	-0.621773	-0.602213	-0.570171	-0.556487	-0.596873	-0.616378	-0.593422	-0.568701	-0.522136	-0.507389	-0.461899	-0.371774	-0.33563	-0.409152	-0.563063	-0.692009	-0.703467	-0.599726	-0.512824	-0.579282	-0.669725	-0.671726	-0.529413	-0.363095	-0.298405	-0.300447	-0.280096	-0.144487	-0.168779	-0.404147	-0.609906	-0.76672	-0.704011	-0.412687	-0.317123	-0.374061	-0.548866	-0.537241	-0.282198	-0.0882854	-0.16005	-0.24081	-0.127961	0.0891478	-0.0889549	-0.420229	-0.556149
0.488303	0.528343	0.636382	0.700674	0.697755	0.679042	0.663757	0.682858	0.688045	0.683946	0.690768	0.632262	0.582121	0.529773	0.447879	0.420241	0.485008	0.606236	0.726106	0.771476	0.739067	0.674667	0.654206	0.683764	0.707124	0.629443	0.482664	0.340102	0.339508	0.344415	0.248673	0.297363	0.47222	0.600744	0.759147	0.731588	0.599661	0.425783	0.300852	0.476723	0.511695	0.364485	0.122679	0.171525	0.276966	0.196329	0.065502	0.253155	0.427064	0.483482
0.41056	0.450911	0.536655	0.578929	0.57037	0.556572	0.539309	0.54297	0.564147	0.568467	0.557467	0.493264	0.420517	0.380959	0.345054	0.336511	0.401673	0.509032	0.576404	0.588758	0.565984	0.53969	0.511394	0.48281	0.51909	0.529487	0.379068	0.211304	0.20364	0.198481	0.120266	0.188921	0.389214	0.488171	0.501528	0.543846	0.537543	0.320174	0.111421	0.212766	0.454633	0.371278	0.0460858	0.0963372	0.140967	0.0700388	-0.0798723	0.132116	0.398736	0.351658
0.390918	0.407378	0.47475	0.545503	0.584324	0.589602	0.562424	0.554848	0.567519	0.595334	0.627577	0.60612	0.551034	0.483253	0.428539	0.395753	0.367401	0.377313	0.420172	0.514765	0.621652	0.639151	0.565665	0.534702	0.559303	0.582455	0.549871	0.420679	0.326456	0.304755	0.33443	0.331287	0.283406	0.260837	0.344602	0.459811	0.593352	0.541026	0.332304	0.375737	0.423096	0.42455	0.286998	0.193894	0.166761	0.203679	0.331961	0.32267	0.15936	0.174288
0.397096	0.389716	0.427693	0.463937	0.485874	0.486276	0.468084	0.471741	0.475106	0.485246	0.519664	0.520375	0.510267	0.462596	0.409114	0.399155	0.391154	0.387708	0.39519	0.435614	0.474431	0.492173	0.516975	0.50436	0.481259	0.454875	0.433907	0.413206	0.360469	0.326205	0.349403	0.354602	0.347232	0.316653	0.304326	0.361674	0.341669	0.429874	0.453285	0.44153	0.416751	0.343215	0.248493	0.227129	0.186741	0.201709	0.295302	0.32714	0.28214	0.217665
0.442353	0.433769	0.444787	0.433336	0.42171	0.414304	0.409106	0.416849	0.411708	0.410012	0.439794	0.449077	0.45208	0.430354	0.400572	0.402493	0.40277	0.399809	0.397381	0.384773	0.357112	0.382201	0.437231	0.430316	0.415528	0.384423	0.338446	0.3289	0.337123	0.301445	0.258568	0.276592	0.332165	0.329865	0.286949	0.267259	0.202849	0.300571	0.326921	0.371667	0.402095	0.291574	0.156787	0.207651	0.210686	0.108537	0.0955343	0.213899	0.297064	0.205679
0.44064	0.452062	0.446936	0.402351	0.365627	0.355394	0.35334	0.360581	0.353285	0.343331	0.362369	0.375386	0.394776	0.39557	0.375072	0.368099	0.353934	0.352002	0.352606	0.318532	0.289223	0.316244	0.353251	0.363742	0.354697	0.324145	0.277709	0.26507	0.290661	0.268448	0.205186	0.186912	0.230026	0.2515	0.249606	0.215023	0.176445	0.223712	0.229365	0.291057	0.3096	0.258342	0.137153	0.173038	0.184981	0.105938	0.0351996	0.0906861	0.187355	0.163819
0.35968	0.381247	0.396219	0.393429	0.389618	0.392277	0.377084	0.364862	0.351313	0.354303	0.385798	0.390739	0.372466	0.325837	0.307299	0.316141	0.299017	0.281982	0.303731	0.338106	0.378421	0.405019	0.387549	0.352397	0.297385	0.292258	0.331548	0.305825	0.238835	0.222538	0.234385	0.205023	0.176908	0.187691	0.233364	0.253113	0.325736	0.36192	0.273697	0.162728	0.144755	0.212803	0.235273	0.186437	0.166051	0.191352	0.169588	0.141065	0.116207	0.129867
0.292124	0.307539	0.350558	0.385255	0.377842	0.349627	0.31797	0.31675	0.331282	0.343502	0.369808	0.365749	0.336882	0.289598	0.262441	0.248533	0.213596	0.225178	0.276632	0.334563	0.371104	0.366199	0.340932	0.326262	0.331278	0.374579	0.371877	0.303594	0.213053	0.148218	0.127607	0.109682	0.145796	0.169451	0.229658	0.332506	0.40623	0.348156	0.280609	0.193733	0.18633	0.269048	0.268397	0.180276	0.0985357	0.0747138	0.0285926	0.0716254	0.119586	0.131546
-0.0492074	-0.0727305	-0.0793338	-0.068354	-0.0683147	-0.090205	-0.108507	-0.0950174	-0.0515194	-0.0164323	-0.00775957	-0.00594562	0.0111222	0.0337309	0.0123733	-0.0781025	-0.175496	-0.205271	-0.190188	-0.139136	-0.0898088	-0.0735665	-0.0388989	-0.0010522	0.0888742	0.187441	0.134138	0.126362	0.0797385	-0.0194373	-0.11891	-0.199298	-0.207876	-0.214065	-0.199598	-0.026269	0.0697918	0.124061	0.241458	0.190651	0.316395	0.261543	0.109511	0.111639	-0.00541538	-0.106665	-0.163074	-0.201633	-0.151385	-0.144893
-0.145329	-0.189012	-0.217401	-0.184163	-0.147994	-0.153116	-0.173676	-0.180915	-0.144204	-0.0865046	-0.0751376	-0.0915514	-0.0982975	-0.0586668	-0.0636653	-0.165308	-0.287734	-0.366089	-0.365852	-0.235121	-0.104781	-0.0933957	-0.145225	-0.145612	0.0197234	0.118581	0.0748814	0.0528185	-0.00180715	-0.0596085	-0.127373	-0.234963	-0.345058	-0.44241	-0.393175	-0.0176529	0.112671	0.161473	0.0722104	0.0689918	0.302388	0.144721	0.145122	0.0601226	-0.0301445	-0.0605453	-0.0789202	-0.199775	-0.291317	-0.421001
0.142887	0.190608	0.223479	0.240999	0.259387	0.274495	0.302835	0.338517	0.333444	0.302302	0.291319	0.323158	0.349324	0.28762	0.172121	0.1038	0.0604695	0.0921152	0.207975	0.240041	0.197746	0.259328	0.3681	0.456679	0.40182	0.23895	0.285051	0.307197	0.275644	0.180132	0.0796666	-0.0164801	-0.0489197	0.0489292	0.26979	0.189877	0.11394	0.362526	0.431495	0.51458	0.184847	0.102514	0.207049	0.150865	0.165751	0.176966	0.09433	-0.0287558	-0.132739	0.0842115
0.235843	0.282635	0.285023	0.24789	0.249961	0.321913	0.390563	0.385143	0.290728	0.211464	0.271964	0.400641	0.402284	0.269611	0.208409	0.266942	0.332659	0.358958	0.30095	0.146068	0.12413	0.360347	0.523059	0.416152	0.111334	0.0524026	0.299627	0.372453	0.253413	0.201783	0.234439	0.290889	0.379108	0.421327	0.185428	-0.186021	-0.0589055	0.484132	0.555701	0.223182	-0.10748	0.0515492	0.202726	0.198346	0.168923	0.126642	0.145201	0.275809	0.41915	0.411236
0.19718	0.217407	0.275849	0.309548	0.317499	0.349495	0.360785	0.36261	0.346911	0.337748	0.364951	0.350254	0.305498	0.274452	0.258423	0.224759	0.21759	0.285254	0.341384	0.321368	0.39458	0.463573	0.413258	0.368628	0.293834	0.346456	0.344298	0.176548	0.162725	0.251515	0.262086	0.163539	0.24287	0.468647	0.469944	0.2166	0.47367	0.358677	0.213671	0.211085	0.110726	0.21949	0.0225644	0.0389395	0.124901	0.224024	0.295536	0.194955	0.346989	0.568159
0.165661	0.165718	0.237083	0.283753	0.268833	0.233342	0.211631	0.230759	0.258625	0.268226	0.231703	0.138617	0.129787	0.190039	0.208378	0.209005	0.270805	0.357712	0.394419	0.395149	0.380975	0.245672	0.218747	0.276886	0.298748	0.257515	0.0392567	0.00913417	0.130226	0.23019	0.265707	0.290444	0.413125	0.529385	0.523152	0.514749	0.383832	-0.0870453	0.0944133	0.26064	0.300519	0.080985	-0.121562	0.00871694	0.0931923	0.275252	0.366101	0.444353	0.485229	0.51846
0.276016	0.283911	0.32508	0.345968	0.342272	0.325305	0.291103	0.274616	0.269142	0.258622	0.243075	0.215478	0.194565	0.201765	0.232424	0.333175	0.490757	0.556113	0.501354	0.44445	0.36218	0.292278	0.341727	0.266214	0.200843	0.135968	0.0438643	0.0826362	0.155776	0.23714	0.298515	0.535354	0.718158	0.662555	0.456347	0.407051	0.164878	0.150973	0.155667	0.0766107	0.166778	0.0235884	-0.0340477	0.0730611	0.205112	0.222048	0.207113	0.615723	0.749164	0.481134
0.321709	0.333107	0.355096	0.337188	0.301744	0.295302	0.297153	0.300123	0.278738	0.241889	0.243172	0.265877	0.252481	0.206083	0.181844	0.264638	0.4189	0.513318	0.507946	0.391681	0.228015	0.238961	0.359093	0.316129	0.205282	0.111271	0.10301	0.136032	0.134331	0.0973707	0.0605655	0.24957	0.505569	0.610144	0.492896	0.254662	0.011142	0.204204	0.208425	0.089888	0.11332	0.0591909	0.0416336	0.109208	0.133108	-0.0905881	-0.274416	0.0960457	0.603059	0.526287
0.301724	0.33533	0.355539	0.318837	0.275907	0.280404	0.319129	0.352586	0.328797	0.283085	0.287069	0.302739	0.294242	0.232946	0.167318	0.173761	0.252586	0.376064	0.427263	0.314934	0.198092	0.253742	0.379236	0.40744	0.308853	0.21407	0.197631	0.169743	0.123332	0.0880675	0.0082885	-0.0202834	0.19852	0.455475	0.464039	0.210748	0.0978686	0.229947	0.27737	0.243032	0.162874	0.11898	0.0568935	0.0338786	0.0400943	0.0385422	-0.199293	-0.184425	0.311707	0.478031
0.314739	0.360978	0.389698	0.365987	0.353939	0.381397	0.41271	0.413813	0.379861	0.36137	0.379778	0.373696	0.341162	0.285273	0.228282	0.222221	0.294784	0.371642	0.377456	0.331142	0.326725	0.405801	0.437584	0.403848	0.339213	0.308276	0.282038	0.216268	0.219541	0.237858	0.0983156	0.0984987	0.298252	0.376704	0.331122	0.236424	0.27522	0.326725	0.235347	0.205849	0.190516	0.165229	0.0615064	0.108062	0.283149	0.268123	-0.0443369	0.0600393	0.341806	0.309839
0.311844	0.344833	0.367583	0.368986	0.37654	0.387995	0.376849	0.355795	0.339014	0.336948	0.349455	0.333403	0.300631	0.265339	0.243549	0.276359	0.317178	0.309776	0.292608	0.309093	0.369149	0.403753	0.359738	0.317085	0.311766	0.306238	0.237339	0.193214	0.224812	0.201192	0.118793	0.22922	0.297018	0.227917	0.194086	0.240503	0.314656	0.271015	0.169155	0.190646	0.231858	0.169684	0.0697215	0.143604	0.276937	0.197852	0.0127167	0.252318	0.234482	0.125257
0.294634	0.308354	0.326523	0.334513	0.318859	0.28673	0.248641	0.227262	0.222089	0.230135	0.238062	0.227233	0.226739	0.232243	0.252902	0.27368	0.238564	0.198634	0.201569	0.232948	0.267066	0.259376	0.224856	0.221762	0.255011	0.241882	0.178044	0.199199	0.18426	0.117779	0.128844	0.186088	0.165878	0.106584	0.102269	0.185119	0.211866	0.199455	0.161747	0.189287	0.273067	0.152218	0.122961	0.144614	0.122937	0.051762	0.048362	0.162527	0.109647	0.0344127
0.274315	0.297873	0.30519	0.292548	0.267084	0.230472	0.184587	0.171097	0.172153	0.174288	0.174073	0.178224	0.199601	0.235491	0.259915	0.240582	0.166589	0.127211	0.140862	0.169465	0.179682	0.173633	0.156793	0.191405	0.25903	0.220305	0.182915	0.183389	0.172755	0.145918	0.117468	0.0849489	0.041872	0.00770211	0.0586172	0.156488	0.164496	0.183375	0.137787	0.250118	0.286161	0.153595	0.181294	0.130196	0.0638577	0.0466505	0.03408	0.0381585	-0.00361359	-0.0586746
0.38895	0.459849	0.470497	0.429079	0.394995	0.395676	0.404547	0.410905	0.35707	0.298306	0.317936	0.394499	0.440731	0.399534	0.335494	0.327736	0.306444	0.301482	0.313825	0.28596	0.264064	0.345378	0.441107	0.464525	0.351774	0.239829	0.312731	0.349862	0.327186	0.251232	0.187847	0.130443	0.142078	0.196573	0.247308	0.148362	0.172708	0.347688	0.418663	0.421386	0.144609	0.170973	0.178659	0.179207	0.163184	0.135679	0.0777384	0.0631248	0.079308	0.156885
0.35016	0.40247	0.438366	0.43567	0.433215	0.466475	0.492583	0.486989	0.423845	0.390069	0.471597	0.540439	0.518471	0.41646	0.34244	0.321457	0.284495	0.285718	0.308476	0.286244	0.346434	0.496956	0.560989	0.508065	0.344695	0.325118	0.515985	0.497098	0.352752	0.263285	0.233801	0.13967	0.166845	0.264569	0.270283	0.119522	0.301782	0.555018	0.519251	0.320158	0.0622422	0.241881	0.300291	0.246226	0.203633	0.179875	0.138649	0.0920788	0.183733	0.30674
0.196679	0.176838	0.244273	0.329557	0.343822	0.326843	0.3079	0.340969	0.400604	0.450389	0.462099	0.385604	0.357417	0.370993	0.32401	0.170423	0.0419484	0.0660372	0.151106	0.250007	0.370764	0.366356	0.346512	0.438536	0.501529	0.58548	0.461825	0.305804	0.300714	0.282724	0.17103	-0.0275074	-0.0232884	0.13034	0.233124	0.323567	0.522453	0.340973	0.379844	0.454188	0.433587	0.470688	0.166149	0.16486	0.180596	0.209579	0.160582	-0.00195408	0.0729295	0.262785
0.147673	0.0978941	0.138808	0.267494	0.33789	0.30147	0.234523	0.254462	0.354505	0.425964	0.392452	0.293862	0.286395	0.325687	0.283172	0.137551	0.0226146	0.0218058	0.0963291	0.271611	0.389855	0.328783	0.286644	0.369332	0.547243	0.572089	0.32243	0.241111	0.284806	0.286168	0.166278	0.0372103	0.0537407	0.0936179	0.155071	0.478802	0.498114	0.327131	0.383429	0.508564	0.648569	0.364599	0.122912	0.180839	0.213918	0.252497	0.191111	0.152057	0.149845	0.135208
0.232116	0.233944	0.306286	0.418721	0.49159	0.488794	0.454511	0.469908	0.512401	0.533213	0.514595	0.485402	0.463786	0.411056	0.312219	0.213259	0.147581	0.169581	0.305162	0.462855	0.48618	0.503021	0.538974	0.544837	0.608924	0.513934	0.42476	0.375778	0.330495	0.325064	0.205719	0.112281	0.154961	0.183948	0.368593	0.527002	0.413435	0.561945	0.467426	0.523655	0.521392	0.27026	0.206091	0.230708	0.305502	0.275859	0.131655	0.179096	0.1998	0.149406
0.274645	0.348079	0.436211	0.468924	0.474884	0.537676	0.609541	0.632926	0.57112	0.489925	0.51228	0.583159	0.565114	0.425372	0.280246	0.247621	0.30221	0.412978	0.499844	0.446001	0.371656	0.536487	0.688669	0.669908	0.468136	0.300573	0.417577	0.419317	0.341943	0.281017	0.170885	0.142763	0.283087	0.46426	0.517638	0.178211	0.149763	0.562253	0.557655	0.453553	0.160461	0.169688	0.195057	0.208354	0.27846	0.192311	0.0221026	0.0915533	0.32747	0.466997
0.262039	0.317713	0.39089	0.412266	0.446637	0.540969	0.599823	0.577173	0.49953	0.462119	0.538699	0.556518	0.473471	0.365734	0.299638	0.30049	0.356498	0.416539	0.433771	0.383826	0.46541	0.627707	0.607356	0.498484	0.335797	0.354352	0.431599	0.316173	0.263673	0.283138	0.270537	0.271284	0.357414	0.448069	0.419377	0.199722	0.393819	0.509751	0.313927	0.220354	0.111162	0.227045	0.13437	0.142856	0.209204	0.213545	0.179479	0.260861	0.379713	0.441961
0.256877	0.26803	0.378545	0.464324	0.485419	0.452202	0.399808	0.427935	0.486223	0.507953	0.471551	0.345632	0.311574	0.351381	0.347202	0.31213	0.334461	0.437351	0.527144	0.552882	0.593663	0.475424	0.330035	0.370847	0.434349	0.462239	0.249896	0.0816876	0.190688	0.325334	0.361762	0.320414	0.391964	0.53579	0.593832	0.560029	0.578716	0.080327	0.02373	0.209054	0.310128	0.246403	-0.0170954	0.0422347	0.156105	0.28707	0.380432	0.385607	0.390713	0.558591
0.330089	0.324314	0.420643	0.484908	0.478478	0.421095	0.3596	0.370305	0.41256	0.433201	0.395154	0.290726	0.269008	0.313838	0.333659	0.370597	0.497773	0.617688	0.629039	0.595755	0.51726	0.355355	0.33138	0.330915	0.350659	0.325953	0.13055	0.0718946	0.191118	0.330192	0.370341	0.470504	0.65247	0.719118	0.619266	0.562593	0.344749	0.0181952	0.0780263	0.147768	0.298099	0.163548	-0.0360435	0.0657405	0.176646	0.265266	0.333127	0.555563	0.656843	0.566745
0.433258	0.41361	0.458948	0.482621	0.455089	0.4135	0.373744	0.366303	0.372254	0.380715	0.37528	0.323007	0.287323	0.30171	0.329814	0.444582	0.617858	0.681683	0.627936	0.554448	0.42225	0.325985	0.350836	0.284507	0.257568	0.217652	0.129797	0.131133	0.203744	0.270232	0.307217	0.556651	0.746739	0.69951	0.50768	0.40803	0.162759	0.100348	0.080291	0.0452614	0.208607	0.124734	0.0275626	0.132419	0.216359	0.133274	0.0893341	0.506432	0.731585	0.467595
0.516648	0.494742	0.480658	0.437642	0.383308	0.36801	0.360631	0.362709	0.348427	0.333118	0.352831	0.35109	0.322467	0.292156	0.30589	0.431967	0.563681	0.605626	0.568447	0.466589	0.31605	0.302952	0.349215	0.302867	0.263949	0.208374	0.165063	0.161934	0.170229	0.152733	0.20403	0.429696	0.578358	0.567301	0.454506	0.313627	0.108598	0.126163	0.101149	0.0771151	0.177774	0.123405	0.0584363	0.127993	0.134409	0.00295854	-0.0679664	0.282925	0.562821	0.390913
0.565803	0.606903	0.570707	0.455881	0.377085	0.384058	0.407788	0.417717	0.381161	0.340864	0.372163	0.40319	0.384296	0.32798	0.31496	0.398999	0.497365	0.550467	0.529776	0.41351	0.319418	0.368953	0.433794	0.417684	0.352267	0.284078	0.252563	0.201105	0.158581	0.149062	0.15695	0.243494	0.40035	0.491455	0.461949	0.304694	0.200606	0.228644	0.212489	0.211994	0.212601	0.160088	0.055364	0.073529	0.0930252	0.0873119	-0.0500187	0.128219	0.400885	0.376788
0.54998	0.627496	0.61662	0.51407	0.435034	0.419529	0.411793	0.405652	0.371221	0.351235	0.381853	0.389542	0.384847	0.36896	0.366788	0.423393	0.471763	0.486059	0.456346	0.385231	0.368139	0.414536	0.441703	0.432259	0.387519	0.349592	0.291198	0.233897	0.231247	0.220188	0.169565	0.225276	0.347093	0.398179	0.376495	0.299921	0.30593	0.300949	0.256201	0.266844	0.266851	0.231189	0.0655211	0.0903872	0.196935	0.184638	0.0156884	0.15883	0.31588	0.295398
0.472634	0.515653	0.556662	0.541518	0.476878	0.401116	0.334712	0.316964	0.32014	0.336531	0.349446	0.336952	0.36976	0.394073	0.422513	0.432642	0.369406	0.329506	0.325926	0.344933	0.372475	0.353174	0.328284	0.352763	0.403043	0.411386	0.288959	0.258964	0.302235	0.262224	0.223618	0.216793	0.229661	0.222014	0.243016	0.309463	0.345873	0.259935	0.230684	0.324652	0.379651	0.281133	0.119079	0.172142	0.196166	0.153282	0.0937546	0.159582	0.19822	0.176951
0.405045	0.429065	0.477111	0.536677	0.525812	0.447508	0.357316	0.336755	0.359077	0.382944	0.382132	0.379412	0.418662	0.443741	0.442847	0.389744	0.280292	0.222382	0.254256	0.348589	0.395249	0.368801	0.332134	0.372787	0.480009	0.46129	0.342008	0.335536	0.321319	0.294137	0.256953	0.162761	0.12861	0.107333	0.184396	0.357456	0.366645	0.310722	0.258274	0.40626	0.495235	0.272036	0.172652	0.197893	0.182491	0.181133	0.135429	0.128339	0.110116	0.072053
0.414256	0.484266	0.549107	0.596306	0.611275	0.593218	0.556138	0.555317	0.537372	0.504414	0.50233	0.542003	0.562641	0.520603	0.440156	0.378391	0.313933	0.302213	0.37019	0.444524	0.464744	0.506249	0.537058	0.592758	0.594924	0.45779	0.447019	0.438788	0.372804	0.334037	0.26106	0.149136	0.142058	0.190094	0.317997	0.36064	0.359798	0.45352	0.421392	0.529106	0.410553	0.26968	0.20574	0.197202	0.233198	0.233573	0.127	0.096741	0.110973	0.137643
0.403642	0.496207	0.587311	0.624457	0.644304	0.703949	0.73838	0.731599	0.663216	0.604244	0.651647	0.69888	0.653733	0.519189	0.405546	0.365011	0.352242	0.404316	0.477789	0.490907	0.532026	0.65544	0.718765	0.719695	0.590778	0.472906	0.555963	0.505465	0.404994	0.334863	0.26514	0.175691	0.207008	0.322795	0.420569	0.30577	0.389818	0.573938	0.527348	0.479975	0.251863	0.288164	0.240466	0.229517	0.275736	0.254197	0.144477	0.107057	0.18113	0.29646
0.340818	0.388516	0.522523	0.636314	0.682731	0.714449	0.728275	0.74117	0.742188	0.747578	0.779554	0.708247	0.598057	0.506878	0.425221	0.33682	0.283451	0.357256	0.479593	0.554463	0.663756	0.704134	0.658638	0.672052	0.677747	0.712945	0.620908	0.416427	0.372901	0.371067	0.305182	0.167215	0.18115	0.312913	0.457852	0.453573	0.611073	0.499461	0.378457	0.46272	0.401464	0.425266	0.214577	0.211077	0.289461	0.307072	0.228355	0.146959	0.188221	0.319518
0.293509	0.297184	0.44701	0.636988	0.71476	0.683402	0.635164	0.693437	0.778821	0.819112	0.778793	0.614594	0.52824	0.508544	0.432634	0.306469	0.248082	0.333741	0.487806	0.640641	0.735279	0.63723	0.549278	0.646089	0.770795	0.782652	0.520686	0.298036	0.346982	0.421386	0.337586	0.184476	0.223189	0.350958	0.49604	0.635525	0.672552	0.336352	0.297764	0.512812	0.600467	0.460083	0.124111	0.186714	0.30266	0.354419	0.280438	0.224767	0.259416	0.350738
0.338196	0.339343	0.483571	0.679591	0.767793	0.751097	0.699747	0.741022	0.815067	0.837828	0.780917	0.647017	0.578495	0.516968	0.418694	0.341108	0.353734	0.433183	0.557991	0.722836	0.765412	0.685321	0.648761	0.68891	0.764739	0.70772	0.483509	0.342787	0.371367	0.432691	0.347794	0.284872	0.374004	0.444904	0.52637	0.675724	0.589242	0.445745	0.342986	0.465021	0.595533	0.393702	0.142256	0.220756	0.348998	0.359426	0.243382	0.308286	0.39474	0.374869
0.360844	0.403854	0.552584	0.694787	0.773518	0.809462	0.808675	0.818707	0.816519	0.80717	0.789511	0.732582	0.635981	0.504553	0.374027	0.348114	0.426076	0.537158	0.650513	0.725941	0.725943	0.749764	0.758726	0.724702	0.690495	0.582071	0.490909	0.401797	0.372606	0.375597	0.301833	0.315036	0.426158	0.494359	0.580527	0.554696	0.445793	0.505904	0.390111	0.426502	0.45033	0.303265	0.169863	0.239839	0.355432	0.289505	0.147224	0.277424	0.411263	0.382587
0.344197	0.430317	0.576534	0.663332	0.722988	0.815423	0.855451	0.838176	0.774599	0.731734	0.780083	0.764057	0.645788	0.479499	0.344114	0.359454	0.479056	0.599323	0.656398	0.651044	0.678807	0.796358	0.767151	0.676401	0.574803	0.504365	0.494625	0.38613	0.339809	0.320958	0.279575	0.346161	0.471081	0.526022	0.533238	0.394633	0.42301	0.490864	0.333769	0.328898	0.300208	0.267278	0.156231	0.215714	0.296482	0.235165	0.143598	0.295526	0.412654	0.394315
0.363026	0.416103	0.554209	0.660771	0.716482	0.757745	0.756543	0.740483	0.722625	0.720197	0.740719	0.676618	0.580934	0.495059	0.415995	0.422536	0.509876	0.59255	0.636835	0.671333	0.745904	0.733113	0.609964	0.551311	0.535178	0.552017	0.455718	0.289588	0.296505	0.354205	0.382274	0.426793	0.483309	0.514947	0.526083	0.489147	0.567509	0.323432	0.136493	0.224419	0.319162	0.31347	0.122008	0.16864	0.253291	0.269761	0.282342	0.388956	0.395272	0.388733
0.432489	0.436363	0.568438	0.680063	0.694095	0.640844	0.571674	0.590767	0.660462	0.689813	0.648661	0.51558	0.476447	0.50668	0.500367	0.48682	0.539133	0.640248	0.712988	0.735088	0.722276	0.551626	0.414111	0.44267	0.520389	0.537853	0.339069	0.184139	0.2737	0.40414	0.45643	0.476054	0.543494	0.596689	0.603287	0.583884	0.515204	0.102452	0.0176229	0.166112	0.359514	0.320777	0.0792274	0.141558	0.237658	0.294137	0.353943	0.450125	0.464741	0.449062
0.583267	0.541533	0.613096	0.659397	0.635029	0.554191	0.47469	0.490992	0.550305	0.591142	0.57011	0.460389	0.440232	0.509381	0.549928	0.576298	0.648017	0.723099	0.72926	0.696669	0.600105	0.443539	0.373218	0.360989	0.432598	0.448973	0.277367	0.180789	0.283714	0.407029	0.453961	0.538726	0.652555	0.655182	0.57501	0.532472	0.342405	0.0493151	0.0207056	0.109726	0.329833	0.286839	0.0700858	0.158255	0.245946	0.248642	0.270643	0.476663	0.575995	0.446301
0.772036	0.698158	0.658244	0.595116	0.51812	0.451994	0.406442	0.407428	0.427003	0.458574	0.495149	0.471282	0.470111	0.519368	0.579698	0.67437	0.725254	0.703991	0.641392	0.565535	0.447055	0.372424	0.35913	0.328847	0.372917	0.382912	0.296366	0.247482	0.31383	0.364914	0.392344	0.527734	0.61898	0.568945	0.465131	0.415591	0.246589	0.105296	0.054696	0.106329	0.313322	0.291594	0.109509	0.186642	0.230812	0.162302	0.148607	0.400809	0.525044	0.35192
0.876876	0.850166	0.717704	0.54825	0.419322	0.373723	0.357154	0.353015	0.344118	0.347695	0.413406	0.471917	0.500893	0.515949	0.565356	0.691876	0.693059	0.627606	0.545007	0.438618	0.3351	0.338312	0.370579	0.366307	0.366299	0.35293	0.335661	0.313786	0.322557	0.299664	0.331371	0.424348	0.468441	0.452836	0.409542	0.329605	0.224946	0.193818	0.1555	0.19711	0.293555	0.289158	0.153185	0.178348	0.177588	0.119438	0.0872499	0.269008	0.387909	0.289665
0.809555	0.882775	0.809002	0.61086	0.454541	0.40184	0.380497	0.372554	0.347525	0.334821	0.402743	0.470749	0.505795	0.523687	0.564878	0.643585	0.629845	0.585821	0.526613	0.418322	0.352931	0.374708	0.409132	0.420343	0.409832	0.392032	0.375406	0.332177	0.317248	0.304762	0.313003	0.331277	0.367937	0.400843	0.410401	0.328931	0.285857	0.265088	0.237909	0.298829	0.310182	0.301802	0.160286	0.159066	0.17704	0.169183	0.109757	0.199862	0.290075	0.278525
0.68931	0.768511	0.827402	0.765506	0.640792	0.5446	0.476632	0.468568	0.470698	0.476492	0.511114	0.507417	0.532072	0.569192	0.602551	0.609203	0.553418	0.53734	0.541871	0.522328	0.507831	0.476745	0.45973	0.49109	0.530464	0.531218	0.431208	0.338583	0.351995	0.363118	0.347456	0.304904	0.325392	0.36714	0.419797	0.428969	0.42834	0.307825	0.251803	0.380443	0.431782	0.366716	0.13903	0.178016	0.229314	0.232285	0.181539	0.200146	0.243029	0.271282
0.563279	0.6112	0.737666	0.836272	0.813914	0.714607	0.61467	0.605103	0.63335	0.656898	0.64775	0.58736	0.593716	0.600448	0.588054	0.552871	0.478454	0.47036	0.53892	0.630285	0.66551	0.600703	0.546967	0.585192	0.663504	0.643324	0.466998	0.382288	0.382118	0.394595	0.38817	0.309235	0.302988	0.325644	0.421663	0.525909	0.535302	0.364681	0.283674	0.447837	0.531592	0.381557	0.147214	0.204201	0.264639	0.27053	0.223922	0.231038	0.239772	0.23476
0.487955	0.5563	0.693583	0.826148	0.884837	0.86599	0.790363	0.766032	0.762827	0.75991	0.750686	0.710868	0.669321	0.586779	0.514259	0.495049	0.485815	0.505311	0.584109	0.700554	0.753697	0.733997	0.691216	0.707302	0.730949	0.643869	0.513556	0.423866	0.386549	0.390197	0.379591	0.337106	0.344623	0.363217	0.457635	0.549494	0.543579	0.472603	0.367478	0.475529	0.503696	0.341153	0.171328	0.205692	0.286211	0.294667	0.219858	0.253134	0.278669	0.248334
0.415827	0.523105	0.677613	0.791921	0.860045	0.923513	0.925772	0.892689	0.833943	0.790606	0.807033	0.790085	0.685196	0.525181	0.404028	0.411103	0.487129	0.5703	0.647265	0.711848	0.773407	0.82967	0.807127	0.781145	0.721848	0.606657	0.536915	0.424747	0.364121	0.343703	0.321354	0.328219	0.380427	0.431655	0.508782	0.495726	0.524265	0.547739	0.418219	0.459282	0.40813	0.303562	0.169226	0.197313	0.286795	0.287598	0.196267	0.239684	0.299336	0.294275
0.343005	0.44943	0.632876	0.763732	0.83983	0.908909	0.944747	0.947982	0.889605	0.837645	0.854135	0.783157	0.64089	0.46919	0.341518	0.339872	0.433214	0.560151	0.665493	0.723763	0.806173	0.853299	0.818284	0.783133	0.724563	0.649022	0.548884	0.377402	0.314693	0.311497	0.293248	0.29518	0.363552	0.445019	0.536435	0.507788	0.581044	0.511094	0.369576	0.439546	0.3949	0.320888	0.145119	0.184133	0.281561	0.280274	0.20399	0.233538	0.283125	0.316247
0.304695	0.375479	0.586698	0.775622	0.855131	0.872608	0.880469	0.934144	0.952392	0.927855	0.867699	0.725911	0.584124	0.463443	0.3545	0.312717	0.367484	0.512391	0.674144	0.783555	0.841538	0.79778	0.739288	0.766727	0.781955	0.728265	0.531732	0.316183	0.293294	0.335539	0.314081	0.270307	0.32746	0.429042	0.577149	0.614277	0.623789	0.385093	0.27891	0.435856	0.47617	0.37128	0.129904	0.177652	0.28892	0.307455	0.239877	0.245056	0.272862	0.32691
0.306231	0.34513	0.547932	0.770016	0.862446	0.850493	0.818116	0.883	0.955039	0.95625	0.875302	0.697326	0.570398	0.479765	0.374747	0.320671	0.368112	0.498929	0.662913	0.806746	0.850693	0.750523	0.67771	0.734089	0.795533	0.748573	0.510678	0.301373	0.306412	0.366093	0.332007	0.286226	0.350587	0.432666	0.566517	0.65312	0.608539	0.338062	0.237141	0.411323	0.518392	0.394505	0.13311	0.18568	0.307316	0.329822	0.247302	0.265815	0.302573	0.328321
0.350597	0.38889	0.575497	0.773732	0.866218	0.878092	0.856012	0.895398	0.922067	0.940198	0.908221	0.763544	0.628015	0.502707	0.38192	0.352902	0.438201	0.555666	0.677446	0.803956	0.843608	0.78544	0.726216	0.728888	0.775079	0.725785	0.536517	0.356786	0.340502	0.369486	0.32805	0.335787	0.426766	0.478623	0.546769	0.620569	0.570845	0.401506	0.269631	0.383784	0.504265	0.386802	0.156421	0.214545	0.333419	0.322388	0.224944	0.296406	0.358949	0.336451
0.400729	0.458582	0.612718	0.748185	0.829632	0.894156	0.906688	0.890845	0.86621	0.870257	0.908758	0.863254	0.714123	0.535081	0.389809	0.390612	0.504408	0.605788	0.681942	0.751838	0.800936	0.835855	0.779288	0.717688	0.70665	0.665134	0.582741	0.436446	0.378394	0.353412	0.320935	0.386041	0.479481	0.498813	0.528708	0.532892	0.529454	0.473207	0.307203	0.357258	0.439918	0.362957	0.193204	0.242728	0.326215	0.278334	0.200723	0.322003	0.392891	0.331024
0.456658	0.512571	0.6288	0.722242	0.793122	0.867008	0.881547	0.860576	0.818427	0.805872	0.875445	0.893371	0.801189	0.617094	0.448544	0.439648	0.533336	0.623073	0.668832	0.698394	0.758662	0.81693	0.762747	0.702377	0.667587	0.640206	0.609843	0.497985	0.43768	0.373783	0.336985	0.395093	0.467041	0.494439	0.520913	0.479994	0.510796	0.453135	0.304755	0.36123	0.417751	0.373303	0.225129	0.262781	0.304922	0.256553	0.207321	0.321218	0.372076	0.320705
0.562096	0.568169	0.666477	0.751813	0.778047	0.771149	0.742089	0.751831	0.769526	0.787497	0.821204	0.819159	0.831271	0.779805	0.645483	0.559833	0.552614	0.605966	0.665267	0.699395	0.729487	0.693503	0.629402	0.637801	0.680711	0.67918	0.588346	0.501988	0.52167	0.494791	0.430817	0.409256	0.446959	0.481238	0.523179	0.520244	0.523236	0.325211	0.223858	0.370881	0.47567	0.440341	0.238055	0.278735	0.317752	0.295448	0.268885	0.332963	0.356961	0.337218
0.716105	0.648813	0.693183	0.715781	0.674044	0.590814	0.513367	0.531571	0.608807	0.665856	0.688469	0.657559	0.725655	0.840095	0.829522	0.698177	0.58408	0.580101	0.612689	0.628774	0.610038	0.500038	0.431869	0.475082	0.594187	0.648132	0.531269	0.430583	0.531769	0.592257	0.520145	0.413023	0.416719	0.444402	0.476782	0.499616	0.457055	0.199963	0.116828	0.295026	0.490991	0.488584	0.232363	0.272213	0.319772	0.308218	0.288571	0.329901	0.339325	0.301432
0.903078	0.791933	0.70983	0.627181	0.534527	0.431439	0.355281	0.359636	0.413194	0.474118	0.527916	0.534888	0.614971	0.766555	0.870887	0.837528	0.674482	0.575978	0.522614	0.489156	0.441752	0.367679	0.325858	0.341536	0.443321	0.52692	0.468753	0.390391	0.477159	0.567904	0.546336	0.450388	0.423676	0.39969	0.378071	0.392645	0.34067	0.170356	0.0975302	0.215554	0.420703	0.457621	0.224043	0.255712	0.29041	0.26838	0.248966	0.310019	0.326773	0.260813
[truncated: 78 more columns]

## Sheet: FigS5b_ANN_2%
Correlation map - 2 seeds - ANN prediction (Top 2%)
0.992018	0.935933	0.667575	0.222286	-0.0359901	-0.120131	-0.128585	-0.109328	-0.100833	-0.10562	-0.0929399	-0.0835774	-0.0212497	0.286307	0.732782	0.915435	0.934343	0.83246	0.529888	0.161186	-0.0433416	-0.132448	-0.134912	-0.104345	-0.0676029	-0.0524968	-0.0551433	-0.0231604	0.0822326	0.318266	0.595209	0.649361	0.635701	0.570517	0.392752	0.174434	-0.000220239	-0.0892473	-0.0946523	-0.045249	0.0087775	0.0624378	0.0856704	0.115757	0.240101	0.390322	0.40733	0.208829	0.186507	0.328846
0.936155	0.992	0.851339	0.368681	-0.0103654	-0.129447	-0.137439	-0.116001	-0.101159	-0.0912139	-0.0669318	-0.038562	0.0457779	0.321984	0.684271	0.84716	0.905997	0.903422	0.702347	0.254302	-0.0647645	-0.159165	-0.152177	-0.114819	-0.0760275	-0.0579548	-0.0480046	0.0142381	0.12958	0.322223	0.539297	0.604127	0.64201	0.660867	0.518041	0.190714	-0.0494941	-0.131041	-0.111061	-0.0610874	-0.00238979	0.0654237	0.0989318	0.136007	0.265566	0.41217	0.385326	0.173155	0.182233	0.398769
0.667365	0.851131	0.992036	0.752124	0.234243	-0.046414	-0.103094	-0.0755747	-0.0401018	-0.0176816	0.00670505	0.0721278	0.213922	0.444915	0.601361	0.603277	0.661097	0.8102	0.896955	0.589652	0.0909029	-0.118444	-0.131938	-0.0763416	-0.0289249	0.00293708	0.0234135	0.100544	0.246434	0.392957	0.44077	0.407322	0.445621	0.622952	0.705016	0.384372	0.00911784	-0.117066	-0.0960614	-0.0434309	0.0177249	0.0996296	0.146272	0.185047	0.304147	0.462641	0.372434	0.0579824	0.0269382	0.369017
0.222489	0.368851	0.751856	0.992058	0.746843	0.317312	0.0910782	0.0683	0.0903612	0.122139	0.173897	0.259117	0.3706	0.446589	0.370745	0.234169	0.21952	0.381504	0.732948	0.906415	0.586381	0.181858	0.0202565	0.0370101	0.0875043	0.129198	0.159902	0.222042	0.314563	0.382451	0.274592	0.15517	0.149204	0.306894	0.611267	0.680622	0.367489	0.0692931	-0.00581348	0.0238887	0.0754255	0.143641	0.177272	0.19152	0.269669	0.400391	0.320308	0.00102758	-0.0806835	0.185947
-0.0359318	-0.010302	0.234084	0.746918	0.992073	0.791936	0.438077	0.242683	0.216541	0.274626	0.345662	0.409755	0.409554	0.308106	0.140689	0.0209601	-0.0169905	0.0391561	0.287738	0.738561	0.913938	0.673933	0.31176	0.169047	0.190339	0.241599	0.290028	0.303665	0.2831	0.272169	0.140587	0.0416946	0.0336208	0.0933695	0.288757	0.602862	0.686448	0.448787	0.193219	0.102247	0.114516	0.172308	0.202095	0.175783	0.173591	0.248709	0.238543	0.0354514	-0.0142722	0.0821632
-0.120081	-0.129341	-0.0465981	0.316874	0.791998	0.992058	0.822882	0.504716	0.353269	0.419489	0.494557	0.472459	0.355263	0.18182	0.0127269	-0.0633001	-0.08654	-0.0677033	0.0350496	0.358698	0.777121	0.930082	0.724307	0.406276	0.298598	0.348675	0.402591	0.341408	0.22766	0.162088	0.0438639	-0.0147069	0.00694394	0.0359676	0.118818	0.31737	0.609782	0.727446	0.518168	0.263032	0.180221	0.213627	0.235481	0.185236	0.124061	0.139522	0.149943	0.0401229	0.0248331	0.0892558
-0.128658	-0.137514	-0.103077	0.0909756	0.438056	0.82257	0.992023	0.837674	0.609683	0.560454	0.559372	0.445842	0.279892	0.111998	-0.0473117	-0.101717	-0.0887524	-0.0540571	0.00416613	0.138313	0.444039	0.807599	0.938585	0.747916	0.511565	0.464656	0.445265	0.329486	0.197356	0.10864	-0.0144995	-0.0490243	-0.00588059	0.0516455	0.0897292	0.163241	0.344963	0.655827	0.742628	0.533184	0.328209	0.26688	0.242753	0.194658	0.122241	0.108476	0.0979482	0.0185914	0.027444	0.106462
-0.109181	-0.116149	-0.0756273	0.0680975	0.242608	0.505038	0.837575	0.992043	0.887454	0.711911	0.527064	0.373507	0.2376	0.0860025	-0.0639387	-0.103319	-0.0784039	-0.0319791	0.0278788	0.113443	0.254623	0.503902	0.812511	0.94521	0.810526	0.598572	0.42226	0.286274	0.182385	0.094045	-0.0340321	-0.062248	-0.0111469	0.0527419	0.0930454	0.133092	0.217036	0.401543	0.65238	0.726332	0.568053	0.362289	0.236047	0.185394	0.127325	0.102675	0.0741432	0.00566578	0.0275739	0.114426
-0.100757	-0.100981	-0.0401857	0.0903586	0.216565	0.353214	0.609581	0.887472	0.992027	0.876488	0.574594	0.336467	0.21905	0.0739479	-0.0731918	-0.108203	-0.0862395	-0.0368824	0.0439014	0.147666	0.236259	0.358278	0.587603	0.868298	0.943463	0.788345	0.48458	0.27584	0.178446	0.0877017	-0.0586744	-0.0907533	-0.0292354	0.0410324	0.102183	0.153923	0.198183	0.286665	0.45991	0.668046	0.715688	0.531705	0.304431	0.197899	0.136109	0.110055	0.0517768	-0.0149406	0.00489414	0.104062
-0.105937	-0.091278	-0.017665	0.12193	0.274845	0.419468	0.559973	0.711985	0.876026	0.992081	0.83885	0.500424	0.245833	0.0646682	-0.0919083	-0.131175	-0.103633	-0.0392645	0.07345	0.191359	0.29433	0.421095	0.544195	0.700311	0.858731	0.938668	0.747111	0.417433	0.220487	0.0877936	-0.0884845	-0.12454	-0.056199	0.0392942	0.128227	0.185169	0.223045	0.308717	0.427328	0.536338	0.66725	0.687865	0.503663	0.30025	0.177938	0.12644	0.0331284	-0.0462409	-0.0125626	0.105046
-0.0928553	-0.0667478	0.00669646	0.174026	0.345662	0.494618	0.559467	0.527148	0.574426	0.839013	0.992032	0.820754	0.432174	0.0935785	-0.112055	-0.151259	-0.101835	-0.016749	0.104825	0.227944	0.363283	0.50862	0.54265	0.513222	0.588913	0.822198	0.93629	0.725084	0.385826	0.111706	-0.120283	-0.141472	-0.0683523	0.0502148	0.156209	0.198551	0.270444	0.389512	0.420409	0.409947	0.462082	0.609463	0.666486	0.519774	0.305375	0.149438	0.00031805	-0.0714909	-0.0162278	0.129217
-0.0834734	-0.0383363	0.0722438	0.259322	0.409856	0.472309	0.445952	0.373335	0.336442	0.500564	0.820586	0.992055	0.78879	0.283159	-0.0985991	-0.165088	-0.0933855	0.0144365	0.1601	0.318828	0.43253	0.492923	0.451218	0.361387	0.359119	0.527113	0.808673	0.926908	0.707448	0.256491	-0.138225	-0.172654	-0.0620098	0.0927114	0.207577	0.257437	0.311116	0.401925	0.365557	0.298651	0.30124	0.39641	0.58378	0.668879	0.535689	0.273167	-0.0251942	-0.117724	-0.0297398	0.153244
-0.0212477	0.0458462	0.21402	0.370301	0.409585	0.355332	0.279719	0.237476	0.219012	0.245873	0.43244	0.788959	0.992075	0.724387	0.152734	-0.0834705	-0.0609968	0.0777594	0.27543	0.434568	0.429842	0.377704	0.307677	0.251828	0.249714	0.311049	0.479119	0.769685	0.921639	0.65702	0.0452484	-0.163009	-0.0771812	0.122439	0.294502	0.350241	0.310634	0.309126	0.272682	0.233887	0.229491	0.28789	0.406406	0.567174	0.66579	0.541693	0.0994849	-0.178946	-0.0961445	0.155033
0.28621	0.322183	0.444956	0.446438	0.308205	0.182067	0.111948	0.0861737	0.0739441	0.064872	0.0938404	0.283159	0.724811	0.992061	0.714507	0.308043	0.170084	0.243614	0.405743	0.451186	0.322359	0.206335	0.14014	0.117883	0.128467	0.138409	0.158977	0.327784	0.691965	0.924439	0.576249	0.118125	0.0031023	0.154939	0.357596	0.401579	0.256043	0.175166	0.151164	0.152962	0.165046	0.209573	0.254854	0.319069	0.514488	0.69407	0.457061	-0.0636454	-0.153462	0.0844108
0.732753	0.684321	0.601588	0.370626	0.140861	0.0128684	-0.0472616	-0.0639718	-0.0736306	-0.0920488	-0.112251	-0.0987302	0.152829	0.71444	0.992063	0.848933	0.645607	0.50817	0.420003	0.285019	0.123792	0.0112871	-0.036573	-0.0429192	-0.0307077	-0.0345284	-0.06875	-0.0387065	0.187535	0.677575	0.910248	0.645803	0.371454	0.275506	0.297595	0.287408	0.131071	0.0255804	-0.00172317	0.0127674	0.047241	0.0936958	0.0935669	0.0963989	0.240561	0.539513	0.677278	0.292846	0.0215474	0.0481741
0.91548	0.847085	0.603495	0.234321	0.0210552	-0.0633155	-0.101733	-0.103401	-0.108179	-0.131236	-0.151551	-0.165154	-0.0836973	0.308097	0.848641	0.992146	0.920593	0.701911	0.39851	0.113848	-0.0322813	-0.105738	-0.119625	-0.106805	-0.0960075	-0.103552	-0.135829	-0.136404	-0.0271907	0.311723	0.78214	0.877388	0.722816	0.468171	0.237924	0.115979	-0.00526583	-0.0880733	-0.0954435	-0.0638726	-0.0339657	0.01724	0.0151366	0.0212619	0.134523	0.342304	0.55152	0.462839	0.295375	0.20924
0.934493	0.906017	0.66119	0.219488	-0.0171313	-0.0864891	-0.0886578	-0.0782997	-0.0862349	-0.10353	-0.101774	-0.093478	-0.0611386	0.170129	0.645677	0.9205	0.992035	0.879678	0.504507	0.0913224	-0.0846339	-0.145674	-0.135544	-0.0952792	-0.0763624	-0.0874576	-0.104089	-0.0753826	-0.00886369	0.168723	0.536849	0.775017	0.851277	0.713261	0.327391	0.0342714	-0.0724154	-0.128383	-0.10991	-0.0765786	-0.0405956	0.0191767	0.0340725	0.0494318	0.160734	0.288396	0.356625	0.342629	0.39704	0.461553
0.832367	0.903249	0.810302	0.381209	0.0389742	-0.0677767	-0.0541642	-0.0317909	-0.0369818	-0.0394511	-0.0164896	0.0144438	0.0778034	0.243398	0.508339	0.701722	0.879573	0.992041	0.802334	0.260552	-0.0720369	-0.131766	-0.10133	-0.0531682	-0.0302594	-0.0245888	-0.0157483	0.0470961	0.125789	0.219733	0.324159	0.463238	0.714723	0.891783	0.674568	0.152981	-0.0946473	-0.143634	-0.0905492	-0.045512	0.000403881	0.0686409	0.0985975	0.143186	0.272034	0.36126	0.250491	0.0487514	0.224568	0.632621
0.529825	0.702342	0.896995	0.733262	0.287374	0.0352823	0.00433409	0.0278889	0.0436491	0.0733721	0.104813	0.16002	0.275085	0.405848	0.420105	0.398541	0.504603	0.802264	0.992114	0.713944	0.18616	-0.0421362	-0.0538651	-0.00118899	0.0472745	0.0829568	0.111635	0.195168	0.315488	0.387799	0.240195	0.13304	0.302149	0.716815	0.933985	0.539541	0.0464131	-0.0757785	-0.0570905	-0.0126891	0.057152	0.129471	0.17195	0.227519	0.371343	0.492767	0.282444	-0.157507	-0.103494	0.47512
0.161303	0.254355	0.589197	0.906544	0.738551	0.358999	0.13836	0.113584	0.14792	0.19128	0.22761	0.318768	0.434345	0.451451	0.285133	0.113584	0.0911514	0.260678	0.713587	0.992041	0.730908	0.269117	0.0639014	0.0904552	0.142001	0.193775	0.23379	0.308676	0.421947	0.469411	0.225162	-0.0299062	-0.0593179	0.203382	0.694016	0.915087	0.534259	0.127428	0.0318103	0.0634553	0.119434	0.182063	0.219013	0.227429	0.297875	0.469382	0.334606	-0.11898	-0.207552	0.0758716
-0.0434721	-0.0646927	0.090744	0.586206	0.914143	0.777068	0.443996	0.254409	0.236227	0.293983	0.362824	0.432463	0.429964	0.322287	0.123547	-0.0323866	-0.0846282	-0.0722615	0.186386	0.730922	0.992046	0.753913	0.355899	0.207056	0.218959	0.261411	0.319053	0.337987	0.348739	0.34201	0.133366	-0.0550656	-0.0876589	-0.0354968	0.206506	0.708384	0.913198	0.569335	0.220215	0.13186	0.149862	0.192147	0.232329	0.190508	0.151466	0.276194	0.254058	-0.0402094	-0.108955	0.0258642
-0.132361	-0.159118	-0.11835	0.181756	0.673944	0.930069	0.807964	0.503974	0.357904	0.421125	0.508405	0.493011	0.377933	0.20625	0.0113224	-0.105877	-0.145698	-0.131915	-0.0422433	0.269014	0.753891	0.992142	0.792387	0.434826	0.306829	0.372467	0.430929	0.359607	0.260683	0.210421	0.042027	-0.0766359	-0.0865273	-0.0613248	0.027632	0.27118	0.704079	0.914717	0.627296	0.275406	0.205338	0.2446	0.270037	0.204044	0.106744	0.141221	0.149524	-0.00451142	-0.04539	0.01783
-0.134754	-0.152259	-0.132067	0.0202481	0.311974	0.724381	0.93879	0.812647	0.587154	0.544346	0.542256	0.451045	0.307339	0.140104	-0.0363954	-0.11971	-0.135425	-0.101392	-0.0537977	0.0638654	0.35577	0.792354	0.992128	0.802655	0.528841	0.478384	0.471638	0.337827	0.216884	0.141885	-0.0140276	-0.0905039	-0.0653695	-0.018042	0.0303005	0.0924267	0.306174	0.733499	0.908591	0.635468	0.374039	0.306544	0.280079	0.21594	0.124339	0.107582	0.0890632	-0.0123245	-0.0100887	0.0586689
-0.104162	-0.114784	-0.0766071	0.0371053	0.168798	0.406021	0.747663	0.945194	0.868342	0.700237	0.513616	0.361344	0.251946	0.117552	-0.0428789	-0.106675	-0.0953819	-0.0531192	-0.00110978	0.0908571	0.20709	0.434693	0.802831	0.992012	0.861603	0.62679	0.439089	0.30056	0.205635	0.122441	-0.0242196	-0.0794817	-0.0454251	0.0170933	0.0581791	0.110005	0.161217	0.372424	0.73524	0.897972	0.682023	0.419123	0.282819	0.218922	0.145853	0.111227	0.0678226	-0.0192963	-0.00398189	0.0764519
-0.0677	-0.076123	-0.0289987	0.0873519	0.190232	0.298602	0.511706	0.810575	0.943473	0.858412	0.588689	0.359205	0.249821	0.128576	-0.0308099	-0.0960134	-0.0764263	-0.0302089	0.047085	0.141991	0.218972	0.306874	0.528848	0.861472	0.991889	0.857134	0.534383	0.305708	0.21754	0.135488	-0.0313553	-0.0921901	-0.0542871	0.0171441	0.0968615	0.152411	0.170694	0.258811	0.452328	0.766952	0.890043	0.663392	0.367398	0.240657	0.170986	0.135602	0.0538437	-0.044619	-0.0195184	0.0767939
-0.0524271	-0.0578712	0.00292683	0.129277	0.241421	0.348563	0.464658	0.598498	0.788053	0.938824	0.822281	0.527291	0.310903	0.138485	-0.0345032	-0.103694	-0.0871935	-0.0247227	0.0830616	0.193626	0.261495	0.372539	0.478422	0.627071	0.856902	0.99199	0.820836	0.46452	0.26969	0.145207	-0.0618158	-0.129629	-0.0723058	0.0256459	0.130203	0.180163	0.213429	0.319968	0.391309	0.52613	0.780998	0.864245	0.626757	0.352255	0.217229	0.166285	0.033645	-0.0784413	-0.0427755	0.0889062
-0.0550748	-0.0479566	0.0234454	0.159838	0.290087	0.402561	0.445394	0.42258	0.484655	0.747043	0.936344	0.808599	0.479255	0.159072	-0.0685868	-0.135835	-0.103909	-0.0159801	0.111619	0.233844	0.319307	0.43081	0.471509	0.439169	0.534364	0.821103	0.992074	0.799235	0.436383	0.154613	-0.114169	-0.174016	-0.0960559	0.0340309	0.159426	0.204763	0.254677	0.364403	0.384241	0.383854	0.483862	0.709218	0.845286	0.647273	0.351998	0.18361	-0.00630152	-0.115849	-0.0652841	0.0934724
-0.0232901	0.0142555	0.100665	0.221925	0.303775	0.341221	0.329664	0.286122	0.275993	0.417539	0.725053	0.926926	0.769706	0.327529	-0.0388418	-0.136452	-0.0753245	0.0470773	0.195333	0.308882	0.338062	0.359513	0.337818	0.300685	0.305673	0.464518	0.799261	0.99202	0.788501	0.298775	-0.124099	-0.18712	-0.0939856	0.069942	0.232674	0.258508	0.238225	0.288425	0.30293	0.272921	0.280472	0.419489	0.684048	0.848185	0.675686	0.308165	-0.0323651	-0.154717	-0.0871949	0.126026
0.0823413	0.129475	0.246217	0.314611	0.283059	0.227984	0.197273	0.182619	0.178365	0.220637	0.385687	0.707229	0.921773	0.692197	0.187222	-0.0271423	-0.00893784	0.125659	0.31531	0.421991	0.348872	0.260535	0.216949	0.205841	0.217487	0.269601	0.436449	0.788523	0.992003	0.711835	0.0573921	-0.174853	-0.101241	0.113853	0.340372	0.368813	0.25378	0.22129	0.207313	0.194304	0.223033	0.294612	0.405047	0.646341	0.846476	0.682297	0.0920564	-0.211464	-0.156712	0.120302
0.318218	0.32225	0.393148	0.382317	0.272226	0.162136	0.108732	0.0940375	0.0876926	0.0875752	0.111539	0.256397	0.656751	0.924511	0.677767	0.311575	0.168964	0.219748	0.387602	0.469403	0.342109	0.210364	0.141846	0.122276	0.135397	0.145401	0.154708	0.298541	0.711653	0.992024	0.620584	0.0937757	-0.045159	0.102978	0.378131	0.467694	0.301812	0.194175	0.144087	0.149945	0.166412	0.207116	0.245344	0.310439	0.551823	0.850644	0.569708	-0.0903498	-0.224004	0.0364707
0.595304	0.539349	0.440821	0.274369	0.140672	0.0438912	-0.014622	-0.0341776	-0.0586883	-0.0886289	-0.120458	-0.13808	0.0451386	0.576348	0.910239	0.782079	0.536747	0.324247	0.240137	0.225446	0.133507	0.0419199	-0.0141611	-0.024336	-0.0314645	-0.0616907	-0.113957	-0.124047	0.0575308	0.620491	0.992046	0.738107	0.317057	0.0887671	0.154099	0.26978	0.16284	0.0601451	0.0159147	0.00942636	0.00320446	0.0361525	0.027191	-0.00779349	0.0807451	0.461766	0.867606	0.496378	-0.0115106	-0.108862
0.649213	0.604126	0.407408	0.155188	0.0416417	-0.0145103	-0.0489811	-0.0623047	-0.0905627	-0.124661	-0.141324	-0.172844	-0.163227	0.118279	0.645386	0.877371	0.77495	0.463017	0.133239	-0.0299817	-0.0551008	-0.0765861	-0.0904353	-0.0792893	-0.0922408	-0.129557	-0.174072	-0.187257	-0.17449	0.0938512	0.737944	0.992048	0.790977	0.296359	-0.0143355	-0.0210208	-0.0442887	-0.0752413	-0.0791932	-0.0740585	-0.0704253	-0.0447189	-0.0773464	-0.109803	-0.0515631	0.116824	0.586663	0.825893	0.500349	0.0510235
0.635648	0.642015	0.445947	0.149068	0.0336058	0.00682986	-0.0058549	-0.0111034	-0.0291918	-0.0564021	-0.0682727	-0.0620773	-0.0770211	0.00307131	0.371569	0.7233	0.851218	0.714659	0.302235	-0.059517	-0.0873628	-0.0864061	-0.065349	-0.0453845	-0.0543175	-0.0721726	-0.0960801	-0.0940926	-0.101273	-0.0454174	0.317126	0.790908	0.992062	0.733321	0.175289	-0.10885	-0.129664	-0.121658	-0.08394	-0.0596335	-0.0498635	-0.0235677	-0.0349609	-0.0377073	0.0224082	0.0799962	0.202421	0.513997	0.773828	0.584358
0.570602	0.660771	0.623	0.306626	0.093464	0.0359681	0.0516049	0.0527234	0.0411685	0.0392654	0.050171	0.0926467	0.122265	0.155012	0.275404	0.468179	0.713498	0.891657	0.716542	0.20361	-0.0355039	-0.0611019	-0.018162	0.0173165	0.0172212	0.0256741	0.0341498	0.0697947	0.113878	0.103058	0.0887121	0.296526	0.733433	0.992006	0.662271	0.0628945	-0.091959	-0.112939	-0.0554973	-0.00971562	0.00858104	0.0463123	0.0704336	0.114495	0.218103	0.265173	0.0740795	-0.0625228	0.356392	0.873257
0.392783	0.518055	0.704821	0.611103	0.288912	0.118826	0.0897982	0.0931257	0.102234	0.128187	0.15605	0.207716	0.294677	0.357527	0.297604	0.237736	0.327352	0.674752	0.934075	0.694049	0.206405	0.0275551	0.0303217	0.0582992	0.096734	0.130276	0.159638	0.232643	0.340271	0.378135	0.154106	-0.0142919	0.175516	0.662187	0.992067	0.616738	0.0846157	-0.0339765	-0.00478327	0.0198364	0.0888207	0.146587	0.186628	0.236426	0.349	0.472798	0.271098	-0.241035	-0.214226	0.490288
0.174353	0.190758	0.384186	0.680637	0.602769	0.316823	0.163051	0.133036	0.153877	0.185013	0.198391	0.25733	0.350228	0.401663	0.287305	0.116052	0.0344409	0.153177	0.5393	0.915133	0.70829	0.271063	0.0924441	0.11002	0.152377	0.180331	0.204805	0.258506	0.368993	0.467865	0.269773	-0.0209834	-0.108692	0.0629996	0.617067	0.992166	0.632053	0.17189	0.0446916	0.0707777	0.128994	0.177949	0.197865	0.187001	0.208617	0.410073	0.405093	-0.0773398	-0.245583	-0.0201554
-0.000258863	-0.049373	0.00932908	0.367636	0.686296	0.609805	0.344885	0.217117	0.198356	0.223075	0.270389	0.310976	0.310568	0.256143	0.131099	-0.00527823	-0.0724926	-0.0947126	0.0465792	0.534275	0.913259	0.704011	0.306006	0.160994	0.170575	0.213636	0.254579	0.238204	0.253958	0.301887	0.162618	-0.0441341	-0.129606	-0.0920276	0.084586	0.63207	0.992126	0.641525	0.199036	0.0937084	0.140963	0.169181	0.20753	0.155928	0.071178	0.200842	0.254336	-0.0436646	-0.156424	-0.0654044
-0.0892031	-0.131245	-0.116995	0.0692247	0.448723	0.727304	0.655695	0.401436	0.286771	0.308687	0.38952	0.401959	0.309213	0.175079	0.0257862	-0.088042	-0.128511	-0.143561	-0.0756575	0.127229	0.569085	0.914855	0.733573	0.372609	0.258961	0.31989	0.364308	0.288568	0.221181	0.194035	0.0601052	-0.0754091	-0.121573	-0.112805	-0.0338017	0.172069	0.64139	0.992007	0.681515	0.276761	0.198358	0.233666	0.264378	0.204501	0.0871364	0.121371	0.137526	-0.0372433	-0.108802	-0.042609
-0.0946851	-0.111014	-0.0961333	-0.00583965	0.193233	0.51815	0.742568	0.652474	0.460052	0.427312	0.420527	0.365622	0.272792	0.15127	-0.00169158	-0.0953584	-0.109918	-0.0904639	-0.0572519	0.0317948	0.220357	0.627664	0.90856	0.735358	0.4524	0.391252	0.384343	0.302921	0.207201	0.143942	0.0157757	-0.079129	-0.0840531	-0.055501	-0.00489825	0.0446758	0.199014	0.681504	0.991998	0.691456	0.354204	0.301513	0.28125	0.217977	0.125023	0.107044	0.0761696	-0.036436	-0.0417683	-0.00407958
-0.0452591	-0.0612166	-0.0433059	0.0237906	0.102024	0.262993	0.533194	0.726341	0.667922	0.536304	0.410049	0.298719	0.233758	0.15285	0.0128131	-0.0639392	-0.076609	-0.0456618	-0.0125478	0.0634091	0.132012	0.275422	0.635511	0.898047	0.766877	0.525875	0.383906	0.273269	0.194296	0.150181	0.00916898	-0.0740473	-0.0596187	-0.00983018	0.0197586	0.0709708	0.0935538	0.276753	0.691484	0.992031	0.74885	0.415375	0.28275	0.224619	0.15963	0.1286	0.0646946	-0.0355861	-0.0284821	0.0200237
0.00878048	-0.00218296	0.0176384	0.0754062	0.114408	0.180277	0.3284	0.568259	0.715618	0.667167	0.462218	0.301249	0.229618	0.165147	0.0473915	-0.0337557	-0.0406693	0.000458121	0.0572985	0.119589	0.149937	0.205331	0.374161	0.682301	0.890044	0.780827	0.484063	0.280414	0.222939	0.166365	0.00338101	-0.0705409	-0.0500813	0.00839663	0.0889015	0.129114	0.140883	0.198267	0.354261	0.748701	0.992054	0.753834	0.404176	0.253348	0.196172	0.157904	0.0541949	-0.0590012	-0.046326	0.0347778
0.0627404	0.0655544	0.0996069	0.143554	0.172369	0.213611	0.267008	0.362291	0.531782	0.687979	0.609416	0.396595	0.28789	0.20974	0.0939736	0.017161	0.0193172	0.0686306	0.12934	0.182272	0.192288	0.24439	0.306626	0.419261	0.663321	0.864007	0.709229	0.419361	0.294531	0.206987	0.0358883	-0.044777	-0.0234982	0.046443	0.146791	0.177867	0.168997	0.233696	0.301447	0.415447	0.753886	0.992036	0.754573	0.379655	0.245025	0.211086	0.0708683	-0.073922	-0.0636076	0.0662618
0.0858415	0.0990731	0.14606	0.177141	0.202203	0.23549	0.24262	0.236218	0.304322	0.503637	0.666453	0.58392	0.406443	0.254964	0.0935763	0.0151224	0.0340973	0.0985948	0.172028	0.219056	0.232293	0.26983	0.280025	0.282702	0.367204	0.626768	0.845221	0.683966	0.405211	0.245268	0.0271322	-0.0774053	-0.0352193	0.0705878	0.186811	0.197986	0.207424	0.264348	0.281157	0.282732	0.403975	0.754681	0.992093	0.737284	0.370749	0.24446	0.0414246	-0.112476	-0.0851796	0.0855461
0.115819	0.136138	0.185059	0.191403	0.175711	0.185377	0.19475	0.185332	0.197987	0.300153	0.519973	0.668988	0.567172	0.319114	0.0964965	0.0210984	0.049431	0.143292	0.227566	0.227175	0.190409	0.20414	0.216024	0.218986	0.240761	0.352207	0.647221	0.848171	0.64636	0.310285	-0.00772965	-0.109667	-0.0375085	0.11431	0.236398	0.186945	0.155791	0.204666	0.217775	0.224746	0.253318	0.379728	0.737285	0.991986	0.712466	0.310244	-0.00116199	-0.160356	-0.108843	0.126553
0.240109	0.265552	0.304099	0.269771	0.17372	0.123904	0.122418	0.12751	0.136102	0.177754	0.305454	0.535781	0.665941	0.514438	0.240711	0.134634	0.160573	0.27217	0.371079	0.297758	0.151618	0.106618	0.124302	0.145864	0.171134	0.217389	0.352003	0.675676	0.846561	0.551966	0.0805017	-0.0517713	0.0224413	0.218181	0.348988	0.208566	0.0711724	0.0871764	0.124983	0.159607	0.1961	0.245096	0.370799	0.712507	0.992019	0.652667	0.0546037	-0.162483	-0.135345	0.180845
0.390286	0.412188	0.462553	0.400526	0.248835	0.139597	0.108666	0.102807	0.110139	0.1264	0.14948	0.273421	0.541798	0.694051	0.539438	0.342367	0.288451	0.361515	0.492776	0.469374	0.276061	0.141129	0.107705	0.111166	0.135799	0.166398	0.183468	0.308042	0.68242	0.850661	0.461946	0.116703	0.0798339	0.265059	0.472761	0.410114	0.200767	0.121265	0.107269	0.128606	0.157923	0.211061	0.244607	0.310156	0.652621	0.991993	0.505814	-0.0952908	-0.17762	0.17462
0.407393	0.385247	0.372612	0.320358	0.238417	0.149886	0.0977989	0.0740768	0.0514593	0.0331103	0.000290155	-0.0252777	0.0995814	0.457399	0.677394	0.551357	0.356584	0.250436	0.28229	0.334624	0.254185	0.149663	0.0890403	0.0680673	0.0536821	0.0336239	-0.00638837	-0.0324618	0.0919133	0.569633	0.867554	0.58669	0.202615	0.0741979	0.270959	0.405178	0.254273	0.137236	0.0762004	0.0648652	0.0541768	0.0706524	0.0413767	-0.00107354	0.054508	0.505622	0.992077	0.459935	-0.110972	-0.0342208
0.208819	0.172971	0.0579071	0.000965595	0.0353794	0.0400683	0.0186218	0.00573218	-0.0150077	-0.0461625	-0.0715546	-0.117774	-0.178949	-0.0638205	0.292879	0.46273	0.34238	0.0485505	-0.157426	-0.119082	-0.0403432	-0.00444669	-0.0123566	-0.0193979	-0.0447139	-0.0781599	-0.115877	-0.154879	-0.21138	-0.0904018	0.496157	0.825862	0.51395	-0.0624987	-0.240985	-0.0774059	-0.0436564	-0.0372922	-0.0364029	-0.0354922	-0.058853	-0.0739356	-0.112544	-0.160317	-0.162441	-0.0952237	0.46039	0.992078	0.501791	-0.184874
0.186476	0.182202	0.0267787	-0.0807781	-0.0142239	0.0248756	0.0274154	0.0274463	0.00478518	-0.0126829	-0.0162771	-0.0298619	-0.0962425	-0.153333	0.0217004	0.295259	0.397176	0.224489	-0.103578	-0.207506	-0.108819	-0.0453166	-0.0100936	-0.00400883	-0.0193844	-0.0428426	-0.0651787	-0.0872397	-0.156681	-0.224085	-0.0114815	0.499981	0.773983	0.356524	-0.214194	-0.245587	-0.156609	-0.108894	-0.0418817	-0.0285112	-0.0464695	-0.0635223	-0.085112	-0.108931	-0.13534	-0.177576	-0.110908	0.501581	0.992053	0.380804
0.328837	0.398863	0.369193	0.185628	0.0821455	0.0894078	0.106647	0.11443	0.103917	0.104856	0.129315	0.152976	0.154852	0.0844302	0.048286	0.208954	0.461547	0.632413	0.475204	0.075726	0.0260057	0.0177776	0.0588722	0.0763648	0.0766293	0.0890619	0.0936115	0.12609	0.12028	0.0365192	-0.109073	0.0510659	0.584691	0.873204	0.490512	-0.0201504	-0.0654604	-0.0424985	-0.00408608	0.0199035	0.0347258	0.0662123	0.085619	0.126619	0.18094	0.174662	-0.0342637	-0.184508	0.380813	0.992007
0.339823	0.406265	0.536151	0.488026	0.259952	0.155976	0.155759	0.151702	0.162644	0.176767	0.187272	0.25373	0.326532	0.36801	0.295358	0.216142	0.272317	0.522278	0.754099	0.582927	0.227625	0.115442	0.104383	0.121754	0.147624	0.175584	0.208383	0.249325	0.370946	0.42468	0.227254	0.0368817	0.120981	0.50147	0.898928	0.613867	0.141485	0.048399	0.0434257	0.0476465	0.122571	0.175961	0.20099	0.232345	0.326113	0.489937	0.386523	-0.114129	-0.188512	0.413727
0.21431	0.186757	0.248326	0.421446	0.424634	0.244998	0.141707	0.119628	0.110186	0.112424	0.115504	0.141617	0.221196	0.320441	0.335035	0.203538	0.103031	0.121247	0.297484	0.641037	0.542918	0.24187	0.126737	0.0870152	0.113636	0.133644	0.12786	0.12253	0.212151	0.380318	0.362397	0.153719	0.0121855	0.0171669	0.385058	0.859246	0.575402	0.165238	0.0809816	0.0898675	0.1018	0.117574	0.131282	0.0911386	0.0482911	0.236608	0.440445	0.096586	-0.138211	0.00241852
0.0463783	0.00177634	-0.0104805	0.152847	0.393601	0.400876	0.225484	0.133405	0.123164	0.139834	0.158373	0.159244	0.137601	0.150609	0.127301	0.0436243	-0.0134246	-0.0424317	-0.0161807	0.262807	0.61616	0.510227	0.201916	0.113521	0.118028	0.146322	0.144497	0.122466	0.085961	0.144425	0.175126	0.0476505	-0.0491914	-0.0652885	0.0119562	0.348934	0.82773	0.573413	0.156817	0.0616118	0.0775051	0.125979	0.143598	0.102319	-0.00294697	0.0560038	0.207555	0.0529537	-0.108457	-0.0727081
-0.027625	-0.0528333	-0.0574567	0.0181905	0.211236	0.41679	0.390334	0.223553	0.156683	0.179826	0.214449	0.223963	0.185005	0.12125	0.0477382	-0.0237623	-0.0574171	-0.0777344	-0.0622485	0.0385841	0.315349	0.603661	0.490892	0.229424	0.151963	0.175113	0.224015	0.212758	0.145026	0.122234	0.0496578	-0.0394911	-0.0906473	-0.0969954	-0.0473599	0.0396341	0.380822	0.820995	0.550931	0.170504	0.135144	0.178995	0.196012	0.16268	0.0914819	0.074785	0.0688758	-0.026503	-0.0904152	-0.0888662
-0.0139028	-0.0389986	-0.0449864	-0.0157328	0.0680883	0.232123	0.385361	0.351116	0.235458	0.214712	0.231331	0.203807	0.157162	0.108562	0.03716	-0.0218244	-0.0482787	-0.0500987	-0.0455334	-0.0049153	0.0776453	0.319865	0.566249	0.477443	0.26936	0.231073	0.237141	0.19798	0.130562	0.094336	0.0221318	-0.0396497	-0.0655498	-0.0663107	-0.0342609	0.00524974	0.08118	0.406784	0.796389	0.569138	0.251938	0.210181	0.216718	0.175376	0.116283	0.0759674	0.0400612	-0.0340174	-0.070417	-0.0530408
0.00793421	0.000192523	0.00203168	0.00549006	0.0167032	0.0797721	0.219417	0.345427	0.324998	0.251104	0.194341	0.142363	0.123637	0.105902	0.0480677	-0.00184172	-0.0173199	-0.0128097	0.00107205	0.0207108	0.0270346	0.0925785	0.312527	0.523684	0.453138	0.288543	0.204465	0.153079	0.110264	0.10388	0.0390615	-0.0154891	-0.0301188	-0.021173	-0.000750959	0.020665	0.0328496	0.103268	0.402248	0.773606	0.592432	0.294047	0.210084	0.167174	0.118416	0.0896804	0.0436573	-0.0300328	-0.0377553	-0.016645
0.064042	0.0573312	0.0569032	0.0442787	0.0386425	0.0644672	0.134114	0.244173	0.330099	0.31898	0.218765	0.139518	0.113822	0.122924	0.0982398	0.0533011	0.0347267	0.0422832	0.0485797	0.0571277	0.0547727	0.0733188	0.154182	0.323733	0.483914	0.429849	0.249876	0.154921	0.124305	0.128482	0.0783633	0.0210388	0.00452471	0.0232732	0.0480659	0.0518131	0.0538892	0.0786881	0.158341	0.415979	0.721636	0.589543	0.293308	0.163924	0.12073	0.118247	0.0730655	-0.0164945	-0.0399877	0.00995493
0.105152	0.104368	0.104998	0.0974452	0.0972049	0.117837	0.142823	0.172658	0.240891	0.315645	0.272557	0.163727	0.11338	0.118223	0.115811	0.0897193	0.0731591	0.0820111	0.0936521	0.099787	0.10689	0.13335	0.156132	0.188529	0.305174	0.431446	0.352522	0.186752	0.124992	0.125656	0.0865161	0.0447184	0.0287827	0.0473635	0.0796903	0.0980155	0.0986179	0.135281	0.163793	0.200732	0.395787	0.678034	0.522601	0.234351	0.129414	0.121833	0.0664037	-0.0188129	-0.0221538	0.0355933
0.127872	0.137866	0.140417	0.130951	0.139709	0.172204	0.187158	0.170089	0.184818	0.270784	0.328118	0.254107	0.151797	0.123381	0.119457	0.108518	0.103552	0.120436	0.122133	0.123613	0.150171	0.18946	0.1867	0.175603	0.203972	0.314034	0.394464	0.298752	0.166989	0.125764	0.0706136	0.0504608	0.058453	0.0765485	0.103159	0.106946	0.140837	0.180918	0.198186	0.186314	0.22649	0.415031	0.606707	0.435235	0.191845	0.121999	0.0516098	-0.0338494	-0.035007	0.0542713
0.131759	0.168319	0.17719	0.151021	0.157543	0.183014	0.17934	0.146865	0.134707	0.185335	0.291604	0.345303	0.257008	0.141876	0.104874	0.110082	0.115759	0.155195	0.16013	0.128227	0.15919	0.192713	0.18099	0.157231	0.146983	0.204791	0.313728	0.371724	0.268995	0.143194	0.0472997	0.0371183	0.0682117	0.120316	0.134748	0.0946496	0.135323	0.18494	0.196915	0.174517	0.173974	0.232162	0.427413	0.552937	0.367795	0.149078	0.00672781	-0.0586691	-0.0267683	0.0977962
0.193979	0.245166	0.26136	0.177815	0.117201	0.121237	0.120168	0.105568	0.0920287	0.107095	0.198604	0.354027	0.392106	0.264293	0.136771	0.138881	0.202574	0.272759	0.242816	0.104788	0.0579439	0.0999184	0.129964	0.117342	0.106022	0.125796	0.220226	0.365109	0.415225	0.253508	0.0435138	0.028358	0.126964	0.271313	0.195351	0.000846624	0.0132502	0.106503	0.13811	0.135656	0.124048	0.161009	0.28245	0.485249	0.589699	0.347017	-0.020943	-0.120372	0.00654483	0.237363
0.339859	0.384529	0.398489	0.27638	0.135808	0.0928774	0.0960643	0.0914063	0.092182	0.1121	0.159292	0.291582	0.41545	0.444886	0.35414	0.307762	0.361543	0.443744	0.364299	0.123893	0.0293567	0.0285136	0.0714022	0.0858521	0.113193	0.13458	0.190012	0.328961	0.464451	0.44031	0.222268	0.165932	0.307895	0.40148	0.23865	-0.0467391	-0.0934859	0.019284	0.0821878	0.0803794	0.142196	0.178712	0.227696	0.365261	0.612305	0.628163	0.194929	-0.0823817	0.0921102	0.339095
0.541008	0.582555	0.633059	0.554686	0.412611	0.29144	0.229346	0.207096	0.186157	0.213019	0.248107	0.25869	0.352982	0.542999	0.599366	0.554211	0.556173	0.592846	0.627253	0.54301	0.363108	0.227635	0.165919	0.177883	0.194301	0.213046	0.242628	0.267659	0.393056	0.548104	0.534452	0.420978	0.419441	0.53883	0.569283	0.427562	0.276662	0.138343	0.121516	0.135823	0.162954	0.215513	0.236871	0.252143	0.389838	0.625974	0.602236	0.16952	0.0955619	0.369785
-0.568056	-0.595304	-0.58539	-0.441933	-0.300123	-0.221644	-0.193819	-0.182002	-0.170098	-0.196791	-0.243919	-0.290388	-0.378063	-0.53231	-0.602167	-0.5922	-0.605288	-0.615256	-0.533776	-0.382595	-0.248946	-0.156104	-0.137366	-0.159813	-0.182022	-0.211889	-0.247683	-0.294704	-0.414069	-0.522098	-0.511258	-0.489898	-0.537849	-0.549214	-0.429166	-0.250673	-0.15147	-0.0931304	-0.114263	-0.118422	-0.16351	-0.223317	-0.258253	-0.307416	-0.476539	-0.641614	-0.560394	-0.247828	-0.277074	-0.384069
-0.60947	-0.659635	-0.680725	-0.532503	-0.362131	-0.27364	-0.236015	-0.220155	-0.207832	-0.22704	-0.263953	-0.312256	-0.38243	-0.511549	-0.594285	-0.60061	-0.631719	-0.689136	-0.670738	-0.496165	-0.312958	-0.21813	-0.190135	-0.198221	-0.214385	-0.248016	-0.26987	-0.309501	-0.401435	-0.500921	-0.484394	-0.45892	-0.564291	-0.651417	-0.609528	-0.417672	-0.229216	-0.158652	-0.140454	-0.15218	-0.19045	-0.24973	-0.274559	-0.299775	-0.412783	-0.560068	-0.488405	-0.214674	-0.240786	-0.556607
-0.523167	-0.576077	-0.612448	-0.512373	-0.360528	-0.257935	-0.205001	-0.186353	-0.184937	-0.194631	-0.208575	-0.242673	-0.307187	-0.396375	-0.451228	-0.455782	-0.491932	-0.584873	-0.642013	-0.525642	-0.325093	-0.217394	-0.172811	-0.171302	-0.191123	-0.213395	-0.217528	-0.245841	-0.314906	-0.406193	-0.360165	-0.292068	-0.375682	-0.529355	-0.662041	-0.522605	-0.279889	-0.162455	-0.12011	-0.152075	-0.175998	-0.223774	-0.235582	-0.228508	-0.268543	-0.393091	-0.346316	-0.0773783	-0.0725186	-0.465175
0.542619	0.612719	0.682837	0.566749	0.369321	0.25342	0.20461	0.197594	0.198067	0.224797	0.268492	0.315305	0.41296	0.524458	0.531205	0.50254	0.535086	0.632492	0.703645	0.538196	0.288502	0.187559	0.160626	0.171997	0.204117	0.23683	0.273524	0.337577	0.440231	0.5106	0.421125	0.316478	0.377485	0.573826	0.691271	0.446429	0.191931	0.104013	0.0944343	0.14396	0.179267	0.24997	0.287589	0.331675	0.452291	0.55478	0.407343	0.0798616	0.025622	0.440142
0.328875	0.319136	0.390612	0.498299	0.447852	0.285294	0.186965	0.141738	0.133549	0.133358	0.126352	0.160908	0.199296	0.293263	0.364044	0.315028	0.268413	0.286628	0.445565	0.616075	0.480698	0.253362	0.138402	0.112022	0.134936	0.154189	0.129086	0.136457	0.223103	0.337744	0.339861	0.241692	0.157695	0.133633	0.43752	0.719228	0.437561	0.172951	0.0897118	0.115181	0.135476	0.168854	0.153153	0.113112	0.138116	0.299797	0.347465	0.140358	-0.0378534	0.0190138
0.194658	0.167625	0.179412	0.317231	0.447595	0.380917	0.228276	0.150402	0.122919	0.130197	0.153043	0.17036	0.182448	0.241593	0.272935	0.214806	0.148805	0.120506	0.185121	0.407399	0.528926	0.383432	0.181621	0.119424	0.132042	0.147176	0.147284	0.154058	0.178114	0.263744	0.264559	0.16539	0.0643122	0.024837	0.140902	0.44381	0.556769	0.341649	0.158871	0.107327	0.125989	0.181246	0.20485	0.162824	0.147681	0.235404	0.261266	0.0745254	-0.072598	-0.0651918
0.132268	0.122101	0.108562	0.133514	0.267597	0.370699	0.318798	0.203366	0.154145	0.159475	0.181216	0.182697	0.163032	0.164506	0.172571	0.141786	0.111191	0.101396	0.095775	0.157198	0.313887	0.414126	0.321208	0.191362	0.15337	0.176376	0.173527	0.157581	0.139742	0.169651	0.15581	0.104923	0.0748137	0.0600772	0.0618082	0.142524	0.316642	0.453711	0.337078	0.188304	0.161684	0.208884	0.243626	0.184947	0.125635	0.158126	0.158633	0.0172579	-0.03343	0.0181111
0.135797	0.135743	0.122162	0.102295	0.127322	0.222102	0.30004	0.268806	0.199723	0.182955	0.179473	0.154977	0.135462	0.145165	0.153904	0.132231	0.111969	0.112103	0.108422	0.0957991	0.11625	0.2368	0.333371	0.283028	0.202277	0.191635	0.178595	0.141374	0.125201	0.145681	0.128112	0.0925639	0.0694963	0.0664494	0.0790051	0.0851256	0.103583	0.256846	0.377997	0.317865	0.234358	0.234038	0.233901	0.179363	0.140137	0.146412	0.121764	0.00436282	-0.0212801	0.036446
0.120588	0.126847	0.116094	0.0891112	0.0760182	0.113988	0.204781	0.266467	0.236516	0.182657	0.140032	0.0963794	0.0835299	0.107511	0.127533	0.1193	0.107063	0.106488	0.104167	0.0865258	0.063697	0.0973483	0.196872	0.256148	0.236095	0.191047	0.141638	0.096776	0.0795457	0.11062	0.109962	0.0821406	0.0668143	0.0694858	0.0871098	0.082146	0.0622752	0.0927434	0.191049	0.27513	0.27552	0.244921	0.183781	0.134151	0.116221	0.118238	0.0976375	0.00929725	-0.0115277	0.0474708
0.0757731	0.0857975	0.0970672	0.100097	0.104777	0.136229	0.185047	0.231675	0.248565	0.216085	0.136955	0.0832105	0.0634921	0.0719991	0.086832	0.0812461	0.0800756	0.0862637	0.0936441	0.0916322	0.097129	0.116487	0.146812	0.177741	0.198638	0.192202	0.12796	0.0791949	0.0641876	0.0792859	0.081537	0.0630565	0.056227	0.0713844	0.0907985	0.0781263	0.0852529	0.103243	0.117116	0.136645	0.173631	0.22591	0.176844	0.108815	0.0849868	0.0953555	0.0738248	0.0125854	0.00011611	0.0514213
0.0383737	0.0532742	0.0788325	0.112546	0.138583	0.170539	0.182343	0.186021	0.227444	0.256069	0.173899	0.0807718	0.0374776	0.0246984	0.0342804	0.0423864	0.0497872	0.0595068	0.0809606	0.109173	0.12868	0.15323	0.138491	0.135213	0.160356	0.177157	0.122306	0.0654006	0.0395536	0.0380607	0.0441175	0.0452223	0.0482826	0.0649558	0.0814115	0.0901273	0.117512	0.126351	0.0848405	0.0842491	0.0949799	0.165942	0.169629	0.0963122	0.0482808	0.0663141	0.0569381	0.0061537	-0.0071972	0.0505649
0.020594	0.0435492	0.0796694	0.125969	0.168353	0.193019	0.183681	0.160203	0.181469	0.246008	0.250656	0.154195	0.0519425	0.00876498	0.0134599	0.0202657	0.0349107	0.0519527	0.0697372	0.11077	0.151159	0.163569	0.147676	0.134419	0.142312	0.169792	0.146832	0.103395	0.0530251	0.00893903	0.00330091	0.016726	0.0313784	0.0670813	0.0728096	0.104382	0.140124	0.118147	0.0915583	0.083988	0.11448	0.134265	0.157945	0.119418	0.0523186	0.0357834	0.0176828	-0.0199916	-0.0143511	0.058975
0.0235478	0.0527308	0.0810452	0.109857	0.147772	0.178446	0.170041	0.140963	0.124949	0.169266	0.261787	0.25357	0.121764	0.0120926	-0.0117335	0.0243104	0.0505165	0.0672005	0.0597138	0.0886315	0.14794	0.151115	0.139776	0.13283	0.126865	0.154968	0.183082	0.137828	0.0517029	0.00345802	-0.00763971	0.0179693	0.0739403	0.0840155	0.0501549	0.056136	0.116805	0.116009	0.113087	0.105137	0.13362	0.13013	0.162777	0.161085	0.0731466	0.00518572	-0.0144533	-0.0243563	0.00653005	0.0895188
0.124704	0.158605	0.12652	0.0649568	0.0630578	0.103819	0.109548	0.0805414	0.058472	0.0707583	0.153468	0.24457	0.204353	0.0948112	0.0696253	0.11616	0.166668	0.183084	0.0380499	-0.0392755	0.0421304	0.102889	0.106079	0.0808681	0.0573055	0.0967932	0.146859	0.148879	0.0880408	0.0148307	0.0390035	0.129832	0.229295	0.190479	-0.0515606	-0.081408	0.0485704	0.0861794	0.113185	0.112656	0.0824144	0.0963002	0.145103	0.210209	0.136147	0.00460267	-0.035973	0.00346398	0.195989	0.209518
0.297989	0.339905	0.309477	0.174301	0.0975593	0.095735	0.0829523	0.0724964	0.0644615	0.0685812	0.10736	0.20417	0.277373	0.254802	0.250944	0.313246	0.400176	0.393106	0.16381	-0.0369138	-0.0435515	0.0215396	0.0765115	0.0812659	0.0687494	0.0738209	0.134318	0.193416	0.200258	0.123835	0.125944	0.276606	0.441311	0.389158	0.0145519	-0.160403	-0.114051	0.0115316	0.0782762	0.0898665	0.0741297	0.103683	0.142989	0.236156	0.323869	0.177817	-0.0023607	0.0921944	0.381698	0.316752
0.336532	0.360946	0.411995	0.372471	0.278354	0.209501	0.18571	0.167486	0.152254	0.172545	0.188151	0.21367	0.269745	0.335375	0.307507	0.302083	0.374763	0.464439	0.442925	0.302253	0.222088	0.139633	0.124385	0.170084	0.168702	0.172944	0.199782	0.239936	0.300892	0.270758	0.111801	0.166749	0.369634	0.429443	0.339386	0.123195	0.0758762	0.101477	0.102222	0.111676	0.145883	0.172331	0.183358	0.192568	0.318673	0.406702	0.124085	-0.0113168	0.275415	0.341769
0.117141	0.0667416	0.105263	0.187322	0.19812	0.153378	0.135342	0.129966	0.12964	0.139954	0.1402	0.107402	0.0702766	0.0769409	0.056011	0.0294664	0.0762398	0.15226	0.288207	0.3904	0.326664	0.188409	0.130753	0.129306	0.139289	0.157856	0.125151	0.0990977	0.111182	0.162472	0.0371017	-0.0722319	0.0535083	0.251614	0.413942	0.481547	0.356406	0.18807	0.112808	0.0820158	0.0947623	0.0978402	0.0708563	0.0231568	0.0222821	0.200609	0.265673	-0.0125936	-0.000324845	0.232798
0.0167677	-0.0333043	-0.138004	-0.135655	-0.0417578	-0.0040015	0.00652528	0.0282102	0.035544	0.032436	0.0396785	0.0357057	0.0010978	-0.0328601	-0.006679	0.00911546	-0.0329651	-0.11568	-0.119175	-0.0232095	0.0151407	0.0256741	0.0395883	0.0317682	0.0339729	0.055427	0.0451392	0.0367218	0.0325272	0.0885198	0.124456	0.115538	0.0558304	-0.0806745	-0.0313346	0.147292	0.0548868	0.00970411	0.0278839	0.0332838	0.0234276	0.0171745	-0.00167519	-0.016583	-0.0270059	0.0504541	0.294634	0.336473	0.153544	0.114179
0.243195	0.236857	0.0870967	-0.0825924	-0.0830691	-0.0232656	-0.00399137	0.0124931	0.0322989	0.0472887	0.0717471	0.121127	0.161539	0.182289	0.24939	0.289511	0.232514	0.0699896	-0.115308	-0.15942	-0.0710043	-0.00562233	0.0201285	0.028343	0.037523	0.0713781	0.113114	0.133922	0.155782	0.192581	0.264657	0.36401	0.315426	0.0120088	-0.201881	-0.113281	-0.0797812	-0.0315921	0.0152978	0.0408994	0.0591187	0.0928756	0.10813	0.117937	0.11034	0.0543835	0.129717	0.409555	0.480814	0.160973
0.512652	0.583559	0.545034	0.293151	0.0834272	0.0349556	0.0336075	0.0417424	0.0556878	0.075422	0.109776	0.173551	0.263148	0.369736	0.486363	0.548514	0.551306	0.507874	0.340138	0.0816866	-0.00902271	0.00247097	0.0178777	0.0398259	0.0705832	0.109875	0.15438	0.196038	0.251481	0.27308	0.343346	0.489304	0.542307	0.392856	0.152422	-0.0603783	-0.0737976	-0.026921	0.0107009	0.0586977	0.114156	0.170081	0.217277	0.259862	0.338657	0.278032	0.0755944	0.234179	0.456476	0.365566
0.453067	0.520663	0.601165	0.535946	0.326216	0.147266	0.0787365	0.0727425	0.0783129	0.0922688	0.108051	0.137467	0.201107	0.301007	0.414957	0.487164	0.513869	0.528291	0.527156	0.380989	0.158251	0.0476466	0.0291154	0.0500141	0.0836737	0.100701	0.118322	0.177173	0.252461	0.254239	0.27969	0.392763	0.445633	0.423825	0.408002	0.188655	0.00398171	-0.008205	0.0137488	0.0442275	0.100571	0.14969	0.176097	0.227485	0.418472	0.442667	0.143305	0.129234	0.202203	0.249946
0.261157	0.281878	0.355502	0.46933	0.482609	0.342333	0.190124	0.107412	0.0895779	0.099297	0.109694	0.115938	0.120498	0.169966	0.250187	0.290053	0.313815	0.318786	0.363656	0.423806	0.347486	0.198259	0.0982012	0.0674621	0.0732105	0.0857719	0.0905552	0.123593	0.166979	0.177032	0.213834	0.27252	0.257211	0.234417	0.298974	0.331673	0.208567	0.0800388	0.0280299	0.041257	0.0685979	0.106928	0.129219	0.147659	0.260076	0.344414	0.187956	0.141615	0.0595499	0.0681343
0.14897	0.164913	0.204	0.309513	0.438277	0.461813	0.35297	0.209384	0.137414	0.134575	0.150175	0.14531	0.112587	0.119828	0.167334	0.194867	0.208301	0.206906	0.209767	0.282602	0.348501	0.334434	0.238087	0.145354	0.109745	0.114756	0.111612	0.111749	0.100665	0.105649	0.163083	0.197201	0.18909	0.167498	0.173651	0.221644	0.253664	0.218531	0.138364	0.101469	0.0891126	0.124189	0.172461	0.153222	0.149432	0.207259	0.164292	0.0886008	0.0270928	0.0845284
0.105615	0.13051	0.167012	0.221448	0.31235	0.423871	0.461158	0.361882	0.22938	0.17342	0.164449	0.146921	0.111734	0.107955	0.133394	0.154384	0.171469	0.176144	0.165868	0.191758	0.243838	0.312941	0.330117	0.257118	0.169861	0.128786	0.0994146	0.0978503	0.0830084	0.0755154	0.134745	0.175217	0.186953	0.179154	0.152784	0.135159	0.161858	0.207732	0.204557	0.154765	0.126007	0.148852	0.154862	0.125443	0.109913	0.152309	0.160207	0.0772917	0.0553168	0.121402
0.0751483	0.0918965	0.126873	0.177291	0.225413	0.321626	0.452655	0.494359	0.392663	0.270447	0.196233	0.149601	0.0997914	0.0702088	0.0934626	0.108352	0.123102	0.140982	0.134821	0.144307	0.172331	0.243995	0.344836	0.350759	0.279757	0.204246	0.128574	0.0873582	0.087131	0.0637349	0.0913193	0.129645	0.148471	0.16049	0.134858	0.10013	0.113128	0.180374	0.218223	0.19933	0.176017	0.167067	0.125945	0.0882007	0.0783005	0.117771	0.129568	0.0604633	0.0499226	0.104808
0.0283751	0.0433073	0.0823745	0.146815	0.194626	0.28328	0.400042	0.504353	0.508367	0.412598	0.260518	0.149184	0.0769169	0.0318363	0.0212117	0.0309669	0.0608723	0.093948	0.111858	0.127062	0.165461	0.2315	0.332572	0.3818	0.353015	0.286366	0.193562	0.0911336	0.0551562	0.0350027	0.0301708	0.0687634	0.101638	0.140031	0.134239	0.0828202	0.114797	0.190148	0.223071	0.211731	0.187394	0.152223	0.14333	0.0883998	0.0496891	0.0770671	0.0826136	0.0470833	0.0599632	0.100719
-0.0238315	-0.0176425	0.0294849	0.124646	0.211144	0.302777	0.367077	0.415055	0.480442	0.528982	0.377659	0.171178	0.0567653	-0.00719625	-0.0438603	-0.0323464	0.00151372	0.0333334	0.0630568	0.107046	0.194669	0.262101	0.297893	0.336004	0.362873	0.364921	0.263024	0.118456	0.0239023	0.00400496	4.75645e-05	0.0210929	0.049948	0.0725101	0.0969257	0.0931838	0.134285	0.182553	0.19894	0.198032	0.201261	0.20664	0.180339	0.0986036	0.0299765	0.0362583	0.0610927	0.0407311	0.0509025	0.0716294
-0.0552629	-0.0347269	0.0168864	0.140459	0.264897	0.355244	0.384202	0.345833	0.370932	0.499103	0.516866	0.335443	0.106975	-0.0233228	-0.0580747	-0.0469932	-0.0217231	0.00190318	0.0294205	0.129298	0.253115	0.327873	0.327493	0.292548	0.315179	0.38923	0.357186	0.221174	0.0638824	-0.0173355	-0.0303041	0.0137566	0.0459888	0.0455786	0.0668442	0.107758	0.17815	0.211875	0.220074	0.195	0.222906	0.264803	0.244864	0.14687	0.0397267	0.0192026	0.0312244	0.00586164	0.0422733	0.0847471
-0.032325	0.00613439	0.0462224	0.139061	0.280949	0.358326	0.337576	0.266193	0.237619	0.308211	0.481166	0.491352	0.253586	0.00990474	-0.0559878	-0.0279233	0.0171932	0.0446014	0.0478197	0.1003	0.233452	0.342977	0.310655	0.237733	0.214516	0.282389	0.357025	0.277607	0.116056	0.00765729	-0.0367499	0.0265079	0.0777086	0.110423	0.0358243	0.0562937	0.184714	0.2582	0.224557	0.193666	0.184993	0.205746	0.241893	0.227974	0.0778614	-0.00568277	-0.000665128	-0.00615835	0.0615585	0.123875
0.0698632	0.146403	0.18645	0.189151	0.20362	0.24454	0.239596	0.201419	0.153706	0.157793	0.279948	0.447102	0.417166	0.1785	0.0364269	0.0828903	0.16871	0.215032	0.120548	0.0484588	0.138203	0.203072	0.217015	0.189369	0.173779	0.159568	0.232532	0.301544	0.217865	0.0617967	-0.0133782	0.0883658	0.235869	0.285591	0.0619406	-0.0543955	0.0672606	0.205806	0.213733	0.160861	0.119941	0.125652	0.194359	0.292797	0.232207	0.0264902	-0.065529	-0.0131537	0.165585	0.286819
0.22524	0.310707	0.379132	0.300916	0.18016	0.148923	0.143945	0.13052	0.10687	0.103214	0.134309	0.25867	0.417388	0.387325	0.225586	0.216621	0.324486	0.427029	0.32887	0.101039	0.0504179	0.0808808	0.0964875	0.120944	0.116398	0.10941	0.163993	0.278406	0.323474	0.184987	0.0150568	0.110787	0.354491	0.465789	0.172961	-0.0910094	-0.0702891	0.0313104	0.111708	0.127584	0.109204	0.11838	0.172628	0.29725	0.426007	0.242867	-0.104552	-0.0946545	0.215751	0.417064
0.393894	0.420681	0.485515	0.409794	0.274164	0.186111	0.135111	0.128388	0.130825	0.148579	0.15169	0.18174	0.325358	0.464111	0.372816	0.28462	0.368302	0.552797	0.611446	0.404567	0.223302	0.132584	0.11769	0.142035	0.141208	0.174538	0.196285	0.252564	0.377335	0.39036	0.106561	-0.00262189	0.263795	0.523093	0.511755	0.273869	0.129649	0.0901661	0.0981698	0.129343	0.153892	0.183656	0.208931	0.24773	0.408108	0.488704	0.106588	-0.23875	0.0394661	0.410638
0.500258	0.451446	0.413887	0.311329	0.22998	0.14852	0.0980816	0.0897586	0.1108	0.143538	0.166304	0.185028	0.241284	0.369844	0.401077	0.337915	0.362035	0.48025	0.544641	0.488977	0.315867	0.160715	0.117196	0.122925	0.142743	0.194978	0.213876	0.241754	0.343595	0.450261	0.25865	0.056693	0.192484	0.394142	0.56846	0.532991	0.350798	0.156947	0.10649	0.10645	0.165296	0.213148	0.216073	0.207657	0.296985	0.487925	0.352067	-0.080003	-0.0208086	0.338127
0.561814	0.493441	0.323846	0.120547	0.0459015	0.0219741	0.0137641	0.020085	0.0451608	0.0779736	0.119543	0.173182	0.230467	0.353071	0.474227	0.474	0.420781	0.324025	0.280178	0.2538	0.164848	0.064051	0.0410697	0.0574325	0.0836207	0.140884	0.179257	0.22193	0.331654	0.472142	0.42718	0.299467	0.255078	0.22198	0.288802	0.374896	0.211254	0.0720209	0.0522293	0.0760777	0.125643	0.182985	0.198128	0.20621	0.29021	0.430116	0.419163	0.208338	0.128752	0.206957
0.622928	0.606332	0.417163	0.0795488	-0.0907147	-0.0965805	-0.0871634	-0.0660909	-0.0415815	-0.0131955	0.0365605	0.0989814	0.201889	0.386314	0.586592	0.612657	0.504874	0.334497	0.160616	0.0291314	-0.0415574	-0.065858	-0.0552627	-0.0293877	0.0109943	0.0561718	0.0922239	0.142413	0.264496	0.449481	0.551103	0.49807	0.34415	0.130802	0.0415803	0.072594	0.00238788	-0.0295502	-0.0082376	0.030948	0.0668027	0.13361	0.162001	0.181838	0.263855	0.331885	0.36376	0.350159	0.230126	0.0983237
0.615752	0.707591	0.682131	0.382606	0.0488576	-0.0819002	-0.1095	-0.0865803	-0.0619346	-0.0477288	-0.0175906	0.0270137	0.139537	0.372821	0.604585	0.661591	0.614559	0.51426	0.359855	0.120098	-0.046357	-0.0948691	-0.0971598	-0.0789994	-0.0386508	-0.0094614	0.00930226	0.0399052	0.13257	0.319084	0.542954	0.604963	0.481636	0.293404	0.125409	-0.013348	-0.0754403	-0.0845038	-0.0642881	-0.0191793	0.0196421	0.0868036	0.128384	0.156269	0.239952	0.266492	0.274844	0.335192	0.265373	0.157575
0.351895	0.482358	0.660052	0.683515	0.441664	0.158053	0.0188392	0.0110039	0.0233245	0.0216812	0.0228732	0.0305777	0.0863889	0.233406	0.392428	0.450688	0.469516	0.481359	0.486069	0.382814	0.189376	0.0381933	-0.0227721	-0.0179051	0.00647855	0.0125022	0.0110207	0.0179526	0.0311688	0.113227	0.35269	0.487901	0.454059	0.374743	0.313626	0.123268	-0.0055815	-0.0378221	-0.0465701	-0.0121329	0.0261979	0.0587218	0.0973994	0.125201	0.217274	0.231711	0.207526	0.252312	0.204386	0.206141
0.103472	0.173035	0.355459	0.628665	0.715043	0.527771	0.285199	0.156979	0.130076	0.139832	0.149951	0.14669	0.127624	0.116909	0.163489	0.208448	0.229781	0.257787	0.341853	0.46895	0.462866	0.318657	0.168117	0.105054	0.097687	0.103338	0.0997784	0.11007	0.0617968	0.0145028	0.144802	0.269459	0.292438	0.260532	0.28619	0.266699	0.200522	0.146405	0.0736811	0.0328674	0.0540273	0.0959609	0.105273	0.105517	0.171311	0.182411	0.153584	0.159315	0.116609	0.165401
0.00555491	0.0185161	0.106723	0.370626	0.669292	0.762708	0.60964	0.358866	0.234043	0.250799	0.298286	0.290449	0.189205	0.0761604	0.0387669	0.0525839	0.10416	0.128998	0.174233	0.334476	0.509335	0.549276	0.415768	0.257702	0.18332	0.18993	0.190402	0.180241	0.119737	0.0241838	0.0509337	0.136597	0.18725	0.198036	0.20008	0.236803	0.298709	0.315113	0.233791	0.121861	0.101496	0.112592	0.124185	0.113983	0.105845	0.125483	0.141984	0.122201	0.0938529	0.14014
-0.0515118	-0.0469702	0.0109501	0.191254	0.443554	0.695079	0.788893	0.634753	0.420403	0.362066	0.365892	0.307913	0.16614	0.0381393	-0.0143575	-0.00399184	0.0292369	0.0654879	0.096921	0.198646	0.36624	0.553922	0.607744	0.462825	0.313192	0.265636	0.247386	0.176932	0.102121	0.0235367	0.0153778	0.0783049	0.148927	0.16252	0.142379	0.155166	0.241497	0.372599	0.357455	0.266361	0.200941	0.136112	0.114849	0.102352	0.074614	0.091082	0.117424	0.09008	0.102773	0.147358
-0.0654864	-0.0550528	-0.000558436	0.129609	0.278072	0.475976	0.714003	0.80435	0.683758	0.513446	0.365985	0.255719	0.143966	0.0268748	-0.0392933	-0.0376911	-0.00726438	0.034665	0.0747528	0.139906	0.236675	0.404596	0.586205	0.638252	0.530014	0.368954	0.258108	0.17657	0.0934093	0.0191265	-0.0150075	0.0348991	0.0970119	0.127339	0.118227	0.113853	0.153564	0.29367	0.398494	0.383707	0.29293	0.195841	0.133588	0.109176	0.0757359	0.0732305	0.0793949	0.0481223	0.0838252	0.141381
-0.0723541	-0.0609756	-0.00820571	0.106024	0.217103	0.36088	0.563793	0.770895	0.817761	0.680243	0.419559	0.231267	0.117801	0.00982511	-0.0690506	-0.0711872	-0.0286407	0.0189692	0.0600348	0.116271	0.210771	0.3183	0.494073	0.651176	0.655897	0.509975	0.300846	0.174801	0.0904864	-0.000679374	-0.0521194	-0.00496912	0.0463072	0.107286	0.116136	0.095863	0.132111	0.240071	0.353534	0.408485	0.368491	0.276314	0.17658	0.11612	0.0654218	0.0571607	0.0475606	0.0159023	0.0546807	0.13456
-0.103604	-0.0857691	-0.0246773	0.109636	0.235187	0.388802	0.543468	0.668559	0.760067	0.808874	0.618373	0.319151	0.103616	-0.0332141	-0.106767	-0.102341	-0.0583678	-0.0200636	0.0319202	0.120156	0.245833	0.370847	0.49446	0.581907	0.640854	0.639645	0.455734	0.232583	0.079832	-0.0117851	-0.0714335	-0.0342095	0.0178825	0.0789689	0.0887265	0.0826136	0.181276	0.294328	0.345994	0.384008	0.400826	0.377715	0.267683	0.142425	0.0583448	0.0374767	0.0398765	0.0224509	0.0442202	0.101797
-0.127766	-0.111316	-0.0411656	0.13488	0.335035	0.507951	0.580586	0.529262	0.549604	0.731478	0.800341	0.572156	0.210687	-0.0402879	-0.137706	-0.125466	-0.0918108	-0.0547579	0.00850368	0.142501	0.328456	0.498731	0.522071	0.479376	0.496128	0.616172	0.612889	0.388411	0.142901	-0.000158548	-0.0950949	-0.0686841	-0.00150049	0.0307972	0.0661085	0.127399	0.253019	0.357523	0.374232	0.338998	0.340065	0.381774	0.359893	0.2404	0.0978658	0.0265874	0.0151926	0.0049156	0.0349728	0.106051
-0.108832	-0.0756106	-0.00115573	0.196594	0.436675	0.549729	0.492701	0.373808	0.327916	0.460936	0.699338	0.753284	0.482099	0.0909883	-0.11544	-0.112617	-0.0629475	-2.71797e-05	0.035475	0.167103	0.393755	0.535159	0.467242	0.352049	0.331212	0.416846	0.561456	0.541908	0.305315	0.0709916	-0.0888425	-0.0500695	0.0331742	0.0811887	0.0821071	0.141651	0.254272	0.380948	0.376795	0.27831	0.232581	0.275141	0.359916	0.3612	0.195531	0.0335008	-0.0139146	-0.00496322	0.0757211	0.186047
-0.0446913	0.05057	0.183502	0.318255	0.415973	0.424835	0.350154	0.259042	0.215491	0.242483	0.394132	0.65574	0.710474	0.393364	0.0310006	-0.040057	0.0454687	0.144815	0.205754	0.213481	0.287617	0.373743	0.330364	0.258913	0.221797	0.239306	0.364253	0.518538	0.482613	0.248974	-0.0244877	-0.00766557	0.126562	0.245126	0.155142	0.0752493	0.16642	0.258503	0.278406	0.223412	0.178064	0.187749	0.278355	0.401605	0.378612	0.159966	-0.0332462	-0.0311549	0.119926	0.263627
0.189016	0.310008	0.477103	0.477095	0.313611	0.231504	0.18404	0.163677	0.134764	0.115339	0.150646	0.329287	0.627303	0.683312	0.384453	0.198401	0.259542	0.420868	0.499038	0.347944	0.193465	0.159275	0.157632	0.163614	0.143746	0.142404	0.191427	0.339186	0.515994	0.472775	0.148653	0.0451933	0.236342	0.465331	0.371041	0.116633	0.0670283	0.109437	0.13622	0.143544	0.142122	0.164407	0.212884	0.32276	0.484162	0.431826	0.0599872	-0.134744	0.0671428	0.35458
0.599875	0.620315	0.644328	0.461036	0.228289	0.105063	0.0732348	0.0759226	0.0638055	0.0629283	0.065658	0.104465	0.31782	0.626808	0.652797	0.528211	0.560088	0.687831	0.702807	0.46416	0.219243	0.0810794	0.0423661	0.0652578	0.0814933	0.114436	0.128834	0.193201	0.380982	0.545834	0.359317	0.170625	0.344862	0.598386	0.603693	0.356541	0.141336	0.046005	0.039414	0.0689633	0.118262	0.177941	0.202684	0.242964	0.435128	0.57805	0.272862	-0.173157	-0.0288798	0.410429
0.849766	0.774884	0.609994	0.31684	0.11826	0.0129222	-0.0185589	-0.00739115	0.00665665	0.0171601	0.0244051	0.0348111	0.150965	0.455814	0.704552	0.71551	0.714613	0.733912	0.629379	0.387029	0.17877	0.0223707	-0.0187107	0.00429404	0.0364925	0.0752872	0.0847775	0.121769	0.271157	0.507367	0.511974	0.356471	0.414479	0.539358	0.564323	0.413711	0.184068	0.028098	-0.00227171	0.0360398	0.0986196	0.168218	0.190654	0.20633	0.350253	0.541999	0.41683	-0.0131061	0.016858	0.357407
0.928969	0.860195	0.617861	0.222537	0.00611985	-0.0629937	-0.091893	-0.0786217	-0.0519697	-0.0371002	-0.00844336	0.02011	0.100954	0.38962	0.740291	0.828933	0.772047	0.676572	0.506074	0.269551	0.0551243	-0.0567681	-0.0718228	-0.0484405	-0.0103943	0.0212334	0.0335587	0.0833299	0.226816	0.480805	0.624202	0.539984	0.485079	0.430755	0.389394	0.30958	0.121195	-0.0208748	-0.0364089	0.00430775	0.0671448	0.135658	0.164935	0.180211	0.306772	0.491679	0.469837	0.191684	0.116096	0.26353
0.896671	0.912427	0.731089	0.280099	-0.037495	-0.130993	-0.147251	-0.127813	-0.0952376	-0.0783517	-0.0533533	-0.00888604	0.0968246	0.400783	0.749416	0.849859	0.802269	0.677504	0.483975	0.179739	-0.0467961	-0.125198	-0.126365	-0.10073	-0.0615667	-0.0291426	-0.0116928	0.032221	0.18584	0.43498	0.655262	0.644692	0.52807	0.402045	0.297031	0.172313	0.005862	-0.0828562	-0.0821977	-0.0363354	0.0222565	0.0923707	0.130373	0.149707	0.261349	0.426999	0.451041	0.286737	0.174365	0.215197
0.674693	0.833985	0.899299	0.606232	0.128842	-0.0958445	-0.140379	-0.115274	-0.0833371	-0.0690682	-0.0518164	-0.00942773	0.134802	0.419242	0.660302	0.69496	0.682407	0.665717	0.61913	0.354177	0.0192264	-0.129063	-0.143128	-0.111269	-0.0661848	-0.0397596	-0.0297309	0.0141445	0.122944	0.33875	0.567332	0.594648	0.493354	0.426528	0.377767	0.179207	-0.0341966	-0.109152	-0.106472	-0.0594153	-0.00247926	0.0636052	0.103864	0.12064	0.210925	0.327847	0.372479	0.267625	0.15997	0.218374
0.241699	0.403808	0.727221	0.901107	0.627993	0.233651	0.0376879	0.015851	0.036629	0.052659	0.0699669	0.112181	0.209212	0.332205	0.380858	0.330193	0.323282	0.402542	0.582933	0.639951	0.389764	0.103899	-0.0239288	-0.0139541	0.0291722	0.0423772	0.0528532	0.0803266	0.104307	0.194849	0.332916	0.364372	0.321567	0.335217	0.421428	0.353498	0.141636	0.00239754	-0.0224479	-0.00954795	0.0253522	0.0720268	0.106521	0.109757	0.157082	0.22613	0.280831	0.193567	0.105674	0.185083
-0.0293015	0.0272421	0.272481	0.724134	0.911631	0.706639	0.371073	0.200563	0.175867	0.209229	0.265027	0.304445	0.275268	0.1895	0.118271	0.0714101	0.0587575	0.118091	0.292629	0.594036	0.697088	0.520001	0.264771	0.135954	0.136385	0.183186	0.219575	0.205038	0.135081	0.0870672	0.116365	0.160737	0.167861	0.169842	0.262296	0.401228	0.414218	0.299217	0.148002	0.0804615	0.0943426	0.131816	0.139415	0.130325	0.127748	0.147875	0.19006	0.132246	0.0791533	0.124716
-0.0957403	-0.0980312	-0.00156862	0.359733	0.782167	0.931938	0.763842	0.466121	0.313696	0.36363	0.44741	0.422802	0.275912	0.102302	-0.00129819	-0.0277101	-0.0175186	0.00855565	0.0964966	0.346601	0.667078	0.782717	0.61006	0.350525	0.264864	0.307775	0.34277	0.282406	0.151475	0.0473907	0.0131016	0.0583919	0.108829	0.120848	0.146296	0.268458	0.457358	0.538218	0.388788	0.216669	0.15536	0.166933	0.170647	0.152134	0.108179	0.0966272	0.117542	0.0871409	0.0878894	0.136998
-0.115861	-0.120992	-0.0721012	0.137917	0.468255	0.81038	0.944916	0.78522	0.548362	0.511724	0.516684	0.420366	0.233207	0.059636	-0.0640059	-0.0831894	-0.0469828	-0.0155279	0.0326086	0.17361	0.434216	0.718669	0.809338	0.651531	0.46316	0.395915	0.374593	0.284742	0.156432	0.0446926	-0.0299934	-0.0065856	0.0574521	0.106915	0.119857	0.154513	0.297605	0.53288	0.570837	0.411435	0.253613	0.202236	0.179153	0.149587	0.097785	0.0876851	0.0909539	0.0516827	0.0693389	0.143148
-0.126038	-0.12094	-0.0638297	0.0822816	0.264721	0.518217	0.822982	0.950807	0.844382	0.663123	0.474438	0.320549	0.191999	0.0432181	-0.0866321	-0.101854	-0.0693105	-0.0307055	0.0208783	0.130751	0.270669	0.484725	0.732295	0.83888	0.713279	0.521513	0.350314	0.237427	0.139922	0.0414317	-0.0536999	-0.0426986	0.0249124	0.0789117	0.101751	0.126884	0.20175	0.369409	0.536716	0.55995	0.435229	0.279851	0.182693	0.138399	0.0918052	0.0787469	0.0705487	0.0315393	0.0516218	0.13024
-0.109772	-0.103154	-0.0413655	0.0948044	0.225947	0.364014	0.617174	0.877691	0.955124	0.823905	0.511902	0.283595	0.166104	0.0247145	-0.0970191	-0.10787	-0.0759494	-0.0260199	0.0398388	0.126578	0.22321	0.368015	0.579157	0.794279	0.835454	0.677195	0.404548	0.223055	0.125188	0.0362345	-0.0710823	-0.0638794	-5.53131e-05	0.0609487	0.093292	0.131202	0.186455	0.277486	0.409298	0.552015	0.55414	0.401582	0.229803	0.147863	0.0954938	0.071727	0.041049	0.0088135	0.0364019	0.118755
-0.112982	-0.0966871	-0.0330037	0.120378	0.274457	0.434446	0.599977	0.742949	0.875454	0.950184	0.772902	0.440053	0.181313	0.00539243	-0.118577	-0.135155	-0.094723	-0.0309883	0.057757	0.150164	0.284382	0.436134	0.57607	0.693682	0.791259	0.823411	0.636109	0.342421	0.154641	0.0335525	-0.0912358	-0.0891324	-0.0341884	0.0462999	0.112728	0.154613	0.220376	0.31443	0.426811	0.496915	0.551557	0.533611	0.383891	0.230696	0.125685	0.0776155	0.0214988	-0.0185746	0.0217416	0.121161
-0.129008	-0.100831	-0.0217037	0.156723	0.359894	0.547453	0.60615	0.566758	0.605701	0.838854	0.943228	0.730109	0.32637	0.0123161	-0.148202	-0.159325	-0.107737	-0.0434141	0.0630288	0.200847	0.379404	0.533927	0.578841	0.540036	0.576487	0.748673	0.807305	0.589526	0.279247	0.0493807	-0.121917	-0.119082	-0.0427104	0.0589567	0.125421	0.17068	0.273567	0.403869	0.439975	0.404472	0.416718	0.502846	0.51362	0.385242	0.209253	0.0934552	0.00611305	-0.0342848	0.0131166	0.12419
-0.124975	-0.0787636	0.0303667	0.242549	0.466592	0.56829	0.520261	0.398434	0.360326	0.527248	0.812791	0.929897	0.674869	0.183757	-0.130562	-0.152126	-0.0914983	-0.012288	0.0946403	0.272894	0.452407	0.562512	0.490919	0.37439	0.363796	0.505642	0.721298	0.772927	0.536073	0.175733	-0.129203	-0.129201	-3.69549e-05	0.107647	0.140467	0.17998	0.30939	0.421929	0.390595	0.310862	0.27828	0.354024	0.484088	0.513079	0.375419	0.160328	-0.0179645	-0.0539483	0.0300697	0.166215
-0.0585741	0.0194864	0.199473	0.402895	0.484173	0.44505	0.358011	0.285461	0.238847	0.261821	0.447785	0.781967	0.921812	0.606616	0.0903364	-0.0890955	-0.0419549	0.105585	0.253804	0.359986	0.422531	0.438532	0.352573	0.268106	0.250174	0.29552	0.455489	0.686926	0.741363	0.481305	0.00876987	-0.109611	0.00674927	0.177135	0.247975	0.246246	0.262345	0.305907	0.2954	0.240905	0.218165	0.252881	0.357607	0.492683	0.528185	0.350423	0.0346593	-0.104854	0.0127764	0.208432
0.237521	0.332139	0.510233	0.527945	0.3705	0.247963	0.175408	0.141332	0.116626	0.0961429	0.127005	0.33865	0.739079	0.918031	0.602009	0.252642	0.218872	0.363576	0.502851	0.453363	0.296082	0.215483	0.175598	0.155705	0.141164	0.15284	0.198268	0.358614	0.646744	0.747471	0.383821	0.0824305	0.108605	0.321138	0.423436	0.316803	0.190411	0.148849	0.154286	0.15476	0.169844	0.20573	0.250249	0.339608	0.515683	0.578768	0.267192	-0.105302	-0.0500588	0.246894
0.728515	0.726856	0.689693	0.448846	0.181427	0.0489848	-0.00919241	-0.0194496	-0.0216187	-0.0315314	-0.0470425	-0.00862414	0.269855	0.745024	0.906252	0.746802	0.660918	0.667053	0.625295	0.405862	0.153174	0.0092926	-0.0208114	-0.0022766	0.013033	0.026307	0.0175281	0.072397	0.319376	0.668538	0.682138	0.4339	0.386361	0.498692	0.499681	0.339638	0.128638	0.0186871	0.000437021	0.0296973	0.0784465	0.144439	0.169013	0.194417	0.364766	0.597623	0.485437	0.036994	-0.00993675	0.271438
0.956158	0.876511	0.655173	0.275644	0.0322599	-0.0750396	-0.102288	-0.0885574	-0.0840313	-0.0894457	-0.0927973	-0.0963214	0.0181688	0.413728	0.8413	0.922962	0.878336	0.7699	0.551927	0.244422	0.0307275	-0.0919684	-0.114329	-0.0798107	-0.0455393	-0.0305461	-0.0450532	-0.0205355	0.129826	0.434591	0.67157	0.61281	0.57272	0.535403	0.419346	0.252858	0.0625407	-0.05208	-0.0706505	-0.0293967	0.028154	0.091078	0.114407	0.129808	0.267988	0.470953	0.473436	0.163348	0.103304	0.290432
[truncated: 78 more columns]

## Sheet: FigS5b_ANN_Best
Correlation map - 2 seeds - ANN prediction (Best)
0.995767	0.930724	0.682207	0.386552	0.315466	0.342752	0.305235	0.25581	0.140157	0.14942	0.273862	0.360184	0.450374	0.397201	0.459861	0.748744	0.833037	0.750194	0.532723	0.242929	0.189275	0.287923	0.299045	0.25638	0.0856019	0.0486767	0.143319	0.264014	0.329952	0.291689	0.379752	0.499614	0.565468	0.550341	0.41023	0.0724578	-0.00186628	0.0971007	0.189732	0.240091	-0.0188714	-0.0642664	0.123127	0.242403	0.199917	0.132113	0.24615	0.345496	0.381092	0.370393
0.930343	0.995785	0.815474	0.487418	0.385582	0.445949	0.416788	0.355866	0.205297	0.209237	0.332509	0.378667	0.416284	0.390738	0.443175	0.696022	0.844627	0.841959	0.676937	0.350649	0.240802	0.348066	0.382095	0.344689	0.114586	0.0604305	0.161167	0.242573	0.279819	0.281505	0.337147	0.47999	0.594389	0.621068	0.512937	0.16508	0.020372	0.108389	0.22948	0.270348	-0.0356814	-0.0721517	0.114154	0.226292	0.208201	0.16952	0.237805	0.326044	0.393238	0.42325
0.682145	0.815426	0.995708	0.791825	0.578926	0.587558	0.562747	0.54724	0.419405	0.408164	0.465875	0.397115	0.365958	0.465567	0.577386	0.656052	0.702842	0.811294	0.829139	0.638418	0.392024	0.463447	0.508827	0.477668	0.244211	0.194214	0.275566	0.245622	0.189103	0.322377	0.399218	0.440743	0.550151	0.634714	0.604154	0.386231	0.115842	0.175731	0.325898	0.324712	-0.0257828	-0.0194848	0.167937	0.241759	0.228949	0.229147	0.296301	0.308556	0.356451	0.446057
0.386382	0.487013	0.79156	0.995703	0.867882	0.694652	0.537175	0.604704	0.689164	0.642438	0.485235	0.321857	0.387477	0.55343	0.597893	0.590186	0.556091	0.577318	0.672868	0.865446	0.717625	0.602069	0.479128	0.440533	0.485952	0.399179	0.30571	0.198749	0.156149	0.289313	0.458416	0.474712	0.487414	0.514052	0.450028	0.559028	0.369438	0.309088	0.308784	0.250736	0.0733815	0.0606979	0.175195	0.238379	0.227525	0.183367	0.334966	0.366111	0.349054	0.358259
0.315346	0.385502	0.578722	0.867861	0.995637	0.854344	0.609641	0.655403	0.75487	0.712926	0.538625	0.407162	0.523644	0.53943	0.441883	0.519583	0.577856	0.539491	0.514131	0.797572	0.889391	0.772931	0.542335	0.463168	0.5394	0.432161	0.330489	0.253347	0.224922	0.21559	0.364758	0.525895	0.577632	0.524691	0.3539	0.484706	0.508325	0.461084	0.360824	0.249694	0.0853422	0.0533637	0.160897	0.244225	0.250817	0.132098	0.269894	0.421961	0.457858	0.392587
0.342768	0.445933	0.58754	0.694699	0.85424	0.995674	0.907823	0.84504	0.663604	0.685382	0.759596	0.703789	0.643781	0.428959	0.27186	0.39364	0.572928	0.664111	0.643656	0.632917	0.760861	0.890279	0.827205	0.688307	0.428247	0.366876	0.449959	0.422505	0.330175	0.194136	0.193286	0.41217	0.603941	0.650534	0.518164	0.3577	0.400679	0.531567	0.569372	0.43353	0.0112733	0.00843012	0.189633	0.288678	0.312267	0.181707	0.165198	0.334396	0.471137	0.53278
0.304998	0.416698	0.562648	0.536996	0.609279	0.907737	0.995671	0.915628	0.5528	0.579366	0.831874	0.809795	0.609617	0.285381	0.132471	0.218196	0.421029	0.64399	0.70696	0.510055	0.483455	0.790852	0.916604	0.812881	0.302695	0.266822	0.495348	0.494416	0.352889	0.176872	0.0589312	0.203909	0.436003	0.619711	0.629793	0.307271	0.188267	0.435809	0.658614	0.552091	-0.0517585	-0.0198742	0.199956	0.29058	0.322154	0.238955	0.104818	0.172216	0.327168	0.523408
0.255878	0.355802	0.547308	0.604551	0.65561	0.845139	0.915836	0.995777	0.754552	0.731615	0.841328	0.758819	0.584754	0.299297	0.126277	0.174148	0.331682	0.545694	0.69321	0.651058	0.547555	0.732154	0.849868	0.879293	0.508134	0.375821	0.527077	0.485904	0.346823	0.185124	0.054238	0.147473	0.330316	0.512838	0.602648	0.483203	0.237797	0.414889	0.600593	0.559553	0.0510517	0.0440012	0.244587	0.31483	0.347883	0.263008	0.11311	0.133035	0.246997	0.444691
0.140097	0.205448	0.419484	0.689435	0.7549	0.663594	0.552674	0.754853	0.995763	0.923153	0.660194	0.439131	0.452618	0.39017	0.19414	0.185066	0.239447	0.28964	0.43266	0.777327	0.756263	0.630167	0.502758	0.608286	0.83281	0.634921	0.477002	0.321479	0.248725	0.169659	0.10573	0.181273	0.265473	0.29327	0.286775	0.627882	0.504409	0.413422	0.3462	0.306324	0.279001	0.22075	0.27827	0.288387	0.308993	0.207339	0.12006	0.170197	0.21627	0.26401
0.149444	0.209416	0.408097	0.64251	0.713004	0.685432	0.57934	0.732105	0.922947	0.995686	0.778268	0.497386	0.445896	0.404698	0.227792	0.192532	0.237658	0.280055	0.379697	0.675414	0.767606	0.706709	0.538984	0.548292	0.793672	0.782876	0.649767	0.394701	0.267396	0.177784	0.096357	0.187718	0.285488	0.300417	0.22373	0.490872	0.5796	0.547816	0.412397	0.256165	0.288859	0.36706	0.381366	0.31821	0.319445	0.195342	0.0836399	0.177203	0.258987	0.270173
0.273395	0.332543	0.465859	0.485316	0.53863	0.759363	0.832011	0.841314	0.660082	0.778244	0.995715	0.86655	0.629397	0.364561	0.199554	0.179327	0.288977	0.457172	0.520398	0.455543	0.509973	0.745371	0.82041	0.739343	0.473003	0.599184	0.823268	0.675868	0.425104	0.225516	0.0509957	0.143006	0.315243	0.455359	0.436821	0.278142	0.305884	0.554778	0.672425	0.505862	0.115266	0.284689	0.463879	0.399363	0.359696	0.224609	0.0686868	0.144707	0.274545	0.404088
0.360458	0.378595	0.397203	0.322282	0.407253	0.703724	0.809852	0.758778	0.439254	0.497056	0.866424	0.995676	0.814113	0.395457	0.158346	0.202427	0.347102	0.508723	0.514524	0.303204	0.33689	0.618819	0.783651	0.739278	0.262846	0.29935	0.689882	0.804713	0.590108	0.271491	0.0707427	0.175821	0.350246	0.489901	0.488053	0.179333	0.129991	0.360282	0.63452	0.626534	0.0147785	0.0844388	0.39673	0.439492	0.365573	0.204854	0.104276	0.184595	0.28295	0.423943
0.450281	0.416346	0.366106	0.387732	0.523957	0.643982	0.609738	0.58475	0.452525	0.446235	0.629311	0.814307	0.995728	0.709742	0.35178	0.383775	0.458225	0.473221	0.405293	0.352576	0.44223	0.557606	0.580056	0.579685	0.37612	0.259791	0.473893	0.71885	0.766135	0.47991	0.243243	0.334421	0.435851	0.452333	0.365237	0.234794	0.225447	0.283156	0.42614	0.533996	0.158907	0.0664059	0.317683	0.454472	0.409159	0.210821	0.170567	0.29383	0.353162	0.371633
0.397272	0.390643	0.465121	0.55345	0.539401	0.428816	0.285141	0.298983	0.39009	0.404814	0.364509	0.395465	0.709764	0.995709	0.794536	0.566296	0.416134	0.328585	0.270862	0.39218	0.439989	0.393528	0.287379	0.279326	0.395767	0.359427	0.346913	0.389803	0.573857	0.751608	0.548434	0.414727	0.367461	0.287101	0.17547	0.2341	0.288717	0.253526	0.235049	0.261909	0.238477	0.217519	0.302664	0.32622	0.306615	0.242851	0.271917	0.315734	0.288244	0.23181
0.459876	0.443385	0.57745	0.597876	0.441658	0.271904	0.132683	0.126369	0.19406	0.227687	0.199549	0.158567	0.351912	0.794102	0.995725	0.789944	0.484711	0.33498	0.268798	0.340113	0.308792	0.245952	0.152698	0.102	0.169367	0.229174	0.235931	0.184097	0.210308	0.612794	0.789735	0.568496	0.388009	0.238937	0.127596	0.120114	0.187055	0.16611	0.153236	0.147359	0.0544506	0.137093	0.262374	0.230576	0.125156	0.119169	0.420988	0.421189	0.272286	0.144897
0.748818	0.695962	0.656254	0.590497	0.519595	0.393615	0.218258	0.174226	0.184957	0.19247	0.179083	0.202435	0.383939	0.566272	0.790131	0.995712	0.849306	0.621058	0.409227	0.362781	0.379684	0.33597	0.205347	0.118554	0.0940429	0.0942721	0.0998461	0.16645	0.204276	0.335276	0.756135	0.832787	0.707281	0.478649	0.246786	0.079349	0.146541	0.132259	0.121876	0.16802	-0.0335038	-0.0602583	0.1285	0.231093	0.126026	0.0195607	0.456306	0.62827	0.505946	0.287401
0.832904	0.844916	0.702731	0.55629	0.577811	0.572893	0.421	0.33159	0.239489	0.237594	0.289076	0.347073	0.458375	0.416019	0.484528	0.848954	0.995748	0.89616	0.613616	0.394512	0.450004	0.504199	0.371637	0.238823	0.0756367	0.037565	0.0888096	0.204164	0.251962	0.210321	0.469897	0.782667	0.884876	0.763374	0.473356	0.0921931	0.0990734	0.167304	0.195025	0.212784	-0.0910004	-0.144805	0.037582	0.191918	0.167397	0.0657171	0.34154	0.608259	0.651491	0.513249
0.750186	0.842105	0.811381	0.577624	0.53963	0.664096	0.644095	0.545674	0.289497	0.280071	0.45725	0.508756	0.47331	0.328855	0.335188	0.620847	0.896001	0.995792	0.871907	0.494806	0.393803	0.553019	0.584479	0.46776	0.0796798	0.0147004	0.162971	0.270963	0.255348	0.197079	0.287274	0.550983	0.801639	0.910577	0.749396	0.209673	0.0174994	0.167669	0.324131	0.331844	-0.145596	-0.166268	0.047686	0.179932	0.210629	0.191519	0.272271	0.432416	0.58976	0.672688
0.532793	0.676482	0.829524	0.673257	0.514228	0.643658	0.706862	0.692971	0.43261	0.379607	0.520534	0.514544	0.405211	0.270827	0.268747	0.409182	0.613801	0.872002	0.9957	0.693396	0.328417	0.475315	0.640368	0.656029	0.205284	0.0480713	0.204516	0.273677	0.213339	0.20029	0.21666	0.340244	0.547151	0.799277	0.876975	0.492848	-0.0340666	0.102388	0.386351	0.430975	-0.117251	-0.161034	0.0733787	0.18758	0.22052	0.290724	0.2974	0.25979	0.387618	0.605986
0.24271	0.35061	0.638546	0.865474	0.797378	0.633349	0.510139	0.650743	0.77724	0.675598	0.455379	0.303228	0.352804	0.392115	0.340318	0.362531	0.394347	0.495046	0.692703	0.995739	0.734306	0.514269	0.433299	0.530352	0.59956	0.357588	0.237302	0.189229	0.155497	0.186175	0.315436	0.397332	0.420967	0.451322	0.520389	0.847215	0.399376	0.209421	0.244325	0.261553	0.0973341	0.00845313	0.12984	0.218443	0.225374	0.203871	0.351906	0.350984	0.323956	0.357253
0.189158	0.240702	0.392086	0.71791	0.889343	0.761125	0.483641	0.547957	0.756403	0.767782	0.510287	0.336598	0.442239	0.440364	0.308981	0.379887	0.449961	0.393758	0.328624	0.734158	0.995786	0.813295	0.466106	0.31948	0.620187	0.566549	0.371288	0.246403	0.211506	0.147422	0.270952	0.494718	0.548948	0.429555	0.164354	0.524281	0.765422	0.616832	0.327851	0.14256	0.161591	0.14588	0.193737	0.261536	0.275763	0.0923309	0.216348	0.470059	0.496616	0.339016
0.287857	0.348025	0.463395	0.602213	0.772957	0.890069	0.790648	0.732322	0.630182	0.706753	0.745369	0.618854	0.557709	0.393564	0.246053	0.336098	0.504231	0.553116	0.475325	0.514328	0.813229	0.995782	0.834231	0.558676	0.42943	0.522098	0.538194	0.406348	0.310619	0.171436	0.137761	0.370251	0.5952	0.647084	0.399581	0.270165	0.616034	0.809568	0.661972	0.336502	0.0527563	0.123999	0.234375	0.305998	0.332035	0.149884	0.0804192	0.328856	0.540491	0.583855
0.298894	0.38215	0.509011	0.479128	0.542413	0.827015	0.916594	0.849893	0.502954	0.539108	0.8202	0.783534	0.580086	0.287445	0.152725	0.205467	0.371583	0.584536	0.640332	0.433463	0.46607	0.834258	0.995721	0.842518	0.263106	0.310898	0.575138	0.512179	0.345698	0.174424	0.0168052	0.13794	0.403534	0.655347	0.69069	0.272192	0.207067	0.601553	0.866555	0.640315	-0.078024	0.00819087	0.215463	0.294802	0.333	0.223446	0.0300657	0.103227	0.311102	0.639892
0.256613	0.344913	0.477618	0.440582	0.463082	0.688324	0.812865	0.879344	0.608605	0.548481	0.739354	0.739312	0.579734	0.279384	0.102007	0.118782	0.238637	0.467635	0.656105	0.530195	0.31917	0.558537	0.842554	0.995737	0.428325	0.237233	0.473892	0.490196	0.367786	0.191766	-0.00803989	0.0247215	0.217704	0.474847	0.691311	0.481898	0.00168216	0.297117	0.719586	0.788753	0.0299129	-0.0119433	0.215531	0.278828	0.31725	0.269392	0.0640527	0.0255601	0.142658	0.44898
0.0857253	0.114472	0.244096	0.485821	0.539563	0.428351	0.302623	0.508266	0.833018	0.793807	0.473374	0.262841	0.376193	0.395596	0.169378	0.0940425	0.075609	0.0796967	0.205333	0.599656	0.620133	0.429351	0.262775	0.428698	0.995776	0.731284	0.420706	0.217162	0.226703	0.16799	0.0444013	0.0492142	0.0748277	0.0726511	0.0931587	0.627735	0.585413	0.373984	0.187558	0.175641	0.666661	0.448528	0.281007	0.227046	0.248669	0.157699	0.033666	0.0615394	0.0964092	0.0965065
0.0486369	0.0606239	0.194452	0.39928	0.431875	0.366927	0.266606	0.375577	0.635188	0.782747	0.599216	0.299346	0.259933	0.359436	0.229006	0.0942289	0.0375081	0.0146732	0.0480405	0.357699	0.566508	0.52227	0.310973	0.23723	0.730963	0.995689	0.760412	0.313987	0.167995	0.145738	0.0264119	0.0342913	0.0639417	0.0329398	-0.0522737	0.278045	0.696924	0.693634	0.334567	0.0255749	0.571821	0.778145	0.51236	0.262614	0.241875	0.104248	-0.0351015	0.056469	0.108945	0.0850338
0.143331	0.16096	0.275585	0.305572	0.33081	0.449864	0.495196	0.527198	0.476975	0.649761	0.823115	0.689802	0.474218	0.346769	0.235926	0.0998197	0.0886813	0.162922	0.204647	0.237417	0.371092	0.538251	0.575082	0.474055	0.420685	0.760203	0.995747	0.736208	0.388733	0.206169	0.0165712	0.0138078	0.0933163	0.171109	0.166982	0.153545	0.381423	0.58426	0.624737	0.400945	0.223877	0.590746	0.751147	0.464362	0.328561	0.156237	0.000964403	0.0552864	0.108894	0.191521
0.264224	0.242775	0.245411	0.198909	0.253127	0.422375	0.494626	0.485919	0.321435	0.394564	0.676095	0.80453	0.719188	0.389723	0.184127	0.166292	0.204028	0.27088	0.273646	0.189428	0.246413	0.406346	0.512167	0.490376	0.216889	0.3139	0.736014	0.995756	0.741561	0.305563	0.0812201	0.129554	0.203607	0.27634	0.268831	0.102133	0.130108	0.312063	0.523062	0.531188	0.0274777	0.193243	0.674314	0.734126	0.4914	0.187447	0.0917219	0.173161	0.200851	0.254258
0.329857	0.279684	0.188999	0.155863	0.224948	0.329901	0.352707	0.346801	0.248929	0.267241	0.425254	0.590056	0.765787	0.574014	0.210081	0.204399	0.252023	0.255269	0.213302	0.15522	0.211512	0.310717	0.345706	0.367677	0.226771	0.168177	0.389039	0.741785	0.99575	0.604625	0.104903	0.154546	0.228541	0.259384	0.214439	0.11613	0.131	0.212553	0.318306	0.38938	0.145759	0.080019	0.3528	0.657619	0.723894	0.388516	0.0761954	0.195778	0.244347	0.24625
0.292143	0.281305	0.322194	0.289531	0.215475	0.194002	0.17678	0.185316	0.169502	0.178035	0.225677	0.271371	0.479829	0.751654	0.612362	0.335075	0.21022	0.196888	0.200441	0.18599	0.147365	0.171392	0.174345	0.191638	0.167982	0.14578	0.206026	0.305508	0.604321	0.995688	0.4859	0.181705	0.149097	0.14268	0.131492	0.13075	0.0978198	0.109089	0.155131	0.212254	0.107909	0.11668	0.214703	0.23245	0.401172	0.607124	0.331607	0.180104	0.145754	0.122811
0.3797	0.337454	0.399169	0.45871	0.364626	0.193477	0.0588291	0.0541117	0.105701	0.096424	0.0508629	0.0707495	0.243083	0.548279	0.789713	0.756427	0.469735	0.28695	0.216362	0.315552	0.270969	0.137829	0.0167116	-0.00796586	0.0444129	0.0265251	0.016433	0.0811722	0.104668	0.486021	0.995757	0.748345	0.424358	0.168712	0.0503157	0.081567	0.115711	0.00942028	-0.0122422	0.0851105	-0.0310651	-0.0268888	0.122681	0.138822	-0.0189742	0.071505	0.768983	0.638904	0.275929	0.0180376
0.499931	0.479932	0.440819	0.474611	0.526013	0.412126	0.204141	0.147377	0.18157	0.18787	0.142981	0.175552	0.334415	0.415064	0.568305	0.832837	0.7827	0.551268	0.340397	0.39736	0.494619	0.370491	0.137718	0.0249552	0.0493553	0.0342187	0.0137457	0.129475	0.154366	0.181757	0.748529	0.995732	0.834457	0.481184	0.165689	0.0812774	0.23848	0.100527	0.00838971	0.0885248	-0.0836291	-0.111468	0.0430166	0.171839	0.0948327	-0.100364	0.561657	0.908086	0.682077	0.24178
0.56557	0.594186	0.550017	0.487582	0.5778	0.604025	0.436227	0.330069	0.265685	0.285573	0.315032	0.350337	0.43575	0.367508	0.38829	0.707609	0.885107	0.801642	0.547301	0.420873	0.548962	0.595098	0.403173	0.217686	0.0748103	0.0638529	0.0932848	0.20343	0.228443	0.149176	0.42443	0.834712	0.995791	0.832858	0.441403	0.115486	0.251189	0.264426	0.180803	0.17164	-0.134644	-0.173915	0.0130677	0.158524	0.157112	0.0103209	0.286034	0.733394	0.888499	0.641036
0.550368	0.621251	0.634656	0.514296	0.524556	0.650467	0.619714	0.513011	0.293516	0.300553	0.455536	0.489984	0.45262	0.287394	0.239095	0.478447	0.763385	0.910588	0.799347	0.451448	0.429622	0.647096	0.655528	0.474841	0.0726603	0.0327272	0.171085	0.276265	0.259438	0.142725	0.168639	0.481166	0.832582	0.995737	0.81257	0.209114	0.0472621	0.301051	0.448582	0.343837	-0.18208	-0.211458	0.00407684	0.156875	0.196839	0.143473	0.162527	0.376166	0.684582	0.900283
0.410388	0.513091	0.60415	0.45009	0.354037	0.518252	0.629668	0.602773	0.286839	0.223594	0.436807	0.487898	0.365268	0.175503	0.127593	0.246587	0.473335	0.749272	0.876867	0.520237	0.164614	0.399599	0.690774	0.69127	0.0931885	-0.0522103	0.166937	0.268797	0.214597	0.131508	0.0503515	0.165605	0.441295	0.812638	0.995715	0.475017	-0.213629	0.0929849	0.52974	0.532524	-0.189	-0.216538	0.00268352	0.136744	0.208061	0.258649	0.165793	0.127439	0.278506	0.723481
0.0722557	0.165121	0.386566	0.55902	0.484702	0.357642	0.306963	0.483256	0.627885	0.490777	0.278136	0.179439	0.234715	0.23406	0.120215	0.0792265	0.0920004	0.209821	0.492937	0.84746	0.524615	0.27002	0.272308	0.482152	0.628014	0.277872	0.153342	0.102194	0.116279	0.130691	0.0815283	0.0813429	0.115664	0.209087	0.47556	0.995715	0.332141	0.0934664	0.155306	0.209333	0.20602	0.0345892	0.077999	0.152149	0.186373	0.210157	0.204939	0.139525	0.110637	0.184725
-0.00194317	0.0201414	0.116016	0.369519	0.508608	0.400777	0.188289	0.237638	0.504266	0.579697	0.305814	0.130035	0.225377	0.288764	0.187176	0.146507	0.0990906	0.0175289	-0.0341069	0.399654	0.765635	0.615914	0.207444	0.00177503	0.585097	0.69679	0.381325	0.130029	0.130782	0.0979277	0.115697	0.23837	0.251013	0.0473177	-0.213772	0.332105	0.9957	0.727044	0.161888	-0.165805	0.412094	0.411288	0.221355	0.215068	0.223576	0.0443588	0.0373662	0.295699	0.342682	0.0840615
0.0973129	0.10844	0.175689	0.308923	0.460951	0.531598	0.43574	0.415013	0.413235	0.547782	0.554988	0.360502	0.282928	0.253711	0.165881	0.132283	0.167229	0.167903	0.102408	0.209075	0.617012	0.809458	0.601231	0.296907	0.373972	0.693571	0.584091	0.311994	0.212451	0.109068	0.00946081	0.100366	0.264157	0.301092	0.0928404	0.0934367	0.727148	0.995795	0.663023	0.189336	0.210261	0.374834	0.293153	0.258988	0.290092	0.0930235	-0.0776757	0.105789	0.311367	0.39291
0.189689	0.229605	0.325907	0.308607	0.360662	0.569073	0.658642	0.600723	0.346047	0.412191	0.672577	0.634589	0.426096	0.235314	0.153114	0.122007	0.195039	0.324328	0.386317	0.244264	0.327842	0.661879	0.866559	0.719672	0.187649	0.334513	0.624773	0.523092	0.318322	0.155177	-0.0122223	0.00821161	0.180994	0.448537	0.529594	0.155198	0.161722	0.663019	0.995719	0.706496	-0.0867725	0.121271	0.329394	0.299317	0.286248	0.163173	-0.0305828	-0.0162753	0.124167	0.505433
0.24018	0.270493	0.324471	0.250835	0.249589	0.433191	0.55192	0.55968	0.306056	0.256241	0.505825	0.626301	0.53379	0.261871	0.147305	0.168091	0.212628	0.331684	0.431027	0.261601	0.14241	0.336761	0.640576	0.788703	0.175699	0.0255133	0.400952	0.531158	0.389556	0.212318	0.0853049	0.088402	0.171703	0.343811	0.532653	0.209385	-0.165517	0.189324	0.706254	0.995673	-0.0559179	-0.0511531	0.247611	0.278384	0.224399	0.162244	0.106697	0.0789509	0.118425	0.303166
-0.0189591	-0.035781	-0.0255567	0.0733559	0.0854403	0.0113941	-0.051696	0.0509732	0.279104	0.288896	0.115218	0.014676	0.158888	0.238419	0.0541825	-0.0336387	-0.0912395	-0.145483	-0.11737	0.0971764	0.16178	0.0527635	-0.0779932	0.0295976	0.666763	0.571923	0.224199	0.0272776	0.145524	0.107731	-0.0313654	-0.0837089	-0.134578	-0.182056	-0.189046	0.206213	0.41219	0.21039	-0.0865189	-0.055812	0.995762	0.647055	0.176741	0.0687652	0.0886568	0.0394019	-0.0598277	-0.0952308	-0.129817	-0.138765
-0.0643535	-0.0719002	-0.0194941	0.0608654	0.0532216	0.00847614	-0.0197798	0.0439237	0.220726	0.367134	0.284348	0.0845449	0.0665519	0.217301	0.137305	-0.060428	-0.144588	-0.166179	-0.16097	0.00839734	0.146085	0.124091	0.00782931	-0.0120147	0.448503	0.778024	0.590976	0.193329	0.0799447	0.116788	-0.0269931	-0.111253	-0.173892	-0.211372	-0.216618	0.0346413	0.411284	0.374798	0.121217	-0.0510992	0.646986	0.995707	0.588732	0.163962	0.120041	0.0358651	-0.0669069	-0.0852738	-0.159226	-0.176093
0.122928	0.114194	0.167891	0.174985	0.160828	0.189687	0.199913	0.244457	0.278354	0.381437	0.46382	0.39658	0.317639	0.302721	0.262255	0.12853	0.037443	0.047619	0.0732229	0.129794	0.193821	0.234383	0.215369	0.215712	0.280931	0.51248	0.751024	0.67423	0.352686	0.214748	0.122389	0.0430218	0.0131286	0.0038693	0.0026648	0.0781746	0.22152	0.293115	0.329214	0.247427	0.176679	0.588532	0.995774	0.641228	0.313174	0.122529	0.092476	0.091089	0.0162039	-0.0164315
0.24242	0.226201	0.241669	0.238329	0.244436	0.288858	0.290525	0.314779	0.288217	0.318377	0.399145	0.4394	0.454327	0.326043	0.230699	0.231262	0.191695	0.179744	0.187495	0.218381	0.261591	0.305974	0.294452	0.278818	0.227072	0.262315	0.46439	0.734182	0.657424	0.232384	0.13876	0.172041	0.158595	0.156931	0.136726	0.15204	0.214915	0.259086	0.299396	0.278128	0.068748	0.163923	0.641316	0.995753	0.688266	0.190753	0.137216	0.21795	0.179955	0.135338
0.200006	0.208298	0.22868	0.227539	0.250956	0.31225	0.322221	0.347989	0.309182	0.319343	0.359536	0.365321	0.409255	0.306612	0.125237	0.126099	0.16747	0.21062	0.220593	0.225403	0.275547	0.331953	0.333023	0.317122	0.24848	0.24177	0.328457	0.491378	0.723925	0.401126	-0.0190591	0.0948398	0.157334	0.19697	0.208083	0.186473	0.223763	0.289961	0.286355	0.22433	0.0886673	0.119934	0.313138	0.688094	0.995675	0.553259	0.0264537	0.160076	0.20317	0.206621
0.131931	0.169354	0.229216	0.183205	0.132278	0.181709	0.238901	0.262995	0.207404	0.195217	0.224387	0.204751	0.211029	0.242961	0.11921	0.019478	0.0656322	0.191915	0.290991	0.203865	0.0922296	0.149982	0.223495	0.269451	0.15754	0.104333	0.156144	0.187347	0.388609	0.607094	0.0713964	-0.100083	0.0101879	0.143489	0.258566	0.210197	0.0441589	0.0931582	0.163342	0.162311	0.0395428	0.0359879	0.122372	0.190964	0.553505	0.995765	0.216717	-0.0388693	0.0312312	0.115947
0.246517	0.237587	0.296393	0.335061	0.269718	0.165248	0.104791	0.113076	0.12011	0.0833972	0.068508	0.10446	0.170599	0.271849	0.420887	0.456219	0.34141	0.272065	0.297291	0.351987	0.216212	0.0803188	0.0302838	0.0638659	0.0336486	-0.0351816	0.000846863	0.0915682	0.0765971	0.331278	0.768997	0.561671	0.286162	0.162538	0.165743	0.205227	0.0375725	-0.0777438	-0.0306251	0.106631	-0.0598659	-0.0669467	0.0924205	0.137349	0.0263669	0.216745	0.995786	0.605206	0.152772	-0.0415559
0.345653	0.326109	0.308561	0.366003	0.421797	0.334436	0.172197	0.132741	0.170104	0.177357	0.144626	0.184484	0.293684	0.315858	0.421138	0.628412	0.608292	0.432219	0.26003	0.350849	0.470154	0.328799	0.103168	0.0255343	0.061594	0.0567065	0.0553708	0.173082	0.195819	0.180032	0.638859	0.908108	0.733601	0.376346	0.127447	0.139674	0.295927	0.105833	-0.016295	0.0786248	-0.095198	-0.0853788	0.0908304	0.21772	0.160077	-0.0386136	0.605295	0.995806	0.683708	0.139974
0.380991	0.39314	0.356202	0.348793	0.457961	0.470909	0.327064	0.247174	0.216141	0.259006	0.274808	0.282943	0.35316	0.288256	0.27238	0.506274	0.651556	0.589725	0.387497	0.323967	0.496654	0.540421	0.31113	0.142299	0.0961422	0.108996	0.108767	0.201084	0.244277	0.145912	0.27566	0.681921	0.888459	0.684516	0.278488	0.110426	0.342908	0.311387	0.12389	0.118215	-0.129743	-0.159118	0.0161998	0.179974	0.20351	0.0311861	0.152845	0.683796	0.995682	0.576914
0.370344	0.423201	0.446302	0.358394	0.392447	0.532802	0.523285	0.44464	0.264237	0.27033	0.404029	0.423928	0.371847	0.2318	0.145169	0.287295	0.513045	0.672723	0.60622	0.357006	0.338795	0.583767	0.639989	0.449036	0.0966024	0.0848832	0.19158	0.254294	0.246222	0.122841	0.0183359	0.241512	0.641235	0.900293	0.72348	0.184766	0.0842986	0.392853	0.505432	0.302802	-0.138719	-0.176005	-0.0164746	0.135496	0.206741	0.116016	-0.0414765	0.140013	0.576761	0.995667
0.33884	0.38607	0.424181	0.285862	0.207265	0.350881	0.464588	0.427933	0.157649	0.109655	0.332527	0.437486	0.331226	0.16472	0.160132	0.245289	0.375407	0.536469	0.619651	0.264323	0.051896	0.301829	0.608713	0.589092	-0.0382926	-0.0932615	0.193143	0.283307	0.209976	0.126709	0.0948594	0.172016	0.349007	0.650916	0.857033	0.197254	-0.277969	0.143172	0.598312	0.550105	-0.188378	-0.152178	0.00445724	0.120685	0.139539	0.107675	0.0846683	0.116102	0.19917	0.606078
-0.0728492	-0.0504394	0.0494623	0.168272	0.116429	0.0239445	0.0119745	0.150711	0.317002	0.230268	0.0477117	-0.0180255	0.0553899	0.0746478	-0.0411873	-0.132171	-0.167044	-0.138176	0.0656843	0.336588	0.191387	0.00838876	-0.0118119	0.173401	0.53205	0.217116	0.0385673	-0.0305231	0.0270692	0.0215023	-0.152369	-0.229135	-0.217106	-0.148611	0.0238484	0.678493	0.269881	0.0233521	-0.0689043	-0.00590724	0.432538	0.13671	0.0209153	0.0398672	0.0751834	0.108907	-0.107144	-0.213905	-0.183161	-0.0985363
-0.216487	-0.225579	-0.191283	-0.06187	0.00346696	-0.0590813	-0.143909	-0.112314	0.0902767	0.206699	0.0447316	-0.129081	-0.121422	0.00890958	-0.023889	-0.175149	-0.281715	-0.350326	-0.354232	-0.0812146	0.223035	0.124319	-0.1254	-0.221632	0.333115	0.574572	0.190166	-0.0966612	-0.04104	-0.0215907	-0.0973992	-0.206498	-0.300288	-0.362127	-0.401705	-0.040582	0.69115	0.455567	0.0148829	-0.251616	0.549461	0.549589	0.171095	0.0492724	0.021314	-0.0385407	-0.12973	-0.176848	-0.248575	-0.270456
-0.146085	-0.170645	-0.13683	-0.0621905	-0.0223412	-0.00334924	-0.00898981	0.00629437	0.0754389	0.186936	0.17078	0.0384263	-0.0210751	0.0241485	0.0165017	-0.131548	-0.247005	-0.285066	-0.268444	-0.123228	0.0998919	0.186423	0.0944501	0.0236118	0.196939	0.487466	0.414525	0.133146	0.042401	0.0227534	-0.0588626	-0.172686	-0.281874	-0.328415	-0.289992	-0.0960295	0.402398	0.616512	0.330883	0.0242827	0.28081	0.583505	0.358436	0.121323	0.0998379	0.0423636	-0.0448227	-0.12114	-0.23336	-0.266764
0.113362	0.124033	0.194408	0.237836	0.265616	0.319771	0.326866	0.338264	0.27721	0.337548	0.448223	0.394893	0.309809	0.235325	0.177572	0.128631	0.0933579	0.111949	0.150038	0.210796	0.292961	0.393398	0.419859	0.356802	0.201512	0.343127	0.562096	0.492133	0.266297	0.155012	0.0929147	0.0840993	0.0843897	0.0802683	0.0841794	0.164162	0.243465	0.446145	0.639963	0.476023	0.0343562	0.262705	0.493128	0.331192	0.251567	0.146001	0.113803	0.103127	0.0575613	0.0675039
0.186975	0.20276	0.238439	0.234353	0.246114	0.286978	0.278192	0.271523	0.17868	0.168572	0.264564	0.317158	0.317918	0.226035	0.178954	0.209565	0.217778	0.22808	0.246883	0.241583	0.226576	0.250377	0.271793	0.267401	0.0881678	0.049637	0.202563	0.348868	0.28677	0.130208	0.143315	0.201039	0.210344	0.224512	0.213382	0.166876	0.0834808	0.108507	0.271744	0.491134	0.0250705	-0.0351334	0.159156	0.267016	0.151268	0.0427539	0.099167	0.173325	0.163923	0.165085
0.14524	0.144248	0.14906	0.145538	0.143624	0.154033	0.148276	0.173296	0.181212	0.195364	0.202586	0.203194	0.272103	0.291398	0.159974	0.0917273	0.0863848	0.111289	0.116975	0.11972	0.115863	0.125221	0.131585	0.176595	0.226291	0.204269	0.20354	0.210012	0.306522	0.281722	0.0541953	0.0185546	0.0393084	0.0724888	0.088484	0.0771053	0.0726788	0.0859826	0.100398	0.178596	0.32463	0.252814	0.199985	0.169144	0.215709	0.173671	0.0596163	0.0127072	0.0169655	0.0505484
0.233488	0.242108	0.268673	0.243554	0.21814	0.227155	0.217631	0.234064	0.224422	0.24695	0.275507	0.255531	0.276953	0.34322	0.294078	0.196615	0.162571	0.193357	0.206181	0.174236	0.169377	0.209334	0.214744	0.223884	0.211648	0.224903	0.279252	0.259541	0.240584	0.340672	0.186956	0.0782266	0.100574	0.13009	0.140707	0.102801	0.113045	0.159313	0.188606	0.171812	0.125777	0.247433	0.37013	0.22554	0.187148	0.255016	0.154727	0.0833405	0.0597676	0.0791023
0.34133	0.354951	0.417455	0.425518	0.40889	0.398566	0.347389	0.359352	0.318896	0.331913	0.382083	0.376022	0.390195	0.382129	0.404274	0.424055	0.351937	0.315767	0.310801	0.340009	0.355563	0.376991	0.356117	0.33751	0.231676	0.240173	0.353355	0.387229	0.315704	0.26202	0.372105	0.349032	0.266728	0.220938	0.210393	0.190402	0.225985	0.28682	0.356108	0.342309	0.0206817	0.115038	0.38269	0.432143	0.279898	0.143363	0.328023	0.320443	0.17747	0.117385
0.395009	0.432643	0.491869	0.518592	0.556568	0.571885	0.495603	0.504137	0.455384	0.480705	0.517993	0.47972	0.484864	0.407001	0.359462	0.452286	0.492524	0.472644	0.413047	0.450531	0.562111	0.605941	0.517568	0.45062	0.345769	0.348534	0.44386	0.419389	0.33909	0.235238	0.265417	0.411979	0.452452	0.408507	0.30876	0.287394	0.415381	0.490599	0.512322	0.423947	0.0576259	0.12106	0.320356	0.393512	0.345962	0.175951	0.210598	0.369102	0.343674	0.298871
0.36827	0.434102	0.53804	0.566886	0.596723	0.646839	0.595831	0.613522	0.551795	0.573078	0.595441	0.523229	0.502406	0.406053	0.296511	0.341793	0.452618	0.536586	0.532698	0.546996	0.620066	0.699716	0.632414	0.524524	0.442544	0.440424	0.479155	0.405144	0.340629	0.261803	0.147238	0.257859	0.432416	0.531047	0.429394	0.411197	0.474158	0.591075	0.56855	0.362613	0.127714	0.167441	0.309842	0.346634	0.379887	0.335217	0.155281	0.203195	0.365641	0.474294
0.270088	0.345839	0.485879	0.552057	0.542223	0.572963	0.546814	0.593769	0.561786	0.548177	0.526224	0.458356	0.424542	0.344908	0.225508	0.209685	0.309842	0.453073	0.550545	0.586596	0.550692	0.58575	0.550167	0.490847	0.448846	0.416562	0.395959	0.329142	0.337593	0.309853	0.117371	0.138099	0.289378	0.424288	0.43723	0.484552	0.406171	0.482223	0.418369	0.238747	0.159371	0.149776	0.257957	0.318285	0.40565	0.516482	0.272123	0.122218	0.266687	0.393234
0.388862	0.460357	0.565981	0.581087	0.569183	0.570849	0.530466	0.547279	0.454776	0.411035	0.448923	0.447989	0.464802	0.384259	0.324265	0.435548	0.531891	0.623466	0.67225	0.655673	0.513177	0.488643	0.506311	0.532455	0.301013	0.101906	0.225911	0.354907	0.304718	0.230269	0.304603	0.462007	0.587597	0.636752	0.596573	0.571023	0.182763	0.145903	0.326183	0.378733	-0.131711	-0.180207	0.127837	0.28255	0.268759	0.178064	0.37029	0.431168	0.466067	0.541398
-0.371078	-0.43628	-0.55997	-0.607203	-0.600414	-0.597716	-0.554405	-0.591833	-0.524726	-0.49015	-0.505735	-0.483947	-0.480193	-0.396604	-0.322881	-0.394399	-0.478362	-0.576737	-0.655019	-0.682295	-0.572711	-0.542756	-0.529429	-0.548068	-0.379796	-0.229702	-0.315652	-0.387091	-0.357948	-0.285745	-0.286959	-0.406533	-0.513302	-0.560394	-0.546571	-0.60776	-0.29205	-0.268261	-0.359115	-0.347299	0.043088	0.0700413	-0.205345	-0.346748	-0.376781	-0.356805	-0.431937	-0.429596	-0.440582	-0.435212
-0.495827	-0.541976	-0.608405	-0.609811	-0.651192	-0.714472	-0.643011	-0.615137	-0.506823	-0.531609	-0.614118	-0.591253	-0.583507	-0.480043	-0.415112	-0.552006	-0.674762	-0.725956	-0.671831	-0.593881	-0.641014	-0.768383	-0.709094	-0.555823	-0.338314	-0.35046	-0.454719	-0.473713	-0.415326	-0.292367	-0.342081	-0.589665	-0.776718	-0.807655	-0.634574	-0.397917	-0.397995	-0.575877	-0.597405	-0.442448	-0.0190116	-0.0474222	-0.256152	-0.378406	-0.372086	-0.178957	-0.277044	-0.558902	-0.688665	-0.749279
-0.432724	-0.460887	-0.476835	-0.430754	-0.487429	-0.59244	-0.534118	-0.469834	-0.353835	-0.412262	-0.523837	-0.511077	-0.497789	-0.402655	-0.344133	-0.462595	-0.575898	-0.604605	-0.476319	-0.335698	-0.474973	-0.66751	-0.637302	-0.440859	-0.222738	-0.321052	-0.422727	-0.3974	-0.309606	-0.172294	-0.207582	-0.462983	-0.662231	-0.709725	-0.512202	-0.11056	-0.321548	-0.564811	-0.600776	-0.420907	-0.0713188	-0.109696	-0.216489	-0.257416	-0.201823	0.0600141	0.0198938	-0.36295	-0.58356	-0.693425
0.480025	0.552869	0.635321	0.609409	0.625436	0.689827	0.640258	0.625687	0.497827	0.490696	0.573385	0.574636	0.578473	0.464637	0.378995	0.51501	0.641657	0.717424	0.697522	0.607293	0.564131	0.658729	0.673047	0.607591	0.319773	0.223446	0.36374	0.443409	0.364091	0.228195	0.272129	0.520399	0.71721	0.769062	0.666913	0.442458	0.264471	0.341994	0.510056	0.490816	-0.0653107	-0.0711985	0.194121	0.308691	0.275593	0.0660551	0.162859	0.454592	0.590033	0.671581
0.0868635	0.0797261	0.133468	0.169285	0.143939	0.140107	0.14586	0.173342	0.207973	0.206042	0.171491	0.141408	0.148187	0.162196	0.115747	0.0729167	0.0673259	0.0711993	0.111531	0.15935	0.138923	0.134585	0.140557	0.148728	0.229557	0.215336	0.154031	0.0892931	0.130953	0.130106	0.0767289	0.0303591	-0.00355512	0.0389487	0.0897657	0.142482	0.115152	0.158482	0.0945042	0.115061	0.302842	0.187966	0.1026	0.0863669	0.106696	0.144793	0.103173	-0.00810015	-0.0418348	0.0348395
0.239646	0.253199	0.321157	0.366781	0.392716	0.423563	0.373731	0.391069	0.39765	0.47195	0.48354	0.375469	0.352522	0.320038	0.229545	0.20112	0.246632	0.303493	0.286573	0.329314	0.464669	0.545572	0.446651	0.301214	0.383229	0.527085	0.46234	0.298351	0.224957	0.214874	0.146594	0.155209	0.227421	0.292661	0.234236	0.186911	0.513519	0.600955	0.44814	0.220326	0.279338	0.378978	0.307285	0.208541	0.199003	0.253493	0.249979	0.150852	0.19511	0.251051
0.347109	0.352301	0.373443	0.383766	0.445008	0.492752	0.409679	0.391807	0.378831	0.465585	0.516712	0.441778	0.437284	0.395586	0.325865	0.354659	0.387381	0.36948	0.278763	0.297157	0.49671	0.596246	0.478616	0.338066	0.323333	0.471431	0.506913	0.383159	0.261682	0.219397	0.244832	0.324466	0.391228	0.3584	0.193819	0.113213	0.47178	0.591899	0.51632	0.343521	0.157662	0.301979	0.367862	0.263743	0.166121	0.107255	0.209805	0.312381	0.320535	0.260565
0.353183	0.365533	0.384478	0.389401	0.434592	0.453768	0.373724	0.362579	0.338365	0.380284	0.419686	0.382071	0.396948	0.366971	0.337893	0.392836	0.388242	0.32493	0.243099	0.294994	0.435449	0.497129	0.421228	0.333762	0.240749	0.289726	0.388901	0.358336	0.24179	0.180403	0.227931	0.330373	0.367332	0.299968	0.150111	0.139537	0.322819	0.411013	0.436904	0.354141	0.0237287	0.0995342	0.293627	0.262768	0.138965	0.0279214	0.100538	0.276816	0.301495	0.238299
0.268519	0.299924	0.361493	0.374427	0.379979	0.381476	0.321785	0.322596	0.29096	0.305028	0.323393	0.282169	0.29829	0.323632	0.310107	0.314039	0.289031	0.262091	0.234245	0.279691	0.34106	0.375502	0.333851	0.279988	0.214572	0.217352	0.262145	0.242465	0.229538	0.191974	0.170684	0.230659	0.237226	0.205671	0.14609	0.173732	0.225727	0.290154	0.304025	0.233759	0.0580741	0.0732484	0.176168	0.222728	0.241596	0.102437	0.0623854	0.164499	0.166161	0.167451
0.205088	0.236684	0.317836	0.358545	0.3343	0.315653	0.268881	0.290524	0.304607	0.320777	0.279488	0.192328	0.217915	0.277252	0.23457	0.186306	0.184992	0.22012	0.256407	0.3117	0.313718	0.317401	0.25789	0.218858	0.271189	0.286772	0.198836	0.113151	0.166528	0.197491	0.107153	0.0930234	0.117092	0.161134	0.174083	0.255625	0.270963	0.27503	0.150946	0.083508	0.163618	0.166802	0.120984	0.144165	0.194413	0.163696	0.0830638	0.0538514	0.0682539	0.147525
0.193495	0.234343	0.324945	0.35499	0.332847	0.329807	0.298459	0.316191	0.302582	0.303227	0.264992	0.18969	0.215069	0.245721	0.191374	0.165567	0.193489	0.261543	0.335862	0.33878	0.278093	0.288428	0.262485	0.253652	0.272919	0.249812	0.132603	0.068069	0.129942	0.156624	0.110086	0.0900657	0.143559	0.240896	0.296604	0.307906	0.181064	0.176889	0.0870101	0.040031	0.187556	0.122784	0.0802691	0.100557	0.117208	0.135226	0.0936252	0.0431582	0.0850328	0.194337
0.099629	0.121884	0.147945	0.126615	0.151945	0.234903	0.250566	0.23703	0.16085	0.19855	0.275368	0.259457	0.214388	0.143259	0.0936538	0.0809842	0.0730338	0.0978492	0.115021	0.0693629	0.142254	0.275171	0.333589	0.312115	0.186959	0.23914	0.276969	0.202999	0.139423	0.041262	-0.0206428	0.0230895	0.0623529	0.120722	0.200745	0.0632862	0.171986	0.343569	0.386713	0.270979	0.119275	0.12417	0.101529	0.0978438	0.0898943	-0.0277489	-0.0935651	0.00194025	0.0299321	0.130787
-0.146915	-0.135835	-0.100083	-0.0905226	-0.0948621	-0.0474855	0.014522	0.0375257	0.00399661	0.0357553	0.112447	0.091233	-0.00962275	-0.0456149	-0.0721107	-0.19119	-0.261816	-0.221301	-0.148587	-0.120354	-0.0599826	0.0493454	0.150626	0.150124	0.0815336	0.207819	0.298374	0.168665	0.0133717	-0.0747921	-0.183686	-0.28504	-0.333516	-0.232054	-0.0362616	0.00439477	0.150542	0.285823	0.431882	0.246948	0.144776	0.307217	0.203983	0.0851244	0.015461	-0.0599275	-0.190248	-0.272906	-0.335666	-0.18261
-0.134438	-0.0906607	0.0212736	0.126119	0.123705	0.106651	0.131918	0.187608	0.216169	0.250959	0.223569	0.105783	0.0444509	0.0529319	-0.0401009	-0.174695	-0.200375	-0.136425	-0.00562936	0.17302	0.210078	0.213426	0.208244	0.157327	0.281467	0.388614	0.308871	0.115994	0.0405226	-0.00398332	-0.188963	-0.296186	-0.255124	-0.104322	0.010788	0.323376	0.350602	0.379577	0.348951	0.0450196	0.276894	0.315774	0.213607	0.1187	0.105199	0.0926383	-0.142412	-0.305595	-0.327932	0.0726957
0.042424	0.0561495	0.165799	0.346835	0.38162	0.299103	0.185885	0.249405	0.41254	0.436156	0.250047	0.122007	0.196142	0.246396	0.176162	0.131508	0.0978234	0.0417311	0.0559132	0.382956	0.546235	0.372696	0.0982727	0.0542904	0.449453	0.462219	0.283782	0.13661	0.134615	0.162227	0.143041	0.150238	0.13505	-0.0161056	-0.177623	0.320548	0.627412	0.453854	0.0174274	-0.0805247	0.266821	0.314701	0.28944	0.212533	0.186305	0.180497	0.173519	0.196728	0.254685	-0.0772488
0.138316	0.166432	0.221881	0.274807	0.259816	0.252137	0.244563	0.309253	0.304656	0.225503	0.180454	0.192199	0.195271	0.125384	0.0406953	0.063241	0.170461	0.270221	0.370633	0.427952	0.281033	0.193066	0.185567	0.35937	0.266059	-0.00383335	0.0314008	0.133827	0.196451	0.131495	-0.0584731	0.0273271	0.241945	0.335122	0.327267	0.540143	0.0966944	0.0119244	0.0316716	0.133006	-0.0357259	-0.153339	0.00690961	0.122006	0.204814	0.304779	0.0444207	0.0487487	0.367404	0.332091
0.309308	0.313886	0.280439	0.113588	0.0957102	0.250634	0.319967	0.223593	-0.0232615	-0.0175194	0.227096	0.320682	0.229566	0.103677	0.124415	0.27939	0.416384	0.525869	0.475059	0.125657	-0.0177318	0.241865	0.430551	0.324463	-0.185759	-0.157885	0.0883158	0.242157	0.248324	0.129032	0.129023	0.322425	0.533102	0.643081	0.637831	-0.00980771	-0.255749	0.13467	0.374093	0.383716	-0.205579	-0.179139	-0.0101061	0.124337	0.206794	0.167673	0.206253	0.370003	0.513354	0.605167
0.364124	0.34607	0.293757	0.211882	0.249933	0.304491	0.243394	0.152419	0.0513184	0.0795608	0.187986	0.265647	0.294007	0.22703	0.279123	0.478455	0.562955	0.524433	0.363006	0.148351	0.21266	0.349226	0.302916	0.0969522	-0.107424	-0.0147574	0.0800042	0.218095	0.236625	0.174583	0.423563	0.663942	0.705495	0.600466	0.362909	-0.0930547	0.108434	0.181765	0.173002	0.178491	-0.120106	-0.122587	0.0291994	0.193209	0.221246	0.0580021	0.457876	0.728708	0.649395	0.479909
0.394714	0.391097	0.34297	0.338678	0.412444	0.419841	0.296887	0.234117	0.226419	0.25393	0.25287	0.290045	0.384934	0.335383	0.323608	0.51291	0.605979	0.517586	0.304222	0.260627	0.449256	0.467223	0.297013	0.139522	0.111484	0.128989	0.141956	0.206355	0.189877	0.14186	0.354419	0.636298	0.73804	0.599402	0.241988	0.0526358	0.295982	0.268329	0.159655	0.113739	-0.0473202	-0.0789595	0.0657341	0.179744	0.0862023	-0.142	0.0821189	0.549963	0.723242	0.543823
0.335537	0.369804	0.368422	0.396821	0.477399	0.486292	0.381922	0.364046	0.364765	0.374003	0.335613	0.307816	0.385702	0.343822	0.253204	0.372162	0.484402	0.446841	0.316415	0.342809	0.503876	0.526805	0.382884	0.296533	0.286645	0.238571	0.215263	0.211125	0.224542	0.135687	0.087237	0.361046	0.591534	0.537352	0.277874	0.235301	0.335214	0.340149	0.259415	0.164991	0.0205415	-0.0329955	0.0709372	0.165797	0.200966	-0.00579917	-0.239092	0.253251	0.634941	0.558539
0.217014	0.272811	0.362565	0.429284	0.451208	0.407071	0.31589	0.339552	0.366866	0.343963	0.27712	0.234049	0.297003	0.310358	0.248761	0.296481	0.327832	0.308786	0.293491	0.423768	0.449114	0.372384	0.276196	0.281091	0.280213	0.187401	0.168698	0.226241	0.306124	0.183204	0.116027	0.325605	0.390293	0.307095	0.211923	0.336357	0.268555	0.172449	0.154546	0.138126	0.0142615	-0.0187016	0.112046	0.29846	0.420946	0.164088	-0.0559028	0.304116	0.382174	0.253344
0.222824	0.266252	0.366879	0.40112	0.355227	0.315067	0.260192	0.275835	0.273048	0.274534	0.255366	0.199939	0.218187	0.27368	0.287201	0.271544	0.226555	0.242564	0.29759	0.358226	0.318462	0.289393	0.251884	0.232056	0.212388	0.189538	0.184271	0.198068	0.201311	0.164856	0.266278	0.270086	0.185844	0.183735	0.210473	0.226854	0.192277	0.200942	0.18427	0.154033	0.072472	0.0593839	0.155114	0.262177	0.240575	0.0157392	0.256977	0.26317	0.120387	0.151848
0.33638	0.390996	0.445641	0.425066	0.400236	0.380555	0.30305	0.285371	0.255408	0.270748	0.273615	0.231725	0.267642	0.33466	0.348539	0.343889	0.326887	0.332922	0.315011	0.306267	0.338714	0.373651	0.316527	0.256855	0.199177	0.205942	0.202602	0.173239	0.151932	0.207261	0.300159	0.270123	0.250169	0.26022	0.225936	0.145651	0.224195	0.295216	0.279953	0.217259	0.0731574	0.0469604	0.138989	0.189534	0.106592	0.0105455	0.269457	0.219861	0.18913	0.211349
0.198689	0.260769	0.336503	0.319873	0.298731	0.313844	0.27747	0.251275	0.18569	0.211027	0.257182	0.220983	0.208163	0.238964	0.23592	0.212725	0.189374	0.185822	0.175274	0.179238	0.218195	0.284238	0.298638	0.252412	0.157195	0.224702	0.249586	0.16488	0.110422	0.168202	0.132438	0.0859642	0.0901945	0.113469	0.124467	0.096041	0.174449	0.289294	0.355774	0.255264	0.0851576	0.0975147	0.0933216	0.0922806	0.0777843	0.0578082	0.0537816	0.0186274	0.024961	0.103751
-0.00454152	0.051752	0.193011	0.24076	0.189509	0.207438	0.241453	0.27976	0.231302	0.267304	0.319572	0.223048	0.129837	0.145737	0.125685	0.0143367	-0.0434667	0.00420249	0.0875043	0.148726	0.148598	0.211515	0.27593	0.254723	0.248314	0.374337	0.411669	0.220981	0.0892166	0.0870235	-0.0277207	-0.122836	-0.122923	-0.0355937	0.0675232	0.154135	0.203686	0.337788	0.416349	0.163997	0.21817	0.322033	0.22971	0.129493	0.110067	0.0683248	-0.0741564	-0.156836	-0.157292	0.0194976
0.0478454	0.0978063	0.267118	0.401865	0.374756	0.342595	0.312999	0.394816	0.465448	0.512765	0.446265	0.253083	0.194074	0.262947	0.201747	0.0738881	0.0252563	0.0718038	0.171636	0.352652	0.401079	0.382194	0.291162	0.264659	0.498608	0.60944	0.482034	0.190429	0.145781	0.145328	0.0222515	-0.0550854	-0.0246543	0.0351968	0.0506691	0.337255	0.467826	0.482121	0.265761	-0.00222307	0.405746	0.462831	0.308957	0.183757	0.187723	0.152713	-0.0206349	-0.0784417	-0.0161766	0.0854046
0.107947	0.145472	0.268757	0.389931	0.409405	0.414373	0.376955	0.4693	0.542581	0.538943	0.420599	0.287391	0.310102	0.281543	0.126872	0.0599593	0.0900007	0.163638	0.263651	0.417916	0.416825	0.392288	0.313329	0.390708	0.595027	0.461357	0.324057	0.194028	0.222407	0.177788	-0.0168039	-0.0308995	0.071521	0.143163	0.153556	0.460435	0.423158	0.342081	0.137835	0.0478792	0.371058	0.265597	0.206562	0.189939	0.235708	0.223628	-0.00947052	-0.0201073	0.119336	0.159972
0.0967275	0.126038	0.163817	0.113953	0.147612	0.354016	0.490636	0.483035	0.226245	0.19467	0.438077	0.506472	0.358517	0.113952	-0.0233399	-0.0407833	0.0511295	0.216176	0.32521	0.142157	0.0575887	0.35494	0.614923	0.674116	0.135552	0.0363833	0.320432	0.407304	0.310631	0.105291	-0.149858	-0.112317	0.0750022	0.330428	0.510088	0.22129	-0.0709128	0.32911	0.643564	0.610041	-0.122715	-0.0775706	0.165897	0.247959	0.272028	0.194167	-0.0930331	-0.0786216	0.122904	0.401292
0.117673	0.154772	0.238714	0.214124	0.242682	0.405987	0.496427	0.471046	0.230715	0.254791	0.505988	0.5373	0.387664	0.198455	0.10922	0.0775256	0.115941	0.23254	0.322823	0.199538	0.254222	0.512754	0.668171	0.509214	0.0974464	0.244182	0.482607	0.484464	0.329646	0.145812	-0.00746316	0.0431926	0.173099	0.367814	0.466139	0.136993	0.207455	0.590458	0.783154	0.555427	-0.0308979	0.121022	0.27635	0.341671	0.333682	0.16571	0.0458547	0.13284	0.170727	0.432112
0.163202	0.210289	0.347978	0.47623	0.553632	0.575974	0.514601	0.533969	0.536734	0.591611	0.559515	0.47008	0.466634	0.386287	0.2506	0.228107	0.255521	0.299602	0.313973	0.473853	0.682836	0.708073	0.555185	0.359533	0.438364	0.507661	0.496441	0.419874	0.351219	0.212311	0.121987	0.228926	0.35256	0.374521	0.229028	0.348934	0.656785	0.678148	0.533425	0.234723	0.179922	0.232511	0.326491	0.390025	0.38306	0.174124	0.110394	0.258629	0.363846	0.410326
0.116503	0.151448	0.263599	0.496766	0.583722	0.458713	0.278102	0.351189	0.571926	0.594712	0.374851	0.218426	0.323966	0.376205	0.27398	0.266249	0.248395	0.163276	0.128963	0.555198	0.761572	0.540184	0.178852	0.11831	0.510723	0.511037	0.327829	0.226216	0.224405	0.186753	0.204056	0.325002	0.357355	0.134141	-0.133958	0.445761	0.777476	0.452284	0.0624012	-0.044257	0.237616	0.221376	0.272801	0.292967	0.25914	0.112099	0.142444	0.338255	0.436487	0.118801
0.22175	0.251234	0.350605	0.347528	0.246759	0.221267	0.251152	0.356759	0.318989	0.222955	0.234258	0.233936	0.224486	0.199442	0.14343	0.157698	0.25467	0.367643	0.523182	0.52432	0.164254	0.1075	0.216111	0.42355	0.20937	-0.0288187	0.0707228	0.179687	0.209906	0.186392	0.0948462	0.144902	0.262442	0.388485	0.481764	0.558051	-0.0748746	-0.085614	0.0928911	0.261201	-0.0344269	-0.10547	0.0736582	0.147394	0.184136	0.241495	0.215454	0.178594	0.271315	0.351072
0.428926	0.422213	0.363274	0.134246	0.0860654	0.273247	0.386886	0.282403	-0.0225289	-0.0255094	0.26958	0.407562	0.32029	0.12296	0.106496	0.290797	0.525971	0.67135	0.60049	0.111184	-0.0696344	0.225928	0.445711	0.378713	-0.174674	-0.195056	0.0789509	0.279527	0.287026	0.150954	0.123384	0.321412	0.553345	0.760151	0.743197	-0.0385734	-0.323385	0.0507745	0.328581	0.403304	-0.178029	-0.2021	0.000509858	0.122354	0.17852	0.187267	0.25895	0.336918	0.467862	0.656638
0.560089	0.533971	0.423157	0.250637	0.279366	0.409362	0.383352	0.264569	0.0883795	0.12029	0.302932	0.425293	0.449223	0.291583	0.307351	0.575072	0.722882	0.724532	0.51311	0.179723	0.211385	0.381059	0.38459	0.227057	-0.0712656	-0.0446766	0.133025	0.31908	0.313454	0.196597	0.40075	0.686311	0.798565	0.742773	0.512118	-0.0728804	0.00138175	0.128637	0.229023	0.293989	-0.121808	-0.138916	0.0753198	0.215378	0.202104	0.0664297	0.360727	0.640384	0.678407	0.577329
0.605335	0.580577	0.464451	0.371165	0.432394	0.467642	0.354256	0.280594	0.220964	0.244073	0.301211	0.373136	0.474145	0.402384	0.424284	0.677487	0.754023	0.652091	0.415275	0.27964	0.395243	0.447565	0.338737	0.191736	0.080947	0.0783455	0.152445	0.267009	0.247315	0.193365	0.464616	0.735598	0.797918	0.643588	0.329547	0.0369197	0.177404	0.171276	0.174703	0.199075	-0.0651006	-0.097771	0.093603	0.20417	0.127885	-0.0796993	0.222953	0.617727	0.667439	0.508163
0.542579	0.574748	0.55366	0.526413	0.545753	0.497832	0.354475	0.326716	0.338173	0.333892	0.286221	0.265945	0.400554	0.47717	0.498248	0.651248	0.677768	0.563497	0.399995	0.394819	0.494572	0.493398	0.3521	0.245174	0.215804	0.17609	0.161	0.176431	0.195417	0.212458	0.378908	0.608266	0.684993	0.558873	0.297585	0.203876	0.252177	0.235576	0.202791	0.158648	-0.0228705	-0.0583868	0.0773445	0.175614	0.167944	-0.044802	0.0368495	0.454471	0.581032	0.475984
0.369916	0.459316	0.601249	0.641281	0.572202	0.453293	0.305401	0.299161	0.328378	0.318362	0.236617	0.151817	0.272108	0.48121	0.552885	0.575756	0.518188	0.43705	0.380822	0.451748	0.473332	0.439631	0.304601	0.230021	0.239958	0.216161	0.15293	0.116793	0.191079	0.241721	0.357848	0.482919	0.502026	0.415966	0.259656	0.258672	0.248116	0.247364	0.218238	0.144601	0.0244507	-0.0112982	0.0883923	0.230765	0.272733	0.0554543	0.0813071	0.365272	0.408916	0.343684
0.346092	0.439437	0.612392	0.669359	0.592292	0.482766	0.342143	0.319406	0.315071	0.305265	0.246554	0.173902	0.282083	0.477726	0.546338	0.525239	0.44048	0.409779	0.407881	0.457877	0.444987	0.425159	0.328531	0.274617	0.273259	0.223996	0.151886	0.104075	0.177982	0.278921	0.401737	0.406813	0.382081	0.344742	0.267279	0.245189	0.263424	0.289294	0.241836	0.159634	0.122123	0.0505818	0.0999923	0.226521	0.21902	0.0749787	0.215062	0.291774	0.278395	0.288222
0.355405	0.448923	0.551669	0.569472	0.584563	0.596442	0.511132	0.455787	0.328839	0.318975	0.37988	0.37571	0.412802	0.411552	0.375544	0.383313	0.403569	0.444139	0.443878	0.40245	0.403832	0.483629	0.48819	0.462107	0.281829	0.195722	0.228092	0.21013	0.231526	0.28604	0.272455	0.262927	0.318519	0.375469	0.352212	0.233857	0.216994	0.336367	0.395934	0.324716	0.0854445	0.0237942	0.0875845	0.177131	0.183928	0.142802	0.162087	0.162574	0.226723	0.324776
0.185521	0.272022	0.409481	0.399801	0.419816	0.573902	0.622964	0.596974	0.359884	0.388282	0.596414	0.594701	0.454945	0.269177	0.175914	0.134837	0.182575	0.306942	0.378167	0.297354	0.276993	0.489519	0.640801	0.602113	0.237625	0.29268	0.5133	0.442445	0.29884	0.206487	0.0512059	0.0267528	0.130281	0.283433	0.359478	0.192669	0.153263	0.436408	0.633612	0.491331	0.0224445	0.120792	0.223204	0.235293	0.251245	0.189017	0.0250908	0.00942767	0.0948067	0.277843
0.0899123	0.165817	0.380932	0.478321	0.459832	0.559685	0.607929	0.658922	0.561732	0.626177	0.711371	0.57785	0.40452	0.295829	0.196284	0.0951424	0.0850267	0.199993	0.337954	0.416739	0.452373	0.570874	0.61234	0.534885	0.428419	0.576501	0.680167	0.469048	0.284476	0.187826	0.0210788	-0.00927073	0.0803604	0.203702	0.277801	0.307971	0.383107	0.563332	0.620964	0.34285	0.149859	0.316278	0.373219	0.326807	0.318363	0.204026	0.0102895	0.00449836	0.0786637	0.266312
0.0987278	0.1613	0.370237	0.593943	0.617169	0.583149	0.524383	0.646752	0.773756	0.802736	0.651652	0.407753	0.35963	0.358172	0.227421	0.134287	0.126189	0.195562	0.318805	0.590119	0.679253	0.621525	0.431099	0.381848	0.663443	0.712938	0.57785	0.338502	0.243967	0.178884	0.0545985	0.0816895	0.157399	0.176999	0.153667	0.476587	0.598015	0.537956	0.332826	0.104708	0.293171	0.364041	0.369898	0.316815	0.317571	0.207225	0.0393525	0.095574	0.182522	0.212581
0.146191	0.210997	0.375484	0.55239	0.619708	0.613849	0.579742	0.751361	0.824647	0.758433	0.61759	0.459833	0.448466	0.344571	0.136608	0.101798	0.17178	0.291965	0.460018	0.665892	0.582778	0.543526	0.511008	0.639592	0.703236	0.484322	0.416981	0.346823	0.31006	0.196604	0.0120132	0.051641	0.184129	0.30028	0.339656	0.616016	0.392199	0.33638	0.309207	0.299594	0.241177	0.168129	0.263236	0.293247	0.32254	0.249711	0.0493122	0.0922732	0.202812	0.262356
0.238814	0.297271	0.382542	0.308497	0.331894	0.610352	0.771006	0.784044	0.441983	0.393494	0.67969	0.726706	0.54828	0.209925	0.0333523	0.0713333	0.242398	0.476803	0.610959	0.383832	0.201446	0.504145	0.783066	0.838619	0.218219	0.0845575	0.407611	0.517532	0.421435	0.205343	-0.0533533	0.0153106	0.24727	0.525053	0.673334	0.346156	-0.0380487	0.284624	0.636289	0.654259	-0.0731562	-0.0794156	0.195168	0.309736	0.340721	0.27155	0.0489347	0.0541757	0.222055	0.507025
0.315345	0.366369	0.455586	0.421347	0.478641	0.728755	0.811541	0.746938	0.421158	0.450548	0.734924	0.780383	0.636092	0.336687	0.181277	0.247623	0.421955	0.592147	0.602116	0.366826	0.406588	0.700886	0.839535	0.691467	0.200967	0.188557	0.477674	0.574521	0.460728	0.236676	0.102672	0.266825	0.466403	0.650391	0.637664	0.190925	0.160603	0.467209	0.696494	0.602304	-0.0620685	-0.0285162	0.250473	0.382959	0.393743	0.225304	0.15095	0.265249	0.406722	0.602451
0.327766	0.377567	0.491976	0.61029	0.731876	0.793051	0.699775	0.683354	0.623386	0.652925	0.690021	0.656719	0.65977	0.511796	0.349024	0.424144	0.529889	0.55966	0.491639	0.555659	0.765679	0.819526	0.66165	0.481794	0.426471	0.428246	0.472146	0.504324	0.42959	0.256196	0.274535	0.491789	0.613317	0.574008	0.347744	0.299405	0.550932	0.556184	0.489747	0.36799	0.0702107	0.0823647	0.295383	0.412991	0.387426	0.145795	0.227422	0.475703	0.561659	0.494982
0.264706	0.306474	0.454881	0.708857	0.790276	0.644893	0.43558	0.519515	0.726106	0.705426	0.504282	0.390252	0.527817	0.559711	0.434705	0.469164	0.463921	0.377079	0.335414	0.724632	0.82916	0.627452	0.34801	0.300016	0.535764	0.475098	0.374393	0.332095	0.290455	0.25081	0.364118	0.520896	0.53099	0.329036	0.0706211	0.473625	0.628195	0.391776	0.194756	0.145439	0.120968	0.122332	0.277273	0.33535	0.281636	0.111355	0.267319	0.480835	0.489443	0.245293
0.381375	0.421182	0.596635	0.625438	0.479845	0.398876	0.371083	0.485983	0.521404	0.481273	0.424044	0.340418	0.376766	0.453916	0.437688	0.428257	0.432817	0.498968	0.630006	0.705241	0.382427	0.276913	0.291475	0.44338	0.352092	0.195569	0.265488	0.285326	0.257065	0.299283	0.323999	0.352697	0.402539	0.427304	0.447955	0.532869	0.100643	0.0372475	0.167758	0.283214	0.0191557	0.00694561	0.208879	0.249197	0.227094	0.235389	0.331691	0.315277	0.31436	0.317843
0.668989	0.644471	0.568068	0.264086	0.154362	0.343326	0.457394	0.382094	0.0853047	0.100051	0.393454	0.5067	0.421102	0.247536	0.271173	0.455988	0.643576	0.763134	0.706277	0.220476	-0.000135899	0.240883	0.431107	0.409202	-0.0445004	-0.0877504	0.18605	0.351333	0.3313	0.245386	0.232929	0.36284	0.553027	0.69974	0.673171	0.054598	-0.250599	-0.011638	0.267787	0.379232	-0.114864	-0.130247	0.10889	0.193067	0.190633	0.216772	0.295936	0.318089	0.398536	0.533076
0.836548	0.773563	0.554402	0.271092	0.26001	0.395744	0.408647	0.315837	0.10603	0.126076	0.345828	0.491297	0.511226	0.320037	0.342734	0.64045	0.810915	0.802394	0.568878	0.168064	0.144708	0.330884	0.389151	0.300317	-0.00675952	-0.0197033	0.176199	0.346177	0.358521	0.239416	0.341927	0.555106	0.684087	0.703489	0.528826	-0.0180176	-0.0837179	0.0775599	0.220316	0.308067	-0.0641096	-0.0982933	0.106227	0.220328	0.185916	0.110078	0.27871	0.454454	0.507942	0.504076
0.877518	0.854993	0.65491	0.413454	0.382776	0.410085	0.331092	0.269859	0.195217	0.204368	0.285644	0.361331	0.480871	0.460905	0.510992	0.777656	0.834162	0.739343	0.505375	0.271199	0.279199	0.358743	0.333987	0.250754	0.104646	0.0825717	0.162056	0.253615	0.283136	0.278864	0.449425	0.631186	0.682163	0.604255	0.409571	0.0838522	0.0701294	0.119649	0.186034	0.239426	-0.0142062	-0.069487	0.112328	0.225961	0.162696	0.0320419	0.229149	0.465521	0.505361	0.445905
0.688195	0.766355	0.799138	0.662524	0.51949	0.433931	0.31508	0.281992	0.275835	0.28536	0.279234	0.234919	0.348621	0.590247	0.714816	0.780641	0.719183	0.633705	0.513427	0.421761	0.378102	0.39478	0.334107	0.262127	0.205106	0.198743	0.194358	0.153864	0.181119	0.338799	0.493615	0.556989	0.574586	0.514845	0.371928	0.207393	0.167315	0.196763	0.240603	0.209299	0.0087744	0.0121137	0.153811	0.220217	0.170921	0.059039	0.203946	0.37542	0.401087	0.383945
0.409187	0.492186	0.749624	0.836207	0.693764	0.523371	0.365474	0.356068	0.400645	0.407923	0.325338	0.196	0.296169	0.606185	0.723723	0.65672	0.52966	0.486647	0.485394	0.558534	0.518479	0.484013	0.369029	0.289462	0.323345	0.311213	0.237693	0.118514	0.119191	0.319058	0.479857	0.464535	0.456127	0.423307	0.318307	0.306959	0.281775	0.314321	0.296575	0.15384	0.0639001	0.0971987	0.155338	0.210811	0.203855	0.111939	0.220457	0.304033	0.311948	0.326092
0.361913	0.44299	0.649973	0.848597	0.863624	0.726036	0.528222	0.527659	0.554653	0.523211	0.418571	0.32431	0.473065	0.601364	0.576993	0.576603	0.529241	0.494486	0.51027	0.645197	0.665231	0.631425	0.490709	0.424249	0.446211	0.350456	0.269463	0.177144	0.196138	0.302261	0.424925	0.45776	0.486956	0.455922	0.336303	0.375815	0.394896	0.393185	0.327015	0.225414	0.132085	0.0736474	0.128082	0.222522	0.230253	0.143853	0.228425	0.320734	0.355513	0.35875
0.371807	0.478402	0.608244	0.674594	0.797972	0.896808	0.82425	0.77705	0.573398	0.546196	0.657215	0.658567	0.648259	0.466193	0.326897	0.393649	0.507448	0.600537	0.622758	0.58511	0.593462	0.722358	0.744602	0.710938	0.393414	0.287477	0.396423	0.399866	0.35025	0.267694	0.222006	0.327491	0.470768	0.555606	0.50841	0.356918	0.264904	0.402087	0.540126	0.494617	0.0535201	-0.00186712	0.163973	0.263699	0.283355	0.201579	0.152011	0.239666	0.357721	0.455691
0.280911	0.387843	0.541561	0.527166	0.586774	0.867295	0.940178	0.889737	0.538468	0.559972	0.82461	0.815279	0.613711	0.305637	0.15766	0.185694	0.342132	0.556358	0.634009	0.480944	0.453457	0.710972	0.854063	0.795614	0.317167	0.296717	0.550927	0.540668	0.389745	0.216614	0.0594411	0.143009	0.329339	0.51851	0.568097	0.295577	0.142626	0.420536	0.665358	0.571082	-0.0151238	0.0351216	0.23843	0.30286	0.324016	0.243774	0.0943509	0.1236	0.254463	0.440649
0.191518	0.288285	0.517872	0.625628	0.668162	0.827779	0.871516	0.914374	0.755174	0.788899	0.864424	0.721306	0.536057	0.328939	0.178224	0.173477	0.281217	0.442727	0.567037	0.610815	0.635363	0.778263	0.787491	0.710582	0.506903	0.517497	0.630354	0.511533	0.339114	0.190139	0.0701042	0.150437	0.307932	0.444158	0.450136	0.391033	0.378329	0.527098	0.596693	0.433707	0.0780561	0.16427	0.323867	0.350323	0.35959	0.24272	0.105793	0.158389	0.247538	0.386443
0.137384	0.214564	0.447974	0.708175	0.769051	0.703428	0.607948	0.780353	0.95419	0.921952	0.703031	0.466176	0.435486	0.379355	0.215098	0.20082	0.250207	0.307518	0.444913	0.753341	0.773629	0.691672	0.544718	0.547566	0.725636	0.645214	0.525237	0.351959	0.257051	0.176008	0.114096	0.200244	0.29658	0.310982	0.26119	0.552605	0.551659	0.478221	0.345341	0.234755	0.203229	0.223973	0.310812	0.313971	0.324409	0.211975	0.112941	0.195079	0.26067	0.278898
0.182975	0.256496	0.451186	0.663378	0.73388	0.716972	0.658636	0.830784	0.93679	0.911788	0.730465	0.53288	0.49043	0.371121	0.181707	0.187832	0.275346	0.378925	0.520898	0.750183	0.696207	0.652713	0.589426	0.683643	0.732131	0.561791	0.506715	0.394388	0.305376	0.190189	0.0937541	0.191958	0.299966	0.357147	0.372071	0.593508	0.426455	0.397537	0.391631	0.351627	0.175011	0.168413	0.291162	0.31519	0.332785	0.232157	0.114655	0.172443	0.264162	0.323519
0.284115	0.364777	0.497778	0.477113	0.516993	0.795449	0.901181	0.910891	0.622148	0.651943	0.87488	0.835093	0.62679	0.288495	0.099709	0.155951	0.348477	0.575643	0.680091	0.514761	0.4149	0.663618	0.828935	0.835657	0.399773	0.308463	0.554839	0.571037	0.420936	0.210706	0.032777	0.147481	0.354772	0.551654	0.609244	0.36596	0.129172	0.355314	0.606775	0.585565	0.00577641	0.0277901	0.274272	0.341551	0.350534	0.268157	0.120315	0.151137	0.283077	0.474926
0.372412	0.426051	0.491957	0.431399	0.511516	0.818077	0.908126	0.830448	0.471338	0.50403	0.834383	0.897676	0.739186	0.354909	0.156558	0.268269	0.473411	0.65591	0.655441	0.4015	0.411087	0.699178	0.842056	0.745877	0.256126	0.219053	0.515331	0.617774	0.486144	0.239669	0.109044	0.277931	0.491691	0.635267	0.6058	0.205167	0.139303	0.363824	0.602127	0.590115	-0.0274402	-0.0284542	0.254305	0.359812	0.348957	0.221589	0.167721	0.270824	0.391674	0.528365
0.43744	0.461293	0.509547	0.60914	0.759039	0.848086	0.760274	0.73287	0.622912	0.621257	0.724743	0.788623	0.83544	0.604813	0.38001	0.49034	0.617628	0.635023	0.540697	0.548299	0.701701	0.773371	0.68582	0.589047	0.416099	0.351363	0.484574	0.577046	0.512086	0.312924	0.30771	0.509145	0.629774	0.613578	0.422793	0.267551	0.38182	0.427324	0.468392	0.452513	0.0682801	0.0417051	0.27803	0.392272	0.35536	0.156313	0.245195	0.440195	0.50918	0.468531
0.381892	0.400467	0.534896	0.749326	0.800105	0.65485	0.456275	0.514158	0.683163	0.666154	0.516209	0.453087	0.695798	0.811671	0.653363	0.600029	0.538279	0.446061	0.390425	0.666612	0.743145	0.609137	0.410313	0.373808	0.540146	0.458213	0.404338	0.393578	0.39841	0.424989	0.484308	0.549584	0.5319	0.398548	0.20546	0.402435	0.476549	0.340134	0.272468	0.272611	0.163849	0.150841	0.291936	0.337527	0.278563	0.137079	0.303216	0.449459	0.425536	0.279363
0.494647	0.506698	0.701513	0.724504	0.549644	0.415252	0.303714	0.358521	0.452714	0.486538	0.422676	0.313409	0.440199	0.770699	0.8421	0.686878	0.50522	0.451685	0.469247	0.575735	0.447663	0.373226	0.302475	0.305816	0.355159	0.370169	0.388884	0.302933	0.273922	0.497276	0.561842	0.468903	0.421368	0.352955	0.275032	0.345938	0.253738	0.207627	0.231349	0.244416	0.101638	0.16745	0.320225	0.298999	0.218945	0.178923	0.323947	0.347492	0.300493	0.2565
0.870593	0.810923	0.735438	0.488783	0.32767	0.326875	0.306501	0.27844	0.172844	0.215221	0.350977	0.38841	0.442486	0.530818	0.691222	0.791352	0.728124	0.669122	0.549393	0.306711	0.185443	0.281389	0.317556	0.283844	0.107221	0.131448	0.282266	0.330042	0.321085	0.408433	0.494913	0.485443	0.506093	0.499109	0.404171	0.126285	0.00179482	0.116143	0.239481	0.275065	-0.00588876	0.0211922	0.239231	0.292104	0.211762	0.167585	0.302844	0.339141	0.337393	0.350421
[truncated: 78 more columns]

## Sheet: FigS5b_GNLSE_Best
Correlation map - 2 seeds - GNLSE validation (Best)
1	0.945063	0.729117	0.402327	0.28239	0.398495	0.41889	0.380811	0.193392	0.253155	0.425129	0.438009	0.428757	0.32181	0.399847	0.616859	0.722988	0.69586	0.540723	0.237373	0.168602	0.372485	0.438858	0.405827	0.0831678	0.153484	0.324592	0.384508	0.373177	0.264427	0.228112	0.251274	0.320798	0.444838	0.425013	0.0884591	-0.00394989	0.219255	0.350022	0.344885	-0.0768968	0.0252707	0.233901	0.275399	0.253114	0.255942	0.241728	0.204115	0.157323	0.298294
0.945063	1	0.815036	0.480463	0.313867	0.399188	0.414585	0.380242	0.209199	0.257392	0.386165	0.375629	0.358779	0.30013	0.387969	0.609789	0.743292	0.742903	0.604702	0.319029	0.19272	0.363471	0.419467	0.386848	0.0942372	0.149293	0.281847	0.329325	0.319425	0.250116	0.230859	0.255973	0.332579	0.472214	0.459186	0.163368	0.00184044	0.191383	0.322775	0.314891	-0.0664391	0.00948807	0.210737	0.264552	0.245173	0.26314	0.264242	0.207089	0.141716	0.307804
0.729117	0.815036	1	0.779832	0.478289	0.466823	0.507082	0.516843	0.39278	0.429235	0.47525	0.38194	0.341662	0.456486	0.575664	0.596483	0.619661	0.724227	0.749092	0.556872	0.305727	0.444077	0.496073	0.479739	0.218905	0.27672	0.375888	0.355699	0.312988	0.385397	0.335073	0.229129	0.306725	0.509437	0.557353	0.330364	0.0523475	0.259501	0.394212	0.34686	-0.0596588	0.0669921	0.297982	0.323743	0.301387	0.382379	0.329211	0.187417	0.142526	0.367955
0.402327	0.480463	0.779832	1	0.771044	0.549675	0.483697	0.564395	0.656215	0.602243	0.456875	0.333633	0.403898	0.618893	0.605823	0.571617	0.508297	0.543793	0.666512	0.820122	0.598599	0.469197	0.42944	0.47474	0.425289	0.320445	0.32938	0.325321	0.325162	0.384338	0.410317	0.350402	0.357496	0.444131	0.490106	0.57176	0.161632	0.18741	0.279801	0.291377	-0.0161126	0.0290396	0.263337	0.313619	0.29388	0.356118	0.350008	0.293919	0.231597	0.334363
0.28239	0.313867	0.478289	0.771044	1	0.809554	0.634314	0.647042	0.715299	0.664268	0.568914	0.531249	0.624712	0.584061	0.372022	0.484544	0.567505	0.541909	0.517866	0.730095	0.842831	0.703022	0.556344	0.550151	0.429394	0.289877	0.366586	0.444417	0.416848	0.234732	0.323149	0.484327	0.542235	0.515228	0.423859	0.475443	0.274581	0.291135	0.347003	0.380155	-0.0401486	-0.0375531	0.231881	0.29795	0.279282	0.229648	0.271439	0.432208	0.412838	0.388294
0.398495	0.399188	0.466823	0.549675	0.809554	1	0.929993	0.871606	0.634166	0.649851	0.807998	0.802605	0.769774	0.40479	0.148789	0.314867	0.562193	0.70876	0.6572	0.552049	0.688241	0.902676	0.877549	0.795396	0.267777	0.243986	0.508225	0.620209	0.521145	0.152541	0.0984523	0.322969	0.537582	0.700858	0.632914	0.318498	0.141838	0.451756	0.647101	0.59405	-0.152332	-0.0942167	0.245807	0.330208	0.313045	0.238429	0.175548	0.321471	0.399601	0.564731
0.41889	0.414585	0.507082	0.483697	0.634314	0.929993	1	0.941795	0.585093	0.606629	0.854294	0.832974	0.737427	0.311391	0.0900495	0.200804	0.448669	0.708592	0.741913	0.501149	0.498981	0.86264	0.955929	0.884431	0.201652	0.213698	0.537861	0.638917	0.516512	0.150892	0.00407082	0.152322	0.397565	0.697515	0.737174	0.296466	0.0107998	0.444338	0.740612	0.665436	-0.196677	-0.10447	0.259059	0.333084	0.304175	0.279763	0.142863	0.181479	0.271636	0.569825
0.380811	0.380242	0.516843	0.564395	0.647042	0.871606	0.941795	1	0.76034	0.721572	0.845321	0.792044	0.726577	0.35527	0.0911414	0.153196	0.366675	0.649498	0.774327	0.63468	0.503811	0.774974	0.901158	0.930091	0.370499	0.27323	0.549549	0.634425	0.525682	0.167561	-0.0089445	0.0950937	0.304648	0.62914	0.752103	0.454386	-0.0187608	0.344223	0.681127	0.6778	-0.155954	-0.0787965	0.296248	0.359656	0.325801	0.299715	0.169418	0.139343	0.191519	0.500981
0.193392	0.209199	0.39278	0.656215	0.715299	0.634166	0.585093	0.76034	1	0.91056	0.653156	0.494345	0.538369	0.468631	0.141976	0.109855	0.198702	0.352788	0.525321	0.755803	0.651322	0.555873	0.53733	0.667753	0.727487	0.510626	0.500955	0.475122	0.428381	0.180249	0.0227483	0.0757459	0.152588	0.324666	0.442427	0.631284	0.200832	0.240026	0.367256	0.412356	0.0678233	0.090056	0.35505	0.368841	0.332542	0.274389	0.160813	0.129954	0.0994447	0.256432
0.253155	0.257392	0.429235	0.602243	0.664268	0.649851	0.606629	0.721572	0.91056	1	0.784509	0.574347	0.529635	0.454048	0.173226	0.128813	0.216272	0.360152	0.467882	0.623683	0.66818	0.655758	0.591496	0.619879	0.689645	0.70844	0.702776	0.574564	0.441726	0.19513	0.019821	0.0770699	0.163269	0.320434	0.374567	0.482065	0.333814	0.442542	0.493452	0.394225	0.0931608	0.24885	0.494276	0.430445	0.371094	0.284801	0.126687	0.143384	0.122671	0.279788
0.425129	0.386165	0.47525	0.456875	0.568914	0.807998	0.854294	0.845321	0.653156	0.784509	1	0.911584	0.757492	0.361804	0.153379	0.188316	0.366641	0.584986	0.600641	0.43523	0.538272	0.82088	0.865609	0.803238	0.349167	0.517049	0.837267	0.811734	0.557921	0.174112	0.0396141	0.148833	0.322487	0.548587	0.560474	0.246869	0.172223	0.540289	0.766045	0.656069	-0.0977881	0.145027	0.526945	0.46549	0.350324	0.257928	0.168009	0.21352	0.238191	0.455313
0.438009	0.375629	0.38194	0.333633	0.531249	0.802605	0.832974	0.792044	0.494345	0.574347	0.911584	1	0.892465	0.365803	0.127606	0.221758	0.431825	0.614444	0.565305	0.335949	0.474976	0.76467	0.831615	0.795084	0.21337	0.302457	0.744895	0.875813	0.662666	0.174579	0.0659054	0.228926	0.412175	0.590936	0.562881	0.173157	0.0841753	0.436153	0.714169	0.720548	-0.135413	0.0354668	0.46238	0.47017	0.356276	0.213554	0.19511	0.283275	0.328437	0.472621
0.428757	0.358779	0.341662	0.403898	0.624712	0.769774	0.737427	0.726577	0.538369	0.529635	0.757492	0.892465	1	0.602726	0.231066	0.302102	0.464234	0.559673	0.509618	0.406997	0.514155	0.663426	0.697443	0.736016	0.313976	0.223665	0.58558	0.816217	0.794139	0.346494	0.123864	0.278163	0.434302	0.548539	0.51276	0.274995	0.0828825	0.30124	0.531865	0.653167	-0.0501477	-0.00994242	0.388627	0.470826	0.424311	0.26635	0.181207	0.296977	0.374047	0.444702
0.32181	0.30013	0.456486	0.618893	0.584061	0.40479	0.311391	0.35527	0.468631	0.454048	0.361804	0.365803	0.602726	1	0.750736	0.53715	0.354827	0.269898	0.275063	0.433876	0.455178	0.341301	0.281167	0.339504	0.430535	0.344492	0.363182	0.410557	0.578963	0.765234	0.462474	0.290427	0.263247	0.246513	0.201743	0.307564	0.217581	0.200197	0.211916	0.27084	0.165945	0.209204	0.339891	0.328336	0.365315	0.373515	0.195171	0.20721	0.235496	0.236671
0.399847	0.387969	0.575664	0.605823	0.372022	0.148789	0.0900495	0.0911414	0.141976	0.173226	0.153379	0.127606	0.231066	0.750736	1	0.798431	0.43838	0.234688	0.200089	0.283321	0.266779	0.165733	0.106758	0.0943196	0.134171	0.202693	0.221882	0.190129	0.224793	0.642918	0.757295	0.459796	0.282484	0.15506	0.077275	0.092263	0.163694	0.149363	0.129676	0.121051	0.0328224	0.174567	0.274604	0.223412	0.164998	0.23616	0.389436	0.314274	0.20758	0.123717
0.616859	0.609789	0.596483	0.571617	0.484544	0.314867	0.200804	0.153196	0.109855	0.128813	0.188316	0.221758	0.302102	0.53715	0.798431	1	0.818595	0.509895	0.306862	0.316755	0.381507	0.281091	0.197311	0.154138	0.0124756	0.0282591	0.129043	0.201399	0.192162	0.351817	0.769094	0.764079	0.615642	0.38204	0.188318	0.0603536	0.101371	0.0942152	0.12664	0.182586	-0.0990219	-0.0372648	0.144611	0.172622	0.0926837	0.0577076	0.465222	0.575301	0.433798	0.238007
0.722988	0.743292	0.619661	0.508297	0.567505	0.562193	0.448669	0.366675	0.198702	0.216272	0.366641	0.431825	0.464234	0.354827	0.43838	0.818595	1	0.832773	0.550784	0.379511	0.452902	0.48582	0.414418	0.338757	-0.034001	-0.0349428	0.171914	0.302579	0.256941	0.158325	0.481476	0.73424	0.815758	0.702	0.451126	0.098322	0.00855858	0.11565	0.231268	0.294933	-0.203897	-0.183898	0.0784193	0.143515	0.109586	0.0853577	0.389372	0.603176	0.577938	0.485285
0.69586	0.742903	0.724227	0.543793	0.541909	0.70876	0.708592	0.649498	0.352788	0.360152	0.584986	0.614444	0.559673	0.269898	0.234688	0.509895	0.832773	1	0.864537	0.502025	0.380668	0.624904	0.673096	0.606994	0.00896514	0.0108336	0.301144	0.430466	0.346724	0.147264	0.204809	0.420085	0.691771	0.895631	0.78513	0.235942	-0.121986	0.178497	0.429251	0.465009	-0.258992	-0.213748	0.117366	0.199011	0.188762	0.258211	0.333606	0.381136	0.474349	0.675652
0.540723	0.604702	0.749092	0.666512	0.517866	0.6572	0.741913	0.774327	0.525321	0.467882	0.600641	0.565305	0.509618	0.275063	0.200089	0.306862	0.550784	0.864537	1	0.719698	0.3176	0.543605	0.698583	0.732353	0.155282	0.0561756	0.304149	0.416937	0.366424	0.189535	0.115478	0.176996	0.42237	0.794245	0.921308	0.51172	-0.206882	0.10848	0.447467	0.5116	-0.228234	-0.199978	0.137295	0.245202	0.23848	0.368896	0.339791	0.192543	0.252989	0.607501
0.237373	0.319029	0.556872	0.820122	0.730095	0.552049	0.501149	0.63468	0.755803	0.623683	0.43523	0.335949	0.406997	0.433876	0.283321	0.316755	0.379511	0.502025	0.719698	1	0.664454	0.439331	0.421252	0.544264	0.468535	0.194626	0.224106	0.300406	0.318665	0.204582	0.260212	0.311609	0.350849	0.468024	0.5871	0.840632	0.131827	0.0617891	0.205633	0.316246	-0.0449312	-0.0990341	0.157989	0.260116	0.246703	0.275575	0.37762	0.33543	0.249983	0.337255
0.168602	0.19272	0.305727	0.598599	0.842831	0.688241	0.498981	0.503811	0.651322	0.66818	0.538272	0.474976	0.514155	0.455178	0.266779	0.381507	0.452902	0.380668	0.3176	0.664454	1	0.737811	0.44792	0.375755	0.46246	0.415026	0.417115	0.44477	0.366036	0.134977	0.293906	0.532029	0.565172	0.400126	0.200915	0.481166	0.631214	0.481389	0.304507	0.237505	0.0594541	0.0817563	0.286191	0.314174	0.261386	0.118454	0.264024	0.56441	0.525849	0.332349
0.372485	0.363471	0.444077	0.469197	0.703022	0.902676	0.86264	0.774974	0.555873	0.655758	0.82088	0.76467	0.663426	0.341301	0.165733	0.281091	0.48582	0.624904	0.543605	0.439331	0.737811	1	0.879719	0.692489	0.25137	0.40061	0.603748	0.618091	0.459658	0.129196	0.0775579	0.290637	0.527425	0.665869	0.521371	0.214641	0.37247	0.731511	0.746082	0.512912	-0.117252	0.0363496	0.32338	0.347878	0.30171	0.221909	0.119909	0.319729	0.452993	0.618162
0.438858	0.419467	0.496073	0.42944	0.556344	0.877549	0.955929	0.901158	0.53733	0.591496	0.865609	0.831615	0.697443	0.281167	0.106758	0.197311	0.414418	0.673096	0.698583	0.421252	0.44792	0.879719	1	0.897726	0.173449	0.26208	0.60075	0.64857	0.486093	0.133616	-0.00355771	0.120501	0.362853	0.693597	0.739233	0.234506	0.0105723	0.548518	0.870742	0.720784	-0.219905	-0.0545278	0.28864	0.32957	0.281061	0.245208	0.112981	0.143575	0.242782	0.610091
0.405827	0.386848	0.479739	0.47474	0.550151	0.795396	0.884431	0.930091	0.667753	0.619879	0.803238	0.795084	0.736016	0.339504	0.0943196	0.154138	0.338757	0.606994	0.732353	0.544264	0.375755	0.692489	0.897726	1	0.379803	0.224123	0.532784	0.627739	0.515894	0.149513	-0.0160404	0.0600596	0.249589	0.594996	0.76936	0.438453	-0.119655	0.306467	0.745093	0.841045	-0.111127	-0.0687325	0.272989	0.309407	0.255146	0.237172	0.142438	0.0819986	0.131609	0.473495
0.0831678	0.0942372	0.218905	0.425289	0.429394	0.267777	0.201652	0.370499	0.727487	0.689645	0.349167	0.21337	0.313976	0.430535	0.134171	0.0124756	-0.034001	0.00896514	0.155282	0.468535	0.46246	0.25137	0.173449	0.379803	1	0.708987	0.384301	0.262403	0.288282	0.177407	-0.0624172	-0.11067	-0.118915	-0.0495354	0.0646371	0.572102	0.458762	0.276288	0.117729	0.214153	0.636979	0.458994	0.347357	0.26007	0.245444	0.195809	-0.0520257	-0.0777102	-0.0874583	-0.0283421
0.153484	0.149293	0.27672	0.320445	0.289877	0.243986	0.213698	0.27323	0.510626	0.70844	0.517049	0.302457	0.223665	0.344492	0.202693	0.0282591	-0.0349428	0.0108336	0.0561756	0.194626	0.415026	0.40061	0.26208	0.224123	0.708987	1	0.742094	0.404955	0.248081	0.185147	-0.0634315	-0.127694	-0.119352	-0.0555405	-0.0425546	0.193211	0.605173	0.639175	0.369889	0.108513	0.499108	0.770138	0.628063	0.36661	0.304902	0.196133	-0.1342	-0.0698987	-0.0744109	0.0181538
0.324592	0.281847	0.375888	0.32938	0.366586	0.508225	0.537861	0.549549	0.500955	0.702776	0.837267	0.744895	0.58558	0.363182	0.221882	0.129043	0.171914	0.301144	0.304149	0.224106	0.417115	0.603748	0.60075	0.532784	0.384301	0.742094	1	0.833289	0.515388	0.20481	0.00649925	0.0261784	0.109317	0.249335	0.246138	0.124877	0.330284	0.604252	0.701288	0.50006	0.0462615	0.492091	0.808367	0.591692	0.401841	0.20478	0.0363765	0.110023	0.0941085	0.239392
0.384508	0.329325	0.355699	0.325321	0.444417	0.620209	0.638917	0.634425	0.475122	0.574564	0.811734	0.875813	0.816217	0.410557	0.190129	0.201399	0.302579	0.430466	0.416937	0.300406	0.44477	0.618091	0.64857	0.627739	0.262403	0.404955	0.833289	1	0.807767	0.263065	0.0592015	0.152464	0.258221	0.387917	0.385275	0.208186	0.201982	0.429898	0.635007	0.626551	-0.0944106	0.145581	0.69654	0.763293	0.574235	0.250785	0.17529	0.264452	0.253212	0.323345
0.373177	0.319425	0.312988	0.325162	0.416848	0.521145	0.516512	0.525682	0.428381	0.441726	0.557921	0.662666	0.794139	0.578963	0.224793	0.192162	0.256941	0.346724	0.366424	0.318665	0.366036	0.459658	0.486093	0.515894	0.288282	0.248081	0.515388	0.807767	1	0.557588	0.0353746	0.0670896	0.175473	0.318655	0.356779	0.303097	0.162842	0.291249	0.403406	0.45955	0.00115933	0.0336211	0.436882	0.714681	0.7848	0.457394	0.0788956	0.156746	0.225127	0.320372
0.264427	0.250116	0.385397	0.384338	0.234732	0.152541	0.150892	0.167561	0.180249	0.19513	0.174112	0.174579	0.346494	0.765234	0.642918	0.351817	0.158325	0.147264	0.189535	0.204582	0.134977	0.129196	0.133616	0.149513	0.177407	0.185147	0.20481	0.263065	0.557588	1	0.437851	0.0706894	0.0511557	0.106894	0.114632	0.148727	0.123554	0.134608	0.126804	0.115718	0.0873598	0.153567	0.228027	0.276262	0.46016	0.642474	0.188402	0.0329263	0.104721	0.158225
0.228112	0.230859	0.335073	0.410317	0.323149	0.0984523	0.00407082	-0.0089445	0.0227483	0.019821	0.0396141	0.0659054	0.123864	0.462474	0.757295	0.769094	0.481476	0.204809	0.115478	0.260212	0.293906	0.0775579	-0.00355771	-0.0160404	-0.0624172	-0.0634315	0.00649925	0.0592015	0.0353746	0.437851	1	0.762949	0.448635	0.144396	-0.000569683	0.0106324	0.0988078	-0.0399677	-0.0175143	0.0881867	-0.0986154	-0.0302493	0.0687096	0.0385686	-0.0876935	-0.0044693	0.72939	0.627876	0.330936	0.019249
0.251274	0.255973	0.229129	0.350402	0.484327	0.322969	0.152322	0.0950937	0.0757459	0.0770699	0.148833	0.228926	0.278163	0.290427	0.459796	0.764079	0.73424	0.420085	0.176996	0.311609	0.532029	0.290637	0.120501	0.0600596	-0.11067	-0.127694	0.0261784	0.152464	0.0670896	0.0706894	0.762949	1	0.831956	0.410854	0.108251	0.0351338	0.138734	-0.0111359	0.012069	0.136101	-0.193656	-0.180444	-0.00526048	0.0123215	-0.0808894	-0.196493	0.576522	0.901093	0.676084	0.215181
0.320798	0.332579	0.306725	0.357496	0.542235	0.537582	0.397565	0.304648	0.152588	0.163269	0.322487	0.412175	0.434302	0.263247	0.282484	0.615642	0.815758	0.691771	0.42237	0.350849	0.565172	0.527425	0.362853	0.249589	-0.118915	-0.119352	0.109317	0.258221	0.175473	0.0511557	0.448635	0.831956	1	0.772291	0.392871	0.0727099	0.0813529	0.13334	0.166477	0.227365	-0.264163	-0.268112	-0.0237694	0.0187895	-0.0136488	-0.0491001	0.350654	0.761652	0.88769	0.613005
0.444838	0.472214	0.509437	0.444131	0.515228	0.700858	0.697515	0.62914	0.324666	0.320434	0.548587	0.590936	0.548539	0.246513	0.15506	0.38204	0.702	0.895631	0.794245	0.468024	0.400126	0.665869	0.693597	0.594996	-0.0495354	-0.0555405	0.249335	0.387917	0.318655	0.106894	0.144396	0.410854	0.772291	1	0.826197	0.228292	-0.145595	0.214463	0.451513	0.434654	-0.319087	-0.293504	0.0257018	0.121543	0.127207	0.182315	0.223215	0.365436	0.629809	0.88673
0.425013	0.459186	0.557353	0.490106	0.423859	0.632914	0.737174	0.752103	0.442427	0.374567	0.560474	0.562881	0.51276	0.201743	0.077275	0.188318	0.451126	0.78513	0.921308	0.5871	0.200915	0.521371	0.739233	0.76936	0.0646371	-0.0425546	0.246138	0.385275	0.356779	0.114632	-0.000569683	0.108251	0.392871	0.826197	1	0.449708	-0.343577	0.0788686	0.507393	0.558935	-0.292032	-0.271377	0.0384182	0.167191	0.196997	0.286161	0.206111	0.111445	0.243931	0.695894
0.0884591	0.163368	0.330364	0.57176	0.475443	0.318498	0.296466	0.454386	0.631284	0.482065	0.246869	0.173157	0.274995	0.307564	0.092263	0.0603536	0.098322	0.235942	0.51172	0.840632	0.481166	0.214641	0.234506	0.438453	0.572102	0.193211	0.124877	0.208186	0.303097	0.148727	0.0106324	0.0351338	0.0727099	0.228292	0.449708	1	0.200633	-0.0154057	0.0718977	0.223027	0.142551	-0.0317667	0.118328	0.243633	0.281431	0.269398	0.177972	0.116438	0.0648432	0.178415
-0.00394989	0.00184044	0.0523475	0.161632	0.274581	0.141838	0.0107998	-0.0187608	0.200832	0.333814	0.172223	0.0841753	0.0828825	0.217581	0.163694	0.101371	0.00855858	-0.121986	-0.206882	0.131827	0.631214	0.37247	0.0105723	-0.119655	0.458762	0.605173	0.330284	0.201982	0.162842	0.123554	0.0988078	0.138734	0.0813529	-0.145595	-0.343577	0.200633	1	0.6519	0.0695454	-0.166999	0.446412	0.47501	0.338042	0.266995	0.236932	0.0804727	-0.000448827	0.236177	0.215569	-0.0505832
0.219255	0.191383	0.259501	0.18741	0.291135	0.451756	0.444338	0.344223	0.240026	0.442542	0.540289	0.436153	0.30124	0.200197	0.149363	0.0942152	0.11565	0.178497	0.10848	0.0617891	0.481389	0.731511	0.548518	0.306467	0.276288	0.639175	0.604252	0.429898	0.291249	0.134608	-0.0399677	-0.0111359	0.13334	0.214463	0.0788686	-0.0154057	0.6519	1	0.663244	0.226764	0.165347	0.425252	0.411922	0.324476	0.285206	0.168084	-0.113741	0.0336746	0.202143	0.352524
0.350022	0.322775	0.394212	0.279801	0.347003	0.647101	0.740612	0.681127	0.367256	0.493452	0.766045	0.714169	0.531865	0.211916	0.129676	0.12664	0.231268	0.429251	0.447467	0.205633	0.304507	0.746082	0.870742	0.745093	0.117729	0.369889	0.701288	0.635007	0.403406	0.126804	-0.0175143	0.012069	0.166477	0.451513	0.507393	0.0718977	0.0695454	0.663244	1	0.732434	-0.180656	0.130936	0.404942	0.339522	0.240767	0.162397	0.0228217	0.0390337	0.0825027	0.448843
0.344885	0.314891	0.34686	0.291377	0.380155	0.59405	0.665436	0.6778	0.412356	0.394225	0.656069	0.720548	0.653167	0.27084	0.121051	0.182586	0.294933	0.465009	0.5116	0.316246	0.237505	0.512912	0.720784	0.841045	0.214153	0.108513	0.50006	0.626551	0.45955	0.115718	0.0881867	0.136101	0.227365	0.434654	0.558935	0.223027	-0.166999	0.226764	0.732434	1	-0.118012	-0.0632662	0.27947	0.266792	0.130276	0.0884668	0.193715	0.148571	0.12162	0.29667
-0.0768968	-0.0664391	-0.0596588	-0.0161126	-0.0401486	-0.152332	-0.196677	-0.155954	0.0678233	0.0931608	-0.0977881	-0.135413	-0.0501477	0.165945	0.0328224	-0.0990219	-0.203897	-0.258992	-0.228234	-0.0449312	0.0594541	-0.117252	-0.219905	-0.111127	0.636979	0.499108	0.0462615	-0.0944106	0.00115933	0.0873598	-0.0986154	-0.193656	-0.264163	-0.319087	-0.292032	0.142551	0.446412	0.165347	-0.180656	-0.118012	1	0.62591	0.0914609	-0.0306663	0.0131404	0.0267771	-0.204092	-0.217055	-0.234517	-0.258114
0.0252707	0.00948807	0.0669921	0.0290396	-0.0375531	-0.0942167	-0.10447	-0.0787965	0.090056	0.24885	0.145027	0.0354668	-0.00994242	0.209204	0.174567	-0.0372648	-0.183898	-0.213748	-0.199978	-0.0990341	0.0817563	0.0363496	-0.0545278	-0.0687325	0.458994	0.770138	0.492091	0.145581	0.0336211	0.153567	-0.0302493	-0.180444	-0.268112	-0.293504	-0.271377	-0.0317667	0.47501	0.425252	0.130936	-0.0632662	0.62591	1	0.576732	0.15396	0.092397	0.0169671	-0.197468	-0.162548	-0.230074	-0.229786
0.233901	0.210737	0.297982	0.263337	0.231881	0.245807	0.259059	0.296248	0.35505	0.494276	0.526945	0.46238	0.388627	0.339891	0.274604	0.144611	0.0784193	0.117366	0.137295	0.157989	0.286191	0.32338	0.28864	0.272989	0.347357	0.628063	0.808367	0.69654	0.436882	0.228027	0.0687096	-0.00526048	-0.0237694	0.0257018	0.0384182	0.118328	0.338042	0.411922	0.404942	0.27947	0.0914609	0.576732	1	0.732891	0.414699	0.176176	0.0803255	0.0974794	-0.00584736	-0.00133487
0.275399	0.264552	0.323743	0.313619	0.29795	0.330208	0.333084	0.359656	0.368841	0.430445	0.46549	0.47017	0.470826	0.328336	0.223412	0.172622	0.143515	0.199011	0.245202	0.260116	0.314174	0.347878	0.32957	0.309407	0.26007	0.36661	0.591692	0.763293	0.714681	0.276262	0.0385686	0.0123215	0.0187895	0.121543	0.167191	0.243633	0.266995	0.324476	0.339522	0.266792	-0.0306663	0.15396	0.732891	1	0.770512	0.301253	0.138989	0.135925	0.0653612	0.117962
0.253114	0.245173	0.301387	0.29388	0.279282	0.313045	0.304175	0.325801	0.332542	0.371094	0.350324	0.356276	0.424311	0.365315	0.164998	0.0926837	0.109586	0.188762	0.23848	0.246703	0.261386	0.30171	0.281061	0.255146	0.245444	0.304902	0.401841	0.574235	0.7848	0.46016	-0.0876935	-0.0808894	-0.0136488	0.127207	0.196997	0.281431	0.236932	0.285206	0.240767	0.130276	0.0131404	0.092397	0.414699	0.770512	1	0.581739	-0.0271703	0.0339662	0.0670673	0.184349
0.255942	0.26314	0.382379	0.356118	0.229648	0.238429	0.279763	0.299715	0.274389	0.284801	0.257928	0.213554	0.26635	0.373515	0.23616	0.0577076	0.0853577	0.258211	0.368896	0.275575	0.118454	0.221909	0.245208	0.237172	0.195809	0.196133	0.20478	0.250785	0.457394	0.642474	-0.0044693	-0.196493	-0.0491001	0.182315	0.286161	0.269398	0.0804727	0.168084	0.162397	0.0884668	0.0267771	0.0169671	0.176176	0.301253	0.581739	1	0.0838928	-0.122352	0.0116909	0.198849
0.241728	0.264242	0.329211	0.350008	0.271439	0.175548	0.142863	0.169418	0.160813	0.126687	0.168009	0.19511	0.181207	0.195171	0.389436	0.465222	0.389372	0.333606	0.339791	0.37762	0.264024	0.119909	0.112981	0.142438	-0.0520257	-0.1342	0.0363765	0.17529	0.0788956	0.188402	0.72939	0.576522	0.350654	0.223215	0.206111	0.177972	-0.000448827	-0.113741	0.0228217	0.193715	-0.204092	-0.197468	0.0803255	0.138989	-0.0271703	0.0838928	1	0.630697	0.233071	0.0146502
0.204115	0.207089	0.187417	0.293919	0.432208	0.321471	0.181479	0.139343	0.129954	0.143384	0.21352	0.283275	0.296977	0.20721	0.314274	0.575301	0.603176	0.381136	0.192543	0.33543	0.56441	0.319729	0.143575	0.0819986	-0.0777102	-0.0698987	0.110023	0.264452	0.156746	0.0329263	0.627876	0.901093	0.761652	0.365436	0.111445	0.116438	0.236177	0.0336746	0.0390337	0.148571	-0.217055	-0.162548	0.0974794	0.135925	0.0339662	-0.122352	0.630697	1	0.694569	0.148372
0.157323	0.141716	0.142526	0.231597	0.412838	0.399601	0.271636	0.191519	0.0994447	0.122671	0.238191	0.328437	0.374047	0.235496	0.20758	0.433798	0.577938	0.474349	0.252989	0.249983	0.525849	0.452993	0.242782	0.131609	-0.0874583	-0.0744109	0.0941085	0.253212	0.225127	0.104721	0.330936	0.676084	0.88769	0.629809	0.243931	0.0648432	0.215569	0.202143	0.0825027	0.12162	-0.234517	-0.230074	-0.00584736	0.0653612	0.0670673	0.0116909	0.233071	0.694569	1	0.575974
0.298294	0.307804	0.367955	0.334363	0.388294	0.564731	0.569825	0.500981	0.256432	0.279788	0.455313	0.472621	0.444702	0.236671	0.123717	0.238007	0.485285	0.675652	0.607501	0.337255	0.332349	0.618162	0.610091	0.473495	-0.0283421	0.0181538	0.239392	0.323345	0.320372	0.158225	0.019249	0.215181	0.613005	0.88673	0.695894	0.178415	-0.0505832	0.352524	0.448843	0.29667	-0.258114	-0.229786	-0.00133487	0.117962	0.184349	0.198849	0.0146502	0.148372	0.575974	1
0.353681	0.355171	0.407873	0.30967	0.293949	0.528182	0.63409	0.615716	0.274863	0.261582	0.510877	0.525884	0.437726	0.130591	0.0845812	0.199011	0.395387	0.63791	0.703879	0.340141	0.107267	0.465046	0.68766	0.671627	-0.072459	-0.0434915	0.265845	0.353054	0.264043	0.0572401	0.0719635	0.182995	0.37598	0.70844	0.869323	0.18224	-0.341808	0.110974	0.567601	0.572138	-0.323697	-0.198326	0.0235639	0.0759107	0.0789255	0.0853618	0.153242	0.167586	0.229034	0.599614
-0.094419	-0.0468871	0.00388633	0.123205	0.0453283	-0.0922456	-0.109191	-0.00085815	0.232971	0.173372	-0.0725112	-0.133656	-0.049162	0.105894	-0.0408894	-0.16359	-0.23514	-0.214621	-0.0517444	0.218286	0.0897894	-0.142603	-0.150156	0.0282695	0.528924	0.240017	-0.0074943	-0.0442807	0.0680359	0.0525421	-0.205533	-0.301781	-0.349133	-0.275538	-0.102963	0.590766	0.300447	-0.0619459	-0.15538	-0.064218	0.500117	0.176252	0.0404942	0.0944297	0.150629	0.149681	-0.162202	-0.297334	-0.317025	-0.221787
-0.090733	-0.10136	-0.0925236	-0.156339	-0.17907	-0.217358	-0.231661	-0.269996	-0.136654	0.0100545	-0.0783889	-0.165089	-0.21473	-0.0301688	0.0127316	-0.153639	-0.308103	-0.374768	-0.395983	-0.27145	0.0380737	-0.0275953	-0.206536	-0.305705	0.277481	0.509585	0.160938	-0.0614963	-0.081806	0.0179207	-0.107019	-0.270703	-0.403695	-0.475385	-0.483735	-0.139314	0.683435	0.466493	-0.0522682	-0.286057	0.618032	0.615764	0.206052	0.0755008	0.0768573	0.0119791	-0.190363	-0.240617	-0.342868	-0.358412
0.0379171	7.88239e-05	0.00622674	-0.0930151	-0.103489	-0.0450706	-0.0261487	-0.0712435	-0.0527717	0.109542	0.125414	0.0456242	-0.0510726	0.0211454	0.0590853	-0.0911429	-0.218664	-0.251813	-0.256343	-0.215196	0.0534224	0.16031	0.058769	-0.0632723	0.188943	0.537525	0.374887	0.134561	0.035492	0.0492779	-0.0778421	-0.230786	-0.317763	-0.34305	-0.323667	-0.183751	0.478778	0.661609	0.309589	0.00148695	0.308266	0.63968	0.3952	0.169469	0.110035	0.0365205	-0.160146	-0.173906	-0.253682	-0.27843
0.1743	0.166033	0.222416	0.176035	0.202072	0.307295	0.338017	0.309414	0.205878	0.314018	0.456458	0.444515	0.335417	0.201929	0.150701	0.080372	0.0740791	0.126644	0.125593	0.133134	0.266727	0.394556	0.405689	0.347301	0.13193	0.34542	0.597784	0.545905	0.326342	0.13401	0.0329653	0.0100225	0.0193055	0.0661847	0.0502273	0.108058	0.229716	0.444678	0.642454	0.491633	-0.0276216	0.259579	0.540404	0.411595	0.225727	0.120293	0.0574815	0.0810455	-0.00193299	0.025682
0.131614	0.156437	0.244991	0.312565	0.39183	0.412139	0.379933	0.359702	0.268076	0.262409	0.351605	0.388038	0.368927	0.23826	0.125124	0.16738	0.245172	0.315497	0.328235	0.355051	0.361543	0.369208	0.355537	0.347763	0.0659013	0.0735245	0.27742	0.43464	0.379406	0.115493	0.103519	0.191709	0.261568	0.302511	0.286379	0.271855	0.0850204	0.172966	0.31517	0.48349	-0.10533	-0.0873792	0.171273	0.319708	0.235309	0.111721	0.114191	0.219491	0.227059	0.222896
0.225619	0.216914	0.266126	0.213673	0.119176	0.155887	0.166709	0.204427	0.19758	0.214893	0.226928	0.244976	0.305124	0.3661	0.217675	0.0994941	0.0950488	0.158856	0.169865	0.107863	0.0946867	0.151356	0.183686	0.226434	0.25277	0.225867	0.254517	0.271769	0.376018	0.362239	0.00143771	-0.0566767	-3.97245e-06	0.0987373	0.124085	0.108677	0.0955362	0.157937	0.174545	0.209974	0.245849	0.217255	0.239669	0.205012	0.281475	0.263386	0.0283042	-0.0248712	0.0057676	0.101068
0.276932	0.243521	0.303243	0.177032	0.0581221	0.133162	0.188185	0.216183	0.144807	0.17865	0.268251	0.242664	0.220111	0.262509	0.243203	0.119913	0.102734	0.195512	0.20915	0.0686256	0.0470852	0.177057	0.197861	0.186833	0.138561	0.23848	0.28892	0.20913	0.173811	0.297051	0.0747896	-0.0507075	0.00868834	0.120936	0.130063	-0.0117344	0.0985649	0.215339	0.168291	0.0988407	0.100371	0.328358	0.323598	0.127903	0.141887	0.259848	0.0861123	-0.00659751	-0.0108641	0.0861571
0.44772	0.418495	0.410009	0.308818	0.259216	0.31206	0.329513	0.338939	0.254273	0.285836	0.399128	0.390318	0.39128	0.303629	0.314136	0.326411	0.29881	0.290634	0.275647	0.207179	0.230968	0.319657	0.333691	0.316018	0.165071	0.251526	0.387122	0.411132	0.370485	0.243088	0.224357	0.145303	0.0817767	0.139959	0.185496	0.105411	0.196552	0.291473	0.299807	0.262319	-0.0158187	0.185791	0.429337	0.4034	0.313087	0.198574	0.246133	0.183699	0.0278593	0.0495743
0.495338	0.491017	0.474429	0.427964	0.463157	0.522587	0.484714	0.465492	0.36594	0.422375	0.539777	0.533703	0.514343	0.391575	0.326648	0.429103	0.491272	0.464818	0.374165	0.369072	0.500058	0.549826	0.497209	0.431394	0.195972	0.313679	0.505524	0.519455	0.426408	0.241528	0.245757	0.324951	0.340714	0.336976	0.263791	0.231517	0.337683	0.442713	0.488471	0.415874	-0.0561495	0.148371	0.419071	0.395817	0.302461	0.187878	0.230062	0.338696	0.249598	0.22416
0.427436	0.444879	0.547698	0.509899	0.488752	0.559199	0.550541	0.55449	0.481044	0.541909	0.598489	0.548066	0.512208	0.433924	0.278449	0.266781	0.400404	0.537847	0.51371	0.476307	0.532287	0.623097	0.543696	0.467924	0.310825	0.384566	0.536805	0.517626	0.436991	0.332698	0.0778936	0.115593	0.30987	0.467989	0.365414	0.3638	0.375267	0.505118	0.486422	0.339523	0.0209933	0.150312	0.425447	0.389692	0.350805	0.413689	0.139753	0.140351	0.242842	0.429957
0.362234	0.370961	0.527756	0.516236	0.422289	0.443381	0.460774	0.491579	0.485198	0.518282	0.509371	0.445782	0.444465	0.426994	0.267227	0.168646	0.262412	0.450139	0.514878	0.490639	0.442033	0.500528	0.428312	0.390713	0.357833	0.366641	0.438024	0.442167	0.433028	0.388479	0.0478348	-0.0180872	0.169133	0.376475	0.343439	0.402258	0.355426	0.429659	0.315576	0.207753	0.0810921	0.131748	0.379398	0.399475	0.400672	0.579705	0.233217	0.0512402	0.165885	0.376998
0.282271	0.32723	0.440783	0.588123	0.598391	0.548907	0.50523	0.56546	0.563511	0.479797	0.454115	0.458305	0.526068	0.423861	0.264517	0.37065	0.480145	0.550509	0.60356	0.696537	0.537963	0.469836	0.474841	0.532973	0.254593	0.0575595	0.265553	0.422881	0.429488	0.227946	0.280051	0.395333	0.491776	0.587463	0.558119	0.628578	0.0522435	0.0944685	0.306001	0.379068	-0.227984	-0.234715	0.157041	0.296353	0.266891	0.198006	0.399572	0.410147	0.41975	0.513845
-0.379864	-0.407909	-0.533824	-0.621233	-0.580238	-0.548776	-0.528971	-0.592468	-0.588069	-0.52561	-0.503871	-0.491291	-0.546545	-0.442317	-0.300034	-0.352737	-0.44486	-0.549877	-0.625123	-0.694394	-0.550256	-0.513995	-0.497819	-0.532942	-0.307134	-0.157407	-0.335413	-0.492641	-0.51194	-0.300694	-0.241392	-0.297555	-0.396847	-0.517322	-0.521733	-0.624987	-0.182892	-0.224774	-0.329578	-0.357301	0.162954	0.149241	-0.259311	-0.42626	-0.408112	-0.396678	-0.455189	-0.388909	-0.374744	-0.432799
-0.461077	-0.463856	-0.551156	-0.565481	-0.649977	-0.734834	-0.68914	-0.645329	-0.479041	-0.537818	-0.692496	-0.694033	-0.661507	-0.467881	-0.36529	-0.4973	-0.657976	-0.727706	-0.641837	-0.561279	-0.681836	-0.792255	-0.708823	-0.601162	-0.205632	-0.285177	-0.535423	-0.611934	-0.510658	-0.284569	-0.328011	-0.518291	-0.713561	-0.784702	-0.608551	-0.378075	-0.305432	-0.529653	-0.593027	-0.487147	0.138013	-0.00756861	-0.33359	-0.375619	-0.327805	-0.236204	-0.325262	-0.53982	-0.644034	-0.728052
-0.299663	-0.273336	-0.309188	-0.297328	-0.467466	-0.617306	-0.577006	-0.48245	-0.256205	-0.366247	-0.590602	-0.609267	-0.536308	-0.320264	-0.237951	-0.37246	-0.521751	-0.547436	-0.391993	-0.234827	-0.507585	-0.69762	-0.622256	-0.479097	-0.0935443	-0.284736	-0.499647	-0.480773	-0.318063	-0.128813	-0.217634	-0.447888	-0.645496	-0.664509	-0.449244	-0.045146	-0.241226	-0.527807	-0.590503	-0.45536	0.0508879	-0.132732	-0.248412	-0.14603	-0.0870756	0.0608391	-0.0156793	-0.381271	-0.570405	-0.647726
0.343623	0.361008	0.452521	0.551262	0.646371	0.680934	0.638662	0.65192	0.545742	0.520881	0.600094	0.606634	0.626018	0.445141	0.28229	0.43403	0.588402	0.641909	0.608393	0.598573	0.604107	0.645354	0.634413	0.629389	0.242609	0.181699	0.420394	0.509003	0.432389	0.198609	0.279333	0.495077	0.653831	0.716641	0.617084	0.459671	0.117724	0.27639	0.496151	0.501754	-0.186539	-0.0863518	0.219065	0.237356	0.190526	0.0647726	0.222355	0.469756	0.569335	0.625394
0.0513089	0.0347709	0.103522	0.176378	0.239151	0.204698	0.168444	0.169284	0.235383	0.259858	0.195783	0.13948	0.144508	0.156936	0.0742518	0.0431234	0.0441625	0.0829843	0.11911	0.161693	0.20028	0.165976	0.118899	0.156258	0.313397	0.226859	0.110006	0.0877116	0.10746	0.0966018	0.0145406	-0.0209465	-0.0121334	0.0308141	0.0639248	0.119248	0.158456	0.114377	0.018293	0.0950569	0.318155	0.139129	0.0542333	0.0785426	0.096802	0.177445	-0.00392913	-0.0692645	-0.0635614	0.00566146
0.375699	0.337353	0.417438	0.28864	0.244892	0.35568	0.385609	0.357554	0.262623	0.394713	0.513286	0.450629	0.345971	0.279416	0.263246	0.182328	0.216264	0.327701	0.297418	0.195578	0.362936	0.502748	0.418843	0.316277	0.283611	0.471546	0.504436	0.376809	0.232269	0.241393	0.126507	0.0471024	0.132394	0.232263	0.164653	0.0815964	0.471483	0.585965	0.432011	0.269451	0.219116	0.388727	0.372158	0.191593	0.122684	0.275145	0.220565	0.105781	0.107581	0.19719
0.449393	0.397173	0.382274	0.243777	0.279127	0.421044	0.433409	0.382678	0.235781	0.362028	0.549546	0.521084	0.413695	0.269199	0.291545	0.314906	0.355379	0.356208	0.24766	0.151654	0.404855	0.557525	0.49227	0.371304	0.177027	0.404178	0.546851	0.434724	0.226907	0.165493	0.22347	0.245464	0.275906	0.267358	0.152169	-0.00406922	0.388877	0.580232	0.559626	0.378425	0.0581372	0.315694	0.384103	0.184181	0.0517044	0.0799671	0.204232	0.283063	0.21184	0.172628
0.44002	0.404444	0.316197	0.226636	0.355738	0.478784	0.448599	0.388423	0.275844	0.364031	0.513259	0.486892	0.411394	0.202671	0.191	0.33135	0.405014	0.348176	0.214121	0.186471	0.446001	0.567185	0.498979	0.381723	0.145478	0.28211	0.443089	0.408129	0.245778	0.0471526	0.176051	0.293934	0.310569	0.273312	0.156472	0.0502902	0.310587	0.505295	0.53103	0.361271	-0.0577689	0.0945894	0.271746	0.212523	0.0762608	-0.00401281	0.124379	0.305631	0.230665	0.185961
0.44257	0.412063	0.333579	0.237292	0.266232	0.327692	0.295296	0.267284	0.218632	0.270936	0.333169	0.320875	0.290614	0.175851	0.186352	0.288111	0.332131	0.299617	0.224612	0.194141	0.288298	0.347194	0.316267	0.260049	0.136088	0.181122	0.244426	0.295931	0.313391	0.133026	0.147609	0.184884	0.156156	0.169265	0.147772	0.0977613	0.19746	0.311422	0.288102	0.216168	-0.00859367	0.0236396	0.12704	0.261784	0.287256	0.163375	0.176369	0.207638	0.0835247	0.0963272
0.328756	0.313926	0.351522	0.266315	0.175398	0.200497	0.234327	0.238078	0.210737	0.225701	0.222478	0.177185	0.190088	0.207973	0.155117	0.142431	0.17324	0.240724	0.279605	0.212896	0.164295	0.22991	0.218668	0.195721	0.177977	0.200356	0.148267	0.148914	0.232	0.183943	0.00012804	-0.0326767	0.0248452	0.151312	0.192997	0.161436	0.188166	0.256125	0.128711	0.0633768	0.0946458	0.127098	0.0850478	0.16951	0.232336	0.23575	0.0669554	-0.00932546	0.0054436	0.143286
0.292293	0.313741	0.396564	0.348894	0.192725	0.162214	0.207972	0.244166	0.231856	0.188559	0.163857	0.103093	0.128268	0.209122	0.184036	0.141269	0.177517	0.280127	0.359621	0.305812	0.144866	0.15875	0.158828	0.178796	0.176875	0.117646	0.049186	0.0471647	0.105645	0.189553	0.048579	-0.0363206	0.0371685	0.195858	0.2671	0.262253	0.113171	0.0877905	-0.0082861	-0.00400379	0.0940642	0.0798984	0.0359734	0.0577381	0.0880344	0.259652	0.0852493	-0.0397776	-0.00442724	0.153982
0.191848	0.132902	0.0622509	0.0242675	0.112934	0.229171	0.241426	0.205272	0.0926443	0.165251	0.263451	0.25163	0.221508	0.089734	0.0564726	0.108521	0.0929393	0.051451	0.0126193	-0.0556801	0.126365	0.286943	0.305159	0.25002	0.119772	0.248128	0.247321	0.191549	0.169419	0.0192351	-0.00559362	0.0305672	-0.000892163	0.0339632	0.0933813	-0.0541699	0.198895	0.38832	0.348615	0.233673	0.0678074	0.189873	0.108793	0.0776693	0.104742	-0.0298554	-0.10867	0.00881846	-0.00433702	0.0408295
-0.11049	-0.105253	-0.0446512	-0.0606682	-0.0486778	0.0325317	0.0919023	0.087375	0.0514321	0.130335	0.155868	0.0903924	-0.015142	-0.0621778	-0.0664146	-0.181631	-0.271355	-0.219152	-0.135021	-0.11788	-0.0113517	0.108787	0.167377	0.124194	0.127681	0.329519	0.299529	0.169601	0.0433116	-0.0639429	-0.148903	-0.260987	-0.351653	-0.25307	-0.0725896	-0.01009	0.230688	0.325699	0.402947	0.226538	0.149751	0.344367	0.22692	0.154486	0.0458166	-0.106494	-0.210623	-0.239543	-0.344414	-0.230187
-0.0493324	-0.00319987	0.129353	0.151385	0.0917499	0.100451	0.132912	0.155093	0.226008	0.291689	0.194117	0.090799	0.0282095	0.118686	0.00105413	-0.190186	-0.219381	-0.0947344	0.0148527	0.120668	0.169999	0.211883	0.169968	0.110272	0.344045	0.443246	0.333951	0.189575	0.138893	0.104285	-0.216535	-0.358788	-0.324763	-0.119341	-0.0488575	0.289819	0.413495	0.424022	0.313461	0.0243137	0.324109	0.351985	0.306695	0.266026	0.224219	0.204916	-0.182905	-0.318543	-0.354485	0.0108209
0.0296806	0.0356504	0.141487	0.200083	0.148342	0.0251226	-0.0366725	-0.0138662	0.17113	0.209126	0.0773611	0.0430995	0.0973501	0.268103	0.196827	0.0709091	0.000512636	-0.0457683	-0.0556105	0.17893	0.338771	0.15025	-0.0762949	-0.0955202	0.345332	0.361737	0.213442	0.166023	0.180605	0.241779	0.0917008	0.0148182	0.0297851	-0.105101	-0.260087	0.228248	0.595973	0.395154	-0.0555243	-0.138428	0.307163	0.328028	0.340031	0.265689	0.231648	0.251206	0.132484	0.10797	0.173129	-0.0461285
0.0608516	0.0886729	0.189293	0.326346	0.275967	0.190303	0.159605	0.222341	0.327877	0.23707	0.117653	0.126891	0.265309	0.299772	0.105558	0.0525145	0.109196	0.197883	0.30246	0.449854	0.250633	0.118634	0.103616	0.22147	0.253161	-0.00317974	0.024765	0.163553	0.322797	0.259053	-0.0277439	-0.00163914	0.178587	0.267042	0.265136	0.577963	0.0660442	-0.0558423	-0.0463158	0.0665687	-0.0325156	-0.199086	0.00659229	0.180329	0.277944	0.354659	0.122171	0.0552297	0.322004	0.330564
0.308488	0.286566	0.293864	0.207739	0.262839	0.460893	0.491351	0.394415	0.0660517	0.0817353	0.363298	0.442497	0.376977	0.0730395	0.0956789	0.260224	0.458711	0.601059	0.5536	0.227754	0.158706	0.460258	0.523761	0.432779	-0.228226	-0.174229	0.122334	0.306767	0.278691	0.0638385	0.129293	0.321222	0.571892	0.704454	0.652052	0.0476197	-0.247767	0.19585	0.391734	0.413663	-0.357156	-0.303279	-0.0361747	0.1086	0.139366	0.195708	0.259972	0.379425	0.553118	0.6294
0.344857	0.321056	0.290672	0.217795	0.314087	0.417132	0.376281	0.288842	0.0591722	0.121065	0.368597	0.453224	0.399443	0.150128	0.22841	0.447245	0.605086	0.607713	0.42486	0.191538	0.353522	0.445988	0.376827	0.243922	-0.212396	-0.084656	0.204672	0.355818	0.23634	0.0661246	0.408455	0.648217	0.741126	0.657513	0.439803	-0.0838219	0.044495	0.150827	0.229164	0.264296	-0.288205	-0.194573	0.0884421	0.145992	0.102087	0.0252879	0.502373	0.712123	0.673079	0.521692
0.182007	0.166324	0.130611	0.178085	0.336971	0.336543	0.232852	0.171944	0.0857242	0.144855	0.276818	0.331128	0.33788	0.255144	0.249872	0.448833	0.541159	0.400046	0.160196	0.146876	0.43999	0.375372	0.229634	0.119462	-0.0812038	0.0311607	0.211954	0.233928	0.124903	0.0983481	0.400286	0.657477	0.733452	0.521704	0.17277	-0.0494044	0.192076	0.143673	0.153075	0.127184	-0.171922	-0.0504634	0.0741582	-0.00851905	-0.0657241	-0.202101	0.145542	0.565505	0.690257	0.488835
0.0709249	0.058367	0.0805843	0.232603	0.413287	0.368162	0.263417	0.23925	0.247877	0.258399	0.240576	0.239295	0.319815	0.317389	0.167757	0.281265	0.342233	0.231984	0.112826	0.222758	0.460808	0.396336	0.262463	0.191359	0.148887	0.144789	0.163216	0.171326	0.221745	0.16002	0.129732	0.363038	0.517435	0.39891	0.167973	0.155588	0.237566	0.239479	0.183823	0.0814034	-0.0419495	-0.0379124	-0.0310813	-0.0033155	0.113736	0.00179432	-0.208001	0.25259	0.583574	0.482467
0.0698994	0.0877325	0.200245	0.401342	0.499946	0.366005	0.267835	0.301807	0.420483	0.378336	0.235358	0.174138	0.246117	0.32737	0.202924	0.24569	0.246827	0.183007	0.190708	0.419463	0.497481	0.336009	0.243037	0.249509	0.267502	0.169505	0.157581	0.202916	0.280397	0.159557	0.127098	0.285617	0.304823	0.227558	0.175956	0.377206	0.21069	0.14257	0.149622	0.122436	-0.0682899	-0.0604341	0.0625366	0.20778	0.335544	0.132056	-0.0507816	0.293734	0.324457	0.200229
0.218818	0.236406	0.381715	0.374868	0.252507	0.228019	0.249853	0.28254	0.311969	0.31545	0.262207	0.171481	0.124074	0.180938	0.258775	0.24614	0.18046	0.21487	0.30515	0.374721	0.315137	0.290265	0.260739	0.239417	0.189267	0.201619	0.189033	0.207417	0.17195	0.0902037	0.264726	0.208534	0.135617	0.175323	0.227644	0.26911	0.194879	0.252003	0.205781	0.121286	-0.00703635	0.0806759	0.170175	0.274114	0.208457	-0.0444181	0.325127	0.287876	0.089891	0.144909
0.365681	0.360888	0.405587	0.290186	0.1983	0.251314	0.282821	0.270354	0.198752	0.224388	0.267453	0.216139	0.160388	0.153582	0.232953	0.277485	0.282058	0.326936	0.334148	0.249198	0.254934	0.329599	0.300461	0.226703	0.0981728	0.111155	0.146321	0.17164	0.0975811	0.111199	0.235943	0.183142	0.20574	0.268836	0.245221	0.10115	0.180137	0.265574	0.202737	0.101419	0.0164392	-0.00405715	0.113554	0.191383	0.0406368	0.00944974	0.31981	0.201168	0.147883	0.21014
0.307573	0.30756	0.250817	0.109615	0.0567218	0.142901	0.160119	0.125777	0.017902	0.0766843	0.147642	0.141423	0.127407	0.104892	0.0777635	0.0844333	0.114978	0.131959	0.109428	-0.010035	0.00146402	0.132206	0.169613	0.126219	0.0519684	0.131847	0.162494	0.131451	0.163788	0.143295	-0.0763729	-0.108288	-0.072266	0.0229004	0.0703364	-0.00828308	0.0728164	0.202494	0.206575	0.124245	0.0846205	0.106334	0.0450002	0.0547534	0.139501	0.17717	-0.13257	-0.150338	-0.109977	0.0325391
0.0228263	0.0374502	0.142992	0.127062	0.0409016	0.105157	0.160124	0.176717	0.149522	0.228485	0.219608	0.144806	0.102865	0.157694	0.0475469	-0.146755	-0.196671	-0.0915223	0.0115452	-0.0236022	-0.0272507	0.110937	0.174392	0.147022	0.274789	0.434705	0.378873	0.228668	0.183824	0.162846	-0.205446	-0.358483	-0.332702	-0.144697	0.00560348	0.11042	0.190282	0.311903	0.317961	0.0826881	0.282563	0.400615	0.280141	0.199668	0.239834	0.186503	-0.261577	-0.363477	-0.302513	-0.0486523
0.140161	0.148629	0.307894	0.335821	0.219604	0.188944	0.207478	0.263207	0.380581	0.43179	0.280944	0.146227	0.169489	0.348526	0.177491	-0.0390659	-0.0717884	0.0347141	0.145527	0.209845	0.208366	0.243038	0.184625	0.168775	0.515777	0.589113	0.390918	0.230528	0.260966	0.310796	-0.130468	-0.296872	-0.209806	-0.0291572	0.0294663	0.290455	0.410951	0.448876	0.187144	-0.039028	0.398282	0.456631	0.374411	0.292473	0.33248	0.368388	-0.150855	-0.264392	-0.161177	0.0757832
0.17642	0.1698	0.292668	0.379521	0.319358	0.232865	0.204318	0.279666	0.452541	0.446038	0.24429	0.155177	0.279284	0.452841	0.199611	0.0593145	0.0394584	0.0839793	0.162848	0.315784	0.307964	0.226225	0.145279	0.202567	0.578254	0.44752	0.254763	0.221772	0.368311	0.382343	-0.0722472	-0.160745	-0.0727086	0.030546	0.0533427	0.421543	0.420162	0.300531	0.0322217	-0.0375763	0.376547	0.272058	0.25437	0.281535	0.399895	0.419462	-0.0803846	-0.124123	0.00978036	0.119144
0.22893	0.181083	0.234915	0.261578	0.379686	0.573891	0.61733	0.584988	0.381975	0.404703	0.554696	0.571164	0.571397	0.2948	0.0886705	0.0926458	0.15906	0.282464	0.342186	0.23213	0.275452	0.568949	0.664052	0.649627	0.202196	0.18119	0.40192	0.517446	0.546642	0.204851	-0.0841817	-0.0364312	0.125574	0.354109	0.450909	0.250815	0.0556132	0.462454	0.634573	0.555322	-0.144969	-0.0678521	0.20142	0.360589	0.383509	0.236214	-0.0489545	-0.0155093	0.183032	0.4219
0.248642	0.235507	0.345182	0.312173	0.412076	0.642228	0.705985	0.634682	0.363292	0.454622	0.681292	0.668142	0.534902	0.230507	0.128282	0.111643	0.203633	0.390737	0.425825	0.2706	0.424086	0.744362	0.763589	0.616026	0.110038	0.315281	0.576134	0.635063	0.497952	0.160772	0.0219726	0.0573806	0.197631	0.423366	0.467449	0.178315	0.273821	0.670672	0.797267	0.57841	-0.161613	0.0855922	0.377615	0.450944	0.361037	0.225273	0.121635	0.159639	0.197426	0.429239
0.196253	0.209889	0.352424	0.403307	0.469437	0.519034	0.486709	0.46141	0.43856	0.535789	0.572572	0.520757	0.460999	0.377124	0.221954	0.154984	0.22482	0.322045	0.289011	0.36198	0.625428	0.664889	0.48543	0.328962	0.299352	0.466678	0.578109	0.567982	0.457221	0.269851	0.0962948	0.12946	0.255381	0.33014	0.168298	0.29069	0.6145	0.661066	0.492323	0.23645	0.0497407	0.219298	0.478367	0.481241	0.403458	0.29736	0.169574	0.23986	0.281937	0.387065
0.0453974	0.0655976	0.196499	0.365522	0.388596	0.202096	0.08421	0.136674	0.394353	0.425914	0.237905	0.184564	0.264526	0.412768	0.247228	0.159438	0.13457	0.066325	0.0396157	0.386656	0.594943	0.285517	0.0210296	0.00415644	0.409248	0.399826	0.338637	0.310269	0.305929	0.285693	0.166258	0.190986	0.205581	0.0336192	-0.163779	0.396814	0.6662	0.339349	0.00553319	-0.0714269	0.189749	0.231759	0.377229	0.339853	0.307354	0.234791	0.183477	0.288303	0.312133	0.0878136
0.197814	0.228884	0.339448	0.446428	0.351098	0.29558	0.297024	0.369851	0.41993	0.335523	0.273185	0.261302	0.347166	0.304875	0.128828	0.128985	0.242659	0.396863	0.556329	0.638117	0.265833	0.162045	0.23112	0.377442	0.219863	-0.019222	0.107067	0.24939	0.348346	0.222247	0.0627574	0.106521	0.24686	0.405629	0.510247	0.672303	-0.0925417	-0.129483	0.0544735	0.233521	-0.104893	-0.203409	0.0499088	0.200436	0.255665	0.332673	0.290427	0.178697	0.252275	0.35057
0.433786	0.401065	0.379757	0.229229	0.271401	0.515417	0.567831	0.47362	0.0945547	0.112432	0.464636	0.563637	0.494064	0.108	0.105923	0.292637	0.550383	0.744268	0.677382	0.244635	0.124276	0.466433	0.571331	0.509244	-0.212184	-0.179456	0.181583	0.37439	0.312321	0.0727799	0.128492	0.321132	0.605272	0.805307	0.748693	0.0432299	-0.314769	0.114245	0.379766	0.464356	-0.33371	-0.305035	-0.00453787	0.106373	0.113285	0.193484	0.302215	0.335283	0.517692	0.677545
0.494684	0.449552	0.371651	0.257284	0.383138	0.533033	0.499699	0.403653	0.106586	0.160922	0.488698	0.599332	0.54989	0.22158	0.25137	0.512184	0.729786	0.748766	0.527988	0.204909	0.340386	0.513309	0.494897	0.388777	-0.188519	-0.0808761	0.28106	0.422859	0.279794	0.0892195	0.367236	0.638386	0.805433	0.773831	0.545374	-0.0688409	-0.0702231	0.14144	0.320055	0.389915	-0.305587	-0.195287	0.0967369	0.10275	0.0543311	0.0332318	0.389957	0.617128	0.682318	0.599254
0.427121	0.395306	0.309198	0.300716	0.457058	0.481832	0.386536	0.325039	0.179102	0.224232	0.404629	0.457922	0.463297	0.325089	0.341456	0.612755	0.731977	0.586554	0.335537	0.244292	0.468198	0.468924	0.38567	0.287972	-0.0638621	0.0241557	0.259008	0.299373	0.171161	0.103073	0.472394	0.742094	0.793422	0.623564	0.338474	-0.00846934	0.0813012	0.13172	0.252518	0.25892	-0.214669	-0.0899556	0.0800168	0.0147318	-0.0377539	-0.125257	0.259782	0.635153	0.652069	0.486617
0.319772	0.322359	0.313413	0.399918	0.515688	0.427816	0.311755	0.283756	0.268526	0.263219	0.2648	0.244872	0.313606	0.385713	0.400591	0.61225	0.621365	0.412268	0.245829	0.351319	0.528928	0.430938	0.31214	0.235473	0.0779657	0.0738776	0.127118	0.132801	0.125005	0.146265	0.454101	0.66093	0.658319	0.47229	0.243877	0.147175	0.166293	0.166307	0.19079	0.133845	-0.117212	-0.0707316	-0.0140519	-0.0134949	0.0111748	-0.104334	0.116399	0.522238	0.550433	0.409696
0.252434	0.288131	0.433161	0.527015	0.474519	0.31099	0.231428	0.223304	0.254356	0.224432	0.153958	0.0983941	0.156396	0.389844	0.496175	0.55345	0.448538	0.306906	0.266288	0.402155	0.434649	0.321195	0.233883	0.196893	0.115144	0.0881142	0.0594006	0.0678019	0.113773	0.194693	0.451403	0.500143	0.428672	0.307574	0.213258	0.216342	0.149178	0.158949	0.160314	0.120814	-0.0507827	-0.00803762	0.0022025	0.0683002	0.115017	-0.0426968	0.192607	0.415276	0.334923	0.24198
0.324889	0.36123	0.546716	0.550165	0.368404	0.225685	0.196585	0.187073	0.191393	0.179853	0.127433	0.0647682	0.102962	0.378484	0.505628	0.458487	0.342069	0.302248	0.319963	0.345463	0.279835	0.249244	0.203246	0.177506	0.152927	0.144413	0.0679714	0.0634144	0.104658	0.265373	0.401753	0.287705	0.238475	0.232841	0.209131	0.169034	0.1458	0.200078	0.158822	0.123726	0.08915	0.089233	0.0591309	0.11472	0.0989377	0.0597328	0.267812	0.248134	0.162816	0.173965
0.425403	0.438406	0.465684	0.420296	0.425771	0.426107	0.379788	0.329294	0.203355	0.208676	0.268717	0.292611	0.379102	0.403966	0.273814	0.299656	0.360601	0.374891	0.323243	0.226944	0.243301	0.352131	0.357074	0.346472	0.207055	0.143012	0.175895	0.238135	0.33806	0.35213	0.0834988	0.0698459	0.186481	0.285805	0.263682	0.149465	0.112753	0.249616	0.279968	0.284909	0.122084	0.0202017	0.0524593	0.11287	0.207582	0.317339	-0.0192648	0.0180001	0.148159	0.265634
0.299561	0.297746	0.381752	0.356378	0.411098	0.599231	0.640223	0.603635	0.368968	0.445858	0.609561	0.599084	0.558824	0.333194	0.112428	0.0696411	0.165068	0.325597	0.377296	0.226597	0.264645	0.546891	0.631399	0.584682	0.244375	0.36289	0.557611	0.57856	0.552351	0.28645	-0.131549	-0.127997	0.0362362	0.288804	0.386137	0.211456	0.139669	0.470939	0.624379	0.495327	-0.00200578	0.138194	0.303387	0.347917	0.422733	0.350201	-0.156468	-0.114818	0.0516407	0.329979
0.225396	0.241157	0.436795	0.463648	0.429849	0.568852	0.632712	0.658589	0.56239	0.654524	0.682942	0.564841	0.48713	0.384479	0.169129	0.019825	0.0685163	0.281409	0.40766	0.347426	0.370741	0.590868	0.620159	0.548921	0.4143	0.586145	0.683306	0.617198	0.535035	0.316688	-0.110927	-0.179605	-0.0401472	0.243546	0.35044	0.327922	0.314839	0.568246	0.615764	0.361133	0.0752903	0.287747	0.49631	0.504017	0.500037	0.40004	-0.0637367	-0.0990935	-0.0172659	0.291318
0.17914	0.198778	0.411836	0.541198	0.495473	0.456277	0.440433	0.536869	0.701783	0.741504	0.535937	0.370482	0.392664	0.480886	0.216027	0.044657	0.0606977	0.19941	0.324357	0.46431	0.482155	0.471343	0.391234	0.385737	0.621445	0.647786	0.566163	0.479349	0.483023	0.368968	-0.0603778	-0.142978	-0.0437783	0.14091	0.192323	0.463571	0.453511	0.464657	0.329042	0.139959	0.209701	0.314374	0.49497	0.5022	0.514085	0.43641	-0.00408436	-0.0536521	0.000275344	0.197447
0.205355	0.204693	0.36232	0.560743	0.595465	0.536597	0.490276	0.610852	0.790925	0.746089	0.520711	0.413021	0.523198	0.541646	0.176362	0.0981675	0.155635	0.266439	0.40202	0.602869	0.5181	0.435937	0.413436	0.51889	0.646124	0.432731	0.415491	0.461342	0.564829	0.371635	-0.0286151	-0.0388463	0.0595459	0.228668	0.314265	0.62246	0.282387	0.239589	0.247645	0.250413	0.132049	0.0879426	0.339431	0.448101	0.505367	0.417198	0.0717825	0.0245299	0.0813402	0.24532
0.354502	0.321038	0.398396	0.428866	0.571572	0.829301	0.886302	0.855692	0.565158	0.565487	0.779804	0.795385	0.758598	0.355663	0.0938337	0.167441	0.360222	0.585932	0.655331	0.477153	0.427454	0.748842	0.863848	0.851253	0.211365	0.1374	0.471104	0.647455	0.618791	0.209336	-0.011733	0.102931	0.332132	0.624185	0.703466	0.361993	-0.0370988	0.385716	0.679777	0.66757	-0.216359	-0.170383	0.226684	0.38909	0.380674	0.306202	0.143147	0.141606	0.280868	0.569606
0.392743	0.363785	0.440664	0.417312	0.587883	0.854759	0.895448	0.817267	0.471664	0.524482	0.830215	0.866209	0.76442	0.326689	0.154595	0.247897	0.458608	0.666331	0.639333	0.404486	0.528746	0.86166	0.886904	0.767424	0.0972967	0.18829	0.566479	0.712172	0.568196	0.175535	0.097889	0.250168	0.476265	0.691452	0.646129	0.199456	0.119637	0.527861	0.737684	0.647808	-0.24596	-0.0938073	0.313021	0.401969	0.333356	0.263754	0.240402	0.307678	0.404829	0.604347
0.336843	0.325389	0.430472	0.522975	0.714945	0.794575	0.72996	0.696682	0.578631	0.631108	0.769867	0.774062	0.734508	0.470774	0.265767	0.338431	0.506885	0.594273	0.503466	0.501299	0.75497	0.825954	0.692948	0.571302	0.233793	0.323964	0.612244	0.693147	0.533611	0.236873	0.232032	0.406981	0.562086	0.596543	0.408596	0.270038	0.382005	0.515248	0.562181	0.463293	-0.155302	0.0154991	0.416672	0.43219	0.345114	0.250639	0.313911	0.470306	0.503082	0.513015
0.153803	0.175824	0.320077	0.586608	0.689753	0.475085	0.319386	0.394589	0.638188	0.635826	0.454731	0.387846	0.469775	0.530609	0.329729	0.349838	0.381209	0.30585	0.270808	0.625238	0.786966	0.470407	0.251115	0.251969	0.404546	0.355036	0.423871	0.420195	0.342922	0.239719	0.321773	0.45278	0.44655	0.276111	0.0968453	0.457714	0.46846	0.232562	0.157246	0.161086	-0.0164698	0.07692	0.35365	0.321304	0.257184	0.179381	0.329595	0.496656	0.426171	0.213858
0.369791	0.399318	0.566413	0.675486	0.540279	0.419416	0.399296	0.496207	0.612259	0.579365	0.486374	0.392687	0.419519	0.439282	0.355391	0.362053	0.420295	0.526688	0.650738	0.764042	0.468489	0.321817	0.333658	0.445479	0.332267	0.195737	0.325812	0.361727	0.312892	0.246377	0.296533	0.313741	0.360056	0.443642	0.499991	0.596892	0.0165625	-0.0114999	0.166873	0.313303	-0.113404	-0.0743525	0.225946	0.254388	0.212962	0.290371	0.447484	0.354903	0.27916	0.307818
0.6636	0.617002	0.577663	0.327595	0.275159	0.523377	0.606355	0.551963	0.202958	0.245859	0.596429	0.653629	0.554645	0.193986	0.218923	0.359514	0.585618	0.803976	0.747637	0.292119	0.129705	0.474208	0.607028	0.584254	-0.0585919	-0.00305445	0.353115	0.470982	0.350516	0.151667	0.151365	0.245762	0.488138	0.733761	0.723762	0.0917715	-0.23861	0.150814	0.431089	0.513934	-0.247358	-0.149644	0.151142	0.175156	0.142011	0.242946	0.331257	0.25959	0.364217	0.567408
0.787155	0.727548	0.557563	0.299378	0.339359	0.547021	0.560209	0.483139	0.164819	0.228275	0.561564	0.637976	0.576424	0.245266	0.280278	0.544678	0.768359	0.81543	0.61423	0.208913	0.245567	0.515068	0.572854	0.499372	-0.073157	0.0304653	0.361343	0.454163	0.323768	0.124365	0.252344	0.447829	0.619582	0.71374	0.592066	-0.01665	-0.106277	0.191327	0.408938	0.441286	-0.224481	-0.100013	0.163977	0.14968	0.110481	0.121101	0.293442	0.404943	0.446256	0.524942
0.820324	0.796294	0.606061	0.400795	0.40088	0.462692	0.41803	0.367248	0.193753	0.239213	0.412229	0.440466	0.450787	0.353268	0.441853	0.734148	0.836161	0.704396	0.478146	0.271389	0.340744	0.44029	0.436764	0.37075	0.0169736	0.0831212	0.26888	0.309154	0.236315	0.157725	0.401869	0.571294	0.601221	0.566226	0.424203	0.0539472	0.0238255	0.170307	0.306007	0.304492	-0.144464	-0.0405513	0.135191	0.120988	0.0834646	0.0347804	0.271126	0.464872	0.398696	0.389407
0.661119	0.70571	0.728071	0.608458	0.412962	0.293846	0.240715	0.219798	0.18143	0.210038	0.22478	0.177981	0.215804	0.48261	0.714639	0.815809	0.689772	0.501922	0.384092	0.358125	0.336623	0.310818	0.266898	0.217605	0.103169	0.164274	0.181509	0.149337	0.1314	0.284904	0.552451	0.525225	0.432082	0.358078	0.269368	0.145981	0.130585	0.190041	0.217173	0.166631	-0.0223796	0.0731468	0.143908	0.144445	0.102803	0.0470869	0.284037	0.383224	0.252747	0.246441
0.414515	0.472641	0.717584	0.756904	0.490462	0.265305	0.210592	0.21145	0.246744	0.258877	0.190033	0.112055	0.180733	0.600809	0.783661	0.682137	0.463307	0.350061	0.355301	0.409985	0.32258	0.270062	0.223066	0.20806	0.234135	0.272066	0.200697	0.128882	0.15121	0.415617	0.523545	0.351384	0.264489	0.24535	0.220575	0.212058	0.166127	0.22653	0.212079	0.152598	0.0896318	0.173317	0.197812	0.185242	0.161093	0.181982	0.254478	0.226599	0.148298	0.19073
0.358508	0.391269	0.575594	0.747153	0.762325	0.566638	0.432711	0.417437	0.436197	0.396177	0.331606	0.325305	0.475029	0.679608	0.56781	0.546526	0.495771	0.427511	0.395288	0.483411	0.503157	0.455933	0.384063	0.400353	0.381603	0.268903	0.241503	0.279999	0.35744	0.423583	0.356878	0.315528	0.33902	0.349092	0.297707	0.304194	0.191137	0.252678	0.267717	0.294054	0.130244	0.0984035	0.182538	0.215615	0.251957	0.274724	0.162004	0.211506	0.240158	0.282092
0.389819	0.388306	0.453728	0.535998	0.764971	0.884131	0.81989	0.764013	0.540742	0.527852	0.679503	0.723481	0.770906	0.49813	0.19096	0.298439	0.490113	0.595154	0.557641	0.459739	0.532777	0.728331	0.753081	0.739393	0.311024	0.216227	0.43981	0.576627	0.582412	0.290594	0.0629047	0.196961	0.385516	0.556097	0.544666	0.312849	0.0865248	0.357092	0.556192	0.580705	-0.037241	-0.0541078	0.208584	0.301426	0.352544	0.31921	0.0564697	0.167896	0.287885	0.466081
0.391641	0.388301	0.491487	0.48335	0.616729	0.896683	0.951819	0.907434	0.569976	0.612129	0.846186	0.827103	0.74814	0.356531	0.0988055	0.166139	0.382119	0.628325	0.67532	0.454976	0.463058	0.816073	0.910966	0.845778	0.235712	0.2801	0.590014	0.68306	0.594466	0.227969	-0.0381608	0.0745646	0.311711	0.612547	0.672461	0.299531	0.0563067	0.471893	0.73435	0.642347	-0.151355	-0.0386828	0.302059	0.384419	0.392002	0.338856	0.0588832	0.108576	0.232514	0.533058
0.348179	0.359185	0.542211	0.597304	0.647884	0.838368	0.893448	0.929074	0.762644	0.794887	0.868742	0.759629	0.673879	0.402866	0.147973	0.136742	0.305528	0.572152	0.689244	0.588202	0.549481	0.797551	0.852246	0.808655	0.397176	0.439244	0.661909	0.688381	0.578694	0.251634	-0.0187225	0.0378789	0.23375	0.540979	0.627635	0.421619	0.157386	0.482243	0.689639	0.560903	-0.110985	0.0470575	0.413121	0.470392	0.443586	0.380367	0.123571	0.108755	0.164134	0.468355
0.213507	0.235788	0.44549	0.668723	0.700563	0.658755	0.622876	0.767762	0.93848	0.908363	0.685416	0.514208	0.535098	0.487395	0.175056	0.115977	0.210014	0.379952	0.534964	0.714559	0.644994	0.599653	0.562521	0.618388	0.628087	0.529393	0.564186	0.540153	0.498527	0.260128	0.0174145	0.0514485	0.152151	0.341971	0.424716	0.582167	0.259064	0.318682	0.408605	0.353459	0.00596786	0.103535	0.421428	0.459729	0.438635	0.351613	0.155204	0.129931	0.113302	0.291178
0.247897	0.254579	0.412025	0.639212	0.720016	0.708523	0.669689	0.803179	0.943939	0.905969	0.717527	0.569073	0.597803	0.464095	0.120989	0.132236	0.267402	0.435498	0.583078	0.747301	0.639541	0.603364	0.605536	0.692566	0.602241	0.435603	0.518991	0.542416	0.513481	0.215014	0.0227309	0.10413	0.212358	0.407174	0.504158	0.610558	0.15282	0.237672	0.409742	0.426009	-0.0390745	0.00432707	0.349852	0.422194	0.397747	0.313269	0.193398	0.164902	0.149117	0.333609
0.405298	0.378559	0.469736	0.487201	0.629108	0.890634	0.942225	0.928062	0.660469	0.694848	0.909421	0.884554	0.792544	0.350456	0.096846	0.194527	0.426506	0.677157	0.730077	0.544082	0.518433	0.815373	0.906396	0.884111	0.275282	0.260494	0.602122	0.712262	0.575039	0.161854	0.0374628	0.179545	0.397831	0.670487	0.718669	0.35122	0.0094242	0.395556	0.692154	0.677203	-0.184921	-0.0894162	0.318247	0.393644	0.333577	0.278678	0.219504	0.223907	0.29217	0.548114
0.438993	0.396865	0.428315	0.398459	0.609489	0.889629	0.918021	0.850205	0.497067	0.543418	0.880391	0.942894	0.849833	0.33467	0.122964	0.259335	0.508473	0.712166	0.663338	0.404038	0.51548	0.83986	0.89233	0.817814	0.139403	0.186829	0.599447	0.748318	0.573344	0.142486	0.0894998	0.279555	0.505636	0.706584	0.659929	0.187601	0.0429212	0.432693	0.700082	0.684166	-0.211525	-0.09115	0.316629	0.368674	0.288722	0.225688	0.229991	0.311189	0.391867	0.567834
0.403908	0.367962	0.417306	0.511466	0.764017	0.873131	0.80063	0.772415	0.598392	0.617207	0.819866	0.88714	0.885289	0.508201	0.251061	0.382757	0.581601	0.665331	0.565988	0.49873	0.696824	0.813638	0.761412	0.709217	0.250261	0.251932	0.606182	0.742438	0.582954	0.197438	0.224125	0.440927	0.598145	0.653406	0.520325	0.252056	0.182592	0.388998	0.575954	0.595851	-0.163232	-0.041362	0.37518	0.39388	0.300437	0.199344	0.295525	0.452316	0.484402	0.510099
0.282399	0.289686	0.43898	0.717302	0.809441	0.590193	0.43613	0.508266	0.702466	0.677826	0.533866	0.489761	0.625687	0.745962	0.529651	0.52185	0.501388	0.412812	0.384217	0.664076	0.757154	0.525461	0.38332	0.423635	0.453465	0.358652	0.454707	0.470754	0.419317	0.352639	0.423644	0.501964	0.483427	0.3805	0.258542	0.43103	0.282044	0.196039	0.259221	0.330389	-0.0174195	0.0660961	0.355322	0.322823	0.255244	0.209686	0.336604	0.460551	0.390988	0.279401
0.477181	0.490283	0.72783	0.786752	0.528054	0.332707	0.302773	0.370345	0.490461	0.518818	0.427495	0.31383	0.365545	0.721812	0.80737	0.644555	0.446063	0.418854	0.47812	0.572776	0.431113	0.336429	0.300854	0.342949	0.358585	0.373225	0.416703	0.336163	0.283717	0.49167	0.518973	0.345198	0.296486	0.316784	0.315188	0.354934	0.151468	0.187546	0.257198	0.267368	0.0093203	0.161204	0.35482	0.277915	0.219611	0.300296	0.369848	0.287898	0.207564	0.242147
0.876183	0.835341	0.802237	0.518075	0.291115	0.381714	0.438044	0.416716	0.223342	0.293165	0.4927	0.48264	0.443789	0.446882	0.609691	0.650012	0.631588	0.667144	0.598949	0.309353	0.175108	0.389984	0.468766	0.44982	0.107386	0.212998	0.419772	0.444507	0.376922	0.387851	0.350799	0.248022	0.315024	0.468436	0.468569	0.126681	-0.00295904	0.259155	0.41313	0.402777	-0.0810235	0.0853081	0.322903	0.305784	0.245825	0.302816	0.320685	0.206289	0.1807	0.340725
[truncated: 78 more columns]

## Sheet: FigS5c
ANN error assesment - 2 seeds (Mean absolute Error E_ROI in %)
ROI index (ordered)	ANN prediction (Top 20%)	GNLSE validation (Top 20%)	ANN prediction (Top 2%)	GNLSE validation (Top 2%)	ANN prediction (Best)	0.0659621
1	0.0855774	0.041768	0.0371601	0.0295305	8.66182e-05	0.166375
2	0.0892464	0.086144	0.0400485	0.123368	0.00032923	0.0356517
3	0.102261	0.0676859	0.0410014	0.0849711	0.000424957	0.0350434
4	0.108016	0.157682	0.0422764	0.0689971	0.000987909	0.167141
5	0.109748	0.138458	0.0488482	0.0973588	0.00121746	0.0206348
6	0.112034	0.17972	0.0499158	0.0606601	0.00178449	0.0316659
7	0.112688	0.127461	0.0504867	0.112785	0.00187682	0.106804
8	0.123596	0.152414	0.052031	0.0478583	0.00197778	0.0375179
9	0.123965	0.237406	0.054152	0.129897	0.00203231	0.096537
10	0.125409	0.173471	0.0567042	0.0377985	0.00224638	0.027855
11	0.126149	0.190913	0.0585773	0.089119	0.00231585	0.0523816
12	0.127092	0.180035	0.0612939	0.158189	0.00238638	0.131198
13	0.130479	0.169488	0.0619101	0.136826	0.00305964	0.0656687
14	0.132667	0.105762	0.0622815	0.102923	0.00364714	0.0333843
15	0.133037	0.167435	0.0641578	0.0460966	0.00389119	0.0799845
16	0.137199	0.0949406	0.0641819	0.0568959	0.0039062	0.074572
17	0.147034	0.197725	0.0733007	0.133107	0.00398866	0.0490235
18	0.153368	0.232321	0.0749844	0.121414	0.00535939	0.0523098
19	0.157285	0.168197	0.0780702	0.0905857	0.00647621	0.0282959
20	0.162396	0.171676	0.0826004	0.0744656	0.00651434	0.0805022
21	0.164203	0.242053	0.0877084	0.144725	0.00694941	0.0623166
22	0.16654	0.191925	0.0886739	0.170969	0.0080289	0.103841
23	0.167415	0.155588	0.0890507	0.106293	0.00866732	0.0771772
24	0.172326	0.18726	0.0947398	0.06068	0.00915588	0.0485278
25	0.17773	0.123192	0.0965408	0.103648	0.00918294	0.15595
26	0.179402	0.197787	0.0972556	0.110401	0.0141309	0.0304266
27	0.180582	0.12627	0.107992	0.0586292	0.0159559	0.0572438
28	0.184324	0.18548	0.109035	0.149951	0.0164715	0.0341328
29	0.185573	0.200259	0.109646	0.142858	0.0209894	0.0566331
30	0.186042	0.16503	0.111264	0.197526	0.021566	0.0508931
31	0.187561	0.206332	0.111745	0.138346	0.0222189	0.0473877
32	0.190051	0.301553	0.111839	0.109268	0.0294081	0.0281101
33	0.192788	0.179925	0.114422	0.182788	0.0298446	0.063495
34	0.195889	0.204998	0.115262	0.160641	0.0309051	0.0613474
35	0.196724	0.16712	0.115994	0.221814	0.034677	0.0365382
36	0.198396	0.189336	0.117036	0.129395	0.0348366	0.100553
37	0.198544	0.265583	0.117592	0.0874196	0.0365084	0.0427103
38	0.200552	0.174198	0.118738	0.0911127	0.038575	0.0859935
39	0.201504	0.17484	0.121707	0.0959271	0.038987	0.0698184
40	0.205232	0.201037	0.121795	0.125415	0.0412311	0.153889
41	0.210564	0.283026	0.124307	0.17362	0.0426961	0.118322
42	0.211042	0.147696	0.124985	0.159476	0.0427977	0.0741966
43	0.211767	0.200571	0.125608	0.145432	0.0429081	0.086672
44	0.213029	0.207071	0.128443	0.106429	0.0432189	0.046337
45	0.213682	0.196569	0.129307	0.13613	0.0455585	0.106804
46	0.21693	0.170387	0.129649	0.152546	0.0456802	0.0461044
47	0.217415	0.160706	0.130273	0.199032	0.046488	0.176918
48	0.219951	0.235567	0.133728	0.161308	0.047279	0.145794
49	0.221937	0.286375	0.136916	0.10814	0.0489529	0.149274
50	0.224146	0.21636	0.141883	0.169595	0.0544804	0.0865366
51	0.225305	0.240294	0.142271	0.181504	0.0562617	0.129915
52	0.227186	0.216464	0.142738	0.101593	0.0582038	0.0921834
53	0.231758	0.275071	0.142999	0.154902	0.0587172	0.050444
54	0.23395	0.252643	0.144438	0.146897	0.0599494	0.0660474
55	0.235363	0.202619	0.147303	0.143424	0.0610522	0.0468035
56	0.240556	0.195964	0.148337	0.134847	0.0624321	0.154698
57	0.240629	0.287776	0.149517	0.142371	0.0627735	0.0898311
58	0.242814	0.14998	0.149701	0.175869	0.0628029	0.117469
59	0.243707	0.287106	0.154341	0.152112	0.064123	0.0513067
60	0.244878	0.199964	0.160738	0.18243	0.0664323	0.0719224
61	0.245649	0.280674	0.160823	0.177348	0.0700976	0.102654
62	0.246077	0.183919	0.161606	0.150733	0.0704018	0.12887
63	0.247646	0.340371	0.163463	0.0958434	0.0740063	0.0626069
64	0.255061	0.298207	0.167021	0.224363	0.0746814	0.144594
65	0.258293	0.169441	0.168682	0.222387	0.0749161	0.0873893
66	0.259953	0.298097	0.168806	0.15632	0.0756487	0.158018
67	0.260301	0.292356	0.168817	0.238463	0.0765311	0.162245
68	0.260886	0.188317	0.169003	0.230315	0.0765733	0.159363
69	0.261459	0.29302	0.169829	0.196071	0.0783004	0.129895
70	0.266047	0.223275	0.172881	0.192033	0.0802834	0.0938642
71	0.267646	0.294553	0.176337	0.16895	0.0849621	0.125728
72	0.269397	0.267382	0.176664	0.301702	0.086297	0.175875
73	0.270499	0.352711	0.178533	0.182596	0.0868444	0.0892328
74	0.272052	0.242459	0.179647	0.183259	0.0883652	0.0844047
75	0.275903	0.333111	0.183651	0.107296	0.0927095	0.12345
76	0.281092	0.189692	0.191679	0.181285	0.0961098	0.201122
77	0.281267	0.232881	0.19225	0.155343	0.0966939	0.119187
78	0.282624	0.284191	0.194917	0.267691	0.0998644	0.166404
79	0.282624	0.264449	0.196835	0.194945	0.101692	0.231903
80	0.287773	0.29796	0.196966	0.143083	0.102264	0.0853738
81	0.288414	0.268993	0.197823	0.200314	0.104874	0.095127
82	0.2885	0.253157	0.199385	0.272475	0.106664	0.170901
83	0.288607	0.292271	0.199933	0.264629	0.108699	0.172546
84	0.289642	0.372404	0.201394	0.171584	0.113155	0.155766
85	0.291046	0.353811	0.202178	0.137876	0.113168	0.229337
86	0.292565	0.229378	0.204044	0.182292	0.113493	0.106733
87	0.295845	0.269905	0.204772	0.190118	0.113805	0.069791
88	0.29701	0.326193	0.209085	0.249776	0.116522	0.171314
89	0.302044	0.291861	0.210702	0.215258	0.117457	0.228637
90	0.303432	0.353072	0.210947	0.288866	0.117662	0.223586
91	0.307475	0.316233	0.213857	0.320931	0.122644	0.169555
92	0.307672	0.336995	0.215944	0.241024	0.1234	0.145912
93	0.308252	0.325681	0.216948	0.298524	0.125265	0.184229
94	0.30886	0.236436	0.217276	0.189722	0.127609	0.171256
95	0.314372	0.378588	0.219052	0.159858	0.1278	0.172174
96	0.315514	0.34675	0.219836	0.264789	0.129048	0.133352
97	0.316878	0.349125	0.219941	0.153921	0.132914	0.151893
98	0.317977	0.313495	0.221377	0.199838	0.136007	0.201911
99	0.319913	0.373686	0.223569	0.302177	0.1371	0.168407
100	0.320277	0.297115	0.223678	0.375414	0.137634	0.173343
101	0.321804	0.338982	0.223877	0.266708	0.137676	0.163708
102	0.322107	0.305452	0.2255	0.209212	0.139649	0.19416
103	0.322138	0.336238	0.225987	0.238543	0.139803	0.171025
104	0.322514	0.312612	0.230795	0.238025	0.143025	0.161714
105	0.32258	0.33891	0.235016	0.237115	0.144857	0.214635
106	0.323779	0.29934	0.236476	0.237244	0.145263	0.210772
107	0.324914	0.36019	0.237122	0.26402	0.147672	0.143694
108	0.327589	0.32531	0.238851	0.180798	0.148693	0.133282
109	0.32957	0.323731	0.241564	0.244547	0.14921	0.126755
110	0.331172	0.30634	0.242267	0.265119	0.150143	0.213379
111	0.331507	0.209159	0.243423	0.214018	0.150266	0.285028
112	0.332189	0.35607	0.244087	0.147994	0.15212	0.243048
113	0.334561	0.310913	0.249514	0.234274	0.158107	0.187498
114	0.336383	0.321541	0.249743	0.291529	0.158512	0.153146
115	0.336724	0.353847	0.249867	0.258119	0.158753	0.149949
116	0.340005	0.343566	0.249896	0.234799	0.159811	0.205358
117	0.34025	0.287811	0.250575	0.259455	0.160989	0.178692
118	0.343203	0.362451	0.250712	0.224585	0.161969	0.201099
119	0.344632	0.340845	0.251544	0.290486	0.163419	0.138973
120	0.348932	0.35104	0.252326	0.204601	0.163849	0.227296
121	0.352298	0.270807	0.253889	0.302005	0.164048	0.197037
122	0.355044	0.375574	0.254077	0.275831	0.16462	0.167457
123	0.355476	0.320001	0.254861	0.213089	0.166833	0.187855
124	0.358686	0.460962	0.255152	0.223236	0.167832	0.118619
125	0.359579	0.367231	0.25586	0.313966	0.167856	0.175979
126	0.360006	0.326213	0.258705	0.253376	0.168266	0.141079
127	0.362031	0.38435	0.260019	0.254746	0.168295	0.125539
128	0.363871	0.338242	0.260266	0.222474	0.168974	0.202376
129	0.365952	0.343223	0.26066	0.275865	0.169055	0.0994652
130	0.367566	0.414078	0.263893	0.372284	0.169636	0.16145
131	0.370288	0.349045	0.263993	0.309888	0.170696	0.321949
132	0.373241	0.382339	0.264622	0.243795	0.171205	0.274517
133	0.373583	0.489201	0.264662	0.181635	0.171352	0.217158
134	0.376006	0.336971	0.265105	0.275953	0.172991	0.278525
135	0.3789	0.357123	0.266045	0.26553	0.174003	0.221453
136	0.379182	0.40039	0.266277	0.373588	0.17848	0.186195
137	0.380469	0.352109	0.269927	0.355235	0.178855	0.19726
138	0.383043	0.376946	0.270367	0.271267	0.181698	0.200493
139	0.389645	0.30728	0.270403	0.289627	0.181949	0.160655
140	0.389661	0.319223	0.271069	0.278459	0.183324	0.16049
141	0.393648	0.343883	0.274103	0.329829	0.183379	0.221963
142	0.39679	0.372173	0.274296	0.282934	0.186925	0.248199
143	0.397488	0.384697	0.274521	0.284588	0.18727	0.193529
144	0.397972	0.416784	0.279324	0.27983	0.189912	0.153103
145	0.398492	0.402893	0.281534	0.274504	0.191267	0.255632
146	0.39899	0.381798	0.283662	0.332372	0.191647	0.268357
147	0.402178	0.458128	0.291455	0.386229	0.193634	0.219969
148	0.403167	0.417878	0.294007	0.300942	0.193859	0.181366
149	0.403716	0.429547	0.294966	0.174222	0.195327	0.25809
150	0.40415	0.504652	0.296831	0.275734	0.196139	0.233542
151	0.405535	0.404845	0.297683	0.277847	0.201177	0.172857
152	0.408218	0.397042	0.302457	0.259829	0.202914	0.316015
153	0.408636	0.359567	0.303328	0.280108	0.203065	0.264776
154	0.409318	0.400943	0.304541	0.251726	0.206908	0.184837
155	0.411377	0.451197	0.305121	0.343018	0.208159	0.275293
156	0.411468	0.415745	0.305273	0.305951	0.211855	0.254937
157	0.417308	0.430578	0.305531	0.265433	0.213787	0.182958
158	0.422805	0.443315	0.307189	0.319283	0.213821	0.256978
159	0.423829	0.404096	0.310293	0.335164	0.215066	0.23941
160	0.43038	0.40926	0.313189	0.361806	0.215147	0.16133
161	0.432012	0.446619	0.315588	0.251629	0.21643	0.312282
162	0.433671	0.425982	0.316625	0.272056	0.21842	0.307717
163	0.433844	0.435115	0.320905	0.329169	0.218853	0.265416
164	0.436038	0.36298	0.324493	0.280574	0.219791	0.25377
165	0.439041	0.511507	0.325587	0.310574	0.220804	0.238406
166	0.440151	0.402394	0.332418	0.338851	0.222269	0.157482
167	0.441858	0.385768	0.336947	0.353506	0.222432	0.250105
168	0.45013	0.486576	0.338163	0.276677	0.226071	0.163047
169	0.452604	0.493971	0.338929	0.272556	0.229418	0.270043
170	0.463027	0.475717	0.342236	0.247339	0.229982	0.222648
171	0.465885	0.494162	0.342244	0.3396	0.230932	0.332152
172	0.466096	0.446049	0.346183	0.333912	0.232333	0.271393
173	0.467925	0.486464	0.354396	0.316213	0.238305	0.264459
174	0.47064	0.46445	0.358198	0.400857	0.242277	0.290791
175	0.472366	0.456293	0.358477	0.41121	0.244453	0.258806
176	0.473135	0.565707	0.369792	0.410486	0.244629	0.372534
177	0.479835	0.454594	0.37	0.383237	0.251435	0.264149
178	0.481328	0.474197	0.371257	0.34093	0.255483	0.25368
179	0.482984	0.519207	0.37217	0.321653	0.265382	0.26246
180	0.484604	0.489944	0.373204	0.431947	0.27028	0.246661
181	0.484802	0.488918	0.378724	0.233408	0.270926	0.326787
182	0.492015	0.565274	0.384669	0.399374	0.276486	0.323141
183	0.493813	0.507814	0.394888	0.292994	0.280044	0.338399
184	0.510911	0.462099	0.398075	0.377905	0.281108	0.350539
185	0.513612	0.572042	0.399607	0.487792	0.286642	0.362274
186	0.517359	0.534659	0.40488	0.431203	0.294331	0.254499
187	0.524193	0.526967	0.411991	0.406607	0.296336	0.316118
188	0.524218	0.590961	0.413787	0.415964	0.296343	0.268849
189	0.541718	0.593269	0.415715	0.504586	0.299378	0.272892
190	0.558566	0.585269	0.421255	0.372807	0.317396	0.310681
191	0.559372	0.460297	0.444871	0.455775	0.318814	0.320298
192	0.561427	0.57884	0.453327	0.35912	0.325471	0.276194
193	0.593531	0.627146	0.464882	0.488459	0.33296	0.388361
194	0.598365	0.594447	0.470944	0.423767	0.334953	0.321524
195	0.610392	0.725594	0.474399	0.501158	0.335142	0.344977
196	0.61242	0.582789	0.477246	0.441186	0.338893	0.428725
197	0.614936	0.629319	0.480861	0.426115	0.341417	0.322553
198	0.617262	0.573687	0.493694	0.522799	0.353532	0.365162
199	0.620693	0.683859	0.50238	0.512252	0.361301	0.430527
200	0.640185	0.642434	0.521525	0.537527	0.372093

## Sheet: FigS5d_ANN_20%
Correlation map - 4 seeds - ANN prediction (Top 20%)
0.994322	0.906021	0.558225	0.125174	-0.044549	0.0336241	0.0233907	-0.119294	-0.152727	-0.121076	0.0290561	0.113372	0.0441196	0.122159	0.558999	0.876775	0.858467	0.668076	0.404031	-0.006666	-0.147539	-0.00681907	-0.0308005	-0.113378	-0.0915731	0.0558968	0.150183	0.120095	0.0921341	0.137499	0.427542	0.591305	0.535017	0.429212	0.24042	-0.105675	-0.0749599	-0.0123234	-0.0803168	-0.105674	-0.0347746	0.120694	0.166174	0.147602	0.0828568	-0.00339782	0.206705	0.327837	0.305292	0.214704
0.906187	0.993327	0.769778	0.221023	-0.0223517	0.0781173	0.0640405	-0.0944359	-0.127499	-0.0235676	0.0995632	0.039636	-0.0267047	0.142633	0.434046	0.750705	0.91893	0.794006	0.487531	0.0499449	-0.117862	0.0205281	0.00386453	-0.0980967	-0.0445643	0.0891945	0.0880861	0.0275551	0.07934	0.0917329	0.252824	0.559038	0.632064	0.543825	0.299615	-0.0638773	-0.110812	-0.0479136	-0.0731575	-0.0731617	0.0123345	0.0599647	0.0807478	0.132589	0.0912946	-0.0376256	0.133063	0.324151	0.357168	0.289978
0.558217	0.769691	0.993792	0.659366	0.0857316	-0.0173635	0.0979124	0.127467	0.0980093	0.152683	0.0233094	-0.116006	-0.0665152	0.27808	0.446487	0.48799	0.643013	0.814628	0.757706	0.385236	-0.127688	-0.0194619	0.0696433	0.0443003	0.119748	0.100503	-0.0687502	-0.11846	0.0569148	0.156585	0.170362	0.3054	0.507524	0.681341	0.513661	0.125648	-0.255248	-0.145135	-0.0841621	-0.00285071	0.100685	0.0176088	-0.00897199	0.0476834	0.130867	0.11642	0.0650045	0.194611	0.3278	0.419972
0.125166	0.22103	0.659437	0.993912	0.605266	-0.000381827	0.0343285	0.340105	0.394647	0.25392	-0.109686	-0.111195	0.166613	0.429355	0.36421	0.172589	0.124495	0.401555	0.67776	0.819714	0.154647	-0.108041	0.0851443	0.27854	0.342442	0.0258261	-0.1488	-0.0557189	0.143556	0.264583	0.202173	0.0114179	0.0922784	0.411962	0.580356	0.525265	-0.254303	-0.193153	0.00404835	0.165813	0.153994	-0.0311489	-0.0136336	0.0385249	0.113949	0.279056	0.155446	-0.0101945	0.0493797	0.342738
-0.0445489	-0.0223624	0.085726	0.605121	0.993871	0.59257	0.343904	0.357956	0.367358	0.317171	0.157812	0.292302	0.449841	0.271412	0.0602387	0.0595604	0.0552543	0.0832615	0.229434	0.604715	0.798714	0.285868	0.293422	0.335016	0.270207	0.0903237	0.113943	0.234405	0.238544	0.19122	0.16438	0.087202	0.0291626	0.117024	0.299972	0.527909	0.133341	0.0922606	0.2065	0.177693	0.0894146	0.0570257	0.142527	0.180755	0.161323	0.226964	0.253719	0.0650992	-0.0308035	0.113804
0.0336212	0.0781195	-0.0173687	-0.000393212	0.592572	0.993929	0.798392	0.343526	0.0446634	0.335475	0.588933	0.62298	0.362538	-0.0212211	-0.124149	-0.00142586	0.231348	0.27107	0.14348	0.0329754	0.710137	0.814682	0.612892	0.122728	-0.0218058	0.266484	0.419493	0.376324	0.211507	0.0382208	-0.0266136	0.196365	0.301897	0.276609	0.116468	-0.0537601	0.502791	0.438317	0.226047	-0.0368321	-0.00654155	0.199864	0.297376	0.281097	0.231869	0.0731884	0.119762	0.209263	0.172269	0.0513312
0.0233886	0.0640352	0.0979257	0.0343329	0.343881	0.79866	0.99353	0.617351	0.035292	0.397039	0.701716	0.547505	0.192199	-0.0254116	-0.0890558	-0.0647708	0.145382	0.419513	0.34399	0.0430938	0.37808	0.83858	0.839774	0.203222	-0.0649325	0.323597	0.420497	0.305227	0.154913	0.0376282	-0.0877986	0.0539653	0.349085	0.467474	0.304131	-0.107588	0.338398	0.511419	0.30448	-0.0987719	-0.00751436	0.209562	0.278857	0.265861	0.263798	0.0979652	-0.0360898	0.157349	0.250275	0.211691
-0.119293	-0.0944375	0.127501	0.340115	0.357958	0.343533	0.617048	0.993792	0.690352	0.540704	0.350214	0.244231	0.218491	0.135738	-0.032788	-0.149705	-0.0755536	0.243378	0.448073	0.426618	0.26114	0.296807	0.716829	0.811578	0.447555	0.195471	0.164778	0.166503	0.149738	0.131015	-0.0520321	-0.14858	0.0822093	0.408359	0.505844	0.318616	-0.10536	0.173344	0.523531	0.293475	0.111648	0.0865088	0.149032	0.204428	0.279284	0.235276	-0.0736675	-0.0330213	0.105659	0.306047
-0.152707	-0.127498	0.0980113	0.394645	0.367381	0.0446974	0.0353338	0.690696	0.993665	0.664688	-0.0949754	-0.0233749	0.203023	0.230104	0.0188386	-0.152675	-0.163449	0.0482587	0.318042	0.541588	0.275666	-0.103871	0.176637	0.773726	0.812472	0.150239	-0.0972111	0.0579897	0.173211	0.178533	0.00093019	-0.20478	-0.0983354	0.177044	0.425059	0.475627	-0.24787	-0.173943	0.265118	0.526349	0.332543	0.0276459	0.058802	0.146523	0.221781	0.260215	-0.0253063	-0.120518	-0.0520363	0.207805
-0.121079	-0.0235777	0.152704	0.253909	0.317187	0.33548	0.397053	0.540711	0.664376	0.993842	0.561526	0.247866	0.186248	0.167271	0.00374866	-0.145258	-0.0587855	0.22252	0.310215	0.27949	0.344072	0.336571	0.452531	0.456813	0.687077	0.713538	0.262088	0.205135	0.221545	0.148132	0.00827754	-0.0635789	0.0936915	0.257838	0.284584	0.186751	0.067314	0.204709	0.230848	0.289418	0.463429	0.274414	0.239556	0.273479	0.271676	0.213691	0.0238392	0.00635827	0.0580735	0.173165
0.0290369	0.0995358	0.0233027	-0.109701	0.157789	0.588943	0.701692	0.350224	-0.0949684	0.561186	0.993996	0.742217	0.261103	-0.000367522	-0.00115609	-0.01086	0.133738	0.240134	0.0339803	-0.198314	0.285288	0.692848	0.665299	0.196001	-0.0224808	0.691228	0.771941	0.467652	0.203001	0.0720936	0.0299795	0.147595	0.250195	0.150987	-0.0372921	-0.205921	0.386523	0.563042	0.428393	-0.019612	0.0559244	0.449626	0.413565	0.314792	0.221977	0.0721741	0.0381815	0.134448	0.137819	0.0932529
0.113379	0.0396308	-0.115987	-0.111211	0.292278	0.622974	0.547504	0.24423	-0.0233707	0.247894	0.742252	0.994145	0.684185	0.138415	0.0461928	0.0727135	0.114145	0.044829	-0.121185	-0.180404	0.368108	0.628428	0.596977	0.26398	-0.0105695	0.410866	0.837739	0.784537	0.405485	0.146981	0.131953	0.158558	0.105115	-0.00715685	-0.0731706	-0.0951927	0.399514	0.54627	0.522945	0.1727	-0.0282311	0.3615	0.55854	0.375435	0.247484	0.0773706	0.0689814	0.143544	0.0869554	0.0273755
0.0441341	-0.0266921	-0.0665267	0.166612	0.449855	0.362537	0.192188	0.218496	0.203042	0.186221	0.261106	0.684321	0.99377	0.613184	0.225844	0.105908	-0.0170925	-0.126466	-0.0726649	0.161708	0.351913	0.281309	0.340376	0.29802	0.210787	0.158847	0.4739	0.808861	0.752974	0.428031	0.242628	0.0711207	-0.0384092	-0.0425258	0.0642054	0.173598	0.211475	0.243389	0.364755	0.308825	0.114639	0.146256	0.456725	0.482926	0.324706	0.161339	0.106856	0.0976365	0.014933	0.0467389
0.122171	0.142588	0.278111	0.429338	0.271428	-0.0212262	-0.0254208	0.135723	0.230118	0.167254	-0.000372529	0.13839	0.613164	0.993731	0.703395	0.237509	0.0537244	0.0444853	0.156809	0.354001	0.118101	-0.0444456	0.0626942	0.210223	0.274358	0.123436	0.0837116	0.347057	0.74537	0.76538	0.41913	0.0841583	0.0480608	0.140257	0.21839	0.268532	-0.0363743	-0.0238842	0.113424	0.231699	0.235056	0.0041039	0.129109	0.359708	0.362535	0.2352	0.115498	0.0963495	0.0841956	0.180022
0.558968	0.433972	0.446468	0.364205	0.0602782	-0.124145	-0.0890837	-0.0327998	0.0188584	0.00377715	-0.00115925	0.0462027	0.225839	0.703399	0.993838	0.746276	0.384652	0.266946	0.23586	0.211255	-0.0710323	-0.0948208	-0.051426	0.0158261	0.0888311	0.168112	0.116083	0.115754	0.347977	0.654592	0.739465	0.383787	0.286059	0.254502	0.191199	0.109915	-0.0705446	-0.05207	-0.017233	0.0532509	0.161396	0.121442	0.0619041	0.139665	0.219534	0.233966	0.174752	0.200803	0.207942	0.227069
0.876893	0.750705	0.48795	0.17258	0.0595462	-0.0014261	-0.064783	-0.149694	-0.152659	-0.145262	-0.0108737	0.0727029	0.10591	0.237506	0.746239	0.994291	0.798876	0.51138	0.236898	0.00200367	-0.0839016	0.00199103	-0.067898	-0.126928	-0.0990679	0.0300041	0.150931	0.103115	0.0824426	0.235515	0.69099	0.741552	0.567931	0.332754	0.119913	-0.0939658	-0.0368008	-0.0139397	-0.0493669	-0.0600974	-0.0133531	0.12019	0.124632	0.0746399	0.0211195	0.0123569	0.328782	0.394628	0.325879	0.188421
0.858407	0.918867	0.643001	0.124496	0.0552458	0.231355	0.14536	-0.0755553	-0.163434	-0.0587833	0.133752	0.114138	-0.0170572	0.05374	0.384652	0.79876	0.993688	0.866783	0.46985	-0.029718	-0.0120019	0.123312	0.0150884	-0.156128	-0.120393	0.0619007	0.134546	0.0356377	-0.0156162	0.0331873	0.408621	0.789408	0.792009	0.598041	0.261751	-0.108832	0.00378883	-0.035706	-0.150783	-0.156751	-0.025001	0.105302	0.121585	0.0872887	0.0253173	-0.0739965	0.311792	0.533799	0.438712	0.219842
0.668098	0.79409	0.814577	0.401558	0.0833037	0.271083	0.419492	0.24333	0.0482519	0.222538	0.24013	0.0448329	-0.126483	0.044494	0.266952	0.511355	0.866741	0.993667	0.849499	0.236389	0.0120918	0.185863	0.181307	-0.0052622	0.0537584	0.190195	0.0575589	-0.0806121	-0.0470216	-0.0123418	0.134519	0.561631	0.847035	0.895101	0.603593	0.0643426	-0.0479287	-0.0748082	-0.186074	-0.152855	0.0562146	0.103477	0.0645114	0.0663986	0.0456181	-0.00160933	0.194621	0.4673	0.553552	0.424731
0.404017	0.487548	0.757747	0.677742	0.229446	0.143506	0.343991	0.448098	0.318034	0.310218	0.0339761	-0.121195	-0.0726758	0.156819	0.235854	0.236872	0.469845	0.849437	0.994318	0.651618	-0.0537897	-0.00287873	0.219274	0.241343	0.256374	0.0595455	-0.156094	-0.139326	0.00375283	0.0441195	-0.0193536	0.117312	0.495667	0.909699	0.864975	0.38539	-0.386928	-0.198814	-0.0434094	0.0557406	0.104744	-0.0164068	-0.0425714	0.0241209	0.0632802	0.1053	0.00985384	0.0792037	0.382374	0.643364
-0.00667429	0.0499626	0.385218	0.819727	0.604755	0.0330112	0.0430797	0.426625	0.541577	0.279507	-0.198321	-0.180437	0.161701	0.353989	0.211263	0.00200844	-0.0297292	0.236417	0.651683	0.994299	0.283177	-0.193893	0.0792999	0.396737	0.374868	-0.0967922	-0.271168	-0.0776249	0.136741	0.206538	0.0822884	-0.140965	-0.0307618	0.386462	0.737117	0.816598	-0.432306	-0.300037	0.0577784	0.232576	0.146248	-0.0906159	-0.0576457	0.0347538	0.110837	0.268214	0.0765687	-0.165229	-0.0341688	0.380133
-0.147524	-0.117853	-0.127699	0.154663	0.798628	0.709874	0.378101	0.261118	0.275674	0.344092	0.285261	0.368114	0.351907	0.11811	-0.0710601	-0.0838997	-0.0119886	0.0121077	-0.0537909	0.283008	0.993944	0.583014	0.293914	0.182745	0.150106	0.111302	0.153696	0.236944	0.172097	0.0964861	0.068498	0.124896	0.106034	0.0418119	-0.00382644	0.256503	0.433941	0.250984	0.128649	0.0871491	0.0453712	0.0667934	0.168385	0.185992	0.161456	0.163218	0.201789	0.111378	0.00655866	-0.0200726
-0.006832	0.0205398	-0.0194733	-0.108071	0.28579	0.814952	0.838554	0.296783	-0.103884	0.336573	0.692855	0.628423	0.281309	-0.0444201	-0.0948506	0.00198305	0.123287	0.18588	-0.00285381	-0.193894	0.583027	0.993723	0.71175	-0.0287504	-0.141006	0.381678	0.514149	0.358544	0.134868	0.00563955	-0.0288224	0.173544	0.370078	0.239647	-0.0676461	-0.315726	0.76324	0.796456	0.297834	-0.189298	-0.0648757	0.261158	0.304266	0.231597	0.194182	0.023077	0.00714588	0.21136	0.286651	0.138188
-0.0307773	0.00386977	0.0696526	0.0851371	0.293414	0.61293	0.839661	0.716728	0.176606	0.452518	0.66531	0.596969	0.340366	0.0626767	-0.0514144	-0.0679039	0.0150964	0.181299	0.219295	0.0793085	0.293902	0.711839	0.993908	0.485322	0.0631086	0.368784	0.499916	0.365204	0.192467	0.0804957	-0.0509558	-0.0510646	0.138673	0.280086	0.292522	0.0413997	0.326671	0.708137	0.695409	0.0852754	0.000540614	0.231861	0.263086	0.241171	0.272034	0.146483	-0.0990242	0.0176387	0.122242	0.275354
-0.113381	-0.0981293	0.0442826	0.278518	0.335024	0.122713	0.203208	0.811324	0.773743	0.456836	0.196024	0.26395	0.298015	0.21023	0.0158105	-0.126962	-0.156126	-0.00524676	0.241364	0.396726	0.182732	-0.028727	0.485329	0.993823	0.616968	0.111714	0.166598	0.206949	0.199302	0.168429	-0.00268143	-0.219744	-0.151416	0.142367	0.441513	0.414235	-0.144643	0.031014	0.672029	0.632659	0.221525	0.0487664	0.121131	0.189658	0.265745	0.237817	-0.118217	-0.186487	-0.110229	0.236181
-0.0915574	-0.0445691	0.119751	0.342463	0.270217	-0.0217857	-0.0649347	0.447562	0.812432	0.687069	-0.0224836	-0.010555	0.21079	0.274343	0.088828	-0.0990614	-0.120399	0.0537556	0.256368	0.374875	0.150097	-0.14099	0.0631242	0.616985	0.994286	0.37723	-0.0939684	0.043504	0.183642	0.189426	0.0364815	-0.165711	-0.124794	0.125582	0.334297	0.398655	-0.155309	-0.121722	0.171698	0.612977	0.626474	0.0671169	0.0387335	0.140854	0.216031	0.252635	-0.0296754	-0.174021	-0.0933211	0.151519
0.0559171	0.0892048	0.100487	0.0258282	0.0903105	0.266489	0.323604	0.195484	0.150225	0.713617	0.691092	0.410845	0.158834	0.123453	0.168115	0.0300044	0.0618879	0.19021	0.0595261	-0.0967754	0.111308	0.381697	0.368794	0.111715	0.377152	0.993644	0.595153	0.24598	0.178324	0.128843	0.0752199	0.0499967	0.100343	0.111415	0.00420225	-0.0701103	0.227412	0.39922	0.26523	0.0628362	0.495992	0.615221	0.318613	0.211583	0.177961	0.140391	0.0456434	0.0484326	0.0453577	0.0302609
0.150191	0.0881015	-0.0687482	-0.148812	0.113959	0.419477	0.420496	0.164811	-0.0972158	0.262096	0.772015	0.83763	0.473855	0.0837431	0.116075	0.150944	0.134555	0.0575429	-0.156096	-0.271157	0.153687	0.514147	0.49991	0.166585	-0.0939745	0.595147	0.994066	0.718059	0.301689	0.115234	0.126016	0.157379	0.116767	0.00120378	-0.165235	-0.232749	0.349516	0.527561	0.497764	0.131667	0.0795225	0.650517	0.67521	0.337143	0.159862	0.038859	0.0609953	0.136601	0.0742508	-0.0180144
0.120083	0.0275745	-0.118456	-0.0557372	0.234425	0.376327	0.305248	0.166521	0.0579751	0.205137	0.467633	0.784571	0.808779	0.347023	0.115744	0.103122	0.0356445	-0.0806066	-0.139353	-0.077605	0.236927	0.358575	0.36518	0.206952	0.0435144	0.24597	0.718113	0.99382	0.664655	0.249237	0.168652	0.0846443	-0.0115017	-0.0708238	-0.0827323	-0.0557314	0.244751	0.339859	0.366016	0.295397	0.117021	0.353989	0.737709	0.604834	0.340062	0.0653414	0.0597961	0.107198	0.00643277	-0.0592831
0.0921438	0.0793443	0.0569273	0.143578	0.238537	0.211497	0.154936	0.149725	0.173226	0.221547	0.202988	0.405513	0.752972	0.745429	0.347983	0.0824281	-0.0156384	-0.0470296	0.00374556	0.136726	0.172095	0.134854	0.192476	0.199323	0.183645	0.178326	0.301689	0.664704	0.993895	0.701962	0.24713	0.00821829	-0.0755071	-0.0342849	0.069764	0.0985708	0.0660354	0.11404	0.271026	0.301749	0.214285	0.169737	0.413163	0.733471	0.613592	0.233573	0.0536321	0.0763861	0.00896764	-0.00988603
0.13751	0.0917295	0.156583	0.264582	0.191209	0.038209	0.0376067	0.131022	0.178516	0.148151	0.0721122	0.14697	0.428016	0.765414	0.654414	0.235494	0.0331898	-0.0123492	0.0441356	0.206518	0.0964726	0.00562572	0.0804888	0.168429	0.189449	0.12884	0.115237	0.249211	0.701948	0.994019	0.597228	0.0162133	-0.038099	0.0494368	0.107693	0.143589	-0.00651121	0.0334524	0.130551	0.181416	0.192226	0.101685	0.154539	0.408005	0.655411	0.521256	0.0956261	0.0209489	0.0494982	0.130988
0.427545	0.252832	0.170325	0.202174	0.164369	-0.0266433	-0.0877795	-0.0520241	0.000929713	0.00827432	0.0299979	0.131957	0.242618	0.419148	0.739478	0.69108	0.408628	0.134537	-0.0193415	0.0823008	0.0685223	-0.0288188	-0.0509652	-0.00267762	0.0364776	0.0752196	0.126029	0.168652	0.247112	0.597159	0.994079	0.538513	0.245946	0.0969043	-0.0257498	0.0207696	0.0576556	0.0120597	-0.0191584	0.00452602	0.0667421	0.159323	0.153332	0.139774	0.194768	0.32916	0.48526	0.25099	0.150511	0.0955279
0.59132	0.559039	0.305415	0.0114543	0.0872282	0.196372	0.0539794	-0.148604	-0.204787	-0.0635743	0.147592	0.158546	0.0711389	0.0841464	0.383803	0.741549	0.789479	0.561655	0.117324	-0.140955	0.124908	0.173559	-0.0510779	-0.219737	-0.165704	0.0499913	0.157377	0.0846505	0.00822389	0.01621	0.538491	0.994123	0.785931	0.325195	-0.0981712	-0.17872	0.181259	0.0306203	-0.143202	-0.168116	-0.046809	0.107765	0.135479	0.0582048	-0.0612105	-0.179935	0.509018	0.721683	0.497489	0.0443739
0.535008	0.632055	0.507538	0.092258	0.0291445	0.301902	0.349088	0.0822034	-0.0983114	0.0936869	0.250194	0.105109	-0.0384002	0.0480449	0.28608	0.567931	0.792027	0.847093	0.495671	-0.0307329	0.106036	0.370088	0.13864	-0.151423	-0.124788	0.100343	0.116759	-0.0114839	-0.0755304	-0.0381327	0.245958	0.785957	0.994111	0.756752	0.198143	-0.156817	0.170821	0.0414823	-0.186476	-0.20462	-0.0392123	0.0674099	0.0849359	0.048526	-0.0827198	-0.186196	0.305659	0.767301	0.751405	0.3151
0.429204	0.543814	0.681336	0.411963	0.117012	0.276594	0.467476	0.408377	0.177022	0.257837	0.150982	-0.00715607	-0.0425424	0.14026	0.25452	0.332749	0.598044	0.895108	0.909687	0.386445	0.0418354	0.239632	0.280089	0.142381	0.125601	0.111426	0.00118458	-0.0708076	-0.0342592	0.0494405	0.0969007	0.325219	0.756767	0.993693	0.840791	0.160245	-0.0949234	-0.0356669	-0.119723	-0.0644699	0.0576112	0.0352993	0.0128288	0.044401	0.0410808	-0.0071497	0.109392	0.380071	0.661158	0.7086
0.240421	0.299613	0.513669	0.580357	0.29999	0.116481	0.304137	0.505852	0.42507	0.284601	-0.0373039	-0.0731598	0.0641997	0.218399	0.191214	0.119915	0.261751	0.603546	0.864944	0.737169	-0.00383264	-0.0676479	0.292536	0.441495	0.33429	0.00419307	-0.165224	-0.0827392	0.069743	0.107681	-0.0257724	-0.098171	0.198161	0.840771	0.994374	0.598815	-0.483469	-0.187749	0.085114	0.169499	0.108927	-0.0672181	-0.0636175	0.0262777	0.128303	0.170502	-0.110461	-0.187584	0.229945	0.853741
-0.105655	-0.0638703	0.12565	0.525268	0.527911	-0.0537624	-0.107592	0.318634	0.475625	0.186757	-0.205937	-0.0951812	0.173609	0.268535	0.109921	-0.0939893	-0.108849	0.0643301	0.385408	0.816639	0.25654	-0.315724	0.0413965	0.414237	0.398657	-0.0701158	-0.232747	-0.0557314	0.0985818	0.143591	0.0207679	-0.178719	-0.156802	0.160236	0.5988	0.994005	-0.441229	-0.29463	0.135249	0.240248	0.102408	-0.130224	-0.0882558	0.00343823	0.12118	0.27185	0.0244496	-0.2521	-0.130953	0.28127
-0.0749605	-0.110805	-0.255247	-0.2543	0.13336	0.502818	0.338402	-0.105382	-0.247889	0.0673144	0.386504	0.399516	0.211471	-0.0363817	-0.0705413	-0.036804	0.00377142	-0.0479271	-0.386926	-0.432301	0.433907	0.763256	0.326676	-0.144665	-0.155305	0.227414	0.349507	0.244751	0.0660574	-0.00651783	0.057653	0.181267	0.170832	-0.0949109	-0.483474	-0.441238	0.994123	0.751129	0.134351	-0.180215	-0.0879999	0.147683	0.150947	0.0582829	0.0321909	0.0147804	0.0958166	0.22131	0.178546	-0.131365
-0.0123127	-0.0479093	-0.145117	-0.19316	0.0922333	0.438338	0.511411	0.173321	-0.173936	0.204725	0.563058	0.546273	0.243412	-0.0238703	-0.0520863	-0.0139513	-0.0357056	-0.0748092	-0.198821	-0.300029	0.251004	0.796473	0.708161	0.0310225	-0.121729	0.399209	0.527569	0.339861	0.114052	0.0334522	0.0120801	0.0306292	0.0414783	-0.0356774	-0.187737	-0.294637	0.751145	0.993431	0.499739	-0.151947	-0.0264131	0.290474	0.223698	0.131195	0.145437	0.057773	-0.0302759	0.0471889	0.031333	0.0432291
-0.0802947	-0.0731464	-0.0841729	0.0040468	0.206502	0.22603	0.30445	0.523536	0.265125	0.230846	0.428393	0.522935	0.36475	0.113418	-0.0172466	-0.049373	-0.150793	-0.186061	-0.0434006	0.0577773	0.128648	0.297833	0.695421	0.672013	0.171709	0.265237	0.497774	0.36602	0.271022	0.130553	-0.0191615	-0.143202	-0.186498	-0.11972	0.0850912	0.135257	0.134354	0.499707	0.994276	0.437257	0.0166808	0.200855	0.219382	0.243799	0.255211	0.135618	-0.133839	-0.166876	-0.197011	0.0357934
-0.105673	-0.0731721	-0.00285155	0.16583	0.177702	-0.0368357	-0.0987743	0.293477	0.526351	0.289389	-0.0195999	0.172705	0.308824	0.231688	0.0532711	-0.0600928	-0.15676	-0.152861	0.0557477	0.232594	0.0871401	-0.189305	0.0852933	0.632699	0.612965	0.062839	0.131665	0.295396	0.301771	0.181409	0.00453317	-0.16814	-0.204625	-0.0644524	0.169478	0.240245	-0.18021	-0.151947	0.437211	0.994036	0.364487	0.0174465	0.191528	0.246558	0.234325	0.165414	-0.106308	-0.20687	-0.192884	0.0151826
-0.0347765	0.012318	0.100647	0.154012	0.0894123	-0.00655335	-0.00748652	0.111656	0.33256	0.463431	0.0559224	-0.0282212	0.11464	0.235057	0.161393	-0.013343	-0.0250102	0.0562308	0.104734	0.146242	0.0453837	-0.0648739	0.000531912	0.221526	0.62648	0.496064	0.0795138	0.117013	0.214248	0.192202	0.0667644	-0.0468185	-0.0392128	0.0576051	0.108947	0.102421	-0.0880094	-0.0264348	0.0166783	0.364449	0.994181	0.39645	0.124763	0.151704	0.155037	0.162117	0.0232823	-0.0691495	-0.0908363	-0.0369217
0.120704	0.0599675	0.0176133	-0.0311415	0.0570357	0.199883	0.209578	0.0865009	0.0276291	0.274409	0.449633	0.361518	0.146247	0.00411618	0.121459	0.120167	0.105294	0.103449	-0.0163944	-0.0906107	0.0668132	0.26114	0.231868	0.0487767	0.0670775	0.615197	0.650591	0.354	0.169688	0.101682	0.159313	0.10776	0.0674137	0.0352919	-0.0672082	-0.130218	0.147674	0.290479	0.200837	0.0174568	0.39644	0.993792	0.598545	0.196455	0.105963	0.103088	0.0999372	0.0648918	-0.0236818	-0.114009
0.166168	0.080737	-0.00895703	-0.0136507	0.142517	0.297367	0.278834	0.14905	0.0587921	0.239532	0.413566	0.558536	0.456715	0.129112	0.0618732	0.124646	0.121592	0.0645005	-0.0425628	-0.0576413	0.168413	0.304259	0.263073	0.121119	0.0387417	0.318596	0.675205	0.737728	0.41317	0.154536	0.153326	0.135456	0.0849316	0.0128241	-0.063615	-0.0882515	0.150951	0.223711	0.219391	0.191527	0.124773	0.598517	0.993492	0.591022	0.234442	0.0652794	0.100589	0.131779	0.0209793	-0.117483
0.147624	0.132588	0.0476992	0.0385401	0.180769	0.281083	0.265857	0.204414	0.146502	0.273475	0.314768	0.375445	0.482922	0.359717	0.139681	0.0746516	0.0872885	0.0664128	0.0241184	0.0347316	0.186002	0.231616	0.24117	0.189667	0.140861	0.211592	0.337138	0.60486	0.733446	0.408	0.139779	0.0582099	0.0485334	0.0444002	0.0262989	0.00343537	0.0582778	0.131213	0.243817	0.246558	0.151696	0.196455	0.591047	0.993929	0.625076	0.0697402	0.062968	0.12658	0.0348579	-0.048885
0.0828562	0.0913045	0.130849	0.113958	0.161329	0.231891	0.263783	0.279297	0.221798	0.271684	0.221966	0.247491	0.324716	0.362537	0.219527	0.0211223	0.025319	0.0456201	0.0633014	0.110825	0.161478	0.19419	0.27203	0.265756	0.216015	0.177965	0.159862	0.340045	0.613573	0.655434	0.19477	-0.0612131	-0.0827283	0.0410602	0.12828	0.121179	0.0321774	0.145424	0.255216	0.234306	0.155023	0.105945	0.234448	0.625142	0.99369	0.472136	-0.0811469	0.0128653	0.00988936	0.0459867
-0.00340998	-0.0376425	0.116405	0.27906	0.226969	0.073205	0.0979652	0.235264	0.260209	0.213681	0.0721902	0.0773664	0.161304	0.235205	0.233959	0.0123612	-0.0739671	-0.0015856	0.105315	0.268211	0.163208	0.0230641	0.146499	0.237826	0.252647	0.140396	0.0388552	0.0653303	0.233557	0.52125	0.329188	-0.179915	-0.186205	-0.0071643	0.170521	0.27185	0.0147731	0.0577501	0.135625	0.16541	0.162111	0.103087	0.0652845	0.0697129	0.472155	0.99398	0.0138658	-0.214631	-0.0731568	0.0806319
0.206724	0.133074	0.0649794	0.155452	0.253713	0.119757	-0.0360631	-0.07367	-0.0252876	0.0238307	0.0381732	0.0689812	0.106869	0.115503	0.174756	0.32879	0.311796	0.194607	0.00985575	0.0765519	0.201776	0.00714862	-0.0990371	-0.118202	-0.0296634	0.0456415	0.0610088	0.0598003	0.0536278	0.0956302	0.485227	0.509024	0.305643	0.109393	-0.11046	0.0244547	0.0958015	-0.0302885	-0.133842	-0.106326	0.0232918	0.099937	0.10057	0.0629725	-0.0811663	0.0138265	0.994278	0.366754	0.0368822	-0.0823058
0.327823	0.324144	0.194623	-0.0101829	0.0650756	0.209252	0.157361	-0.0330402	-0.120525	0.00637054	0.134461	0.14355	0.0976406	0.0963484	0.200807	0.394615	0.533797	0.467316	0.0792154	-0.165241	0.111349	0.211341	0.0176421	-0.18648	-0.174032	0.0484338	0.136606	0.107201	0.0763733	0.0209961	0.250938	0.721663	0.767316	0.380065	-0.187569	-0.252099	0.221314	0.0471699	-0.166869	-0.206869	-0.0691413	0.064894	0.131762	0.126571	0.012854	-0.214632	0.366755	0.993834	0.623064	-0.0732538
0.305306	0.357172	0.327793	0.0493739	-0.0307992	0.172258	0.250288	0.105638	-0.052052	0.0580711	0.137809	0.0869431	0.0149208	0.0841889	0.207962	0.325874	0.438738	0.553546	0.382366	-0.0341667	0.00655997	0.286671	0.122228	-0.110222	-0.09334	0.0453656	0.0742486	0.00641072	0.00897229	0.0495155	0.150536	0.497509	0.751405	0.661147	0.229963	-0.130955	0.178522	0.0313405	-0.197004	-0.192904	-0.090827	-0.0236995	0.0209624	0.03487	0.00985706	-0.0731574	0.0369104	0.623044	0.994006	0.433323
0.214717	0.289978	0.419973	0.342747	0.113812	0.0513508	0.211689	0.306049	0.207805	0.17315	0.0932394	0.027365	0.0467545	0.180027	0.22708	0.188433	0.219862	0.424721	0.643354	0.380126	-0.020061	0.138216	0.27537	0.236187	0.151535	0.0302604	-0.0180166	-0.0592524	-0.00986099	0.130982	0.0955223	0.044369	0.315171	0.708609	0.853742	0.281238	-0.131359	0.0432348	0.035834	0.0151628	-0.0369248	-0.113982	-0.117477	-0.0488962	0.0459969	0.0806262	-0.0823135	-0.0732473	0.433308	0.99368
0.111861	0.160576	0.378701	0.49262	0.284206	-0.0269645	0.0839992	0.372958	0.389931	0.21232	-0.0717488	-0.035697	0.122889	0.232198	0.176463	0.0537952	0.107955	0.35714	0.632427	0.598442	-0.0259961	-0.230158	0.212833	0.437512	0.320626	-0.0506269	-0.111685	0.0242352	0.104697	0.133497	0.0342377	-0.107751	0.0492049	0.54679	0.864857	0.55649	-0.556457	-0.165265	0.17773	0.259206	0.12661	-0.0564787	-0.0301058	0.0748737	0.149747	0.139654	-0.015943	-0.142218	-0.0775616	0.598274
-0.120453	-0.101557	-0.0497094	0.0867329	0.160218	0.0460414	-0.0837342	-0.0798548	0.0543789	0.0705121	-0.0867417	-0.0174792	0.102076	0.100381	0.00669599	-0.0643281	-0.0263117	0.00180113	-0.0728086	0.0799949	0.270524	0.0219582	-0.0714274	-0.0175126	0.0646379	0.0444906	-0.00331432	0.0740221	0.0544685	0.00237453	0.0192944	0.0546747	0.0546113	-0.0133346	-0.194519	0.117398	0.282951	0.113767	-0.0372642	-0.00449324	0.103065	0.085355	0.0406355	-0.0121847	0.00432742	0.0407814	0.0604657	0.0969198	0.0311161	-0.144567
-0.0283554	-0.103388	-0.253946	-0.283149	-0.0702391	0.180573	0.154089	-0.0885817	-0.171176	0.0218647	0.258347	0.285031	0.119625	-0.00995708	-0.00629276	0.0291216	-0.0112913	-0.197298	-0.419174	-0.380294	0.091538	0.490076	0.323882	-0.0840078	-0.126427	0.242095	0.352551	0.205268	0.0831759	0.0267454	0.0962526	0.0963989	-0.0569013	-0.215585	-0.46934	-0.408942	0.713393	0.814919	0.250297	-0.0899808	0.0368614	0.279056	0.176145	0.0143569	0.0111128	0.0144681	-0.00746524	0.0437528	-0.0183107	-0.201822
-0.0131177	-0.0767961	-0.200538	-0.156703	0.0843495	0.246185	0.235135	0.115336	-0.0542778	0.0747641	0.309592	0.364295	0.17742	0.00371206	-0.000285923	0.0107039	-0.0690091	-0.201528	-0.263176	-0.138792	0.172497	0.371026	0.38333	0.0866314	-0.114173	0.220891	0.383258	0.243464	0.18336	0.130134	0.0460355	-0.0193464	-0.115051	-0.200422	-0.224248	-0.112876	0.392907	0.605857	0.543218	-0.0820061	-0.00806463	0.301065	0.204726	0.170778	0.145626	0.102153	0.000118494	-0.0172325	-0.122361	-0.218969
-0.0270547	-0.0214902	-0.0933885	-0.0595843	0.0745848	0.121735	0.0983163	0.16771	0.108291	0.119807	0.19238	0.335148	0.285913	0.0765946	-0.0372688	-0.0435799	-0.08605	-0.156091	-0.13005	-0.0516071	0.0602685	0.058156	0.188648	0.340991	0.182737	0.0969388	0.30449	0.346865	0.279595	0.139619	-0.0236294	-0.101521	-0.175833	-0.174347	-0.0908388	-0.0101457	0.0238796	0.112036	0.510796	0.547966	0.0573297	0.172176	0.305824	0.293198	0.267277	0.0947677	-0.0321773	-0.114359	-0.186929	-0.182515
-0.0472211	0.00804317	0.0499959	0.0908788	0.129333	0.09308	0.0431781	0.119165	0.197033	0.206612	0.0820378	0.111118	0.228176	0.196297	0.0305731	-0.045119	-0.0460051	-0.0278852	0.0259794	0.086866	0.081512	-0.00591028	0.0557854	0.221686	0.324707	0.135963	0.0763601	0.225881	0.274967	0.158665	0.0238221	-0.0454943	-0.0731186	-0.0560421	0.031791	0.0932149	-0.0757536	-0.103983	0.180126	0.498407	0.432824	0.0553187	0.239697	0.346295	0.279956	0.12314	-0.0072068	-0.0609068	-0.093109	-0.089431
0.0350257	0.042134	0.117405	0.151568	0.130976	0.115084	0.126156	0.127786	0.142568	0.19234	0.10865	0.0664856	0.0997882	0.152357	0.147142	0.0609636	0.0677736	0.12104	0.103899	0.100388	0.0852686	0.0805026	0.103877	0.105169	0.200189	0.257063	0.105579	0.0633724	0.137296	0.195993	0.150195	0.0564506	0.0656631	0.0701073	0.0786458	0.0718101	-0.0124113	0.00850844	0.0391878	0.11102	0.397869	0.44798	0.224746	0.169692	0.146771	0.164116	0.094643	0.0519067	0.00798428	0.0188391
0.150928	0.109827	0.0941424	0.0947326	0.134825	0.164783	0.15457	0.11266	0.051955	0.132239	0.176667	0.21747	0.190248	0.0906384	0.0975785	0.122902	0.127888	0.153797	0.0942984	0.028914	0.077764	0.112732	0.135096	0.0985388	0.0745404	0.159831	0.242471	0.269003	0.179425	0.0828786	0.13051	0.0909141	0.0619276	0.0639827	0.0659395	0.00561941	0.0107294	0.0399091	0.0942924	0.105261	0.117021	0.334528	0.523474	0.335352	0.147896	0.0903338	0.158062	0.082731	-0.0372032	-0.0556039
0.198328	0.170258	0.115627	0.0871768	0.20997	0.296794	0.294197	0.197469	0.107652	0.231401	0.247448	0.234975	0.248361	0.165006	0.106978	0.130467	0.18657	0.204078	0.100856	0.0501534	0.179013	0.220281	0.252827	0.186735	0.0886741	0.147873	0.195346	0.295978	0.340149	0.188938	0.0924855	0.134344	0.134688	0.0850496	0.074356	0.0382447	0.0815531	0.0850877	0.171852	0.187036	0.120914	0.152075	0.411791	0.602385	0.403567	0.0922006	0.164919	0.187449	-0.00254995	-0.0795705
0.155537	0.150133	0.135022	0.105235	0.244711	0.372379	0.418595	0.352709	0.183758	0.314545	0.319428	0.272813	0.205637	0.115172	0.069586	0.0734717	0.143899	0.225114	0.13812	0.0468826	0.227312	0.348917	0.417997	0.312683	0.157839	0.181592	0.190352	0.202494	0.248921	0.226553	0.0751096	0.0326077	0.0915076	0.13355	0.141137	0.041167	0.115379	0.23611	0.313471	0.242827	0.118784	0.0952331	0.240392	0.43628	0.530894	0.250735	0.0397869	0.104074	-0.0111057	-0.0296082
0.0671532	0.106944	0.147742	0.175404	0.25987	0.304065	0.342391	0.399295	0.222169	0.240361	0.245934	0.247904	0.174281	0.0587319	-0.00293869	-0.014942	0.0425966	0.147273	0.182864	0.138894	0.21074	0.299	0.404508	0.310423	0.180403	0.158898	0.145656	0.12219	0.112605	0.144448	0.0231242	-0.126337	-0.0374471	0.142123	0.198345	0.121725	0.078613	0.256005	0.329443	0.196371	0.0719814	0.0518488	0.126576	0.203598	0.382874	0.435512	-0.0706391	-0.121669	-0.077187	0.0890275
-0.0266614	0.0400248	0.133003	0.213316	0.200389	0.139416	0.188597	0.35237	0.307882	0.167777	0.073626	0.0927156	0.0962758	0.0361413	-0.0364479	-0.104714	-0.121538	-0.0242608	0.176693	0.255627	0.121114	0.0367535	0.232022	0.340771	0.240502	0.10933	0.03887	0.0312269	0.0404736	0.0419484	-0.0737393	-0.267964	-0.189572	0.022495	0.167698	0.265198	-0.0642867	0.0149316	0.189898	0.239742	0.120597	0.0343084	0.0441484	0.11154	0.258037	0.378152	-0.0483263	-0.319194	-0.144285	0.108863
0.335673	0.360868	0.439112	0.359049	0.287936	0.25133	0.264477	0.209899	0.173137	0.223809	0.143877	0.110821	0.192868	0.308259	0.341978	0.358598	0.462047	0.574579	0.511066	0.319096	0.154766	0.0886146	0.139894	0.133636	0.131942	0.10273	0.0736831	0.151458	0.211488	0.190694	0.250575	0.415908	0.582695	0.578843	0.501619	0.204804	-0.175521	-0.18209	-0.0260705	0.0270159	0.0928414	0.10053	0.178471	0.196467	0.0968758	-0.0420551	0.307188	0.468231	0.411662	0.38245
-0.270348	-0.32757	-0.419229	-0.38387	-0.378226	-0.356183	-0.390958	-0.435491	-0.329786	-0.332272	-0.231501	-0.225842	-0.289135	-0.319032	-0.274644	-0.206319	-0.266993	-0.464729	-0.528639	-0.358437	-0.176854	-0.14949	-0.350998	-0.382139	-0.256416	-0.153796	-0.138425	-0.231153	-0.313051	-0.293119	-0.200134	-0.14709	-0.295271	-0.445036	-0.551819	-0.324448	0.21893	0.108485	-0.193602	-0.236831	-0.14168	-0.0994145	-0.2614	-0.370133	-0.385705	-0.266614	-0.197438	-0.179829	-0.184397	-0.29457
-0.379793	-0.412651	-0.464452	-0.422978	-0.449056	-0.457124	-0.487515	-0.483792	-0.303154	-0.379481	-0.352068	-0.392303	-0.404498	-0.374372	-0.371702	-0.380139	-0.471675	-0.595241	-0.551308	-0.346056	-0.274785	-0.347424	-0.514605	-0.381701	-0.203758	-0.242285	-0.27399	-0.323286	-0.341604	-0.326235	-0.315868	-0.355954	-0.557673	-0.661591	-0.55994	-0.205235	0.0777762	-0.166128	-0.307899	-0.165981	-0.124304	-0.182338	-0.305679	-0.366473	-0.348284	-0.204394	-0.159605	-0.352964	-0.466103	-0.543109
-0.364349	-0.367781	-0.424336	-0.381904	-0.342913	-0.339713	-0.377837	-0.330101	-0.16601	-0.298561	-0.304356	-0.312863	-0.326683	-0.342129	-0.367695	-0.402088	-0.515498	-0.59459	-0.489771	-0.27472	-0.243751	-0.351364	-0.418712	-0.187526	-0.123591	-0.265599	-0.274424	-0.263924	-0.248658	-0.242649	-0.304441	-0.420304	-0.59258	-0.665332	-0.440968	-0.0481169	-0.110478	-0.303806	-0.20421	-0.038532	-0.144766	-0.234995	-0.247359	-0.205101	-0.169174	-0.0558692	-0.0829248	-0.373199	-0.503512	-0.511015
0.389151	0.439	0.53211	0.452794	0.329685	0.310648	0.377216	0.350168	0.220096	0.25036	0.183257	0.172545	0.273615	0.355551	0.365596	0.403299	0.547008	0.658036	0.612808	0.398714	0.168759	0.157703	0.273811	0.239057	0.179354	0.118217	0.0932248	0.204308	0.252471	0.26591	0.312416	0.422494	0.632163	0.708601	0.592578	0.228552	-0.204527	-0.124861	0.05362	0.124555	0.16127	0.0919019	0.21959	0.254846	0.223789	0.101128	0.152744	0.374097	0.481297	0.494793
-0.102187	-0.146477	-0.194042	-0.100317	0.0653262	0.0640254	0.00324357	-0.0511105	-0.018178	0.0478702	0.070953	0.100521	0.0451925	0.00725961	-0.0251694	-0.0889503	-0.127262	-0.163146	-0.245911	-0.14532	0.127241	0.201809	0.151617	-0.0248813	-0.00509632	0.149333	0.145414	0.0448171	0.00303638	-0.00658178	0.00917065	-0.0991141	-0.229568	-0.235612	-0.228217	-0.0860994	0.325802	0.373449	0.191616	-0.0158945	0.0343342	0.161638	0.0366919	-0.0129696	0.00807643	0.101721	0.0473208	-0.172592	-0.217453	-0.0725406
0.0615519	-0.0077706	-0.0578165	-0.0239739	0.179042	0.288573	0.299208	0.259863	0.140903	0.295152	0.346537	0.367493	0.239173	0.0945432	0.0569302	0.0337917	0.0370595	0.0546361	-0.0267056	-0.0556425	0.173819	0.391441	0.482147	0.218223	0.109225	0.307629	0.372265	0.300065	0.173866	0.0924542	0.0554572	-0.0233189	-0.0299112	0.0530323	-0.0188146	-0.0757117	0.28343	0.578014	0.423888	0.0781662	0.0945431	0.261949	0.276335	0.228628	0.187866	0.102916	0.00362289	0.0288367	0.019309	0.0198303
0.135121	0.0713792	0.0217769	-0.00385201	0.163715	0.305723	0.325631	0.244623	0.0818049	0.282469	0.374174	0.381968	0.273194	0.113253	0.0754956	0.0929958	0.129014	0.156027	0.0396091	-0.0376597	0.183224	0.347046	0.396557	0.189272	0.0768615	0.257099	0.352123	0.340869	0.250959	0.147077	0.10893	0.0898653	0.129077	0.126866	-0.0141226	-0.066886	0.223624	0.349781	0.354639	0.138799	0.0593315	0.218003	0.381474	0.376681	0.248501	0.0857255	0.0646536	0.174812	0.0533056	-0.0600165
0.159039	0.128332	0.0745662	0.0148016	0.112767	0.234591	0.262275	0.174609	0.0608405	0.215879	0.300612	0.290666	0.235473	0.113058	0.0693564	0.0882119	0.118862	0.164134	0.0585853	-0.0163773	0.152283	0.242959	0.244326	0.162813	0.106227	0.203238	0.240466	0.284243	0.265179	0.146945	0.0790689	0.0819116	0.121069	0.0955738	0.0268993	-0.0106362	0.13282	0.14371	0.222987	0.228492	0.142546	0.13095	0.341926	0.400697	0.257857	0.0862519	0.0639141	0.116739	0.0372137	0.00323963
0.20674	0.223782	0.161992	0.10568	0.122436	0.181417	0.20337	0.152387	0.0693132	0.144224	0.179601	0.195733	0.187849	0.122608	0.0831734	0.121787	0.158232	0.167472	0.0972898	0.0413722	0.119194	0.176035	0.190279	0.138029	0.1024	0.153547	0.157829	0.172679	0.20516	0.166031	0.0948862	0.0742824	0.0808057	0.0837082	0.0797998	0.0294977	0.0585631	0.107337	0.151175	0.132846	0.124964	0.162537	0.21095	0.275537	0.285249	0.169799	0.0523545	0.0617572	0.011658	0.0405248
0.130911	0.225713	0.279139	0.248171	0.176356	0.154217	0.173919	0.20145	0.122526	0.120118	0.104045	0.135339	0.180594	0.193963	0.136826	0.0813361	0.129812	0.208002	0.222121	0.180665	0.119226	0.115406	0.169605	0.170675	0.139459	0.117057	0.0770942	0.0789649	0.110424	0.137444	0.0705463	0.0194333	0.0840821	0.191133	0.248196	0.14815	-0.00601441	0.0477008	0.0778952	0.0529866	0.0787987	0.124978	0.160881	0.112222	0.126002	0.159954	0.0232326	-0.0214546	-0.00469601	0.119433
0.123243	0.0896975	0.183178	0.255202	0.241915	0.137761	0.150936	0.203466	0.173187	0.160554	0.100585	0.157584	0.220367	0.236582	0.217317	0.14539	0.105529	0.151515	0.167698	0.178019	0.168209	0.115686	0.172624	0.219354	0.210394	0.1285	0.0711763	0.107346	0.144586	0.166642	0.150424	0.117389	0.12515	0.180739	0.242365	0.163992	0.0183867	0.0141931	0.125316	0.152002	0.110611	0.104948	0.111601	0.118185	0.0966119	0.0438058	0.00839794	0.0367328	0.0689064	0.130826
-0.00374699	-0.0604526	-0.0521752	0.072317	0.181049	0.141544	0.157712	0.197832	0.129806	0.149522	0.127625	0.175812	0.148728	0.0641465	0.0348457	0.0263587	-0.0445	-0.0629658	-0.0261936	0.0226444	0.0942968	0.138894	0.287442	0.271458	0.158223	0.106768	0.141218	0.130589	0.0837231	0.0706468	0.0530349	-0.0167487	-0.0776835	-0.0436397	0.0727102	0.0572964	0.0627414	0.194237	0.339519	0.258839	0.100185	0.122333	0.0703576	0.073543	0.11569	0.00819206	-0.0843388	-0.0921695	-0.125432	-0.00471634
-0.0965472	-0.0984834	-0.193963	-0.149334	0.0474348	0.154924	0.135162	0.0765876	-0.0166515	0.0292472	0.124418	0.133903	0.0144532	-0.109605	-0.132691	-0.11047	-0.148992	-0.221614	-0.219868	-0.13511	0.00845087	0.149362	0.231932	0.157134	-0.0218106	0.0283388	0.128304	0.0683353	-0.00718367	-0.0103344	-0.0394874	-0.17663	-0.306723	-0.262971	-0.105902	-0.0764344	0.0939224	0.241874	0.338979	0.141936	0.000380039	0.0854166	0.0232937	0.010926	0.0858023	0.0797619	-0.119059	-0.263888	-0.327378	-0.138146
-0.0709034	-0.0396069	-0.130038	-0.137783	0.0295378	0.212327	0.15044	0.0408635	-0.0317227	0.0196681	0.175138	0.142417	0.0080322	-0.0854501	-0.130154	-0.128889	-0.114978	-0.150001	-0.158943	-0.0853763	0.090753	0.180536	0.104815	0.033498	-0.0205059	0.0820407	0.0909592	0.0349627	0.0411243	0.0333637	-0.0703007	-0.203767	-0.264981	-0.127698	-0.0737675	-0.0961883	0.121789	0.19	0.116853	0.0153198	0.0547891	-0.00245541	-0.017689	0.0261337	0.154336	0.151416	-0.145701	-0.309282	-0.237453	0.00542176
0.00504231	0.0334446	0.0948781	0.12681	0.0851564	0.0537589	0.00950944	0.0601454	0.107715	0.0092448	-0.0373009	-0.00627738	0.072046	0.0838878	0.032702	-0.0138929	0.00196326	0.0523255	0.0823852	0.102038	0.107074	-0.0149	-0.078472	-0.00416493	0.091954	0.0409083	-0.0527007	0.00872076	0.113755	0.113085	0.0170318	-0.0825254	-0.00230581	0.0702863	-0.00616467	0.0827675	0.0409592	-0.153805	-0.136766	0.0620683	0.12774	0.0480043	0.00188446	0.0167909	0.0695436	0.14327	-0.0273937	-0.103792	0.106048	0.0521646
0.0498641	0.0208102	0.196779	0.283456	0.0678222	-0.241312	-0.132693	0.136466	0.250603	0.122186	-0.165347	-0.137223	0.0508045	0.218726	0.226132	0.0790578	0.00342679	0.127089	0.396392	0.383407	-0.0942902	-0.299422	-8.14199e-05	0.189663	0.137286	-0.0486144	-0.0472532	0.021921	0.0431166	0.145416	0.128129	-0.00318497	0.0884993	0.205254	0.400059	0.332097	-0.352359	-0.122627	0.0868417	0.0463018	0.0351744	0.0327954	-0.0174706	-0.0261753	-0.0265995	0.0415139	0.0641785	0.0551977	0.22569	0.347358
0.00350094	0.0488534	0.110074	0.037287	-0.0855865	-0.16741	-0.111803	-0.0108163	0.0648062	0.0502869	-0.0720587	-0.10385	-0.0414066	0.12293	0.141235	0.0544056	0.0106372	0.109356	0.251685	0.102148	-0.203481	-0.114898	0.00759065	-0.0175861	-0.0340892	-0.0268881	-0.00248122	-0.0258182	-0.00105196	0.0534137	0.0396837	0.0803975	0.148144	0.118382	0.257872	0.0260855	-0.147669	0.0945091	-0.0882589	-0.120888	-0.0478832	-0.00203305	0.0234095	0.0254154	0.0362427	0.00719988	0.141791	0.29468	0.241853	0.140729
0.234293	0.285727	0.295426	0.126781	0.0302719	0.0731097	0.0873086	0.0273973	-0.0173912	0.0985665	0.114982	0.0804256	0.0801637	0.13511	0.210971	0.252871	0.333571	0.435768	0.32941	0.0242269	-0.0482591	0.119377	0.0351942	-0.125147	-0.0339863	0.104353	0.0809649	0.0594653	0.123979	0.120157	0.177958	0.339868	0.462074	0.488068	0.282008	-0.0721042	0.0399544	-0.0475851	-0.215073	-0.118676	-0.0136418	0.032541	0.115203	0.139461	0.0921203	-0.0208467	0.190743	0.519359	0.502374	0.321376
0.390648	0.392386	0.419788	0.333866	0.245509	0.298666	0.337699	0.27662	0.140115	0.231792	0.266461	0.247981	0.256521	0.222235	0.28134	0.338796	0.433555	0.528525	0.391237	0.165369	0.217823	0.299888	0.232783	0.125078	0.153273	0.207885	0.156901	0.170595	0.226612	0.242237	0.305884	0.347783	0.504324	0.591452	0.338693	0.0330918	0.12906	0.0627221	0.020026	0.0364307	0.0829264	0.0766999	0.133893	0.188349	0.214669	0.184266	-0.00926459	0.233794	0.525167	0.584274
0.338653	0.351917	0.330357	0.260572	0.195697	0.271667	0.307223	0.217602	0.0870312	0.0955696	0.157993	0.176632	0.208265	0.169386	0.175267	0.261615	0.37667	0.416952	0.245232	0.110234	0.19598	0.214563	0.145204	0.110223	0.0696607	0.0693405	0.0683	0.129919	0.163052	0.163366	0.223152	0.292621	0.404017	0.366421	0.159335	0.0610266	0.0611891	-0.0709947	-0.0426508	0.00461364	0.0124321	0.0150517	0.106315	0.186924	0.230408	0.150366	-0.0805171	0.19024	0.398081	0.278275
0.0390767	0.0969418	0.134148	0.162554	0.159475	0.134453	0.140099	0.190047	0.151168	0.0935535	0.0242283	0.0463473	0.107579	0.126385	0.0608823	0.0738542	0.135112	0.0845885	0.0498738	0.131417	0.135599	0.0488501	0.120253	0.15353	0.130446	0.040044	0.00950766	0.0442541	0.0680591	0.0532035	0.0540159	0.160205	0.112992	0.0047909	0.0452191	0.141078	-0.0331475	-0.0388182	0.0712343	0.0819176	0.0984414	0.0532292	0.0866795	0.160643	0.209602	0.0762702	0.0394593	0.163566	-0.0694087	-0.0737873
0.15106	0.0923508	0.122246	0.106151	0.139125	0.178262	0.235141	0.223236	0.12447	0.23357	0.20043	0.172924	0.139254	0.126495	0.148336	0.154044	0.126295	0.139846	0.115236	0.0681102	0.137769	0.216148	0.287837	0.203713	0.183076	0.213911	0.150781	0.114418	0.0825311	0.0835994	0.114562	0.14854	0.131739	0.166355	0.136059	0.0634032	0.0636026	0.195546	0.24402	0.153799	0.161419	0.134642	0.171237	0.243719	0.21769	-0.000114441	0.111723	0.132688	0.0642645	0.0966884
0.337042	0.261065	0.187989	0.0950021	0.124074	0.153566	0.183447	0.0772228	-0.0464031	0.060306	0.152142	0.144523	0.0827948	0.0557272	0.189549	0.29727	0.255394	0.212635	0.0924358	-0.0255112	0.0807521	0.197331	0.194223	0.0559511	0.0308403	0.127519	0.119744	0.073054	0.0666739	0.0910465	0.158453	0.204366	0.202654	0.180212	0.0730602	-0.0440703	0.0642567	0.164666	0.167598	0.0625539	0.0650736	0.0980575	0.134354	0.176249	0.0990163	0.0330658	0.104731	0.104931	0.0733769	0.0627309
0.283268	0.300929	0.175012	0.0658616	0.152094	0.226137	0.196342	0.0416702	-0.0839599	-0.0398698	0.0944805	0.17501	0.0959944	0.018332	0.086504	0.250801	0.252555	0.132121	0.035965	-0.0305265	0.0853618	0.190924	0.182305	0.0631275	-0.0150204	0.0378932	0.110759	0.0893046	0.0689923	0.0754074	0.104918	0.135792	0.0781891	0.092679	0.0548251	-0.0518298	0.0724983	0.167435	0.17963	0.053704	0.0301946	0.0761691	0.0708026	0.0977657	0.102944	0.0725805	0.0223799	-0.0665089	-0.0747569	0.0856313
0.119875	0.268586	0.286991	0.183527	0.162392	0.310278	0.329228	0.183197	-0.0175626	0.0406547	0.197686	0.226287	0.167153	0.162601	0.0989388	0.0897696	0.180806	0.206518	0.157075	0.0975667	0.131128	0.223154	0.261377	0.142143	0.00940788	0.110032	0.178131	0.140994	0.145829	0.155732	0.0548866	0.0469685	0.0635692	0.138212	0.126173	0.0364934	0.0528239	0.159504	0.218289	0.109809	0.0582491	0.0874171	0.0743997	0.102147	0.184286	0.145058	-0.0524771	-0.145047	-0.0554101	0.154218
0.0252093	0.108739	0.330495	0.40137	0.242268	0.10355	0.201709	0.347603	0.261452	0.183762	0.0976983	0.120109	0.258719	0.357445	0.239464	0.014589	0.0193491	0.191493	0.293978	0.294735	0.111288	0.0607892	0.215459	0.28029	0.233675	0.157076	0.0699961	0.155605	0.264815	0.310133	0.122728	-0.0889268	-0.0368121	0.171244	0.305275	0.222244	-0.109749	0.0457467	0.223351	0.174284	0.12851	0.0592812	0.101371	0.150537	0.244716	0.244067	-0.0769695	-0.2008	-0.0456581	0.19857
-0.0684334	-0.117008	0.00985742	0.268157	0.321432	0.0165596	0.0301731	0.381627	0.475751	0.275226	-0.0725653	0.0819874	0.272573	0.247954	0.0814146	-0.076833	-0.159732	-0.0332288	0.179172	0.24109	0.0754089	-0.0759335	0.219538	0.461702	0.41152	0.0426145	-0.00764537	0.160402	0.194105	0.236526	0.0521046	-0.236099	-0.202125	0.0795906	0.354812	0.195463	-0.196983	0.0123078	0.241814	0.326272	0.165537	0.0282084	0.0952258	0.121204	0.192515	0.196762	-0.12183	-0.238215	-0.118048	0.178928
-0.118595	-0.130422	-0.148437	0.0088706	0.28891	0.249874	0.207891	0.338706	0.333366	0.328941	0.167011	0.257492	0.232962	0.0530777	-0.0622531	-0.100336	-0.168849	-0.181156	-0.0451246	0.0751228	0.137929	0.108453	0.339875	0.472281	0.241753	0.0960903	0.212583	0.190951	0.157796	0.126925	0.00818193	-0.19578	-0.228392	-0.086804	0.116759	0.0490172	-0.0217397	0.132128	0.367785	0.323956	0.0842313	0.113947	0.165934	0.200656	0.246106	0.180626	-0.050142	-0.106256	-0.153932	-0.0375332
-0.14843	-0.105952	-0.130075	-0.0718067	0.224164	0.461997	0.45713	0.28995	0.0182259	0.27467	0.505103	0.39434	0.124408	-0.0600913	-0.158978	-0.159684	-0.144488	-0.141081	-0.116881	-0.0380692	0.233121	0.410654	0.474137	0.158082	-0.0634359	0.272202	0.344336	0.215575	0.144201	0.0671971	-0.0612227	-0.160414	-0.199114	-0.199611	-0.0650595	0.0111001	0.233262	0.328913	0.298297	0.0679415	0.0523683	0.171439	0.195653	0.240528	0.303592	0.183146	-0.0306636	-0.0269565	-0.174414	-0.193938
-0.0716512	-0.0383682	-0.0758649	-0.0559353	0.147634	0.437884	0.374573	0.13526	-0.0600692	0.110769	0.355401	0.257643	0.0639887	-0.0450036	-0.133841	-0.154653	-0.0461891	0.0706607	-0.0670236	-0.159418	0.183653	0.45996	0.254158	-0.118815	-0.100947	0.143753	0.179923	0.156304	0.138406	0.0328736	-0.101758	-0.0914184	-0.0135455	0.00688565	-0.132772	-0.208161	0.264109	0.2471	-0.00855219	-0.089604	-0.000514507	0.0520076	0.157963	0.221837	0.248881	0.0905383	-0.0831056	0.017076	0.0793482	-0.100492
-0.0285029	-0.0436926	0.042142	0.232115	0.246547	0.0496862	-0.0460888	0.195566	0.359851	0.128213	-0.121443	0.0125139	0.186483	0.190476	0.0802211	-0.0669994	-0.0229709	0.137318	0.1731	0.269974	0.177379	-0.152875	-0.0236984	0.228689	0.218059	-0.0326628	-0.0902831	0.0368084	0.105004	0.133234	0.0449444	-0.0742751	0.019748	0.153469	0.109862	0.25384	-0.136949	-0.233253	0.0434234	0.0933939	0.0924566	0.023326	0.0321108	0.069332	0.114248	0.1492	-0.0116881	-0.0475795	0.0320193	0.0946338
0.0819242	0.0281402	0.194598	0.304949	0.068764	-0.241897	-0.134551	0.164864	0.276648	0.170167	-0.150724	-0.118243	0.1039	0.289786	0.254825	0.0534688	0.0171548	0.142142	0.405764	0.412856	-0.166342	-0.341354	0.0271515	0.219742	0.225698	0.0407631	-0.0637833	0.00932968	0.0934882	0.160209	0.107289	-0.0374735	0.0192441	0.168538	0.411274	0.365902	-0.396831	-0.0853532	0.115089	0.0796367	0.0933231	0.0392605	0.0254444	0.0227286	0.00950968	0.0448989	0.124529	0.0988585	0.0866666	0.248193
0.237551	0.282833	0.46336	0.353065	0.0553936	-0.0594837	0.115344	0.195487	0.18023	0.313217	0.134961	-3.94583e-05	0.0757698	0.299669	0.37607	0.274442	0.249918	0.419375	0.576999	0.339431	-0.053759	-0.0333524	0.0618149	0.0543356	0.149078	0.177834	0.104462	0.108329	0.161304	0.187136	0.216951	0.229032	0.332547	0.406957	0.481474	0.133379	-0.173896	-0.00459838	-0.0839038	-0.0133782	0.0732069	0.101413	0.158976	0.173576	0.12561	0.0750352	0.211741	0.298855	0.308263	0.346913
0.442888	0.503161	0.54515	0.289753	0.105424	0.241193	0.342081	0.210029	0.0798836	0.309973	0.32684	0.181606	0.108693	0.198078	0.366855	0.439719	0.529698	0.668786	0.54798	0.130941	0.115264	0.298832	0.184304	-0.00633633	0.0583243	0.234954	0.193189	0.163011	0.15498	0.133622	0.288408	0.437794	0.595161	0.627995	0.420315	-0.0490257	0.0275594	0.0335336	-0.0765116	-0.0651421	0.0290999	0.123852	0.210191	0.2063	0.133773	0.0823601	0.170762	0.340907	0.487881	0.508525
0.622534	0.613915	0.488113	0.18243	0.144709	0.378092	0.384961	0.188508	0.0284715	0.156353	0.29675	0.287325	0.226319	0.146668	0.274045	0.507373	0.661749	0.677648	0.381792	0.0383449	0.200356	0.377453	0.221699	0.0129536	-0.0208657	0.146772	0.18227	0.192046	0.204232	0.145359	0.283331	0.500166	0.657945	0.611526	0.252987	-0.0765828	0.118334	0.0566744	-0.046269	-0.07882	-0.0213043	0.0775219	0.194397	0.229773	0.208516	0.117003	0.0755095	0.365532	0.522404	0.419254
0.538424	0.585756	0.364789	0.176198	0.158261	0.231239	0.189649	0.108943	0.0052259	0.00668943	0.122104	0.218771	0.270433	0.195281	0.201416	0.422589	0.559354	0.456084	0.136728	0.0506501	0.154742	0.175397	0.121377	0.0626754	0.00341463	0.0374551	0.102985	0.170311	0.218167	0.137655	0.203796	0.465868	0.498648	0.326954	0.0839864	0.0109395	0.00846875	-0.0206674	0.00591075	0.0181571	0.0143312	0.00818098	0.107346	0.194623	0.175441	0.0352592	0.105309	0.38966	0.315174	0.152962
0.277172	0.358626	0.447331	0.37529	0.111828	-0.00393933	0.0128573	0.0278623	-0.00314611	-0.0100929	0.00199449	0.0638106	0.196409	0.346358	0.348609	0.292021	0.308544	0.247847	0.145271	0.126585	-0.0293775	-0.049895	0.0252231	0.0774256	0.139453	0.100629	0.0499446	0.0622879	0.15844	0.182462	0.221821	0.299758	0.178619	0.125825	0.122669	0.0830692	-0.0845545	-0.0679854	0.0446562	0.105033	0.161558	0.0596966	0.0714694	0.0965898	0.0805045	0.00628746	0.136261	0.231951	0.0871662	0.0560695
0.248568	0.201013	0.277068	0.384826	0.257043	0.0528034	0.0719842	0.0521133	0.00828886	-0.0042721	0.00894439	0.0752873	0.165716	0.2594	0.33242	0.315472	0.191432	0.114016	0.130875	0.133836	0.0299892	0.0143296	0.10714	0.110811	0.115351	0.104079	0.094785	0.0135101	0.0611072	0.180762	0.250435	0.176532	0.0646763	0.109734	0.158624	0.11036	0.00147462	0.0299417	0.120874	0.115554	0.115864	0.105675	0.0671248	0.0429919	0.0695328	0.0534513	0.0852757	0.0401989	0.0375756	0.10915
0.274681	0.241649	0.0928419	0.142363	0.469814	0.355967	0.246095	0.0953139	-0.0048945	-0.00194031	0.0861458	0.257971	0.270652	0.0545446	0.067646	0.302252	0.267474	0.0875238	0.0415692	0.041489	0.22517	0.230959	0.247303	0.123142	0.0209845	0.0508457	0.152499	0.119741	0.0375746	0.0575843	0.162208	0.166583	0.0480047	0.0931262	0.154892	0.066195	0.107977	0.19586	0.192339	0.0475421	-0.00354707	0.0721207	0.0307654	0.0308042	0.10821	0.111852	0.0569037	-0.0390113	-0.0333464	0.0931693
0.195227	0.273243	0.148589	0.0322645	0.335705	0.654271	0.550394	0.249882	-0.0300882	0.098677	0.419635	0.520496	0.230598	-0.00734675	0.00618744	0.159212	0.27684	0.21481	0.0845844	-0.049131	0.296796	0.509699	0.435594	0.130992	-0.0110105	0.187849	0.364024	0.266705	0.106939	0.0297134	0.0216731	0.123508	0.100707	0.156273	0.117721	-0.0513082	0.214733	0.341456	0.265407	0.0200779	0.0111243	0.0993007	0.131717	0.160311	0.222943	0.143498	-0.00353724	-0.046554	-0.0213155	0.107511
0.0521213	0.155153	0.309459	0.293549	0.269707	0.467874	0.636505	0.48902	0.11031	0.276638	0.487873	0.35369	0.143229	0.151992	0.103664	0.00633919	0.136547	0.324192	0.295404	0.207053	0.224571	0.405034	0.502433	0.269401	0.0710312	0.275868	0.300506	0.172526	0.173325	0.170446	-0.0103111	-0.0127919	0.127905	0.308917	0.250823	0.0623293	0.0694232	0.227904	0.245696	0.0579321	0.0494955	0.110237	0.170989	0.222669	0.310844	0.194347	-0.0671571	-0.0441951	0.108138	0.223778
-0.0752698	-0.0719398	0.208425	0.504724	0.3875	0.0667806	0.175798	0.63267	0.639687	0.474907	0.0409173	0.0396547	0.267524	0.328714	0.129123	-0.114749	-0.131579	0.162265	0.42412	0.49724	0.135105	-0.0611338	0.308697	0.522761	0.480373	0.133595	-0.0698754	0.106428	0.243276	0.293918	0.0491482	-0.231247	-0.0573263	0.325723	0.480881	0.322511	-0.256687	-0.070149	0.211747	0.262894	0.152063	-0.00417203	0.064894	0.169678	0.286898	0.261517	-0.0865327	-0.124208	0.0807058	0.300125
-0.0656713	-0.0661976	0.0177186	0.27085	0.44105	0.214645	0.116379	0.52545	0.762795	0.528789	0.0468463	0.205302	0.327592	0.254457	0.0225518	-0.115411	-0.119837	0.0661815	0.271232	0.335175	0.231929	-0.00995976	0.267513	0.643369	0.566355	0.0911149	0.053641	0.249664	0.269713	0.240513	0.0495076	-0.214282	-0.115158	0.186011	0.407702	0.281143	-0.169577	-0.00635397	0.312053	0.395678	0.206277	0.063342	0.163088	0.226775	0.255015	0.254279	0.0186284	-0.0815926	-0.0392923	0.167062
-0.0973701	-0.0499536	-0.00336844	0.118192	0.455287	0.583129	0.621586	0.61568	0.365657	0.603783	0.591295	0.465601	0.267216	0.077967	-0.071711	-0.134696	-0.0410666	0.12972	0.165294	0.180072	0.393453	0.414892	0.589705	0.47499	0.259001	0.3797	0.380846	0.308622	0.272731	0.170184	-0.00342125	-0.0848342	0.00701857	0.0886112	0.222103	0.149728	0.140171	0.248577	0.388055	0.253515	0.161617	0.244194	0.295684	0.329123	0.329889	0.238331	0.0619221	0.0621498	-0.0497101	0.0188755
-0.128734	-0.0361331	0.00180745	-0.00447363	0.269136	0.670109	0.769245	0.447998	-0.0577552	0.398107	0.729919	0.528975	0.204048	-0.038305	-0.154808	-0.139441	0.0189012	0.147329	0.0781019	-0.0718039	0.319932	0.692677	0.651464	0.0667399	-0.111992	0.362232	0.455888	0.353151	0.221778	0.0256485	-0.103652	0.0340163	0.196581	0.124225	-0.0259928	-0.166476	0.285846	0.455849	0.28557	-0.0567113	-0.00588357	0.211949	0.324088	0.335351	0.290047	0.0754447	-0.00971091	0.14868	0.111445	-0.0159911
-0.128313	-0.0931663	-0.0835308	-0.040582	0.354241	0.701588	0.576495	0.234232	0.0420288	0.254362	0.542774	0.579785	0.305207	-0.0056321	-0.121778	-0.0961837	0.00597513	0.0953223	-0.0842717	-0.134038	0.50598	0.655865	0.38502	0.0215242	-0.0450532	0.200241	0.366912	0.33723	0.173137	0.0280328	-0.0192592	0.0862088	0.191313	0.0768723	-0.136997	-0.15994	0.353296	0.311997	0.142665	-0.0447743	-0.0108041	0.134588	0.256729	0.260486	0.208448	0.094468	0.0310409	0.123156	0.102838	-0.0648075
-0.0494524	-0.0736653	0.0772083	0.436289	0.484369	0.0784252	-0.0457767	0.312377	0.503638	0.25763	-0.129736	0.0748405	0.451882	0.43816	0.203293	-0.0206461	-0.0482818	0.103043	0.206986	0.508295	0.335554	-0.106929	0.0675682	0.333524	0.348353	0.0181134	-0.0280539	0.151066	0.239718	0.242667	0.122701	-0.0481888	-0.0124957	0.173514	0.275446	0.458881	-0.155128	-0.153498	0.160301	0.223315	0.158368	0.012871	0.0700517	0.128797	0.136822	0.196814	0.0733067	-0.0465854	-0.0453667	0.156167
0.209162	0.192836	0.436661	0.566607	0.227928	-0.120753	0.0300503	0.287141	0.364272	0.337919	-0.0653345	-0.114781	0.140536	0.446945	0.405413	0.188375	0.202929	0.381781	0.627017	0.587405	-0.00760216	-0.178723	0.0711695	0.211271	0.315991	0.115884	-0.0652665	0.0184817	0.195657	0.253875	0.178283	0.0811929	0.15446	0.402889	0.550784	0.41831	-0.31849	-0.132299	0.0526079	0.118842	0.156331	0.0386828	0.0595232	0.0952396	0.102458	0.13783	0.154647	0.106666	0.136968	0.352085
0.542529	0.528764	0.658208	0.407313	-0.00146294	-0.00138879	0.191211	0.189975	0.126919	0.333183	0.205746	0.0399126	0.0143925	0.275143	0.52301	0.470308	0.508265	0.673628	0.720801	0.326286	-0.0513185	0.02477	0.0914247	0.0346544	0.124161	0.287547	0.153483	0.063125	0.106706	0.171519	0.283294	0.325974	0.416022	0.515987	0.528575	0.158558	-0.0841595	-0.00209522	-0.120103	-0.0914118	0.116966	0.163245	0.155255	0.133806	0.0865479	0.0687457	0.216345	0.290323	0.325533	0.345111
0.828695	0.775188	0.634874	0.208507	-0.0118477	0.144946	0.228186	0.0781325	-0.037001	0.108534	0.252344	0.200493	0.073269	0.169056	0.541012	0.743269	0.76465	0.743227	0.522022	0.0390356	-0.0276168	0.19489	0.132175	-0.0549167	-0.0572796	0.209307	0.247142	0.15311	0.0872337	0.120667	0.371754	0.515448	0.631878	0.568665	0.319805	-0.103046	0.00830913	0.061823	-0.070601	-0.138459	0.0017854	0.181894	0.208672	0.171135	0.103816	0.0458972	0.15801	0.330531	0.418919	0.374186
0.906993	0.859177	0.564475	0.176547	0.0849451	0.150824	0.0788572	-0.0660868	-0.13274	-0.0833771	0.0921524	0.172966	0.180152	0.223936	0.491862	0.783019	0.832672	0.633727	0.273569	-0.0380948	-0.0173773	0.151044	0.0484272	-0.0903114	-0.110919	0.0436474	0.167575	0.197893	0.208066	0.170341	0.344906	0.581185	0.630848	0.462343	0.142611	-0.164484	-0.0643237	0.0122364	-0.00567323	-0.0290798	-0.0429841	0.0574225	0.158153	0.200009	0.142251	0.0214741	0.120564	0.337458	0.373487	0.31317
0.683712	0.827876	0.758383	0.384129	0.0507003	0.0127796	-0.00452346	-0.0731892	-0.078472	-0.0430936	0.0232393	0.0527846	0.178792	0.384677	0.524309	0.624916	0.673761	0.590319	0.302064	0.126328	-0.0732198	-0.0122078	-0.0111517	-0.0277752	0.0307062	0.0886859	0.0565937	0.0813161	0.26908	0.271966	0.324926	0.489456	0.468802	0.386302	0.199248	-0.0239857	-0.124053	-0.0556234	-0.0145584	0.0482386	0.0811607	0.00952995	0.0581932	0.148566	0.144682	0.0489622	0.142931	0.31632	0.302674	0.257004
0.298831	0.427877	0.676305	0.750956	0.261266	-0.0692062	-0.0202976	0.104398	0.132953	0.0572588	-0.0516867	0.00826299	0.188247	0.491501	0.509596	0.342873	0.256609	0.32678	0.394589	0.405917	-0.0127726	-0.0851892	0.0428908	0.146861	0.205586	0.0839967	-0.00224608	0.0135468	0.181034	0.351043	0.350291	0.180848	0.131765	0.300436	0.333406	0.212483	-0.116438	-0.070127	0.0156975	0.0902182	0.140227	0.046725	0.020398	0.0469358	0.101168	0.145954	0.151863	0.148937	0.147587	0.229439
0.103729	0.0885419	0.229551	0.633125	0.795984	0.310128	0.175613	0.246657	0.221033	0.133908	0.0502429	0.202479	0.408446	0.345294	0.208444	0.20567	0.113268	0.0724871	0.212096	0.459658	0.371779	0.111112	0.254768	0.29267	0.222613	0.0587407	0.110202	0.139184	0.156774	0.232179	0.288295	0.122166	-0.0340219	0.102818	0.302914	0.37071	0.0828986	0.0623837	0.169932	0.15212	0.0860723	0.0621797	0.0740732	0.0605533	0.11021	0.189139	0.181894	0.0195564	-0.0232874	0.143953
0.131457	0.135104	-0.0240221	0.0960298	0.703172	0.846822	0.59572	0.261681	0.0833615	0.20324	0.391048	0.584597	0.454683	0.0475408	-0.070304	0.106354	0.23946	0.160563	0.064811	0.0404097	0.605697	0.561927	0.484527	0.215973	0.0523556	0.197907	0.360508	0.342157	0.195438	0.0492104	0.050324	0.176489	0.110166	0.119167	0.163888	0.134313	0.312562	0.320823	0.26537	0.0664449	0.0247613	0.141522	0.202741	0.203172	0.204221	0.12905	0.0990295	0.0440689	0.00452745	0.076358
0.0911753	0.192916	0.153004	0.0421953	0.391878	0.846986	0.850742	0.438239	-0.0196133	0.268581	0.662513	0.625261	0.229176	-0.0389948	-0.0584538	0.0172001	0.247945	0.366443	0.245175	-0.0392445	0.386053	0.726831	0.6414	0.138859	-0.0348105	0.305836	0.456201	0.322694	0.150967	0.0379373	-0.0797485	0.0853235	0.262802	0.37079	0.224965	-0.120942	0.25352	0.421404	0.294232	-0.0493326	-0.0104221	0.192882	0.265414	0.273887	0.272334	0.10647	-0.00251967	0.0867567	0.158498	0.153316
-0.0852903	-0.0153859	0.255903	0.344804	0.367069	0.498201	0.764538	0.835722	0.384031	0.499522	0.500392	0.258532	0.109714	0.0945452	-0.00667709	-0.104656	0.0234259	0.374349	0.459659	0.366702	0.249259	0.416424	0.642936	0.44801	0.228739	0.273001	0.176992	0.123007	0.140713	0.122052	-0.0771617	-0.091531	0.22242	0.488402	0.406084	0.124844	-0.0393105	0.184729	0.306356	0.0966485	0.0805945	0.109693	0.166562	0.23592	0.315091	0.20051	-0.0685955	0.0307616	0.189961	0.269396
-0.144032	-0.150273	0.0935932	0.442351	0.381432	0.0965867	0.160509	0.724553	0.928453	0.625942	-0.0570451	-0.0284855	0.199126	0.237787	0.0309843	-0.161607	-0.174888	0.100089	0.379965	0.541342	0.235091	-0.0756012	0.263797	0.712822	0.638029	0.0872958	-0.102506	0.0836648	0.201507	0.198269	-0.0020659	-0.206072	-0.050534	0.25826	0.437932	0.400488	-0.248423	-0.118274	0.261771	0.396153	0.227936	0.0224832	0.0782965	0.14969	0.230348	0.277611	-0.024247	-0.0967959	0.000506759	0.237675
-0.119913	-0.0791664	0.0649424	0.291098	0.458341	0.350774	0.315787	0.650191	0.833615	0.805824	0.268982	0.189286	0.23273	0.18311	-0.0280443	-0.171502	-0.100991	0.187158	0.326434	0.392182	0.388938	0.171108	0.344783	0.613606	0.639765	0.287305	0.136904	0.239283	0.256036	0.192027	0.0128574	-0.132298	0.0081867	0.232266	0.390984	0.303852	-0.0746182	0.0433882	0.283638	0.375295	0.30151	0.154166	0.201812	0.274803	0.278049	0.234735	0.0529684	0.0119975	0.00803256	0.186094
-0.100445	0.0143493	0.0587347	0.0687391	0.349366	0.615589	0.787264	0.617967	0.191819	0.669611	0.816472	0.536292	0.241828	0.0334486	-0.127567	-0.161315	0.0666741	0.321321	0.267456	0.0769584	0.385885	0.616666	0.702829	0.290234	0.0864428	0.543329	0.479761	0.37762	0.256974	0.107069	-0.0281318	0.0246744	0.231129	0.297464	0.202081	-0.0296981	0.212013	0.376856	0.340815	0.0883769	0.121086	0.283369	0.356636	0.360148	0.306335	0.124442	0.065643	0.19264	0.147249	0.0725611
-0.0262189	0.0215185	-0.0344466	-0.111243	0.238927	0.779792	0.811736	0.369884	-0.0826565	0.396504	0.84836	0.792778	0.351568	-0.0212007	-0.0907322	-0.0351787	0.145845	0.206442	0.0104975	-0.162993	0.406074	0.785391	0.651008	0.0899775	-0.120427	0.433183	0.663447	0.485238	0.259734	0.0740161	0.00814557	0.165763	0.277747	0.144353	-0.0506369	-0.189357	0.403338	0.494431	0.364966	-0.0322636	-0.0365457	0.309339	0.413025	0.330078	0.244558	0.074351	0.0806611	0.213423	0.170099	-0.0103886
-0.0642521	-0.110167	-0.118269	0.0625632	0.512295	0.62141	0.415372	0.297272	0.218163	0.258504	0.452858	0.799956	0.790728	0.265117	0.0401736	0.030341	-0.01096	-0.0457111	-0.104891	0.0392432	0.542933	0.511059	0.448035	0.306512	0.136903	0.178703	0.510654	0.631326	0.411315	0.174942	0.0960668	0.0886354	0.0881728	-0.0222411	-0.0128264	0.116956	0.303325	0.344838	0.387234	0.19679	0.0174067	0.153523	0.358608	0.314123	0.212443	0.142993	0.06373	0.0533556	0.0284029	0.0654258
0.0124333	0.0222946	0.205611	0.555627	0.478504	0.00391817	-0.0548118	0.269343	0.414552	0.267495	-0.0555775	0.139387	0.632454	0.780044	0.433329	0.124676	-0.00798196	0.0630883	0.235613	0.545991	0.256875	-0.0804346	0.107769	0.337687	0.410388	0.0749919	0.0314974	0.281871	0.47155	0.402697	0.219279	0.0104759	0.00191152	0.153287	0.325413	0.438412	-0.0603191	-0.0637969	0.156819	0.284416	0.216795	-0.0280349	0.0900501	0.201288	0.180102	0.19127	0.0805165	-0.0184042	-0.0104987	0.233966
0.409024	0.3937	0.629374	0.568266	0.134212	-0.135133	-0.00591254	0.17024	0.244729	0.253984	-0.00645912	-0.0561656	0.186463	0.672056	0.756796	0.4648	0.373746	0.483301	0.57072	0.47027	-0.0393481	-0.106433	0.0478694	0.145373	0.260228	0.204607	0.00236678	0.028499	0.284803	0.435273	0.377361	0.220284	0.282005	0.440332	0.464105	0.306958	-0.179072	-0.0986481	-0.0277297	0.0793247	0.222847	0.057103	0.0419471	0.126039	0.154362	0.16038	0.142245	0.161116	0.207725	0.337104
0.867309	0.734276	0.640504	0.2839	-0.0361819	-0.0272271	0.0499405	-0.0113653	-0.058494	0.00576615	0.100015	0.083674	0.0267117	0.295317	0.741925	0.81567	0.708878	0.642205	0.537217	0.151126	-0.138506	0.00472128	0.00842452	-0.0638333	-0.0274903	0.192692	0.162969	0.0559784	0.0958518	0.277388	0.529144	0.482792	0.481939	0.463662	0.347428	0.0245004	-0.0933807	-0.0130968	-0.0918611	-0.108122	0.0509495	0.181257	0.138799	0.109422	0.0981901	0.0970529	0.21673	0.305235	0.309918	0.273754
[truncated: 78 more columns]

## Sheet: FigS5d_ANN_2%
Correlation map - 4 seeds - ANN prediction (Top 2%)
0.984019	0.934102	0.716612	0.514161	0.382327	0.216042	0.112424	0.115725	0.22738	0.476347	0.744786	0.923495	0.96059	0.881509	0.65903	0.491875	0.367048	0.256154	0.127579	0.0351015	0.0801766	0.263424	0.501562	0.72721	0.804379	0.732333	0.498603	0.351689	0.273343	0.142541	0.110041	0.106469	0.0578946	0.0353036	0.140356	0.36435	0.520901	0.498539	0.372436	0.236751	0.0344415	0.0323911	0.108091	0.16627	0.120843	0.0550719	0.0253261	0.036474	0.16692	0.288203
0.933932	0.983905	0.838685	0.624964	0.465592	0.25831	0.145304	0.169475	0.325495	0.525981	0.724889	0.873666	0.927993	0.919749	0.736657	0.572197	0.463873	0.306261	0.172899	0.0897635	0.13949	0.292805	0.48222	0.687953	0.793113	0.742387	0.559077	0.405018	0.325381	0.210205	0.134991	0.123815	0.0822591	0.0639579	0.146422	0.365408	0.508783	0.500422	0.380792	0.253702	0.0818229	0.0585963	0.130197	0.18065	0.126843	0.0726804	0.0303304	0.0590293	0.18689	0.257084
0.716622	0.838796	0.985973	0.85938	0.595692	0.286701	0.127111	0.193097	0.398915	0.596946	0.733596	0.71203	0.695915	0.828617	0.908395	0.778686	0.558014	0.337722	0.204752	0.133702	0.180875	0.368868	0.494544	0.505022	0.552602	0.667843	0.711986	0.579489	0.38869	0.296026	0.226933	0.158041	0.11902	0.132605	0.159512	0.251959	0.340335	0.42425	0.455564	0.323585	0.145531	0.0792676	0.189493	0.230738	0.15385	0.0893878	0.00867391	0.0464281	0.177221	0.190585
0.514176	0.624984	0.859425	0.984054	0.809241	0.438562	0.215381	0.272728	0.470501	0.638408	0.610895	0.460451	0.425477	0.598633	0.81147	0.878627	0.730193	0.501037	0.293438	0.191502	0.25892	0.453344	0.446473	0.257616	0.259891	0.443796	0.641897	0.646449	0.491674	0.377964	0.337522	0.267983	0.211232	0.254671	0.169853	0.0853604	0.107974	0.273352	0.438812	0.35926	0.199842	0.149002	0.27232	0.297069	0.190962	0.0963519	0.00264132	0.0212601	0.132731	0.123464
0.382296	0.465605	0.595693	0.809123	0.984609	0.80813	0.501133	0.494464	0.573551	0.532504	0.375646	0.276423	0.254519	0.345468	0.492896	0.717904	0.850821	0.79646	0.526022	0.456933	0.455456	0.462189	0.295315	0.133912	0.15089	0.218098	0.351854	0.512706	0.538455	0.500811	0.502043	0.466549	0.428368	0.357916	0.184804	0.069191	0.0729411	0.128624	0.247958	0.292354	0.228752	0.231577	0.365724	0.386985	0.274355	0.13813	0.0578051	0.0838426	0.155199	0.0574617
0.216033	0.258322	0.286706	0.438558	0.808082	0.985356	0.851283	0.727913	0.546359	0.282353	0.111511	0.0699658	0.0904431	0.101663	0.166238	0.373637	0.649882	0.833293	0.816481	0.721107	0.593398	0.31468	0.117746	0.0684443	0.0573364	0.041339	0.0642837	0.220745	0.397665	0.470622	0.58296	0.615057	0.53615	0.391819	0.157798	0.104479	0.0826614	0.00753033	0.0261214	0.171097	0.189394	0.230667	0.371272	0.417475	0.311717	0.16414	0.0994382	0.119932	0.169595	0.0112232
0.112434	0.145327	0.127095	0.215397	0.501123	0.851287	0.983863	0.867337	0.496581	0.223747	0.0220593	-0.0327531	0.0053612	0.0255436	0.0683852	0.168156	0.354618	0.653938	0.877895	0.859293	0.586597	0.321394	0.10424	0.0330756	-0.00715232	-0.0152149	-0.0102802	0.0688232	0.201856	0.349732	0.538327	0.649411	0.55411	0.433781	0.228426	0.109406	0.0776085	-0.0179268	-0.0209235	0.0796597	0.118038	0.17855	0.312786	0.3752	0.302743	0.183825	0.133612	0.128071	0.154018	0.0566081
0.115726	0.169459	0.193071	0.272717	0.494482	0.727941	0.867243	0.984725	0.783898	0.416403	0.140332	0.0254813	0.030152	0.0781338	0.133347	0.183114	0.319497	0.5321	0.737619	0.908543	0.805331	0.488143	0.285352	0.137931	0.0302902	0.0203744	0.0350288	0.0852407	0.170855	0.287302	0.451789	0.605914	0.631056	0.524763	0.38394	0.231407	0.112907	0.0460082	0.029832	0.0503601	0.0975372	0.150674	0.282978	0.348376	0.29415	0.221086	0.145613	0.165466	0.206136	0.12836
0.227366	0.325466	0.398963	0.470503	0.573514	0.546382	0.496578	0.783346	0.984281	0.791322	0.438259	0.21059	0.156417	0.214298	0.282319	0.342248	0.423967	0.424164	0.424034	0.665816	0.901868	0.796793	0.446008	0.333375	0.203965	0.138895	0.162573	0.183809	0.213484	0.233648	0.296513	0.416154	0.599161	0.630277	0.478788	0.346137	0.330319	0.186648	0.096647	0.0422318	0.0447762	0.0856822	0.246451	0.329478	0.293709	0.22323	0.145784	0.193283	0.324049	0.234848
0.47635	0.525998	0.596941	0.638404	0.532523	0.282329	0.223726	0.416418	0.791773	0.983575	0.806277	0.505738	0.402178	0.452836	0.537482	0.54572	0.454336	0.256866	0.171817	0.334314	0.661485	0.882431	0.725605	0.470812	0.455374	0.39676	0.364605	0.317381	0.248973	0.175882	0.16171	0.220333	0.366744	0.57057	0.552742	0.421664	0.455465	0.394216	0.200602	0.0938959	0.0223897	0.04013	0.195236	0.278042	0.233335	0.159745	0.125562	0.166188	0.390464	0.333979
0.744771	0.724905	0.733605	0.610899	0.37566	0.111485	0.0220798	0.140268	0.438302	0.806378	0.983023	0.831447	0.665371	0.690802	0.72082	0.635921	0.393482	0.13573	0.0393263	0.0938203	0.286817	0.633885	0.844266	0.708376	0.593225	0.596015	0.558056	0.41198	0.261116	0.122973	0.0958128	0.126909	0.137665	0.304344	0.507188	0.529143	0.45711	0.439321	0.36223	0.184065	0.0408232	0.0106894	0.14169	0.226498	0.169089	0.112697	0.0954106	0.129964	0.3564	0.361733
0.923559	0.873679	0.712019	0.460441	0.276452	0.0699627	-0.0328023	0.025493	0.210574	0.505728	0.831575	0.985396	0.909342	0.825782	0.719997	0.55403	0.332323	0.131869	0.00387371	-0.0403944	0.0483378	0.301171	0.634037	0.862709	0.797601	0.665414	0.589927	0.42255	0.244471	0.11758	0.0769515	0.0548959	0.0176289	0.0642152	0.275708	0.491451	0.542653	0.435133	0.372482	0.276643	0.0550289	0.00960088	0.0985301	0.163464	0.115018	0.0816466	0.0496105	0.0703399	0.269658	0.346678
0.960528	0.927965	0.695897	0.425471	0.254466	0.0904313	0.0053798	0.0301223	0.156386	0.402229	0.665379	0.909239	0.985572	0.911693	0.681521	0.464737	0.315001	0.158548	0.0358109	-0.0196269	-0.0104361	0.157041	0.407017	0.740634	0.894328	0.770162	0.48496	0.329872	0.216866	0.125128	0.0715144	0.0360196	0.0111136	-0.0187413	0.075757	0.36571	0.588199	0.516995	0.284736	0.236	0.104365	0.0234772	0.0696423	0.12268	0.0908868	0.0536243	0.0080725	0.0330479	0.203203	0.323529
0.881528	0.919905	0.82864	0.598635	0.345471	0.101676	0.0255592	0.0781322	0.21427	0.452841	0.690798	0.825785	0.911777	0.983882	0.841171	0.579499	0.364083	0.192996	0.0764009	0.0351658	0.0559053	0.194445	0.372686	0.573012	0.826686	0.915478	0.675059	0.381313	0.254803	0.146993	0.0902901	0.0500265	0.0497338	0.00654387	0.0121707	0.209666	0.544651	0.65581	0.483331	0.200716	0.109307	0.0722951	0.0738928	0.107717	0.0857109	0.0390164	-0.0226831	-0.0116828	0.133822	0.349727
0.659082	0.736667	0.908469	0.811471	0.492863	0.166235	0.0684236	0.133362	0.282292	0.537445	0.720812	0.720002	0.6815	0.841413	0.984794	0.838585	0.510191	0.242356	0.0926785	0.0614846	0.13232	0.287185	0.404512	0.436595	0.546535	0.780928	0.914877	0.665929	0.371661	0.201292	0.0996245	0.0618904	0.0959142	0.0726328	0.0238402	0.0681125	0.293313	0.567124	0.679145	0.423848	0.152579	0.0852318	0.116817	0.11162	0.0721146	0.0208232	-0.0463774	-0.0508947	0.0143598	0.267835
0.491845	0.572069	0.77878	0.878679	0.717921	0.373634	0.168178	0.18313	0.342241	0.545728	0.635936	0.554051	0.464734	0.579476	0.838397	0.985889	0.818488	0.431037	0.171027	0.0802428	0.184542	0.345783	0.387409	0.28887	0.264251	0.420836	0.784248	0.895642	0.644433	0.357359	0.191158	0.110494	0.103164	0.125094	0.0596602	-0.00156516	0.018936	0.253793	0.606927	0.634833	0.366165	0.18944	0.183451	0.152786	0.063235	0.0104187	-0.0472575	-0.0386803	-0.0444146	0.0389
0.367053	0.463826	0.558007	0.730171	0.850949	0.649877	0.354643	0.31948	0.423967	0.454349	0.393484	0.332334	0.314956	0.364082	0.510185	0.81844	0.982997	0.779038	0.404403	0.208788	0.232175	0.322411	0.283771	0.157186	0.0992762	0.156142	0.379628	0.734894	0.857319	0.680873	0.430584	0.216934	0.125824	0.181928	0.0936077	0.010897	-0.0908332	-0.0457487	0.262167	0.583169	0.550824	0.432269	0.341079	0.225598	0.10978	0.040681	-0.0103304	0.0176117	-0.0195988	-0.155884
0.256149	0.306261	0.337809	0.501057	0.796379	0.833156	0.653951	0.532074	0.424176	0.256833	0.13573	0.131866	0.158597	0.192989	0.242334	0.431058	0.77896	0.983704	0.783079	0.484953	0.309624	0.22554	0.126724	0.0696769	0.0432374	0.00187695	0.051113	0.311381	0.672182	0.82398	0.761462	0.474394	0.256677	0.176973	0.0972285	0.0587422	-0.0526444	-0.142879	-0.0530512	0.28439	0.494806	0.52998	0.525239	0.365022	0.202901	0.112462	0.0458052	0.0445058	0.0393635	-0.150904
0.127558	0.172846	0.204758	0.293434	0.526097	0.816657	0.877867	0.737616	0.424069	0.171785	0.039342	0.00388777	0.0358276	0.0763589	0.0926914	0.171062	0.404402	0.782957	0.984625	0.819386	0.42272	0.196033	0.0428476	0.0106932	0.0122689	-0.0186288	-0.0333222	0.0732681	0.285468	0.588016	0.827363	0.771619	0.428233	0.235367	0.0671651	0.0444976	-0.0173513	-0.0731301	-0.0618556	0.0428369	0.228434	0.397225	0.547307	0.505681	0.282864	0.18034	0.101577	0.078719	0.0913085	-0.0813437
0.0351232	0.0897719	0.133723	0.191479	0.456961	0.721118	0.859368	0.90853	0.665798	0.33434	0.093845	-0.0403655	-0.0196227	0.0352005	0.0614905	0.0802344	0.208835	0.484955	0.819438	0.985597	0.748485	0.387294	0.161134	0.0349438	0.0136311	0.0191965	-0.0178433	-0.00735533	0.0819511	0.256878	0.563105	0.85153	0.775462	0.410524	0.18704	0.0768389	0.0591452	0.0267525	0.00197899	-0.0296791	0.0295889	0.162397	0.382972	0.498121	0.385295	0.264998	0.185808	0.196137	0.173733	0.0150801
0.0801995	0.139501	0.18091	0.258878	0.455453	0.593363	0.586513	0.805239	0.901941	0.661477	0.286819	0.0483277	-0.0104389	0.0558585	0.132374	0.184587	0.232136	0.309619	0.42275	0.748398	0.983569	0.762466	0.369622	0.164469	0.100954	0.0771981	0.0443109	0.00812793	0.0224062	0.0959908	0.272006	0.5753	0.834956	0.747652	0.352334	0.270809	0.222335	0.110475	0.0329381	-0.0390754	-0.0483241	0.0100671	0.198097	0.367803	0.38564	0.308644	0.241311	0.249606	0.285344	0.148998
0.263455	0.292798	0.368889	0.453323	0.462205	0.314673	0.321496	0.488173	0.796548	0.882482	0.633887	0.301176	0.157037	0.194419	0.287223	0.345791	0.322419	0.225559	0.196024	0.387316	0.762446	0.985232	0.749977	0.393528	0.286885	0.198057	0.146746	0.0919235	0.0703127	0.0748338	0.130116	0.262915	0.517773	0.843946	0.708686	0.390024	0.451841	0.228005	0.0432742	-0.0273554	-0.0753094	-0.0151104	0.14923	0.258698	0.273759	0.262591	0.293165	0.257673	0.37338	0.336396
0.501535	0.482203	0.494548	0.446468	0.295322	0.117735	0.104125	0.285382	0.44593	0.725501	0.844293	0.634033	0.407034	0.372694	0.404484	0.387391	0.283725	0.126739	0.0428221	0.161103	0.36964	0.750021	0.985681	0.75149	0.402023	0.295345	0.24847	0.192602	0.125274	0.0609289	0.0567299	0.0902027	0.153637	0.530508	0.831197	0.691867	0.423411	0.346517	0.152577	-0.00534487	-0.100739	-0.0423033	0.119626	0.200325	0.154128	0.128987	0.249486	0.344633	0.429616	0.334406
0.727208	0.687971	0.505026	0.257651	0.133912	0.0683936	0.0330979	0.137879	0.333365	0.470841	0.708387	0.862778	0.740627	0.573009	0.436632	0.288899	0.15717	0.0696783	0.0106936	0.0349282	0.164508	0.393534	0.751489	0.984818	0.732064	0.444909	0.295012	0.202488	0.106045	0.0227628	0.00633514	0.0198507	0.0311998	0.173501	0.549389	0.836347	0.684915	0.322969	0.191858	0.045514	-0.0906901	-0.0537847	0.102621	0.176351	0.123325	0.043165	0.0596132	0.299858	0.53289	0.331543
0.804385	0.793106	0.552616	0.259849	0.150875	0.0573233	-0.0071227	0.0302632	0.203952	0.455399	0.593208	0.797694	0.894411	0.826674	0.54652	0.264243	0.0993011	0.0432309	0.0122713	0.0136113	0.100976	0.286852	0.402013	0.731997	0.984961	0.813967	0.449878	0.204836	0.0738198	-0.0104613	-0.0274354	0.0107449	0.0392904	0.0450591	0.175622	0.529205	0.867103	0.616044	0.212863	0.0826627	-0.0298809	-0.0790597	0.070877	0.154127	0.138505	0.0569552	-0.0698787	0.0460005	0.519257	0.529846
0.732306	0.742361	0.66784	0.443775	0.218101	0.0413635	-0.0152658	0.0203761	0.138885	0.396725	0.59601	0.665369	0.770085	0.915475	0.780931	0.420863	0.156139	0.00187659	-0.0185882	0.0191684	0.0772073	0.198044	0.295338	0.444867	0.813922	0.985862	0.736036	0.339864	0.107554	-0.0134111	-0.0275248	0.03049	0.0451312	-0.0216398	-0.0225556	0.119992	0.600693	0.862175	0.518157	0.130501	0.03109	-0.0759801	0.0163163	0.130218	0.135328	0.0703601	-0.0618536	-0.128327	0.219875	0.571324
0.498581	0.559035	0.711993	0.641909	0.351829	0.0642613	-0.0102511	0.0350047	0.162569	0.364635	0.558076	0.589892	0.48497	0.675002	0.914866	0.784271	0.379609	0.0511348	-0.0333627	-0.0178408	0.0443289	0.14674	0.248477	0.295028	0.449913	0.736114	0.984468	0.727913	0.320341	0.0718167	0.00346053	0.0341187	0.0418781	-0.0228723	-0.0899713	-0.0810522	0.113927	0.633813	0.879233	0.475837	0.105303	-0.00234365	-0.0129763	0.0649804	0.0902355	0.0623803	-0.0256754	-0.125694	-0.132339	0.317205
0.351715	0.404983	0.579493	0.646461	0.51267	0.220756	0.0687764	0.0851928	0.183834	0.317385	0.411954	0.422552	0.329835	0.38135	0.665916	0.895628	0.734901	0.311358	0.0733148	-0.00738841	0.00815606	0.0918868	0.192611	0.20246	0.204836	0.339867	0.728029	0.984769	0.73379	0.327053	0.0904999	0.018906	0.0277363	0.00519431	-0.0538661	-0.0946233	-0.104746	0.116666	0.671092	0.874208	0.502931	0.216558	0.0236113	-0.0320237	-0.00419515	0.030883	-0.0034855	-0.0744776	-0.274124	-0.057395
0.273369	0.325396	0.388685	0.491655	0.538472	0.397677	0.20184	0.1709	0.21348	0.248987	0.261135	0.244454	0.21688	0.25484	0.371686	0.64444	0.85733	0.672189	0.285463	0.0819807	0.0223991	0.0703502	0.125267	0.106017	0.0738636	0.107565	0.320339	0.733795	0.98509	0.777279	0.337514	0.0609735	0.0337831	0.0214876	-0.00937575	-0.0403504	-0.154529	-0.152878	0.13958	0.750228	0.877813	0.624774	0.209201	-0.0777975	-0.125406	-0.0171366	0.0201238	0.00158215	-0.200388	-0.293792
0.142508	0.210203	0.296032	0.377978	0.500796	0.470651	0.349748	0.287263	0.233685	0.17585	0.12297	0.117571	0.125107	0.146917	0.201248	0.357348	0.680851	0.823977	0.588	0.256892	0.096006	0.0748382	0.0609528	0.0227503	-0.0104951	-0.0134032	0.0718	0.327066	0.777243	0.984011	0.753224	0.215115	0.0661597	0.0590791	0.0524958	0.0183572	-0.128297	-0.20651	-0.111071	0.263527	0.737063	0.857688	0.636106	0.105448	-0.158275	-0.0542907	0.0419075	0.0789193	-0.0385188	-0.292804
0.110022	0.134995	0.226956	0.337502	0.502049	0.582996	0.538327	0.451774	0.296501	0.16173	0.0957894	0.076948	0.0714978	0.0902765	0.0996076	0.191157	0.430572	0.761472	0.827364	0.563094	0.271985	0.13011	0.056724	0.00631917	-0.0274687	-0.027539	0.00343966	0.0905043	0.337543	0.753206	0.982926	0.601865	0.226389	0.135808	0.072243	0.0253216	-0.0609168	-0.120358	-0.103059	0.00320518	0.2609	0.616226	0.832501	0.579593	0.115503	0.0299441	0.0232594	0.0439775	0.0722045	-0.130554
0.106458	0.123822	0.158011	0.267938	0.466542	0.615056	0.649392	0.605914	0.416151	0.220342	0.1269	0.0549073	0.0359966	0.0500433	0.0618681	0.110497	0.216913	0.474402	0.771667	0.851552	0.575316	0.262923	0.0902268	0.0198318	0.0107327	0.0304782	0.0341389	0.0188779	0.0609497	0.215117	0.601879	0.985451	0.675715	0.281535	0.0923661	0.0483782	0.0521709	0.0021081	-0.0314631	-0.0468302	0.00141454	0.162408	0.53834	0.767219	0.5428	0.201304	0.0367199	0.021337	0.125243	0.00960183
0.0579175	0.0822519	0.119001	0.211249	0.428401	0.536143	0.554087	0.631064	0.599142	0.366761	0.137694	0.017651	0.011081	0.049755	0.0959053	0.10316	0.125847	0.256624	0.428234	0.775439	0.834963	0.517785	0.153677	0.0312133	0.0392588	0.0451422	0.0419108	0.0277158	0.033812	0.0662093	0.226383	0.67573	0.985406	0.658698	0.200427	0.096379	0.0569726	0.0312545	0.0281672	-0.00444549	-0.0163999	0.0142647	0.191125	0.505234	0.672142	0.502734	0.201339	0.132719	0.0930482	0.0139682
0.0352867	0.0639677	0.132632	0.254672	0.357925	0.391804	0.433783	0.524728	0.630289	0.570567	0.304343	0.064209	-0.0187085	0.00656652	0.0726101	0.125125	0.181929	0.176991	0.235363	0.41051	0.747648	0.843957	0.530509	0.173484	0.0450457	-0.0216607	-0.0228689	0.00514436	0.0214722	0.0590754	0.135788	0.281493	0.658697	0.985265	0.609901	0.266284	0.11777	0.0302505	0.0194364	-0.0345354	-0.0623859	-0.0099926	0.105699	0.222905	0.367423	0.579451	0.527853	0.289459	0.140592	-0.0139986
0.140345	0.146441	0.159495	0.169855	0.184798	0.157782	0.22844	0.383928	0.478781	0.55274	0.507196	0.275694	0.0757623	0.0121542	0.0238115	0.059634	0.0936018	0.0972475	0.0671185	0.187007	0.352358	0.708709	0.831189	0.549407	0.175639	-0.022528	-0.0900171	-0.0538525	-0.00934023	0.0525091	0.0722982	0.0923629	0.200406	0.609916	0.983736	0.673477	0.280681	0.0557888	-0.0654523	-0.139563	-0.0878013	0.00160658	0.098382	0.127423	0.0826257	0.220606	0.599205	0.624534	0.246767	0.0339147
0.364303	0.365421	0.251958	0.0853336	0.069159	0.104504	0.109403	0.231369	0.346127	0.421648	0.529155	0.491437	0.365698	0.209659	0.0681096	-0.00153565	0.0109318	0.0587413	0.0445068	0.07686	0.270831	0.390026	0.691864	0.836368	0.529178	0.120021	-0.0811043	-0.0946236	-0.0403524	0.0183489	0.025335	0.0483611	0.0963506	0.266307	0.673502	0.982814	0.651093	0.113653	-0.0743039	-0.175392	-0.14703	-0.0229437	0.127157	0.154493	0.0931568	0.0420055	0.172365	0.651966	0.711201	0.0555035
0.520909	0.508757	0.340335	0.107973	0.0729177	0.0826362	0.077606	0.112926	0.330335	0.455485	0.457146	0.542639	0.588243	0.544664	0.293281	0.0189363	-0.0907973	-0.0526401	-0.0173249	0.0591127	0.222318	0.451813	0.423428	0.684905	0.867108	0.600668	0.113935	-0.104744	-0.154564	-0.128317	-0.0608866	0.052159	0.0569571	0.117775	0.280676	0.651119	0.98507	0.62148	0.0500897	-0.130215	-0.193465	-0.159881	0.0407413	0.126737	0.10998	0.0382422	-0.0900331	0.0618857	0.799973	0.618511
0.498544	0.500449	0.424215	0.273365	0.128658	0.0075115	-0.0179197	0.0460341	0.186641	0.394202	0.439299	0.435162	0.516956	0.655822	0.567142	0.25383	-0.0457665	-0.142862	-0.0731269	0.0267495	0.110474	0.228005	0.346521	0.322946	0.61604	0.862164	0.633815	0.116647	-0.15289	-0.206522	-0.120392	0.00208044	0.0312731	0.0302653	0.0557619	0.113672	0.621459	0.985404	0.520498	0.0152605	-0.152819	-0.193715	-0.0747727	0.0524443	0.0854861	0.0106891	-0.0627191	-0.215501	0.25769	0.859695
0.372416	0.380805	0.455584	0.438805	0.247966	0.0261269	-0.0208924	0.0298313	0.0966537	0.200611	0.362249	0.372521	0.284733	0.483349	0.679155	0.606936	0.262186	-0.053082	-0.0618423	0.00198054	0.0329199	0.0432614	0.152571	0.191842	0.212865	0.518177	0.87923	0.671093	0.139599	-0.111037	-0.103081	-0.0314652	0.0282052	0.0194269	-0.0654078	-0.0743223	0.0500815	0.520479	0.984193	0.561084	0.00976086	-0.122506	-0.134974	0.00307918	0.0518792	-0.00112587	-0.0224319	-0.0943391	-0.189952	0.436681
0.236731	0.25373	0.323569	0.359255	0.292334	0.171072	0.0796535	0.0503393	0.0422306	0.0939174	0.184036	0.276629	0.236008	0.200753	0.423809	0.634849	0.583182	0.284426	0.0428418	-0.0297059	-0.0390724	-0.0273487	-0.00537658	0.0454917	0.0826825	0.130472	0.47583	0.874206	0.750219	0.263526	0.00321853	-0.046808	-0.00442892	-0.0345622	-0.139534	-0.175381	-0.130212	0.0152676	0.561054	0.984265	0.615483	0.154914	-0.0684212	-0.0539978	-0.0132912	-0.0104216	-0.031624	-0.00912678	-0.228931	-0.249386
0.0344096	0.0818646	0.14557	0.199812	0.228764	0.189372	0.118001	0.0975293	0.0447589	0.0223713	0.0408188	0.05504	0.104365	0.109304	0.152556	0.3662	0.550828	0.494802	0.228461	0.0296212	-0.0483273	-0.0753015	-0.10071	-0.0906826	-0.0298755	0.0310657	0.105336	0.502906	0.877823	0.737067	0.260869	0.0014416	-0.0163781	-0.0623837	-0.0878515	-0.147056	-0.193435	-0.152794	0.00977242	0.615454	0.985759	0.723005	0.195179	-0.0624083	-0.0832754	-0.051494	-0.0195705	0.0291348	-0.124151	-0.333289
0.032379	0.058587	0.0792605	0.148986	0.231561	0.230619	0.178539	0.150685	0.0857	0.0401446	0.0106922	0.00960648	0.0234946	0.0723217	0.0852003	0.189462	0.432295	0.53	0.397218	0.162377	0.0100275	-0.0151234	-0.04232	-0.0537891	-0.0790665	-0.0759581	-0.00232774	0.21653	0.624794	0.857689	0.616252	0.162397	0.0142485	-0.0100017	0.00156987	-0.0229567	-0.159878	-0.19373	-0.122485	0.154894	0.722992	0.985503	0.687851	0.0860311	-0.0892147	-0.047757	0.000222206	0.0642054	-0.0150945	-0.213489
0.108055	0.130256	0.189493	0.272357	0.365727	0.371281	0.312812	0.282953	0.246453	0.195282	0.141678	0.0985482	0.069646	0.0738976	0.116861	0.183415	0.341063	0.525255	0.5473	0.38298	0.198085	0.149249	0.119671	0.102655	0.0708654	0.0162978	-0.0130199	0.0236276	0.209197	0.636103	0.832511	0.538371	0.191117	0.105729	0.0983617	0.127147	0.04074	-0.0747952	-0.134976	-0.0684637	0.195172	0.687853	0.985002	0.549512	0.0868255	0.0607842	0.0471098	0.0519273	0.0847523	-0.0494084
0.16624	0.180632	0.23072	0.297065	0.386973	0.417508	0.375205	0.348399	0.329509	0.278044	0.226538	0.163442	0.12267	0.107699	0.111575	0.152767	0.225591	0.365008	0.505707	0.498126	0.367787	0.258676	0.200335	0.176357	0.154139	0.130201	0.0649973	-0.0320159	-0.0777978	0.105435	0.579603	0.767212	0.505217	0.222904	0.1274	0.154507	0.126758	0.0524006	0.00304079	-0.0539871	-0.0623805	0.0860351	0.549519	0.984991	0.551726	0.167823	0.077145	0.0228374	0.0950972	0.0566332
0.120826	0.126843	0.153872	0.190953	0.274338	0.311689	0.302762	0.294126	0.293693	0.233338	0.169106	0.115011	0.0908923	0.0857248	0.0720972	0.0632237	0.109782	0.202908	0.28284	0.385302	0.385598	0.273745	0.15414	0.123284	0.138513	0.135325	0.0902412	-0.00416434	-0.125396	-0.158293	0.11547	0.542787	0.67216	0.367456	0.0826488	0.0931689	0.110014	0.0855192	0.0518671	-0.0132486	-0.0832442	-0.089206	0.0868291	0.551767	0.983708	0.496234	0.0540268	0.0275527	0.0734559	0.0435674
0.0551099	0.072714	0.0894189	0.0963411	0.138122	0.164115	0.183814	0.221105	0.223243	0.159756	0.112669	0.0816506	0.0536585	0.0390503	0.0208097	0.010403	0.0406501	0.112431	0.180326	0.265003	0.308672	0.262621	0.128964	0.0431389	0.0569174	0.0703617	0.0623764	0.030907	-0.0171437	-0.054266	0.0299191	0.201268	0.502725	0.579462	0.220587	0.0420175	0.0382529	0.0107324	-0.0011487	-0.0104312	-0.0514618	-0.0477501	0.0607636	0.167864	0.496211	0.983753	0.435458	0.0639693	0.0183717	-0.0163388
0.0252907	0.0303074	0.00871027	0.00264716	0.0578206	0.0994345	0.133567	0.145633	0.14575	0.125561	0.095417	0.0495988	0.00805771	-0.0226943	-0.0463954	-0.0472581	-0.0103417	0.045823	0.101572	0.185823	0.241331	0.293163	0.24951	0.0596063	-0.0699002	-0.0618389	-0.0257224	-0.00350058	0.0201341	0.0419101	0.0232534	0.036711	0.201339	0.527859	0.5992	0.172336	-0.0900235	-0.0626718	-0.0224283	-0.031621	-0.019577	0.000211477	0.047129	0.0771446	0.0540701	0.435484	0.984452	0.473799	-0.0642927	-0.00891733
0.0364929	0.0590739	0.0464259	0.0212499	0.0838742	0.119933	0.128045	0.165507	0.193292	0.166156	0.129943	0.0703301	0.0330375	-0.0116807	-0.0509238	-0.0386575	0.0176111	0.0444545	0.078705	0.196157	0.249629	0.257685	0.344635	0.299834	0.0460027	-0.128315	-0.125698	-0.0744923	0.0016036	0.0788873	0.0439636	0.0212942	0.132727	0.289458	0.62451	0.65195	0.0618962	-0.215472	-0.0943575	-0.00911903	0.0291339	0.0642059	0.0519655	0.0228504	0.0275723	0.0639654	0.473833	0.985322	0.292955	-0.220134
0.166953	0.18687	0.177233	0.132716	0.155184	0.169581	0.154006	0.206193	0.324054	0.390474	0.356429	0.269674	0.203225	0.133807	0.0143303	-0.0443995	-0.0196025	0.0393673	0.0913244	0.173722	0.285361	0.373361	0.429644	0.532882	0.519253	0.219865	-0.132331	-0.274108	-0.200402	-0.0385498	0.0721624	0.125252	0.0930027	0.14063	0.246745	0.711196	0.799984	0.257653	-0.18996	-0.228907	-0.124158	-0.0150709	0.0847749	0.0950648	0.0734802	0.0183705	-0.0643245	0.292989	0.982877	0.157928
0.288192	0.257063	0.190589	0.123451	0.0574332	0.0111926	0.0566075	0.128352	0.234841	0.334004	0.361763	0.346696	0.323474	0.349725	0.267847	0.0388649	-0.155884	-0.150855	-0.0813239	0.015103	0.148987	0.336354	0.334369	0.331562	0.529829	0.571317	0.317219	-0.0574111	-0.293827	-0.292804	-0.130542	0.00958288	0.0139648	-0.0140035	0.0338709	0.0555257	0.618488	0.859689	0.436646	-0.249345	-0.333317	-0.213521	-0.0494239	0.0566641	0.0435559	-0.0163353	-0.00889963	-0.22015	0.15792	0.984259
0.236227	0.22826	0.214875	0.198561	0.120265	0.0146031	0.0138322	0.0642668	0.116609	0.185935	0.242638	0.224242	0.206179	0.312461	0.401063	0.317335	0.108555	-0.0687745	-0.104182	-0.060761	0.0264065	0.0981737	0.184825	0.142274	0.157881	0.404044	0.54579	0.426305	0.060155	-0.183925	-0.159568	-0.0723069	-0.0230442	-0.032444	-0.0516914	0.00460243	0.0267129	0.463323	0.770351	0.349465	-0.152538	-0.209511	-0.106165	-0.00848919	0.0108786	-0.03993	-0.0156231	-0.0596196	-0.173257	0.382599
0.0970124	0.127115	0.133157	0.122006	0.141479	0.144531	0.093233	0.0746289	0.0265076	-0.0297287	0.0120136	0.0781082	0.120805	0.144564	0.21929	0.32306	0.336647	0.231529	0.0892605	-0.0113561	-0.0419685	-0.0680154	-0.0781804	0.0184939	0.0523309	-0.00945288	0.226629	0.574046	0.587593	0.275315	-0.00284338	-0.0701919	-0.0314583	-0.00949377	-0.0803582	-0.0949777	-0.0807753	-0.160461	0.182674	0.814333	0.632271	0.087272	-0.125112	-0.0818225	-0.0429458	-0.0382244	-0.0714182	-0.00854754	-0.0564691	-0.221119
-0.0888133	-0.0776156	-0.0436701	0.0313802	0.117432	0.155082	0.102129	0.0551742	-0.00373489	-0.0846751	-0.117959	-0.0794405	-0.0511335	-0.0580152	-0.0206103	0.108057	0.248257	0.284	0.22529	0.107028	0.00970232	-0.0634677	-0.149564	-0.167095	-0.085578	-0.0800735	-0.0535316	0.194885	0.524344	0.519114	0.253739	0.0371646	-0.0107726	-0.041858	-0.0564305	-0.0757086	-0.127606	-0.150898	-0.170469	0.27754	0.817678	0.68691	0.11136	-0.0915869	-0.0763953	-0.0458919	-0.0491015	-0.00713456	-0.0269379	-0.202023
0.0421972	0.0395477	0.0617454	0.118862	0.161546	0.165851	0.155674	0.138445	0.105439	0.08851	0.0375264	0.0191154	0.0550396	0.0887812	0.0882984	0.164478	0.288559	0.351941	0.323289	0.18695	0.0645545	0.0334909	-0.00371122	-0.0422085	-0.0462952	0.0333027	0.058702	0.0704714	0.391154	0.606429	0.481113	0.218932	0.0722899	0.0375649	0.0518985	0.0600724	-0.0723037	-0.146099	-0.12653	0.0184972	0.503039	0.839898	0.572184	0.0476953	-0.0380293	0.00440085	0.0150332	0.0715313	0.0648068	-0.0777751
0.312141	0.316492	0.337103	0.357527	0.367026	0.337649	0.302903	0.314391	0.352834	0.38566	0.364425	0.312568	0.265452	0.301188	0.326691	0.348849	0.396217	0.441671	0.428322	0.33299	0.246793	0.264534	0.309295	0.316397	0.281731	0.256444	0.250712	0.229954	0.236686	0.478326	0.617552	0.466348	0.226924	0.158051	0.17661	0.221633	0.229188	0.178893	0.145647	0.0725979	0.112326	0.426918	0.742014	0.487715	0.139382	0.115884	0.0591528	0.0444659	0.0938516	0.0644697
0.272571	0.284024	0.333094	0.359485	0.367116	0.326676	0.27967	0.293526	0.338861	0.352036	0.332949	0.291861	0.237618	0.230504	0.264194	0.282505	0.275697	0.288468	0.302864	0.31263	0.295334	0.288878	0.292762	0.279837	0.267178	0.253918	0.216776	0.186473	0.0681216	0.0223708	0.274164	0.437957	0.350078	0.198849	0.114888	0.135991	0.214605	0.253766	0.238068	0.111366	-0.101018	-0.086944	0.195618	0.572102	0.336615	0.121198	0.00110722	-0.0507697	0.00954437	0.114476
0.216586	0.24529	0.258659	0.264002	0.28912	0.271271	0.216358	0.209438	0.212331	0.221767	0.21075	0.179144	0.163249	0.163679	0.177839	0.186042	0.226327	0.26426	0.252968	0.240736	0.2354	0.201086	0.155728	0.133115	0.13309	0.130935	0.121271	0.091897	0.0637987	0.0463406	0.121822	0.285765	0.359709	0.254071	0.0861312	0.0674087	0.124172	0.124515	0.0701164	0.0133189	-0.0882237	-0.10343	0.0790881	0.29263	0.421768	0.232393	0.0542219	0.0270362	0.0538104	0.085786
0.181021	0.217939	0.225679	0.239018	0.311996	0.333634	0.316895	0.308576	0.280362	0.234586	0.215033	0.178276	0.129547	0.115421	0.124895	0.16045	0.226258	0.300826	0.32874	0.331465	0.314467	0.26965	0.218221	0.141714	0.0904398	0.0716331	0.077171	0.0732926	0.0483096	0.0925366	0.215287	0.320613	0.411916	0.386911	0.215142	0.0846343	0.0664229	0.0656819	0.0579398	0.0321985	-0.0404589	-0.0641201	0.0789058	0.24128	0.364463	0.425614	0.233601	0.0679134	0.0607309	0.0595365
0.153659	0.168684	0.191757	0.216062	0.281541	0.328549	0.350134	0.370263	0.349499	0.304305	0.254061	0.189878	0.12297	0.0881759	0.0654697	0.0831754	0.167073	0.251549	0.31599	0.39191	0.405867	0.374348	0.326025	0.237337	0.119597	0.00600326	-0.0222046	0.00946391	0.0312203	0.0702178	0.179766	0.339527	0.408886	0.445523	0.420035	0.306237	0.136924	-0.0417583	-0.0621182	0.00118792	-0.00421458	0.00211203	0.104327	0.198042	0.25999	0.348114	0.437128	0.342308	0.114608	-0.0411752
0.245454	0.262224	0.25129	0.251702	0.292278	0.300592	0.317331	0.3766	0.439428	0.453617	0.395138	0.295069	0.226507	0.18118	0.10392	0.0673046	0.126717	0.191524	0.265217	0.390462	0.461235	0.492377	0.495349	0.434387	0.323881	0.135627	-0.0380626	-0.0874941	-0.0533261	0.0262247	0.13851	0.299714	0.384935	0.398201	0.473125	0.597984	0.455456	0.0605705	-0.143723	-0.132465	-0.087598	0.00175011	0.162208	0.233797	0.231293	0.190148	0.210204	0.496564	0.467225	-0.00174445
0.402682	0.43077	0.388567	0.324661	0.316579	0.263657	0.241196	0.338093	0.491192	0.574414	0.554214	0.473776	0.391577	0.339507	0.23833	0.142382	0.121796	0.133931	0.178649	0.295178	0.422578	0.532657	0.575779	0.562092	0.539522	0.432242	0.152119	-0.0967306	-0.141663	-0.0665267	0.0989422	0.244198	0.316134	0.353056	0.329811	0.549348	0.670703	0.43001	0.00938523	-0.214317	-0.225774	-0.115055	0.15036	0.290974	0.245785	0.142981	0.0114971	0.164309	0.609839	0.380457
0.474633	0.499621	0.469728	0.383564	0.334989	0.248658	0.194668	0.273237	0.437895	0.557134	0.563133	0.519948	0.4681	0.435545	0.368491	0.299556	0.220056	0.171024	0.165204	0.228924	0.350743	0.495139	0.539941	0.519931	0.545139	0.531169	0.350612	0.113976	-0.034488	-0.0460868	0.118544	0.265375	0.27752	0.306344	0.313466	0.322203	0.582655	0.622709	0.284623	-0.103351	-0.206819	-0.112211	0.171405	0.321268	0.217743	0.0952264	0.0705253	-0.00381106	0.306563	0.548164
0.500016	0.504937	0.507864	0.443697	0.35311	0.26639	0.241091	0.277583	0.317073	0.40889	0.480171	0.477721	0.481122	0.526442	0.555086	0.526443	0.458607	0.322401	0.177715	0.16517	0.200883	0.274689	0.362348	0.395566	0.408464	0.447685	0.537166	0.554917	0.425476	0.239613	0.184754	0.181063	0.176812	0.182318	0.153183	0.147376	0.181345	0.340046	0.559365	0.525894	0.240044	0.0746089	0.205646	0.271851	0.157698	0.0376754	-0.041342	-0.000950873	-0.0366769	0.0802546
-0.529491	-0.552668	-0.55914	-0.503299	-0.447499	-0.36362	-0.312593	-0.34537	-0.424335	-0.51677	-0.559384	-0.532884	-0.509161	-0.542028	-0.556217	-0.532994	-0.488472	-0.401322	-0.298801	-0.281486	-0.310419	-0.418745	-0.500679	-0.495442	-0.470681	-0.479517	-0.5042	-0.491098	-0.412976	-0.309993	-0.282873	-0.276783	-0.269479	-0.279902	-0.291998	-0.331433	-0.358399	-0.399251	-0.458888	-0.424715	-0.251791	-0.171778	-0.2761	-0.304973	-0.199433	-0.100527	-0.0752713	-0.141828	-0.211952	-0.147837
-0.56017	-0.584288	-0.588131	-0.554133	-0.530606	-0.427824	-0.354718	-0.386541	-0.475386	-0.554138	-0.566619	-0.536636	-0.5233	-0.583627	-0.624688	-0.630374	-0.576496	-0.466752	-0.346595	-0.314717	-0.330228	-0.409453	-0.46364	-0.478327	-0.503863	-0.522126	-0.55619	-0.589629	-0.557654	-0.452509	-0.369557	-0.31692	-0.282891	-0.244291	-0.207501	-0.293119	-0.396025	-0.391252	-0.444328	-0.499428	-0.481656	-0.399951	-0.388371	-0.343333	-0.207769	-0.108967	-0.0425726	-0.0563111	-0.232922	-0.258428
-0.44328	-0.454997	-0.452054	-0.42337	-0.394354	-0.280044	-0.207552	-0.223451	-0.306603	-0.368667	-0.374196	-0.357303	-0.36687	-0.460452	-0.541244	-0.556447	-0.484206	-0.36824	-0.232782	-0.154354	-0.150083	-0.184929	-0.197227	-0.224349	-0.313222	-0.388277	-0.483477	-0.545255	-0.507095	-0.384132	-0.304674	-0.23436	-0.158742	-0.0722438	0.0483665	0.0220139	-0.156942	-0.233871	-0.334421	-0.428858	-0.409615	-0.335139	-0.362913	-0.341592	-0.188147	-0.0579173	0.0454018	0.163914	0.0800776	-0.137618
0.522956	0.526703	0.531233	0.475294	0.386854	0.266961	0.232624	0.259295	0.314373	0.422854	0.480865	0.454551	0.461318	0.544427	0.588308	0.567741	0.474108	0.337308	0.204699	0.173148	0.177483	0.23617	0.311192	0.349009	0.385944	0.448603	0.531378	0.540986	0.427532	0.285084	0.269281	0.239346	0.167587	0.0914973	0.0219144	0.0880355	0.225805	0.300641	0.453081	0.436262	0.186588	0.105761	0.287678	0.34055	0.210624	0.0744578	-0.0324382	-0.154107	-0.0412046	0.158261
0.290564	0.329671	0.297803	0.229901	0.197169	0.131351	0.0783552	0.108039	0.174361	0.176185	0.200639	0.232159	0.233898	0.243205	0.261138	0.24028	0.169674	0.126566	0.0634843	0.0584446	0.125514	0.163095	0.186844	0.21036	0.213991	0.204948	0.182535	0.155545	0.115144	0.0435208	0.0219392	0.0755789	0.154017	0.151076	0.151777	0.170697	0.171772	0.0882564	0.0253631	0.0930029	0.0942007	-0.0283971	-0.0158222	0.122783	0.130462	0.10122	0.0534432	0.110482	0.1784	0.128923
0.411777	0.461959	0.428833	0.355986	0.322488	0.234283	0.156862	0.176664	0.291389	0.350368	0.38161	0.396369	0.395203	0.381726	0.339539	0.275836	0.193759	0.140849	0.107534	0.107596	0.194283	0.297883	0.336982	0.38134	0.491154	0.456751	0.267283	0.0700809	-0.0266234	-0.0401388	0.0236896	0.117902	0.183397	0.202453	0.166713	0.249738	0.459975	0.428192	0.193129	-0.0304169	-0.18282	-0.154639	0.0446658	0.145929	0.136759	0.132056	0.0258099	0.0341094	0.295262	0.356675
0.288693	0.316383	0.306984	0.296844	0.308517	0.260811	0.204765	0.194101	0.253263	0.311826	0.340721	0.31035	0.278697	0.277175	0.244421	0.195677	0.162571	0.133382	0.113383	0.151648	0.210144	0.260297	0.310901	0.334781	0.372862	0.334782	0.200115	0.0571145	-0.0264425	-0.033882	0.0309641	0.140963	0.208243	0.215882	0.180943	0.228344	0.339637	0.329163	0.184356	0.0221037	-0.149827	-0.179001	0.0471087	0.169205	0.14951	0.130344	0.116858	0.132919	0.253461	0.264948
0.187827	0.212458	0.216341	0.233787	0.276731	0.264321	0.237453	0.240183	0.250016	0.274884	0.277642	0.236452	0.18148	0.171409	0.159116	0.137093	0.145662	0.149574	0.168434	0.234714	0.254072	0.25631	0.253614	0.2347	0.226374	0.174225	0.113345	0.0574841	-0.00146937	0.00180542	0.0823497	0.197219	0.245645	0.231358	0.195118	0.198808	0.219952	0.186158	0.102305	0.00296962	-0.0759104	-0.104421	0.0410844	0.187545	0.191442	0.15661	0.195913	0.167056	0.184835	0.162562
0.1922	0.21399	0.231921	0.231099	0.254494	0.259769	0.259869	0.283952	0.305698	0.312129	0.292049	0.2461	0.196183	0.170859	0.156727	0.146522	0.150148	0.162226	0.205974	0.276833	0.303496	0.293069	0.275913	0.227262	0.193637	0.159224	0.10219	0.0648659	0.0232115	0.0194322	0.109483	0.241701	0.264705	0.226575	0.195091	0.220801	0.215576	0.142874	0.0569571	-0.0160033	-0.0616923	-0.0281559	0.079098	0.182348	0.2158	0.149574	0.15154	0.1394	0.20061	0.103887
0.272491	0.293356	0.304012	0.293267	0.283527	0.243906	0.227707	0.275482	0.329275	0.361268	0.362777	0.32332	0.277431	0.273818	0.258847	0.234909	0.21027	0.177962	0.176334	0.210362	0.253073	0.293426	0.32516	0.305521	0.258359	0.242049	0.221988	0.146066	0.0512748	0.0315492	0.102152	0.184887	0.19429	0.186391	0.162836	0.172098	0.249881	0.244577	0.16657	0.0303849	-0.072946	-0.0434893	0.063789	0.143599	0.157412	0.110849	0.0758356	0.0632856	0.167916	0.129525
0.417078	0.448614	0.447131	0.418077	0.381764	0.30897	0.266277	0.295536	0.348338	0.411704	0.455228	0.453761	0.423319	0.421261	0.422959	0.411027	0.372248	0.295597	0.233988	0.219161	0.243791	0.306471	0.354223	0.355497	0.35595	0.394211	0.39967	0.347719	0.24701	0.176344	0.15362	0.146738	0.162764	0.196143	0.170699	0.123936	0.230965	0.350351	0.356432	0.246508	0.0831753	0.00322104	-0.00159246	0.00564432	0.0387626	0.0635161	0.0398685	-0.0366642	0.0338008	0.182218
0.270173	0.267989	0.265042	0.237984	0.168791	0.107659	0.0767291	0.0674253	0.0762299	0.106177	0.161213	0.209522	0.241549	0.289832	0.335166	0.35041	0.303446	0.209858	0.149742	0.0743285	-0.000270307	-0.0182081	-0.0200687	0.021006	0.0988286	0.221817	0.334762	0.357751	0.341847	0.291925	0.218947	0.120685	0.0345085	-0.0398539	-0.0988311	-0.120835	-0.068247	0.0374162	0.20281	0.300706	0.34455	0.292409	0.123787	0.00496697	0.00031805	-0.0192737	-0.0539413	-0.116038	-0.148717	-0.08575
-0.0755246	-0.111664	-0.141752	-0.098395	-0.0435127	-0.0209829	-0.021369	-0.0343831	-0.0774825	-0.157416	-0.185991	-0.162673	-0.126401	-0.0607359	-0.0191694	0.0367131	0.102052	0.108397	0.0753644	0.00857413	-0.0981151	-0.208926	-0.254542	-0.242347	-0.177294	-0.107207	-0.0121585	0.111776	0.250444	0.294534	0.227764	0.0830065	-0.0229272	-0.166529	-0.248196	-0.231346	-0.227413	-0.199439	-0.110381	0.160227	0.434192	0.455644	0.316987	0.134485	0.00598896	-0.07744	-0.136738	-0.139414	-0.150063	-0.166983
0.0425452	0.0390842	0.0653987	0.119105	0.197469	0.237318	0.220356	0.21918	0.183579	0.129234	0.103991	0.106633	0.0808315	0.0494732	0.0613135	0.157259	0.278566	0.335541	0.305036	0.239818	0.164291	0.119195	0.0936784	0.081109	0.0850433	0.0747776	0.0941085	0.222684	0.377861	0.394964	0.325579	0.232736	0.178183	0.101968	0.0917941	0.0964478	0.0703804	0.0509143	0.0620232	0.265392	0.454796	0.526568	0.431884	0.252563	0.106731	0.0115534	0.00215709	0.0437007	0.0777482	0.135512
0.201123	0.221531	0.26919	0.26944	0.273511	0.264878	0.212239	0.224071	0.248733	0.261829	0.262055	0.258496	0.223306	0.189375	0.21208	0.268148	0.305505	0.314527	0.301754	0.239733	0.195248	0.224111	0.24796	0.260224	0.225513	0.18268	0.205851	0.265038	0.302678	0.295147	0.276455	0.248141	0.198507	0.189393	0.20935	0.209916	0.202706	0.151869	0.115953	0.243989	0.334707	0.299053	0.234149	0.162832	0.0870068	0.0617582	0.111512	0.216127	0.223495	0.0568047
0.177706	0.191459	0.202564	0.2053	0.183274	0.134416	0.0837139	0.0832165	0.097715	0.130423	0.152601	0.165397	0.147243	0.150292	0.180457	0.191075	0.176691	0.169713	0.106299	0.0285388	0.0454628	0.0995666	0.152144	0.186823	0.124946	0.103382	0.167727	0.1958	0.163448	0.0996149	0.0384507	0.0235167	0.0241644	0.0636802	0.0844198	0.116777	0.0692186	0.0511354	0.151064	0.216295	0.142051	0.00674951	-0.000199974	0.094272	0.112005	0.0749068	0.0627215	0.0621142	0.00551355	-0.0577189
0.0655441	0.0704191	0.0274328	0.0192993	0.00344718	-0.0472545	-0.0278971	-0.0021497	-0.00301653	0.00236773	0.0134952	-0.0143802	-0.0122609	0.0514574	0.0591093	0.00750053	-0.0745972	-0.109894	-0.100374	-0.0479187	0.0190262	0.0821942	0.0850428	0.0335044	0.0531716	0.0531412	0.0218047	-0.0364199	-0.109892	-0.200679	-0.191906	-0.109724	-0.0125194	0.0582738	0.0899287	0.138325	0.1609	0.0791473	0.0471251	-0.0268022	-0.0718464	-0.186136	-0.185552	-0.108105	-0.0277255	0.0634102	0.0398253	0.0901034	0.212671	0.186561
0.131758	0.163482	0.163444	0.13749	0.120516	0.0767143	0.0629194	0.0849547	0.148632	0.150237	0.139895	0.127285	0.144117	0.16273	0.117462	0.0662614	-0.0195904	-0.0823376	-0.0751066	0.00250208	0.102345	0.168342	0.196095	0.223064	0.266977	0.20546	0.105398	0.0274985	-0.103888	-0.188141	-0.167348	-0.101619	0.0464795	0.0779622	0.029416	0.160287	0.314195	0.29573	0.152202	-0.0274402	-0.117791	-0.151365	-0.13992	-0.0875217	-0.0031749	0.0723591	0.0325673	-0.000562847	0.135507	0.331971
0.12307	0.136449	0.145998	0.111984	0.104078	0.0661181	0.0323819	0.033354	0.10901	0.15296	0.162126	0.163199	0.161164	0.162875	0.125752	0.0634128	-0.0300736	-0.0838932	-0.0787998	-0.0112943	0.0652946	0.13535	0.203043	0.209861	0.228616	0.231725	0.16092	0.0490782	-0.0918381	-0.131173	-0.099584	-0.0390338	0.0275954	0.0660093	0.0767486	0.0934162	0.208772	0.348755	0.202121	-0.0336843	-0.146515	-0.154653	-0.120528	-0.0528145	0.0248634	0.127301	0.26136	0.0757879	0.0400932	0.341615
0.131796	0.152706	0.149827	0.11417	0.106905	0.0816343	0.0742406	0.0773551	0.099848	0.157459	0.174339	0.157301	0.159849	0.16511	0.126798	0.0531591	-0.0221365	-0.0470068	-0.0182169	0.0530087	0.103478	0.15745	0.195012	0.185847	0.209987	0.22214	0.144418	0.0155073	-0.0874895	-0.103384	-0.051944	-0.0047068	0.0139014	0.0926841	0.169886	0.187253	0.244327	0.254826	0.108123	-0.0616312	-0.132051	-0.142969	-0.0710956	0.0327289	0.0717442	0.11374	0.263736	0.167211	0.183134	0.224961
0.132961	0.166081	0.15215	0.128313	0.148769	0.155226	0.154139	0.156675	0.150851	0.163479	0.177303	0.162199	0.15407	0.151731	0.124904	0.0601399	0.0401667	0.0462972	0.0564733	0.107193	0.142396	0.157673	0.166667	0.19121	0.209785	0.184949	0.11776	0.0186132	-0.0630562	-0.0710379	-0.0115685	0.0580993	0.081676	0.114367	0.155364	0.181211	0.216395	0.158339	0.0754546	-0.00395799	-0.0703044	-0.102365	-0.0255141	0.119077	0.243044	0.13159	0.139635	0.175366	0.199082	0.132839
0.179582	0.207368	0.202515	0.180022	0.191869	0.20443	0.202921	0.19768	0.212526	0.220022	0.234734	0.239336	0.217237	0.201642	0.18507	0.149851	0.129135	0.0943638	0.0939223	0.122644	0.154527	0.183764	0.216314	0.220256	0.22153	0.240077	0.212896	0.131917	0.0594035	0.00592995	0.000442386	0.0697477	0.109502	0.144442	0.131773	0.0997448	0.143513	0.190831	0.170725	0.103144	0.043227	0.00416529	0.0103766	0.117845	0.260252	0.169962	0.0921817	0.0564549	0.0727324	0.094599
0.18484	0.210176	0.216594	0.232963	0.257452	0.253962	0.244147	0.250635	0.263237	0.259815	0.270613	0.258192	0.222171	0.208217	0.209248	0.219853	0.225352	0.181866	0.168038	0.159236	0.170264	0.192645	0.207374	0.185056	0.191455	0.222581	0.233163	0.221151	0.194498	0.14183	0.0992848	0.0910754	0.103071	0.129882	0.079744	0.0249039	0.075109	0.157422	0.191377	0.184871	0.153711	0.10452	0.0656413	0.0492982	0.0526528	0.0728799	0.0447119	-0.0256069	0.00323522	0.0510727
0.0589011	0.0616764	0.0944574	0.151339	0.193905	0.190821	0.188623	0.191081	0.157276	0.108769	0.0914117	0.068716	0.0420762	0.0671093	0.119189	0.18915	0.260288	0.265499	0.219504	0.153952	0.100763	0.0590602	0.0117071	-0.059979	-0.0753773	-0.00660533	0.107412	0.208811	0.270278	0.30624	0.283108	0.194199	0.105424	0.0210531	-0.0621422	-0.136808	-0.139647	-0.0677704	0.0489334	0.161171	0.224229	0.286266	0.220057	0.0635278	-0.0141615	-0.0158841	-0.0350053	-0.089022	-0.0829377	-0.063684
0.042206	0.0158737	0.0350975	0.116257	0.198364	0.211252	0.180831	0.161529	0.112558	0.0499276	0.0132927	-0.0108634	-0.0155221	0.029084	0.0937934	0.227739	0.335747	0.343949	0.281233	0.192298	0.0865865	-0.0189478	-0.0998642	-0.153885	-0.159298	-0.0706332	0.0583092	0.226243	0.411288	0.507174	0.435148	0.276324	0.122358	-0.0665019	-0.146814	-0.196688	-0.213389	-0.161681	-0.00829059	0.2092	0.402496	0.536758	0.427412	0.223218	0.0539269	-0.0419775	-0.076749	-0.103709	-0.129253	-0.138834
0.212987	0.214575	0.234986	0.299817	0.354204	0.338921	0.286744	0.282316	0.2723	0.259117	0.236894	0.193526	0.166813	0.187176	0.259249	0.385444	0.47981	0.469983	0.394341	0.300435	0.196591	0.143021	0.139694	0.116393	0.0955001	0.103393	0.195951	0.378673	0.557382	0.583528	0.485517	0.335768	0.198638	0.0658478	0.034101	0.0155503	-0.00270587	0.0339774	0.123248	0.379341	0.600794	0.600078	0.47539	0.308397	0.12782	0.026837	-0.0287552	-0.0157838	-0.0025146	-0.0478103
0.3631	0.382075	0.425708	0.4063	0.383359	0.337026	0.283184	0.300002	0.341217	0.37378	0.380727	0.392771	0.325331	0.310183	0.394407	0.478873	0.51249	0.473232	0.388658	0.284548	0.230053	0.270951	0.297941	0.286837	0.25592	0.232205	0.326007	0.465705	0.527422	0.457391	0.363989	0.296409	0.246867	0.190544	0.168716	0.177251	0.188964	0.142645	0.212915	0.470098	0.529904	0.371026	0.307779	0.271782	0.188115	0.0784757	0.0505217	0.109186	0.0546687	-0.0018788
0.402765	0.423955	0.445025	0.377527	0.272646	0.160142	0.0891027	0.12919	0.225327	0.309175	0.366815	0.423987	0.36236	0.354714	0.401533	0.415034	0.356935	0.246074	0.13807	0.0980623	0.136821	0.205741	0.26517	0.331221	0.299562	0.292064	0.426018	0.38425	0.192438	0.0383934	0.0526301	0.15112	0.184569	0.154791	0.13509	0.197867	0.220445	0.222218	0.384104	0.356765	-0.0024085	-0.126928	0.0294582	0.178117	0.163636	0.080707	0.104394	0.128313	0.0214632	0.155297
0.392226	0.399485	0.371183	0.292007	0.168928	0.0371516	-0.00804538	0.0206474	0.11886	0.262871	0.338866	0.33978	0.334851	0.370366	0.31351	0.211344	0.0801228	-0.0160542	-0.0406312	0.0156569	0.079453	0.197966	0.310532	0.331939	0.380558	0.434253	0.312125	0.0398041	-0.183495	-0.259112	-0.117961	0.0553566	0.123034	0.121262	0.142032	0.257922	0.411254	0.455622	0.278069	-0.0935089	-0.338559	-0.326924	-0.106352	0.0918224	0.141769	0.117342	0.082268	0.0554137	0.251298	0.51163
0.37631	0.390625	0.346307	0.275684	0.225646	0.134505	0.0521338	0.0464113	0.174099	0.28232	0.338555	0.318005	0.310563	0.307369	0.222029	0.127758	0.0281497	-0.00919688	0.00149858	0.0501308	0.179337	0.325688	0.35387	0.357925	0.433089	0.375342	0.1606	-0.049499	-0.197852	-0.241328	-0.102009	0.0565377	0.149217	0.213029	0.232212	0.371639	0.551349	0.401135	0.0668187	-0.146274	-0.232803	-0.261003	-0.0981165	0.0890319	0.162609	0.186637	0.0488483	0.0910618	0.532053	0.470786
0.27272	0.301687	0.279487	0.217941	0.219999	0.201871	0.125646	0.134965	0.218697	0.23104	0.237585	0.224006	0.238944	0.229362	0.16435	0.077844	0.00174773	0.0163932	0.0477256	0.128043	0.216035	0.269472	0.29553	0.338869	0.347974	0.230867	0.0695521	-0.0177218	-0.0978218	-0.132412	-0.0782738	0.0423098	0.181263	0.264903	0.259024	0.334099	0.420058	0.237256	0.0303234	-0.051288	-0.0840541	-0.141583	-0.0484463	0.0867625	0.131666	0.156847	0.183963	0.258041	0.424955	0.216675
0.197348	0.251831	0.216878	0.173726	0.199433	0.198601	0.195829	0.200011	0.168198	0.175334	0.174469	0.175305	0.210054	0.211059	0.156168	0.0783243	0.02148	0.0263401	0.0833489	0.135223	0.116752	0.184103	0.258845	0.283503	0.252399	0.140164	0.0715654	0.0681772	0.0199404	-0.0560909	-0.0639162	0.00474882	0.0997134	0.190659	0.228978	0.269921	0.271677	0.138064	0.0480654	0.0503823	0.0194888	-0.0404946	0.0164338	0.0939908	0.0883876	0.133529	0.29865	0.226633	0.0982451	0.0824175
0.141308	0.212314	0.20407	0.207766	0.239134	0.235305	0.259119	0.233295	0.151829	0.137169	0.16137	0.160695	0.170469	0.193759	0.175049	0.115359	0.0977376	0.125015	0.118266	0.0823382	0.113078	0.186565	0.21575	0.22208	0.186333	0.152088	0.149841	0.123708	0.0786315	0.014607	0.00674438	0.0354072	0.0796801	0.178749	0.160277	0.159183	0.165987	0.127385	0.111182	0.11024	0.0951049	0.0409182	0.0477622	0.0901542	0.122507	0.189569	0.200751	0.0555929	-0.00344932	0.0685829
0.0783997	0.103158	0.134838	0.216168	0.343301	0.379443	0.386766	0.400933	0.354184	0.23978	0.184224	0.150931	0.125855	0.130239	0.151302	0.138535	0.152524	0.182184	0.187776	0.252627	0.311422	0.288186	0.236382	0.199629	0.19317	0.169116	0.147903	0.108536	0.0913814	0.0787576	0.08461	0.172711	0.221255	0.201826	0.104152	0.13941	0.132325	0.150107	0.165316	0.147155	0.138896	0.0773752	0.0496943	0.0904261	0.170039	0.142627	0.0204312	0.00614023	0.0826151	0.126068
0.0517652	0.0421958	0.0884378	0.214992	0.367575	0.449425	0.481299	0.496469	0.453609	0.338132	0.21935	0.101426	0.0660017	0.0703242	0.106236	0.182936	0.224086	0.230476	0.288982	0.40155	0.410198	0.323904	0.212176	0.135678	0.153373	0.119349	0.0923659	0.123581	0.168885	0.164894	0.200571	0.252759	0.257424	0.199738	0.0878271	0.0680659	0.0835527	0.120406	0.148842	0.143156	0.164944	0.180958	0.16911	0.134364	0.096347	0.0448631	-0.0110735	-0.00939506	0.0621612	0.112321
0.0703497	0.0847754	0.155144	0.261236	0.358592	0.416374	0.447187	0.468116	0.428342	0.325115	0.189018	0.0748173	0.0424483	0.100387	0.169198	0.285587	0.358039	0.387825	0.398288	0.403876	0.340774	0.223426	0.118353	0.0291048	0.00754011	0.00707233	0.0781848	0.214443	0.341656	0.43843	0.443914	0.326791	0.217458	0.138628	0.0461071	-0.0453836	-0.065863	-0.0213649	0.0403615	0.123939	0.273064	0.395489	0.377137	0.181216	0.0386845	0.00118768	0.0181922	0.00693607	-0.0135643	-0.012701
0.150127	0.209289	0.277726	0.338114	0.397229	0.380463	0.352434	0.368135	0.346005	0.283429	0.207328	0.154382	0.117473	0.200877	0.282002	0.397542	0.524454	0.560879	0.458001	0.331285	0.218077	0.123989	0.0575157	-0.0151785	-0.0548667	-0.00425667	0.164058	0.353657	0.547207	0.660148	0.596671	0.358587	0.18656	0.0618378	-0.00762963	-0.123315	-0.186632	-0.129687	0.00225639	0.219335	0.486246	0.613344	0.491286	0.266106	0.0841343	-0.0224096	-0.0165516	-0.0403974	-0.0943325	-0.137885
0.337195	0.363498	0.419941	0.447855	0.433552	0.348567	0.304009	0.329421	0.351512	0.357773	0.357089	0.350705	0.316614	0.363259	0.414365	0.513339	0.62209	0.577622	0.43525	0.273263	0.173488	0.168889	0.174424	0.117062	0.0954188	0.184582	0.323983	0.493955	0.664074	0.685814	0.532261	0.32606	0.187841	0.0801072	0.0156	-0.0619876	-0.09242	-0.0295622	0.123329	0.444785	0.631623	0.590936	0.435724	0.289934	0.110619	-0.0137519	-0.0229608	-0.0266131	-0.0973344	-0.124891
0.502163	0.538908	0.530582	0.518376	0.445333	0.306461	0.222946	0.256512	0.373619	0.474353	0.512969	0.54553	0.501955	0.464281	0.516346	0.622258	0.622218	0.46171	0.287976	0.186208	0.176475	0.246509	0.3295	0.338014	0.316135	0.338047	0.472488	0.624771	0.627255	0.465575	0.311084	0.24608	0.18557	0.110088	0.0645843	0.0618821	0.0927278	0.165215	0.393416	0.613797	0.454406	0.274695	0.278176	0.253929	0.134526	0.0461909	0.042447	0.0202816	-0.0667085	0.0085398
0.610413	0.634218	0.639717	0.522723	0.390924	0.209637	0.0882391	0.123969	0.306003	0.520192	0.640442	0.657002	0.559534	0.569781	0.645135	0.61688	0.438817	0.239355	0.11918	0.109663	0.181123	0.305947	0.408175	0.448168	0.46058	0.502797	0.608907	0.538299	0.299115	0.114716	0.113441	0.188736	0.171692	0.110244	0.10247	0.189481	0.286199	0.395747	0.580511	0.406049	-0.0312771	-0.0709413	0.106348	0.225639	0.181559	0.116262	0.097138	0.028347	-0.000882804	0.240969
0.68174	0.657253	0.664223	0.537459	0.324424	0.148254	0.0224577	0.0809771	0.243362	0.489696	0.667302	0.671387	0.60859	0.657637	0.613245	0.437846	0.229059	0.0933182	0.0714493	0.101793	0.177145	0.32866	0.474116	0.524002	0.57868	0.638219	0.537381	0.21009	-0.030529	-0.0821782	0.0363599	0.173502	0.171008	0.117638	0.170435	0.295621	0.490606	0.605479	0.453045	-0.00268972	-0.257964	-0.228957	0.0181898	0.223333	0.219851	0.155872	0.0711112	-0.00298405	0.222413	0.474773
0.691875	0.669641	0.591726	0.48018	0.356762	0.155404	0.064293	0.113505	0.277975	0.450271	0.56776	0.612476	0.621018	0.604419	0.463537	0.287109	0.164307	0.132676	0.121474	0.130527	0.200841	0.379586	0.498849	0.586044	0.644898	0.572214	0.293872	0.0326368	-0.0938341	-0.0753331	0.0572246	0.182622	0.20592	0.197581	0.262934	0.447346	0.664523	0.541431	0.10823	-0.129693	-0.217325	-0.211967	0.0332503	0.234208	0.250857	0.182301	0.0130537	0.0849814	0.494201	0.470074
0.621262	0.675828	0.589763	0.450382	0.427404	0.348146	0.191832	0.226618	0.356492	0.433925	0.443065	0.517457	0.535389	0.467242	0.35737	0.300769	0.292605	0.292313	0.242704	0.208497	0.301444	0.427413	0.479179	0.563468	0.541292	0.351942	0.176431	0.0910736	0.0247209	0.0177606	0.120174	0.222594	0.268568	0.324151	0.386934	0.577867	0.570578	0.247922	0.0180793	-0.0175622	-0.117444	-0.140796	0.0798324	0.26416	0.268609	0.194012	0.0978148	0.280505	0.527942	0.23169
0.402596	0.534076	0.539745	0.468866	0.423025	0.360272	0.306517	0.307974	0.348017	0.335387	0.305536	0.321998	0.323605	0.295573	0.302723	0.328896	0.340858	0.323577	0.266143	0.270443	0.301813	0.371213	0.413166	0.405822	0.27664	0.181838	0.168149	0.172039	0.102897	0.0336463	0.0899508	0.179014	0.243095	0.374521	0.46179	0.452286	0.264379	0.118644	0.0890507	0.0874553	-0.0419341	-0.0791545	0.0765728	0.212044	0.191248	0.143214	0.179341	0.29843	0.331618	0.108266
0.182124	0.284576	0.399334	0.482958	0.507245	0.396318	0.383334	0.37009	0.302274	0.2967	0.220143	0.10552	0.0925978	0.183163	0.276795	0.325282	0.314326	0.284324	0.264338	0.325697	0.355338	0.392365	0.281715	0.116065	0.126161	0.184078	0.206075	0.158551	0.0753163	0.0116822	0.0767254	0.199079	0.333832	0.4269	0.287597	0.140322	0.179618	0.177901	0.16149	0.0880524	-0.00792277	-0.0436499	0.0634066	0.150586	0.145716	0.134958	0.172033	0.157317	0.16751	0.201601
0.068343	0.119734	0.212888	0.361939	0.575719	0.614428	0.51563	0.530405	0.485514	0.257224	0.117036	0.00273204	0.00375152	0.0925668	0.179691	0.236872	0.261307	0.31021	0.383359	0.500016	0.543447	0.3718	0.132136	0.0681523	0.112756	0.12104	0.133209	0.106376	0.0677696	0.063097	0.156668	0.328254	0.475176	0.398066	0.117128	0.0789093	0.177438	0.164775	0.111818	0.0828781	0.0547743	0.0129488	0.0890175	0.171878	0.185292	0.159728	0.112548	0.0755459	0.159107	0.20894
0.0191457	0.0416584	0.0963178	0.267353	0.530922	0.711646	0.708131	0.676057	0.585675	0.380798	0.123182	-0.0169884	-0.0149476	0.0330751	0.0830946	0.153679	0.2581	0.395035	0.542971	0.637948	0.582942	0.401575	0.203244	0.0734253	0.055202	0.0561349	0.0604005	0.103877	0.152245	0.175827	0.292193	0.447658	0.445497	0.301988	0.149628	0.0895067	0.141226	0.114283	0.0748533	0.100609	0.139992	0.119398	0.1785	0.23558	0.208384	0.143111	0.0548337	0.0197952	0.129709	0.15808
0.0990448	0.121504	0.175494	0.316614	0.479417	0.623103	0.732876	0.732906	0.592775	0.420273	0.251987	0.0723641	0.0560757	0.0890639	0.154916	0.259402	0.372498	0.501796	0.587174	0.588189	0.498569	0.404914	0.243063	0.090817	0.0669253	0.0646852	0.0886323	0.199235	0.316762	0.402279	0.479558	0.42963	0.300737	0.242014	0.153106	0.0828391	0.0852005	0.0657556	0.0726777	0.164526	0.268289	0.307209	0.335992	0.27853	0.163095	0.0840056	0.0258957	-0.0234858	0.0705818	0.111417
0.283606	0.335202	0.377936	0.426076	0.50624	0.497734	0.52743	0.621602	0.599516	0.474652	0.373357	0.284194	0.203544	0.279157	0.374977	0.459194	0.568844	0.614692	0.498241	0.411643	0.393122	0.368605	0.274249	0.193905	0.149717	0.131711	0.2098	0.373555	0.553803	0.640717	0.56096	0.325661	0.174622	0.173955	0.132822	0.0722156	0.0264287	0.035318	0.118761	0.293883	0.445584	0.498001	0.437725	0.267133	0.113221	0.0363605	-0.00741488	-0.0117723	0.0265815	0.00470769
0.499833	0.523301	0.505744	0.500336	0.521804	0.399418	0.320536	0.393477	0.502129	0.536476	0.476753	0.431366	0.420193	0.464919	0.537699	0.639425	0.7054	0.581812	0.345164	0.249528	0.265509	0.298796	0.29856	0.272977	0.2317	0.255381	0.381551	0.587051	0.716713	0.627388	0.427467	0.233342	0.132267	0.14226	0.103917	0.030467	-0.015092	0.062782	0.24298	0.46681	0.546642	0.501878	0.367997	0.217332	0.08508	0.0183853	-0.0196391	-0.0110181	-0.0362507	-0.0487365
0.611326	0.635568	0.651431	0.633538	0.518767	0.305183	0.16967	0.2295	0.449574	0.611736	0.639789	0.595413	0.590253	0.652995	0.690406	0.755999	0.655637	0.396408	0.197313	0.168121	0.249413	0.332302	0.38447	0.383053	0.409757	0.442393	0.583364	0.672327	0.617028	0.404023	0.261337	0.214725	0.181833	0.131222	0.095204	0.102972	0.110572	0.212143	0.436121	0.535943	0.411397	0.271606	0.216193	0.192502	0.105118	0.0377688	0.00484824	-0.00432777	-0.00748777	0.0808669
0.687159	0.715967	0.785448	0.693864	0.454028	0.213253	0.100866	0.160074	0.356672	0.638541	0.787989	0.781955	0.711155	0.766318	0.81527	0.711743	0.485408	0.247486	0.138087	0.120394	0.196395	0.36656	0.505949	0.537528	0.575382	0.643746	0.707534	0.575563	0.334292	0.195777	0.165505	0.187899	0.181193	0.129548	0.13494	0.201187	0.291334	0.432344	0.553828	0.403616	0.116405	0.043574	0.138044	0.2066	0.148685	0.0767813	0.0188559	-0.0116667	0.0658128	0.246077
0.831473	0.816645	0.800377	0.626604	0.391951	0.188808	0.105089	0.147979	0.283079	0.55997	0.808165	0.871661	0.822527	0.828005	0.773695	0.57866	0.326113	0.219116	0.156924	0.116516	0.14	0.34952	0.557241	0.639273	0.699718	0.742759	0.621327	0.363676	0.156908	0.12611	0.163563	0.169462	0.162863	0.163126	0.195579	0.291535	0.4659	0.563299	0.479411	0.140402	-0.0605467	-0.0408608	0.130089	0.241624	0.192021	0.0928739	0.0327766	0.0362815	0.192714	0.3505
0.931996	0.89358	0.752591	0.556244	0.396577	0.217862	0.124579	0.141128	0.273776	0.507348	0.735043	0.876238	0.88252	0.822127	0.637262	0.45801	0.356868	0.257316	0.167769	0.0964944	0.12794	0.341514	0.542395	0.68863	0.775155	0.688745	0.446598	0.285957	0.1622	0.126586	0.164863	0.184727	0.177602	0.172498	0.207365	0.387733	0.570852	0.535086	0.27176	0.0557048	-0.0921838	-0.0366973	0.170923	0.28072	0.230484	0.128247	0.0625849	0.10379	0.298009	0.34392
0.87263	0.914796	0.76803	0.548644	0.465975	0.279546	0.144758	0.169023	0.339962	0.498566	0.641487	0.791822	0.822	0.738682	0.592572	0.497762	0.447427	0.319449	0.158638	0.0927477	0.176052	0.361073	0.523311	0.709843	0.703143	0.54617	0.414494	0.32139	0.227753	0.121759	0.156394	0.203509	0.186219	0.157639	0.235789	0.476351	0.551631	0.369603	0.180012	0.154111	-0.035917	-0.0315784	0.16813	0.282929	0.225721	0.145396	0.0812131	0.14165	0.324225	0.263194
0.639664	0.766693	0.861113	0.753997	0.577942	0.380584	0.153254	0.221002	0.401815	0.541773	0.580606	0.550857	0.518624	0.591113	0.642765	0.621238	0.528445	0.409406	0.238816	0.158217	0.268804	0.445303	0.543447	0.492626	0.417865	0.430591	0.443047	0.368296	0.258223	0.171197	0.185641	0.236768	0.195185	0.250557	0.343926	0.401487	0.354937	0.256644	0.266398	0.209353	-0.00731516	-0.047645	0.146654	0.274985	0.217785	0.149624	0.10068	0.141255	0.280927	0.198404
0.343389	0.471213	0.708883	0.854116	0.770924	0.491762	0.337507	0.385595	0.517294	0.585474	0.456375	0.237688	0.204271	0.372302	0.562381	0.618898	0.562217	0.461946	0.382672	0.402675	0.442637	0.546314	0.426348	0.193008	0.214531	0.328679	0.398898	0.334821	0.243479	0.24031	0.270246	0.302474	0.323321	0.416085	0.353695	0.206036	0.220256	0.261437	0.297793	0.157419	-0.000809014	-0.0220801	0.161293	0.278479	0.226913	0.149567	0.083377	0.117515	0.271319	0.207596
0.155659	0.244916	0.384899	0.611318	0.839643	0.800605	0.604012	0.636263	0.620984	0.45053	0.195837	0.0529451	0.0583265	0.159458	0.304843	0.431998	0.514534	0.568066	0.57072	0.627456	0.668306	0.477479	0.2103	0.0720756	0.0971423	0.158667	0.208592	0.232586	0.217363	0.245159	0.345424	0.445085	0.542382	0.481345	0.250215	0.128811	0.190875	0.191036	0.160614	0.092625	0.0456462	0.0497463	0.202402	0.299546	0.271242	0.171013	0.0616983	0.122801	0.277076	0.197946
0.0893613	0.131343	0.158965	0.29594	0.630771	0.888197	0.848276	0.779793	0.586336	0.253252	0.0491092	-0.0176647	-0.002316	0.0455093	0.120681	0.2282	0.398148	0.583297	0.71607	0.765009	0.668097	0.380617	0.117629	0.0208813	0.00491405	0.0369005	0.0739576	0.152713	0.202644	0.236425	0.389647	0.539976	0.588701	0.443362	0.20434	0.112781	0.123307	0.085423	0.0443704	0.0917478	0.11507	0.114599	0.23318	0.311417	0.275536	0.166608	0.0748289	0.116648	0.228281	0.132406
0.102284	0.125425	0.121329	0.230501	0.485246	0.795096	0.92265	0.867469	0.558465	0.339534	0.0838457	-0.0159391	0.0110145	0.0323138	0.081989	0.203459	0.364747	0.571797	0.759568	0.774492	0.605405	0.43206	0.202099	0.0395885	-0.00615001	0.00930083	0.0426102	0.131106	0.218988	0.30095	0.458376	0.543473	0.499407	0.436911	0.259492	0.137742	0.0972198	0.0413809	0.00694132	0.0887704	0.149343	0.191683	0.284255	0.315849	0.247331	0.167331	0.128281	0.113605	0.157261	0.0819242
0.231818	0.284393	0.308409	0.367738	0.544081	0.68861	0.778322	0.870958	0.748598	0.481091	0.295919	0.144335	0.107479	0.142447	0.221449	0.353364	0.50586	0.626438	0.627717	0.664555	0.643373	0.497769	0.313905	0.214718	0.0874662	0.0718286	0.104731	0.206361	0.350774	0.429236	0.466439	0.451869	0.403294	0.428345	0.330087	0.200919	0.119359	0.0397179	0.0464818	0.15619	0.239704	0.28002	0.320149	0.284199	0.191307	0.153889	0.117711	0.0918926	0.135603	0.094136
0.444847	0.526475	0.56164	0.588381	0.625765	0.495795	0.411536	0.63458	0.847602	0.761847	0.538688	0.418002	0.345448	0.405042	0.482333	0.591993	0.653356	0.557942	0.369009	0.428236	0.605868	0.621315	0.426562	0.363312	0.35402	0.231845	0.287933	0.413713	0.490546	0.445186	0.377356	0.33629	0.345536	0.383347	0.335728	0.245354	0.197926	0.156814	0.177546	0.283022	0.315525	0.291056	0.302038	0.274344	0.190484	0.135524	0.0727078	0.0635715	0.158328	0.163676
0.66308	0.703478	0.747458	0.714861	0.53811	0.228408	0.129242	0.278588	0.613735	0.856916	0.793937	0.603778	0.597366	0.692064	0.754441	0.747427	0.606007	0.315878	0.122765	0.162751	0.389991	0.590408	0.572898	0.439342	0.475144	0.519188	0.564493	0.584925	0.485542	0.319726	0.218801	0.177993	0.203375	0.280481	0.279057	0.222836	0.258684	0.337763	0.388754	0.357399	0.273865	0.202336	0.241949	0.249824	0.17225	0.0921472	0.0175066	0.0206339	0.149077	0.218235
0.812855	0.799892	0.815888	0.693447	0.402194	0.115837	0.0222015	0.108465	0.362964	0.699852	0.888105	0.822117	0.764777	0.832268	0.862981	0.725578	0.445363	0.168666	0.0441247	0.0669384	0.182267	0.422274	0.603123	0.6011	0.584208	0.671656	0.723906	0.560792	0.354321	0.212374	0.147536	0.0981424	0.121015	0.167954	0.208345	0.255059	0.356172	0.44926	0.491649	0.345797	0.162562	0.0793291	0.156677	0.217988	0.158935	0.0688552	0.00595117	0.0238942	0.16204	0.265898
0.928887	0.873063	0.769083	0.581441	0.360521	0.155418	0.0530324	0.0776517	0.228045	0.527847	0.833248	0.937037	0.884007	0.873471	0.784979	0.575539	0.346095	0.193661	0.106637	0.0403312	0.0772355	0.301514	0.572107	0.695153	0.726863	0.722411	0.637012	0.439913	0.237459	0.161113	0.130416	0.0989364	0.0793699	0.0720481	0.158896	0.335173	0.477116	0.492211	0.446139	0.26759	0.0732617	0.0326762	0.117121	0.179204	0.132028	0.0556093	0.0082773	0.0349343	0.182215	0.297169
[truncated: 78 more columns]

## Sheet: FigS5d_ANN_Best
Correlation map - 4 seeds - ANN prediction (Best)
0.979675	0.573163	-0.184398	-0.207629	0.197919	0.402432	0.313222	0.0176249	-0.237295	-0.27871	0.0942383	0.867061	0.808644	-0.0985653	-0.216995	0.193184	0.699442	0.471759	0.0356778	-0.173931	-0.248286	-0.0731397	0.441451	0.621244	0.0711137	-0.259399	-0.0455713	0.609414	0.685146	0.0383855	-0.0689309	-0.0421355	-0.0777671	0.110317	0.321197	0.0876805	-0.168039	-0.170419	0.105684	0.573692	0.0248876	-0.0329168	-0.00805372	0.0876378	0.149237	0.121825	0.0163602	-0.0481176	-0.0953437	-0.0052188
0.572596	0.979997	0.377289	0.0489103	0.0647241	0.305825	0.309452	0.0211129	-0.102929	0.0068953	0.197286	0.54131	0.81104	0.553308	0.231739	0.191226	0.384887	0.609717	0.304649	-0.0693484	-0.126326	-0.000969529	0.247891	0.433637	0.330826	0.233022	0.175791	0.265718	0.611196	0.560426	0.238492	0.00167394	-0.128209	-0.0337694	0.188302	0.184022	0.0608834	0.00457239	0.0507653	0.337543	0.219221	0.286394	0.0868884	-0.00890106	0.0600171	0.179119	0.0860957	0.0317923	-0.0462037	-0.00760782
-0.184383	0.377266	0.981645	0.72441	0.233669	-0.0553411	0.0533966	0.127175	0.194188	0.507253	0.418211	-0.134153	0.0996724	0.791095	0.846545	0.561322	-0.0880897	0.0760121	0.490776	0.251649	0.183463	0.261607	-0.0430487	-0.229582	0.396541	0.707545	0.617452	0.037914	-0.0884385	0.531196	0.655889	0.323006	-0.0525732	-0.105372	-0.123118	0.0883423	0.314177	0.372856	0.139865	-0.258694	0.0619594	0.41135	0.394056	0.179966	0.0639859	0.123613	0.0725763	0.0489504	0.0573938	0.0857557
-0.207621	0.0488783	0.724429	0.978738	0.640996	-0.082775	-0.202273	0.344754	0.570872	0.618427	0.248991	-0.281009	-0.0462186	0.579566	0.764027	0.767744	0.0836946	-0.256315	0.403413	0.544594	0.40619	0.228695	-0.243302	-0.213618	0.465726	0.66384	0.561185	0.175246	-0.230495	0.202334	0.627331	0.58054	0.0333998	-0.142903	-0.133108	0.183361	0.392241	0.330969	0.0493853	-0.290369	-0.0331731	0.276115	0.389157	0.351289	0.190695	0.0830449	0.156734	0.0898703	0.019316	0.02439
0.197933	0.0647395	0.233676	0.641171	0.981977	0.374275	-0.105675	0.44724	0.661864	0.419035	0.0516164	-0.0658679	0.157438	0.170625	0.261936	0.672573	0.617183	-0.101584	0.150794	0.657613	0.556698	0.0977342	-0.167342	0.147471	0.353599	0.26727	0.283171	0.380818	0.103608	-0.0957245	0.269095	0.719136	0.392615	-0.11895	0.0393046	0.372866	0.279406	0.0848413	0.024139	-0.0324059	-0.115907	0.0266596	0.22933	0.450129	0.404124	0.0998567	0.241414	0.216164	0.0144399	-0.101904
0.40244	0.305815	-0.0553326	-0.0827508	0.373973	0.980754	0.615592	0.224672	0.0601051	0.190427	0.203455	0.251762	0.0714004	-0.159178	-0.180651	0.0916994	0.68702	0.721084	0.154938	0.126869	0.30542	0.391507	0.3798	0.113392	-0.11835	-0.0482559	0.0551567	0.294975	0.40916	-0.00834149	-0.189086	0.225855	0.653356	0.501838	0.188475	0.115653	0.0693688	0.0718217	0.154301	0.130962	-0.166716	-0.133874	-0.0177755	0.223332	0.462592	0.262447	0.088358	0.245833	0.199	0.0943913
0.313221	0.309452	0.0533798	-0.202288	-0.105637	0.615158	0.97914	0.264845	-0.237658	0.0059675	0.264023	0.287702	0.00450063	-0.167611	-0.187667	-0.0868666	0.296758	0.775411	0.519204	-0.0660695	0.00184095	0.415079	0.586301	0.0326587	-0.277384	-0.11391	-0.00658804	0.131047	0.317404	0.158966	-0.0625097	-0.0553924	0.365913	0.616482	0.412197	-0.135261	-0.00855798	0.0794204	0.16749	0.138725	-0.0915212	-0.0670441	-0.0703815	0.0200298	0.233101	0.301893	0.120363	0.142811	0.183362	0.193464
0.0176235	0.0211232	0.127127	0.344738	0.447225	0.224636	0.26418	0.979844	0.553584	0.37232	0.0250577	-0.0178714	0.0788291	0.0381593	0.0402812	0.175328	0.204667	0.0906104	0.523541	0.718987	0.524539	0.334506	0.0847982	0.269167	0.158692	0.115231	0.00901246	-0.0240512	0.00946403	0.0408865	0.216466	0.396256	0.396926	0.298844	0.445579	0.400459	0.235085	0.0315894	-0.0166596	0.0296856	-0.0167663	0.0196255	0.0191494	0.101412	0.151105	0.197635	0.396227	0.288554	0.0969335	0.0280685
-0.237323	-0.102916	0.194155	0.570872	0.661834	0.0600035	-0.237704	0.554096	0.980882	0.775347	0.136873	-0.344057	0.0640343	0.318119	0.311329	0.322273	0.0641897	-0.352079	0.0319515	0.817862	0.85641	0.395241	-0.181754	0.137777	0.505998	0.427966	0.147898	-0.0966498	-0.244547	-0.136061	0.175631	0.532744	0.478779	-0.0255209	-0.0299696	0.690151	0.550399	0.0883756	-0.0671217	-0.106556	0.0253791	0.0581657	0.0566963	0.126915	0.106372	-0.0677063	0.336541	0.399778	0.16595	-0.0539652
-0.278706	0.00690401	0.507222	0.618445	0.418996	0.190442	0.00595176	0.372285	0.77513	0.97863	0.692677	-0.204711	-0.113363	0.519981	0.58102	0.381053	-0.0782272	-0.216098	0.133795	0.466252	0.840234	0.79772	0.163402	-0.149972	0.559409	0.776477	0.521408	-0.0891622	-0.348209	-0.0918888	0.100062	0.37994	0.562577	0.272122	-0.219363	0.366969	0.763083	0.677329	0.219333	-0.332881	-0.111879	0.104298	0.111158	0.129395	0.188996	-0.0921547	0.0481436	0.375389	0.443092	0.394554
0.0942907	0.197323	0.418215	0.249016	0.0516517	0.203425	0.264125	0.0250609	0.13684	0.692847	0.98101	0.249535	-0.132957	0.30992	0.490051	0.367323	0.0922931	0.0998474	0.0716994	-0.0780384	0.279586	0.796866	0.677253	-0.250516	0.0679311	0.595434	0.74805	0.291436	-0.124129	-0.056735	-0.0646112	-0.0127066	0.344786	0.529917	0.0074755	-0.245823	0.300996	0.759274	0.66407	-0.165079	-0.337381	0.002635	0.0948728	0.124048	0.235466	0.0697269	-0.12711	0.0932082	0.340664	0.600027
0.867082	0.54129	-0.134176	-0.280977	-0.0658385	0.251782	0.287723	-0.0178753	-0.344058	-0.204755	0.249729	0.979549	0.453843	-0.0570901	-0.161258	0.21139	0.553176	0.421693	-0.0477635	-0.282324	-0.265644	0.0677966	0.662791	0.517149	-0.188985	-0.104617	0.150365	0.599615	0.497107	0.0247755	-0.170168	-0.179418	-0.0126896	0.214543	0.375472	-0.0752052	-0.209653	0.0134602	0.389938	0.548315	-0.247584	-0.0851649	-0.0615056	0.0310938	0.153157	0.180961	-0.00105542	-0.00276846	-0.00350469	0.134583
0.808644	0.810964	0.0997134	-0.0462157	0.157421	0.0714087	0.0045135	0.0788333	0.0640094	-0.113335	-0.132976	0.453968	0.98041	0.408357	0.0325385	0.171213	0.454228	0.318022	0.0665983	-0.031847	-0.160274	-0.263131	-0.0407192	0.748544	0.575006	0.119998	-0.0308968	0.257361	0.644282	0.34858	0.108942	-0.0632979	-0.249452	-0.258945	0.227729	0.444911	0.101313	-0.230465	-0.200298	0.584974	0.330259	0.270076	-0.0112125	-0.0214446	-0.00042671	0.125581	0.164563	0.0173124	-0.177439	-0.316278
-0.0986316	0.553432	0.791081	0.579593	0.170589	-0.159173	-0.167602	0.0381892	0.318105	0.520009	0.309932	-0.0570567	0.408347	0.98175	0.77646	0.401218	-0.144897	0.0205096	0.277937	0.200964	0.120103	0.00194526	-0.253254	0.0241243	0.849937	0.848383	0.551439	-0.0534368	-0.00778174	0.586498	0.510133	0.125867	-0.278313	-0.363559	-0.141136	0.40568	0.546749	0.284248	-0.181038	-0.162186	0.465006	0.708932	0.393292	0.0204588	-0.0778097	-0.0200163	0.0965451	0.0305052	-0.0634152	-0.210465
-0.216895	0.231897	0.84656	0.764031	0.261889	-0.180656	-0.187635	0.0402962	0.311309	0.580998	0.490061	-0.161281	0.0325706	0.776236	0.980058	0.669494	-0.146703	-0.17536	0.287169	0.247993	0.180931	0.178886	-0.152071	-0.263364	0.482855	0.858992	0.838234	0.163798	-0.264212	0.394899	0.610142	0.292189	-0.145482	-0.219632	-0.182681	0.103413	0.414341	0.490024	0.184255	-0.404872	0.0496733	0.579947	0.632874	0.250581	0.0475881	0.000720859	-0.0086661	0.00208616	0.0498015	0.0833373
0.193409	0.191389	0.561364	0.767753	0.672586	0.0917	-0.0868551	0.175302	0.322251	0.381055	0.367338	0.211397	0.171209	0.401247	0.669384	0.979923	0.409377	-0.0817643	0.197959	0.289574	0.146552	0.130041	0.0110755	0.0240755	0.298094	0.513007	0.738461	0.715224	-0.0155383	0.0671946	0.507035	0.479953	0.0135763	-0.0900972	0.0113904	0.08389	0.137872	0.287242	0.34755	-0.0279616	-0.202371	0.183484	0.549702	0.537761	0.314577	0.12946	0.0509634	-0.0255656	-0.0123513	0.121538
0.699479	0.385002	-0.0880979	0.0837841	0.617202	0.687007	0.29678	0.204678	0.0641629	-0.0782384	0.0922644	0.553184	0.454183	-0.144928	-0.146692	0.409502	0.98139	0.461772	0.0841535	0.0849549	0.0378542	0.00814819	0.251966	0.384628	0.073058	-0.127876	0.0809793	0.725725	0.655902	-0.120732	-0.0183392	0.342759	0.239792	0.107345	0.203076	0.096639	-0.100508	-0.0924309	0.152303	0.443048	-0.108406	-0.131416	0.070859	0.416651	0.482185	0.225214	0.0715643	0.0151844	-0.0752142	0.00777531
0.471747	0.609633	0.0759101	-0.256315	-0.101584	0.721019	0.775437	0.0907063	-0.352074	-0.216114	0.0998567	0.421687	0.318032	0.0204966	-0.175364	-0.0817132	0.461742	0.980672	0.536616	-0.139826	-0.153203	0.0450912	0.367356	0.197286	-0.187915	-0.216489	-0.0761303	0.263206	0.712797	0.473706	0.0416305	-0.0462243	0.157135	0.298117	0.21825	-0.0630963	-0.178796	-0.169256	-0.035247	0.345613	0.149931	0.114829	0.0110215	0.0444785	0.291598	0.326099	0.0406613	0.0212432	-0.0587067	-0.0860498
0.0357111	0.304628	0.490798	0.403423	0.150799	0.15481	0.51917	0.523497	0.0319365	0.133806	0.0716991	-0.0477496	0.0666106	0.277934	0.287177	0.197996	0.0841643	0.53649	0.979014	0.43266	0.107957	0.166581	0.0715916	-0.121451	-0.0509584	0.104963	0.0796697	0.0159433	0.234114	0.635839	0.652325	0.337192	0.0633899	0.197933	0.219375	0.0163174	-0.0321689	-0.0602577	-0.0841157	-0.0200416	0.183106	0.346404	0.280581	0.144031	0.0744805	0.345503	0.297128	0.0862092	-0.0350686	-0.102828
-0.173927	-0.0693834	0.251666	0.544691	0.657553	0.126863	-0.0661203	0.718969	0.817879	0.466211	-0.0780386	-0.282279	-0.0318374	0.200976	0.247976	0.289569	0.0849557	-0.139876	0.432846	0.979983	0.702428	0.311689	-0.254283	-0.0294544	0.237435	0.165611	0.00276053	-0.0906711	-0.105478	0.114121	0.450962	0.730631	0.450397	0.0273949	0.0939035	0.356899	0.217	-0.0736042	-0.129444	-0.129553	0.0365419	0.117549	0.178076	0.218572	0.129438	0.0953598	0.460429	0.302764	0.0379171	-0.0873969
-0.248322	-0.126349	0.183469	0.406168	0.556733	0.305496	0.00189018	0.524628	0.856461	0.840215	0.279629	-0.26565	-0.16026	0.120107	0.180955	0.146528	0.0378449	-0.15323	0.10794	0.70258	0.979708	0.725116	0.0100912	-0.0636715	0.341708	0.288302	0.111483	-0.0910091	-0.229487	-0.211075	-0.0442986	0.511621	0.743819	0.342371	0.0149003	0.498376	0.502225	0.220991	0.0557046	-0.197283	-0.188313	-0.191662	-0.0731317	0.119383	0.230145	-0.0214671	0.308313	0.516383	0.303284	0.113939
-0.0731317	-0.000986814	0.261616	0.22876	0.0978116	0.391357	0.415016	0.334559	0.395176	0.797733	0.796842	0.0678135	-0.26313	0.00191152	0.178921	0.130052	0.00819242	0.0450482	0.166542	0.311676	0.725147	0.980419	0.647592	-0.180923	0.06782	0.452112	0.410715	0.0816526	-0.191479	-0.305395	-0.237941	0.159993	0.741047	0.710915	0.111361	0.167039	0.569351	0.765502	0.498894	-0.25736	-0.465428	-0.335698	-0.152474	0.0800108	0.306768	0.0222224	0.0084064	0.406732	0.606654	0.656222
0.441431	0.247892	-0.0430662	-0.243286	-0.167332	0.379852	0.586715	0.0848564	-0.181721	0.163404	0.677218	0.66281	-0.0407094	-0.253229	-0.152078	0.0110945	0.251972	0.367365	0.0715617	-0.254284	0.0101027	0.647554	0.981506	0.0663669	-0.32997	0.0452447	0.298776	0.329288	0.163722	-0.181283	-0.326517	-0.193051	0.291423	0.735381	0.449112	-0.289058	0.0559916	0.581319	0.680987	0.125205	-0.453247	-0.281067	-0.156824	-0.00521451	0.196777	0.201364	-0.066269	0.0704739	0.32963	0.631711
0.621248	0.433674	-0.229556	-0.21359	0.147453	0.113437	0.0326794	0.269314	0.137762	-0.15	-0.250534	0.517232	0.748554	0.0241147	-0.263357	0.0241258	0.384631	0.197259	-0.121493	-0.02942	-0.0636609	-0.180964	0.0663542	0.980044	0.275829	-0.0958075	-0.204726	0.175031	0.374147	0.0460104	-0.110773	-0.0400519	0.00535679	-0.0438824	0.463248	0.50353	0.0714393	-0.2287	-0.207273	0.518411	0.110314	0.0391892	-0.086019	-0.0586372	0.00604224	0.133754	0.211612	0.151005	-0.0198298	-0.158839
0.0710837	0.330836	0.396527	0.465704	0.353586	-0.118382	-0.277389	0.158714	0.506136	0.559357	0.0679873	-0.189048	0.575011	0.849958	0.482868	0.298087	0.073061	-0.187908	-0.050947	0.237426	0.341718	0.0677992	-0.329992	0.275704	0.978974	0.765703	0.218063	-0.187152	0.0665029	0.30932	0.237322	0.156714	0.00544858	-0.297935	-0.219131	0.735497	0.740577	0.14132	-0.323105	0.0222317	0.57147	0.496253	0.0875118	-0.0731543	-0.063656	-0.0836129	0.143837	0.242682	0.105577	-0.272872
-0.259401	0.233028	0.707564	0.663847	0.267293	-0.0482758	-0.113903	0.115204	0.427939	0.776517	0.595443	-0.104602	0.120051	0.848386	0.858986	0.512992	-0.127852	-0.216518	0.104978	0.165595	0.288284	0.452076	0.045225	-0.0957897	0.765745	0.981031	0.832737	0.0352881	-0.264293	0.230423	0.304263	0.136908	0.00782454	-0.0756259	-0.185411	0.270437	0.760489	0.696129	0.363895	-0.142526	0.356015	0.507285	0.228009	0.0482004	0.0607272	-0.115428	-0.0635679	0.0843849	0.199017	0.273395
-0.0455593	0.175799	0.617444	0.561197	0.283154	0.0552032	-0.00660014	0.00896192	0.147911	0.521386	0.747969	0.150589	-0.0308602	0.551399	0.838228	0.73842	0.0809745	-0.0761122	0.0796918	0.00273728	0.111491	0.410722	0.298788	-0.204711	0.218054	0.832744	0.98082	0.39643	-0.270346	0.0063659	0.26652	0.152889	0.0741546	0.133696	-0.062685	-0.0991801	0.300108	0.747068	0.684607	-0.213271	-0.225676	0.198694	0.41909	0.287171	0.215049	0.0219445	-0.0741729	0.0606754	0.210435	0.522177
0.609417	0.265716	0.0379032	0.175267	0.380805	0.294963	0.131029	-0.0240611	-0.0966367	-0.089169	0.291472	0.599578	0.257431	-0.0534263	0.163795	0.715228	0.725717	0.26321	0.0159707	-0.0906906	-0.090991	0.0816076	0.329333	0.175037	-0.187169	0.035306	0.396299	0.97949	0.244833	-0.154573	0.0361714	0.143661	0.106557	0.198269	0.149291	-0.144485	-0.173741	0.162268	0.525117	0.386628	-0.508389	-0.18383	0.2469	0.467828	0.350574	0.179651	-0.0180983	0.01791	0.0961404	0.284838
0.685118	0.611179	-0.0884554	-0.230519	0.103611	0.409169	0.317375	0.0094645	-0.244569	-0.348219	-0.124115	0.497066	0.644271	-0.00780684	-0.264229	-0.0155298	0.655913	0.712799	0.234128	-0.105465	-0.22948	-0.191472	0.163708	0.374124	0.0664779	-0.264303	-0.270347	0.244794	0.9801	0.438474	0.107478	-0.01522	-0.100257	-0.00625157	0.184074	0.000618577	-0.176711	-0.247861	-0.195086	0.676014	0.224311	0.145191	-0.093672	0.050462	0.220075	0.18829	0.0334923	-0.0393187	-0.139958	-0.242162
0.0383837	0.560433	0.531196	0.202326	-0.0956972	-0.00833893	0.158991	0.0408945	-0.136048	-0.0919083	-0.0567665	0.0247999	0.348616	0.586528	0.394977	0.0672995	-0.120735	0.473704	0.635826	0.114149	-0.211059	-0.305374	-0.181282	0.0460161	0.309293	0.230424	0.00636864	-0.154534	0.438604	0.978832	0.715985	0.0821111	-0.363061	-0.308599	-0.0203205	0.0704408	-0.0399034	-0.277048	-0.436907	0.0774876	0.718321	0.801492	0.430393	-0.0490628	-0.149625	0.0448791	0.0219644	-0.163314	-0.385679	-0.511494
-0.0689197	0.238474	0.655934	0.627339	0.269106	-0.189064	-0.0625413	0.216462	0.175639	0.100057	-0.0646329	-0.170173	0.108966	0.510103	0.610043	0.507031	-0.0183738	0.0415809	0.652314	0.450954	-0.0443254	-0.237944	-0.3265	-0.110773	0.237343	0.304269	0.266505	0.0361682	0.107497	0.716068	0.979938	0.502828	-0.244564	-0.336673	-0.0841565	0.025193	-0.0999651	-0.247066	-0.286442	-0.0884444	0.455084	0.729467	0.757032	0.456796	0.0261327	0.0897925	-0.00993162	-0.307603	-0.452374	-0.422375
-0.0421698	0.00167918	0.322984	0.5805	0.71911	0.225843	-0.0554025	0.396295	0.532754	0.379929	-0.0126958	-0.179399	-0.0633215	0.125883	0.292179	0.479971	0.342734	-0.046241	0.33716	0.730605	0.51159	0.159963	-0.193038	-0.0400594	0.156707	0.136923	0.152885	0.143661	-0.0152189	0.0821158	0.502929	0.980941	0.394804	-0.0174118	0.0235474	0.161379	0.00771034	-0.140807	-0.0857436	-0.0621759	0.0631251	0.197281	0.478878	0.584302	0.400311	0.148179	0.30668	0.019442	-0.241818	-0.226958
-0.0777502	-0.128182	-0.0525774	0.0334278	0.392632	0.653352	0.365928	0.396929	0.478753	0.562578	0.344775	-0.0126882	-0.249455	-0.278294	-0.145521	0.0135814	0.239724	0.157163	0.0633808	0.450377	0.743828	0.741029	0.291456	0.00536478	0.00545037	0.00781977	0.0741562	0.106534	-0.100226	-0.363026	-0.244584	0.39464	0.979742	0.674603	0.178822	0.20334	0.189408	0.136992	0.202467	-0.042331	-0.290949	-0.293554	-0.0528297	0.218289	0.445356	0.182379	0.143023	0.360996	0.244626	0.127412
0.110334	-0.0337457	-0.105361	-0.142892	-0.118928	0.501876	0.616478	0.29883	-0.0254927	0.272124	0.529926	0.214545	-0.25893	-0.363573	-0.219656	-0.090096	0.107359	0.298029	0.197924	0.0274377	0.342331	0.710938	0.735378	-0.043895	-0.29796	-0.0756365	0.133728	0.198263	-0.00629175	-0.308604	-0.336659	-0.0174393	0.67463	0.980353	0.516552	-0.0690836	0.116528	0.359479	0.419926	-0.0459576	-0.4859	-0.370329	-0.149637	0.0435008	0.268736	0.296319	0.0136849	0.163678	0.449039	0.537744
0.3212	0.188299	-0.123129	-0.133128	0.0392685	0.188459	0.412177	0.445564	-0.0299863	-0.219391	0.00749266	0.375459	0.227736	-0.141145	-0.182694	0.011398	0.203078	0.218361	0.219534	0.0939151	0.0148671	0.111349	0.44909	0.46329	-0.219126	-0.185408	-0.0626881	0.149298	0.184095	-0.0203053	-0.0841413	0.0235462	0.178799	0.516509	0.980861	0.1401	-0.107278	0.05474	0.108327	0.0593643	-0.267212	-0.121241	-0.0535461	0.0424514	0.0523119	0.299662	0.418705	0.213857	0.120283	0.242323
0.0876678	0.184004	0.08834	0.183366	0.372872	0.115644	-0.135256	0.400439	0.690158	0.366971	-0.2458	-0.0752197	0.444899	0.405678	0.103405	0.0839171	0.0966542	-0.0630733	0.0162731	0.356942	0.498342	0.167045	-0.289037	0.503502	0.735507	0.270429	-0.0991582	-0.144485	0.000599265	0.0704411	0.0251898	0.161384	0.203324	-0.0690802	0.140048	0.979223	0.63368	-0.0236617	-0.381338	-0.0134355	0.263692	0.136865	-0.0570387	-0.0346573	-0.0284328	-0.0928673	0.452588	0.590331	0.325132	-0.148879
-0.168042	0.0608855	0.314176	0.392235	0.279385	0.0693203	-0.00857073	0.235118	0.55043	0.763076	0.301017	-0.209649	0.101293	0.546755	0.414348	0.137878	-0.100494	-0.178801	-0.0321821	0.217	0.502215	0.569354	0.0559846	0.0715052	0.740563	0.760497	0.30012	-0.173742	-0.176734	-0.0398828	-0.0999734	0.00769877	0.189391	0.116502	-0.107264	0.633673	0.979613	0.572341	0.128162	-0.136798	0.238845	0.00638533	-0.209255	-0.150373	0.0128529	-0.142057	0.0826755	0.530984	0.617012	0.33704
-0.17044	0.00455046	0.372842	0.330977	0.0848825	0.0717849	0.0794312	0.0316192	0.088362	0.67731	0.759252	0.0134417	-0.230488	0.284217	0.49004	0.287247	-0.0924238	-0.169262	-0.060248	-0.0736212	0.220959	0.765475	0.581295	-0.228705	0.141333	0.696152	0.747051	0.162274	-0.247875	-0.277043	-0.247085	-0.14081	0.136991	0.359492	0.0547277	-0.0236543	0.572329	0.980683	0.845237	-0.192589	-0.346646	-0.214612	-0.117933	-0.0192773	0.137068	-0.0731404	-0.154178	0.220199	0.542413	0.788613
0.105657	0.0507389	0.139872	0.0493919	0.0241325	0.15433	0.16753	-0.0166699	-0.0671426	0.219335	0.664061	0.389945	-0.200285	-0.181037	0.184271	0.347555	0.152314	-0.0352559	-0.0841369	-0.129443	0.0557138	0.498899	0.680996	-0.207287	-0.323127	0.363871	0.68459	0.52511	-0.195088	-0.436921	-0.286429	-0.0857429	0.202492	0.419924	0.108352	-0.381343	0.12816	0.845263	0.980084	-0.168089	-0.711954	-0.379277	0.0201215	0.196427	0.274554	0.0758349	-0.101974	0.105756	0.374419	0.79383
0.573699	0.337545	-0.258684	-0.290397	-0.0324154	0.130979	0.138731	0.0296868	-0.106563	-0.332842	-0.165086	0.548315	0.584974	-0.162187	-0.404886	-0.0279816	0.443055	0.345607	-0.0200558	-0.129575	-0.197267	-0.257351	0.125186	0.518326	0.0221905	-0.142523	-0.213261	0.386624	0.675983	0.0775013	-0.088462	-0.0621406	-0.0423272	-0.0459762	0.0593944	-0.0134332	-0.136809	-0.192591	-0.167999	0.980617	0.159286	0.0624679	-0.0867497	-0.0472043	0.0239172	0.154231	0.0802037	-0.0232521	-0.096831	-0.256647
0.0249103	0.219228	0.0620136	-0.0331969	-0.115907	-0.166686	-0.0915557	-0.016777	0.0253546	-0.111878	-0.337384	-0.247606	0.330258	0.465005	0.0496939	-0.202408	-0.108392	0.149904	0.183113	0.0365404	-0.188335	-0.465433	-0.453242	0.110311	0.57149	0.355996	-0.225664	-0.508366	0.224378	0.71835	0.455063	0.0631312	-0.290958	-0.485892	-0.267227	0.263678	0.238851	-0.346618	-0.711953	0.159375	0.980633	0.880944	0.230722	-0.234468	-0.302085	-0.0871095	0.0288342	-0.196279	-0.458326	-0.613202
-0.0329291	0.286393	0.411345	0.27611	0.0266495	-0.133888	-0.0670682	0.0196347	0.0581878	0.1043	0.00261676	-0.0851905	0.270084	0.70891	0.579938	0.183512	-0.131418	0.114865	0.346388	0.117549	-0.19168	-0.335658	-0.281072	0.0391711	0.496318	0.507288	0.198632	-0.183828	0.145261	0.801495	0.72947	0.197294	-0.293554	-0.370313	-0.121241	0.136862	0.0064007	-0.214614	-0.379254	0.062457	0.88095	0.979948	0.665931	0.10816	-0.142927	-0.0820609	-0.0311806	-0.213779	-0.445982	-0.46807
-0.00802344	0.0868756	0.394032	0.389169	0.229347	-0.0177626	-0.0703502	0.0191295	0.0567122	0.111183	0.0948756	-0.0614972	-0.0111852	0.393286	0.632898	0.549695	0.0708573	0.0110297	0.280571	0.178065	-0.073175	-0.152468	-0.156819	-0.0860121	0.0875025	0.228049	0.419128	0.246858	-0.0936924	0.4304	0.757032	0.478895	-0.0528184	-0.149642	-0.0535417	-0.057043	-0.209262	-0.117948	0.0201039	-0.0867308	0.230709	0.665945	0.979808	0.62766	0.141837	-0.0612807	-0.073464	-0.133235	-0.229968	-0.214855
0.087611	-0.00888783	0.179947	0.351264	0.450111	0.22334	0.0200325	0.101428	0.126939	0.129402	0.124079	0.0310826	-0.021434	0.0204473	0.250578	0.537753	0.416656	0.0444624	0.14402	0.218606	0.119374	0.0799845	-0.0052157	-0.0586562	-0.0731728	0.0481905	0.287177	0.467815	0.0504425	-0.049058	0.45678	0.584298	0.218285	0.0435032	0.0424236	-0.0346584	-0.150373	-0.0192915	0.196409	-0.0472099	-0.234463	0.108158	0.627646	0.979107	0.566416	0.0739535	-0.0252605	-0.0197941	-0.00440967	0.0585848
0.149246	0.0600001	0.0640075	0.190684	0.404122	0.46257	0.23312	0.151088	0.106347	0.188979	0.235479	0.153147	-0.000445664	-0.0778199	0.0476103	0.314579	0.482182	0.29159	0.0744565	0.129455	0.230128	0.30676	0.196781	0.00603688	-0.063629	0.0607219	0.215047	0.350594	0.220114	-0.149655	0.0261475	0.400323	0.445356	0.268754	0.0523412	-0.0284367	0.0128622	0.137078	0.274549	0.0239347	-0.302072	-0.1429	0.141827	0.566298	0.98074	0.436051	-0.0542855	0.0510308	0.139995	0.199559
0.121829	0.179133	0.123624	0.0830412	0.0998516	0.262431	0.301899	0.197646	-0.0677015	-0.0921406	0.0697125	0.180967	0.125631	-0.0200385	0.000736356	0.129459	0.225175	0.326073	0.345485	0.0953628	-0.0214646	0.0222297	0.201347	0.133749	-0.0836192	-0.115438	0.0219531	0.17966	0.188321	0.0448706	0.0897859	0.148168	0.182403	0.296337	0.299637	-0.0928722	-0.142049	-0.0731183	0.0758328	0.154243	-0.0871115	-0.0820622	-0.0612805	0.0739784	0.43605	0.97851	0.215982	-0.0822967	-0.0471264	-0.00654912
0.0163412	0.0860876	0.0726033	0.15672	0.241418	0.0883689	0.120338	0.396222	0.336527	0.0481586	-0.127097	-0.0010494	0.164546	0.0965393	-0.00866842	0.0509473	0.0715643	0.0406768	0.297126	0.460447	0.308326	0.00840342	-0.0662591	0.21159	0.143825	-0.0635709	-0.0741763	-0.0180991	0.0334957	0.0219569	-0.00987011	0.306662	0.14305	0.013678	0.418705	0.452593	0.0826974	-0.154177	-0.10197	0.0802336	0.0288198	-0.0311763	-0.0734373	-0.0252682	-0.0542702	0.216035	0.981756	0.409601	-0.054917	-0.245318
-0.0480958	0.0317905	0.0489264	0.0898542	0.216194	0.245854	0.142799	0.288569	0.399786	0.375381	0.0931925	-0.00277507	0.0173088	0.0305059	0.00208962	-0.0255436	0.0151926	0.0212264	0.0861933	0.302776	0.516419	0.40676	0.0704674	0.151004	0.242699	0.0843776	0.0606679	0.0179123	-0.0393039	-0.163386	-0.307506	0.019492	0.361029	0.16369	0.213845	0.590338	0.530975	0.220217	0.105752	-0.0232578	-0.196294	-0.213782	-0.133219	-0.0197838	0.0510405	-0.0822927	0.40956	0.979145	0.572644	-0.0176017
-0.0953823	-0.0462043	0.0574036	0.0193338	0.0144379	0.199026	0.183339	0.0969478	0.165977	0.443091	0.340667	-0.00349015	-0.177427	-0.0633982	0.0497758	-0.0123453	-0.0752633	-0.0586941	-0.0350595	0.037919	0.303272	0.606629	0.329641	-0.019839	0.105613	0.199007	0.210435	0.0961723	-0.139962	-0.385696	-0.452399	-0.241842	0.244642	0.448986	0.120273	0.325138	0.617045	0.542417	0.374414	-0.0968058	-0.458338	-0.445961	-0.229948	-0.00441676	0.14004	-0.0471246	-0.0549532	0.572661	0.981371	0.573262
-0.00523967	-0.00760096	0.0857514	0.0243757	-0.101908	0.0943688	0.193471	0.0280676	-0.05396	0.394569	0.600034	0.134593	-0.31628	-0.210472	0.0833117	0.121526	0.00774097	-0.0860416	-0.102798	-0.0873888	0.113921	0.656196	0.631699	-0.158857	-0.27289	0.2734	0.522175	0.284792	-0.24219	-0.511487	-0.42237	-0.226943	0.127286	0.537695	0.242331	-0.148829	0.337047	0.788609	0.793799	-0.256636	-0.61319	-0.4681	-0.214859	0.0585904	0.199546	-0.00654131	-0.245312	-0.0176064	0.573285	0.981484
0.313685	0.130105	-0.0868229	-0.147764	-0.0753052	0.0944065	0.162839	0.019207	-0.17038	-0.102696	0.426114	0.498941	-0.0269504	-0.344871	-0.186269	0.0601195	0.220208	0.102043	-0.106952	-0.148185	0.0144581	0.256063	0.589947	0.0635462	-0.400674	-0.0444476	0.302096	0.443032	0.0672745	-0.328339	-0.267129	-0.125464	0.0793602	0.277447	0.252741	-0.289182	-0.00656688	0.544887	0.656769	0.0748284	-0.598762	-0.334121	-0.133679	0.0427223	0.166921	0.0834887	-0.131372	-0.0597793	0.177011	0.603686
0.0396888	0.122309	-0.0191862	-0.0467935	-0.02188	-0.124443	-0.175391	0.0215724	0.172975	-0.140056	-0.496484	-0.18162	0.41004	0.359409	-0.0171031	-0.14981	-0.0533205	0.0940356	0.0880855	0.0316242	-0.0405682	-0.381966	-0.512603	0.16734	0.632594	0.217006	-0.455158	-0.433535	0.250939	0.522064	0.306496	0.0401026	-0.147127	-0.347506	-0.261856	0.299658	0.256329	-0.270743	-0.768245	0.11222	0.876856	0.594302	0.0263613	-0.210108	-0.228418	-0.0286282	0.0790998	-0.135362	-0.299304	-0.428196
-0.0967445	0.0887281	0.0910894	0.0327054	-0.0802149	-0.140368	-0.100404	-0.0505067	0.0324477	-0.0412471	-0.298186	-0.283472	0.238345	0.470391	0.161516	-0.157288	-0.183701	0.044354	0.131618	-0.019411	-0.211593	-0.368582	-0.328831	0.0960776	0.543156	0.351118	-0.296422	-0.493488	0.100189	0.601384	0.410078	0.000885844	-0.264568	-0.314899	-0.166209	0.0631754	0.0620842	-0.237834	-0.468071	0.174942	0.907851	0.750497	0.0341625	-0.332172	-0.289052	-0.0903464	0.00732422	-0.165418	-0.408015	-0.426296
-0.0983697	0.0475101	0.106017	0.0275123	-0.107109	-0.147771	-0.100111	-0.162187	-0.182805	-0.0974483	-0.099797	-0.180279	-0.0584151	0.308564	0.26963	0.0227946	-0.139235	-0.012684	0.0835142	-0.099418	-0.299808	-0.262838	-0.116177	-0.07528	0.0151645	0.163517	0.106358	-0.23211	-0.090236	0.38503	0.434489	0.116658	-0.205227	-0.206416	-0.0156901	-0.183831	-0.311386	-0.107865	0.00931573	-0.0474956	0.468186	0.690486	0.399482	-0.0409774	-0.177792	-0.091239	-0.0276355	-0.092967	-0.294506	-0.341743
0.0620288	0.0165755	0.129169	0.134344	0.151386	0.131644	0.0725613	-0.00606602	-0.0327384	0.100437	0.222422	0.13986	-0.0753384	0.0262551	0.272968	0.367594	0.162779	0.0156472	0.0551465	-0.0077489	-0.0380508	0.122863	0.210206	-0.00719482	-0.18063	0.0570097	0.438775	0.367773	-0.120667	-0.117485	0.283517	0.340832	0.145517	0.10328	0.126816	-0.109349	-0.224397	0.0782807	0.416632	-0.0505658	-0.289502	0.129182	0.597332	0.531778	0.246425	0.0265654	-0.0930143	-0.00911272	0.00858009	0.0908649
0.127106	-0.0652262	-0.0379717	0.0690559	0.190158	0.161035	0.0539044	0.00739968	-0.00896215	-0.00604409	0.0852424	0.116541	0.020842	-0.117153	-0.030848	0.276639	0.334589	0.053385	-0.031916	-0.00340194	0.0141798	0.0593396	0.0861197	0.0120853	-0.101819	-0.0577452	0.112266	0.41888	0.144189	-0.217271	0.0138686	0.257176	0.196553	0.105479	0.0448382	-0.0298253	-0.099503	-0.0455921	0.138335	0.179168	-0.32658	-0.113647	0.25384	0.515317	0.365977	0.0853781	-0.0157924	0.00554883	0.0123142	0.0536939
0.162891	0.215577	0.135728	0.166927	0.157624	0.154275	0.112874	0.0572108	-0.00967747	-0.00322253	-0.00524133	0.0524465	0.150251	0.171586	0.104604	0.118571	0.225795	0.319503	0.212217	0.0177312	-0.0492024	-0.0463232	-0.036539	0.034326	0.102968	0.0863816	0.0292548	0.100608	0.303499	0.356486	0.18446	0.0148776	-0.0589481	-0.00844747	-0.00905371	-0.00361204	-0.0116726	-0.0596462	-0.0545403	0.104722	0.123845	0.180614	0.0706331	-0.0215927	0.196836	0.286274	0.0508376	-0.00171083	-0.0927677	-0.127125
0.0308316	0.210644	0.342192	0.338385	0.304255	0.170861	0.163624	0.301533	0.219624	0.208392	0.138541	0.0151147	0.0936627	0.241961	0.317607	0.321243	0.146534	0.186077	0.430562	0.354249	0.191748	0.0992107	0.00179815	0.0294814	0.129118	0.148955	0.159583	0.11785	0.0535724	0.292907	0.477564	0.371301	0.0807672	0.000949979	0.0758224	0.106579	0.068289	0.00371313	-0.00759417	-0.0179192	-0.0231925	0.101264	0.178531	0.166864	0.110588	0.28225	0.255938	0.0529079	-0.0778805	-0.0756036
[truncated: 70 more rows]
[truncated: 78 more columns]

## Sheet: FigS5d_GNLSE_Best
Correlation map - 4 seeds - GNLSE validation (Best)
[truncated: 128 more rows]
[truncated: 78 more columns]

[truncated: 1 more sheets: FigS5e]
